# Supplementary material for: Systems-wide analysis of BCR signalosomes and downstream phosphorylation and ubiquitylation
Source: Mol Syst Biol. 2015 Jun 2;11(6):810. doi: 10.15252/msb.20145880 (PMC4501846; doi:10.15252/msb.20145880)
Supplement: Supplementary file 2 [file msb0011-0810-sd2.xlsx]

## Sheet: List of all identified proteins
Supplementary Table S1: A list of proteins quantified in BCR signalosome analysis (SILAC L= unstimulated, SILAC M = 5 minutes BCR stimulation, SILAC H =15 minutes BCR stimulation)
Protein IDs	Identifier of protein contained in the protein group
Protein names	The name of the identified protein
Gene names	Official gene name
Fasta headers	Description of the protein that the identified peptides are associated with
Peptides	Total number of peptides identified
Unique peptides	The number of peptides that map uniquely to this protein group
Sequence coverage [%]	The % of protein sequence that is covered by the peptides identified
PEP	Posterior Error Probability of the identification
Ratio M/L	SILAC M/L (BCR signalosome/control) ratio for proteins at 5 minutes
Log2 SILAC M/L Ratio	Logarithmized SILAC M/L (BCR signalosome/control) ratio for proteins at 5 minutes
Ratio H/L	SILAC H/L (BCR signalosome/control) ratio for proteins at 15 minutes
Log2 SILAC H/L ratio	Logarithmized SILAC H/L (BCR signalosome/control) ratio for proteins at 15 minutes
Ratio M/L Exp1	SILAC M/L (BCR signalosome/control) ratio for proteins at 5 minutes for experiment 1
Ratio H/L Exp1	SILAC H/L (BCR signalosome/control) ratio for proteins at 15 minutes for experiment 1
Ratio M/L Exp2	SILAC M/L (BCR signalosome/control) ratio for proteins at 5 minutes for experiment 2
Ratio H/L Exp2	SILAC H/L (BCR signalosome/control) ratio for proteins at 15 minutes for experiment 2
Ratio M/L Exp3	SILAC M/L (BCR signalosome/control) ratio for proteins at 5 minutes for experiment 3
Ratio H/L Exp3	SILAC H/L (BCR signalosome/control) ratio for proteins at 15 minutes for experiment 3
Ratio M/L Exp4	SILAC M/L (BCR signalosome/control) ratio for proteins at 5 minutes for experiment 4
Ratio H/L Exp4	SILAC H/L (BCR signalosome/control) ratio for proteins at 15 minutes for experiment 4
Protein IDs	Protein names	Gene names	Fasta headers	Peptides	Unique peptides	Sequence coverage [%]	PEP	Ratio M/L	Log2 Ratio M/L Ratio	Ratio H/L	Log2 Ratio H/L	Ratio M/L Exp1	Ratio H/L Exp1	Ratio M/L Exp2	Ratio H/L Exp2	Ratio M/L Exp3	Ratio H/L Exp3	Ratio M/L Exp4	Ratio H/L Exp4
Q8R0W6	NEDD4 family-interacting protein 1	Ndfip1	>sp|Q8R0W6|NFIP1_MOUSE NEDD4 family-interacting protein 1 OS=Mus musculus GN=Ndfip1 PE=1 SV=1	9	9	34.8	6.8386e-48	5.0535	2.33728	16.857	4.07528	10.408	27.21	1.785	4.8371	5.4734	25.84	2.9213	6.0469
Q91V35;P18052-2;E9QLV5;P18052	Receptor-type tyrosine-protein phosphatase alpha	Ptpra	>tr|Q91V35|Q91V35_MOUSE Protein tyrosin phosphatase receptor type alpha OS=Mus musculus GN=Ptpra PE=2 SV=1;>sp|P18052-2|PTPRA_MOUSE Isoform 2 of Receptor-type tyrosine-protein phosphatase alpha OS=Mus musculus GN=Ptpra;>tr|E9QLV5|E9QLV5_MOUSE Uncharacteriz	2	2	3.5	0.00016156	3.2698	1.7092	16.359	4.03201	NaN	NaN	NaN	NaN	3.2698	16.359	NaN	NaN
Q8BVP5;Q8C4X2;Q99K78;Q99JQ5;Q6P2B2;Q8BTH8	Casein kinase I isoform gamma-2;Casein kinase I isoform gamma-3;Casein kinase I isoform gamma-1	Csnk1g2;Csnk1g3;Csnk1g1	>sp|Q8BVP5|KC1G2_MOUSE Casein kinase I isoform gamma-2 OS=Mus musculus GN=Csnk1g2 PE=1 SV=1;>sp|Q8C4X2|KC1G3_MOUSE Casein kinase I isoform gamma-3 OS=Mus musculus GN=Csnk1g3 PE=1 SV=2;>tr|Q99K78|Q99K78_MOUSE Casein kinase 1, gamma 2 OS=Mus musculus GN=Csnk	2	2	5.5	6.1611e-05	6.7248	2.74949	15.259	3.93159	NaN	NaN	NaN	NaN	6.7248	15.259	NaN	NaN
Q3V1V0;Q91ZP6;Q91ZP6-2	NEDD4 family-interacting protein 2	Ndfip2	>tr|Q3V1V0|Q3V1V0_MOUSE Nedd4 family interacting protein 2 OS=Mus musculus GN=Ndfip2 PE=2 SV=1;>sp|Q91ZP6|NFIP2_MOUSE NEDD4 family-interacting protein 2 (Fragment) OS=Mus musculus GN=Ndfip2 PE=1 SV=2;>sp|Q91ZP6-2|NFIP2_MOUSE Isoform 2 of NEDD4 family-inter	5	5	22.4	2.8111e-12	2.4628	1.3003	14.357	3.84368	20.357	39.518	1.3807	7.517	1.9592	12.423	1.8622	11.077
P83870	PHD finger-like domain-containing protein 5A	Phf5a	>sp|P83870|PHF5A_MOUSE PHD finger-like domain-containing protein 5A OS=Mus musculus GN=Phf5a PE=1 SV=1	2	2	15.5	4.937e-05	0.61857	-0.692991	13.83	3.78973	NaN	NaN	NaN	NaN	0.40512	134.3	0.94448	1.4243
Q8CGA3;E9PW71;Q5ND25;Q5ND24;Q5ND23	Large neutral amino acids transporter small subunit 4	Slc43a2	>sp|Q8CGA3|LAT4_MOUSE Large neutral amino acids transporter small subunit 4 OS=Mus musculus GN=Slc43a2 PE=1 SV=1	6	6	9.3	9.4222e-14	1.0384	0.0543623	12.603	3.6557	NaN	NaN	NaN	NaN	1.8211	27.901	0.64298	6.4513
P15530;B1ARJ9	B-cell antigen receptor complex-associated protein beta chain	Cd79b	>sp|P15530|CD79B_MOUSE B-cell antigen receptor complex-associated protein beta chain OS=Mus musculus GN=Cd79b PE=1 SV=1;>tr|B1ARJ9|B1ARJ9_MOUSE CD79B antigen OS=Mus musculus GN=Cd79b PE=4 SV=1	5	5	29.4	0	10.803	3.43336	12.55	3.64962	9.9993	11.523	7.2644	8.448	17.477	27.178	10.734	12.659
Q924S8;Q924S8-2;Q5SRF9	Sprouty-related, EVH1 domain-containing protein 1	Spred1	>sp|Q924S8|SPRE1_MOUSE Sprouty-related, EVH1 domain-containing protein 1 OS=Mus musculus GN=Spred1 PE=1 SV=1;>sp|Q924S8-2|SPRE1_MOUSE Isoform 2 of Sprouty-related, EVH1 domain-containing protein 1 OS=Mus musculus GN=Spred1	14	13	43.5	2.6307e-147	1.8376	0.877823	11.831	3.5645	2.0541	11.795	0.70139	4.9877	3.2782	13.131	4.5081	11.487
A1L314;E9QN37	Macrophage-expressed gene 1 protein	Mpeg1	>sp|A1L314|MPEG1_MOUSE Macrophage-expressed gene 1 protein OS=Mus musculus GN=Mpeg1 PE=2 SV=1;>tr|E9QN37|E9QN37_MOUSE Macrophage-expressed gene 1 OS=Mus musculus GN=Mpeg1 PE=4 SV=1	2	2	3.6	0.00037701	2.7401	1.45423	11.667	3.54436	NaN	NaN	NaN	NaN	2.7401	11.667	NaN	NaN
Q9QY73;D3YVM2;D3Z0H8	Transmembrane protein 59	Tmem59	>sp|Q9QY73|TMM59_MOUSE Transmembrane protein 59 OS=Mus musculus GN=Tmem59 PE=1 SV=2;>tr|D3YVM2|D3YVM2_MOUSE Uncharacterized protein OS=Mus musculus GN=Tmem59 PE=4 SV=1	10	10	45.5	1.5478e-88	4.6512	2.2176	10.586	3.40409	7.4006	10.83	3.8802	8.0775	3.3105	11.582	7.053	16.659
Q61609	Sodium-dependent phosphate transporter 1	Slc20a1	>sp|Q61609|S20A1_MOUSE Sodium-dependent phosphate transporter 1 OS=Mus musculus GN=Slc20a1 PE=1 SV=1	4	4	6.3	9.4105e-07	3.4323	1.77918	10.283	3.36219	0.2238	0.47747	6.7261	11.656	3.4323	16.638	NaN	NaN
Q9ES97-5;Q9ES97-2;Q9ES97;Q9ES97-3;Q9ES97-4	Reticulon-3	Rtn3	>sp|Q9ES97-5|RTN3_MOUSE Isoform 5 of Reticulon-3 OS=Mus musculus GN=Rtn3;>sp|Q9ES97-2|RTN3_MOUSE Isoform 2 of Reticulon-3 OS=Mus musculus GN=Rtn3;>sp|Q9ES97|RTN3_MOUSE Reticulon-3 OS=Mus musculus GN=Rtn3 PE=1 SV=2;>sp|Q9ES97-3|RTN3_MOUSE Isoform 3 of Retic	4	4	6.2	5.4106e-09	6.6468	2.73266	9.7991	3.29265	NaN	NaN	1.8064	2.5324	8.5296	15.046	6.6449	8.3492
Q6ZQH9;P98154;E9QNU3;Q6P5A9;E9Q548;Q8C2R4	Integral membrane protein DGCR2/IDD	Dgcr2;Gm20518	>tr|Q6ZQH9|Q6ZQH9_MOUSE MKIAA0163 protein (Fragment) OS=Mus musculus GN=Dgcr2 PE=2 SV=1;>sp|P98154|IDD_MOUSE Integral membrane protein DGCR2/IDD OS=Mus musculus GN=Dgcr2 PE=2 SV=1;>tr|E9QNU3|E9QNU3_MOUSE Uncharacterized protein OS=Mus musculus GN=Dgcr2 PE=	3	3	8.2	1.3292e-08	1.431	0.517024	9.0401	3.17634	NaN	NaN	NaN	NaN	1.431	9.0401	NaN	NaN
P70280	Vesicle-associated membrane protein 7	Vamp7	>sp|P70280|VAMP7_MOUSE Vesicle-associated membrane protein 7 OS=Mus musculus GN=Vamp7 PE=2 SV=1	6	6	32.7	4.7959e-21	1.8558	0.892041	8.972	3.16543	NaN	NaN	0.090079	0.26563	2.938	25.786	1.8558	3.1511
Q9D486;Q9D486-2;G8JL45;Q9D486-3	C-Maf-inducing protein	Cmip;4933407C03Rik	>sp|Q9D486|CMIP_MOUSE C-Maf-inducing protein OS=Mus musculus GN=Cmip PE=2 SV=3;>sp|Q9D486-2|CMIP_MOUSE Isoform 2 of C-Maf-inducing protein OS=Mus musculus GN=Cmip;>tr|G8JL45|G8JL45_MOUSE Uncharacterized protein OS=Mus musculus GN=4933407C03Rik PE=4 SV=1;>s	12	12	21.5	6.2805e-42	4.8099	2.26601	8.888	3.15186	4.6341	6.6458	2.2055	6.7397	5.2249	12.078	8.0541	17.347
P15261	Interferon gamma receptor 1	Ifngr1	>sp|P15261|INGR1_MOUSE Interferon gamma receptor 1 OS=Mus musculus GN=Ifngr1 PE=1 SV=3	3	3	5.9	3.3533e-06	1.627	0.702214	8.7657	3.13187	NaN	NaN	NaN	NaN	4.3074	32.491	0.96051	3.9984
A1KXC4	Fas apoptotic inhibitory molecule 3	Faim3	>sp|A1KXC4|FAIM3_MOUSE Fas apoptotic inhibitory molecule 3 OS=Mus musculus GN=Faim3 PE=2 SV=2	9	9	22.5	2.9778e-102	4.0326	2.01171	8.6321	3.10971	16.53	12.263	2.6952	2.3815	3.7267	12.182	5.0098	12.679
Q4G5Y1	Kelch domain-containing protein 2	Klhdc2	>sp|Q4G5Y1|KLDC2_MOUSE Kelch domain-containing protein 2 OS=Mus musculus GN=Klhdc2 PE=2 SV=3	18	18	59.9	2.55e-142	7.1519	2.83833	8.523	3.09136	4.6788	5.3319	4.9088	6.5595	9.2139	14.826	14.433	13.885
Q9DBH0;F8WII1;Q3TXI7	NEDD4-like E3 ubiquitin-protein ligase WWP2;E3 ubiquitin-protein ligase	Wwp2	>sp|Q9DBH0|WWP2_MOUSE NEDD4-like E3 ubiquitin-protein ligase WWP2 OS=Mus musculus GN=Wwp2 PE=1 SV=1;>tr|F8WII1|F8WII1_MOUSE WW domain-containing E3 ubiquitin protein ligase 2 OS=Mus musculus GN=Wwp2 PE=4 SV=1;>tr|Q3TXI7|Q3TXI7_MOUSE Uncharacterized protein	31	29	42.1	0	2.3842	1.25351	8.4296	3.07546	2.0205	3.2397	2.024	6.7993	3.8292	16.944	1.9704	7.7324
P01837	Ig kappa chain C region	Ig kappa chain C region	>sp|P01837|IGKC_MOUSE Ig kappa chain C region OS=Mus musculus PE=1 SV=1	10	10	84.9	0	7.1511	2.83817	8.2718	3.0482	9.5372	8.5059	6.5028	7.8745	4.9158	6.29	9.6433	11.224
Q924N4-2;Q6P6P5;Q3V0N8;E9QA29;Q924N4;A2AGJ9;Q91V14-2;Q91V14;E9Q7M1;E9Q0L1;Q9WVL3-2;Q9WVL3	Solute carrier family 12 member 6	Slc12a6	>sp|Q924N4-2|S12A6_MOUSE Isoform 2 of Solute carrier family 12 member 6 OS=Mus musculus GN=Slc12a6;>tr|Q6P6P5|Q6P6P5_MOUSE Slc12a6 protein OS=Mus musculus GN=Slc12a6 PE=2 SV=1;>tr|Q3V0N8|Q3V0N8_MOUSE Solute carrier family 12, member 6 OS=Mus musculus GN=Sl	11	5	9.5	7.2885e-18	2.7035	1.43483	8.2678	3.0475	2.0031	2.8574	NaN	NaN	2.7749	11.696	1.5988	6.5521
B1ASP2;P52332;B1ASP3;Q62120;G5E852	Tyrosine-protein kinase;Tyrosine-protein kinase JAK1	Jak1	>tr|B1ASP2|B1ASP2_MOUSE Tyrosine-protein kinase OS=Mus musculus GN=Jak1 PE=3 SV=1;>sp|P52332|JAK1_MOUSE Tyrosine-protein kinase JAK1 OS=Mus musculus GN=Jak1 PE=1 SV=1	44	42	44.8	0	2.7677	1.46869	8.2454	3.04359	4.5213	6.077	2.6359	9.5882	2.4981	10.57	2.6982	10.409
Q9CX99	GRB2-related adapter protein	Grap	>sp|Q9CX99|GRAP_MOUSE GRB2-related adapter protein OS=Mus musculus GN=Grap PE=2 SV=1	11	11	55.8	3.3104e-138	1.722	0.784085	7.7972	2.96296	1.1073	5.7951	2.4706	12.246	2.1117	5.4288	4.227	7.2731
Q9D2Y5	Sorting nexin-20	Snx20	>sp|Q9D2Y5|SNX20_MOUSE Sorting nexin-20 OS=Mus musculus GN=Snx20 PE=2 SV=2	7	7	23.3	1.3596e-22	1.8606	0.895768	7.6316	2.93199	10.703	16.58	4.1389	8.5735	0.74085	2.8916	0.74595	3.1168
B8JJ57;Q99PN3-2;B8JJ56;Q99PN3;B8JJ53	Tripartite motif-containing protein 26	Trim26	>tr|B8JJ57|B8JJ57_MOUSE Tripartite motif-containing 26 (Fragment) OS=Mus musculus GN=Trim26 PE=4 SV=1;>sp|Q99PN3-2|TRI26_MOUSE Isoform Beta of Tripartite motif-containing protein 26 OS=Mus musculus GN=Trim26;>tr|B8JJ56|B8JJ56_MOUSE Tripartite motif-contain	3	3	16.2	9.3405e-29	1.3112	0.390888	7.4953	2.90599	NaN	NaN	NaN	NaN	1.3112	7.4953	NaN	NaN
Q62191	E3 ubiquitin-protein ligase TRIM21	Trim21	>sp|Q62191|RO52_MOUSE E3 ubiquitin-protein ligase TRIM21 OS=Mus musculus GN=Trim21 PE=1 SV=1	18	2	40.9	3.2181e-172	5.4185	2.43789	7.4951	2.90595	7.0595	8.0895	9.2564	9.8948	2.7838	4.9969	5.7384	7.4951
Q9R049-2;Q9R049	E3 ubiquitin-protein ligase AMFR	Amfr	>sp|Q9R049-2|AMFR_MOUSE Isoform 2 of E3 ubiquitin-protein ligase AMFR OS=Mus musculus GN=Amfr;>sp|Q9R049|AMFR_MOUSE E3 ubiquitin-protein ligase AMFR OS=Mus musculus GN=Amfr PE=1 SV=2	10	10	24.3	3.9237e-58	5.4647	2.45014	7.4741	2.9019	6.2023	7.4741	1.5289	1.5199	5.7477	8.5641	3.567	4.7902
Q8C863;F6YH70;Q8C863-2	E3 ubiquitin-protein ligase Itchy;E3 ubiquitin-protein ligase	Itch	>sp|Q8C863|ITCH_MOUSE E3 ubiquitin-protein ligase Itchy OS=Mus musculus GN=Itch PE=1 SV=2;>tr|F6YH70|F6YH70_MOUSE Uncharacterized protein (Fragment) OS=Mus musculus GN=Itch PE=4 SV=1;>sp|Q8C863-2|ITCH_MOUSE Isoform 2 of E3 ubiquitin-protein ligase Itchy OS	35	30	50.1	0	2.9434	1.55748	7.4737	2.90182	3.3022	6.8113	3.3242	8.0611	2.4496	10.149	1.5819	7.6912
Q61470;Q3U429;D3Z0N6;E9Q2X8	Leukocyte antigen CD37	Cd37	>sp|Q61470|CD37_MOUSE Leukocyte antigen CD37 OS=Mus musculus GN=Cd37 PE=2 SV=1;>tr|Q3U429|Q3U429_MOUSE Uncharacterized protein OS=Mus musculus GN=Cd37 PE=2 SV=1;>tr|D3Z0N6|D3Z0N6_MOUSE CD37 antigen (Fragment) OS=Mus musculus GN=Cd37 PE=4 SV=1;>tr|E9Q2X8|E9	6	6	19.6	3.1175e-42	5.3386	2.41646	7.3962	2.88678	5.3035	7.2568	4.1843	4.7705	8.729	11.159	2.2103	2.4496
Q9JHL0;Q9JHL0-2	Linker for activation of T-cells family member 2	Lat2	>sp|Q9JHL0|NTAL_MOUSE Linker for activation of T-cells family member 2 OS=Mus musculus GN=Lat2 PE=1 SV=1;>sp|Q9JHL0-2|NTAL_MOUSE Isoform 2 of Linker for activation of T-cells family member 2 OS=Mus musculus GN=Lat2	3	3	15.8	1.0996e-15	1.6214	0.69724	7.3727	2.88219	NaN	NaN	0.97151	9.3006	2.7059	5.8445	NaN	NaN
Q60846	Tumor necrosis factor receptor superfamily member 8	Tnfrsf8	>sp|Q60846|TNR8_MOUSE Tumor necrosis factor receptor superfamily member 8 OS=Mus musculus GN=Tnfrsf8 PE=2 SV=1	2	2	4.6	2.3502e-15	1.6252	0.700617	7.3085	2.86958	2.9815	10.736	5.1348	4.4999	0.85728	8.4785	0.15373	1.422
D3Z789;D3Z6Z0;Q78ZM0;O70492	Sorting nexin-3	Snx3	>tr|D3Z789|D3Z789_MOUSE Uncharacterized protein OS=Mus musculus GN=Snx3 PE=4 SV=1;>tr|D3Z6Z0|D3Z6Z0_MOUSE Uncharacterized protein OS=Mus musculus GN=Snx3 PE=4 SV=1;>tr|Q78ZM0|Q78ZM0_MOUSE Sorting nexin 3 OS=Mus musculus GN=Snx3 PE=2 SV=1;>sp|O70492|SNX3_MO	3	3	26.2	1.513e-07	1.9588	0.96997	7.2197	2.85194	NaN	NaN	NaN	NaN	NaN	NaN	1.9588	7.2197
Q80XJ2;E9PYW4;E9PVG2;E9Q0M6	E3 ubiquitin-protein ligase RNF168	Rnf168	>sp|Q80XJ2|RN168_MOUSE E3 ubiquitin-protein ligase RNF168 OS=Mus musculus GN=Rnf168 PE=2 SV=3;>tr|E9PYW4|E9PYW4_MOUSE Uncharacterized protein OS=Mus musculus GN=Rnf168 PE=4 SV=1;>tr|E9PVG2|E9PVG2_MOUSE Uncharacterized protein OS=Mus musculus GN=Rnf168 PE=4	5	5	9.2	2.5539e-11	9.7675	3.28799	7.2119	2.85038	NaN	NaN	NaN	NaN	10.571	7.307	6.5491	4.2512
Q8K2Q7	BRO1 domain-containing protein BROX	Brox	>sp|Q8K2Q7|BROX_MOUSE BRO1 domain-containing protein BROX OS=Mus musculus GN=Brox PE=2 SV=1	3	3	9.5	3.0448e-11	1.9253	0.945083	7.1307	2.83404	NaN	NaN	3.4587	5.6604	0.93167	8.7079	2.6987	7.1307
O89109;D1MQ07	Intermediate conductance calcium-activated potassium channel protein 4	Kcnn4	>sp|O89109|KCNN4_MOUSE Intermediate conductance calcium-activated potassium channel protein 4 OS=Mus musculus GN=Kcnn4 PE=2 SV=1;>tr|D1MQ07|D1MQ07_MOUSE Potassium intermediate/small conductance calcium-activated channel, subfamily N, member 4, isoform CRA_	8	8	20.7	1.3488e-54	1.5227	0.606632	7.0715	2.82202	3.3526	8.6355	1.7036	6.4798	1.3379	8.4899	0.98451	4.4752
Q9WVF9-4;Q9WVF9-3;Q9WVF9;Q9WVF9-2;E0CX52	C-type lectin domain family 2 member I	Clec2i	>sp|Q9WVF9-4|CLC2I_MOUSE Isoform 4 of C-type lectin domain family 2 member I OS=Mus musculus GN=Clec2i;>sp|Q9WVF9-3|CLC2I_MOUSE Isoform 3 of C-type lectin domain family 2 member I OS=Mus musculus GN=Clec2i;>sp|Q9WVF9|CLC2I_MOUSE C-type lectin domain family	2	2	7.7	3.0436e-07	2.5478	1.34925	6.9963	2.80659	2.5478	6.9963	NaN	NaN	NaN	NaN	NaN	NaN
E9QM38;P55012;P55014-2;A2AQ52;A2AQ51;A2AQ50;P55014-4;P55014-3;P55014	Solute carrier family 12 member 2	Slc12a2	>tr|E9QM38|E9QM38_MOUSE Uncharacterized protein OS=Mus musculus GN=Slc12a2 PE=4 SV=1;>sp|P55012|S12A2_MOUSE Solute carrier family 12 member 2 OS=Mus musculus GN=Slc12a2 PE=1 SV=2	19	19	23.1	2.3271e-63	2.5021	1.32314	6.9594	2.79896	3.1915	8.0255	1.3879	4.2919	1.7389	13.612	2.2735	2.7311
Q6PIX5;A2AVE4;F2Z3W3;Q6PIX5-2;A2AVE5;A7M7T5	Inactive rhomboid protein 1	Rhbdf1	>sp|Q6PIX5|RHDF1_MOUSE Inactive rhomboid protein 1 OS=Mus musculus GN=Rhbdf1 PE=1 SV=2	8	8	12.3	7.7439e-28	0.79422	-0.332389	6.815	2.76871	2.2558	9.2919	0.25873	1.3222	1.183	3.3634	0.79422	8.1571
P48025;E9PWE9;E9QM15;P43404-3;P43404-2;P43404;Q8BZ25	Tyrosine-protein kinase SYK;Tyrosine-protein kinase	Syk	>sp|P48025|KSYK_MOUSE Tyrosine-protein kinase SYK OS=Mus musculus GN=Syk PE=1 SV=2;>tr|E9PWE9|E9PWE9_MOUSE Spleen tyrosine kinase OS=Mus musculus GN=Syk PE=4 SV=1	32	32	65.7	0	8.0362	3.00651	6.8031	2.76619	4.5537	5.101	8.0701	8.7358	8.7765	8.1448	11.651	7.2183
P03975	IgE-binding protein	Iap	>sp|P03975|IGEB_MOUSE IgE-binding protein OS=Mus musculus GN=Iap PE=2 SV=1	30	26	47.6	0	6.0655	2.60063	6.7955	2.76458	9.7795	7.8712	7.6482	5.4529	7.0625	10.73	2.2134	3.6175
Q62312-2;Q62312	TGF-beta receptor type-2	Tgfbr2	>sp|Q62312-2|TGFR2_MOUSE Isoform RII-1 of TGF-beta receptor type-2 OS=Mus musculus GN=Tgfbr2;>sp|Q62312|TGFR2_MOUSE TGF-beta receptor type-2 OS=Mus musculus GN=Tgfbr2 PE=2 SV=1	11	11	22.2	2.8089e-26	1.1011	0.138945	6.758	2.7566	NaN	NaN	1.2061	7.7414	1.0053	9.434	0.9101	2.2031
Q80UP5;F7B209;Q6PD24;G3X9A8	Ankyrin repeat domain-containing protein 13A	Ankrd13a	>sp|Q80UP5|AN13A_MOUSE Ankyrin repeat domain-containing protein 13A OS=Mus musculus GN=Ankrd13a PE=1 SV=2;>tr|F7B209|F7B209_MOUSE Ankyrin repeat domain 13a (Fragment) OS=Mus musculus GN=Ankrd13a PE=4 SV=1	19	19	40.5	2.9987e-145	5.855	2.54967	6.7187	2.74818	3.3994	4.9214	7.068	7.1361	5.0158	6.8857	6.1205	6.2098
P25911;P08103-2;P08103;F6UND7	Tyrosine-protein kinase Lyn	Lyn	>sp|P25911|LYN_MOUSE Tyrosine-protein kinase Lyn OS=Mus musculus GN=Lyn PE=1 SV=4	25	2	52.9	4.7441e-243	1.2678	0.342327	6.718	2.74803	2.0207	8.1905	0.71169	6.718	1.5355	5.7305	2.0531	4.3475
P39688-2;D3YZ57;Q04736;Q80XU2;P05480;D3YZA2;P14234;P06240;E9Q696		Fyn	>sp|P39688-2|FYN_MOUSE Isoform 2 of Tyrosine-protein kinase Fyn OS=Mus musculus GN=Fyn;>tr|D3YZ57|D3YZ57_MOUSE Uncharacterized protein OS=Mus musculus GN=Fyn PE=4 SV=1	16	1	32	3.1859e-211	3.9257	1.97295	6.6488	2.73309	5.9963	6.4792	1.2609	2.4161	4.9052	12.394	2.7535	5.1056
Q7TMY8;A2AFQ0;Q7TMY8-3;Q7TMY8-4;Q7TMY8-2;F6XP90;E9PZ23;F6UYC1	E3 ubiquitin-protein ligase HUWE1	Huwe1	>sp|Q7TMY8|HUWE1_MOUSE E3 ubiquitin-protein ligase HUWE1 OS=Mus musculus GN=Huwe1 PE=1 SV=5;>tr|A2AFQ0|A2AFQ0_MOUSE HECT, UBA and WWE domain containing 1 OS=Mus musculus GN=Huwe1 PE=4 SV=1;>sp|Q7TMY8-3|HUWE1_MOUSE Isoform 3 of E3 ubiquitin-protein ligase H	116	116	33.6	0	7.0312	2.81377	6.6232	2.72753	3.109	3.4058	3.3459	2.7347	7.1341	8.2978	10.01	7.7186
Q9D5H8;E9Q418;Q64729-2;Q64729;Q3V348;A2AJR5;Q8K348	TGF-beta receptor type-1	Tgfbr1	>tr|Q9D5H8|Q9D5H8_MOUSE Transforming growth factor, beta receptor I OS=Mus musculus GN=Tgfbr1 PE=2 SV=1;>tr|E9Q418|E9Q418_MOUSE Uncharacterized protein OS=Mus musculus GN=Tgfbr1 PE=3 SV=1;>sp|Q64729-2|TGFR1_MOUSE Isoform 2 of TGF-beta receptor type-1 OS=Mu	11	9	32.1	2.6707e-89	1.3268	0.407951	6.4862	2.69737	2.2871	4.4962	1.5256	5.4272	0.96711	6.6741	1.5264	7.2944
Q5Y5T1-2;Q5Y5T1	Probable palmitoyltransferase ZDHHC20	Zdhhc20	>sp|Q5Y5T1-2|ZDH20_MOUSE Isoform 2 of Probable palmitoyltransferase ZDHHC20 OS=Mus musculus GN=Zdhhc20;>sp|Q5Y5T1|ZDH20_MOUSE Probable palmitoyltransferase ZDHHC20 OS=Mus musculus GN=Zdhhc20 PE=2 SV=1	5	5	18.2	2.7003e-30	2.8396	1.50569	6.369	2.67107	3.7378	7.5873	NaN	NaN	1.351	3.4497	1.8512	4.3721
Q6V595;E9Q3Q2;E9QAK3;F6T3Y1	Kelch-like protein 6	Klhl6	>sp|Q6V595|KLHL6_MOUSE Kelch-like protein 6 OS=Mus musculus GN=Klhl6 PE=2 SV=2;>tr|E9Q3Q2|E9Q3Q2_MOUSE Uncharacterized protein OS=Mus musculus GN=Klhl6 PE=4 SV=1	19	19	33.4	2.8335e-80	1.8458	0.884246	6.3658	2.67034	2.7996	2.9994	1.5448	2.9663	1.6319	6.6259	1.9177	7.3353
P26450;Q80UI5;P70305;Q64143;B1AUG0	Phosphatidylinositol 3-kinase regulatory subunit alpha	Pik3r1	>sp|P26450|P85A_MOUSE Phosphatidylinositol 3-kinase regulatory subunit alpha OS=Mus musculus GN=Pik3r1 PE=1 SV=2;>tr|Q80UI5|Q80UI5_MOUSE Phosphatidylinositol 3-kinase, regulatory subunit, polypeptide 1 (P85 alpha) OS=Mus musculus GN=Pik3r1 PE=2 SV=1	24	22	38.4	6.4515e-116	6.643	2.73183	6.3287	2.66191	4.1183	3.4497	6.9574	9.5262	9.2429	8.1	7.2047	4.3254
Q9Z0F8;E9PXU2;Q9Z0F8-2	Disintegrin and metalloproteinase domain-containing protein 17	Adam17	>sp|Q9Z0F8|ADA17_MOUSE Disintegrin and metalloproteinase domain-containing protein 17 OS=Mus musculus GN=Adam17 PE=1 SV=3;>tr|E9PXU2|E9PXU2_MOUSE Uncharacterized protein OS=Mus musculus GN=Adam17 PE=4 SV=1;>sp|Q9Z0F8-2|ADA17_MOUSE Isoform Short of Disinteg	11	11	15.8	9.2171e-26	1.0167	0.023894	6.29	2.65306	1.4217	3.1846	0.43705	2.9651	2.2574	10.297	2.5036	19.031
Q920A9;Q920A9-2;E0CX78;F7DEW9;E0CY58	Fc receptor-like A	Fcrla	>sp|Q920A9|FCRLA_MOUSE Fc receptor-like A OS=Mus musculus GN=Fcrla PE=1 SV=1;>sp|Q920A9-2|FCRLA_MOUSE Isoform 2 of Fc receptor-like A OS=Mus musculus GN=Fcrla;>tr|E0CX78|E0CX78_MOUSE Fc receptor-like A (Fragment) OS=Mus musculus GN=Fcrla PE=4 SV=1	9	9	33	1.8563e-48	2.6994	1.43264	6.2878	2.65256	7.8837	8.8225	2.2535	3.0884	2.016	6.2832	2.2261	5.2657
P62984;E9QNP0;D3YYZ2	Ubiquitin-60S ribosomal protein L40;Ubiquitin;60S ribosomal protein L40	Uba52;2810422J05Rik	>sp|P62984|RL40_MOUSE Ubiquitin-60S ribosomal protein L40 OS=Mus musculus GN=Uba52 PE=1 SV=2;>tr|E9QNP0|E9QNP0_MOUSE Uncharacterized protein OS=Mus musculus GN=2810422J05Rik PE=4 SV=1	10	1	56.2	8.9441e-228	7.978	2.99603	6.2704	2.64856	5.6571	6.3736	4.1336	4.0509	9.6749	10.559	8.8178	5.0557
P70658-2;P70658;E9Q2D4	C-X-C chemokine receptor type 4	Cxcr4	>sp|P70658-2|CXCR4_MOUSE Isoform CXCR4-A of C-X-C chemokine receptor type 4 OS=Mus musculus GN=Cxcr4;>sp|P70658|CXCR4_MOUSE C-X-C chemokine receptor type 4 OS=Mus musculus GN=Cxcr4 PE=1 SV=2;>tr|E9Q2D4|E9Q2D4_MOUSE Chemokine (C-X-C motif) receptor 4 (Fragm	5	5	14.6	6.6603e-25	3.7339	1.90068	6.2398	2.6415	NaN	NaN	3.2026	5.589	4.2829	6.2398	NaN	NaN
Q9Z0S9;F8WJG2	Prenylated Rab acceptor protein 1	Rabac1	>sp|Q9Z0S9|PRAF1_MOUSE Prenylated Rab acceptor protein 1 OS=Mus musculus GN=Rabac1 PE=1 SV=1;>tr|F8WJG2|F8WJG2_MOUSE Uncharacterized protein OS=Mus musculus GN=Rabac1 PE=4 SV=1	2	2	15.7	2.1746e-05	4.9362	2.3034	6.2326	2.63983	NaN	NaN	NaN	NaN	NaN	NaN	4.9362	6.2326
P01902;F6TIX5;Q9BCZ1;A7VMS2;Q31615;E9Q2R9;Q05A75;P14432	H-2 class I histocompatibility antigen, K-D alpha chain	H2-K1	>sp|P01902|HA1D_MOUSE H-2 class I histocompatibility antigen, K-D alpha chain OS=Mus musculus GN=H2-K1 PE=1 SV=1	13	7	34.2	8.8637e-36	4.2706	2.09444	6.2222	2.63742	2.4322	3.9248	3.3752	4.0951	4.3133	7.0587	3.8405	5.2021
P42337;D3YY41	Phosphatidylinositol 4,5-bisphosphate 3-kinase catalytic subunit alpha isoform	Pik3ca	>sp|P42337|PK3CA_MOUSE Phosphatidylinositol-4,5-bisphosphate 3-kinase catalytic subunit alpha isoform OS=Mus musculus GN=Pik3ca PE=1 SV=2;>tr|D3YY41|D3YY41_MOUSE Phosphatidylinositol 3-kinase, catalytic, alpha polypeptide, isoform CRA_a OS=Mus musculus GN=	9	9	8.9	9.9052e-18	9.3716	3.2283	6.117	2.61282	5.272	4.3155	2.9426	3.3215	12.645	8.0996	22.687	10.695
Q80U87;A2AI52;D3Z5K3	Ubiquitin carboxyl-terminal hydrolase 8;Ubiquitin carboxyl-terminal hydrolase	Usp8	>sp|Q80U87|UBP8_MOUSE Ubiquitin carboxyl-terminal hydrolase 8 OS=Mus musculus GN=Usp8 PE=1 SV=2;>tr|A2AI52|A2AI52_MOUSE Ubiquitin carboxyl-terminal hydrolase OS=Mus musculus GN=Usp8 PE=3 SV=1	17	17	21	2.0657e-43	1.1923	0.253747	6.0407	2.59472	0.49436	1.2871	1.8824	7.9828	1.1382	6.4494	1.3189	5.562
P33896	Interferon alpha/beta receptor 1	Ifnar1	>sp|P33896|INAR1_MOUSE Interferon alpha/beta receptor 1 OS=Mus musculus GN=Ifnar1 PE=2 SV=2	3	3	6.6	1.0874e-07	1.016	0.0229004	5.8818	2.55626	NaN	NaN	1.0349	4.199	0.96948	6.6265	2.1908	8.0278
Q8BYR8;D3Z5A5;Q921R8-2;Q921R8;G3X937;Q8BJA2	Solute carrier family 41 member 2	Slc41a2	>sp|Q8BYR8|S41A2_MOUSE Solute carrier family 41 member 2 OS=Mus musculus GN=Slc41a2 PE=2 SV=1	3	3	5.9	1.6133e-05	0.97973	-0.0295439	5.8348	2.54468	NaN	NaN	NaN	NaN	0.97973	5.8348	NaN	NaN
Q6P2L7;Q6P2L7-2;Q6P2L7-3;A2AR60;E9PZJ6	Protein CASC4	Casc4	>sp|Q6P2L7|CASC4_MOUSE Protein CASC4 OS=Mus musculus GN=Casc4 PE=1 SV=1;>sp|Q6P2L7-2|CASC4_MOUSE Isoform 2 of Protein CASC4 OS=Mus musculus GN=Casc4;>sp|Q6P2L7-3|CASC4_MOUSE Isoform 3 of Protein CASC4 OS=Mus musculus GN=Casc4;>tr|A2AR60|A2AR60_MOUSE Cancer	9	9	27.6	7.3247e-37	4.5276	2.17875	5.832	2.54399	7.7328	5.9303	4.3205	5.6979	5.0671	7.0045	2.7189	4.6265
Q6RFH4-2;Q6RFH4	Germinal center B-cell-expressed transcript 2 protein	Gcet2	>sp|Q6RFH4-2|GCET2_MOUSE Isoform 2 of Germinal center B-cell-expressed transcript 2 protein OS=Mus musculus GN=Gcet2;>sp|Q6RFH4|GCET2_MOUSE Germinal center B-cell-expressed transcript 2 protein OS=Mus musculus GN=Gcet2 PE=2 SV=1	6	6	34.6	3.0178e-16	1.1067	0.146264	5.7823	2.53164	NaN	NaN	0.33537	2.0496	1.5117	9.9691	1.6893	10.209
Q9EQU3	Toll-like receptor 9	Tlr9	>sp|Q9EQU3|TLR9_MOUSE Toll-like receptor 9 OS=Mus musculus GN=Tlr9 PE=1 SV=3	25	25	28.6	8.2545e-297	2.9918	1.58101	5.7506	2.52371	5.2144	5.5899	1.17	2.6837	2.5311	6.7592	2.5504	6.3702
D3Z2E8;Q8VEC4	Calcium homeostasis modulator protein 2	Calhm2	>tr|D3Z2E8|D3Z2E8_MOUSE Uncharacterized protein OS=Mus musculus GN=Calhm2 PE=4 SV=1;>sp|Q8VEC4|CAHM2_MOUSE Calcium homeostasis modulator protein 2 OS=Mus musculus GN=Calhm2 PE=2 SV=1	2	2	5.6	8.2691e-05	2.6131	1.38576	5.7493	2.52339	2.954	4.0912	NaN	NaN	2.0552	5.7493	NaN	NaN
E9QKF6;Q3UP36;P35329-3;P35329;P35329-2	B-cell receptor CD22	Cd22	>tr|E9QKF6|E9QKF6_MOUSE Uncharacterized protein OS=Mus musculus GN=Cd22 PE=4 SV=1;>tr|Q3UP36|Q3UP36_MOUSE Uncharacterized protein OS=Mus musculus GN=Cd22 PE=2 SV=1;>sp|P35329-3|CD22_MOUSE Isoform 3 of B-cell receptor CD22 OS=Mus musculus GN=Cd22;>sp|P35329	14	14	24.3	1.1042e-65	2.8052	1.4881	5.655	2.49953	0.36521	0.3324	NaN	NaN	3.0713	5.7465	2.9469	4.4842
Q9ET39;Q9ET39-2;C6ESQ1	SLAM family member 6	Slamf6	>sp|Q9ET39|SLAF6_MOUSE SLAM family member 6 OS=Mus musculus GN=Slamf6 PE=2 SV=1;>sp|Q9ET39-2|SLAF6_MOUSE Isoform 2 of SLAM family member 6 OS=Mus musculus GN=Slamf6;>tr|C6ESQ1|C6ESQ1_MOUSE Ly108 isoform 3 OS=Mus musculus GN=Slamf6 PE=2 SV=1	7	7	27.1	8.6781e-49	4.1382	2.049	5.5184	2.46425	3.3801	4.3362	4.064	4.8846	4.9266	11.813	NaN	NaN
Q80WQ6	Inactive rhomboid protein 2	Rhbdf2	>sp|Q80WQ6|RHDF2_MOUSE Inactive rhomboid protein 2 OS=Mus musculus GN=Rhbdf2 PE=1 SV=1	6	6	5.2	3.2958e-10	0.78607	-0.34727	5.4626	2.44959	NaN	NaN	2.4725	14.665	0.38481	3.8682	0.60143	2.0348
Q9CPX4;P29391;P49945	Ferritin;Ferritin light chain 1	Ftl1	>tr|Q9CPX4|Q9CPX4_MOUSE Ferritin OS=Mus musculus GN=Ftl1 PE=2 SV=1;>sp|P29391|FRIL1_MOUSE Ferritin light chain 1 OS=Mus musculus GN=Ftl1 PE=1 SV=2	3	3	20.2	2.2603e-09	1.4431	0.529171	5.4564	2.44795	NaN	NaN	NaN	NaN	1.8957	7.9749	1.1558	3.7059
Q9JIS8;F8WIJ0	Solute carrier family 12 member 4	Slc12a4	>sp|Q9JIS8|S12A4_MOUSE Solute carrier family 12 member 4 OS=Mus musculus GN=Slc12a4 PE=1 SV=2;>tr|F8WIJ0|F8WIJ0_MOUSE Uncharacterized protein OS=Mus musculus GN=Slc12a4 PE=4 SV=1	9	3	7.7	6.8381e-13	1.1489	0.200253	5.3503	2.41962	NaN	NaN	NaN	NaN	1.1489	5.3503	NaN	NaN
Q3U2C5;Q3U2C5-2	E3 ubiquitin-protein ligase RNF149	Rnf149	>sp|Q3U2C5|RN149_MOUSE E3 ubiquitin-protein ligase RNF149 OS=Mus musculus GN=Rnf149 PE=2 SV=3;>sp|Q3U2C5-2|RN149_MOUSE Isoform 2 of E3 ubiquitin-protein ligase RNF149 OS=Mus musculus GN=Rnf149	5	5	18.8	2.3108e-36	1.5741	0.654527	5.2792	2.40032	1.5741	5.2792	NaN	NaN	1.3988	5.5585	NaN	NaN
O55003	BCL2/adenovirus E1B 19 kDa protein-interacting protein 3	Bnip3	>sp|O55003|BNIP3_MOUSE BCL2/adenovirus E1B 19 kDa protein-interacting protein 3 OS=Mus musculus GN=Bnip3 PE=1 SV=1	5	5	27.3	2.0665e-09	1.0909	0.125519	5.2722	2.39841	NaN	NaN	NaN	NaN	1.3466	6.8714	0.88374	4.0453
P06795;P21447;P21440	Multidrug resistance protein 1B;Multidrug resistance protein 1A	Abcb1b;Abcb1a	>sp|P06795|MDR1B_MOUSE Multidrug resistance protein 1B OS=Mus musculus GN=Abcb1b PE=1 SV=1;>sp|P21447|MDR1A_MOUSE Multidrug resistance protein 1A OS=Mus musculus GN=Abcb1a PE=1 SV=3	24	23	22.6	9.3422e-152	2.0998	1.07025	5.2614	2.39545	3.3328	5.2614	1.3326	4.7521	2.8187	12.162	1.4647	4.8404
Q91VH1	Adiponectin receptor protein 1	Adipor1	>sp|Q91VH1|ADR1_MOUSE Adiponectin receptor protein 1 OS=Mus musculus GN=Adipor1 PE=1 SV=1	3	3	11.2	4.1857e-15	1.6136	0.690283	5.2444	2.39078	1.6869	4.3486	1.6136	7.1967	2.4396	8.7935	1.025	5.2444
O70443	Guanine nucleotide-binding protein G(z) subunit alpha	Gnaz	>sp|O70443|GNAZ_MOUSE Guanine nucleotide-binding protein G(z) subunit alpha OS=Mus musculus GN=Gnaz PE=2 SV=4	8	7	29.6	8.0548e-37	3.628	1.85917	5.2417	2.39003	4.3568	5.7392	0.28348	0.78303	3.6609	6.5751	NaN	NaN
B0V2N1-4;B0V2N1-3;B0V2N1-6;B0V2N1-2;B0V2N1;B0V2N1-5	Receptor-type tyrosine-protein phosphatase S	Ptprs	>sp|B0V2N1-4|PTPRS_MOUSE Isoform 4 of Receptor-type tyrosine-protein phosphatase S OS=Mus musculus GN=Ptprs;>sp|B0V2N1-3|PTPRS_MOUSE Isoform 3 of Receptor-type tyrosine-protein phosphatase S OS=Mus musculus GN=Ptprs;>sp|B0V2N1-6|PTPRS_MOUSE Isoform 6 of Re	3	2	2.6	4.2686e-06	1.0444	0.0626744	5.2371	2.38877	NaN	NaN	1.03	3.9904	1.2181	10.934	0.942	3.8798
E9Q0Y0		Gm4511	>tr|E9Q0Y0|E9Q0Y0_MOUSE Uncharacterized protein OS=Mus musculus GN=Gm4511 PE=4 SV=1	19	2	50.1	0	3.4625	1.79181	5.1876	2.37507	3.4911	3.3014	3.4577	3.1908	2.825	5.3917	4.3174	7.375
P01897	H-2 class I histocompatibility antigen, L-D alpha chain	H2-L	>sp|P01897|HA1L_MOUSE H-2 class I histocompatibility antigen, L-D alpha chain OS=Mus musculus GN=H2-L PE=1 SV=2	11	1	27.9	2.7931e-35	3.792	1.92296	5.1848	2.37429	2.4995	3.0984	2.8047	4.2131	3.792	5.1848	4.1881	6.3743
Q9QXT1;Q3TEK6	Dual adapter for phosphotyrosine and 3-phosphotyrosine and 3-phosphoinositide	Dapp1	>sp|Q9QXT1|DAPP1_MOUSE Dual adapter for phosphotyrosine and 3-phosphotyrosine and 3-phosphoinositide OS=Mus musculus GN=Dapp1 PE=1 SV=1;>tr|Q3TEK6|Q3TEK6_MOUSE Uncharacterized protein OS=Mus musculus GN=Dapp1 PE=2 SV=1	11	11	43.6	9.6919e-44	1.1709	0.227618	5.1575	2.36667	1.4425	9.6946	0.85185	8.4969	0.89315	3.2679	0.84749	3.0072
Q3U436;Q8CFK4;P24604;P24604-3;P24604-5;P24604-4;P24604-2;D6RJM5;P24604-6	Tyrosine-protein kinase Tec	Tec	>tr|Q3U436|Q3U436_MOUSE Uncharacterized protein OS=Mus musculus GN=Tec PE=2 SV=1;>tr|Q8CFK4|Q8CFK4_MOUSE Tec protein OS=Mus musculus GN=Tec PE=2 SV=1;>sp|P24604|TEC_MOUSE Tyrosine-protein kinase Tec OS=Mus musculus GN=Tec PE=1 SV=2;>sp|P24604-3|TEC_MOUSE I	25	25	43.7	1.5124e-127	6.5974	2.7219	5.132	2.35952	3.0234	4.8808	7.4452	8.3052	9.0337	6.1638	6.7611	3.4452
P10404	MLV-related proviral Env polyprotein;Surface protein;Transmembrane protein		>sp|P10404|ENV1_MOUSE MLV-related proviral Env polyprotein OS=Mus musculus PE=2 SV=3	20	13	36	0	2.8751	1.52361	5.0575	2.33842	2.9375	2.9728	2.4675	3.5322	3.0667	7.2003	3.7002	6.8238
P19437;Q8BNW4	B-lymphocyte antigen CD20	Ms4a1	>sp|P19437|CD20_MOUSE B-lymphocyte antigen CD20 OS=Mus musculus GN=Ms4a1 PE=2 SV=1;>tr|Q8BNW4|Q8BNW4_MOUSE Uncharacterized protein (Fragment) OS=Mus musculus GN=Ms4a1 PE=2 SV=1	14	14	36.1	7.0935e-126	3.1784	1.6683	5.0566	2.33817	3.2747	5.1586	2.5037	4.2486	3.7952	6.6488	3.3134	5.0598
E9Q1I0;E9QAJ3;E9Q5Q7		Gm3662;Gm2783;Gm3129	>tr|E9Q1I0|E9Q1I0_MOUSE Uncharacterized protein OS=Mus musculus GN=Gm3662 PE=4 SV=1;>tr|E9QAJ3|E9QAJ3_MOUSE Uncharacterized protein OS=Mus musculus GN=Gm2783 PE=4 SV=1;>tr|E9Q5Q7|E9Q5Q7_MOUSE Uncharacterized protein OS=Mus musculus GN=Gm3129 PE=4 SV=1	22	2	59.2	0	3.2587	1.7043	5.0431	2.33431	3.4968	3.1483	4.9994	3.4624	3.005	5.1528	3.2328	5.4814
Q91VK4	Integral membrane protein 2C;CT-BRI3	Itm2c	>sp|Q91VK4|ITM2C_MOUSE Integral membrane protein 2C OS=Mus musculus GN=Itm2c PE=1 SV=2	6	6	34.9	1.1464e-27	3.6975	1.88655	5.0026	2.32268	5.639	5.4921	3.6975	7.3078	3.0134	5.0026	1.5867	3.8674
O89051	Integral membrane protein 2B;BRI2, membrane form;BRI2 intracellular domain;BRI2C, soluble form;Bri23 peptide	Itm2b	>sp|O89051|ITM2B_MOUSE Integral membrane protein 2B OS=Mus musculus GN=Itm2b PE=2 SV=1	5	5	23.3	7.7745e-11	1.8618	0.896698	4.9847	2.31751	0.59035	1.2857	3.0001	5.1875	1.8618	4.8412	1.3884	14.338
Q60631;B1AT92;Q60631-2;B1AT95	Growth factor receptor-bound protein 2	Grb2	>sp|Q60631|GRB2_MOUSE Growth factor receptor-bound protein 2 OS=Mus musculus GN=Grb2 PE=1 SV=1;>tr|B1AT92|B1AT92_MOUSE Growth factor receptor bound protein 2 OS=Mus musculus GN=Grb2 PE=4 SV=1;>sp|Q60631-2|GRB2_MOUSE Isoform 2 of Growth factor receptor-boun	15	15	67.3	6.6841e-105	6.038	2.59407	4.9684	2.31278	0.5286	1.5214	3.8524	4.5024	18.707	13.257	15.037	6.245
Q5SVR5;Q8VEM1	E3 ubiquitin-protein ligase RNF130	Rnf130	>tr|Q5SVR5|Q5SVR5_MOUSE Ring finger protein 130 OS=Mus musculus GN=Rnf130 PE=2 SV=1;>sp|Q8VEM1|GOLI_MOUSE E3 ubiquitin-protein ligase RNF130 OS=Mus musculus GN=Rnf130 PE=2 SV=1	4	4	21.4	7.8302e-50	1.3773	0.461843	4.9542	2.30865	5.3072	10.307	0.65171	4.3953	0.84114	5.9293	0.77597	3.0465
E9PY90		Ctage5	>tr|E9PY90|E9PY90_MOUSE Uncharacterized protein OS=Mus musculus GN=Ctage5 PE=4 SV=1	25	1	35.8	1.3934e-129	1.575	0.655352	4.9101	2.29575	1.99	4.3016	1.4118	3.8525	1.5283	6.7045	1.7429	7.0705
P16382;Q921I3	Interleukin-4 receptor subunit alpha;Soluble interleukin-4 receptor subunit alpha	Il4r;Il4ra	>sp|P16382|IL4RA_MOUSE Interleukin-4 receptor subunit alpha OS=Mus musculus GN=Il4r PE=1 SV=1;>tr|Q921I3|Q921I3_MOUSE Il4ra protein OS=Mus musculus GN=Il4ra PE=2 SV=1	6	6	12.2	3.9787e-22	3.1212	1.6421	4.9086	2.29531	3.1212	4.9086	0.78966	2.7206	3.945	18.839	NaN	NaN
Q62245	Son of sevenless homolog 1	Sos1	>sp|Q62245|SOS1_MOUSE Son of sevenless homolog 1 OS=Mus musculus GN=Sos1 PE=1 SV=2	45	38	39	5.9549e-199	9.3367	3.22291	4.89	2.28983	3.4494	3.326	7.6605	4.3395	15.369	8.0263	12.41	4.8479
P27601;Q9D034;Q2NKI3;P30677;P21279;P21278;P27600	Guanine nucleotide-binding protein subunit alpha-13	Gna13	>sp|P27601|GNA13_MOUSE Guanine nucleotide-binding protein subunit alpha-13 OS=Mus musculus GN=Gna13 PE=1 SV=1	17	16	44.6	2.2021e-166	3.8166	1.93229	4.78	2.25701	4.4992	4.7617	0.8652	2.5791	4.1386	7.4276	2.9378	4.862
Q922T2;Q9D3X9-2;Q9D3X9	Microfibril-associated glycoprotein 3	Mfap3	>sp|Q922T2|MFAP3_MOUSE Microfibril-associated glycoprotein 3 OS=Mus musculus GN=Mfap3 PE=2 SV=1	9	9	28.4	2.8214e-58	0.76868	-0.379545	4.7603	2.25105	3.0601	7.577	1.4304	7.467	0.66694	3.9772	1.045	2.0945
Q9JKK1-2;Q9JKK1	Syntaxin-6	Stx6	>sp|Q9JKK1-2|STX6_MOUSE Isoform 2 of Syntaxin-6 OS=Mus musculus GN=Stx6;>sp|Q9JKK1|STX6_MOUSE Syntaxin-6 OS=Mus musculus GN=Stx6 PE=1 SV=1	10	10	46.7	9.5691e-44	1.3429	0.425352	4.7581	2.25039	0.99846	2.9027	1.3429	4.7581	0.081735	0.20072	2.416	5.341
B9EKI5;Q3TTA7;Q3TTA7-2;B1NE43	E3 ubiquitin-protein ligase CBL-B	Cblb	>tr|B9EKI5|B9EKI5_MOUSE Casitas B-lineage lymphoma b OS=Mus musculus GN=Cblb PE=2 SV=1;>sp|Q3TTA7|CBLB_MOUSE E3 ubiquitin-protein ligase CBL-B OS=Mus musculus GN=Cblb PE=1 SV=3;>sp|Q3TTA7-2|CBLB_MOUSE Isoform 2 of E3 ubiquitin-protein ligase CBL-B OS=Mus m	15	14	19	8.1315e-33	6.5602	2.71374	4.7377	2.24419	0.56591	1.8786	1.4348	2.214	6.7548	6.7872	9.3759	4.5727
Q2TBE6	Phosphatidylinositol 4-kinase type 2-alpha	Pi4k2a	>sp|Q2TBE6|P4K2A_MOUSE Phosphatidylinositol 4-kinase type 2-alpha OS=Mus musculus GN=Pi4k2a PE=1 SV=1	15	15	42.4	1.7667e-53	1.3478	0.430606	4.7095	2.23557	1.8269	3.7609	1.4799	6.7598	0.84329	2.4722	1.142	3.7025
Q6ZQA6	Immunoglobulin superfamily member 3	Igsf3	>sp|Q6ZQA6|IGSF3_MOUSE Immunoglobulin superfamily member 3 OS=Mus musculus GN=Igsf3 PE=1 SV=2	12	12	13.3	4.1517e-40	2.708	1.43723	4.7047	2.2341	3.4024	3.2381	2.3485	4.7069	2.6442	5.5414	2.7118	5.4559
Q8VBV7	COP9 signalosome complex subunit 8	Cops8	>sp|Q8VBV7|CSN8_MOUSE COP9 signalosome complex subunit 8 OS=Mus musculus GN=Cops8 PE=1 SV=1	2	2	12.4	0.00079574	2.2158	1.14783	4.6994	2.23248	NaN	NaN	NaN	NaN	NaN	NaN	2.2158	4.6994
Q01705-2;E9QP40;Q7TQ52;Q7TQ51;Q7TQ50;Q01705	Neurogenic locus notch homolog protein 1;Notch 1 extracellular truncation;Notch 1 intracellular domain	Notch1	>sp|Q01705-2|NOTC1_MOUSE Isoform 2 of Neurogenic locus notch homolog protein 1 OS=Mus musculus GN=Notch1;>tr|E9QP40|E9QP40_MOUSE Uncharacterized protein OS=Mus musculus GN=Notch1 PE=4 SV=1;>tr|Q7TQ52|Q7TQ52_MOUSE Transmembrane receptor Notch1 B OS=Mus musc	2	2	1	0.00017338	3.3023	1.72347	4.6871	2.2287	NaN	NaN	NaN	NaN	3.3023	4.6871	NaN	NaN
E9QAN8;D3Z091;REV__E9PW10		Pik3c2b	>tr|E9QAN8|E9QAN8_MOUSE Uncharacterized protein OS=Mus musculus GN=Pik3c2b PE=4 SV=1	51	51	33.7	7.2507e-233	9.9978	3.32161	4.6572	2.21946	4.8636	3.2151	8.7093	4.7951	22.394	7.3638	19.664	5.0663
P70452;D6RJ29	Syntaxin-4	Stx4	>sp|P70452|STX4_MOUSE Syntaxin-4 OS=Mus musculus GN=Stx4 PE=1 SV=1	6	6	25.8	6.9684e-28	2.9018	1.53695	4.6509	2.21751	2.9018	4.6509	0.82509	3.2563	NaN	NaN	3.7718	7.8285
Q9D3G9	Rho-related GTP-binding protein RhoH	Rhoh	>sp|Q9D3G9|RHOH_MOUSE Rho-related GTP-binding protein RhoH OS=Mus musculus GN=Rhoh PE=1 SV=1	4	4	26.7	5.2186e-10	10.996	3.45891	4.5349	2.18107	NaN	NaN	NaN	NaN	7.0767	4.5651	12.667	4.4878
O35286	Putative pre-mRNA-splicing factor ATP-dependent RNA helicase DHX15	Dhx15	>sp|O35286|DHX15_MOUSE Putative pre-mRNA-splicing factor ATP-dependent RNA helicase DHX15 OS=Mus musculus GN=Dhx15 PE=2 SV=2	48	47	59.1	0	3.3445	1.74179	4.5073	2.17226	5.8883	5.7787	5.4156	4.0648	3.1495	5.011	1.4111	2.4385
Q8BPM0-2;Q8BPM0;Q8BPM0-3	Disheveled-associated activator of morphogenesis 1	Daam1	>sp|Q8BPM0-2|DAAM1_MOUSE Isoform 2 of Disheveled-associated activator of morphogenesis 1 OS=Mus musculus GN=Daam1;>sp|Q8BPM0|DAAM1_MOUSE Disheveled-associated activator of morphogenesis 1 OS=Mus musculus GN=Daam1 PE=2 SV=4;>sp|Q8BPM0-3|DAAM1_MOUSE Isoform	11	11	12	7.274e-21	1.2751	0.35061	4.4825	2.1643	NaN	NaN	NaN	NaN	1.1074	4.0191	2.1349	4.9424
Q60737;A2ANR6;Q6NSS6	Casein kinase II subunit alpha	Csnk2a1	>sp|Q60737|CSK21_MOUSE Casein kinase II subunit alpha OS=Mus musculus GN=Csnk2a1 PE=1 SV=2	20	19	54.5	0	3.6247	1.85786	4.4696	2.16015	5.164	5.2893	5.4047	4.254	3.5288	5.8571	1.9107	3.1701
P50636;E9Q2N9	E3 ubiquitin-protein ligase RNF19A	Rnf19a	>sp|P50636|RN19A_MOUSE E3 ubiquitin-protein ligase RNF19A OS=Mus musculus GN=Rnf19a PE=1 SV=2	4	3	6.9	2.1703e-09	1.0659	0.0920721	4.4316	2.14783	NaN	NaN	NaN	NaN	1.1438	4.1223	0.77108	4.764
Q8VBT0;F6V084	Thioredoxin-related transmembrane protein 1	Tmx1	>sp|Q8VBT0|TMX1_MOUSE Thioredoxin-related transmembrane protein 1 OS=Mus musculus GN=Tmx1 PE=1 SV=1;>tr|F6V084|F6V084_MOUSE Thioredoxin-related transmembrane protein 1 (Fragment) OS=Mus musculus GN=Tmx1 PE=4 SV=1	6	6	17.3	7.2832e-48	3.2453	1.69835	4.4086	2.14032	2.7964	3.9224	NaN	NaN	3.3574	6.1868	NaN	NaN
Q60992	Guanine nucleotide exchange factor VAV2	Vav2	>sp|Q60992|VAV2_MOUSE Guanine nucleotide exchange factor VAV2 OS=Mus musculus GN=Vav2 PE=1 SV=1	20	20	28.5	2.9899e-99	6.6519	2.73377	4.334	2.1157	3.4217	5.0819	6.2719	5.1423	6.75	4.2511	8.3133	2.5419
P36895;Q60607;Q3USS1;P36898;E9PW65	Bone morphogenetic protein receptor type-1A	Bmpr1a	>sp|P36895|BMR1A_MOUSE Bone morphogenetic protein receptor type-1A OS=Mus musculus GN=Bmpr1a PE=2 SV=1;>tr|Q60607|Q60607_MOUSE BRK-1T OS=Mus musculus GN=Bmpr1a PE=2 SV=1	11	11	25.4	6.6845e-122	1.611	0.687956	4.3231	2.11207	4.2022	5.6609	0.8335	4.7724	1.5646	3.1422	0.68559	3.589
Q6A0D4;D3Z731;Q8CHX7-2;Q8CHX7	Raftlin	Rftn1	>sp|Q6A0D4|RFTN1_MOUSE Raftlin OS=Mus musculus GN=Rftn1 PE=1 SV=4	13	13	29.1	1.8628e-73	3.193	1.67491	4.3186	2.11056	4.5717	4.4113	1.0973	2.2724	4.1492	6.2343	2.8925	3.3498
D3YWR2;Q9QUN3	B-cell linker protein	Blnk	>tr|D3YWR2|D3YWR2_MOUSE B cell linker OS=Mus musculus GN=Blnk PE=4 SV=1;>sp|Q9QUN3|BLNK_MOUSE B-cell linker protein OS=Mus musculus GN=Blnk PE=1 SV=1	2	2	7.5	1.7851e-06	2.834	1.50284	4.3035	2.10551	NaN	NaN	1.2712	1.7834	6.3182	10.385	NaN	NaN
Q9JM90;Q9JM90-2;E9PYX8	Signal-transducing adaptor protein 1	Stap1	>sp|Q9JM90|STAP1_MOUSE Signal-transducing adaptor protein 1 OS=Mus musculus GN=Stap1 PE=1 SV=1;>sp|Q9JM90-2|STAP1_MOUSE Isoform 2 of Signal-transducing adaptor protein 1 OS=Mus musculus GN=Stap1;>tr|E9PYX8|E9PYX8_MOUSE Uncharacterized protein OS=Mus muscul	8	8	44.8	5.8338e-45	0.72208	-0.469769	4.2958	2.10293	0.72208	4.0094	0.69313	5.698	1.4834	3.7798	NaN	NaN
P62071	Ras-related protein R-Ras2	Rras2	>sp|P62071|RRAS2_MOUSE Ras-related protein R-Ras2 OS=Mus musculus GN=Rras2 PE=1 SV=1	4	2	25	7.3666e-14	2.8625	1.51728	4.2938	2.10225	NaN	NaN	0.76685	1.1839	5.5357	7.6403	2.3427	3.219
Q99KX1	Myeloid leukemia factor 2	Mlf2	>sp|Q99KX1|MLF2_MOUSE Myeloid leukemia factor 2 OS=Mus musculus GN=Mlf2 PE=1 SV=1	9	9	43.3	9.8519e-83	3.2565	1.70332	4.2709	2.09454	4.2423	3.6125	3.1947	3.0227	2.4549	4.2709	2.0263	4.4591
P27038	Activin receptor type-2A	Acvr2a	>sp|P27038|AVR2A_MOUSE Activin receptor type-2A OS=Mus musculus GN=Acvr2a PE=1 SV=1	2	2	4.9	0.00013606	1.1036	0.142217	4.1957	2.06891	3.2211	7.0574	0.42768	2.3462	NaN	NaN	1.1036	4.1957
O08908;F7CB91	Phosphatidylinositol 3-kinase regulatory subunit beta	Pik3r2	>sp|O08908|P85B_MOUSE Phosphatidylinositol 3-kinase regulatory subunit beta OS=Mus musculus GN=Pik3r2 PE=1 SV=2	16	15	28.3	3.0913e-38	3.6674	1.87476	4.1287	2.04569	2.8161	3.5711	3.1225	4.5866	6.3114	4.8968	2.7484	1.6304
E9QNU6;Q8BTY2;F8VQC9;D3Y273;Q8BTY2-2	Sodium bicarbonate cotransporter 3	Slc4a7	>tr|E9QNU6|E9QNU6_MOUSE Uncharacterized protein OS=Mus musculus GN=Slc4a7 PE=4 SV=1;>sp|Q8BTY2|S4A7_MOUSE Sodium bicarbonate cotransporter 3 OS=Mus musculus GN=Slc4a7 PE=1 SV=2;>tr|F8VQC9|F8VQC9_MOUSE NBCn1-G OS=Mus musculus GN=Slc4a7 PE=2 SV=1;>tr|D3Y273|	10	10	12	2.5361e-26	2.1381	1.09633	4.1035	2.03685	2.5985	2.7865	NaN	NaN	1.7035	6.0543	2.0872	4.8453
B0QZL5;Q3UDT3;Q8CI98;Q3T9Y0;O35904;Q3TBW3;B1AS24;B1AS25;B1AS27;B1AS26	Phosphatidylinositol 4,5-bisphosphate 3-kinase catalytic subunit delta isoform	Pik3cd	>tr|B0QZL5|B0QZL5_MOUSE Phosphatidylinositol 3-kinase catalytic delta polypeptide OS=Mus musculus GN=Pik3cd PE=4 SV=1;>tr|Q3UDT3|Q3UDT3_MOUSE Uncharacterized protein OS=Mus musculus GN=Pik3cd PE=2 SV=1;>tr|Q8CI98|Q8CI98_MOUSE Phosphatidylinositol 3-kinase	6	6	6.7	1.2575e-10	8.0461	3.00829	4.0616	2.02205	NaN	NaN	NaN	NaN	8.0405	4.8582	8.0517	3.3956
Q920A5;Q3U5P4	Retinoid-inducible serine carboxypeptidase	Scpep1	>sp|Q920A5|RISC_MOUSE Retinoid-inducible serine carboxypeptidase OS=Mus musculus GN=Scpep1 PE=2 SV=2	3	3	8.4	1.2329e-05	0.60352	-0.728527	4.0616	2.02205	0.63965	3.8822	NaN	NaN	0.56943	4.2492	NaN	NaN
Q3TMX0;O08992;A2AKJ9;A2AKJ6;A2AKJ5;A2AKJ4	Syntenin-1	Sdcbp	>tr|Q3TMX0|Q3TMX0_MOUSE MCG4375, isoform CRA_b OS=Mus musculus GN=Sdcbp PE=2 SV=1;>sp|O08992|SDCB1_MOUSE Syntenin-1 OS=Mus musculus GN=Sdcbp PE=2 SV=1;>tr|A2AKJ9|A2AKJ9_MOUSE Syndecan binding protein OS=Mus musculus GN=Sdcbp PE=4 SV=1;>tr|A2AKJ6|A2AKJ6_MOU	7	7	28.2	1.7562e-103	2.4807	1.31075	4.0296	2.01064	2.6891	4.0812	1.5555	2.0027	1.9189	3.4739	2.1943	4.3869
Q9WUD1	STIP1 homology and U box-containing protein 1	Stub1	>sp|Q9WUD1|CHIP_MOUSE STIP1 homology and U box-containing protein 1 OS=Mus musculus GN=Stub1 PE=1 SV=1	8	8	29.9	6.8817e-34	1.5508	0.633013	4.0294	2.01057	2.4065	4.0939	1.3977	3.7681	1.6418	4.7976	0.7481	1.5036
E9PX73;E9PV93;Q01965	T-lymphocyte surface antigen Ly-9	Ly9	>tr|E9PX73|E9PX73_MOUSE Uncharacterized protein OS=Mus musculus GN=Ly9 PE=4 SV=1;>tr|E9PV93|E9PV93_MOUSE Uncharacterized protein OS=Mus musculus GN=Ly9 PE=4 SV=1;>sp|Q01965|LY9_MOUSE T-lymphocyte surface antigen Ly-9 OS=Mus musculus GN=Ly9 PE=1 SV=2	6	6	16.2	2.2842e-58	3.1624	1.66102	4.0038	2.00137	4.5257	3.9286	2.0534	4.9952	2.6229	4.0038	2.141	3.0887
Q99LG2;E9PV58	Transportin-2	Tnpo2	>sp|Q99LG2|TNPO2_MOUSE Transportin-2 OS=Mus musculus GN=Tnpo2 PE=2 SV=1;>tr|E9PV58|E9PV58_MOUSE Uncharacterized protein OS=Mus musculus GN=Tnpo2 PE=4 SV=1	7	2	8.2	1.5157e-17	1.2786	0.354565	4.0013	2.00047	NaN	NaN	NaN	NaN	NaN	NaN	1.2786	4.0013
Q9EQC0	Carbohydrate sulfotransferase 1	Chst1	>sp|Q9EQC0|CHST1_MOUSE Carbohydrate sulfotransferase 1 OS=Mus musculus GN=Chst1 PE=2 SV=1	3	3	11.2	2.8415e-07	10.655	3.41346	3.9977	1.99917	NaN	NaN	1.575	0.54432	12.906	4.1442	NaN	NaN
P79568;P14430;E9QM66;F6TGM7	H-2 class I histocompatibility antigen, Q8 alpha chain	H2-Q6;H2-Q8	>tr|P79568|P79568_MOUSE Class Ib MHC antigen Qa-2 OS=Mus musculus GN=H2-Q6 PE=2 SV=1;>sp|P14430|HA18_MOUSE H-2 class I histocompatibility antigen, Q8 alpha chain OS=Mus musculus GN=H2-Q8 PE=2 SV=1;>tr|E9QM66|E9QM66_MOUSE Uncharacterized protein OS=Mus musc	6	2	19.6	5.1588e-16	2.2803	1.18922	3.9946	1.99805	1.8871	1.8873	NaN	NaN	2.7553	8.4548	NaN	NaN
Q8R1K1	Ubiquitin-associated domain-containing protein 2	Ubac2	>sp|Q8R1K1|UBAC2_MOUSE Ubiquitin-associated domain-containing protein 2 OS=Mus musculus GN=Ubac2 PE=2 SV=1	13	13	43.2	4.4391e-53	4.9512	2.30778	3.9588	1.98506	3.6037	3.4524	4.3856	3.4635	6.6492	5.8646	7.4627	4.2486
Q9JI78	Peptide-N(4)-(N-acetyl-beta-glucosaminyl)asparagine amidase	Ngly1	>sp|Q9JI78|NGLY1_MOUSE Peptide-N(4)-(N-acetyl-beta-glucosaminyl)asparagine amidase OS=Mus musculus GN=Ngly1 PE=1 SV=2	7	7	13.7	4.4033e-49	2.6904	1.42782	3.9449	1.97999	NaN	NaN	2.2002	3.2446	2.6143	3.9193	20.714	20.826
Q61093;E9Q7S3;E9Q802;Q8CIZ9-3;Q8CIZ9-2;Q8CIZ9	Cytochrome b-245 heavy chain	Cybb	>sp|Q61093|CY24B_MOUSE Cytochrome b-245 heavy chain OS=Mus musculus GN=Cybb PE=2 SV=1	10	10	22.3	5.4775e-48	3.7441	1.90462	3.9262	1.97313	3.7166	3.7211	NaN	NaN	4.0564	5.2922	4.2424	4.1115
F8WGC7;P06800-3;P06800-2;P06800;F8WHG6	Receptor-type tyrosine-protein phosphatase C	Ptprc	>tr|F8WGC7|F8WGC7_MOUSE Uncharacterized protein OS=Mus musculus GN=Ptprc PE=4 SV=1;>sp|P06800-3|PTPRC_MOUSE Isoform 3 of Receptor-type tyrosine-protein phosphatase C OS=Mus musculus GN=Ptprc;>sp|P06800-2|PTPRC_MOUSE Isoform 2 of Receptor-type tyrosine-prot	36	36	35.4	2.4667e-289	1.8603	0.895535	3.9155	1.9692	1.4066	1.7409	1.6088	4.5526	1.7376	4.5268	2.3011	5.1905
E9Q555;F7A6H4;F6UJT5;F6QHV1;Q3U0U2	E3 ubiquitin-protein ligase RNF213	Rnf213	>sp|E9Q555|RN213_MOUSE E3 ubiquitin-protein ligase RNF213 OS=Mus musculus GN=Rnf213 PE=2 SV=1	98	98	21.9	0	3.1125	1.63807	3.8897	1.95966	1.1346	1.4298	1.3894	1.6756	3.0072	3.8565	4.3478	4.3387
Q8K297	Procollagen galactosyltransferase 1	Glt25d1	>sp|Q8K297|GT251_MOUSE Procollagen galactosyltransferase 1 OS=Mus musculus GN=Glt25d1 PE=1 SV=2	2	2	2.6	0.00016751	1.9966	0.997545	3.8794	1.95583	2.1769	3.5742	NaN	NaN	1.7067	3.8794	2.6426	4.1219
Q80SY4;F6ZBL2;F6YFW9	E3 ubiquitin-protein ligase MIB1	Mib1	>sp|Q80SY4|MIB1_MOUSE E3 ubiquitin-protein ligase MIB1 OS=Mus musculus GN=Mib1 PE=1 SV=1;>tr|F6ZBL2|F6ZBL2_MOUSE Mindbomb homolog 1 (Drosophila) (Fragment) OS=Mus musculus GN=Mib1 PE=4 SV=1	4	4	5.2	2.103e-11	1.9237	0.943884	3.8706	1.95256	1.9926	3.3086	2.2627	4.602	0.88391	2.3231	NaN	NaN
P63094-2;P63094;Q6R0H7-4;Q6R0H7;P63094-3;A2A610;A2AE31;Q8C040;Q8CGK7;Q66L47	Guanine nucleotide-binding protein G(s) subunit alpha isoforms short;Guanine nucleotide-binding protein G(s) subunit alpha isoforms XLas	Gnas	>sp|P63094-2|GNAS2_MOUSE Isoform Gnas-2 of Guanine nucleotide-binding protein G(s) subunit alpha isoforms short OS=Mus musculus GN=Gnas;>sp|P63094|GNAS2_MOUSE Guanine nucleotide-binding protein G(s) subunit alpha isoforms short OS=Mus musculus GN=Gnas PE=1	8	7	21.8	6.1596e-20	2.551	1.35106	3.8476	1.94396	4.0052	4.6635	1.4941	2.8766	3.9354	3.5913	0.76477	1.7695
P47941	Crk-like protein	Crkl	>sp|P47941|CRKL_MOUSE Crk-like protein OS=Mus musculus GN=Crkl PE=1 SV=2	7	7	32.3	3.3973e-63	0.6126	-0.706983	3.8415	1.94167	0.90402	3.7907	0.55278	3.6661	5.8199	17.074	NaN	NaN
O35607	Bone morphogenetic protein receptor type-2	Bmpr2	>sp|O35607|BMPR2_MOUSE Bone morphogenetic protein receptor type-2 OS=Mus musculus GN=Bmpr2 PE=2 SV=1	4	4	6	2.3567e-08	2.6588	1.41078	3.7954	1.92425	1.8244	2.7667	NaN	NaN	3.1436	5.7737	2.4311	3.8846
Q9JM13;D3YWB4;D3Z2L2	Rab5 GDP/GTP exchange factor	Rabgef1	>sp|Q9JM13|RABX5_MOUSE Rab5 GDP/GTP exchange factor OS=Mus musculus GN=Rabgef1 PE=1 SV=1	3	3	8.8	3.3922e-07	2.608	1.38294	3.7842	1.91999	NaN	NaN	NaN	NaN	2.608	3.7842	NaN	NaN
Q64343	ATP-binding cassette sub-family G member 1	Abcg1	>sp|Q64343|ABCG1_MOUSE ATP-binding cassette sub-family G member 1 OS=Mus musculus GN=Abcg1 PE=2 SV=1	2	2	3	7.5032e-08	0.93676	-0.0942486	3.7739	1.91606	NaN	NaN	0.93676	3.7739	NaN	NaN	NaN	NaN
P08752;B2RSH2;Q8JZT4;P18872-2;A2AE32;P20612;P18872;Q3V3I2;P50149;D3Z2M7;F6QPU5	Guanine nucleotide-binding protein G(i) subunit alpha-2	Gnai2	>sp|P08752|GNAI2_MOUSE Guanine nucleotide-binding protein G(i) subunit alpha-2 OS=Mus musculus GN=Gnai2 PE=1 SV=5	17	11	56.1	3.7103e-180	2.9951	1.5826	3.7623	1.91161	5.9318	6.3996	1.071	3.0736	3.5593	4.5467	1.9528	2.914
E9Q9B7;E9PXC4;E9Q380;E9PXC8		Kidins220	>tr|E9Q9B7|E9Q9B7_MOUSE Uncharacterized protein OS=Mus musculus GN=Kidins220 PE=4 SV=1;>tr|E9PXC4|E9PXC4_MOUSE Uncharacterized protein OS=Mus musculus GN=Kidins220 PE=4 SV=1;>tr|E9Q380|E9Q380_MOUSE Uncharacterized protein OS=Mus musculus GN=Kidins220 PE=4	27	27	19.4	1.6346e-105	2.6323	1.39632	3.7326	1.90018	3.3821	3.7394	1.3667	4.2937	2.7154	5.8504	1.1218	1.7636
Q9WV66;F7B2M7	E3 ubiquitin-protein ligase MARCH7	2015-03-07	>sp|Q9WV66|MARH7_MOUSE E3 ubiquitin-protein ligase MARCH7 OS=Mus musculus GN=March7 PE=2 SV=1;>tr|F7B2M7|F7B2M7_MOUSE Membrane-associated ring finger (C3HC4) 7 (Fragment) OS=Mus musculus GN=March7 PE=4 SV=1	2	2	4.2	2.2916e-09	1.9448	0.959622	3.7277	1.89829	NaN	NaN	1.9448	3.7277	NaN	NaN	NaN	NaN
Q09143;E9Q3N1;D3Z161;P18581-2;E9Q6C4	High affinity cationic amino acid transporter 1	Slc7a1	>sp|Q09143|CTR1_MOUSE High affinity cationic amino acid transporter 1 OS=Mus musculus GN=Slc7a1 PE=2 SV=1;>tr|E9Q3N1|E9Q3N1_MOUSE Solute carrier family 7 (cationic amino acid transporter, y+ system), member 1 (Fragment) OS=Mus musculus GN=Slc7a1 PE=4 SV=1	5	5	11.4	2.9833e-67	3.2379	1.69506	3.7	1.88753	4.6333	4.3147	2.1565	2.599	5.1165	5.5485	2.8865	2.8821
Q3LRV6;Q99JZ2;Q9WVD4;Q61418;P51791-2;Q8K4W8;B1ATV0;P51791;E9Q2I1;Q3TF45	H(+)/Cl(-) exchange transporter 5;H(+)/Cl(-) exchange transporter 4;H(+)/Cl(-) exchange transporter 3	Clcn4-2;Clcn5;Clcn4;Clcn3	>tr|Q3LRV6|Q3LRV6_MOUSE Uncharacterized protein OS=Mus musculus GN=Clcn4-2 PE=2 SV=1;>tr|Q99JZ2|Q99JZ2_MOUSE Clcn4-2 protein OS=Mus musculus GN=Clcn4-2 PE=2 SV=1;>sp|Q9WVD4|CLCN5_MOUSE H(+)/Cl(-) exchange transporter 5 OS=Mus musculus GN=Clcn5 PE=2 SV=1;>s	2	2	2.3	0.0012586	1.6986	0.764346	3.6827	1.88076	1.3389	1.6291	NaN	NaN	2.0412	3.9973	NaN	NaN
Q8BTI9	Phosphatidylinositol 4,5-bisphosphate 3-kinase catalytic subunit beta isoform	Pik3cb	>sp|Q8BTI9|PK3CB_MOUSE Phosphatidylinositol-4,5-bisphosphate 3-kinase catalytic subunit beta isoform OS=Mus musculus GN=Pik3cb PE=1 SV=2	6	6	7.3	2.0587e-14	4.3911	2.13458	3.6649	1.87377	4.3911	3.6649	2.6341	2.1887	7.5919	4.5073	NaN	NaN
Q80ZE3		Siglecg	>tr|Q80ZE3|Q80ZE3_MOUSE Siglec-G OS=Mus musculus GN=Siglecg PE=2 SV=1	7	7	14	8.029e-15	3.068	1.6173	3.6215	1.85659	4.6706	5.8313	1.7781	3.1459	NaN	NaN	NaN	NaN
Q64701;Q64701-2	Retinoblastoma-like protein 1	Rbl1	>sp|Q64701|RBL1_MOUSE Retinoblastoma-like protein 1 OS=Mus musculus GN=Rbl1 PE=1 SV=3;>sp|Q64701-2|RBL1_MOUSE Isoform Short of Retinoblastoma-like protein 1 OS=Mus musculus GN=Rbl1	6	6	5.3	1.3438e-11	2.099	1.0697	3.6109	1.85236	1.3845	2.5495	NaN	NaN	2.099	3.6109	3.0896	3.6467
Q9CQU3	Protein RER1	Rer1	>sp|Q9CQU3|RER1_MOUSE Protein RER1 OS=Mus musculus GN=Rer1 PE=1 SV=1	5	5	28.1	5.8551e-24	2.4619	1.29977	3.6087	1.85148	0.23238	0.23528	1.7427	1.907	2.5422	3.6211	3.7981	4.5555
Q7M759	Abhydrolase domain-containing protein FAM108B1	Fam108b1	>sp|Q7M759|F108B_MOUSE Abhydrolase domain-containing protein FAM108B1 OS=Mus musculus GN=Fam108b1 PE=2 SV=1	9	9	46.9	3.9892e-57	1.663	0.733788	3.6002	1.84808	1.6527	2.8419	0.9319	2.0352	3.1492	4.6912	0.66135	1.8216
F6U8D7;Q9QZW0-2;E9QKK8;Q9QZW0;F6Q8D3	Probable phospholipid-transporting ATPase 11C	Atp11c	>tr|F6U8D7|F6U8D7_MOUSE Uncharacterized protein (Fragment) OS=Mus musculus GN=Atp11c PE=4 SV=1;>sp|Q9QZW0-2|AT11C_MOUSE Isoform 2 of Probable phospholipid-transporting ATPase 11C OS=Mus musculus GN=Atp11c;>tr|E9QKK8|E9QKK8_MOUSE Uncharacterized protein OS=	6	6	7.4	5.1448e-19	2.8211	1.49626	3.5208	1.8159	1.9695	2.2325	NaN	NaN	NaN	NaN	2.8211	3.579
Q64430;A2AG68;B1AQ57;Q64446	Copper-transporting ATPase 1	Atp7a	>sp|Q64430|ATP7A_MOUSE Copper-transporting ATPase 1 OS=Mus musculus GN=Atp7a PE=1 SV=3;>tr|A2AG68|A2AG68_MOUSE ATPase, Cu++ transporting, alpha polypeptide OS=Mus musculus GN=Atp7a PE=3 SV=1	16	16	16.2	5.4619e-53	2.0601	1.04271	3.5177	1.81463	2.804	3.5177	0.28387	1.0596	1.8328	5.6531	2.089	4.2088
P35564	Calnexin	Canx	>sp|P35564|CALX_MOUSE Calnexin OS=Mus musculus GN=Canx PE=1 SV=1	26	26	42.1	1.8804e-175	1.1854	0.245374	3.5173	1.81447	0.90279	1.8307	0.93981	1.131	1.2101	4.2597	1.5647	3.5013
Q6DVA0	LEM domain-containing protein 2	Lemd2	>sp|Q6DVA0|LEMD2_MOUSE LEM domain-containing protein 2 OS=Mus musculus GN=Lemd2 PE=1 SV=1	5	5	10.2	3.5943e-09	2.4547	1.29555	3.5167	1.81422	NaN	NaN	NaN	NaN	4.2861	5.7164	1.4083	2.4665
Q9DC51	Guanine nucleotide-binding protein G(k) subunit alpha	Gnai3	>sp|Q9DC51|GNAI3_MOUSE Guanine nucleotide-binding protein G(k) subunit alpha OS=Mus musculus GN=Gnai3 PE=1 SV=3	12	6	34.5	1.362e-146	3.2555	1.70288	3.4571	1.78956	3.2805	3.7346	0.77674	1.5398	3.3521	4.9605	1.7437	2.3059
Q9CZX7	Transmembrane protein 55A	Tmem55a	>sp|Q9CZX7|TM55A_MOUSE Transmembrane protein 55A OS=Mus musculus GN=Tmem55a PE=1 SV=1	3	3	23.7	2.7124e-31	1.0694	0.0968016	3.4517	1.78731	0.59436	2.1103	1.0891	3.6043	1.4949	8.8805	NaN	NaN
Q8BN21-2;Q8BN21;Q8BN21-3;Q5SP86	Serine/threonine-protein kinase VRK2	Vrk2	>sp|Q8BN21-2|VRK2_MOUSE Isoform 2 of Serine/threonine-protein kinase VRK2 OS=Mus musculus GN=Vrk2;>sp|Q8BN21|VRK2_MOUSE Serine/threonine-protein kinase VRK2 OS=Mus musculus GN=Vrk2 PE=1 SV=2;>sp|Q8BN21-3|VRK2_MOUSE Isoform 3 of Serine/threonine-protein kin	3	3	6.8	2.432e-05	2.1061	1.07457	3.4455	1.78471	NaN	NaN	NaN	NaN	1.9099	3.1771	2.35	3.4455
Q8R420;Q6AXE3;Q6XBG2;E9PWH4;E9Q8F8;E9PX95	ATP-binding cassette sub-family A member 3	Abca3	>sp|Q8R420|ABCA3_MOUSE ATP-binding cassette sub-family A member 3 OS=Mus musculus GN=Abca3 PE=2 SV=3;>tr|Q6AXE3|Q6AXE3_MOUSE Abca3 protein OS=Mus musculus GN=Abca3 PE=2 SV=1	12	12	9.4	6.5297e-42	1.355	0.438293	3.4386	1.78182	1.32	3.5882	1.3264	2.6462	2.0091	7.6398	1.5555	4.1028
Q91VX9	Transmembrane protein 168	Tmem168	>sp|Q91VX9|TM168_MOUSE Transmembrane protein 168 OS=Mus musculus GN=Tmem168 PE=2 SV=1	5	5	7.5	3.4685e-19	1.3275	0.408712	3.4133	1.77117	5.184	11.597	1.3275	3.4133	1.4435	6.2169	NaN	NaN
Q91VU9;O88630	Golgi SNAP receptor complex member 1	Gosr1	>tr|Q91VU9|Q91VU9_MOUSE Golgi SNAP receptor complex member 1 OS=Mus musculus GN=Gosr1 PE=2 SV=1;>sp|O88630|GOSR1_MOUSE Golgi SNAP receptor complex member 1 OS=Mus musculus GN=Gosr1 PE=1 SV=1	5	5	22	5.2951e-09	1.7307	0.791356	3.4028	1.76672	NaN	NaN	NaN	NaN	1.5902	3.1798	1.8838	3.6415
G5E829;Q32ME1;F7AAP4;E9Q828;Q6Q477;Q8C048;A2ALL9;Q0VF55;Q05CJ5;Q0VF54;Q9R0K7;F8WHB1;Q6DIB8		Atp2b1	>tr|G5E829|G5E829_MOUSE MCG13663, isoform CRA_a OS=Mus musculus GN=Atp2b1 PE=3 SV=1	9	9	11	3.2983e-21	1.9809	0.986156	3.3941	1.76303	2.3399	3.3855	2.2133	2.9878	1.3775	4.4139	0.90899	2.694
Q8BHC7	Rhomboid domain-containing protein 1	Rhbdd1	>sp|Q8BHC7|RHBD1_MOUSE Rhomboid domain-containing protein 1 OS=Mus musculus GN=Rhbdd1 PE=2 SV=1	3	3	10.5	4.8825e-40	3.7901	1.92224	3.3919	1.76209	2.4584	2.569	5.6066	5.6377	NaN	NaN	NaN	NaN
Q8BH40;O70439	Syntaxin-7	Stx7	>tr|Q8BH40|Q8BH40_MOUSE Syntaxin 7 OS=Mus musculus GN=Stx7 PE=2 SV=1;>sp|O70439|STX7_MOUSE Syntaxin-7 OS=Mus musculus GN=Stx7 PE=1 SV=3	5	5	25.7	4.0939e-60	1.1442	0.194339	3.3657	1.75091	1.5253	3.2614	0.99399	3.1165	1.3743	5.0947	1.1042	3.2493
Q91YN9	BAG family molecular chaperone regulator 2	Bag2	>sp|Q91YN9|BAG2_MOUSE BAG family molecular chaperone regulator 2 OS=Mus musculus GN=Bag2 PE=1 SV=1	11	11	51.9	7.2726e-68	3.0275	1.59813	3.3645	1.75039	NaN	NaN	2.3733	2.4445	3.1119	4.5885	3.9638	4.3899
Q8K201;E9Q684	Keratinocyte-associated transmembrane protein 2	Kct2;9530068E07Rik	>sp|Q8K201|KCT2_MOUSE Keratinocyte-associated transmembrane protein 2 OS=Mus musculus GN=Kct2 PE=2 SV=2;>tr|E9Q684|E9Q684_MOUSE Uncharacterized protein OS=Mus musculus GN=9530068E07Rik PE=4 SV=1	3	3	13.1	1.3481e-06	1.3612	0.444879	3.3569	1.74713	NaN	NaN	1.4937	2.0501	0.76449	3.387	1.3612	3.3569
Q8BXV2	BRI3-binding protein	Bri3bp	>sp|Q8BXV2|BRI3B_MOUSE BRI3-binding protein OS=Mus musculus GN=Bri3bp PE=2 SV=1	3	3	13.8	1.1348e-06	2.4772	1.30871	3.3557	1.74661	NaN	NaN	NaN	NaN	NaN	NaN	2.4772	3.3557
B2RUE8;F7BS72;B7ZNR9;F8VPL5;E9PVG7;P97820;E0CZF8;E0CZD7;P83510-2;E9Q617;E0CXD6;Q9JM52-2;E0CY98;E9Q2Q5;Q9JM52;P83510;E9PUL9;Q5SXG1;Q5SXG3;F6SWJ2;G3X9G2;Q9JM52-3;B9EKN8;B2RQ80;E0CYV5;F7AMS7	Mitogen-activated protein kinase kinase kinase kinase 4;Misshapen-like kinase 1;Traf2 and NCK-interacting protein kinase	Map4k4;Tnik;Mink1	>tr|B2RUE8|B2RUE8_MOUSE Map4k4 protein OS=Mus musculus GN=Map4k4 PE=2 SV=1;>tr|F7BS72|F7BS72_MOUSE Uncharacterized protein (Fragment) OS=Mus musculus GN=Map4k4 PE=4 SV=1;>tr|B7ZNR9|B7ZNR9_MOUSE Map4k4 protein OS=Mus musculus GN=Map4k4 PE=2 SV=1;>tr|F8VPL5|	7	7	6.2	1.0124e-19	2.2641	1.17894	3.3301	1.73557	2.3627	2.9333	2.1676	1.3186	2.1487	3.5025	3.069	3.1203
O70579	Peroxisomal membrane protein PMP34	Slc25a17	>sp|O70579|PM34_MOUSE Peroxisomal membrane protein PMP34 OS=Mus musculus GN=Slc25a17 PE=2 SV=1	11	11	34.5	4.3784e-59	2.88	1.52607	3.3275	1.73444	2.7803	2.9101	2.6584	3.3275	3.0802	3.5203	4.9904	3.5736
Q3TET1;E9PYA1;Q3UI47;P28741;B1AQZ2	Kinesin-like protein KIF3A	Kif3a	>tr|Q3TET1|Q3TET1_MOUSE Uncharacterized protein OS=Mus musculus GN=Kif3a PE=2 SV=1;>tr|E9PYA1|E9PYA1_MOUSE Uncharacterized protein OS=Mus musculus GN=Kif3a PE=3 SV=1;>tr|Q3UI47|Q3UI47_MOUSE Kinesin family member 3A OS=Mus musculus GN=Kif3a PE=2 SV=1;>sp|P2	2	1	3	1.3825e-05	0.26521	-1.91479	3.3204	1.73136	0.26521	3.3204	NaN	NaN	NaN	NaN	NaN	NaN
F6ZE93;Q60902-3;F6Q0T0;Q60902-4;Q60902-2;F8WJ42;Q60902	Epidermal growth factor receptor substrate 15-like 1	Eps15l1	>tr|F6ZE93|F6ZE93_MOUSE Uncharacterized protein (Fragment) OS=Mus musculus GN=Eps15l1 PE=4 SV=1;>sp|Q60902-3|EP15R_MOUSE Isoform 3 of Epidermal growth factor receptor substrate 15-like 1 OS=Mus musculus GN=Eps15l1;>tr|F6Q0T0|F6Q0T0_MOUSE Uncharacterized pr	5	5	9.3	1.1004e-09	2.528	1.338	3.312	1.7277	NaN	NaN	NaN	NaN	2.2264	2.7641	4.8777	5.3323
Q9R0E1	Procollagen-lysine,2-oxoglutarate 5-dioxygenase 3	Plod3	>sp|Q9R0E1|PLOD3_MOUSE Procollagen-lysine,2-oxoglutarate 5-dioxygenase 3 OS=Mus musculus GN=Plod3 PE=1 SV=1	5	5	10.3	1.1844e-28	1.7251	0.78668	3.3073	1.72565	1.7251	3.3073	NaN	NaN	NaN	NaN	NaN	NaN
Q3UKC1;D3Z715;D3Z213	Tax1-binding protein 1 homolog	Tax1bp1	>sp|Q3UKC1|TAXB1_MOUSE Tax1-binding protein 1 homolog OS=Mus musculus GN=Tax1bp1 PE=1 SV=2	13	13	18.9	2.752e-27	4.9421	2.30512	3.3026	1.7236	NaN	NaN	3.1387	2.1055	6.1724	3.4757	3.474	2.3111
B7ZCL8;A2AN84;P70290;B7ZCL9;E9Q7B7;D6RFD5;B7ZCM1;B7ZCM0	55 kDa erythrocyte membrane protein	Mpp1	>tr|B7ZCL8|B7ZCL8_MOUSE Membrane protein, palmitoylated OS=Mus musculus GN=Mpp1 PE=4 SV=1;>tr|A2AN84|A2AN84_MOUSE Membrane protein, palmitoylated OS=Mus musculus GN=Mpp1 PE=4 SV=1;>sp|P70290|EM55_MOUSE 55 kDa erythrocyte membrane protein OS=Mus musculus GN	5	5	15	9.7989e-12	1.1969	0.259303	3.2955	1.7205	0.6342	0.75742	NaN	NaN	1.1969	3.2955	2.2899	7.642
P14211	Calreticulin	Calr	>sp|P14211|CALR_MOUSE Calreticulin OS=Mus musculus GN=Calr PE=1 SV=1	19	19	48.6	2.2454e-150	0.82288	-0.281246	3.2869	1.71673	0.49913	1.7287	0.33765	0.42072	0.89387	4.682	1.0133	3.8066
E9PYG6;Q91YX7		Rasa1	>tr|E9PYG6|E9PYG6_MOUSE Uncharacterized protein OS=Mus musculus GN=Rasa1 PE=4 SV=1;>tr|Q91YX7|Q91YX7_MOUSE RAS p21 protein activator 1 OS=Mus musculus GN=Rasa1 PE=2 SV=1	30	30	36.8	5.3489e-220	7.2738	2.86271	3.2773	1.71251	6.5233	2.3469	4.0166	3.2159	8.4272	3.8799	7.5013	2.7141
Q61187;D3Z0S9	Tumor susceptibility gene 101 protein	Tsg101	>sp|Q61187|TS101_MOUSE Tumor susceptibility gene 101 protein OS=Mus musculus GN=Tsg101 PE=1 SV=2	4	4	12.8	4.0781e-26	2.5671	1.36014	3.2739	1.71101	2.4767	2.3848	NaN	NaN	2.7413	3.4297	2.7637	3.0931
Q9CXF4	TBC1 domain family member 15	Tbc1d15	>sp|Q9CXF4|TBC15_MOUSE TBC1 domain family member 15 OS=Mus musculus GN=Tbc1d15 PE=1 SV=1	17	17	27.6	6.1464e-47	3.5852	1.84205	3.2597	1.70474	2.3656	2.2255	1.9528	2.0652	4.9542	5.3274	4.726	3.3783
Q3UH60;B2RQC7;Q3UH60-2;D3Z5G8;Q8BWT5;F8WI56;D3Z7D3	Disco-interacting protein 2 homolog B	Dip2b	>sp|Q3UH60|DIP2B_MOUSE Disco-interacting protein 2 homolog B OS=Mus musculus GN=Dip2b PE=1 SV=1;>tr|B2RQC7|B2RQC7_MOUSE DIP2 disco-interacting protein 2 homolog B (Drosophila) OS=Mus musculus GN=Dip2b PE=2 SV=1;>sp|Q3UH60-2|DIP2B_MOUSE Isoform 2 of Disco-i	20	20	16.4	1.8465e-56	2.9766	1.57367	3.2575	1.70377	3.6861	3.6807	NaN	NaN	2.2371	3.23	2.2728	2.9667
Q6PGG2;Q6PGG2-2	GEM-interacting protein	Gmip	>sp|Q6PGG2|GMIP_MOUSE GEM-interacting protein OS=Mus musculus GN=Gmip PE=1 SV=1;>sp|Q6PGG2-2|GMIP_MOUSE Isoform 2 of GEM-interacting protein OS=Mus musculus GN=Gmip	4	4	5.7	1.3522e-09	2.3363	1.22423	3.2557	1.70297	NaN	NaN	3.5035	4.9534	2.8222	4.0999	1.558	2.1398
Q9D1Q6	Endoplasmic reticulum resident protein 44	Erp44	>sp|Q9D1Q6|ERP44_MOUSE Endoplasmic reticulum resident protein 44 OS=Mus musculus GN=Erp44 PE=1 SV=1	13	13	46.6	3.2068e-127	1.5205	0.604546	3.2529	1.70173	1.7955	2.6321	1.016	0.91326	1.42	3.7263	1.5432	3.6247
P67871;G3UXG7;G3UZA4;G3UWL3;G3UZX4;G3UWU5	Casein kinase II subunit beta	Csnk2b	>sp|P67871|CSK2B_MOUSE Casein kinase II subunit beta OS=Mus musculus GN=Csnk2b PE=1 SV=1;>tr|G3UXG7|G3UXG7_MOUSE Uncharacterized protein OS=Mus musculus GN=Csnk2b PE=4 SV=1;>tr|G3UZA4|G3UZA4_MOUSE Casein kinase 2, beta polypeptide (Fragment) OS=Mus musculu	9	2	49.3	2.4902e-147	2.5151	1.33062	3.2297	1.6914	3.0418	3.3369	3.9772	3.2119	2.7601	4.8882	1.7146	2.9909
P04228;P14435;P14437;P14436;P23150;G3UWR9;E9Q665;P14438;P14434;P01910;P04227	H-2 class II histocompatibility antigen, A-D alpha chain;H-2 class II histocompatibility antigen, A-F alpha chain;H-2 class II histocompatibility antigen, A-S alpha chain;H-2 class II histocompatibility antigen, A-R alpha chain;H-2 class II histocompatibility antigen, I-E alpha chain;H-2 class II histocompatibility antigen, A-U alpha chain;H-2 class II histocompatibility antigen, A-B alpha chain;…	H2-Aa	>sp|P04228|HA2D_MOUSE H-2 class II histocompatibility antigen, A-D alpha chain OS=Mus musculus GN=H2-Aa PE=1 SV=1;>sp|P14435|HA2F_MOUSE H-2 class II histocompatibility antigen, A-F alpha chain OS=Mus musculus GN=H2-Aa PE=2 SV=1;>sp|P14437|HA2S_MOUSE H-2 cl	6	6	29.3	1.05e-184	2.6756	1.41986	3.1837	1.6707	2.1636	2.5716	2.6062	2.9084	3.3563	5.2895	4.8025	5.7699
Q61735;Q61735-2	Leukocyte surface antigen CD47	Cd47	>sp|Q61735|CD47_MOUSE Leukocyte surface antigen CD47 OS=Mus musculus GN=Cd47 PE=1 SV=2;>sp|Q61735-2|CD47_MOUSE Isoform 2 of Leukocyte surface antigen CD47 OS=Mus musculus GN=Cd47	2	2	8.9	9.3501e-06	2.5754	1.3648	3.18	1.66903	2.5754	3.18	NaN	NaN	NaN	NaN	NaN	NaN
F8WHM5;Q61543;F6RSH1;E9PWD8	Golgi apparatus protein 1	Glg1	>tr|F8WHM5|F8WHM5_MOUSE Golgi apparatus protein 1 (Fragment) OS=Mus musculus GN=Glg1 PE=4 SV=1;>sp|Q61543|GSLG1_MOUSE Golgi apparatus protein 1 OS=Mus musculus GN=Glg1 PE=1 SV=1	14	14	12	3.3439e-46	1.6062	0.683652	3.1747	1.66662	0.60908	1.2131	NaN	NaN	1.6185	3.6581	1.9694	3.1017
Q3UHG7-2;Q3UHG7	Protein LCHN	Lchn	>sp|Q3UHG7-2|LCHN_MOUSE Isoform 2 of Protein LCHN OS=Mus musculus GN=Lchn;>sp|Q3UHG7|LCHN_MOUSE Protein LCHN OS=Mus musculus GN=Lchn PE=2 SV=1	2	2	5.6	0.00024616	2.5018	1.32297	3.1623	1.66097	NaN	NaN	2.5018	3.1623	NaN	NaN	NaN	NaN
Q8BG67;D3Z384;Q8BG67-2;F8WHB0;Q8BWC5	Protein EFR3 homolog A	Efr3a	>sp|Q8BG67|EFR3A_MOUSE Protein EFR3 homolog A OS=Mus musculus GN=Efr3a PE=1 SV=1;>tr|D3Z384|D3Z384_MOUSE Uncharacterized protein OS=Mus musculus GN=Efr3a PE=4 SV=1;>sp|Q8BG67-2|EFR3A_MOUSE Isoform 2 of Protein EFR3 homolog A OS=Mus musculus GN=Efr3a;>tr|F8	4	4	7.8	3.4926e-18	2.5047	1.32464	3.1554	1.65782	2.0306	2.4636	NaN	NaN	2.3208	3.7725	4.5741	6.1356
Q62348	Translin	Tsn	>sp|Q62348|TSN_MOUSE Translin OS=Mus musculus GN=Tsn PE=1 SV=1	2	2	11.4	4.4804e-08	0.60259	-0.730751	3.1529	1.65668	NaN	NaN	NaN	NaN	0.58925	3.1786	0.61625	3.1274
G8JL46;Q3UVK0-2;Q3UVK0	Endoplasmic reticulum metallopeptidase 1	Ermp1	>tr|G8JL46|G8JL46_MOUSE Endoplasmic reticulum metallopeptidase 1 (Fragment) OS=Mus musculus GN=Ermp1 PE=4 SV=1;>sp|Q3UVK0-2|ERMP1_MOUSE Isoform 2 of Endoplasmic reticulum metallopeptidase 1 OS=Mus musculus GN=Ermp1;>sp|Q3UVK0|ERMP1_MOUSE Endoplasmic reticu	3	3	23.5	8.1764e-08	1.6044	0.682034	3.1394	1.65049	0.78297	1.5467	NaN	NaN	1.7525	3.3634	NaN	NaN
Q8R5C0;P47802;D3Z3F4;F7C846;G3UXB5;G3UYJ5;G3XA75;G3UXX9;G3XA66;D3YVW0	Metaxin-1	Mtx1	>tr|Q8R5C0|Q8R5C0_MOUSE Metaxin OS=Mus musculus GN=Mtx1 PE=2 SV=1;>sp|P47802|MTX1_MOUSE Metaxin-1 OS=Mus musculus GN=Mtx1 PE=1 SV=1;>tr|D3Z3F4|D3Z3F4_MOUSE Metaxin 1 (Fragment) OS=Mus musculus GN=Mtx1 PE=4 SV=2;>tr|F7C846|F7C846_MOUSE Uncharacterized prote	2	2	7.9	6.7161e-06	1.3426	0.42503	3.1368	1.64929	1.3426	3.1368	NaN	NaN	NaN	NaN	NaN	NaN
Q8CGP6;Q8R1M2;Q8CGP4;Q8CGP7;Q8CGP5;Q8BFU2;P22752	Histone H2A type 1-H;Histone H2A.J;Histone H2A;Histone H2A type 1-K;Histone H2A type 1-F;Histone H2A type 3;Histone H2A type 1	Hist1h2ah;H2afj;Hist1h2aa;Hist1h2ak;Hist1h2af;Hist3h2a;Hist1h2ab	>sp|Q8CGP6|H2A1H_MOUSE Histone H2A type 1-H OS=Mus musculus GN=Hist1h2ah PE=1 SV=3;>sp|Q8R1M2|H2AJ_MOUSE Histone H2A.J OS=Mus musculus GN=H2afj PE=2 SV=1;>tr|Q8CGP4|Q8CGP4_MOUSE Histone H2A OS=Mus musculus GN=Hist1h2aa PE=2 SV=1;>sp|Q8CGP7|H2A1K_MOUSE Hist	6	2	35.9	7.3487e-77	2.3113	1.2087	3.1364	1.64911	2.6526	3.7197	1.9976	1.4693	0.089435	NaN	NaN	NaN
P70295;Q3U3K9	Ancient ubiquitous protein 1	Aup1	>sp|P70295|AUP1_MOUSE Ancient ubiquitous protein 1 OS=Mus musculus GN=Aup1 PE=2 SV=1;>tr|Q3U3K9|Q3U3K9_MOUSE Uncharacterized protein OS=Mus musculus GN=Aup1 PE=2 SV=1	7	7	25.9	6.9624e-21	2.6624	1.41273	3.124	1.64339	2.3432	2.9993	2.9971	2.7754	3.5928	3.3708	1.2909	0.71265
Q91V04	Translocating chain-associated membrane protein 1	Tram1	>sp|Q91V04|TRAM1_MOUSE Translocating chain-associated membrane protein 1 OS=Mus musculus GN=Tram1 PE=1 SV=3	4	4	11.8	6.2554e-17	2.5442	1.34721	3.1083	1.63613	2.6791	3.129	2.3099	3.37	2.4465	3.3901	2.7742	2.9579
Q62351;Q8C872	Transferrin receptor protein 1	Tfrc	>sp|Q62351|TFR1_MOUSE Transferrin receptor protein 1 OS=Mus musculus GN=Tfrc PE=1 SV=1;>tr|Q8C872|Q8C872_MOUSE Transferrin receptor, isoform CRA_c OS=Mus musculus GN=Tfrc PE=2 SV=1	39	39	56.7	0	1.5153	0.599603	3.0945	1.62971	1.5644	2.2813	1.5715	2.7353	1.307	4.6212	2.3179	5.1907
Q3UHC2;E9QNM4;Q3UHC2-3;F6YIW9;Q3UHC2-2	Leucine-rich repeat serine/threonine-protein kinase 1	Lrrk1	>sp|Q3UHC2|LRRK1_MOUSE Leucine-rich repeat serine/threonine-protein kinase 1 OS=Mus musculus GN=Lrrk1 PE=2 SV=1;>tr|E9QNM4|E9QNM4_MOUSE Uncharacterized protein OS=Mus musculus GN=Lrrk1 PE=4 SV=1;>sp|Q3UHC2-3|LRRK1_MOUSE Isoform 3 of Leucine-rich repeat ser	13	13	8.1	6.9597e-39	1.609	0.686164	3.0885	1.62691	2.2138	3.3182	NaN	NaN	1.2286	2.8935	1.6951	2.969
E9Q2H6;A2A8U2-2;E9Q7X5;A2A8U2-3;A2A8U2	Transmembrane protein 201	Tmem201	>tr|E9Q2H6|E9Q2H6_MOUSE Uncharacterized protein OS=Mus musculus GN=Tmem201 PE=4 SV=1;>sp|A2A8U2-2|TM201_MOUSE Isoform Samp1 of Transmembrane protein 201 OS=Mus musculus GN=Tmem201;>tr|E9Q7X5|E9Q7X5_MOUSE Uncharacterized protein OS=Mus musculus GN=Tmem201 P	3	3	7.5	6.9207e-08	3.3017	1.72321	3.0877	1.62653	NaN	NaN	3.3142	3.1404	2.7294	4.2523	3.3017	3.0493
O54833;E9Q578	Casein kinase II subunit alpha	Csnk2a2	>sp|O54833|CSK22_MOUSE Casein kinase II subunit alpha OS=Mus musculus GN=Csnk2a2 PE=2 SV=1;>tr|E9Q578|E9Q578_MOUSE Uncharacterized protein OS=Mus musculus GN=Csnk2a2 PE=4 SV=1	18	17	54.9	3.5272e-111	2.3521	1.23395	3.0869	1.62616	2.9899	3.3248	2.1929	1.9465	2.1883	4.3144	1.6096	2.725
Q9D7S9	Charged multivesicular body protein 5	Chmp5	>sp|Q9D7S9|CHMP5_MOUSE Charged multivesicular body protein 5 OS=Mus musculus GN=Chmp5 PE=2 SV=1	2	2	14.2	0.0001612	4.7852	2.25858	3.0849	1.62522	NaN	NaN	NaN	NaN	NaN	NaN	4.7852	3.0849
P58021;E9Q0K1;E9PZ69	Transmembrane 9 superfamily member 2	Tm9sf2	>sp|P58021|TM9S2_MOUSE Transmembrane 9 superfamily member 2 OS=Mus musculus GN=Tm9sf2 PE=2 SV=1;>tr|E9Q0K1|E9Q0K1_MOUSE Uncharacterized protein OS=Mus musculus GN=Tm9sf2 PE=4 SV=1;>tr|E9PZ69|E9PZ69_MOUSE Uncharacterized protein OS=Mus musculus GN=Tm9sf2 PE	3	3	5.1	3.0783e-05	1.3857	0.470615	3.0788	1.62237	1.2785	2.1038	NaN	NaN	1.5019	4.5056	NaN	NaN
P52019;Q3TSS7	Squalene monooxygenase	Sqle	>sp|P52019|ERG1_MOUSE Squalene monooxygenase OS=Mus musculus GN=Sqle PE=2 SV=1;>tr|Q3TSS7|Q3TSS7_MOUSE Uncharacterized protein OS=Mus musculus GN=Sqle PE=2 SV=1	3	3	7	4.2176e-14	1.4332	0.51924	3.0476	1.60767	1.3475	1.6616	NaN	NaN	1.0724	3.0476	1.7969	3.154
Q9QZI9;E9Q7J1	Serine incorporator 3	Serinc3	>sp|Q9QZI9|SERC3_MOUSE Serine incorporator 3 OS=Mus musculus GN=Serinc3 PE=1 SV=2;>tr|E9Q7J1|E9Q7J1_MOUSE Uncharacterized protein OS=Mus musculus GN=Serinc3 PE=4 SV=1	2	2	7.6	6.2624e-15	1.4713	0.557091	3.0458	1.60682	NaN	NaN	0.94101	1.8956	2.3005	4.8939	NaN	NaN
Q7TN22-2;Q7TN22;D3Z7P6	Thioredoxin domain-containing protein 16	Txndc16	>sp|Q7TN22-2|TXD16_MOUSE Isoform 2 of Thioredoxin domain-containing protein 16 OS=Mus musculus GN=Txndc16;>sp|Q7TN22|TXD16_MOUSE Thioredoxin domain-containing protein 16 OS=Mus musculus GN=Txndc16 PE=2 SV=1	5	5	7.4	6.2885e-09	3.0075	1.58856	3.0328	1.60065	4.2274	3.4882	NaN	NaN	2.1396	2.6369	NaN	NaN
Q61335;A2ALM8	B-cell receptor-associated protein 31	Bcap31	>sp|Q61335|BAP31_MOUSE B-cell receptor-associated protein 31 OS=Mus musculus GN=Bcap31 PE=1 SV=3;>tr|A2ALM8|A2ALM8_MOUSE B-cell receptor-associated protein 31 OS=Mus musculus GN=Bcap31 PE=4 SV=1	8	8	34.3	2.2568e-53	1.3283	0.409581	3.0277	1.59822	0.73832	1.398	NaN	NaN	1.3468	3.097	1.6756	3.3795
B2RXS4;E9PY77;E9Q832	Plexin-B2	Plxnb2	>sp|B2RXS4|PLXB2_MOUSE Plexin-B2 OS=Mus musculus GN=Plxnb2 PE=1 SV=1;>tr|E9PY77|E9PY77_MOUSE Uncharacterized protein OS=Mus musculus GN=Plxnb2 PE=4 SV=1;>tr|E9Q832|E9Q832_MOUSE Uncharacterized protein OS=Mus musculus GN=Plxnb2 PE=4 SV=1	5	5	4	2.6347e-14	2.3575	1.23726	3.0276	1.59817	1.7785	1.7326	NaN	NaN	2.7995	5.7402	2.3575	3.0276
P01921;E9Q2L3;P14483;E9Q297	H-2 class II histocompatibility antigen, A-D beta chain	H2-Ab1	>sp|P01921|HB2D_MOUSE H-2 class II histocompatibility antigen, A-D beta chain OS=Mus musculus GN=H2-Ab1 PE=1 SV=1	14	6	52.1	3.2029e-288	2.7617	1.46556	3.0263	1.59756	2.7617	2.8892	2.4908	2.8182	3.6835	5.9022	5.9488	6.5903
Q5H8C4-2;Q5H8C4;Q8C9M0;E9Q9Z1	Vacuolar protein sorting-associated protein 13A	Vps13a	>sp|Q5H8C4-2|VP13A_MOUSE Isoform 2 of Vacuolar protein sorting-associated protein 13A OS=Mus musculus GN=Vps13a;>sp|Q5H8C4|VP13A_MOUSE Vacuolar protein sorting-associated protein 13A OS=Mus musculus GN=Vps13a PE=1 SV=1	8	8	3.3	3.5627e-25	1.1826	0.241962	3.0263	1.59756	0.64938	1.9058	NaN	NaN	1.2413	3.2932	1.3055	3.0578
E9PXI0;P27870;Q8VDU4;Q3V0U7;G3UXQ5;Q9R0C8-4;Q9R0C8	Proto-oncogene vav	Vav1	>tr|E9PXI0|E9PXI0_MOUSE Uncharacterized protein OS=Mus musculus GN=Vav1 PE=4 SV=1;>sp|P27870|VAV_MOUSE Proto-oncogene vav OS=Mus musculus GN=Vav1 PE=1 SV=1;>tr|Q8VDU4|Q8VDU4_MOUSE Uncharacterized protein OS=Mus musculus GN=Vav1 PE=2 SV=1	47	47	54.4	0	4.2208	2.07752	3.0203	1.59469	1.7966	1.7407	3.5834	3.2916	4.9028	3.3123	8.2288	3.1796
Q9JHX3;Q6PEU8	Interleukin-21 receptor	Il21r	>sp|Q9JHX3|IL21R_MOUSE Interleukin-21 receptor OS=Mus musculus GN=Il21r PE=2 SV=1;>tr|Q6PEU8|Q6PEU8_MOUSE Il21r protein OS=Mus musculus GN=Il21r PE=2 SV=1	2	2	4	0.00021137	0.77968	-0.359046	3.0118	1.59063	NaN	NaN	0.99981	2.5056	0.60801	3.6201	NaN	NaN
Q7TQH7	Low-density lipoprotein receptor-related protein 10	Lrp10	>sp|Q7TQH7|LRP10_MOUSE Low-density lipoprotein receptor-related protein 10 OS=Mus musculus GN=Lrp10 PE=2 SV=2	3	3	6.6	3.8734e-08	1.3772	0.461738	3.0035	1.58664	1.898	3.4044	0.70988	2.3113	1.9613	2.6499	6.1909	14.661
A3KGK9;A3KGL3;A3KGL0;Q99KU1;Q99KU1-2	Dehydrodolichyl diphosphate synthase	Dhdds	>tr|A3KGK9|A3KGK9_MOUSE Dehydrodolichyl diphosphate synthase (Fragment) OS=Mus musculus GN=Dhdds PE=3 SV=1;>tr|A3KGL3|A3KGL3_MOUSE Dehydrodolichyl diphosphate synthase (Fragment) OS=Mus musculus GN=Dhdds PE=3 SV=1;>tr|A3KGL0|A3KGL0_MOUSE Dehydrodolichyl di	2	2	14.3	7.7178e-10	1.2463	0.317651	3.001	1.58544	1.409	3.4438	NaN	NaN	1.1023	2.615	NaN	NaN
Q6P549	Phosphatidylinositol 3,4,5-trisphosphate 5-phosphatase 2	Inppl1	>sp|Q6P549|SHIP2_MOUSE Phosphatidylinositol-3,4,5-trisphosphate 5-phosphatase 2 OS=Mus musculus GN=Inppl1 PE=1 SV=1	5	4	4.5	4.8387e-11	1.5962	0.674641	2.9838	1.57715	NaN	NaN	NaN	NaN	1.5018	2.4998	2.2481	3.5147
P16277	Tyrosine-protein kinase Blk	Blk	>sp|P16277|BLK_MOUSE Tyrosine-protein kinase Blk OS=Mus musculus GN=Blk PE=1 SV=4	3	2	8	1.5397e-07	2.6075	1.38267	2.9677	1.56935	NaN	NaN	NaN	NaN	2.6075	2.9677	NaN	NaN
Q8BLM5;Q99KF1;E9PWI2	Transmembrane emp24 domain-containing protein 9	Tmed9	>tr|Q8BLM5|Q8BLM5_MOUSE Transmembrane emp24 protein transport domain containing 9, isoform CRA_a OS=Mus musculus GN=Tmed9 PE=2 SV=1;>sp|Q99KF1|TMED9_MOUSE Transmembrane emp24 domain-containing protein 9 OS=Mus musculus GN=Tmed9 PE=2 SV=2;>tr|E9PWI2|E9PWI2_	3	3	19.9	2.2721e-08	0.92469	-0.112958	2.957	1.56413	NaN	NaN	NaN	NaN	0.92469	2.957	NaN	NaN
P13808-2;P13808-3;P13808;D3YUF1;D3Z5G3;F6Q7T0;D3Z5A2;P16283-2;P16283-3;F8WHM3;Q9ERP4;P13808-4;P13808-5;P16283;E9QL58	Anion exchange protein 2;Anion exchange protein 3	Slc4a2;Slc4a3	>sp|P13808-2|B3A2_MOUSE Isoform B1 of Anion exchange protein 2 OS=Mus musculus GN=Slc4a2;>sp|P13808-3|B3A2_MOUSE Isoform B2 of Anion exchange protein 2 OS=Mus musculus GN=Slc4a2;>sp|P13808|B3A2_MOUSE Anion exchange protein 2 OS=Mus musculus GN=Slc4a2 PE=2	2	2	1.8	0.00077741	1.2504	0.32239	2.944	1.55778	NaN	NaN	NaN	NaN	1.2504	2.944	NaN	NaN
Q9JID9	SH2B adapter protein 2	Sh2b2	>sp|Q9JID9|SH2B2_MOUSE SH2B adapter protein 2 OS=Mus musculus GN=Sh2b2 PE=1 SV=2	6	6	13.5	2.1501e-26	2.0112	1.00806	2.9296	1.5507	1.9462	2.6789	3.0457	3.7914	2.0028	2.7949	3.3935	3.0751
Q924L1;Q924L1-2;Q924L1-3	LETM1 domain-containing protein 1	Letmd1	>sp|Q924L1|LTMD1_MOUSE LETM1 domain-containing protein 1 OS=Mus musculus GN=Letmd1 PE=2 SV=1;>sp|Q924L1-2|LTMD1_MOUSE Isoform 2 of LETM1 domain-containing protein 1 OS=Mus musculus GN=Letmd1;>sp|Q924L1-3|LTMD1_MOUSE Isoform 3 of LETM1 domain-containing pro	9	9	24.7	1.786e-36	3.1381	1.64989	2.9167	1.54434	3.2771	3.4675	1.8466	1.683	2.7511	2.4019	4.335	3.7296
Q9CX30-2;Q9CX30;D3Z5F9;D3YY42	Protein YIF1B	Yif1b	>sp|Q9CX30-2|YIF1B_MOUSE Isoform 2 of Protein YIF1B OS=Mus musculus GN=Yif1b;>sp|Q9CX30|YIF1B_MOUSE Protein YIF1B OS=Mus musculus GN=Yif1b PE=2 SV=2;>tr|D3Z5F9|D3Z5F9_MOUSE Yip1-interacting factor homolog B (S. cerevisiae) (Fragment) OS=Mus musculus GN=Yif	3	3	16.9	1.5794e-59	2.186	1.12829	2.9061	1.53908	2.124	3.0186	1.8677	1.8854	2.8024	3.7477	3.2973	3.7371
Q922J9;Q922J9-4;Q922J9-3;Q922J9-2;D3Z5W6;D3Z4N9;D3Z072	Fatty acyl-CoA reductase 1	Far1	>sp|Q922J9|FACR1_MOUSE Fatty acyl-CoA reductase 1 OS=Mus musculus GN=Far1 PE=1 SV=1;>sp|Q922J9-4|FACR1_MOUSE Isoform 4 of Fatty acyl-CoA reductase 1 OS=Mus musculus GN=Far1;>sp|Q922J9-3|FACR1_MOUSE Isoform 3 of Fatty acyl-CoA reductase 1 OS=Mus musculus GN	16	16	37.5	5.0208e-54	2.3701	1.24495	2.8845	1.52832	2.1873	2.6196	2.3915	2.3655	2.298	3.2528	3.305	3.5041
B7ZC19;Q8BXQ2	GPI transamidase component PIG-T	Pigt	>tr|B7ZC19|B7ZC19_MOUSE Phosphatidylinositol glycan anchor biosynthesis, class T OS=Mus musculus GN=Pigt PE=4 SV=1;>sp|Q8BXQ2|PIGT_MOUSE GPI transamidase component PIG-T OS=Mus musculus GN=Pigt PE=1 SV=2	2	2	5.1	0.00014733	1.5673	0.648281	2.8805	1.52632	NaN	NaN	1.3197	2.8632	NaN	NaN	1.8614	2.8978
Q9CQ26	STAM-binding protein	Stambp	>sp|Q9CQ26|STABP_MOUSE STAM-binding protein OS=Mus musculus GN=Stambp PE=2 SV=1	3	3	10.6	1.3209e-07	6.2168	2.63617	2.8765	1.52431	NaN	NaN	NaN	NaN	6.2168	2.8765	NaN	NaN
E9PWV3;P18653;Q505N6;F6RQA2;F6Q8A4;G3UZI3;Q9WUT3;E9Q0V5	Ribosomal protein S6 kinase;Ribosomal protein S6 kinase alpha-1;Ribosomal protein S6 kinase alpha-2	Rps6ka1;Rps6ka2	>tr|E9PWV3|E9PWV3_MOUSE Ribosomal protein S6 kinase OS=Mus musculus GN=Rps6ka1 PE=3 SV=1;>sp|P18653|KS6A1_MOUSE Ribosomal protein S6 kinase alpha-1 OS=Mus musculus GN=Rps6ka1 PE=1 SV=1;>tr|Q505N6|Q505N6_MOUSE Ribosomal protein S6 kinase OS=Mus musculus GN=	7	2	10.7	2.2148e-15	1.0165	0.0236102	2.8739	1.52301	3.7571	2.7503	0.275	3.0031	NaN	NaN	NaN	NaN
Q9D8B3;Q9D7F7	Charged multivesicular body protein 4b	Chmp4b	>sp|Q9D8B3|CHM4B_MOUSE Charged multivesicular body protein 4b OS=Mus musculus GN=Chmp4b PE=2 SV=2	9	9	60.7	6.499e-62	4.7222	2.23946	2.8706	1.52135	3.9969	2.5755	2.6835	2.1779	8.2118	4.0335	5.4294	2.2929
P01900;P01895-2;P01895;P14428;P14427;P03991	H-2 class I histocompatibility antigen, D-D alpha chain;H-2 class I histocompatibility antigen, alpha chain	H2-D1	>sp|P01900|HA12_MOUSE H-2 class I histocompatibility antigen, D-D alpha chain OS=Mus musculus GN=H2-D1 PE=1 SV=1;>sp|P01895-2|HA1Y_MOUSE Isoform 2 of H-2 class I histocompatibility antigen, alpha chain OS=Mus musculus GN=H2-D1;>sp|P01895|HA1Y_MOUSE H-2 cla	12	2	33.2	1.1959e-44	2.0767	1.05429	2.8659	1.51899	2.3579	2.6724	2.0536	2.1167	1.881	3.0368	2.3676	2.9659
A2BFA6		Naglu	>tr|A2BFA6|A2BFA6_MOUSE Alpha-N-acetylglucosaminidase (Sanfilippo disease IIIB) OS=Mus musculus GN=Naglu PE=4 SV=1	6	6	9.1	1.9529e-11	1.144	0.194087	2.8491	1.51051	1.1814	3.1619	0.46973	1.0369	1.2239	3.01	NaN	NaN
Q3TSR0;Q9ES89	Exostosin-like 2	Extl2	>tr|Q3TSR0|Q3TSR0_MOUSE Uncharacterized protein OS=Mus musculus GN=Extl2 PE=2 SV=1;>sp|Q9ES89|EXTL2_MOUSE Exostosin-like 2 OS=Mus musculus GN=Extl2 PE=1 SV=1	3	3	11.1	5.4249e-07	2.6121	1.38521	2.8471	1.50949	2.1918	2.7136	2.6674	4.3677	NaN	NaN	NaN	NaN
Q80VP1;Q80VP1-2;D3Z550;D3Z4V3;E9Q1Q2;Q91W69	Epsin-1	Epn1	>sp|Q80VP1|EPN1_MOUSE Epsin-1 OS=Mus musculus GN=Epn1 PE=1 SV=3;>sp|Q80VP1-2|EPN1_MOUSE Isoform 2 of Epsin-1 OS=Mus musculus GN=Epn1	4	4	10.4	5.2689e-27	2.1977	1.13599	2.8436	1.50772	1.3227	2.7851	3.1883	2.8436	2.2104	2.8312	4.0649	5.3648
Q8BKX6	Serine/threonine-protein kinase SMG1	Smg1	>sp|Q8BKX6|SMG1_MOUSE Serine/threonine-protein kinase SMG1 OS=Mus musculus GN=Smg1 PE=1 SV=3	3	3	0.9	9.2353e-05	1.3483	0.431142	2.8323	1.50197	NaN	NaN	NaN	NaN	1.0567	2.1163	2.1732	3.1848
P62874	Guanine nucleotide-binding protein G(I)/G(S)/G(T) subunit beta-1	Gnb1	>sp|P62874|GBB1_MOUSE Guanine nucleotide-binding protein G(I)/G(S)/G(T) subunit beta-1 OS=Mus musculus GN=Gnb1 PE=1 SV=3	8	3	23.2	3.5475e-182	1.7993	0.847436	2.7959	1.48331	1.9599	3.027	1.1032	2.7392	2.3492	14.484	NaN	NaN
Q9CPV7;Q9CPV7-2;Q9CPV7-3;Q9CPV7-4	Palmitoyltransferase ZDHHC6	Zdhhc6	>sp|Q9CPV7|ZDHC6_MOUSE Probable palmitoyltransferase ZDHHC6 OS=Mus musculus GN=Zdhhc6 PE=2 SV=1;>sp|Q9CPV7-2|ZDHC6_MOUSE Isoform 2 of Probable palmitoyltransferase ZDHHC6 OS=Mus musculus GN=Zdhhc6;>sp|Q9CPV7-3|ZDHC6_MOUSE Isoform 3 of Probable palmitoyltra	4	4	11.4	8.676e-10	2.7788	1.47446	2.7911	1.48083	2.5237	2.7911	NaN	NaN	3.5978	4.036	NaN	NaN
Q9CXE7	Transmembrane emp24 domain-containing protein 5	Tmed5	>sp|Q9CXE7|TMED5_MOUSE Transmembrane emp24 domain-containing protein 5 OS=Mus musculus GN=Tmed5 PE=2 SV=1	2	2	9.2	2.8348e-05	0.53355	-0.906305	2.7799	1.47503	NaN	NaN	NaN	NaN	0.53355	2.7799	NaN	NaN
Q9EPQ1	Toll-like receptor 1	Tlr1	>sp|Q9EPQ1|TLR1_MOUSE Toll-like receptor 1 OS=Mus musculus GN=Tlr1 PE=1 SV=1	5	4	7.8	6.6356e-17	0.61138	-0.709859	2.7782	1.47415	6.4041	14.06	0.10677	0.21217	2.467	14.056	0.61138	2.7782
P60670-2;P60670	Nuclear protein localization protein 4 homolog	Nploc4	>sp|P60670-2|NPL4_MOUSE Isoform 2 of Nuclear protein localization protein 4 homolog OS=Mus musculus GN=Nploc4;>sp|P60670|NPL4_MOUSE Nuclear protein localization protein 4 homolog OS=Mus musculus GN=Nploc4 PE=1 SV=3	6	6	12	1.0961e-17	1.0236	0.0336521	2.7748	1.47238	0.52922	0.54392	NaN	NaN	1.1929	2.9087	2.1264	3.5996
Q05CE4;Q8BZZ3	E3 ubiquitin-protein ligase;NEDD4-like E3 ubiquitin-protein ligase WWP1	Wwp1	>tr|Q05CE4|Q05CE4_MOUSE Uncharacterized protein OS=Mus musculus GN=Wwp1 PE=2 SV=1;>sp|Q8BZZ3|WWP1_MOUSE NEDD4-like E3 ubiquitin-protein ligase WWP1 OS=Mus musculus GN=Wwp1 PE=1 SV=2	7	2	9.5	1.7032e-27	0.71901	-0.475916	2.771	1.47041	0.98217	1.6418	0.19249	0.67218	0.57512	3.3085	1.502	4.4809
Q05BC8;A2A4N5;A2A4N8;A2A4N7;P97432;F6S397;F6VIQ4	Next to BRCA1 gene 1 protein	Nbr1	>tr|Q05BC8|Q05BC8_MOUSE Nbr1 protein OS=Mus musculus GN=Nbr1 PE=2 SV=1;>tr|A2A4N5|A2A4N5_MOUSE Neighbor of Brca1 gene 1 OS=Mus musculus GN=Nbr1 PE=4 SV=1;>tr|A2A4N8|A2A4N8_MOUSE Neighbor of Brca1 gene 1 OS=Mus musculus GN=Nbr1 PE=4 SV=1;>tr|A2A4N7|A2A4N7_M	4	4	5.9	2.5149e-10	4.8395	2.27486	2.7705	1.47015	3.1981	2.6932	4.2299	2.6641	6.6044	3.4416	4.172	2.0195
Q9ET26;E9Q233	RING finger protein 114	Rnf114	>sp|Q9ET26|RN114_MOUSE RING finger protein 114 OS=Mus musculus GN=Rnf114 PE=2 SV=2;>tr|E9Q233|E9Q233_MOUSE Uncharacterized protein OS=Mus musculus GN=Rnf114 PE=4 SV=1	5	5	20.1	1.5412e-13	1.919	0.940355	2.756	1.46258	1.3662	1.8594	22.327	0.84319	1.8706	3.0895	3.2726	4.3245
Q8C129	Leucyl-cystinyl aminopeptidase	Lnpep	>sp|Q8C129|LCAP_MOUSE Leucyl-cystinyl aminopeptidase OS=Mus musculus GN=Lnpep PE=1 SV=1	18	18	22.6	1.1013e-54	1.0349	0.0494914	2.7508	1.45985	1.0369	2.0062	NaN	NaN	1.177	5.8623	0.8976	2.7577
Q9JIM1-2;Q9JIM1;E9PWY7;E9PXM6;E9Q221;E9Q503;E9Q3D1;E9PWD6;E9PZV0;E9PVH9;E9PXQ6	Equilibrative nucleoside transporter 1	Slc29a1	>sp|Q9JIM1-2|S29A1_MOUSE Isoform 2 of Equilibrative nucleoside transporter 1 OS=Mus musculus GN=Slc29a1;>sp|Q9JIM1|S29A1_MOUSE Equilibrative nucleoside transporter 1 OS=Mus musculus GN=Slc29a1 PE=1 SV=3;>tr|E9PWY7|E9PWY7_MOUSE Solute carrier family 29 (nuc	3	3	8.1	7.3246e-07	2.9163	1.54414	2.7467	1.4577	2.0821	2.5647	1.8226	1.3828	4.9067	6.3891	NaN	NaN
Q5QNS5-2;Q3V033;Q5QNS5;E9QPA7	Hepatitis A virus cellular receptor 1 homolog	Havcr1	>sp|Q5QNS5-2|HAVR1_MOUSE Isoform 2 of Hepatitis A virus cellular receptor 1 homolog OS=Mus musculus GN=Havcr1;>tr|Q3V033|Q3V033_MOUSE Hepatitis A virus cellular receptor 1, isoform CRA_b OS=Mus musculus GN=Havcr1 PE=2 SV=1;>sp|Q5QNS5|HAVR1_MOUSE Hepatitis	5	5	21.6	2.6532e-24	0.90481	-0.144313	2.7386	1.45344	1.1523	2.648	1.6911	5.1576	0.76883	3.5817	0.69134	1.078
E9QNL8;E9Q5M7;P24063;D3Z627;D3YW95;E9PVW3	Integrin alpha-L	Itgal	>tr|E9QNL8|E9QNL8_MOUSE Uncharacterized protein OS=Mus musculus GN=Itgal PE=3 SV=1;>tr|E9Q5M7|E9Q5M7_MOUSE Uncharacterized protein OS=Mus musculus GN=Itgal PE=3 SV=1;>sp|P24063|ITAL_MOUSE Integrin alpha-L OS=Mus musculus GN=Itgal PE=1 SV=2;>tr|D3Z627|D3Z62	15	15	14.8	9.8083e-51	1.9457	0.960289	2.7331	1.45054	1.659	2.5112	1.5333	1.7577	2.1646	4.8713	4.4143	6.7869
Q148V7-2;E9QM90;Q148V7;G3X9J4;Q148V7-3	LisH domain and HEAT repeat-containing protein KIAA1468	2310035C23Rik;Kiaa1468	>sp|Q148V7-2|K1468_MOUSE Isoform 2 of LisH domain and HEAT repeat-containing protein KIAA1468 OS=Mus musculus GN=Kiaa1468;>tr|E9QM90|E9QM90_MOUSE Uncharacterized protein OS=Mus musculus GN=2310035C23Rik PE=4 SV=1;>sp|Q148V7|K1468_MOUSE LisH domain and HEAT	3	3	2.9	3.799e-07	1.1093	0.14965	2.7247	1.4461	NaN	NaN	NaN	NaN	1.29	2.7914	1.1093	1.6999
Q9D517	1-acyl-sn-glycerol-3-phosphate acyltransferase gamma	Agpat3	>sp|Q9D517|PLCC_MOUSE 1-acyl-sn-glycerol-3-phosphate acyltransferase gamma OS=Mus musculus GN=Agpat3 PE=1 SV=2	4	4	11.4	2.5194e-09	2.0321	1.02297	2.7212	1.44424	1.9613	2.4515	NaN	NaN	2.1514	3.2915	NaN	NaN
Q8R0J7	Vacuolar protein sorting-associated protein 37B	Vps37b	>sp|Q8R0J7|VP37B_MOUSE Vacuolar protein sorting-associated protein 37B OS=Mus musculus GN=Vps37b PE=2 SV=1	2	2	11.2	8.3808e-05	3.146	1.65352	2.7149	1.4409	3.146	2.7149	NaN	NaN	NaN	NaN	NaN	NaN
P97370;Q3UFH4	Sodium/potassium-transporting ATPase subunit beta-3	Atp1b3	>sp|P97370|AT1B3_MOUSE Sodium/potassium-transporting ATPase subunit beta-3 OS=Mus musculus GN=Atp1b3 PE=1 SV=1;>tr|Q3UFH4|Q3UFH4_MOUSE Uncharacterized protein OS=Mus musculus GN=Atp1b3 PE=2 SV=1	8	8	32	3.1425e-24	1.6589	0.730227	2.7097	1.43813	1.5985	2.1368	1.2731	1.6902	2.7649	5.2478	3.5757	5.0751
Q60634-3;Q60634-2;Q60634;Q5SS83;Q3UEG9	Flotillin-2	Flot2	>sp|Q60634-3|FLOT2_MOUSE Isoform 3 of Flotillin-2 OS=Mus musculus GN=Flot2;>sp|Q60634-2|FLOT2_MOUSE Isoform 2 of Flotillin-2 OS=Mus musculus GN=Flot2;>sp|Q60634|FLOT2_MOUSE Flotillin-2 OS=Mus musculus GN=Flot2 PE=1 SV=2;>tr|Q5SS83|Q5SS83_MOUSE Flotillin 2	3	3	7.9	1.6875e-05	1.0652	0.0911243	2.7001	1.43301	NaN	NaN	NaN	NaN	1.0652	2.7001	NaN	NaN
Q5SSW2	Proteasome activator complex subunit 4	Psme4	>sp|Q5SSW2|PSME4_MOUSE Proteasome activator complex subunit 4 OS=Mus musculus GN=Psme4 PE=1 SV=1	2	2	1.3	4.6604e-05	1.2882	0.365357	2.6927	1.42905	NaN	NaN	NaN	NaN	0.96031	2.5836	1.728	2.8065
Q641N8;E9PXB7;Q8CFI0-3;Q8CFI0;Q8CFI0-2;G3X9H8;F7AT14	E3 ubiquitin-protein ligase;E3 ubiquitin-protein ligase NEDD4-like	Nedd4l	>tr|Q641N8|Q641N8_MOUSE Nedd4l protein (Fragment) OS=Mus musculus GN=Nedd4l PE=2 SV=1;>tr|E9PXB7|E9PXB7_MOUSE Neural precursor cell-expressed, developmentally down-regulated gene 4-like OS=Mus musculus GN=Nedd4l PE=4 SV=1;>sp|Q8CFI0-3|NED4L_MOUSE Isoform 3	6	1	5.6	3.4987e-15	1.0939	0.129481	2.6909	1.42809	0.68542	1.7077	1.032	2.4763	1.0939	2.7278	1.3101	2.8488
E9Q3L2;D6RJ66;F6Y9T6		Pi4ka	>tr|E9Q3L2|E9Q3L2_MOUSE Uncharacterized protein OS=Mus musculus GN=Pi4ka PE=4 SV=1	11	11	6.3	6.193e-29	2.2651	1.17957	2.6879	1.42648	2.2318	2.0623	NaN	NaN	1.9998	3.0923	2.4436	2.8836
Q8R550-3;Q8R550-2;Q8R550;Q8R550-5;E9QND4;E9Q0C1;Q8R550-4;Q8R550-6;B0R0Y8;Q8R550-8;B1AZ85;Q8R550-7	SH3 domain-containing kinase-binding protein 1	Sh3kbp1	>sp|Q8R550-3|SH3K1_MOUSE Isoform 3 of SH3 domain-containing kinase-binding protein 1 OS=Mus musculus GN=Sh3kbp1;>sp|Q8R550-2|SH3K1_MOUSE Isoform 2 of SH3 domain-containing kinase-binding protein 1 OS=Mus musculus GN=Sh3kbp1;>sp|Q8R550|SH3K1_MOUSE SH3 domai	8	8	16.4	9.7084e-29	0.96666	-0.0489196	2.6846	1.42471	0.0848	0.25471	NaN	NaN	1.0161	2.891	NaN	NaN
Q8VDS4	Regulation of nuclear pre-mRNA domain-containing protein 1A	Rprd1a	>sp|Q8VDS4|RPR1A_MOUSE Regulation of nuclear pre-mRNA domain-containing protein 1A OS=Mus musculus GN=Rprd1a PE=2 SV=1	4	2	16.7	4.3766e-10	4.4126	2.14163	2.6815	1.42304	4.4126	2.6815	NaN	NaN	NaN	NaN	NaN	NaN
Q64337	Sequestosome-1	Sqstm1	>sp|Q64337|SQSTM_MOUSE Sequestosome-1 OS=Mus musculus GN=Sqstm1 PE=1 SV=1	14	1	48.6	1.8031e-109	2.3241	1.21667	2.6722	1.41803	1.4828	1.4288	1.582	2.1034	2.7743	2.7208	2.8864	2.906
P70335-2;P70335	Rho-associated protein kinase 1	Rock1	>sp|P70335-2|ROCK1_MOUSE Isoform 2 of Rho-associated protein kinase 1 OS=Mus musculus GN=Rock1;>sp|P70335|ROCK1_MOUSE Rho-associated protein kinase 1 OS=Mus musculus GN=Rock1 PE=1 SV=1	8	6	6.3	6.6091e-15	0.98188	-0.0263814	2.658	1.41034	0.56672	1.0191	NaN	NaN	0.98488	2.7833	1.0837	2.8354
F8WHW3;Q3TWL2;E0CYE6;E0CZF6;E0CZ18	Transmembrane protein 55B	Tmem55b	>tr|F8WHW3|F8WHW3_MOUSE Uncharacterized protein OS=Mus musculus GN=Tmem55b PE=4 SV=1;>sp|Q3TWL2|TM55B_MOUSE Transmembrane protein 55B OS=Mus musculus GN=Tmem55b PE=1 SV=1;>tr|E0CYE6|E0CYE6_MOUSE Transmembrane protein 55b (Fragment) OS=Mus musculus GN=Tmem5	4	4	17.7	4.6703e-12	1.1667	0.222434	2.656	1.40926	0.97164	2.544	1.0728	2.656	2.1503	4.947	1.1667	2.2316
Q9Z1G3	V-type proton ATPase subunit C 1	Atp6v1c1	>sp|Q9Z1G3|VATC1_MOUSE V-type proton ATPase subunit C 1 OS=Mus musculus GN=Atp6v1c1 PE=1 SV=4	3	3	9.4	3.8682e-07	2.5042	1.32435	2.6509	1.40648	NaN	NaN	NaN	NaN	2.5042	2.6509	NaN	NaN
Q6ZPR5-2;Q6ZPR5-3;Q6ZPR5-4;Q6ZPR5;E9Q1V5;E9Q914;E9Q9L1;Q6ZPR5-5;E9Q0L7;E9PZU7;E9PVE5;E9Q1T4;E9Q1M2;E9Q5Z0;E9Q5R0;E9Q146;E9QAA5	Sphingomyelin phosphodiesterase 4	Smpd4	>sp|Q6ZPR5-2|NSMA3_MOUSE Isoform 2 of Sphingomyelin phosphodiesterase 4 OS=Mus musculus GN=Smpd4;>sp|Q6ZPR5-3|NSMA3_MOUSE Isoform 3 of Sphingomyelin phosphodiesterase 4 OS=Mus musculus GN=Smpd4;>sp|Q6ZPR5-4|NSMA3_MOUSE Isoform 4 of Sphingomyelin phosphodie	26	26	42.6	2.3943e-225	2.2543	1.17268	2.6479	1.40485	2.4772	2.5764	2.064	2.0973	2.3406	3.378	3.8486	2.9734
O35963;P97950	Ras-related protein Rab-33B;Ras-related protein Rab-33A	Rab33b;Rab33a	>sp|O35963|RB33B_MOUSE Ras-related protein Rab-33B OS=Mus musculus GN=Rab33b PE=1 SV=1;>sp|P97950|RB33A_MOUSE Ras-related protein Rab-33A OS=Mus musculus GN=Rab33a PE=2 SV=1	2	2	9.2	0.0010669	1.9252	0.945008	2.6424	1.40185	NaN	NaN	NaN	NaN	1.5875	2.6476	2.3347	2.6372
Q9Z1G4-3;Q9Z1G4-2;Q9Z1G4;Q3TY98;A2A599	V-type proton ATPase 116 kDa subunit a isoform 1	Atp6v0a1	>sp|Q9Z1G4-3|VPP1_MOUSE Isoform A1-III of V-type proton ATPase 116 kDa subunit a isoform 1 OS=Mus musculus GN=Atp6v0a1;>sp|Q9Z1G4-2|VPP1_MOUSE Isoform A1-I of V-type proton ATPase 116 kDa subunit a isoform 1 OS=Mus musculus GN=Atp6v0a1;>sp|Q9Z1G4|VPP1_MOUS	10	9	14.1	2.6427e-23	3.6428	1.86505	2.6331	1.39676	2.8415	2.928	2.6696	2.5166	3.8701	2.5434	6.4065	5.3756
Q8C2E7;Q8C2E7-2	WASH complex subunit strumpellin	Kiaa0196	>sp|Q8C2E7|STRUM_MOUSE WASH complex subunit strumpellin OS=Mus musculus GN=Kiaa0196 PE=2 SV=2;>sp|Q8C2E7-2|STRUM_MOUSE Isoform 2 of WASH complex subunit strumpellin OS=Mus musculus GN=Kiaa0196	6	6	6.4	1.0187e-12	1.6115	0.688404	2.6313	1.39578	NaN	NaN	0.45343	0.96329	1.7957	2.7654	1.8272	2.6485
Q921L3	Transmembrane and coiled-coil domain-containing protein 1	Tmco1	>sp|Q921L3|TMCO1_MOUSE Transmembrane and coiled-coil domain-containing protein 1 OS=Mus musculus GN=Tmco1 PE=2 SV=1	3	3	16.5	1.5053e-08	2.2861	1.19289	2.6311	1.39567	NaN	NaN	NaN	NaN	NaN	NaN	2.2861	2.6311
Q9CQQ7	ATP synthase subunit b, mitochondrial	Atp5f1	>sp|Q9CQQ7|AT5F1_MOUSE ATP synthase subunit b, mitochondrial OS=Mus musculus GN=Atp5f1 PE=1 SV=1	12	12	37.1	7.5472e-48	1.0044	0.00633393	2.6239	1.39171	NaN	NaN	NaN	NaN	0.7207	2.4851	1.2089	2.8986
P22682;B1NE42	E3 ubiquitin-protein ligase CBL	Cbl	>sp|P22682|CBL_MOUSE E3 ubiquitin-protein ligase CBL OS=Mus musculus GN=Cbl PE=1 SV=3	24	23	39.2	5.5631e-87	2.1893	1.13047	2.6229	1.39116	1.2547	2.2015	1.3274	1.8202	4.3086	5.4336	6.7542	5.1872
Q8BGS0-2;Q8BGS0	Protein MAK16 homolog	Mak16	>sp|Q8BGS0-2|MAK16_MOUSE Isoform 2 of Protein MAK16 homolog OS=Mus musculus GN=Mak16;>sp|Q8BGS0|MAK16_MOUSE Protein MAK16 homolog OS=Mus musculus GN=Mak16 PE=2 SV=1	4	4	12.4	9.5452e-16	1.9961	0.997184	2.6197	1.3894	2.4207	3.0786	NaN	NaN	0.071765	0.10585	NaN	NaN
Q6P9Q4	FH1/FH2 domain-containing protein 1	Fhod1	>sp|Q6P9Q4|FHOD1_MOUSE FH1/FH2 domain-containing protein 1 OS=Mus musculus GN=Fhod1 PE=2 SV=3	5	5	4.8	1.1393e-09	1.2324	0.301471	2.6157	1.3872	1.1944	1.0826	NaN	NaN	1.2324	2.7626	NaN	NaN
Q05CM5;Q8BVV6;P59325;Q05CH7	Eukaryotic translation initiation factor 5	Eif5	>tr|Q05CM5|Q05CM5_MOUSE Eif5 protein (Fragment) OS=Mus musculus GN=Eif5 PE=2 SV=1;>tr|Q8BVV6|Q8BVV6_MOUSE Uncharacterized protein OS=Mus musculus GN=Eif5 PE=2 SV=1;>sp|P59325|IF5_MOUSE Eukaryotic translation initiation factor 5 OS=Mus musculus GN=Eif5 PE=1	5	5	19.5	5.1679e-10	0.94422	-0.0828051	2.6141	1.38631	0.62917	1.3019	NaN	NaN	0.94422	3.7315	1.1592	2.4284
P51150	Ras-related protein Rab-7a	Rab7a	>sp|P51150|RAB7A_MOUSE Ras-related protein Rab-7a OS=Mus musculus GN=Rab7a PE=1 SV=2	4	4	22.2	4.1939e-09	0.9154	-0.127526	2.6138	1.38615	NaN	NaN	NaN	NaN	1.139	3.2166	0.73572	2.124
P52479;P52479-2	Ubiquitin carboxyl-terminal hydrolase 10	Usp10	>sp|P52479|UBP10_MOUSE Ubiquitin carboxyl-terminal hydrolase 10 OS=Mus musculus GN=Usp10 PE=1 SV=3;>sp|P52479-2|UBP10_MOUSE Isoform 2 of Ubiquitin carboxyl-terminal hydrolase 10 OS=Mus musculus GN=Usp10	4	4	7.1	1.4735e-08	0.47791	-1.06519	2.6081	1.383	2.0248	4.303	NaN	NaN	0.47791	2.6081	0.35155	0.82561
P23249;D3YVL0;E9PW39;D3YYR1	Putative helicase MOV-10	Mov10	>sp|P23249|MOV10_MOUSE Putative helicase MOV-10 OS=Mus musculus GN=Mov10 PE=1 SV=2;>tr|D3YVL0|D3YVL0_MOUSE Uncharacterized protein OS=Mus musculus GN=Mov10 PE=4 SV=1;>tr|E9PW39|E9PW39_MOUSE Uncharacterized protein OS=Mus musculus GN=Mov10 PE=4 SV=1	10	10	13.1	2.7354e-27	1.9786	0.98448	2.6021	1.37968	3.5303	3.1519	2.3296	2.6021	1.4599	1.95	1.0955	1.6959
Q9D4H8;Q9D4H8-2;E0CYT5	Cullin-2	Cul2	>sp|Q9D4H8|CUL2_MOUSE Cullin-2 OS=Mus musculus GN=Cul2 PE=1 SV=2;>sp|Q9D4H8-2|CUL2_MOUSE Isoform 2 of Cullin-2 OS=Mus musculus GN=Cul2;>tr|E0CYT5|E0CYT5_MOUSE Cullin 2 (Fragment) OS=Mus musculus GN=Cul2 PE=3 SV=1	50	50	68.3	0	2.1147	1.08045	2.6001	1.37857	1.668	2.2571	1.9073	2.2815	2.5986	4.0049	3.7282	4.1617
Q8R180;Q8R2E9	ERO1-like protein alpha	Ero1l	>sp|Q8R180|ERO1A_MOUSE ERO1-like protein alpha OS=Mus musculus GN=Ero1l PE=1 SV=2	7	7	17.5	2.3837e-15	1.1584	0.212134	2.5963	1.37646	0.68403	1.8638	NaN	NaN	2.0286	5.7375	1.1584	2.5963
A6PWC3;Q8BHG1;A2A9Q2	Nardilysin	Nrd1	>tr|A6PWC3|A6PWC3_MOUSE Nardilysin, N-arginine dibasic convertase, NRD convertase 1 OS=Mus musculus GN=Nrd1 PE=3 SV=1;>sp|Q8BHG1|NRDC_MOUSE Nardilysin OS=Mus musculus GN=Nrd1 PE=1 SV=1;>tr|A2A9Q2|A2A9Q2_MOUSE Nardilysin, N-arginine dibasic convertase, NRD	3	3	3.5	4.4324e-07	0.87382	-0.194592	2.5897	1.37278	0.87382	2.5897	NaN	NaN	NaN	NaN	NaN	NaN
Q9CWU2;D3YY07	Palmitoyltransferase ZDHHC13	Zdhhc13	>sp|Q9CWU2|ZDH13_MOUSE Palmitoyltransferase ZDHHC13 OS=Mus musculus GN=Zdhhc13 PE=1 SV=2;>tr|D3YY07|D3YY07_MOUSE Zinc finger, DHHC domain-containing 13 (Fragment) OS=Mus musculus GN=Zdhhc13 PE=4 SV=1	6	5	11.3	2.1037e-13	1.4411	0.52717	2.5824	1.36871	1.0529	1.8509	1.2553	2.5845	0.99525	2.4135	2.023	3.4201
E0CY84;Q7TPQ9	Arrestin domain-containing protein 3	Arrdc3	>tr|E0CY84|E0CY84_MOUSE Arrestin domain-containing 3 OS=Mus musculus GN=Arrdc3 PE=4 SV=1;>sp|Q7TPQ9|ARRD3_MOUSE Arrestin domain-containing protein 3 OS=Mus musculus GN=Arrdc3 PE=2 SV=1	2	2	10.4	2.395e-24	0.41708	-1.2616	2.5703	1.36194	NaN	NaN	0.41708	2.5703	NaN	NaN	NaN	NaN
Q921W0	Charged multivesicular body protein 1a	Chmp1a	>sp|Q921W0|CHM1A_MOUSE Charged multivesicular body protein 1a OS=Mus musculus GN=Chmp1a PE=1 SV=1	3	3	13.3	3.4336e-06	12.067	3.593	2.5665	1.3598	NaN	NaN	6.3715	1.9165	NaN	NaN	13.78	3.1827
Q8BIQ5-2;Q8BIQ5;E9PZ33;A2AEK1;A2AEJ8;F6ZKC7;A2AEK3;Q8C7E9	Cleavage stimulation factor subunit 2	Cstf2	>sp|Q8BIQ5-2|CSTF2_MOUSE Isoform 2 of Cleavage stimulation factor subunit 2 OS=Mus musculus GN=Cstf2;>sp|Q8BIQ5|CSTF2_MOUSE Cleavage stimulation factor subunit 2 OS=Mus musculus GN=Cstf2 PE=1 SV=2;>tr|E9PZ33|E9PZ33_MOUSE Uncharacterized protein OS=Mus musc	5	5	16.3	2.2448e-16	0.79404	-0.332716	2.5656	1.3593	0.45882	0.68857	NaN	NaN	0.79404	2.5656	1.3559	3.1935
P35278;Q8C266;A2A5F6;A2A5F5;Q9CQD1;P61021	Ras-related protein Rab-5C	Rab5c	>sp|P35278|RAB5C_MOUSE Ras-related protein Rab-5C OS=Mus musculus GN=Rab5c PE=1 SV=2;>tr|Q8C266|Q8C266_MOUSE RAB5C, member RAS oncogene family OS=Mus musculus GN=Rab5c PE=2 SV=1	4	4	25.9	1.2167e-10	1.1359	0.183836	2.5634	1.35806	NaN	NaN	1.1379	2.0628	1.0784	2.3383	1.1964	2.8101
P97287	Induced myeloid leukemia cell differentiation protein Mcl-1 homolog	Mcl1	>sp|P97287|MCL1_MOUSE Induced myeloid leukemia cell differentiation protein Mcl-1 homolog OS=Mus musculus GN=Mcl1 PE=1 SV=3	4	4	19	4.6997e-34	1.4432	0.529271	2.5501	1.35055	NaN	NaN	1.1547	1.0885	1.5618	2.584	2.3324	2.6383
P47811-4;P47811-3;P47811;B2KF34;P47811-2;B2KF35	Mitogen-activated protein kinase 14	Mapk14	>sp|P47811-4|MK14_MOUSE Isoform 4 of Mitogen-activated protein kinase 14 OS=Mus musculus GN=Mapk14;>sp|P47811-3|MK14_MOUSE Isoform 3 of Mitogen-activated protein kinase 14 OS=Mus musculus GN=Mapk14;>sp|P47811|MK14_MOUSE Mitogen-activated protein kinase 14	2	2	12.4	2.4074e-07	0.70119	-0.512123	2.5488	1.34982	0.70119	2.5488	NaN	NaN	NaN	NaN	NaN	NaN
G3X9L6;Q9DCX2;B1ASE2;D3Z1B2	ATP synthase subunit d, mitochondrial	Gm10250;Atp5h	>tr|G3X9L6|G3X9L6_MOUSE MCG55033 OS=Mus musculus GN=Gm10250 PE=4 SV=1;>sp|Q9DCX2|ATP5H_MOUSE ATP synthase subunit d, mitochondrial OS=Mus musculus GN=Atp5h PE=1 SV=3;>tr|B1ASE2|B1ASE2_MOUSE ATP synthase, H+ transporting, mitochondrial F0 complex, subunit d	9	9	59.4	2.1935e-38	0.956	-0.0649175	2.5483	1.34954	NaN	NaN	NaN	NaN	0.79882	2.4548	1.0794	2.6467
E9PWB3;Q62172	RalA-binding protein 1	Ralbp1	>tr|E9PWB3|E9PWB3_MOUSE RalA-binding protein 1 OS=Mus musculus GN=Ralbp1 PE=4 SV=1;>sp|Q62172|RBP1_MOUSE RalA-binding protein 1 OS=Mus musculus GN=Ralbp1 PE=1 SV=4	2	2	3.7	6.8323e-06	2.3208	1.21462	2.5474	1.34903	NaN	NaN	NaN	NaN	2.1382	2.5251	2.7958	2.6814
Q9JI19;Q8K2D8	Acidic fibroblast growth factor intracellular-binding protein	Fibp	>sp|Q9JI19|FIBP_MOUSE Acidic fibroblast growth factor intracellular-binding protein OS=Mus musculus GN=Fibp PE=2 SV=1;>tr|Q8K2D8|Q8K2D8_MOUSE Fibp protein OS=Mus musculus GN=Fibp PE=2 SV=1	2	2	6.2	3.9916e-07	1.5735	0.653977	2.5446	1.34744	1.2201	1.9064	NaN	NaN	1.609	2.5446	NaN	NaN
B0R091;P61022	Calcineurin B homologous protein 1	1500003O03Rik;Chp1	>tr|B0R091|B0R091_MOUSE Novel protein (1500003O03Rik) OS=Mus musculus GN=1500003O03Rik PE=4 SV=1;>sp|P61022|CHP1_MOUSE Calcium-binding protein p22 OS=Mus musculus GN=Chp PE=2 SV=2	3	3	15.2	6.1378e-08	1.3485	0.431356	2.5428	1.34642	NaN	NaN	NaN	NaN	1.3936	2.8533	0.45073	0.52815
O08795;O08795-2	Glucosidase 2 subunit beta	Prkcsh	>sp|O08795|GLU2B_MOUSE Glucosidase 2 subunit beta OS=Mus musculus GN=Prkcsh PE=1 SV=1;>sp|O08795-2|GLU2B_MOUSE Isoform 2 of Glucosidase 2 subunit beta OS=Mus musculus GN=Prkcsh	3	3	6	3.6813e-07	0.59714	-0.743859	2.5395	1.34454	0.59714	1.1696	NaN	NaN	1.0476	3.8532	0.53089	2.5395
Q01853	Transitional endoplasmic reticulum ATPase	Vcp	>sp|Q01853|TERA_MOUSE Transitional endoplasmic reticulum ATPase OS=Mus musculus GN=Vcp PE=1 SV=4	55	55	78.4	0	0.68717	-0.541261	2.5373	1.34329	0.35119	0.99906	0.48105	0.66339	0.73946	2.8322	1.2109	3.2409
Q9Z0R4;F8VQE5;E9Q0N0;E9Q404;F6R6C8;E9Q3I8;E9Q3I9;E9Q3I4;Q9Z0R4-2;E9PUZ2;E9Q3I5	Intersectin-1	Itsn1	>sp|Q9Z0R4|ITSN1_MOUSE Intersectin-1 OS=Mus musculus GN=Itsn1 PE=1 SV=1;>tr|F8VQE5|F8VQE5_MOUSE Uncharacterized protein OS=Mus musculus GN=Itsn1 PE=4 SV=1;>tr|E9Q0N0|E9Q0N0_MOUSE Uncharacterized protein OS=Mus musculus GN=Itsn1 PE=4 SV=1;>tr|E9Q404|E9Q404_	2	1	2	2.1561e-06	0.92818	-0.107523	2.5357	1.34238	NaN	NaN	NaN	NaN	0.92818	2.5357	NaN	NaN
Q8K595-2;Q8K595	Mucolipin-2	Mcoln2	>sp|Q8K595-2|MCLN2_MOUSE Isoform 2 of Mucolipin-2 OS=Mus musculus GN=Mcoln2;>sp|Q8K595|MCLN2_MOUSE Mucolipin-2 OS=Mus musculus GN=Mcoln2 PE=2 SV=1	3	3	5.2	0.00010613	0.7285	-0.456999	2.5258	1.33674	NaN	NaN	NaN	NaN	0.66864	2.1714	1.1349	2.5258
Q9D2V8;D3YWD5;D3YYM9	Major facilitator superfamily domain-containing protein 10	Mfsd10	>sp|Q9D2V8|MFS10_MOUSE Major facilitator superfamily domain-containing protein 10 OS=Mus musculus GN=Mfsd10 PE=2 SV=1;>tr|D3YWD5|D3YWD5_MOUSE Major facilitator superfamily domain-containing 10 (Fragment) OS=Mus musculus GN=Mfsd10 PE=4 SV=1	4	4	12.1	4.2264e-08	1.8961	0.923035	2.5254	1.33651	2.1619	2.5254	0.6179	1.0843	1.7633	2.7789	2.7889	3.4442
Q63739;O70274	Protein tyrosine phosphatase type IVA 1;Protein tyrosine phosphatase type IVA 2	Ptp4a1;Ptp4a2	>sp|Q63739|TP4A1_MOUSE Protein tyrosine phosphatase type IVA 1 OS=Mus musculus GN=Ptp4a1 PE=1 SV=1;>sp|O70274|TP4A2_MOUSE Protein tyrosine phosphatase type IVA 2 OS=Mus musculus GN=Ptp4a2 PE=1 SV=1	2	2	16.8	3.6787e-06	1.5719	0.652509	2.5241	1.33577	NaN	NaN	NaN	NaN	NaN	NaN	1.5719	2.5241
Q8BKC5;Q8BKC5-2;E9PVZ5;Q8BIV3	Importin-5	Ipo5	>sp|Q8BKC5|IPO5_MOUSE Importin-5 OS=Mus musculus GN=Ipo5 PE=1 SV=3;>sp|Q8BKC5-2|IPO5_MOUSE Isoform 2 of Importin-5 OS=Mus musculus GN=Ipo5;>tr|E9PVZ5|E9PVZ5_MOUSE Uncharacterized protein OS=Mus musculus GN=Ipo5 PE=4 SV=1	33	33	39.1	1.0858e-261	0.74138	-0.431715	2.522	1.33457	0.4226	1.0658	0.5094	0.64759	0.82776	2.9378	1.2262	3.4402
P62880;D3Z1M1;D3Z1T4;E9QKR0;D3YZX3;P29387;E9PWM7;Q61011	Guanine nucleotide-binding protein G(I)/G(S)/G(T) subunit beta-2;Guanine nucleotide-binding protein subunit beta-4	Gnb2;Gnb4	>sp|P62880|GBB2_MOUSE Guanine nucleotide-binding protein G(I)/G(S)/G(T) subunit beta-2 OS=Mus musculus GN=Gnb2 PE=1 SV=3;>tr|D3Z1M1|D3Z1M1_MOUSE Guanine nucleotide-binding protein (G protein), beta 2 (Fragment) OS=Mus musculus GN=Gnb2 PE=4 SV=1;>tr|D3Z1T4|	12	7	31.8	2.0611e-80	1.6184	0.694568	2.5214	1.33423	1.8098	2.4784	1.1064	2.3648	1.6713	3.2455	1.5398	2.728
Q8BYH7	TBC1 domain family member 17	Tbc1d17	>sp|Q8BYH7|TBC17_MOUSE TBC1 domain family member 17 OS=Mus musculus GN=Tbc1d17 PE=2 SV=2	3	3	4.7	1.0723e-05	2.1796	1.12406	2.5154	1.33079	NaN	NaN	NaN	NaN	1.8186	2.3481	3.7656	2.8498
Q61666;Q61666-4;Q61666-3;Q61666-2	Protein HIRA	Hira	>sp|Q61666|HIRA_MOUSE Protein HIRA OS=Mus musculus GN=Hira PE=1 SV=3;>sp|Q61666-4|HIRA_MOUSE Isoform 4 of Protein HIRA OS=Mus musculus GN=Hira	3	3	4.2	2.9757e-07	1.0591	0.0828388	2.5039	1.32418	0.94	0.74067	1.4778	2.595	NaN	NaN	NaN	NaN
Q6DFZ1		Gbf1	>tr|Q6DFZ1|Q6DFZ1_MOUSE Golgi-specific brefeldin A-resistance factor 1 OS=Mus musculus GN=Gbf1 PE=2 SV=1	7	7	4.7	1.8772e-15	1.3469	0.429643	2.4925	1.31759	1.0702	1.6352	NaN	NaN	1.4443	2.6884	0.6011	0.7204
Q5SRY7-4;Q5SRY7-3;Q5SRY7;Q8CHD5;E9Q0X1;Q5SRY7-2;Q3ULA2-2;Q3ULA2	F-box/WD repeat-containing protein 11;F-box/WD repeat-containing protein 1A	Fbxw11;Btrc	>sp|Q5SRY7-4|FBW1B_MOUSE Isoform 4 of F-box/WD repeat-containing protein 11 OS=Mus musculus GN=Fbxw11;>sp|Q5SRY7-3|FBW1B_MOUSE Isoform 3 of F-box/WD repeat-containing protein 11 OS=Mus musculus GN=Fbxw11;>sp|Q5SRY7|FBW1B_MOUSE F-box/WD repeat-containing pr	3	3	6.3	2.6019e-07	1.4257	0.51167	2.4911	1.31678	NaN	NaN	NaN	NaN	1.3696	2.5604	1.6054	2.2514
Q9D3B1	3-hydroxyacyl-CoA dehydratase 2	Ptplb	>sp|Q9D3B1|HACD2_MOUSE 3-hydroxyacyl-CoA dehydratase 2 OS=Mus musculus GN=Ptplb PE=2 SV=1	4	4	9.1	2.0678e-13	1.6567	0.728312	2.4856	1.31359	NaN	NaN	NaN	NaN	1.6074	2.4856	2.0546	2.3099
Q9JKY5;Q6ZQ77;E9Q3C5;F7DCR9	Huntingtin-interacting protein 1-related protein	Hip1r	>sp|Q9JKY5|HIP1R_MOUSE Huntingtin-interacting protein 1-related protein OS=Mus musculus GN=Hip1r PE=1 SV=2;>tr|Q6ZQ77|Q6ZQ77_MOUSE MKIAA0655 protein (Fragment) OS=Mus musculus GN=Hip1r PE=2 SV=1	50	49	51.7	0	3.2792	1.71334	2.4774	1.30883	1.979	1.9202	2.2979	1.987	3.7651	2.7976	4.9773	2.9845
E9Q949;P19182;E9QA38;E9QA50;E9PVS0;E9PZB9;E9Q1E6	Interferon-related developmental regulator 1	Ifrd1	>tr|E9Q949|E9Q949_MOUSE Uncharacterized protein OS=Mus musculus GN=Ifrd1 PE=4 SV=1;>sp|P19182|IFRD1_MOUSE Interferon-related developmental regulator 1 OS=Mus musculus GN=Ifrd1 PE=2 SV=2;>tr|E9QA38|E9QA38_MOUSE Interferon-related developmental regulator 1 (	3	3	27	2.1511e-05	2.2731	1.18466	2.476	1.30801	NaN	NaN	NaN	NaN	1.5828	3.3115	2.2731	2.476
Q91VE0	Long-chain fatty acid transport protein 4	Slc27a4	>sp|Q91VE0|S27A4_MOUSE Long-chain fatty acid transport protein 4 OS=Mus musculus GN=Slc27a4 PE=1 SV=1	6	6	10.4	3.5715e-14	2.2572	1.17453	2.4708	1.30498	2.5181	2.516	1.7272	2.1423	1.8967	2.4918	3.3231	2.4871
A2AF47;A2AF67;A2AF65	Dedicator of cytokinesis protein 11	Dock11	>sp|A2AF47|DOC11_MOUSE Dedicator of cytokinesis protein 11 OS=Mus musculus GN=Dock11 PE=1 SV=1;>tr|A2AF67|A2AF67_MOUSE Dedicator of cytokinesis 11 OS=Mus musculus GN=Dock11 PE=4 SV=1	7	7	4.2	3.2825e-20	1.8469	0.885106	2.467	1.30276	1.2402	2.2492	NaN	NaN	2.7279	3.4246	2.1503	2.3513
Q3TXS7;D6RGR5	26S proteasome non-ATPase regulatory subunit 1	Psmd1	>sp|Q3TXS7|PSMD1_MOUSE 26S proteasome non-ATPase regulatory subunit 1 OS=Mus musculus GN=Psmd1 PE=1 SV=1	37	37	48.8	6.8231e-276	1.0145	0.0207689	2.4576	1.29725	0.4831	0.91817	0.8157	0.9228	1.0321	2.5831	1.6498	2.9342
Q91ZR2;Q8C788	Sorting nexin-18	Snx18	>sp|Q91ZR2|SNX18_MOUSE Sorting nexin-18 OS=Mus musculus GN=Snx18 PE=2 SV=1;>tr|Q8C788|Q8C788_MOUSE Sorting nexin 18 OS=Mus musculus GN=Snx18 PE=2 SV=1	2	2	4.7	8.2508e-06	1.9445	0.959399	2.4557	1.29613	NaN	NaN	NaN	NaN	1.9445	2.4557	NaN	NaN
Q9R1P1;D3YVS3;D3YUM8	Proteasome subunit beta type-3	Psmb3	>sp|Q9R1P1|PSB3_MOUSE Proteasome subunit beta type-3 OS=Mus musculus GN=Psmb3 PE=1 SV=1	7	7	42	1.299e-52	0.9283	-0.107337	2.4538	1.29502	0.26193	0.45099	0.60788	0.89294	0.83124	2.4418	1.34	2.5812
A3KGR9;Q9D8V0-3;Q9D8V0;E9QMS4;Q9D8V0-4;Q9D8V0-2;Q6PGJ8	Minor histocompatibility antigen H13	H13;Hm13	>tr|A3KGR9|A3KGR9_MOUSE Histocompatibility 13 (Fragment) OS=Mus musculus GN=H13 PE=4 SV=1;>sp|Q9D8V0-3|HM13_MOUSE Isoform 3 of Minor histocompatibility antigen H13 OS=Mus musculus GN=Hm13;>sp|Q9D8V0|HM13_MOUSE Minor histocompatibility antigen H13 OS=Mus mu	2	2	6.3	8.5875e-06	0.997	-0.00433459	2.4537	1.29496	NaN	NaN	0.57401	0.6174	1.0009	2.4621	NaN	NaN
Q9QZ06;Q8C5G6;F7AT44;A9JEI5	Toll-interacting protein	Tollip	>sp|Q9QZ06|TOLIP_MOUSE Toll-interacting protein OS=Mus musculus GN=Tollip PE=1 SV=1;>tr|Q8C5G6|Q8C5G6_MOUSE Toll interacting protein OS=Mus musculus GN=Tollip PE=2 SV=1	3	3	13.5	1.5009e-07	1.3981	0.483468	2.448	1.2916	2.4291	4.9533	0.80473	1.2099	NaN	NaN	NaN	NaN
P29351;P29351-2;P29351-3;G3UYY5;G3UZU6;G3UXM2	Tyrosine-protein phosphatase non-receptor type 6	Ptpn6	>sp|P29351|PTN6_MOUSE Tyrosine-protein phosphatase non-receptor type 6 OS=Mus musculus GN=Ptpn6 PE=1 SV=2;>sp|P29351-2|PTN6_MOUSE Isoform 2 of Tyrosine-protein phosphatase non-receptor type 6 OS=Mus musculus GN=Ptpn6;>sp|P29351-3|PTN6_MOUSE Isoform 3 of Ty	39	39	68.2	0	1.1358	0.183709	2.4465	1.29072	0.89714	1.7181	0.99908	2.1025	1.17	2.6632	1.6409	2.542
Q9DAI2	Rab-like protein 5	Rabl5	>sp|Q9DAI2|RABL5_MOUSE Rab-like protein 5 OS=Mus musculus GN=Rabl5 PE=2 SV=1	2	2	13	2.8847e-05	2.1764	1.12194	2.4438	1.28913	NaN	NaN	NaN	NaN	NaN	NaN	2.1764	2.4438
Q9ES52-2;Q9ES52;Q9ES52-3;Q9ES52-4;Q9ES52-5;Q9ES52-6;F7BZA7	Phosphatidylinositol 3,4,5-trisphosphate 5-phosphatase 1	Inpp5d	>sp|Q9ES52-2|SHIP1_MOUSE Isoform 2 of Phosphatidylinositol-3,4,5-trisphosphate 5-phosphatase 1 OS=Mus musculus GN=Inpp5d;>sp|Q9ES52|SHIP1_MOUSE Phosphatidylinositol-3,4,5-trisphosphate 5-phosphatase 1 OS=Mus musculus GN=Inpp5d PE=1 SV=2;>sp|Q9ES52-3|SHIP1_	57	56	52	0	2.2802	1.18916	2.4429	1.28859	0.85095	1.5718	1.3153	2.1133	4.1465	5.2766	5.8618	4.9304
Q9DC23	DnaJ homolog subfamily C member 10	Dnajc10	>sp|Q9DC23|DJC10_MOUSE DnaJ homolog subfamily C member 10 OS=Mus musculus GN=Dnajc10 PE=1 SV=2	3	3	4.7	1.9689e-15	0.86205	-0.214157	2.44	1.28688	1.5325	1.8891	NaN	NaN	0.48492	3.1514	NaN	NaN
Q5EG47	5-AMP-activated protein kinase catalytic subunit alpha-1	Prkaa1	>sp|Q5EG47|AAPK1_MOUSE 5-AMP-activated protein kinase catalytic subunit alpha-1 OS=Mus musculus GN=Prkaa1 PE=1 SV=2	3	3	6.8	1.9601e-17	1.9035	0.928655	2.4374	1.28534	1.87	2.403	0.6842	0.87346	2.5146	3.6717	NaN	NaN
O88307	Sortilin-related receptor	Sorl1	>sp|O88307|SORL_MOUSE Sortilin-related receptor OS=Mus musculus GN=Sorl1 PE=2 SV=3	2	2	1.5	9.7715e-06	2.9427	1.55714	2.4321	1.2822	2.9427	2.4321	NaN	NaN	NaN	NaN	NaN	NaN
Q9JKR6;E0CYZ2;F6TRP3	Hypoxia up-regulated protein 1	Hyou1	>sp|Q9JKR6|HYOU1_MOUSE Hypoxia up-regulated protein 1 OS=Mus musculus GN=Hyou1 PE=1 SV=1	28	28	38	1.6003e-182	1.368	0.452068	2.4293	1.28054	1.5285	2.2946	0.76346	0.87224	1.2295	3.9591	1.3828	3.3176
O09061	Proteasome subunit beta type-1	Psmb1	>sp|O09061|PSB1_MOUSE Proteasome subunit beta type-1 OS=Mus musculus GN=Psmb1 PE=1 SV=1	8	8	46.2	5.7584e-49	0.93938	-0.0902192	2.4222	1.27632	0.64063	0.62599	0.82277	1.0293	0.914	2.4222	1.4185	2.9761
Q8BHN3;Q8BHN3-2;Q8BHN3-3	Neutral alpha-glucosidase AB	Ganab	>sp|Q8BHN3|GANAB_MOUSE Neutral alpha-glucosidase AB OS=Mus musculus GN=Ganab PE=1 SV=1;>sp|Q8BHN3-2|GANAB_MOUSE Isoform 2 of Neutral alpha-glucosidase AB OS=Mus musculus GN=Ganab;>sp|Q8BHN3-3|GANAB_MOUSE Isoform 3 of Neutral alpha-glucosidase AB OS=Mus mus	31	31	39.3	5.7832e-232	1.7658	0.820322	2.4209	1.27554	1.4345	2.0331	1.396	1.3976	2.1303	4.6096	3.1126	5.2189
Q3TI69;E9Q1Z8;Q99J72-3;Q99J72-4;Q99J72-2;Q99J72;E9QMH1	DNA dC->dU-editing enzyme APOBEC-3	Apobec3	>tr|Q3TI69|Q3TI69_MOUSE Uncharacterized protein OS=Mus musculus GN=Apobec3 PE=2 SV=1;>tr|E9Q1Z8|E9Q1Z8_MOUSE Apolipoprotein B mRNA-editing enzyme, catalytic polypeptide 3 OS=Mus musculus GN=Apobec3 PE=4 SV=1;>sp|Q99J72-3|ABEC3_MOUSE Isoform 3 of DNA dC->dU	2	2	8.8	1.8059e-06	1.5208	0.60483	2.4185	1.27411	NaN	NaN	NaN	NaN	1.5681	2.5568	1.475	2.2877
P21995	Embigin	Emb	>sp|P21995|EMB_MOUSE Embigin OS=Mus musculus GN=Emb PE=1 SV=2	3	3	9.7	1.9236e-05	0.94959	-0.0746234	2.4167	1.27304	NaN	NaN	NaN	NaN	0.89159	2.4657	1.2347	2.2519
E9Q5B1;Q91XH6;O88384;E0CYE5;F6UHS3;F6T4B9	Vesicle transport through interaction with t-SNAREs homolog 1B	Vti1b	>tr|E9Q5B1|E9Q5B1_MOUSE Uncharacterized protein OS=Mus musculus GN=Vti1b PE=4 SV=1;>tr|Q91XH6|Q91XH6_MOUSE Uncharacterized protein OS=Mus musculus GN=Vti1b PE=2 SV=1;>sp|O88384|VTI1B_MOUSE Vesicle transport through interaction with t-SNAREs homolog 1B OS=M	6	6	29	7.9921e-17	1.7159	0.778965	2.4072	1.26736	1.6044	2.1178	1.6318	2.4729	2.6304	4.4029	3.2086	4.0858
Q60692	Proteasome subunit beta type-6	Psmb6	>sp|Q60692|PSB6_MOUSE Proteasome subunit beta type-6 OS=Mus musculus GN=Psmb6 PE=1 SV=3	5	5	21.8	3.7066e-14	0.95592	-0.0650382	2.4057	1.26646	NaN	NaN	NaN	NaN	0.85381	2.3032	1.3011	2.6797
Q8BLN5	Lanosterol synthase	Lss	>sp|Q8BLN5|ERG7_MOUSE Lanosterol synthase OS=Mus musculus GN=Lss PE=2 SV=2	3	3	5.5	8.6373e-06	0.7849	-0.349419	2.386	1.25459	NaN	NaN	NaN	NaN	0.7849	2.386	NaN	NaN
P70195	Proteasome subunit beta type-7	Psmb7	>sp|P70195|PSB7_MOUSE Proteasome subunit beta type-7 OS=Mus musculus GN=Psmb7 PE=1 SV=1	7	7	22.7	1.166e-25	0.84909	-0.236011	2.383	1.25278	NaN	NaN	0.52878	0.79032	0.78848	2.2859	1.2966	2.669
Q9R1P3	Proteasome subunit beta type-2	Psmb2	>sp|Q9R1P3|PSB2_MOUSE Proteasome subunit beta type-2 OS=Mus musculus GN=Psmb2 PE=1 SV=1	7	7	49.3	2.7027e-36	0.94619	-0.0797982	2.3788	1.25023	0.20268	0.50806	NaN	NaN	0.91625	2.3788	1.4036	2.534
D3YVV1;Q8VEK0	Cell cycle control protein 50A	Tmem30a	>tr|D3YVV1|D3YVV1_MOUSE Uncharacterized protein OS=Mus musculus GN=Tmem30a PE=4 SV=1;>sp|Q8VEK0|CC50A_MOUSE Cell cycle control protein 50A OS=Mus musculus GN=Tmem30a PE=1 SV=1	2	2	5.5	0.00066179	1.2506	0.32262	2.3731	1.24677	NaN	NaN	NaN	NaN	1.2506	2.3731	NaN	NaN
Q3UGN9;P70297;A2ARJ0	Signal transducing adapter molecule 1	Stam	>tr|Q3UGN9|Q3UGN9_MOUSE Signal transducing adaptor molecule (SH3 domain and ITAM motif) 1 OS=Mus musculus GN=Stam PE=2 SV=1;>sp|P70297|STAM1_MOUSE Signal transducing adapter molecule 1 OS=Mus musculus GN=Stam PE=2 SV=3;>tr|A2ARJ0|A2ARJ0_MOUSE Signal transd	4	3	9.5	2.2108e-10	1.3981	0.483468	2.3618	1.23989	1.1176	1.5998	NaN	NaN	1.8668	3.2403	NaN	NaN
E9Q421;Q8BXX3;Q9CXY9;F6S1D3;Q8BL63	GPI-anchor transamidase	Pigk	>tr|E9Q421|E9Q421_MOUSE Uncharacterized protein OS=Mus musculus GN=Pigk PE=4 SV=1;>tr|Q8BXX3|Q8BXX3_MOUSE Phosphatidylinositol glycan anchor biosynthesis, class K, isoform CRA_b OS=Mus musculus GN=Pigk PE=2 SV=1;>sp|Q9CXY9|GPI8_MOUSE GPI-anchor transamidas	3	3	8.3	1.8398e-07	1.279	0.355016	2.3616	1.23976	1.4273	1.4556	1.2763	0.90623	1.2129	2.4417	1.6784	2.944
E9Q6B6;Q9ESN9-2;E9Q6E0;Q9ESN9-3;Q9ESN9-5;Q9ESN9-4;Q9ESN9;Q9ESN9-6;Q58A65-5;Q58A65-2;E9Q460;Q58A65	C-Jun-amino-terminal kinase-interacting protein 3;C-Jun-amino-terminal kinase-interacting protein 4	Mapk8ip3;Spag9	>tr|E9Q6B6|E9Q6B6_MOUSE Mitogen-activated protein kinase 8-interacting protein 3 OS=Mus musculus GN=Mapk8ip3 PE=4 SV=1;>sp|Q9ESN9-2|JIP3_MOUSE Isoform 1a of C-Jun-amino-terminal kinase-interacting protein 3 OS=Mus musculus GN=Mapk8ip3;>tr|E9Q6E0|E9Q6E0_MOU	2	2	1.5	0.00066708	2.0687	1.04872	2.3608	1.23928	NaN	NaN	NaN	NaN	NaN	NaN	2.0687	2.3608
Q04690-2;Q04690;Q5SYH9	Neurofibromin	Nf1	>sp|Q04690-2|NF1_MOUSE Isoform 1 of Neurofibromin OS=Mus musculus GN=Nf1;>sp|Q04690|NF1_MOUSE Neurofibromin OS=Mus musculus GN=Nf1 PE=1 SV=1	3	3	1.3	2.4624e-06	1.7276	0.788769	2.3603	1.23897	1.7276	2.3603	NaN	NaN	NaN	NaN	NaN	NaN
Q5Y5T2	Palmitoyltransferase ZDHHC18	Zdhhc18	>sp|Q5Y5T2|ZDH18_MOUSE Palmitoyltransferase ZDHHC18 OS=Mus musculus GN=Zdhhc18 PE=1 SV=4	2	2	8.4	7.783e-07	2.3655	1.24215	2.358	1.23756	2.3655	2.0741	1.9367	2.358	5.2799	6.683	NaN	NaN
Q6P5E4;G3UYG7;G3UZC1;G3UZU8;G3UY73;E9Q4X2;E9QAH9	UDP-glucose:glycoprotein glucosyltransferase 1	Uggt1	>sp|Q6P5E4|UGGG1_MOUSE UDP-glucose:glycoprotein glucosyltransferase 1 OS=Mus musculus GN=Uggt1 PE=1 SV=4	46	43	39	0	1.5329	0.616264	2.3553	1.23591	1.5897	2.517	1.201	1.5983	1.3397	3.4154	2.575	2.8453
P55258;Q3UHW5	Ras-related protein Rab-8A	Rab8a	>sp|P55258|RAB8A_MOUSE Ras-related protein Rab-8A OS=Mus musculus GN=Rab8a PE=1 SV=2;>tr|Q3UHW5|Q3UHW5_MOUSE Uncharacterized protein OS=Mus musculus GN=Rab8a PE=2 SV=1	5	3	18.8	3.1425e-14	1.4873	0.572696	2.3494	1.23229	NaN	NaN	NaN	NaN	1.5703	2.5482	1.485	2.1437
E9Q9M5;Q3UJD6-2;Q3UJD6	Ubiquitin carboxyl-terminal hydrolase;Ubiquitin carboxyl-terminal hydrolase 19	Usp19	>tr|E9Q9M5|E9Q9M5_MOUSE Ubiquitin carboxyl-terminal hydrolase OS=Mus musculus GN=Usp19 PE=3 SV=1;>sp|Q3UJD6-2|UBP19_MOUSE Isoform 2 of Ubiquitin carboxyl-terminal hydrolase 19 OS=Mus musculus GN=Usp19;>sp|Q3UJD6|UBP19_MOUSE Ubiquitin carboxyl-terminal hydr	9	9	8.9	5.5757e-16	1.1681	0.224164	2.3492	1.23217	0.55248	0.85484	0.65765	0.81113	1.1681	2.3492	1.7955	3.2286
F7BRW0;Q8R5K2-2;Q8R5K2	Ubiquitin carboxyl-terminal hydrolase;Ubiquitin carboxyl-terminal hydrolase 33	Usp33	>tr|F7BRW0|F7BRW0_MOUSE Ubiquitin carboxyl-terminal hydrolase OS=Mus musculus GN=Usp33 PE=3 SV=1;>sp|Q8R5K2-2|UBP33_MOUSE Isoform 2 of Ubiquitin carboxyl-terminal hydrolase 33 OS=Mus musculus GN=Usp33;>sp|Q8R5K2|UBP33_MOUSE Ubiquitin carboxyl-terminal hydr	2	2	3.8	4.9833e-06	2.1703	1.11789	2.3469	1.23076	NaN	NaN	1.2582	2.2164	2.3965	2.5779	3.7435	1.944
Q9Z127;Q8BGK6-2;Q8BGK6	Large neutral amino acids transporter small subunit 1	Slc7a5	>sp|Q9Z127|LAT1_MOUSE Large neutral amino acids transporter small subunit 1 OS=Mus musculus GN=Slc7a5 PE=1 SV=2	4	4	8	9.2424e-21	0.99581	-0.00605759	2.3425	1.22805	0.93521	1.7884	0.77477	1.397	1.043	2.3553	1.7657	2.8224
Q3U0V2;E9Q534;D6RCI0;D6RGL2	Tumor necrosis factor receptor type 1-associated DEATH domain protein	Tradd	>sp|Q3U0V2|TRADD_MOUSE Tumor necrosis factor receptor type 1-associated DEATH domain protein OS=Mus musculus GN=Tradd PE=1 SV=1;>tr|E9Q534|E9Q534_MOUSE Uncharacterized protein OS=Mus musculus GN=Tradd PE=4 SV=1;>tr|D6RCI0|D6RCI0_MOUSE Uncharacterized prote	2	2	7.4	7.8389e-05	1.2404	0.310805	2.3413	1.22731	1.4159	1.7332	NaN	NaN	1.22	2.3413	NaN	NaN
G3UXR9;B1AUR6-2;B1AUR6;G8JL47;G3UYM2;G3UXE4	Protein MMS22-like	Mms22l	>tr|G3UXR9|G3UXR9_MOUSE MMS22-like, DNA repair protein (Fragment) OS=Mus musculus GN=Mms22l PE=4 SV=1;>sp|B1AUR6-2|MMS22_MOUSE Isoform 2 of Protein MMS22-like OS=Mus musculus GN=Mms22l;>sp|B1AUR6|MMS22_MOUSE Protein MMS22-like OS=Mus musculus GN=Mms22l PE=	3	3	4.8	2.3418e-05	1.402	0.487486	2.3389	1.22583	NaN	NaN	NaN	NaN	1.402	2.3389	NaN	NaN
Q91ZM2-6;Q91ZM2-2;Q91ZM2-3;Q91ZM2-4;Q91ZM2;Q91ZM2-5	SH2B adapter protein 1	Sh2b1	>sp|Q91ZM2-6|SH2B1_MOUSE Isoform 6 of SH2B adapter protein 1 OS=Mus musculus GN=Sh2b1;>sp|Q91ZM2-2|SH2B1_MOUSE Isoform 2 of SH2B adapter protein 1 OS=Mus musculus GN=Sh2b1;>sp|Q91ZM2-3|SH2B1_MOUSE Isoform 3 of SH2B adapter protein 1 OS=Mus musculus GN=Sh2b	6	6	14.5	8.9452e-18	2.283	1.19093	2.3365	1.22435	NaN	NaN	3.6558	4.0711	2.2083	2.2371	NaN	NaN
D3YW20;D3YW19;Q8BWQ6;E9Q2K5;Q8BWQ6-2;Q8BWQ6-3;E9Q128	UPF0505 protein C16orf62 homolog	9030624J02Rik	>tr|D3YW20|D3YW20_MOUSE Uncharacterized protein OS=Mus musculus GN=9030624J02Rik PE=4 SV=1;>tr|D3YW19|D3YW19_MOUSE Uncharacterized protein OS=Mus musculus GN=9030624J02Rik PE=4 SV=1;>sp|Q8BWQ6|CP062_MOUSE UPF0505 protein C16orf62 homolog OS=Mus musculus PE	7	7	10	2.438e-17	1.6827	0.750778	2.3351	1.22348	NaN	NaN	1.6899	1.9189	1.6827	2.1745	2.4636	2.5594
Q80UE5;G3X9B8;O70318;Q80UE4;Q811B2;G3X991;E9Q4H2;E9Q4W4;E9Q621;E9PV52;Q9WV92-7;E9QN88;Q9WV92-6;Q9WV92-4;Q9WV92-5;Q9WV92-3;Q9WV92;Q9WV92-2;Q9WV92-8;F8WH44	Band 4.1-like protein 2	Epb4.1l2;Epb41l2	>tr|Q80UE5|Q80UE5_MOUSE Erythrocyte protein band 4.1-like 2, isoform CRA_c OS=Mus musculus GN=Epb4.1l2 PE=2 SV=1;>tr|G3X9B8|G3X9B8_MOUSE Erythrocyte protein band 4.1-like 2, isoform CRA_b OS=Mus musculus GN=Epb4.1l2 PE=4 SV=1;>sp|O70318|E41L2_MOUSE Band 4.	36	36	45.4	7.3292e-240	1.8123	0.857822	2.334	1.2228	1.8123	1.6207	1.1379	1.0463	1.7231	2.3897	2.1888	2.7971
Q8K1I7;F6RQI2;F6QWW7	WAS/WASL-interacting protein family member 1	Wipf1	>sp|Q8K1I7|WIPF1_MOUSE WAS/WASL-interacting protein family member 1 OS=Mus musculus GN=Wipf1 PE=1 SV=1	4	4	12.6	6.537e-09	1.0085	0.0122111	2.3325	1.22188	NaN	NaN	NaN	NaN	1.0085	2.3325	NaN	NaN
Q8BWF0	Succinate-semialdehyde dehydrogenase, mitochondrial	Aldh5a1	>sp|Q8BWF0|SSDH_MOUSE Succinate-semialdehyde dehydrogenase, mitochondrial OS=Mus musculus GN=Aldh5a1 PE=1 SV=1	2	2	5.2	0.0011595	1.1858	0.245861	2.3323	1.22175	NaN	NaN	NaN	NaN	1.1858	2.3323	NaN	NaN
Q6NZN0-5;E9Q640;Q6NZN0-3;Q6NZN0-4;Q6NZN0-2;Q6NZN0;E9PUF4;E9PYZ7	RNA-binding protein 26	Rbm26	>sp|Q6NZN0-5|RBM26_MOUSE Isoform 5 of RNA-binding protein 26 OS=Mus musculus GN=Rbm26;>tr|E9Q640|E9Q640_MOUSE RNA-binding motif protein 26 OS=Mus musculus GN=Rbm26 PE=4 SV=1;>sp|Q6NZN0-3|RBM26_MOUSE Isoform 3 of RNA-binding protein 26 OS=Mus musculus GN=Rb	6	5	7.1	2.7309e-14	0.89931	-0.15311	2.3314	1.2212	NaN	NaN	0.52742	0.89748	0.87043	2.0818	1.3363	2.9439
F6TU65;O35719-2;E9QAZ6;E9Q285;O35719	DNA repair protein RAD51 homolog 2	Rad51l1;Rad51b	>tr|F6TU65|F6TU65_MOUSE Uncharacterized protein (Fragment) OS=Mus musculus GN=Rad51l1 PE=4 SV=1;>sp|O35719-2|RA51B_MOUSE Isoform 2 of DNA repair protein RAD51 homolog 2 OS=Mus musculus GN=Rad51b;>tr|E9QAZ6|E9QAZ6_MOUSE Uncharacterized protein OS=Mus muscul	2	2	9	4.3739e-05	1.9966	0.997545	2.3282	1.21921	1.5181	1.5279	2.2428	3.1869	NaN	NaN	NaN	NaN
Q80TP3;E9Q2H1	E3 ubiquitin-protein ligase UBR5	Ubr5	>sp|Q80TP3|UBR5_MOUSE E3 ubiquitin-protein ligase UBR5 OS=Mus musculus GN=Ubr5 PE=1 SV=2;>tr|E9Q2H1|E9Q2H1_MOUSE Uncharacterized protein OS=Mus musculus GN=Ubr5 PE=4 SV=1	6	6	2.9	4.6268e-14	1.3026	0.381394	2.3282	1.21921	NaN	NaN	NaN	NaN	1.0987	2.4908	1.5484	2.3282
P70218;Q3UPT4	Mitogen-activated protein kinase kinase kinase kinase 1	Map4k1	>sp|P70218|M4K1_MOUSE Mitogen-activated protein kinase kinase kinase kinase 1 OS=Mus musculus GN=Map4k1 PE=1 SV=1;>tr|Q3UPT4|Q3UPT4_MOUSE Uncharacterized protein OS=Mus musculus GN=Map4k1 PE=2 SV=1	40	40	49.7	0	2.6663	1.41484	2.3276	1.21884	1.2494	1.7065	2.4327	2.6181	3.0785	2.4198	4.6911	2.4572
P35991;A2BDW0	Tyrosine-protein kinase BTK	Btk	>sp|P35991|BTK_MOUSE Tyrosine-protein kinase BTK OS=Mus musculus GN=Btk PE=1 SV=4;>tr|A2BDW0|A2BDW0_MOUSE Bruton agammaglobulinemia tyrosine kinase OS=Mus musculus GN=Btk PE=4 SV=1	7	7	12.6	1.1587e-24	2.1633	1.11323	2.3265	1.21816	NaN	NaN	1.5357	1.9287	2.1633	2.4143	3.3068	2.7837
Q91YQ5	Dolichyl-diphosphooligosaccharide--protein glycosyltransferase subunit 1	Rpn1	>sp|Q91YQ5|RPN1_MOUSE Dolichyl-diphosphooligosaccharide--protein glycosyltransferase subunit 1 OS=Mus musculus GN=Rpn1 PE=2 SV=1	27	27	54.6	1.7178e-279	0.81218	-0.300129	2.3221	1.21543	0.62551	1.4493	0.52442	0.67951	0.88153	2.9256	1.1447	2.8671
P46935	E3 ubiquitin-protein ligase NEDD4	Nedd4	>sp|P46935|NEDD4_MOUSE E3 ubiquitin-protein ligase NEDD4 OS=Mus musculus GN=Nedd4 PE=1 SV=3	22	18	29.9	2.6526e-107	0.95077	-0.0728317	2.3193	1.21369	0.88627	1.9375	0.5816	1.1973	1.0031	2.5616	1.3171	2.8961
Q9CYN2	Signal peptidase complex subunit 2	Spcs2	>sp|Q9CYN2|SPCS2_MOUSE Signal peptidase complex subunit 2 OS=Mus musculus GN=Spcs2 PE=2 SV=1	4	4	20.8	1.661e-09	1.1363	0.184344	2.319	1.2135	NaN	NaN	NaN	NaN	1.101	2.5585	1.2847	2.1019
Q9D0F3	Protein ERGIC-53	Lman1	>sp|Q9D0F3|LMAN1_MOUSE Protein ERGIC-53 OS=Mus musculus GN=Lman1 PE=2 SV=1	8	8	22.2	8.6613e-28	0.58024	-0.785278	2.3096	1.20764	0.46038	1.1769	0.37153	0.45946	0.62858	2.8338	0.8868	2.3959
Q91WG2-2;Q91WG2-1;Q91WG2;D6RGR2;D6RCU7	Rab GTPase-binding effector protein 2	Rabep2	>sp|Q91WG2-2|RABE2_MOUSE Isoform 3 of Rab GTPase-binding effector protein 2 OS=Mus musculus GN=Rabep2;>sp|Q91WG2-1|RABE2_MOUSE Isoform 2 of Rab GTPase-binding effector protein 2 OS=Mus musculus GN=Rabep2;>sp|Q91WG2|RABE2_MOUSE Rab GTPase-binding effector p	3	3	6.3	9.9497e-06	0.7716	-0.374075	2.3082	1.20677	NaN	NaN	NaN	NaN	0.7716	2.3082	NaN	NaN
Q9Z210;D3Z0M4;E9PXK7;D6RFQ2;D6RFR1	Peroxisomal membrane protein 11B	Pex11b	>sp|Q9Z210|PX11B_MOUSE Peroxisomal membrane protein 11B OS=Mus musculus GN=Pex11b PE=2 SV=1;>tr|D3Z0M4|D3Z0M4_MOUSE Peroxisomal biogenesis factor 11 beta (Fragment) OS=Mus musculus GN=Pex11b PE=4 SV=1;>tr|E9PXK7|E9PXK7_MOUSE Uncharacterized protein OS=Mus	7	7	27.8	2.6217e-20	2.7875	1.47897	2.3026	1.20326	NaN	NaN	2.0134	2.2908	1.924	2.1	3.0026	2.8456
O54946;F6YRQ2	DnaJ homolog subfamily B member 6	Dnajb6	>sp|O54946|DNJB6_MOUSE DnaJ homolog subfamily B member 6 OS=Mus musculus GN=Dnajb6 PE=1 SV=4	8	2	21.6	2.0034e-28	1.5093	0.59388	2.3009	1.2022	1.7745	2.0489	1.6607	1.8559	1.4425	2.8653	1.5156	2.4437
Q8K2V6;Q8K2V6-2;Q9CY51	Importin-11	Ipo11	>sp|Q8K2V6|IPO11_MOUSE Importin-11 OS=Mus musculus GN=Ipo11 PE=1 SV=1;>sp|Q8K2V6-2|IPO11_MOUSE Isoform 2 of Importin-11 OS=Mus musculus GN=Ipo11	18	18	21.9	9.2041e-105	1.4029	0.488412	2.2989	1.20094	1.1379	1.3342	1.0712	1.2682	1.5372	2.635	2.0965	2.4962
Q8BKF1;E9PWD9;E0CY15;F6TLB0	DNA-directed RNA polymerase, mitochondrial;DNA-directed RNA polymerase	Polrmt	>sp|Q8BKF1|RPOM_MOUSE DNA-directed RNA polymerase, mitochondrial OS=Mus musculus GN=Polrmt PE=2 SV=1;>tr|E9PWD9|E9PWD9_MOUSE DNA-directed RNA polymerase OS=Mus musculus GN=Polrmt PE=3 SV=1;>tr|E0CY15|E0CY15_MOUSE Uncharacterized protein OS=Mus musculus GN=	17	17	17.3	4.5505e-102	2.3425	1.22805	2.2941	1.19793	2.0518	2.3431	2.9027	2.6278	1.8541	2.1203	2.7312	2.3984
Q9JKV1;D3YUD8	Proteasomal ubiquitin receptor ADRM1	Adrm1;Gm9774	>sp|Q9JKV1|ADRM1_MOUSE Proteasomal ubiquitin receptor ADRM1 OS=Mus musculus GN=Adrm1 PE=1 SV=2;>tr|D3YUD8|D3YUD8_MOUSE Uncharacterized protein OS=Mus musculus GN=Gm9774 PE=4 SV=2	4	4	14.7	5.4966e-25	0.84638	-0.240623	2.2937	1.19768	0.49481	0.87169	0.62518	0.65229	0.88733	2.4143	1.1261	2.2909
Q9DC48;Q6P8J8	Pre-mRNA-processing factor 17	Cdc40	>sp|Q9DC48|PRP17_MOUSE Pre-mRNA-processing factor 17 OS=Mus musculus GN=Cdc40 PE=1 SV=1	3	3	8.1	4.4629e-10	1.6868	0.754289	2.2912	1.1961	2.2163	2.909	NaN	NaN	1.2564	0.32176	NaN	NaN
P16330;P16330-2	2,3-cyclic-nucleotide 3-phosphodiesterase	Cnp	>sp|P16330|CN37_MOUSE 2,3-cyclic-nucleotide 3-phosphodiesterase OS=Mus musculus GN=Cnp PE=1 SV=3;>sp|P16330-2|CN37_MOUSE Isoform CNPI of 2,3-cyclic-nucleotide 3-phosphodiesterase OS=Mus musculus GN=Cnp	30	30	61.7	2.5367e-197	1.7352	0.795102	2.2879	1.19402	2.2533	2.4705	1.4203	1.7102	1.5505	2.1781	2.13	2.4219
Q31093;F8VQG4;F7C1P5		H2-M3	>tr|Q31093|Q31093_MOUSE Histocompatibility 2, M region locus 3 OS=Mus musculus GN=H2-M3 PE=1 SV=1	5	5	13.4	1.2806e-09	1.7585	0.814345	2.2847	1.192	1.5668	1.7761	NaN	NaN	1.7585	2.4921	2.1949	2.2847
Q5K4Q9;Q8C6B0;Q5I0W6;Q76I26		Mettl7a1	>tr|Q5K4Q9|Q5K4Q9_MOUSE AAM-B protein OS=Mus musculus GN=Mettl7a1 PE=2 SV=1;>tr|Q8C6B0|Q8C6B0_MOUSE MCG20149, isoform CRA_a OS=Mus musculus GN=Mettl7a1 PE=2 SV=1	7	7	32.2	2.0343e-19	1.6791	0.747688	2.2752	1.18599	NaN	NaN	1.6423	1.7777	1.7005	2.3228	3.2346	2.9051
P99026	Proteasome subunit beta type-4	Psmb4	>sp|P99026|PSB4_MOUSE Proteasome subunit beta type-4 OS=Mus musculus GN=Psmb4 PE=1 SV=1	6	6	31.8	5.2202e-47	0.93688	-0.0940638	2.2725	1.18428	NaN	NaN	0.44657	0.59927	0.90012	2.2725	1.1601	2.4799
O35226;O35226-4	26S proteasome non-ATPase regulatory subunit 4	Psmd4	>sp|O35226|PSMD4_MOUSE 26S proteasome non-ATPase regulatory subunit 4 OS=Mus musculus GN=Psmd4 PE=1 SV=1;>sp|O35226-4|PSMD4_MOUSE Isoform Rpn10D of 26S proteasome non-ATPase regulatory subunit 4 OS=Mus musculus GN=Psmd4	11	1	33.2	8.9086e-107	1.4363	0.522357	2.2696	1.18244	NaN	NaN	1.0736	1.1168	1.4099	2.4248	1.7106	1.9637
Q60664;F6WLY0;G5E880	Lymphoid-restricted membrane protein;Processed lymphoid-restricted membrane protein	Lrmp	>sp|Q60664|LRMP_MOUSE Lymphoid-restricted membrane protein OS=Mus musculus GN=Lrmp PE=1 SV=1;>tr|F6WLY0|F6WLY0_MOUSE Lymphoid-restricted membrane protein (Fragment) OS=Mus musculus GN=Lrmp PE=4 SV=1;>tr|G5E880|G5E880_MOUSE Lymphoid-restricted membrane prot	2	2	4.1	0.0012858	1.3036	0.382501	2.2652	1.17964	NaN	NaN	NaN	NaN	1.3036	2.2652	NaN	NaN
Q8BG32;F6Z0Q9;G3UYI4;G3UYL3;G3UYH2;G3UYL8;G3UX15;G3UZ33;G3UX67;G3UWV7;G3UWW7;G3UXL5;G3UZ28	26S proteasome non-ATPase regulatory subunit 11	Psmd11	>sp|Q8BG32|PSD11_MOUSE 26S proteasome non-ATPase regulatory subunit 11 OS=Mus musculus GN=Psmd11 PE=1 SV=3;>tr|F6Z0Q9|F6Z0Q9_MOUSE Uncharacterized protein (Fragment) OS=Mus musculus GN=Psmd11 PE=4 SV=1	24	24	56.6	4.403e-139	0.84951	-0.235297	2.2648	1.17938	0.43835	0.98779	0.7583	0.92138	0.88847	2.4097	1.4129	2.6344
Q8R0X7;D6REF7;D3YZT4;D3YY13;D3Z1Z3	Sphingosine-1-phosphate lyase 1	Sgpl1	>sp|Q8R0X7|SGPL1_MOUSE Sphingosine-1-phosphate lyase 1 OS=Mus musculus GN=Sgpl1 PE=2 SV=1;>tr|D6REF7|D6REF7_MOUSE Uncharacterized protein OS=Mus musculus GN=Sgpl1 PE=3 SV=1	18	18	31.9	9.8537e-75	1.9197	0.940881	2.2622	1.17773	1.7983	1.9912	1.9216	2.0413	1.7985	2.3737	2.3863	2.656
E9PUM8;Q9ESU7;E9PXK5;P51912;F7CEQ5	Neutral amino acid transporter B(0)	Slc1a5	>tr|E9PUM8|E9PUM8_MOUSE Uncharacterized protein OS=Mus musculus GN=Slc1a5 PE=4 SV=1;>tr|Q9ESU7|Q9ESU7_MOUSE Neutral amino acid transporter ASCT2 OS=Mus musculus GN=Slc1a5 PE=2 SV=1;>tr|E9PXK5|E9PXK5_MOUSE Uncharacterized protein OS=Mus musculus GN=Slc1a5 P	12	12	23.1	2.6667e-119	2.0729	1.05165	2.2591	1.17575	1.9408	2.0125	1.3222	1.537	2.6121	3.2989	2.218	2.3803
Q7TMY7;Q7TMY7-2;B2KGD7	Importin-8	Ipo8	>sp|Q7TMY7|IPO8_MOUSE Importin-8 OS=Mus musculus GN=Ipo8 PE=2 SV=3;>sp|Q7TMY7-2|IPO8_MOUSE Isoform 2 of Importin-8 OS=Mus musculus GN=Ipo8	10	9	10.7	3.5601e-22	1.5028	0.587653	2.2575	1.17473	1.0515	1.75	1.1586	1.3208	1.4837	2.3138	2.3423	2.229
Q8JZS9;F8WJ66;E9QPQ8	39S ribosomal protein L48, mitochondrial	Mrpl48	>sp|Q8JZS9|RM48_MOUSE 39S ribosomal protein L48, mitochondrial OS=Mus musculus GN=Mrpl48 PE=2 SV=1;>tr|F8WJ66|F8WJ66_MOUSE Uncharacterized protein OS=Mus musculus GN=Mrpl48 PE=4 SV=1;>tr|E9QPQ8|E9QPQ8_MOUSE Uncharacterized protein OS=Mus musculus GN=Mrpl48	2	2	9.5	0.00014021	2.0503	1.03584	2.2561	1.17383	NaN	NaN	NaN	NaN	NaN	NaN	2.0503	2.2561
Q9WU78;Q9WU78-3;Q9WU78-2;E9QQ36	Programmed cell death 6-interacting protein	Pdcd6ip	>sp|Q9WU78|PDC6I_MOUSE Programmed cell death 6-interacting protein OS=Mus musculus GN=Pdcd6ip PE=1 SV=3;>sp|Q9WU78-3|PDC6I_MOUSE Isoform 3 of Programmed cell death 6-interacting protein OS=Mus musculus GN=Pdcd6ip	25	25	29.8	5.6212e-135	2.202	1.13881	2.2559	1.1737	2.082	1.9267	0.91362	1.2043	2.7346	2.7089	1.967	2.2367
Q9CWZ7;D3Z4B2	Gamma-soluble NSF attachment protein	Napg	>sp|Q9CWZ7|SNAG_MOUSE Gamma-soluble NSF attachment protein OS=Mus musculus GN=Napg PE=1 SV=1;>tr|D3Z4B2|D3Z4B2_MOUSE N-ethylmaleimide-sensitive fusion protein attachment protein gamma (Fragment) OS=Mus musculus GN=Napg PE=4 SV=1	2	2	7.7	2.0014e-05	1.0973	0.133958	2.2536	1.17223	1.0973	2.2536	NaN	NaN	NaN	NaN	NaN	NaN
P14685;F7B7L8	26S proteasome non-ATPase regulatory subunit 3	Psmd3	>sp|P14685|PSMD3_MOUSE 26S proteasome non-ATPase regulatory subunit 3 OS=Mus musculus GN=Psmd3 PE=2 SV=3	25	25	48.5	1.8108e-101	0.9029	-0.147362	2.2527	1.17166	0.4314	0.91888	0.77931	0.90827	0.93889	2.449	1.5471	2.7842
Q99P72;Q99P72-3;Q8BH78;Q8BHF5;Q99P72-1	Reticulon-4	Rtn4	>sp|Q99P72|RTN4_MOUSE Reticulon-4 OS=Mus musculus GN=Rtn4 PE=1 SV=2;>sp|Q99P72-3|RTN4_MOUSE Isoform 2 of Reticulon-4 OS=Mus musculus GN=Rtn4;>tr|Q8BH78|Q8BH78_MOUSE RTN4 OS=Mus musculus GN=Rtn4 PE=2 SV=1;>tr|Q8BHF5|Q8BHF5_MOUSE RTN4 OS=Mus musculus GN=Rtn4	16	16	22.4	1.2801e-57	1.1443	0.194465	2.2506	1.17031	1.1481	1.7327	0.72999	0.96538	1.3561	3.309	1.8989	3.2728
Q9WTR1	Transient receptor potential cation channel subfamily V member 2	Trpv2	>sp|Q9WTR1|TRPV2_MOUSE Transient receptor potential cation channel subfamily V member 2 OS=Mus musculus GN=Trpv2 PE=1 SV=2	7	7	13.5	1.2641e-19	1.4555	0.541515	2.2478	1.16851	1.9435	2.0548	1.1229	1.7216	1.5014	2.8298	NaN	NaN
Q9D8W5;B1AT36;Q3TRH2	26S proteasome non-ATPase regulatory subunit 12	Psmd12	>sp|Q9D8W5|PSD12_MOUSE 26S proteasome non-ATPase regulatory subunit 12 OS=Mus musculus GN=Psmd12 PE=2 SV=4;>tr|B1AT36|B1AT36_MOUSE Proteasome (Prosome, macropain) 26S subunit, non-ATPase, 12 OS=Mus musculus GN=Psmd12 PE=4 SV=1;>tr|Q3TRH2|Q3TRH2_MOUSE Uncha	16	16	36.4	4.1674e-82	0.88384	-0.178143	2.2453	1.16691	0.55269	1.0247	0.72892	0.89611	0.92974	2.4517	1.3784	2.6367
Q91WG5-2;Q8BIQ9;Q91WG5;D3YUS1;D3YYW4	5-AMP-activated protein kinase subunit gamma-2	Prkag2	>sp|Q91WG5-2|AAKG2_MOUSE Isoform B of 5-AMP-activated protein kinase subunit gamma-2 OS=Mus musculus GN=Prkag2;>tr|Q8BIQ9|Q8BIQ9_MOUSE Uncharacterized protein OS=Mus musculus GN=Prkag2 PE=2 SV=1;>sp|Q91WG5|AAKG2_MOUSE 5-AMP-activated protein kinase subun	3	2	11	1.9706e-10	1.8654	0.899485	2.24	1.1635	1.8654	2.24	NaN	NaN	NaN	NaN	NaN	NaN
Q8BYK4;D3YY80	Retinol dehydrogenase 12	Rdh12	>sp|Q8BYK4|RDH12_MOUSE Retinol dehydrogenase 12 OS=Mus musculus GN=Rdh12 PE=2 SV=1	3	3	10.8	2.7529e-09	2.2727	1.18441	2.2362	1.16105	1.3905	1.7638	1.4797	2.1354	2.2727	2.8191	2.4326	2.702
Q99MI1;F8VPM7;Q99MI1-4;Q99MI1-2;Q99MI1-3;E9QL63	ELKS/Rab6-interacting/CAST family member 1	Erc1	>sp|Q99MI1|RB6I2_MOUSE ELKS/Rab6-interacting/CAST family member 1 OS=Mus musculus GN=Erc1 PE=1 SV=1;>tr|F8VPM7|F8VPM7_MOUSE Uncharacterized protein OS=Mus musculus GN=Erc1 PE=4 SV=1;>sp|Q99MI1-4|RB6I2_MOUSE Isoform 4 of ELKS/Rab6-interacting/CAST family me	2	2	2.1	0.00014932	1.1146	0.156526	2.2269	1.15504	NaN	NaN	NaN	NaN	1.1146	2.2269	NaN	NaN
P61202;P61202-2;A2AQE4	COP9 signalosome complex subunit 2	Cops2	>sp|P61202|CSN2_MOUSE COP9 signalosome complex subunit 2 OS=Mus musculus GN=Cops2 PE=1 SV=1;>sp|P61202-2|CSN2_MOUSE Isoform 2 of COP9 signalosome complex subunit 2 OS=Mus musculus GN=Cops2;>tr|A2AQE4|A2AQE4_MOUSE COP9 (Constitutive photomorphogenic) homolo	10	10	25.7	2.007e-23	0.91344	-0.130618	2.223	1.15251	1.5534	2.12	0.64582	0.86161	0.93247	2.5245	1.849	3.2819
P98083-2;P98083;P98083-3;D3Z5U6;D3YXZ9;D3Z2I8;D3YZV5;E9QLZ0;Q61120	SHC-transforming protein 1	Shc1	>sp|P98083-2|SHC1_MOUSE Isoform p52Shc of SHC-transforming protein 1 OS=Mus musculus GN=Shc1;>sp|P98083|SHC1_MOUSE SHC-transforming protein 1 OS=Mus musculus GN=Shc1 PE=1 SV=3;>sp|P98083-3|SHC1_MOUSE Isoform p47Shc of SHC-transforming protein 1 OS=Mus musc	6	5	19.6	4.5815e-31	1.2843	0.360982	2.2198	1.15043	2.2957	1.8975	1.0523	1.921	2.7501	4.7988	NaN	NaN
Q9JHS9	Protein CWC15 homolog	Cwc15	>sp|Q9JHS9|CWC15_MOUSE Protein CWC15 homolog OS=Mus musculus GN=Cwc15 PE=1 SV=1	2	2	15.7	1.2069e-10	0.92925	-0.105861	2.2164	1.14822	0.92925	2.2164	NaN	NaN	NaN	NaN	NaN	NaN
Q8BK63-2;E9Q4G7;Q8BK63;E9PWB2;E9Q2U6;E9Q3W1;F6YBC9	Casein kinase I isoform alpha	Csnk1a1	>sp|Q8BK63-2|KC1A_MOUSE Isoform 2 of Casein kinase I isoform alpha OS=Mus musculus GN=Csnk1a1;>tr|E9Q4G7|E9Q4G7_MOUSE Uncharacterized protein OS=Mus musculus GN=Csnk1a1 PE=3 SV=1;>sp|Q8BK63|KC1A_MOUSE Casein kinase I isoform alpha OS=Mus musculus GN=Csnk1a	9	9	32.6	2.3092e-38	1.0262	0.0373119	2.2159	1.14789	1.4305	3.6672	0.72895	2.0392	1.0288	1.6861	0.86931	1.2684
Q3TZZ7;Q3TZZ7-2	Extended synaptotagmin-2	Esyt2	>sp|Q3TZZ7|ESYT2_MOUSE Extended synaptotagmin-2 OS=Mus musculus GN=Esyt2 PE=1 SV=1	14	14	23.2	1.1766e-56	2.0678	1.0481	2.2151	1.14737	2.0678	2.1999	1.7065	1.8059	2.6765	3.6007	1.97	1.8944
E9Q411;Q9D3Z9		Nbas	>tr|E9Q411|E9Q411_MOUSE Neuroblastoma-amplified sequence OS=Mus musculus GN=Nbas PE=4 SV=1	6	6	3.1	9.6862e-11	1.4737	0.559443	2.2126	1.14574	NaN	NaN	NaN	NaN	1.3896	2.532	1.7986	2.1526
O08807;B1AZS9	Peroxiredoxin-4	Prdx4	>sp|O08807|PRDX4_MOUSE Peroxiredoxin-4 OS=Mus musculus GN=Prdx4 PE=1 SV=1;>tr|B1AZS9|B1AZS9_MOUSE Peroxiredoxin 4 (Fragment) OS=Mus musculus GN=Prdx4 PE=4 SV=1	7	6	26.3	2.7766e-20	0.62284	-0.683066	2.2109	1.14463	NaN	NaN	0.4102	0.74045	0.69212	2.4219	1.1575	2.82
Q8BZ36-2;Q8BZ36	RAD50-interacting protein 1	Rint1	>sp|Q8BZ36-2|RINT1_MOUSE Isoform 2 of RAD50-interacting protein 1 OS=Mus musculus GN=Rint1;>sp|Q8BZ36|RINT1_MOUSE RAD50-interacting protein 1 OS=Mus musculus GN=Rint1 PE=2 SV=2	2	2	2.5	0.00041711	1.0231	0.0329472	2.2087	1.1432	NaN	NaN	NaN	NaN	0.50073	2.1693	2.0904	2.2489
Q9Z1T1;E9PV25;Q9JME5	AP-3 complex subunit beta-1	Ap3b1	>sp|Q9Z1T1|AP3B1_MOUSE AP-3 complex subunit beta-1 OS=Mus musculus GN=Ap3b1 PE=1 SV=2;>tr|E9PV25|E9PV25_MOUSE Uncharacterized protein OS=Mus musculus GN=Ap3b1 PE=4 SV=1	11	11	11.3	5.0222e-26	1.2517	0.323889	2.2083	1.14294	0.73253	1.4845	0.72678	0.94868	1.5719	3.3574	1.1526	2.1661
Q05144	Ras-related C3 botulinum toxin substrate 2	Rac2	>sp|Q05144|RAC2_MOUSE Ras-related C3 botulinum toxin substrate 2 OS=Mus musculus GN=Rac2 PE=2 SV=1	4	3	26	1.3322e-09	1.6831	0.751121	2.2047	1.14058	NaN	NaN	NaN	NaN	1.755	2.529	1.549	1.9709
Q9DAM5;A2A9V7;A2A9V5;A2A9V4	Mitochondrial thiamine pyrophosphate carrier	Slc25a19	>sp|Q9DAM5|TPC_MOUSE Mitochondrial thiamine pyrophosphate carrier OS=Mus musculus GN=Slc25a19 PE=2 SV=1;>tr|A2A9V7|A2A9V7_MOUSE Solute carrier family 25 (Mitochondrial deoxynucleotide carrier), member 19 (Fragment) OS=Mus musculus GN=Slc25a19 PE=3 SV=1	9	9	27.4	2.2105e-43	1.6947	0.76103	2.2025	1.13914	1.6947	2.1433	1.8125	1.8984	1.5781	2.7641	2.4062	2.5685
Q6GQT9	Nodal modulator 1	Nomo1	>sp|Q6GQT9|NOMO1_MOUSE Nodal modulator 1 OS=Mus musculus GN=Nomo1 PE=1 SV=1	13	13	13.4	5.8837e-34	1.1363	0.184344	2.2011	1.13822	0.87575	1.3025	0.99649	1.1731	1.1118	2.4696	1.4616	2.3876
P62869;F8WH86;A6PWE0	Transcription elongation factor B polypeptide 2	Tceb2	>sp|P62869|ELOB_MOUSE Transcription elongation factor B polypeptide 2 OS=Mus musculus GN=Tceb2 PE=1 SV=1;>tr|F8WH86|F8WH86_MOUSE Uncharacterized protein (Fragment) OS=Mus musculus GN=Tceb2 PE=4 SV=1	5	5	42.4	5.1119e-16	1.426	0.511974	2.1951	1.13429	NaN	NaN	NaN	NaN	1.4224	2.2276	2.2672	2.1951
Q80ZW2	UPF0670 protein THEM6 homolog	Them6	>sp|Q80ZW2|CH055_MOUSE UPF0670 protein C8orf55 homolog OS=Mus musculus PE=2 SV=1	6	6	29.5	2.3215e-16	1.7681	0.8222	2.1945	1.13389	NaN	NaN	NaN	NaN	1.7185	2.1284	2.2811	2.2222
O88738-3;O88738-2;O88738	Baculoviral IAP repeat-containing protein 6	Birc6	>sp|O88738-3|BIRC6_MOUSE Isoform 3 of Baculoviral IAP repeat-containing protein 6 OS=Mus musculus GN=Birc6;>sp|O88738-2|BIRC6_MOUSE Isoform 2 of Baculoviral IAP repeat-containing protein 6 OS=Mus musculus GN=Birc6;>sp|O88738|BIRC6_MOUSE Baculoviral IAP rep	31	31	8.5	2.4498e-76	1.2404	0.310805	2.1931	1.13297	0.79294	0.99674	0.77064	0.92381	1.2006	1.9979	1.9847	2.3774
B1ATZ0;B1ATZ1;E9PYT7;Q99LI8;Q3UMA3;B1ATY9;F6VV02	Hepatocyte growth factor-regulated tyrosine kinase substrate	Hgs	>tr|B1ATZ0|B1ATZ0_MOUSE HGF-regulated tyrosine kinase substrate OS=Mus musculus GN=Hgs PE=4 SV=1;>tr|B1ATZ1|B1ATZ1_MOUSE HGF-regulated tyrosine kinase substrate OS=Mus musculus GN=Hgs PE=4 SV=1;>tr|E9PYT7|E9PYT7_MOUSE Uncharacterized protein OS=Mus musculu	12	12	16.2	4.3017e-45	1.2741	0.349479	2.1928	1.13277	1.4462	1.9623	1.0325	1.3521	1.4878	2.632	1.7828	3.2873
Q9ER00	Syntaxin-12	Stx12	>sp|Q9ER00|STX12_MOUSE Syntaxin-12 OS=Mus musculus GN=Stx12 PE=1 SV=1	6	6	29.9	1.0772e-51	0.83959	-0.252243	2.1917	1.13205	0.90899	2.3227	0.14379	0.40924	0.74537	1.0505	NaN	NaN
Q9D7B1;D3Z4C7	tRNA-dihydrouridine(20) synthase [NAD(P)+]-like	Dus2l	>sp|Q9D7B1|DUS2L_MOUSE tRNA-dihydrouridine(20) synthase [NAD(P)+]-like OS=Mus musculus GN=Dus2l PE=1 SV=1;>tr|D3Z4C7|D3Z4C7_MOUSE MCG20459, isoform CRA_a OS=Mus musculus GN=Dus2l PE=4 SV=1	4	4	8.9	6.1949e-18	1.2031	0.266757	2.1883	1.12981	0.87473	1.3631	1.3591	2.4108	NaN	NaN	NaN	NaN
Q9CR67;Q9CZM3	Transmembrane protein 33	Tmem33	>sp|Q9CR67|TMM33_MOUSE Transmembrane protein 33 OS=Mus musculus GN=Tmem33 PE=2 SV=1	7	7	24.3	2.1137e-23	1.6318	0.706464	2.1823	1.12585	1.4163	1.1024	1.7003	2.0166	1.6188	2.2033	2.4053	2.5473
Q6ZWV8;P49722;E9Q3A4	Proteasome subunit alpha type;Proteasome subunit alpha type-2	Psma2	>tr|Q6ZWV8|Q6ZWV8_MOUSE Proteasome subunit alpha type OS=Mus musculus GN=Psma2 PE=2 SV=1;>sp|P49722|PSA2_MOUSE Proteasome subunit alpha type-2 OS=Mus musculus GN=Psma2 PE=1 SV=2;>tr|E9Q3A4|E9Q3A4_MOUSE Proteasome subunit alpha type OS=Mus musculus GN=Psma2	12	12	53	1.3565e-161	0.83621	-0.258063	2.1734	1.11995	0.52278	0.70807	0.7223	0.78985	0.86761	2.3071	1.3899	2.702
Q8BVL3;D3Z3J1	Sorting nexin-17	Snx17	>sp|Q8BVL3|SNX17_MOUSE Sorting nexin-17 OS=Mus musculus GN=Snx17 PE=1 SV=2;>tr|D3Z3J1|D3Z3J1_MOUSE Sorting nexin 17 (Fragment) OS=Mus musculus GN=Snx17 PE=4 SV=1	6	6	13.8	6.0528e-18	1.0971	0.133695	2.1718	1.11889	1.0431	1.366	NaN	NaN	1.1518	2.1907	1.6859	2.8392
Q6P5F9;F6YA11;A2AKT6	Exportin-1	Xpo1	>sp|Q6P5F9|XPO1_MOUSE Exportin-1 OS=Mus musculus GN=Xpo1 PE=1 SV=1	34	34	37.7	6.3652e-272	1.2918	0.369383	2.1709	1.11829	0.81892	1.4625	0.90507	1.0926	1.5059	3.0808	1.7332	2.9743
E9Q2L7;A2A7Q9;B2KG08;E9PZ71;F6TQN1	E3 ubiquitin-protein ligase RNF19B	Rnf19b	>tr|E9Q2L7|E9Q2L7_MOUSE Uncharacterized protein OS=Mus musculus GN=Rnf19b PE=4 SV=1;>sp|A2A7Q9|RN19B_MOUSE E3 ubiquitin-protein ligase RNF19B OS=Mus musculus GN=Rnf19b PE=1 SV=2;>tr|B2KG08|B2KG08_MOUSE Ring finger protein 19B OS=Mus musculus GN=Rnf19b PE=4	4	3	6.7	3.674e-09	3.3965	1.76405	2.1708	1.11823	NaN	NaN	3.3965	2.1708	NaN	NaN	NaN	NaN
Q9D4H1	Exocyst complex component 2	Exoc2	>sp|Q9D4H1|EXOC2_MOUSE Exocyst complex component 2 OS=Mus musculus GN=Exoc2 PE=1 SV=1	8	8	9.3	5.8554e-17	1.0667	0.0931545	2.1691	1.1171	0.83286	1.356	NaN	NaN	1.0667	2.1691	1.389	2.4215
Q7JCZ1;P00405	Cytochrome c oxidase subunit 2	mt-Co2;Mtco2	>tr|Q7JCZ1|Q7JCZ1_MOUSE Cytochrome c oxidase subunit 2 OS=Mus musculus GN=mt-Co2 PE=2 SV=1;>sp|P00405|COX2_MOUSE Cytochrome c oxidase subunit 2 OS=Mus musculus GN=Mtco2 PE=1 SV=1	5	5	26.4	6.2978e-15	0.89504	-0.159976	2.1688	1.1169	NaN	NaN	NaN	NaN	0.88202	2.1685	1.175	2.242
Q8VDN2;E9QAV3;Q6PIC6;Q8VCE0;D3YYN7;Q6PIE5;Q9WV27;D3YVX6;Q91WH7;Q64436;E9QNX7	Sodium/potassium-transporting ATPase subunit alpha-1	Atp1a1	>sp|Q8VDN2|AT1A1_MOUSE Sodium/potassium-transporting ATPase subunit alpha-1 OS=Mus musculus GN=Atp1a1 PE=1 SV=1;>tr|E9QAV3|E9QAV3_MOUSE ATPase, Na+/K+-transporting, alpha 1 polypeptide OS=Mus musculus GN=Atp1a1 PE=3 SV=1	41	36	43.2	0	1.3504	0.433387	2.1679	1.1163	1.1634	1.6355	1.0364	1.3085	1.495	2.7336	2.1338	2.7045
P26516	26S proteasome non-ATPase regulatory subunit 7	Psmd7	>sp|P26516|PSD7_MOUSE 26S proteasome non-ATPase regulatory subunit 7 OS=Mus musculus GN=Psmd7 PE=1 SV=2	12	12	47.4	4.2107e-173	0.87774	-0.188134	2.1658	1.1149	0.43122	0.93579	0.816	0.91341	0.91659	2.4492	1.2717	2.5385
Q8C0N2	Glycerol-3-phosphate acyltransferase 3	Agpat9	>sp|Q8C0N2|GPAT3_MOUSE Glycerol-3-phosphate acyltransferase 3 OS=Mus musculus GN=Agpat9 PE=1 SV=1	8	7	22.8	1.2845e-20	1.4205	0.506399	2.1646	1.1141	1.3048	2.0999	1.4932	2.5299	1.6318	2.2102	NaN	NaN
Q9D0F1	Kinetochore protein NDC80 homolog	Ndc80	>sp|Q9D0F1|NDC80_MOUSE Kinetochore protein NDC80 homolog OS=Mus musculus GN=Ndc80 PE=2 SV=1	2	2	4	0.00046003	0.97468	-0.0369995	2.1622	1.1125	NaN	NaN	NaN	NaN	0.97468	2.1622	NaN	NaN
Q62192	CD180 antigen	Cd180	>sp|Q62192|CD180_MOUSE CD180 antigen OS=Mus musculus GN=Cd180 PE=1 SV=2	7	7	15.6	6.5122e-21	1.734	0.794104	2.1613	1.1119	1.405	1.648	0.4265	0.61948	4.3041	5.209	2.2628	2.8048
P04224;P01904;P14439	H-2 class II histocompatibility antigen, E-K alpha chain;H-2 class II histocompatibility antigen, E-D alpha chain;H-2 class II histocompatibility antigen, E-U alpha chain	H2-Ea	>sp|P04224|HA22_MOUSE H-2 class II histocompatibility antigen, E-K alpha chain OS=Mus musculus PE=1 SV=1;>sp|P01904|HA21_MOUSE H-2 class II histocompatibility antigen, E-D alpha chain OS=Mus musculus GN=H2-Ea PE=1 SV=2;>sp|P14439|HA23_MOUSE H-2 class II hi	8	8	38	1.0646e-56	1.3058	0.384934	2.1593	1.11056	1.3633	2.1542	1.1568	1.5957	1.1482	2.7493	1.4417	2.5654
Q8BT07;Q8BT07-2	Centrosomal protein of 55 kDa	Cep55	>sp|Q8BT07|CEP55_MOUSE Centrosomal protein of 55 kDa OS=Mus musculus GN=Cep55 PE=1 SV=2;>sp|Q8BT07-2|CEP55_MOUSE Isoform 2 of Centrosomal protein of 55 kDa OS=Mus musculus GN=Cep55	5	5	13.2	2.0817e-21	2.1661	1.1151	2.1578	1.10956	1.4809	1.8831	NaN	NaN	2.6007	2.3619	NaN	NaN
Q3T9H6;O88324	CD83 antigen	Cd83	>tr|Q3T9H6|Q3T9H6_MOUSE Uncharacterized protein OS=Mus musculus GN=Cd83 PE=2 SV=1;>sp|O88324|CD83_MOUSE CD83 antigen OS=Mus musculus GN=Cd83 PE=2 SV=1	2	2	19.2	6.3615e-07	1.0775	0.107688	2.1562	1.10849	NaN	NaN	NaN	NaN	1.0775	2.1562	NaN	NaN
E9Q6R3;O08547;D6RES2	Vesicle-trafficking protein SEC22b	Sec22b	>tr|E9Q6R3|E9Q6R3_MOUSE SEC22 vesicle-trafficking protein homolog B (S. cerevisiae) OS=Mus musculus GN=Sec22b PE=4 SV=1;>sp|O08547|SC22B_MOUSE Vesicle-trafficking protein SEC22b OS=Mus musculus GN=Sec22b PE=1 SV=3	3	3	19.3	5.6012e-10	1.4747	0.560421	2.1553	1.10789	NaN	NaN	NaN	NaN	1.5197	2.862	1.4747	1.817
Q80VH0;B0F3S4;Q14B54	B-cell scaffold protein with ankyrin repeats	Bank1	>sp|Q80VH0|BANK1_MOUSE B-cell scaffold protein with ankyrin repeats OS=Mus musculus GN=Bank1 PE=1 SV=3;>tr|B0F3S4|B0F3S4_MOUSE B-cell scaffold protein with ankyrin repeats 1 delta 2 transcript variant OS=Mus musculus GN=Bank1 PE=2 SV=1	3	3	5.2	5.0249e-07	1.9416	0.957246	2.1535	1.10668	0.67166	1.473	NaN	NaN	1.9416	2.1535	2.4978	2.3272
Q9ESP1	Stromal cell-derived factor 2-like protein 1	Sdf2l1	>sp|Q9ESP1|SDF2L_MOUSE Stromal cell-derived factor 2-like protein 1 OS=Mus musculus GN=Sdf2l1 PE=2 SV=2	6	6	29	1.3216e-20	1.2639	0.337882	2.1507	1.10481	NaN	NaN	NaN	NaN	1.1495	2.1365	1.7796	2.2227
Q9D1D4	Transmembrane emp24 domain-containing protein 10	Tmed10	>sp|Q9D1D4|TMEDA_MOUSE Transmembrane emp24 domain-containing protein 10 OS=Mus musculus GN=Tmed10 PE=2 SV=1	2	2	10.5	2.6464e-07	0.85538	-0.225363	2.1476	1.10273	NaN	NaN	NaN	NaN	NaN	NaN	0.85538	2.1476
Q9CQ20;F7D5Q6;F6XIS3	Mid1-interacting protein 1	Mid1ip1	>sp|Q9CQ20|M1IP1_MOUSE Mid1-interacting protein 1 OS=Mus musculus GN=Mid1ip1 PE=1 SV=1	13	13	96.7	0	2.5829	1.36899	2.1396	1.09734	NaN	NaN	4.7517	4.4026	1.9023	2.0935	2.5829	1.3465
Q3TR20;Q3UM29	Conserved oligomeric Golgi complex subunit 7	Cog7	>tr|Q3TR20|Q3TR20_MOUSE Uncharacterized protein OS=Mus musculus GN=Cog7 PE=2 SV=1;>sp|Q3UM29|COG7_MOUSE Conserved oligomeric Golgi complex subunit 7 OS=Mus musculus GN=Cog7 PE=2 SV=1	2	2	3.9	1.0432e-11	1.2659	0.340163	2.1329	1.09282	0.70923	0.84873	NaN	NaN	2.2596	5.3603	NaN	NaN
Q8BGR2	Leucine-rich repeat-containing protein 8D	Lrrc8d	>sp|Q8BGR2|LRC8D_MOUSE Leucine-rich repeat-containing protein 8D OS=Mus musculus GN=Lrrc8d PE=2 SV=1	2	2	2.8	0.00029955	1.026	0.0370307	2.1307	1.09133	0.74922	1.561	NaN	NaN	1.067	2.3895	NaN	NaN
Q3UHD6-2;Q3UHD6;E9PW30;F6QKA8;D6RE54	Sorting nexin-27	Snx27	>sp|Q3UHD6-2|SNX27_MOUSE Isoform 2 of Sorting nexin-27 OS=Mus musculus GN=Snx27;>sp|Q3UHD6|SNX27_MOUSE Sorting nexin-27 OS=Mus musculus GN=Snx27 PE=1 SV=2;>tr|E9PW30|E9PW30_MOUSE Uncharacterized protein OS=Mus musculus GN=Snx27 PE=4 SV=1	17	17	35.6	3.5628e-91	1.2961	0.374177	2.1271	1.08889	0.87086	0.67748	1.5046	1.9285	1.2922	2.2365	1.8294	2.0342
P41155;G3V002	Lymphotoxin-beta	Ltb	>sp|P41155|TNFC_MOUSE Lymphotoxin-beta OS=Mus musculus GN=Ltb PE=2 SV=1;>tr|G3V002|G3V002_MOUSE Uncharacterized protein OS=Mus musculus GN=Ltb PE=4 SV=1	2	2	7.8	6.3161e-09	1.8478	0.885809	2.127	1.08882	1.8478	1.6341	NaN	NaN	1.6827	2.2611	2.4175	2.3925
Q9CQM5	Thioredoxin domain-containing protein 17	Txndc17	>sp|Q9CQM5|TXD17_MOUSE Thioredoxin domain-containing protein 17 OS=Mus musculus GN=Txndc17 PE=1 SV=1	2	2	20.3	1.0945e-08	1.905	0.929791	2.1263	1.08835	NaN	NaN	NaN	NaN	1.3741	1.7349	2.3175	2.242
Q60770;Q60770-2;E9Q6R9;A2AEC9	Syntaxin-binding protein 3	Stxbp3	>sp|Q60770|STXB3_MOUSE Syntaxin-binding protein 3 OS=Mus musculus GN=Stxbp3 PE=1 SV=1;>sp|Q60770-2|STXB3_MOUSE Isoform 2 of Syntaxin-binding protein 3 OS=Mus musculus GN=Stxbp3	5	5	9.6	9.2548e-15	1.4383	0.524365	2.1256	1.08787	2.2454	2.1083	NaN	NaN	1.3731	2.1256	NaN	NaN
O35173;O35174;Q69ZQ8	Potassium voltage-gated channel subfamily S member 1;Potassium voltage-gated channel subfamily S member 2	Kcns1;Kcns2	>sp|O35173|KCNS1_MOUSE Potassium voltage-gated channel subfamily S member 1 OS=Mus musculus GN=Kcns1 PE=2 SV=2;>sp|O35174|KCNS2_MOUSE Potassium voltage-gated channel subfamily S member 2 OS=Mus musculus GN=Kcns2 PE=2 SV=1;>tr|Q69ZQ8|Q69ZQ8_MOUSE MKIAA1144	2	2	3.8	0.0014499	1.1287	0.174662	2.1248	1.08733	NaN	NaN	NaN	NaN	NaN	NaN	1.1287	2.1248
Q924T7-2;E9Q3X5;Q924T7;F6XVP7;D6RFE2;E9Q465	E3 ubiquitin-protein ligase RNF31	Rnf31	>sp|Q924T7-2|RNF31_MOUSE Isoform 2 of RING finger protein 31 OS=Mus musculus GN=Rnf31;>tr|E9Q3X5|E9Q3X5_MOUSE Uncharacterized protein OS=Mus musculus GN=Rnf31 PE=4 SV=1;>sp|Q924T7|RNF31_MOUSE RING finger protein 31 OS=Mus musculus GN=Rnf31 PE=1 SV=2;>tr|F6	6	6	9.3	1.1335e-18	2.3127	1.20958	2.1244	1.08706	1.3517	1.9398	1.6057	1.801	3.2712	3.3225	2.4906	2.2018
Q99JI6;P62835	Ras-related protein Rap-1b;Ras-related protein Rap-1A	Rap1b;Rap1a	>sp|Q99JI6|RAP1B_MOUSE Ras-related protein Rap-1b OS=Mus musculus GN=Rap1b PE=2 SV=2;>sp|P62835|RAP1A_MOUSE Ras-related protein Rap-1A OS=Mus musculus GN=Rap1a PE=2 SV=1	3	3	17.9	6.5745e-08	1.6138	0.690462	2.1237	1.08658	NaN	NaN	NaN	NaN	2.1386	2.9863	1.3005	1.7586
Q5HZI9;A2AKW0;A2AKV9;G3UYJ3	Solute carrier family 25 member 51	Slc25a51;Mcart1	>sp|Q5HZI9|MCAR1_MOUSE Mitochondrial carrier triple repeat protein 1 OS=Mus musculus GN=Mcart1 PE=2 SV=1;>tr|A2AKW0|A2AKW0_MOUSE Mitochondrial carrier triple repeat 1 OS=Mus musculus GN=Mcart1 PE=3 SV=1;>tr|A2AKV9|A2AKV9_MOUSE Mitochondrial carrier triple	6	6	24.5	6.376e-17	1.6205	0.696439	2.1234	1.08638	1.5033	1.6558	NaN	NaN	1.6633	2.2411	2.5424	2.9168
Q9DB15	39S ribosomal protein L12, mitochondrial	Mrpl12	>sp|Q9DB15|RM12_MOUSE 39S ribosomal protein L12, mitochondrial OS=Mus musculus GN=Mrpl12 PE=1 SV=2	6	6	29.4	1.7692e-16	1.3433	0.425782	2.1211	1.08481	NaN	NaN	NaN	NaN	NaN	NaN	1.3433	2.1211
P00493	Hypoxanthine-guanine phosphoribosyltransferase	Hprt1	>sp|P00493|HPRT_MOUSE Hypoxanthine-guanine phosphoribosyltransferase OS=Mus musculus GN=Hprt1 PE=1 SV=3	8	8	41.3	2.3943e-22	0.65378	-0.613123	2.1197	1.08386	NaN	NaN	0.24892	0.29147	0.67702	2.6561	0.83444	2.7857
Q3URQ0;F6ZZ61	Testis-expressed sequence 10 protein	Tex10	>sp|Q3URQ0|TEX10_MOUSE Testis-expressed sequence 10 protein OS=Mus musculus GN=Tex10 PE=2 SV=1	29	29	36.5	9.5687e-247	1.9359	0.953004	2.1194	1.08366	1.9128	2.056	2.2243	2.8007	1.8234	1.9848	2.3823	2.9749
E9QAP2;B1AXN9;P18654;B1AXP0;Q7TPS0-2;E9QLX6;A2CEE6;Q7TPS0-3;A2CEE5;Q7TPS0;E9PUP0;A2CEE7;E9QK39;B1AXN8;B1AXN5;B2GVN8;Q3V226;F6UG16;A2CEE8;B1B0X1;Q8C0P0-2;E9PYE8;E9Q6Q5;Q8C0P0;E9Q6G0;E9Q4Q9;Q811L6-2;E9Q1M8;E9QND5;E9Q8S5;Q3U214;Q9R1L5;B1AST8;Q60592;B1AST7;E9QLW6;E9Q1Q1;E9PWX8;E9QPR4;Q811L6	Ribosomal protein S6 kinase alpha-3;Ribosomal protein S6 kinase;Ribosomal protein S6 kinase alpha-6	Rps6ka3;Rps6ka6	>tr|E9QAP2|E9QAP2_MOUSE Uncharacterized protein OS=Mus musculus GN=Rps6ka3 PE=4 SV=1;>tr|B1AXN9|B1AXN9_MOUSE Ribosomal protein S6 kinase polypeptide 3 OS=Mus musculus GN=Rps6ka3 PE=4 SV=1;>sp|P18654|KS6A3_MOUSE Ribosomal protein S6 kinase alpha-3 OS=Mus mu	8	3	13.8	3.0498e-19	0.91411	-0.12956	2.1193	1.08359	1.0278	2.0503	0.81692	2.0201	1.4076	2.7332	NaN	NaN
Q80TN5;Q80TN5-2;Q3TRB3	Palmitoyltransferase ZDHHC17	Zdhhc17	>sp|Q80TN5|ZDH17_MOUSE Palmitoyltransferase ZDHHC17 OS=Mus musculus GN=Zdhhc17 PE=1 SV=2;>sp|Q80TN5-2|ZDH17_MOUSE Isoform 2 of Palmitoyltransferase ZDHHC17 OS=Mus musculus GN=Zdhhc17;>tr|Q3TRB3|Q3TRB3_MOUSE Uncharacterized protein OS=Mus musculus GN=Zdhhc1	4	3	7.6	1.0848e-08	1.1901	0.251083	2.1164	1.08161	NaN	NaN	1.1901	2.1164	NaN	NaN	NaN	NaN
Q3TBT3;Q3TBT3-3;Q3TBT3-2	Transmembrane protein 173	Tmem173	>sp|Q3TBT3|TM173_MOUSE Transmembrane protein 173 OS=Mus musculus GN=Tmem173 PE=1 SV=2;>sp|Q3TBT3-3|TM173_MOUSE Isoform 3 of Transmembrane protein 173 OS=Mus musculus GN=Tmem173;>sp|Q3TBT3-2|TM173_MOUSE Isoform 2 of Transmembrane protein 173 OS=Mus musculus	12	12	34.4	3.5199e-71	1.5455	0.628074	2.115	1.08066	1.2984	1.7248	1.4909	2.019	1.5887	2.7404	2.8277	2.5075
O88685;A2AGN7;B7ZCF1;F6Q2E3	26S protease regulatory subunit 6A	Psmc3	>sp|O88685|PRS6A_MOUSE 26S protease regulatory subunit 6A OS=Mus musculus GN=Psmc3 PE=2 SV=2;>tr|A2AGN7|A2AGN7_MOUSE Proteasome (Prosome, macropain) 26S subunit ATPase 3 OS=Mus musculus GN=Psmc3 PE=3 SV=1;>tr|B7ZCF1|B7ZCF1_MOUSE Proteasome (Prosome, macrop	22	22	57	2.5667e-203	0.92938	-0.105659	2.1113	1.07813	0.60851	0.99137	0.75031	0.9781	0.96848	2.2582	1.5682	2.5071
E9QMG6;E9Q3P8;Q8R1S4-2;Q8R1S4;G3X9H7;Q6ZQB7	Metastasis suppressor protein 1	Mtss1	>tr|E9QMG6|E9QMG6_MOUSE Uncharacterized protein OS=Mus musculus GN=Mtss1 PE=4 SV=1;>tr|E9Q3P8|E9Q3P8_MOUSE Uncharacterized protein OS=Mus musculus GN=Mtss1 PE=4 SV=1;>sp|Q8R1S4-2|MTSS1_MOUSE Isoform 2 of Metastasis suppressor protein 1 OS=Mus musculus GN=M	3	3	4.5	1.4276e-07	1.9472	0.961401	2.109	1.07656	2.55	2.5871	NaN	NaN	0.81905	1.3282	NaN	NaN
Q07113	Cation-independent mannose-6-phosphate receptor	Igf2r	>sp|Q07113|MPRI_MOUSE Cation-independent mannose-6-phosphate receptor OS=Mus musculus GN=Igf2r PE=1 SV=1	3	3	1.2	1.8626e-06	1.1072	0.146916	2.1081	1.07594	1.1072	1.6019	NaN	NaN	0.81355	2.6022	1.6179	3.0614
B2RUJ2;Q80TH2-1;Q80TH2;B7ZNX6;Q80TH2-2	Protein LAP2	Erbb2ip	>tr|B2RUJ2|B2RUJ2_MOUSE Erbb2ip protein OS=Mus musculus GN=Erbb2ip PE=2 SV=1;>sp|Q80TH2-1|LAP2_MOUSE Isoform 1 of Protein LAP2 OS=Mus musculus GN=Erbb2ip;>sp|Q80TH2|LAP2_MOUSE Protein LAP2 OS=Mus musculus GN=Erbb2ip PE=1 SV=3;>tr|B7ZNX6|B7ZNX6_MOUSE Erbb2i	7	6	6.8	9.6067e-20	1.5077	0.592349	2.1026	1.07217	0.57001	0.8946	1.2291	1.4148	1.5283	2.1575	2.6417	2.9691
Q9JI13;Q9JI13-2	Something about silencing protein 10	Utp3	>sp|Q9JI13|SAS10_MOUSE Something about silencing protein 10 OS=Mus musculus GN=Utp3 PE=1 SV=1;>sp|Q9JI13-2|SAS10_MOUSE Isoform 2 of Something about silencing protein 10 OS=Mus musculus GN=Utp3	5	5	16	1.2813e-33	1.2607	0.334225	2.1021	1.07183	1.5231	2.1553	1.7287	2.3571	0.20179	0.32105	NaN	NaN
B1ATI4;Q9ET35;B1ATI3	Tumor necrosis factor receptor superfamily member 13B	Tnfrsf13b	>tr|B1ATI4|B1ATI4_MOUSE Tumor necrosis factor receptor superfamily, member 13b (Fragment) OS=Mus musculus GN=Tnfrsf13b PE=4 SV=1;>sp|Q9ET35|TR13B_MOUSE Tumor necrosis factor receptor superfamily member 13B OS=Mus musculus GN=Tnfrsf13b PE=2 SV=1;>tr|B1ATI3|	2	2	22.1	2.5801e-06	1.2131	0.278698	2.1015	1.07142	NaN	NaN	NaN	NaN	1.2131	2.1015	NaN	NaN
Q5U458;E9Q8B3;A2A8D1	DnaJ homolog subfamily C member 11	Dnajc11	>sp|Q5U458|DJC11_MOUSE DnaJ homolog subfamily C member 11 OS=Mus musculus GN=Dnajc11 PE=2 SV=2;>tr|E9Q8B3|E9Q8B3_MOUSE Uncharacterized protein OS=Mus musculus GN=Dnajc11 PE=4 SV=1	9	9	22	4.8462e-25	1.4348	0.52085	2.1009	1.07101	1.2002	1.4591	1.4658	1.6508	1.4175	2.2364	1.9102	2.1141
Q91V83	TELO2-interacting protein 1 homolog	Tti1	>sp|Q91V83|TTI1_MOUSE TELO2-interacting protein 1 homolog OS=Mus musculus GN=Tti1 PE=1 SV=2	2	2	3.2	5.2722e-06	0.8293	-0.270034	2.0996	1.07011	NaN	NaN	NaN	NaN	0.81741	2.1038	1.2102	1.6909
Q6PGL7;Q6PGL7-2;E9PY74	WASH complex subunit FAM21	Fam21;D6Wsu116e	>sp|Q6PGL7|FAM21_MOUSE WASH complex subunit FAM21 OS=Mus musculus GN=Fam21 PE=1 SV=1;>sp|Q6PGL7-2|FAM21_MOUSE Isoform 2 of WASH complex subunit FAM21 OS=Mus musculus GN=Fam21;>tr|E9PY74|E9PY74_MOUSE DNA segment, Chr 6, Wayne State University 116,-expressed	11	11	11.9	4.3719e-31	0.72888	-0.456247	2.0979	1.06895	0.28235	0.70325	0.55395	0.92251	0.57568	1.9377	1.1448	2.3722
Q8BMS7;Q80XR2;F7D5F1;Q3UZR5;Q3TTD2	Calcium-transporting ATPase type 2C member 1	Atp2c1	>tr|Q8BMS7|Q8BMS7_MOUSE Uncharacterized protein OS=Mus musculus GN=Atp2c1 PE=2 SV=1;>sp|Q80XR2|AT2C1_MOUSE Calcium-transporting ATPase type 2C member 1 OS=Mus musculus GN=Atp2c1 PE=1 SV=2;>tr|F7D5F1|F7D5F1_MOUSE Uncharacterized protein (Fragment) OS=Mus mu	5	5	10.5	4.1159e-34	1.5828	0.662479	2.0966	1.06805	1.4601	2.1417	1.4597	2.0037	1.7171	3.0063	2.2764	3.8825
P83940	Transcription elongation factor B polypeptide 1	Tceb1	>sp|P83940|ELOC_MOUSE Transcription elongation factor B polypeptide 1 OS=Mus musculus GN=Tceb1 PE=1 SV=1	5	5	46.4	2.4774e-16	1.4453	0.531369	2.0928	1.06543	NaN	NaN	NaN	NaN	1.4449	2.0557	2.2494	2.1899
Q566J8;E9QLB8	Uncharacterized aarF domain-containing protein kinase 4	Adck4	>sp|Q566J8|ADCK4_MOUSE Uncharacterized aarF domain-containing protein kinase 4 OS=Mus musculus GN=Adck4 PE=2 SV=1;>tr|E9QLB8|E9QLB8_MOUSE Uncharacterized protein OS=Mus musculus GN=Adck4 PE=4 SV=1	4	4	11.3	1.2178e-08	1.384	0.468844	2.0897	1.0633	NaN	NaN	2.0878	1.5544	1.3148	2.1511	NaN	NaN
Q9CXR1	Dehydrogenase/reductase SDR family member 7	Dhrs7	>sp|Q9CXR1|DHRS7_MOUSE Dehydrogenase/reductase SDR family member 7 OS=Mus musculus GN=Dhrs7 PE=2 SV=2	6	6	20.1	7.7412e-15	1.578	0.658097	2.0892	1.06295	1.7312	1.9118	1.6271	1.8026	1.476	2.2418	0.30203	0.30952
Q9EQ32-2;Q9EQ32;Q9EQ32-3	Phosphoinositide 3-kinase adapter protein 1	Pik3ap1	>sp|Q9EQ32-2|BCAP_MOUSE Isoform 2 of Phosphoinositide 3-kinase adapter protein 1 OS=Mus musculus GN=Pik3ap1;>sp|Q9EQ32|BCAP_MOUSE Phosphoinositide 3-kinase adapter protein 1 OS=Mus musculus GN=Pik3ap1 PE=1 SV=1;>sp|Q9EQ32-3|BCAP_MOUSE Isoform 3 of Phosphoi	12	12	22.5	6.2405e-29	1.6434	0.716684	2.0886	1.06254	0.80568	1.2611	1.3331	1.8509	2.6701	3.3152	4.5779	2.9621
Q78ZA7;B7ZNL2;E9Q6R0	Nucleosome assembly protein 1-like 4	Nap1l4	>sp|Q78ZA7|NP1L4_MOUSE Nucleosome assembly protein 1-like 4 OS=Mus musculus GN=Nap1l4 PE=1 SV=1;>tr|B7ZNL2|B7ZNL2_MOUSE Nap1l4 protein OS=Mus musculus GN=Nap1l4 PE=2 SV=1;>tr|E9Q6R0|E9Q6R0_MOUSE Uncharacterized protein OS=Mus musculus GN=Nap1l4 PE=3 SV=1	7	5	22.9	1.4391e-53	0.72387	-0.466197	2.0881	1.06219	0.50221	1.4285	0.38101	0.52227	1.1993	2.9203	1.2862	3.6807
Q6PAV2-2;Q6PAV2	Probable E3 ubiquitin-protein ligase HERC4	Herc4	>sp|Q6PAV2-2|HERC4_MOUSE Isoform 2 of Probable E3 ubiquitin-protein ligase HERC4 OS=Mus musculus GN=Herc4;>sp|Q6PAV2|HERC4_MOUSE Probable E3 ubiquitin-protein ligase HERC4 OS=Mus musculus GN=Herc4 PE=2 SV=2	6	6	7.9	2.3386e-12	1.1047	0.143655	2.0821	1.05804	NaN	NaN	NaN	NaN	0.92557	2.3217	1.3185	1.8673
Q9D1P0;Q05CB9;F7CXG9;G5E909	39S ribosomal protein L13, mitochondrial	Mrpl13	>sp|Q9D1P0|RM13_MOUSE 39S ribosomal protein L13, mitochondrial OS=Mus musculus GN=Mrpl13 PE=2 SV=1;>tr|Q05CB9|Q05CB9_MOUSE Mrpl13 protein OS=Mus musculus GN=Mrpl13 PE=2 SV=1;>tr|F7CXG9|F7CXG9_MOUSE Mitochondrial ribosomal protein L13 (Fragment) OS=Mus musc	4	4	27	1.6607e-08	1.1491	0.200504	2.0816	1.05769	NaN	NaN	NaN	NaN	NaN	NaN	1.1491	2.0816
O35382;Q69ZD1;Q8C391;Q9CXE1	Exocyst complex component 4	Exoc4	>sp|O35382|EXOC4_MOUSE Exocyst complex component 4 OS=Mus musculus GN=Exoc4 PE=2 SV=2;>tr|Q69ZD1|Q69ZD1_MOUSE MKIAA1699 protein (Fragment) OS=Mus musculus GN=Exoc4 PE=2 SV=1;>tr|Q8C391|Q8C391_MOUSE Uncharacterized protein OS=Mus musculus GN=Exoc4 PE=2 SV=1	16	16	21.3	2.3227e-50	1.4592	0.545178	2.0813	1.05748	1.3943	1.2815	1.4578	1.6665	1.3222	2.2614	1.9483	2.2818
E9QAM5;A2AS03;A2AS05;E9Q8D9;E9Q7J7		BC006779	>tr|E9QAM5|E9QAM5_MOUSE Uncharacterized protein OS=Mus musculus GN=BC006779 PE=4 SV=1;>tr|A2AS03|A2AS03_MOUSE Novel protein, possible orthologue of human peroxisomal proliferator-activated receptor A interacting complex 285 PRIC285 OS=Mus musculus GN=BC006	7	7	2.8	5.1992e-15	1.3064	0.385597	2.0801	1.05665	NaN	NaN	NaN	NaN	1.2351	2.0801	1.4565	2.0274
Q8VDM4;Q80V77;E9Q2S8	26S proteasome non-ATPase regulatory subunit 2	Psmd2	>sp|Q8VDM4|PSMD2_MOUSE 26S proteasome non-ATPase regulatory subunit 2 OS=Mus musculus GN=Psmd2 PE=1 SV=1;>tr|Q80V77|Q80V77_MOUSE Psmd2 protein OS=Mus musculus GN=Psmd2 PE=2 SV=1	49	49	60.9	0	0.96778	-0.047249	2.0795	1.05624	0.56967	1.0377	0.83499	1.0339	1.0157	2.1625	1.5845	2.443
Q9DCF9-2;Q9DCF9	Translocon-associated protein subunit gamma	Ssr3	>sp|Q9DCF9-2|SSRG_MOUSE Isoform 2 of Translocon-associated protein subunit gamma OS=Mus musculus GN=Ssr3;>sp|Q9DCF9|SSRG_MOUSE Translocon-associated protein subunit gamma OS=Mus musculus GN=Ssr3 PE=1 SV=1	3	3	12.8	7.0488e-08	2.3438	1.22885	2.0788	1.05575	NaN	NaN	NaN	NaN	NaN	NaN	2.3438	2.0788
Q8CIG9	F-box/LRR-repeat protein 8	Fbxl8	>sp|Q8CIG9|FBXL8_MOUSE F-box/LRR-repeat protein 8 OS=Mus musculus GN=Fbxl8 PE=1 SV=1	3	3	8.8	8.1042e-07	1.6751	0.744247	2.0788	1.05575	NaN	NaN	1.7339	1.882	1.6751	2.249	NaN	NaN
P09055	Integrin beta-1	Itgb1	>sp|P09055|ITB1_MOUSE Integrin beta-1 OS=Mus musculus GN=Itgb1 PE=1 SV=1	6	6	9.8	1.786e-17	1.0369	0.0522768	2.0773	1.05471	2.2695	2.8538	0.9207	1.0006	1.0061	3.3033	2.1281	1.8696
P01915;E9Q629;P04230;O78196;P04231;P20040;P18468	H-2 class II histocompatibility antigen, E-D beta chain;H-2 class II histocompatibility antigen, E-B beta chain	H2-Eb1	>sp|P01915|HB22_MOUSE H-2 class II histocompatibility antigen, E-D beta chain OS=Mus musculus PE=2 SV=1;>tr|E9Q629|E9Q629_MOUSE Uncharacterized protein OS=Mus musculus GN=H2-Eb1 PE=4 SV=1;>sp|P04230|HB21_MOUSE H-2 class II histocompatibility antigen, E-B b	10	6	40.9	2.4546e-112	1.2847	0.361432	2.0733	1.05193	1.2363	2.002	1.5452	1.4381	1.2886	3.1164	3.1403	4.9887
Q8K3J1	NADH dehydrogenase [ubiquinone] iron-sulfur protein 8, mitochondrial	Ndufs8	>sp|Q8K3J1|NDUS8_MOUSE NADH dehydrogenase [ubiquinone] iron-sulfur protein 8, mitochondrial OS=Mus musculus GN=Ndufs8 PE=1 SV=1	2	2	9	1.5283e-05	0.88668	-0.173515	2.0731	1.05179	NaN	NaN	NaN	NaN	0.90285	2.1656	0.87079	1.9845
E9Q6J5;Q80TF0;Q08EE0;Q5SQY2		Bod1l	>tr|E9Q6J5|E9Q6J5_MOUSE Uncharacterized protein OS=Mus musculus GN=Bod1l PE=4 SV=1	6	6	2.2	7.1769e-11	0.70805	-0.498077	2.0726	1.05144	NaN	NaN	NaN	NaN	0.68298	1.575	1.4567	2.4911
B9EJR8		Heatr2	>tr|B9EJR8|B9EJR8_MOUSE HEAT repeat containing 2 OS=Mus musculus GN=Heatr2 PE=2 SV=1	5	5	8	1.1497e-12	1.1753	0.233029	2.0721	1.05109	2.1489	1.8163	0.60406	0.92956	1.1753	2.5269	2.7068	4.5485
E9PZA7;E9QLK7;E9PWT1;F7CGG2;Q80YV3;D3YY11	Transformation/transcription domain-associated protein	Trrap	>tr|E9PZA7|E9PZA7_MOUSE Uncharacterized protein OS=Mus musculus GN=Trrap PE=4 SV=1;>tr|E9QLK7|E9QLK7_MOUSE Uncharacterized protein OS=Mus musculus GN=Trrap PE=4 SV=1;>tr|E9PWT1|E9PWT1_MOUSE Uncharacterized protein OS=Mus musculus GN=Trrap PE=4 SV=1;>tr|F7C	60	60	18.6	3.1881e-176	1.372	0.45628	2.0675	1.04789	0.83444	1.0644	0.75951	2.0428	1.1164	1.8778	2.0838	2.446
Q80U72;Q80U72-4;Q80U72-2;Q80U72-3;Q6P9N3;F6RIN9;Q80VQ1-3;Q80VQ1;Q571M3;G3X9W3	Protein scribble homolog	Scrib	>sp|Q80U72|SCRIB_MOUSE Protein scribble homolog OS=Mus musculus GN=Scrib PE=1 SV=2;>sp|Q80U72-4|SCRIB_MOUSE Isoform 4 of Protein scribble homolog OS=Mus musculus GN=Scrib;>sp|Q80U72-2|SCRIB_MOUSE Isoform 2 of Protein scribble homolog OS=Mus musculus GN=Scr	17	17	14.7	9.9866e-104	1.3088	0.388245	2.0657	1.04663	1.338	1.3896	1.0321	0.96263	1.3	2.1124	1.9308	2.3258
Q3TUH1;G5E881;G3UWL8;Q3TUH1-2;D6RGT1;G3UYJ1	Mitochondrial translocator assembly and maintenance protein 41 homolog	Tamm41;1500001M20Rik	>sp|Q3TUH1|TAM41_MOUSE Mitochondrial translocator assembly and maintenance protein 41 homolog OS=Mus musculus GN=Tamm41 PE=1 SV=2;>tr|G5E881|G5E881_MOUSE RIKEN cDNA 1500001M20 OS=Mus musculus GN=1500001M20Rik PE=4 SV=1	18	18	57.3	1.2287e-151	1.6277	0.702835	2.062	1.04404	1.5889	1.9368	1.839	2.1028	1.4864	1.9315	2.1958	2.3895
Q8BJ56-3;Q8BJ56-2;Q8BJ56;E9Q323;E9PZA4	Patatin-like phospholipase domain-containing protein 2	Pnpla2	>sp|Q8BJ56-3|PLPL2_MOUSE Isoform 3 of Patatin-like phospholipase domain-containing protein 2 OS=Mus musculus GN=Pnpla2;>sp|Q8BJ56-2|PLPL2_MOUSE Isoform 2 of Patatin-like phospholipase domain-containing protein 2 OS=Mus musculus GN=Pnpla2;>sp|Q8BJ56|PLPL2_M	3	3	9.3	7.5404e-07	2.1708	1.11823	2.0608	1.0432	NaN	NaN	2.4284	2.8049	0.90376	1.3926	NaN	NaN
Q9D136	PKHD domain-containing transmembrane protein C17orf101 homolog		>sp|Q9D136|CQ101_MOUSE PKHD domain-containing transmembrane protein C17orf101 homolog OS=Mus musculus PE=2 SV=1	2	2	11.1	1.5573e-07	1.1841	0.243791	2.0608	1.0432	1.1221	1.8821	NaN	NaN	1.2495	2.2564	NaN	NaN
E9Q682;E9PY46;E9Q925;E9Q8S7		Ift140	>tr|E9Q682|E9Q682_MOUSE Intraflagellar transport 140 homolog (Chlamydomonas) (Fragment) OS=Mus musculus GN=Ift140 PE=4 SV=1;>tr|E9PY46|E9PY46_MOUSE Uncharacterized protein OS=Mus musculus GN=Ift140 PE=4 SV=1	5	5	4.4	2.128e-09	1.5335	0.616828	2.0583	1.04145	NaN	NaN	1.4989	1.6357	1.5335	2.1413	NaN	NaN
Q3UIA2-3;E9QAJ9;F8WII2;Q3UIA2-4;Q3UIA2-2;Q3UIA2;F8WJ58;F8WHY0;Q5SSM3-2;Q5SSM3-3;E9Q2J4;Q5SSM3	Rho GTPase-activating protein 17	Arhgap17	>sp|Q3UIA2-3|RHG17_MOUSE Isoform 3 of Rho GTPase-activating protein 17 OS=Mus musculus GN=Arhgap17;>tr|E9QAJ9|E9QAJ9_MOUSE Rho GTPase-activating protein 17 OS=Mus musculus GN=Arhgap17 PE=4 SV=1;>tr|F8WII2|F8WII2_MOUSE Rho GTPase-activating protein 17 OS=Mu	8	8	15	1.1855e-21	0.91158	-0.133559	2.0583	1.04145	0.52299	1.4581	0.91158	1.0099	0.8797	2.0887	1.2619	2.5811
Q8CHK3;F6UP63;D3YU33	Lysophospholipid acyltransferase 7	Mboat7	>sp|Q8CHK3|MBOA7_MOUSE Lysophospholipid acyltransferase 7 OS=Mus musculus GN=Mboat7 PE=2 SV=1;>tr|F6UP63|F6UP63_MOUSE Membrane-bound O-acyltransferase domain-containing 7 (Fragment) OS=Mus musculus GN=Mboat7 PE=4 SV=1;>tr|D3YU33|D3YU33_MOUSE Membrane-bound	2	2	5.1	5.7376e-16	1.6705	0.74028	2.0568	1.0404	1.1913	1.1566	1.3665	1.8739	NaN	NaN	2.0894	2.2768
P46471;Q8BVQ9	26S protease regulatory subunit 7	Psmc2	>sp|P46471|PRS7_MOUSE 26S protease regulatory subunit 7 OS=Mus musculus GN=Psmc2 PE=1 SV=5;>tr|Q8BVQ9|Q8BVQ9_MOUSE Uncharacterized protein OS=Mus musculus GN=Psmc2 PE=2 SV=1	30	30	61	6.4365e-226	0.95925	-0.0600212	2.0557	1.03963	0.59116	1.0125	0.7937	0.97655	1.0135	2.1267	1.5558	2.342
Q9JLV5;Q6ZQ84;E9Q4T8;F6ZZK0;F6UY44;F6R0N8	Cullin-3	Cul3	>sp|Q9JLV5|CUL3_MOUSE Cullin-3 OS=Mus musculus GN=Cul3 PE=1 SV=1;>tr|Q6ZQ84|Q6ZQ84_MOUSE MKIAA0617 protein (Fragment) OS=Mus musculus GN=Cul3 PE=2 SV=1;>tr|E9Q4T8|E9Q4T8_MOUSE Cullin 3 OS=Mus musculus GN=Cul3 PE=3 SV=1	18	18	27.6	3.6508e-85	1.0646	0.0903115	2.0497	1.03541	0.94697	1.8559	0.69431	0.86258	1.4002	4.2333	1.4588	2.758
Q9R0A0	Peroxisomal membrane protein PEX14	Pex14	>sp|Q9R0A0|PEX14_MOUSE Peroxisomal membrane protein PEX14 OS=Mus musculus GN=Pex14 PE=1 SV=1	5	5	20.7	4.1889e-14	0.92496	-0.112537	2.0427	1.03048	NaN	NaN	NaN	NaN	0.92496	2.0427	NaN	NaN
Q8BGV0;D3YV21	Probable asparagine--tRNA ligase, mitochondrial	Nars2	>sp|Q8BGV0|SYNM_MOUSE Probable asparagine--tRNA ligase, mitochondrial OS=Mus musculus GN=Nars2 PE=2 SV=1;>tr|D3YV21|D3YV21_MOUSE Uncharacterized protein OS=Mus musculus GN=Nars2 PE=3 SV=1	4	4	9	3.9949e-09	1.6143	0.690909	2.041	1.02928	NaN	NaN	NaN	NaN	1.6143	2.041	NaN	NaN
Q80XI3-2;Q80XI3-4;Q80XI3;A2AMI2;Q80XI3-3;E9QNX3;A2AMI7;A2AMI6;A2AMI4;Q8BQR8	Eukaryotic translation initiation factor 4 gamma 3	Eif4g3	>sp|Q80XI3-2|IF4G3_MOUSE Isoform 2 of Eukaryotic translation initiation factor 4 gamma 3 OS=Mus musculus GN=Eif4g3;>sp|Q80XI3-4|IF4G3_MOUSE Isoform 4 of Eukaryotic translation initiation factor 4 gamma 3 OS=Mus musculus GN=Eif4g3;>sp|Q80XI3|IF4G3_MOUSE Euk	24	20	17.7	1.217e-76	1.3054	0.384492	2.0355	1.02538	0.97693	1.2206	1.2709	1.4459	1.2068	2.4048	2.2113	2.6543
F7ARZ1;E9Q6N1;Q8VE22;Q3TI14;Q5SXC9;A7M7Q8	28S ribosomal protein S23, mitochondrial	Mrps23	>tr|F7ARZ1|F7ARZ1_MOUSE Mitochondrial ribosomal protein S23 (Fragment) OS=Mus musculus GN=Mrps23 PE=4 SV=1;>tr|E9Q6N1|E9Q6N1_MOUSE Uncharacterized protein OS=Mus musculus GN=Mrps23 PE=4 SV=1;>sp|Q8VE22|RT23_MOUSE 28S ribosomal protein S23, mitochondrial OS	4	4	40.8	1.1971e-14	1.2415	0.312084	2.0354	1.02531	NaN	NaN	NaN	NaN	0.67995	0.83823	1.2654	2.0451
Q9D6J6;Q9D6J6-2	NADH dehydrogenase [ubiquinone] flavoprotein 2, mitochondrial	Ndufv2	>sp|Q9D6J6|NDUV2_MOUSE NADH dehydrogenase [ubiquinone] flavoprotein 2, mitochondrial OS=Mus musculus GN=Ndufv2 PE=1 SV=2;>sp|Q9D6J6-2|NDUV2_MOUSE Isoform 2 of NADH dehydrogenase [ubiquinone] flavoprotein 2, mitochondrial OS=Mus musculus GN=Ndufv2	3	3	16.5	3.9523e-10	0.72891	-0.456187	2.0349	1.02496	NaN	NaN	0.49701	NaN	0.72891	1.9138	0.98899	2.1636
B1AWE0;Q6PFA2;B1AWE1;E9QM56;B1AWD8;B1AWD9;O08585	Clathrin light chain A	Clta	>tr|B1AWE0|B1AWE0_MOUSE Clathrin light polypeptide (Lca) OS=Mus musculus GN=Clta PE=4 SV=1;>tr|Q6PFA2|Q6PFA2_MOUSE Clathrin light polypeptide (Lca) OS=Mus musculus GN=Clta PE=2 SV=1;>tr|B1AWE1|B1AWE1_MOUSE Clathrin light polypeptide (Lca) OS=Mus musculus G	11	11	37	6.4745e-65	3.9501	1.98189	2.0335	1.02396	1.4593	1.1783	3.6873	2.1305	4.011	2.1038	5.5698	2.4936
P29595	NEDD8	Nedd8	>sp|P29595|NEDD8_MOUSE NEDD8 OS=Mus musculus GN=Nedd8 PE=1 SV=2	4	4	50.6	1.7371e-26	1.5433	0.626019	2.0329	1.02354	1.5186	2.1249	1.444	1.7005	1.1216	1.8576	2.848	3.5422
Q9Z2G6-2;Q9Z2G6	Protein sel-1 homolog 1	Sel1l	>sp|Q9Z2G6-2|SE1L1_MOUSE Isoform 2 of Protein sel-1 homolog 1 OS=Mus musculus GN=Sel1l;>sp|Q9Z2G6|SE1L1_MOUSE Protein sel-1 homolog 1 OS=Mus musculus GN=Sel1l PE=2 SV=2	9	9	22.4	4.0003e-72	1.2552	0.327917	2.0304	1.02176	1.3692	2.0473	1.4539	1.4947	0.8178	2.4439	0.29036	0.54262
Q640N3-2;E9QMX7;Q640N3;Q811P8-2;Q811P8	Rho GTPase-activating protein 30	Arhgap30	>sp|Q640N3-2|RHG30_MOUSE Isoform 2 of Rho GTPase-activating protein 30 OS=Mus musculus GN=Arhgap30;>tr|E9QMX7|E9QMX7_MOUSE Rho GTPase-activating protein 30 OS=Mus musculus GN=Arhgap30 PE=4 SV=1;>sp|Q640N3|RHG30_MOUSE Rho GTPase-activating protein 30 OS=Mus	11	11	12.2	4.0511e-50	1.348	0.43082	2.0297	1.02127	1.1956	1.4224	0.84698	0.75202	1.305	2.3871	1.7254	2.4292
Q922E6;F6QIH7	FAST kinase domain-containing protein 2	Fastkd2	>sp|Q922E6|FAKD2_MOUSE FAST kinase domain-containing protein 2 OS=Mus musculus GN=Fastkd2 PE=2 SV=2;>tr|F6QIH7|F6QIH7_MOUSE Uncharacterized protein (Fragment) OS=Mus musculus GN=Fastkd2 PE=4 SV=1	6	6	11.3	7.8745e-17	1.8114	0.857105	2.0293	1.02098	NaN	NaN	1.5461	2.1203	1.6216	2.0435	2.1341	2.0159
Q9EQP2	EH domain-containing protein 4	Ehd4	>sp|Q9EQP2|EHD4_MOUSE EH domain-containing protein 4 OS=Mus musculus GN=Ehd4 PE=1 SV=1	4	3	8.1	3.8404e-09	2.0313	1.0224	2.027	1.01935	2.3183	2.4173	NaN	NaN	1.058	2.027	NaN	NaN
P09103;E9Q8G8	Protein disulfide-isomerase	P4hb	>sp|P09103|PDIA1_MOUSE Protein disulfide-isomerase OS=Mus musculus GN=P4hb PE=1 SV=2	21	21	42.2	6.233e-165	1.0213	0.0304067	2.0228	1.01635	0.82672	1.8191	0.39026	0.38407	1.1003	3.3155	1.2419	1.7026
Q9QYI3;F7BTP8;A2A5E1	DnaJ homolog subfamily C member 7	Dnajc7	>sp|Q9QYI3|DNJC7_MOUSE DnaJ homolog subfamily C member 7 OS=Mus musculus GN=Dnajc7 PE=1 SV=2;>tr|F7BTP8|F7BTP8_MOUSE DnaJ (Hsp40) homolog, subfamily C, member 7 (Fragment) OS=Mus musculus GN=Dnajc7 PE=4 SV=1	16	16	36.8	1.8108e-60	1.2426	0.313362	2.0224	1.01607	0.73871	1.6441	1.1558	1.59	1.2732	2.5082	1.5101	2.5214
G3UZ01;Q8BHD7-2;Q8BHD7;G8JL74;G3UXA6;G3UY95	Polypyrimidine tract-binding protein 3	Rod1;Ptbp3	>tr|G3UZ01|G3UZ01_MOUSE Uncharacterized protein OS=Mus musculus GN=Rod1 PE=4 SV=1;>sp|Q8BHD7-2|PTBP3_MOUSE Isoform 2 of Polypyrimidine tract-binding protein 3 OS=Mus musculus GN=Ptbp3;>sp|Q8BHD7|PTBP3_MOUSE Polypyrimidine tract-binding protein 3 OS=Mus mus	6	3	14	6.3621e-38	0.65056	-0.620246	2.0222	1.01593	0.93491	2.0222	NaN	NaN	0.60965	1.4858	NaN	NaN
P26638;Q8C483;A2AFS0;A2AFS1	Serine--tRNA ligase, cytoplasmic	Sars	>sp|P26638|SYSC_MOUSE Serine--tRNA ligase, cytoplasmic OS=Mus musculus GN=Sars PE=2 SV=3;>tr|Q8C483|Q8C483_MOUSE Seryl-aminoacyl-tRNA synthetase OS=Mus musculus GN=Sars PE=2 SV=1;>tr|A2AFS0|A2AFS0_MOUSE Seryl-aminoacyl-tRNA synthetase (Fragment) OS=Mus mus	11	11	27.5	6.69e-31	0.702	-0.510457	2.0218	1.01564	0.52812	1.4094	0.35784	0.51186	0.77335	2.4957	0.56572	1.7606
Q99J56	Derlin-1	Derl1	>sp|Q99J56|DERL1_MOUSE Derlin-1 OS=Mus musculus GN=Derl1 PE=2 SV=1	5	5	19.5	7.588e-12	1.3241	0.405012	2.0174	1.0125	NaN	NaN	NaN	NaN	1.3241	2.0174	1.4361	1.8679
Q499X9	Methionine--tRNA ligase, mitochondrial	Mars2	>sp|Q499X9|SYMM_MOUSE Methionine--tRNA ligase, mitochondrial OS=Mus musculus GN=Mars2 PE=2 SV=2	2	2	4.1	0.00045593	2.4489	1.29213	2.0173	1.01243	NaN	NaN	1.4789	1.1062	2.9535	2.0173	NaN	NaN
Q5SVG5;Q5SVG4;O35643;Q8CC13	AP-1 complex subunit beta-1	Ap1b1	>tr|Q5SVG5|Q5SVG5_MOUSE Adaptor protein complex AP-1, beta 1 subunit OS=Mus musculus GN=Ap1b1 PE=2 SV=1;>tr|Q5SVG4|Q5SVG4_MOUSE Adaptor protein complex AP-1, beta 1 subunit OS=Mus musculus GN=Ap1b1 PE=2 SV=1;>sp|O35643|AP1B1_MOUSE AP-1 complex subunit beta	25	11	30.8	8.5304e-145	1.0344	0.0487942	2.0143	1.01028	0.60371	1.0865	0.73431	0.92386	1.0806	2.1877	1.2557	2.0573
Q6NZD2;Q9WV80;D3YWH1	Sorting nexin-1	Snx1	>tr|Q6NZD2|Q6NZD2_MOUSE Sorting nexin 1 OS=Mus musculus GN=Snx1 PE=2 SV=1;>sp|Q9WV80|SNX1_MOUSE Sorting nexin-1 OS=Mus musculus GN=Snx1 PE=1 SV=1	3	3	6.5	5.6301e-07	0.61442	-0.702703	2.0094	1.00676	0.61442	2.0094	0.3353	0.36528	0.78009	3.0878	NaN	NaN
Q68FD5;Q5SXR6;E9Q434;F6Z1R4	Clathrin heavy chain 1	Cltc	>sp|Q68FD5|CLH_MOUSE Clathrin heavy chain 1 OS=Mus musculus GN=Cltc PE=1 SV=3;>tr|Q5SXR6|Q5SXR6_MOUSE Clathrin, heavy polypeptide (Hc) OS=Mus musculus GN=Cltc PE=2 SV=1	100	100	64.2	0	3.38	1.75702	2.0081	1.00583	1.6369	1.0219	3.2912	1.986	4.3157	2.1102	5.4244	2.325
Q61334	B-cell receptor-associated protein 29	Bcap29	>sp|Q61334|BAP29_MOUSE B-cell receptor-associated protein 29 OS=Mus musculus GN=Bcap29 PE=1 SV=1	3	3	15.8	2.1509e-13	1.3096	0.389126	2.008	1.00576	NaN	NaN	0.89218	0.91993	1.4429	2.6455	1.3096	2.008
Q8JZU2;F6VVY4		Slc25a1	>tr|Q8JZU2|Q8JZU2_MOUSE Solute carrier family 25 (Mitochondrial carrier, citrate transporter), member 1 OS=Mus musculus GN=Slc25a1 PE=2 SV=1;>tr|F6VVY4|F6VVY4_MOUSE Solute carrier family 25 (mitochondrial carrier, citrate transporter), member 1 (Fragment)	11	11	31.2	6.2121e-39	1.5269	0.610606	2.0059	1.00425	1.2324	1.5522	1.5566	2.0191	1.5346	2.0254	2.289	2.1877
Q6IR10;P12265;Q8BPE3;Q99KJ6	Beta-glucuronidase	Gusb	>tr|Q6IR10|Q6IR10_MOUSE Glucuronidase, beta OS=Mus musculus GN=Gusb PE=2 SV=1;>sp|P12265|BGLR_MOUSE Beta-glucuronidase OS=Mus musculus GN=Gusb PE=2 SV=1;>tr|Q8BPE3|Q8BPE3_MOUSE Uncharacterized protein OS=Mus musculus GN=Gusb PE=2 SV=1;>tr|Q99KJ6|Q99KJ6_MOU	2	2	3.7	2.1958e-06	0.90708	-0.140698	2.0034	1.00245	0.67444	1.4477	NaN	NaN	1.22	2.7723	NaN	NaN
A2A842;P48193-2;E9PWN6;P48193;A2A841;Q3V048;F7BUB8;E9PWN5;F6S4K9;A2A839;A2A838;F7CR30;A2AD32	Protein 4.1	Epb4.1;Epb41	>tr|A2A842|A2A842_MOUSE Erythrocyte protein band 4.1 OS=Mus musculus GN=Epb4.1 PE=4 SV=1;>sp|P48193-2|41_MOUSE Isoform 2 of Protein 4.1 OS=Mus musculus GN=Epb41;>tr|E9PWN6|E9PWN6_MOUSE Uncharacterized protein OS=Mus musculus GN=Epb4.1 PE=4 SV=1;>sp|P48193|	5	5	7	1.6346e-15	0.86715	-0.205647	2.0028	1.00202	NaN	NaN	NaN	NaN	0.86715	2.0028	NaN	NaN
O54950	5-AMP-activated protein kinase subunit gamma-1	Prkag1	>sp|O54950|AAKG1_MOUSE 5-AMP-activated protein kinase subunit gamma-1 OS=Mus musculus GN=Prkag1 PE=1 SV=2	7	6	25.5	1.8357e-35	1.6598	0.731009	2.0024	1.00173	1.6698	1.8579	1.3202	1.8564	1.6389	2.4079	1.3229	1.197
P61027;Q9DD03;D3YUS4	Ras-related protein Rab-10	Rab10	>sp|P61027|RAB10_MOUSE Ras-related protein Rab-10 OS=Mus musculus GN=Rab10 PE=1 SV=1	5	4	25.5	1.415e-12	1.2926	0.370276	2.0017	1.00123	NaN	NaN	NaN	NaN	2.0875	2.8673	0.96839	1.6354
F6XPH5;O35704	Serine palmitoyltransferase 1	Sptlc1	>tr|F6XPH5|F6XPH5_MOUSE Uncharacterized protein (Fragment) OS=Mus musculus GN=Sptlc1 PE=4 SV=1;>sp|O35704|SPTC1_MOUSE Serine palmitoyltransferase 1 OS=Mus musculus GN=Sptlc1 PE=2 SV=2	4	4	15.8	2.4422e-74	1.0787	0.109294	1.999	0.999278	1.1215	1.558	1.0788	1.5458	1.007	1.9788	1.9695	2.1221
P56480	ATP synthase subunit beta, mitochondrial	Atp5b	>sp|P56480|ATPB_MOUSE ATP synthase subunit beta, mitochondrial OS=Mus musculus GN=Atp5b PE=1 SV=2	28	28	75.4	0	0.69631	-0.522198	1.9928	0.994797	0.49248	1.0281	0.53476	0.66602	0.73971	2.2871	1.0341	2.453
Q62433;E9Q0J8;E9PZC7;E9Q7G8;E9Q147;E9Q7V2;E9Q514;E9Q5I8;E9Q3F9;E9PVF3	Protein NDRG1	Ndrg1	>sp|Q62433|NDRG1_MOUSE Protein NDRG1 OS=Mus musculus GN=Ndrg1 PE=1 SV=1;>tr|E9Q0J8|E9Q0J8_MOUSE N-myc downstream-regulated gene 1 OS=Mus musculus GN=Ndrg1 PE=4 SV=1;>tr|E9PZC7|E9PZC7_MOUSE N-myc downstream-regulated gene 1 OS=Mus musculus GN=Ndrg1 PE=4 SV=	2	2	7.6	3.7089e-09	1.4792	0.564817	1.992	0.994218	0.66045	0.97045	NaN	NaN	1.7063	4.5198	NaN	NaN
Q80TR8-4;Q80TR8;Q80TR8-2;Q80TR8-3	Protein VPRBP	Vprbp	>sp|Q80TR8-4|VPRBP_MOUSE Isoform 4 of Protein VPRBP OS=Mus musculus GN=Vprbp;>sp|Q80TR8|VPRBP_MOUSE Protein VPRBP OS=Mus musculus GN=Vprbp PE=2 SV=4;>sp|Q80TR8-2|VPRBP_MOUSE Isoform 2 of Protein VPRBP OS=Mus musculus GN=Vprbp;>sp|Q80TR8-3|VPRBP_MOUSE Isofo	10	10	7.8	8.4771e-23	1.0107	0.0153548	1.9916	0.993928	NaN	NaN	1.0678	1.3895	0.9093	1.9011	1.7604	2.3238
Q61161;D3YUH9;E9Q4B0;D6RCZ7;D6RG51	Mitogen-activated protein kinase kinase kinase kinase 2	Map4k2	>sp|Q61161|M4K2_MOUSE Mitogen-activated protein kinase kinase kinase kinase 2 OS=Mus musculus GN=Map4k2 PE=1 SV=1;>tr|D3YUH9|D3YUH9_MOUSE Mitogen-activated protein kinase kinase kinase kinase 2 (Fragment) OS=Mus musculus GN=Map4k2 PE=4 SV=1;>tr|E9Q4B0|E9Q4	3	3	6	1.5177e-12	1.3909	0.476019	1.9897	0.992551	NaN	NaN	1.5796	2.5893	1.2248	1.529	NaN	NaN
P98195-2;D3YV00;P98195	Probable phospholipid-transporting ATPase IIB	Atp9b	>sp|P98195-2|ATP9B_MOUSE Isoform 2 of Probable phospholipid-transporting ATPase IIB OS=Mus musculus GN=Atp9b;>tr|D3YV00|D3YV00_MOUSE Uncharacterized protein OS=Mus musculus GN=Atp9b PE=4 SV=1;>sp|P98195|ATP9B_MOUSE Probable phospholipid-transporting ATPase	2	2	2.1	0.0003118	1.6189	0.695014	1.9895	0.992406	NaN	NaN	0.77133	1.363	1.9389	3.741	1.6189	1.9895
Q9D1N9;Q9D1N9-2	39S ribosomal protein L21, mitochondrial	Mrpl21	>sp|Q9D1N9|RM21_MOUSE 39S ribosomal protein L21, mitochondrial OS=Mus musculus GN=Mrpl21 PE=2 SV=1	3	3	12.4	7.2895e-06	1.1	0.137504	1.9891	0.992116	NaN	NaN	NaN	NaN	NaN	NaN	1.1	1.9891
Q91YL2	RING finger protein 126	Rnf126	>sp|Q91YL2|RN126_MOUSE RING finger protein 126 OS=Mus musculus GN=Rnf126 PE=1 SV=1	3	3	15.3	2.2962e-27	1.8731	0.905428	1.989	0.992043	0.55379	0.65818	NaN	NaN	1.8731	2.2621	2.0686	1.989
B1AY13;E9PV45;B1AY13-2	Ubiquitin carboxyl-terminal hydrolase 24;Ubiquitin carboxyl-terminal hydrolase	Usp24	>sp|B1AY13|UBP24_MOUSE Ubiquitin carboxyl-terminal hydrolase 24 OS=Mus musculus GN=Usp24 PE=1 SV=1;>tr|E9PV45|E9PV45_MOUSE Ubiquitin carboxyl-terminal hydrolase OS=Mus musculus GN=Usp24 PE=3 SV=1	11	11	5	1.5548e-32	1.1888	0.249506	1.989	0.992043	1.1699	1.2543	NaN	NaN	1.1675	1.8889	2.5509	2.8911
Q9R1P4;E9Q3B7	Proteasome subunit alpha type-1;Proteasome subunit alpha type	Psma1	>sp|Q9R1P4|PSA1_MOUSE Proteasome subunit alpha type-1 OS=Mus musculus GN=Psma1 PE=1 SV=1;>tr|E9Q3B7|E9Q3B7_MOUSE Proteasome subunit alpha type OS=Mus musculus GN=Psma1 PE=3 SV=1	24	24	77.6	4.5431e-166	0.89536	-0.15946	1.9874	0.990882	0.48572	0.93834	0.72949	0.90011	0.99048	2.0864	1.5727	2.4301
Q8CDI9;P54310;E9Q4M2	Hormone-sensitive lipase	Lipe	>tr|Q8CDI9|Q8CDI9_MOUSE Uncharacterized protein OS=Mus musculus GN=Lipe PE=2 SV=1;>sp|P54310|LIPS_MOUSE Hormone-sensitive lipase OS=Mus musculus GN=Lipe PE=1 SV=2;>tr|E9Q4M2|E9Q4M2_MOUSE Lipase, hormone-sensitive OS=Mus musculus GN=Lipe PE=4 SV=1	10	10	16.2	8.2063e-64	1.7839	0.835035	1.9858	0.98972	1.1896	1.3855	1.8164	1.8452	1.8113	2.0025	2.4513	2.3019
Q9JIB4;Q8C5I2	General transcription factor IIH subunit 2	Gtf2h2	>sp|Q9JIB4|TF2H2_MOUSE General transcription factor IIH subunit 2 OS=Mus musculus GN=Gtf2h2 PE=1 SV=1;>tr|Q8C5I2|Q8C5I2_MOUSE Uncharacterized protein OS=Mus musculus GN=Gtf2h2 PE=2 SV=1	5	5	13.9	4.7745e-12	1.1686	0.224781	1.9856	0.989575	1.0728	2.029	1.1686	1.805	1.2335	1.9856	NaN	NaN
P61620;A2ATT9	Protein transport protein Sec61 subunit alpha isoform 1	Sec61a1	>sp|P61620|S61A1_MOUSE Protein transport protein Sec61 subunit alpha isoform 1 OS=Mus musculus GN=Sec61a1 PE=2 SV=2	14	6	33.2	1.3292e-151	1.583	0.662661	1.9838	0.988267	1.5147	1.7426	1.6013	1.8984	1.5165	2.2296	2.4177	2.5634
Q9R1X4-6;Q9R1X4-2;Q9R1X4;Q9R1X4-3;Q9R1X4-4;Q9R1X4-5	Protein timeless homolog	Timeless	>sp|Q9R1X4-6|TIM_MOUSE Isoform 6 of Protein timeless homolog OS=Mus musculus GN=Timeless;>sp|Q9R1X4-2|TIM_MOUSE Isoform 2 of Protein timeless homolog OS=Mus musculus GN=Timeless;>sp|Q9R1X4|TIM_MOUSE Protein timeless homolog OS=Mus musculus GN=Timeless PE=1	17	17	15.8	1.5259e-61	1.5348	0.618051	1.9761	0.982656	1.4092	1.9673	1.6369	1.4491	1.5519	2.1947	2.27	2.4175
Q4FJZ2;O35345;Q60960;A2ADZ6;G3UXF0	Importin subunit alpha;Importin subunit alpha-7;Importin subunit alpha-1	Kpna6;Kpna1	>tr|Q4FJZ2|Q4FJZ2_MOUSE Importin subunit alpha OS=Mus musculus GN=Kpna6 PE=2 SV=1;>sp|O35345|IMA7_MOUSE Importin subunit alpha-7 OS=Mus musculus GN=Kpna6 PE=1 SV=2;>sp|Q60960|IMA1_MOUSE Importin subunit alpha-1 OS=Mus musculus GN=Kpna1 PE=1 SV=2	4	4	9.9	3.7702e-22	1.0555	0.0779266	1.9746	0.98156	0.86062	1.3817	0.68036	0.7314	1.6079	2.7152	2.395	2.5179
P62192	26S protease regulatory subunit 4	Psmc1	>sp|P62192|PRS4_MOUSE 26S protease regulatory subunit 4 OS=Mus musculus GN=Psmc1 PE=1 SV=1	28	28	62	0	0.99095	-0.0131158	1.9733	0.98061	0.76679	1.1648	0.86831	1.0564	1.0565	2.1413	1.6693	2.2709
Q7TNP2;Q3TTF6;G3UWS4	Serine/threonine-protein phosphatase 2A 65 kDa regulatory subunit A beta isoform	Ppp2r1b	>sp|Q7TNP2|2AAB_MOUSE Serine/threonine-protein phosphatase 2A 65 kDa regulatory subunit A beta isoform OS=Mus musculus GN=Ppp2r1b PE=1 SV=2;>tr|Q3TTF6|Q3TTF6_MOUSE Uncharacterized protein OS=Mus musculus GN=Ppp2r1b PE=2 SV=1;>tr|G3UWS4|G3UWS4_MOUSE Unchara	7	3	16.6	9.3159e-63	1.0689	0.0961269	1.9706	0.978635	0.97192	1.5311	NaN	NaN	1.0908	2.629	1.4832	1.9706
P40124;B1ARS0;D3YTR7;Q9CYT6	Adenylyl cyclase-associated protein 1	Cap1	>sp|P40124|CAP1_MOUSE Adenylyl cyclase-associated protein 1 OS=Mus musculus GN=Cap1 PE=1 SV=4	18	18	47.7	4.0473e-212	0.44844	-1.15701	1.9663	0.975483	0.35377	0.9758	0.33494	0.39697	0.58129	2.9823	0.88175	2.5987
E9QKG6;Q99NH0;Q99NH0-2;Q99NH0-3;E9Q804	Ankyrin repeat domain-containing protein 17	Ankrd17	>tr|E9QKG6|E9QKG6_MOUSE Uncharacterized protein OS=Mus musculus GN=Ankrd17 PE=4 SV=1;>sp|Q99NH0|ANR17_MOUSE Ankyrin repeat domain-containing protein 17 OS=Mus musculus GN=Ankrd17 PE=1 SV=2;>sp|Q99NH0-2|ANR17_MOUSE Isoform 2 of Ankyrin repeat domain-contain	8	3	4.3	3.3329e-19	0.94218	-0.0859254	1.9662	0.97541	NaN	NaN	NaN	NaN	0.94218	1.9662	NaN	NaN
O88455;D3Z7G1	7-dehydrocholesterol reductase	Dhcr7	>sp|O88455|DHCR7_MOUSE 7-dehydrocholesterol reductase OS=Mus musculus GN=Dhcr7 PE=2 SV=1	4	4	11.5	1.8643e-36	1.6323	0.706906	1.9608	0.971442	1.2246	1.5512	1.6665	2.0796	2.0917	2.776	0.95017	1.0488
Q9ERK4;E9Q1T9;F6ZEW4;E9QAX7;F7D1H9	Exportin-2	Cse1l	>sp|Q9ERK4|XPO2_MOUSE Exportin-2 OS=Mus musculus GN=Cse1l PE=2 SV=1;>tr|E9Q1T9|E9Q1T9_MOUSE Uncharacterized protein OS=Mus musculus GN=Cse1l PE=4 SV=1;>tr|F6ZEW4|F6ZEW4_MOUSE Chromosome segregation 1-like (S. cerevisiae) (Fragment) OS=Mus musculus GN=Cse1l	43	43	50.8	0	1.0572	0.0802483	1.9603	0.971074	0.85557	1.3865	0.89722	1.1257	1.1742	2.4245	1.5767	2.403
P17809	Solute carrier family 2, facilitated glucose transporter member 1	Slc2a1	>sp|P17809|GTR1_MOUSE Solute carrier family 2, facilitated glucose transporter member 1 OS=Mus musculus GN=Slc2a1 PE=1 SV=4	5	5	8.9	1.8792e-18	1.9388	0.955164	1.9574	0.968939	1.4076	1.6377	1.3524	1.5388	1.9755	2.0213	2.4317	2.1026
Q7TQK1;Q7TQK1-2	Integrator complex subunit 7	Ints7	>sp|Q7TQK1|INT7_MOUSE Integrator complex subunit 7 OS=Mus musculus GN=Ints7 PE=1 SV=1;>sp|Q7TQK1-2|INT7_MOUSE Isoform 2 of Integrator complex subunit 7 OS=Mus musculus GN=Ints7	31	31	35.2	3.7562e-171	1.5735	0.653977	1.9573	0.968865	1.2534	1.4564	1.5955	1.7661	1.5801	2.168	2.4289	2.1872
O35387;G3X9M8	HCLS1-associated protein X-1	Hax1	>sp|O35387|HAX1_MOUSE HCLS1-associated protein X-1 OS=Mus musculus GN=Hax1 PE=1 SV=1;>tr|G3X9M8|G3X9M8_MOUSE MCG124547, isoform CRA_c OS=Mus musculus GN=Hax1 PE=4 SV=1	7	7	35.4	1.5684e-56	1.4308	0.516822	1.9567	0.968423	1.2439	1.603	1.3364	1.7558	1.4308	2.3031	2.0088	2.2761
E9PXY1;A2A432-2;A2A432;Q3TCH7;E9PXT5	Cullin-4B	Cul4b	>tr|E9PXY1|E9PXY1_MOUSE Uncharacterized protein OS=Mus musculus GN=Cul4b PE=3 SV=1;>sp|A2A432-2|CUL4B_MOUSE Isoform 2 of Cullin-4B OS=Mus musculus GN=Cul4b;>sp|A2A432|CUL4B_MOUSE Cullin-4B OS=Mus musculus GN=Cul4b PE=1 SV=1	12	12	17.5	2.3473e-28	0.96324	-0.0540328	1.9562	0.968054	0.69858	1.2935	NaN	NaN	0.96677	2.1042	1.6133	3.5901
Q3TIU4	2,5-phosphodiesterase 12	Pde12	>sp|Q3TIU4|PDE12_MOUSE 2,5-phosphodiesterase 12 OS=Mus musculus GN=Pde12 PE=2 SV=2	2	2	3.9	1.9311e-05	1.4208	0.506703	1.955	0.967169	0.63819	0.96156	1.091	1.9847	1.6258	2.2953	1.7075	1.8713
Q8VCH6	Delta(24)-sterol reductase	Dhcr24	>sp|Q8VCH6|DHC24_MOUSE Delta(24)-sterol reductase OS=Mus musculus GN=Dhcr24 PE=2 SV=1	6	6	12	1.8757e-15	1.2874	0.36446	1.9538	0.966283	1.1956	1.2742	1.9933	1.9538	1.41	2.1172	1.5656	1.8151
Q61037-7;Q7TT21;E9QN11;Q61037-4;E9QN07;Q61037-3;E9QMZ9;Q61037-2;Q61037-6;E9QLU3;E9QMZ6;Q61037-5;E9QMW6;Q61037	Tuberin	Tsc2	>sp|Q61037-7|TSC2_MOUSE Isoform F of Tuberin OS=Mus musculus GN=Tsc2;>tr|Q7TT21|Q7TT21_MOUSE Tuberous sclerosis 2 OS=Mus musculus GN=Tsc2 PE=2 SV=1;>tr|E9QN11|E9QN11_MOUSE Uncharacterized protein OS=Mus musculus GN=Tsc2 PE=4 SV=1;>sp|Q61037-4|TSC2_MOUSE Is	3	3	2.3	6.8325e-07	1.0709	0.0988238	1.9534	0.965987	NaN	NaN	NaN	NaN	0.90778	1.4252	2.0325	2.4737
O54786-2;O54786	DNA fragmentation factor subunit alpha	Dffa	>sp|O54786-2|DFFA_MOUSE Isoform ICAD-S of DNA fragmentation factor subunit alpha OS=Mus musculus GN=Dffa;>sp|O54786|DFFA_MOUSE DNA fragmentation factor subunit alpha OS=Mus musculus GN=Dffa PE=1 SV=2	2	2	11.3	2.4281e-05	1.528	0.611645	1.952	0.964953	NaN	NaN	NaN	NaN	0.95183	1.7822	2.453	2.138
Q8CE90-5;Q8CE90-2;Q8CE90-6;Q8CE90-4;Q8CE90-8;Q8CE90-7;Q8CE90;Q8CE90-3	Dual specificity mitogen-activated protein kinase kinase 7	Map2k7	>sp|Q8CE90-5|MP2K7_MOUSE Isoform 5 of Dual specificity mitogen-activated protein kinase kinase 7 OS=Mus musculus GN=Map2k7;>sp|Q8CE90-2|MP2K7_MOUSE Isoform 2 of Dual specificity mitogen-activated protein kinase kinase 7 OS=Mus musculus GN=Map2k7;>sp|Q8CE90	6	6	19.7	2.9628e-26	1.3901	0.475189	1.9513	0.964436	0.97353	1.6438	1.8042	2.1506	1.0056	1.7266	NaN	NaN
Q8K2C9	3-hydroxyacyl-CoA dehydratase 3	ptplad1	>sp|Q8K2C9|HACD3_MOUSE 3-hydroxyacyl-CoA dehydratase 3 OS=Mus musculus GN=ptplad1 PE=1 SV=2	8	8	27.3	1.0145e-57	1.6466	0.71949	1.9502	0.963622	1.6356	2.0504	1.3771	1.7401	1.9388	2.5114	2.2522	1.4547
O88983;Q9D0J1	Syntaxin-8	Stx8	>sp|O88983|STX8_MOUSE Syntaxin-8 OS=Mus musculus GN=Stx8 PE=1 SV=1;>tr|Q9D0J1|Q9D0J1_MOUSE Syntaxin 8 OS=Mus musculus GN=Stx8 PE=2 SV=1	2	2	11.9	4.1125e-06	1.0464	0.0654344	1.9501	0.963548	NaN	NaN	NaN	NaN	1.0464	1.9501	NaN	NaN
E9QA46;Q9QXY9;D3Z6X3;D3Z6X4	Peroxisomal biogenesis factor 3	Pex3	>tr|E9QA46|E9QA46_MOUSE Uncharacterized protein OS=Mus musculus GN=Pex3 PE=4 SV=1;>sp|Q9QXY9|PEX3_MOUSE Peroxisomal biogenesis factor 3 OS=Mus musculus GN=Pex3 PE=2 SV=1;>tr|D3Z6X3|D3Z6X3_MOUSE Uncharacterized protein OS=Mus musculus GN=Pex3 PE=4 SV=1;>tr|	3	3	10.6	5.4692e-10	1.5901	0.669117	1.9472	0.961401	1.5183	1.7894	1.0034	1.6027	1.5805	2.212	2.0565	2.4364
Q3UVL4;Q3UVL4-2;F6TKZ2;E0CX85;Q3UVL4-3	Protein fat-free homolog	Ffr	>sp|Q3UVL4|FFR_MOUSE Protein fat-free homolog OS=Mus musculus GN=Ffr PE=2 SV=2;>sp|Q3UVL4-2|FFR_MOUSE Isoform 2 of Protein fat-free homolog OS=Mus musculus GN=Ffr	20	20	32.1	1.8269e-86	1.2273	0.295488	1.9472	0.961401	1.1508	1.2356	1.1175	1.411	1.2057	2.0423	2.0119	2.5059
Q3U2G2;Q61316	Heat shock 70 kDa protein 4	Hspa4	>tr|Q3U2G2|Q3U2G2_MOUSE Heat shock protein 4 OS=Mus musculus GN=Hspa4 PE=2 SV=1;>sp|Q61316|HSP74_MOUSE Heat shock 70 kDa protein 4 OS=Mus musculus GN=Hspa4 PE=1 SV=1	42	38	65.8	0	0.56188	-0.831666	1.9471	0.961327	0.35048	1.183	0.40473	0.49945	0.61453	2.6629	1.2693	3.3459
Q9QXN3-2;Q9QXN3;D3Z3P3	Activating signal cointegrator 1	Trip4	>sp|Q9QXN3-2|TRIP4_MOUSE Isoform 2 of Activating signal cointegrator 1 OS=Mus musculus GN=Trip4;>sp|Q9QXN3|TRIP4_MOUSE Activating signal cointegrator 1 OS=Mus musculus GN=Trip4 PE=1 SV=2;>tr|D3Z3P3|D3Z3P3_MOUSE Thyroid hormone receptor interactor 4 (Fragme	2	2	3.2	0.0012071	0.8316	-0.266038	1.9454	0.960067	NaN	NaN	NaN	NaN	0.8316	1.9454	NaN	NaN
P17047-3;P17047;P17047-2	Lysosome-associated membrane glycoprotein 2	Lamp2	>sp|P17047-3|LAMP2_MOUSE Isoform LAMP-2C of Lysosome-associated membrane glycoprotein 2 OS=Mus musculus GN=Lamp2;>sp|P17047|LAMP2_MOUSE Lysosome-associated membrane glycoprotein 2 OS=Mus musculus GN=Lamp2 PE=2 SV=2;>sp|P17047-2|LAMP2_MOUSE Isoform LAMP-2B	2	2	4.6	0.00024497	0.57894	-0.788514	1.9453	0.959993	0.28082	1.2648	NaN	NaN	1.4888	3.0695	NaN	NaN
Q91YI6-2;Q91YI6	Poly(A) RNA polymerase GLD2	Papd4	>sp|Q91YI6-2|GLD2_MOUSE Isoform 2 of Poly(A) RNA polymerase GLD2 OS=Mus musculus GN=Papd4;>sp|Q91YI6|GLD2_MOUSE Poly(A) RNA polymerase GLD2 OS=Mus musculus GN=Papd4 PE=1 SV=1	3	3	7.9	1.159e-08	1.5158	0.600079	1.9447	0.959548	NaN	NaN	1.5158	1.9447	NaN	NaN	NaN	NaN
Q9JLQ0	CD2-associated protein	Cd2ap	>sp|Q9JLQ0|CD2AP_MOUSE CD2-associated protein OS=Mus musculus GN=Cd2ap PE=1 SV=3	11	11	24	6.3884e-41	0.65565	-0.609002	1.9441	0.959102	0.57554	1.2024	0.50005	0.75781	1.0347	2.6317	NaN	NaN
Q6P1G0	HEAT repeat-containing protein 6	Heatr6	>sp|Q6P1G0|HEAT6_MOUSE HEAT repeat-containing protein 6 OS=Mus musculus GN=Heatr6 PE=2 SV=1	4	4	5.2	5.9557e-24	1.5472	0.62966	1.9424	0.95784	1.6299	1.6001	1.2998	1.634	1.3836	1.9856	2.0851	2.0768
Q6ZPY7-2;Q6ZPY7;B9EKS2	Lysine-specific demethylase 3B	Kdm3b	>sp|Q6ZPY7-2|KDM3B_MOUSE Isoform 2 of Lysine-specific demethylase 3B OS=Mus musculus GN=Kdm3b;>sp|Q6ZPY7|KDM3B_MOUSE Lysine-specific demethylase 3B OS=Mus musculus GN=Kdm3b PE=1 SV=2;>tr|B9EKS2|B9EKS2_MOUSE Jumonji domain containing 1B OS=Mus musculus GN=K	2	2	2.1	7.3795e-05	1.1442	0.194339	1.9423	0.957766	0.75419	1.001	NaN	NaN	1.1442	1.9423	1.9499	3.5625
Q8K2Y7	39S ribosomal protein L47, mitochondrial	Mrpl47	>sp|Q8K2Y7|RM47_MOUSE 39S ribosomal protein L47, mitochondrial OS=Mus musculus GN=Mrpl47 PE=2 SV=2	2	2	7.1	0.0011765	1.0521	0.0732718	1.9423	0.957766	NaN	NaN	NaN	NaN	NaN	NaN	1.0521	1.9423
Q6DFV1	Condensin-2 complex subunit G2	Ncapg2	>sp|Q6DFV1|CNDG2_MOUSE Condensin-2 complex subunit G2 OS=Mus musculus GN=Ncapg2 PE=2 SV=2	16	16	18.5	5.2928e-53	1.4849	0.570366	1.9422	0.957692	1.2269	1.7781	1.2842	1.8891	1.7004	2.4903	2.5979	2.666
Q64685	Beta-galactoside alpha-2,6-sialyltransferase 1	St6gal1	>sp|Q64685|SIAT1_MOUSE Beta-galactoside alpha-2,6-sialyltransferase 1 OS=Mus musculus GN=St6gal1 PE=1 SV=2	3	3	8.9	3.664e-08	1.0606	0.0848807	1.941	0.9568	NaN	NaN	NaN	NaN	1.0606	1.941	NaN	NaN
Q91WD5;D3YXT0;F6RJ83	NADH dehydrogenase [ubiquinone] iron-sulfur protein 2, mitochondrial	Ndufs2	>sp|Q91WD5|NDUS2_MOUSE NADH dehydrogenase [ubiquinone] iron-sulfur protein 2, mitochondrial OS=Mus musculus GN=Ndufs2 PE=1 SV=1;>tr|D3YXT0|D3YXT0_MOUSE Uncharacterized protein OS=Mus musculus GN=Ndufs2 PE=3 SV=1;>tr|F6RJ83|F6RJ83_MOUSE NADH dehydrogenase (	12	12	30.9	1.2061e-51	0.91638	-0.125982	1.941	0.9568	NaN	NaN	0.77568	0.91598	0.91151	2	1.5129	1.9257
P81117	Nucleobindin-2	Nucb2	>sp|P81117|NUCB2_MOUSE Nucleobindin-2 OS=Mus musculus GN=Nucb2 PE=1 SV=2	2	2	7.6	4.1219e-07	0.87018	-0.200614	1.94	0.956057	0.78222	1.2886	NaN	NaN	0.96803	2.9207	NaN	NaN
P97357	TATA box-binding protein-associated factor RNA polymerase I subunit A	Taf1a	>sp|P97357|TAF1A_MOUSE TATA box-binding protein-associated factor RNA polymerase I subunit A OS=Mus musculus GN=Taf1a PE=1 SV=1	2	2	5.5	2.601e-05	1.4145	0.500292	1.9361	0.953153	NaN	NaN	NaN	NaN	1.3618	1.9007	2.3469	2.3366
P23242;E9Q0S1	Gap junction alpha-1 protein;Gap junction protein	Gja1	>sp|P23242|CXA1_MOUSE Gap junction alpha-1 protein OS=Mus musculus GN=Gja1 PE=1 SV=2;>tr|E9Q0S1|E9Q0S1_MOUSE Gap junction protein OS=Mus musculus GN=Gja1 PE=3 SV=1	3	3	11	1.9463e-77	1.0296	0.042084	1.9361	0.953153	2.4458	4.7341	2.4319	11.506	0.15224	0.29147	NaN	NaN
E9Q933;Q8BK08	Transmembrane protein 11, mitochondrial	Tmem11	>tr|E9Q933|E9Q933_MOUSE Uncharacterized protein OS=Mus musculus GN=Tmem11 PE=4 SV=1;>sp|Q8BK08|TMM11_MOUSE Transmembrane protein 11, mitochondrial OS=Mus musculus GN=Tmem11 PE=2 SV=1	3	3	18.8	1.5815e-14	1.8361	0.876645	1.9345	0.951961	NaN	NaN	NaN	NaN	NaN	NaN	1.8361	1.9345
Q8BM41;Q8CGC4;Q4KL69	Protein LSM14 homolog B	Lsm14b	>tr|Q8BM41|Q8BM41_MOUSE LSM14 homolog B (SCD6, S. cerevisiae) OS=Mus musculus GN=Lsm14b PE=2 SV=1;>sp|Q8CGC4|LS14B_MOUSE Protein LSM14 homolog B OS=Mus musculus GN=Lsm14b PE=2 SV=3;>tr|Q4KL69|Q4KL69_MOUSE Lsm14b protein OS=Mus musculus GN=Lsm14b PE=2 SV=1	2	2	10.8	2.127e-06	1.2912	0.368712	1.933	0.950842	NaN	NaN	NaN	NaN	1.2912	1.933	NaN	NaN
Q9JLN9	Serine/threonine-protein kinase mTOR	Mtor	>sp|Q9JLN9|MTOR_MOUSE Serine/threonine-protein kinase mTOR OS=Mus musculus GN=Mtor PE=1 SV=2	7	7	3.2	2.9567e-15	1.2405	0.310922	1.9328	0.950692	2.3939	4.8076	NaN	NaN	1.0508	1.8988	1.0575	1.8048
Q8VEM8;G5E902	Phosphate carrier protein, mitochondrial	Slc25a3	>sp|Q8VEM8|MPCP_MOUSE Phosphate carrier protein, mitochondrial OS=Mus musculus GN=Slc25a3 PE=1 SV=1;>tr|G5E902|G5E902_MOUSE MCG10343, isoform CRA_b OS=Mus musculus GN=Slc25a3 PE=3 SV=1	18	18	40.9	3.4034e-197	1.4608	0.546759	1.9322	0.950244	1.2797	1.6431	1.384	1.7307	1.4703	2.1264	2.291	2.3576
E9Q919;Q9Z0Y1	Dynactin subunit 3	Dctn3	>tr|E9Q919|E9Q919_MOUSE Uncharacterized protein OS=Mus musculus GN=Dctn3 PE=4 SV=1;>sp|Q9Z0Y1|DCTN3_MOUSE Dynactin subunit 3 OS=Mus musculus GN=Dctn3 PE=2 SV=2	2	2	11.3	9.455e-05	1.0133	0.0190614	1.9322	0.950244	NaN	NaN	NaN	NaN	0.95421	1.7052	1.7292	2.0627
D3YZ98;Q6PF93-2;E9QLS6;Q6PF93	Phosphatidylinositol 3-kinase catalytic subunit type 3	Pik3c3	>tr|D3YZ98|D3YZ98_MOUSE Uncharacterized protein OS=Mus musculus GN=Pik3c3 PE=4 SV=1;>sp|Q6PF93-2|PK3C3_MOUSE Isoform 2 of Phosphatidylinositol 3-kinase catalytic subunit type 3 OS=Mus musculus GN=Pik3c3;>tr|E9QLS6|E9QLS6_MOUSE Uncharacterized protein OS=Mu	4	4	5.6	4.9288e-09	1.0793	0.110096	1.9296	0.948302	1.0431	1.7612	NaN	NaN	1.1676	1.9341	1.4425	1.6628
Q9R099;F8WI46;D3YZH8	Transducin beta-like protein 2	Tbl2	>sp|Q9R099|TBL2_MOUSE Transducin beta-like protein 2 OS=Mus musculus GN=Tbl2 PE=2 SV=2;>tr|F8WI46|F8WI46_MOUSE Uncharacterized protein OS=Mus musculus GN=Tbl2 PE=4 SV=1;>tr|D3YZH8|D3YZH8_MOUSE Transducin (beta)-like 2 (Fragment) OS=Mus musculus GN=Tbl2 PE=	2	2	5.7	4.2961e-05	1.5351	0.618333	1.9294	0.948152	NaN	NaN	NaN	NaN	1.5351	1.9294	NaN	NaN
D3YTQ5;Q80XL6	Acyl-CoA dehydrogenase family member 11	Acad11	>tr|D3YTQ5|D3YTQ5_MOUSE Uncharacterized protein OS=Mus musculus GN=Acad11 PE=3 SV=1;>sp|Q80XL6|ACD11_MOUSE Acyl-CoA dehydrogenase family member 11 OS=Mus musculus GN=Acad11 PE=1 SV=2	2	2	4.1	6.3476e-05	1.2392	0.309409	1.9293	0.948077	NaN	NaN	1.298	2.1263	1.183	1.7506	NaN	NaN
Q9CRT8	Exportin-T	Xpot	>sp|Q9CRT8|XPOT_MOUSE Exportin-T OS=Mus musculus GN=Xpot PE=2 SV=3	21	21	25.4	8.3281e-139	1.2746	0.350045	1.9292	0.948003	1.1378	1.5256	1.0408	1.2825	1.5267	2.7422	1.5702	2.3388
Q8BFZ9	Erlin-2	Erlin2	>sp|Q8BFZ9|ERLN2_MOUSE Erlin-2 OS=Mus musculus GN=Erlin2 PE=1 SV=1	15	12	50	2.1018e-89	1.3492	0.432104	1.9272	0.946506	1.4431	2.0586	1.5645	1.879	1.068	1.9357	1.1863	1.7317
Q9WUQ2;D3Z3S1;F6XLZ3	Prolactin regulatory element-binding protein	Preb	>sp|Q9WUQ2|PREB_MOUSE Prolactin regulatory element-binding protein OS=Mus musculus GN=Preb PE=1 SV=1;>tr|D3Z3S1|D3Z3S1_MOUSE Prolactin regulatory element binding, isoform CRA_b OS=Mus musculus GN=Preb PE=4 SV=1	8	8	27.1	7.4826e-58	1.1923	0.253747	1.9271	0.946431	1.0462	1.5145	1.1821	1.8492	1.4855	2.1867	2.009	2.7864
Q9JKC8;Q8R2R9	AP-3 complex subunit mu-1	Ap3m1	>sp|Q9JKC8|AP3M1_MOUSE AP-3 complex subunit mu-1 OS=Mus musculus GN=Ap3m1 PE=1 SV=1	3	3	11	5.8759e-09	1.2307	0.299479	1.927	0.946357	NaN	NaN	0.60536	0.83658	1.2663	2.3625	NaN	NaN
Q9DBS1	Transmembrane protein 43	Tmem43	>sp|Q9DBS1|TMM43_MOUSE Transmembrane protein 43 OS=Mus musculus GN=Tmem43 PE=1 SV=1	5	5	10.5	5.2931e-10	1.0754	0.104873	1.926	0.945608	1.0444	1.7537	1.0679	1.0275	1.063	2.9867	1.1371	2.6587
P27546;P27546-2;E9QPW8;P27546-3;F7CK47;E9QKJ8;E9PZ43;P27546-4;E9PWC0;Q78TF3;F6XPV7;F6V4Z1	Microtubule-associated protein 4;Microtubule-associated protein	Map4;Mtap4	>sp|P27546|MAP4_MOUSE Microtubule-associated protein 4 OS=Mus musculus GN=Map4 PE=1 SV=3;>sp|P27546-2|MAP4_MOUSE Isoform 2 of Microtubule-associated protein 4 OS=Mus musculus GN=Map4;>tr|E9QPW8|E9QPW8_MOUSE Microtubule-associated protein OS=Mus musculus GN	29	29	34.2	6.4495e-100	0.66048	-0.598413	1.9255	0.945233	0.31956	0.72698	0.61751	0.75581	0.64027	2.1515	1.0961	2.3542
O70152;A2BDX2;F8WII3	Dolichol-phosphate mannosyltransferase	Dpm1	>sp|O70152|DPM1_MOUSE Dolichol-phosphate mannosyltransferase OS=Mus musculus GN=Dpm1 PE=2 SV=1;>tr|A2BDX2|A2BDX2_MOUSE Dolichol-phosphate (Beta-D) mannosyltransferase 1 OS=Mus musculus GN=Dpm1 PE=4 SV=1	15	15	58.1	1.9584e-76	1.5574	0.63914	1.9243	0.944334	1.707	1.5059	1.5272	1.8675	1.3769	1.9733	2.0944	2.1276
Q9WTX5;E9PUV4	S-phase kinase-associated protein 1	Skp1;Skp1a	>sp|Q9WTX5|SKP1_MOUSE S-phase kinase-associated protein 1 OS=Mus musculus GN=Skp1 PE=1 SV=3;>tr|E9PUV4|E9PUV4_MOUSE S-phase kinase-associated protein 1A (Fragment) OS=Mus musculus GN=Skp1a PE=4 SV=1	2	2	11.7	1.8889e-05	1.4512	0.537246	1.9239	0.944034	NaN	NaN	NaN	NaN	NaN	NaN	1.4512	1.9239
Q9QUI0;Q62159	Transforming protein RhoA;Rho-related GTP-binding protein RhoC	Rhoa;Rhoc	>sp|Q9QUI0|RHOA_MOUSE Transforming protein RhoA OS=Mus musculus GN=Rhoa PE=1 SV=1;>sp|Q62159|RHOC_MOUSE Rho-related GTP-binding protein RhoC OS=Mus musculus GN=Rhoc PE=1 SV=2	2	2	9.3	0.0002552	1.1234	0.167872	1.9238	0.943959	NaN	NaN	NaN	NaN	NaN	NaN	1.1234	1.9238
A2ANY6;REV__Q04690-4;REV__E9QKP4;REV__Q04690-3;REV__E9QK33;REV__Q04690-2;REV__Q04690	Midasin	Mdn1	>tr|A2ANY6|A2ANY6_MOUSE Midasin OS=Mus musculus GN=Mdn1 PE=3 SV=1	115	115	24.5	0	1.1389	0.187641	1.9236	0.943809	NaN	NaN	1.2185	1.6468	1.0001	1.7741	1.7016	2.2633
Q3TJ76;E9PX91;Q8BSF4;F6TVX7;F7C386;D3YY63;D3Z0X7	Phosphatidylserine decarboxylase proenzyme;Phosphatidylserine decarboxylase alpha chain;Phosphatidylserine decarboxylase beta chain	Pisd;Gm20671	>tr|Q3TJ76|Q3TJ76_MOUSE MCG2531, isoform CRA_h OS=Mus musculus GN=Pisd PE=2 SV=1;>tr|E9PX91|E9PX91_MOUSE Uncharacterized protein OS=Mus musculus GN=Pisd PE=4 SV=1;>sp|Q8BSF4|PISD_MOUSE Phosphatidylserine decarboxylase proenzyme OS=Mus musculus GN=Pisd PE=2	6	6	28.2	2.3466e-15	1.3387	0.420833	1.9204	0.941407	NaN	NaN	1.3802	2.0028	0.93974	1.4308	1.8935	2.5299
E9Q1T3;Q8BPM2-2;Q8BPM2;E9PX30	Mitogen-activated protein kinase kinase kinase kinase 5	Map4k5	>tr|E9Q1T3|E9Q1T3_MOUSE Uncharacterized protein OS=Mus musculus GN=Map4k5 PE=4 SV=1;>sp|Q8BPM2-2|M4K5_MOUSE Isoform 2 of Mitogen-activated protein kinase kinase kinase kinase 5 OS=Mus musculus GN=Map4k5;>sp|Q8BPM2|M4K5_MOUSE Mitogen-activated protein kinas	2	2	2.9	9.8039e-05	2.1293	1.09038	1.92	0.941106	0.78449	1.0414	2.1293	1.92	NaN	NaN	2.1439	2.0665
P13011;Q8BNZ5;P13516;Q99PL7	Acyl-CoA desaturase 2;Acyl-CoA desaturase 1	Scd2;Scd3;Scd1	>sp|P13011|ACOD2_MOUSE Acyl-CoA desaturase 2 OS=Mus musculus GN=Scd2 PE=2 SV=2;>tr|Q8BNZ5|Q8BNZ5_MOUSE Uncharacterized protein OS=Mus musculus GN=Scd3 PE=2 SV=1;>sp|P13516|ACOD1_MOUSE Acyl-CoA desaturase 1 OS=Mus musculus GN=Scd1 PE=1 SV=2;>tr|Q99PL7|Q99PL	2	2	6.7	3.7252e-05	1.5358	0.61899	1.9185	0.939979	1.411	1.802	NaN	NaN	1.6715	2.0426	NaN	NaN
Q9DCT2	NADH dehydrogenase [ubiquinone] iron-sulfur protein 3, mitochondrial	Ndufs3	>sp|Q9DCT2|NDUS3_MOUSE NADH dehydrogenase [ubiquinone] iron-sulfur protein 3, mitochondrial OS=Mus musculus GN=Ndufs3 PE=1 SV=2	11	11	40.3	1.4575e-36	0.81224	-0.300022	1.9183	0.939828	NaN	NaN	0.77626	0.89613	0.7818	1.9183	1.0801	2.0964
Q99K74-2;Q99K74;A6PW47;Q99K74-3	Mediator of RNA polymerase II transcription subunit 24	Med24	>sp|Q99K74-2|MED24_MOUSE Isoform 2 of Mediator of RNA polymerase II transcription subunit 24 OS=Mus musculus GN=Med24;>sp|Q99K74|MED24_MOUSE Mediator of RNA polymerase II transcription subunit 24 OS=Mus musculus GN=Med24 PE=1 SV=1;>tr|A6PW47|A6PW47_MOUSE M	3	3	4.7	3.7381e-14	1.092	0.126973	1.9176	0.939302	1.0404	1.2745	NaN	NaN	1.0972	2.2629	NaN	NaN
Q8BJ03-2;E9QPY1;Q8BJ03	Cytochrome c oxidase assembly protein COX15 homolog	Cox15	>sp|Q8BJ03-2|COX15_MOUSE Isoform 2 of Cytochrome c oxidase assembly protein COX15 homolog OS=Mus musculus GN=Cox15;>tr|E9QPY1|E9QPY1_MOUSE Uncharacterized protein OS=Mus musculus GN=Cox15 PE=4 SV=1;>sp|Q8BJ03|COX15_MOUSE Cytochrome c oxidase assembly prote	8	8	26.3	1.478e-41	1.9168	0.9387	1.9172	0.939001	1.7281	1.7944	2.1307	1.8039	2.1192	2.592	NaN	NaN
P10852;G3UWA6	4F2 cell-surface antigen heavy chain	Slc3a2	>sp|P10852|4F2_MOUSE 4F2 cell-surface antigen heavy chain OS=Mus musculus GN=Slc3a2 PE=1 SV=1;>tr|G3UWA6|G3UWA6_MOUSE Solute carrier family 3 (Activators of dibasic and neutral amino acid transport), member 2, isoform CRA_b OS=Mus musculus GN=Slc3a2 PE=4 S	21	21	47.5	1.3065e-138	1.1069	0.146525	1.917	0.93885	0.79615	1.3592	0.83229	1.0009	1.2199	2.6724	1.9306	2.7804
Q9CX34	Suppressor of G2 allele of SKP1 homolog	Sugt1	>sp|Q9CX34|SUGT1_MOUSE Suppressor of G2 allele of SKP1 homolog OS=Mus musculus GN=Sugt1 PE=2 SV=3	17	17	59.2	5.1766e-108	1.1234	0.167872	1.9166	0.938549	0.92996	1.495	1.2208	1.7434	1.1078	2.1417	1.5906	2.1377
Q02384	Son of sevenless homolog 2	Sos2	>sp|Q02384|SOS2_MOUSE Son of sevenless homolog 2 OS=Mus musculus GN=Sos2 PE=1 SV=2	16	9	13.7	3.5992e-50	3.6553	1.86999	1.9151	0.93742	1.1161	1.8243	4.553	3.8534	3.2746	2.4665	3.2543	1.417
Q8BYA0	Tubulin-specific chaperone D	Tbcd	>sp|Q8BYA0|TBCD_MOUSE Tubulin-specific chaperone D OS=Mus musculus GN=Tbcd PE=2 SV=1	5	5	5.7	1.1487e-13	1.2611	0.334683	1.9123	0.935309	NaN	NaN	0.31385	0.41313	1.9517	2.4956	1.8831	2.2511
Q80T85	DDB1- and CUL4-associated factor 5	Dcaf5	>sp|Q80T85|DCAF5_MOUSE DDB1- and CUL4-associated factor 5 OS=Mus musculus GN=Dcaf5 PE=1 SV=2	3	3	2.9	1.8783e-05	0.818	-0.289827	1.9108	0.934177	NaN	NaN	NaN	NaN	0.818	1.9108	NaN	NaN
O54916;D3Z2E3;O54916-4;E9Q632;O54916-3;F6R6F1;D6RIN6;O54916-2;F6YT69;F7AB82;Q3UHF8;B1AV20;Q80XA6;A2AFI8;B9EI38	RalBP1-associated Eps domain-containing protein 1	Reps1	>sp|O54916|REPS1_MOUSE RalBP1-associated Eps domain-containing protein 1 OS=Mus musculus GN=Reps1 PE=1 SV=2;>tr|D3Z2E3|D3Z2E3_MOUSE RalBP1-associated Eps domain-containing protein OS=Mus musculus GN=Reps1 PE=4 SV=1;>sp|O54916-4|REPS1_MOUSE Isoform 4 of Ral	10	10	16.5	4.1236e-25	1.569	0.649845	1.9105	0.93395	NaN	NaN	0.97687	0.83935	1.5588	1.9525	1.8221	1.8845
P08003	Protein disulfide-isomerase A4	Pdia4	>sp|P08003|PDIA4_MOUSE Protein disulfide-isomerase A4 OS=Mus musculus GN=Pdia4 PE=1 SV=3	10	10	19.4	2.1438e-61	0.88094	-0.182884	1.9099	0.933497	0.91905	1.9099	0.48257	0.31638	0.86436	2.5179	1.0851	3.285
P24547	Inosine-5-monophosphate dehydrogenase 2	Impdh2	>sp|P24547|IMDH2_MOUSE Inosine-5-monophosphate dehydrogenase 2 OS=Mus musculus GN=Impdh2 PE=1 SV=2	21	20	39.1	1.4544e-286	0.47093	-1.08642	1.9083	0.932288	0.31403	0.99037	0.28679	0.34015	0.52317	2.0313	0.64328	2.2809
Q6PHQ8;F7A8R0;E9Q6K7;F6UFC8;E9Q2U4;F6WYJ5;F6ZAJ8	N-alpha-acetyltransferase 35, NatC auxiliary subunit	Naa35	>sp|Q6PHQ8|NAA35_MOUSE N-alpha-acetyltransferase 35, NatC auxiliary subunit OS=Mus musculus GN=Naa35 PE=1 SV=1;>tr|F7A8R0|F7A8R0_MOUSE N(alpha)-acetyltransferase 35, NatC auxiliary subunit (Fragment) OS=Mus musculus GN=Naa35 PE=4 SV=1	22	22	34.1	1.8159e-90	1.4359	0.521955	1.9076	0.931759	1.0142	1.2564	1.5604	1.9732	1.5322	2.1197	2.0574	2.1858
Q9DB20;D3Z4J0;F7D3P8	ATP synthase subunit O, mitochondrial	Atp5o;Gm5436	>sp|Q9DB20|ATPO_MOUSE ATP synthase subunit O, mitochondrial OS=Mus musculus GN=Atp5o PE=1 SV=1;>tr|D3Z4J0|D3Z4J0_MOUSE MCG51900 OS=Mus musculus GN=Gm5436 PE=3 SV=1	11	8	64.8	4.9643e-77	0.82392	-0.279424	1.9066	0.931002	NaN	NaN	NaN	NaN	0.64773	1.6523	0.92895	2.4478
E9QM70;G5E8J0;O35516-2;O35516	Neurogenic locus notch homolog protein 2;Notch 2 extracellular truncation;Notch 2 intracellular domain	Notch2	>tr|E9QM70|E9QM70_MOUSE Uncharacterized protein OS=Mus musculus GN=Notch2 PE=4 SV=1;>tr|G5E8J0|G5E8J0_MOUSE Notch gene homolog 2 (Drosophila), isoform CRA_a OS=Mus musculus GN=Notch2 PE=4 SV=1;>sp|O35516-2|NOTC2_MOUSE Isoform 2 of Neurogenic locus notch ho	6	6	4	5.2452e-35	0.44948	-1.15367	1.9055	0.93017	41.033	77.123	0.27955	1.2422	0.19626	1.0209	0.76551	1.8824
Q99KK7	Dipeptidyl peptidase 3	Dpp3	>sp|Q99KK7|DPP3_MOUSE Dipeptidyl peptidase 3 OS=Mus musculus GN=Dpp3 PE=2 SV=2	2	2	6.1	2.6017e-07	0.80498	-0.312975	1.903	0.928276	0.80498	1.903	NaN	NaN	NaN	NaN	NaN	NaN
Q8C1Y8	Vacuolar fusion protein CCZ1 homolog	Ccz1	>sp|Q8C1Y8|CCZ1_MOUSE Vacuolar fusion protein CCZ1 homolog OS=Mus musculus GN=Ccz1 PE=1 SV=1	3	3	7.5	1.7791e-07	1.1027	0.14104	1.9018	0.927366	NaN	NaN	1.0761	1.2559	1.116	1.9987	NaN	NaN
Q924S7;Q5SRF8	Sprouty-related, EVH1 domain-containing protein 2	Spred2	>sp|Q924S7|SPRE2_MOUSE Sprouty-related, EVH1 domain-containing protein 2 OS=Mus musculus GN=Spred2 PE=1 SV=1;>tr|Q5SRF8|Q5SRF8_MOUSE Sprouty protein with EVH-1 domain 2, related sequence OS=Mus musculus GN=Spred2 PE=2 SV=1	3	2	9.5	4.4321e-26	0.4426	-1.17592	1.9008	0.926607	NaN	NaN	0.4426	1.9008	NaN	NaN	NaN	NaN
Q3UHJ1;Q60803	TNF receptor-associated factor 3	Traf3	>tr|Q3UHJ1|Q3UHJ1_MOUSE Uncharacterized protein OS=Mus musculus GN=Traf3 PE=2 SV=1;>sp|Q60803|TRAF3_MOUSE TNF receptor-associated factor 3 OS=Mus musculus GN=Traf3 PE=1 SV=2	2	2	4.4	0.00041412	1.2108	0.275961	1.8996	0.925696	NaN	NaN	NaN	NaN	1.2108	1.8996	NaN	NaN
Q3UGP8	Putative Dol-P-Glc:Glc(2)Man(9)GlcNAc(2)-PP-Dol alpha-1,2-glucosyltransferase	Alg10b	>sp|Q3UGP8|AG10B_MOUSE Putative Dol-P-Glc:Glc(2)Man(9)GlcNAc(2)-PP-Dol alpha-1,2-glucosyltransferase OS=Mus musculus GN=Alg10b PE=2 SV=1	2	2	3.6	0.00081459	1.448	0.534062	1.8971	0.923796	1.6178	2.3391	NaN	NaN	1.2961	1.5387	NaN	NaN
Q61846;A2ALQ9;A2ALR0	Maternal embryonic leucine zipper kinase	Melk	>sp|Q61846|MELK_MOUSE Maternal embryonic leucine zipper kinase OS=Mus musculus GN=Melk PE=1 SV=2	5	5	8.4	2.7995e-10	1.1397	0.188654	1.8971	0.923796	NaN	NaN	NaN	NaN	1.1397	1.8971	NaN	NaN
P24288;Q8CBC8;F8WIH8;E9Q4K3;B2KFA9;B2KFA8	Branched-chain-amino-acid aminotransferase, cytosolic;Branched-chain-amino-acid aminotransferase	Bcat1	>sp|P24288|BCAT1_MOUSE Branched-chain-amino-acid aminotransferase, cytosolic OS=Mus musculus GN=Bcat1 PE=2 SV=2;>tr|Q8CBC8|Q8CBC8_MOUSE Branched-chain-amino-acid aminotransferase OS=Mus musculus GN=Bcat1 PE=2 SV=1;>tr|F8WIH8|F8WIH8_MOUSE Branched-chain-ami	5	5	15.5	1.2959e-12	0.61103	-0.710685	1.8968	0.923568	0.61103	1.8968	NaN	NaN	NaN	NaN	NaN	NaN
Q9D0L4;Q9D0L4-2	Uncharacterized aarF domain-containing protein kinase 1	Adck1	>sp|Q9D0L4|ADCK1_MOUSE Uncharacterized aarF domain-containing protein kinase 1 OS=Mus musculus GN=Adck1 PE=2 SV=1;>sp|Q9D0L4-2|ADCK1_MOUSE Isoform 2 of Uncharacterized aarF domain-containing protein kinase 1 OS=Mus musculus GN=Adck1	4	4	12.6	4.0048e-10	1.8441	0.882917	1.8952	0.92235	NaN	NaN	2.0456	2.0956	1.4692	1.4765	2.024	1.9227
Q6A026;E9QPI5	Sister chromatid cohesion protein PDS5 homolog A	Pds5a	>sp|Q6A026|PDS5A_MOUSE Sister chromatid cohesion protein PDS5 homolog A OS=Mus musculus GN=Pds5a PE=2 SV=3;>tr|E9QPI5|E9QPI5_MOUSE Uncharacterized protein OS=Mus musculus GN=Pds5a PE=4 SV=1	48	45	36	7.145e-214	1.1365	0.184598	1.8926	0.92037	0.89451	1.2087	1.132	1.2939	1.1643	2.0634	1.9219	2.5678
E9QNG1;B2RR82;Q9Z0R6;Q9Z0R6-2;Q3V3Y8;F6U8U1;F6TKT3	Intersectin-2	Itsn2	>tr|E9QNG1|E9QNG1_MOUSE Uncharacterized protein OS=Mus musculus GN=Itsn2 PE=4 SV=1;>tr|B2RR82|B2RR82_MOUSE Itsn2 protein OS=Mus musculus GN=Itsn2 PE=2 SV=1;>sp|Q9Z0R6|ITSN2_MOUSE Intersectin-2 OS=Mus musculus GN=Itsn2 PE=1 SV=2	11	10	8	3.1563e-23	2.2472	1.16813	1.8921	0.919988	NaN	NaN	2.0808	1.8135	1.3609	1.2325	3.4597	2.6449
Q80V94;A2ASB5;A2ASB3	AP-4 complex subunit epsilon-1	Ap4e1	>sp|Q80V94|AP4E1_MOUSE AP-4 complex subunit epsilon-1 OS=Mus musculus GN=Ap4e1 PE=2 SV=3;>tr|A2ASB5|A2ASB5_MOUSE Adaptor-related protein complex AP-4, epsilon 1 (Fragment) OS=Mus musculus GN=Ap4e1 PE=4 SV=1;>tr|A2ASB3|A2ASB3_MOUSE Adaptor-related protein c	2	2	2.3	0.000382	1.3693	0.453439	1.892	0.919912	NaN	NaN	1.785	2.2528	1.0505	1.5889	NaN	NaN
Q7TMG8;O55126	Protein NipSnap homolog 2	Gbas	>tr|Q7TMG8|Q7TMG8_MOUSE Glioblastoma amplified sequence OS=Mus musculus GN=Gbas PE=2 SV=1;>sp|O55126|NIPS2_MOUSE Protein NipSnap homolog 2 OS=Mus musculus GN=Gbas PE=2 SV=1	2	2	7.5	0.00067433	1.3055	0.384602	1.89	0.918386	NaN	NaN	NaN	NaN	1.3055	1.89	NaN	NaN
Q3TWV4;P84091	AP-2 complex subunit mu	Ap2m1	>tr|Q3TWV4|Q3TWV4_MOUSE Adaptor protein complex AP-2, mu1, isoform CRA_a OS=Mus musculus GN=Ap2m1 PE=2 SV=1;>sp|P84091|AP2M1_MOUSE AP-2 complex subunit mu OS=Mus musculus GN=Ap2m1 PE=1 SV=1	14	14	35.8	2.2366e-52	1.6851	0.752834	1.8899	0.91831	1.4496	1.7815	1.5957	1.0822	1.7965	2.1599	1.8355	1.7635
E9Q3H9;Q6R3M4-2;Q6R3M4;E9QLB3;E9QJU6;E9QAB3	DNA polymerase iota	Poli	>tr|E9Q3H9|E9Q3H9_MOUSE Uncharacterized protein OS=Mus musculus GN=Poli PE=4 SV=1;>sp|Q6R3M4-2|POLI_MOUSE Isoform 2 of DNA polymerase iota OS=Mus musculus GN=Poli;>sp|Q6R3M4|POLI_MOUSE DNA polymerase iota OS=Mus musculus GN=Poli PE=1 SV=1;>tr|E9QLB3|E9QLB3	3	3	4.8	7.5681e-09	1.7206	0.782912	1.8884	0.917164	0.90476	1.0715	NaN	NaN	2.0322	2.1431	NaN	NaN
Q91WQ3;A2A7S7;F6VXZ2	Tyrosine--tRNA ligase, cytoplasmic	Yars	>sp|Q91WQ3|SYYC_MOUSE Tyrosine--tRNA ligase, cytoplasmic OS=Mus musculus GN=Yars PE=2 SV=3;>tr|A2A7S7|A2A7S7_MOUSE Tyrosyl-tRNA synthetase OS=Mus musculus GN=Yars PE=4 SV=1	7	7	13.8	4.56e-13	0.50309	-0.991112	1.8877	0.91663	NaN	NaN	0.18316	0.28485	0.53372	1.952	0.56474	1.8528
Q7TSI3	Serine/threonine-protein phosphatase 6 regulatory subunit 1	Ppp6r1	>sp|Q7TSI3|PP6R1_MOUSE Serine/threonine-protein phosphatase 6 regulatory subunit 1 OS=Mus musculus GN=Ppp6r1 PE=1 SV=1	15	15	20.8	2.166e-77	1.0612	0.0856966	1.8865	0.915712	0.70483	1.2793	1.1081	1.1224	1.0205	1.9149	1.5893	2.1607
Q04207-2;Q04207	Transcription factor p65	Rela	>sp|Q04207-2|TF65_MOUSE Isoform p65 delta of Transcription factor p65 OS=Mus musculus GN=Rela;>sp|Q04207|TF65_MOUSE Transcription factor p65 OS=Mus musculus GN=Rela PE=1 SV=1	7	6	15.2	8.8098e-28	1.0363	0.0514417	1.8846	0.914258	0.77749	1.1952	1.037	1.5741	1.1487	3.493	0.36276	0.77834
E9PVA8;E9Q005;Q8BIX2;Q6NV94		Gcn1l1	>tr|E9PVA8|E9PVA8_MOUSE Uncharacterized protein OS=Mus musculus GN=Gcn1l1 PE=4 SV=1	76	76	33.7	0	1.2434	0.31429	1.8845	0.914182	1.0514	1.4531	1.2122	1.5332	1.2921	2.4516	2.0376	2.6849
P30276;Q68EM3	G2/mitotic-specific cyclin-B2	Ccnb2	>sp|P30276|CCNB2_MOUSE G2/mitotic-specific cyclin-B2 OS=Mus musculus GN=Ccnb2 PE=2 SV=2	4	3	11.3	9.5064e-08	0.97143	-0.0418181	1.8819	0.91219	0.98268	1.5505	NaN	NaN	0.96031	2.2841	NaN	NaN
Q07832	Serine/threonine-protein kinase PLK1	Plk1	>sp|Q07832|PLK1_MOUSE Serine/threonine-protein kinase PLK1 OS=Mus musculus GN=Plk1 PE=1 SV=2	15	15	27.2	5.688e-106	1.221	0.288063	1.8818	0.912113	1.2389	1.8802	1.5582	2.0915	0.9437	1.6877	1.4757	1.8185
Q9DBG3;Q9DBG3-2;Q5SWR0	AP-2 complex subunit beta	Ap2b1	>sp|Q9DBG3|AP2B1_MOUSE AP-2 complex subunit beta OS=Mus musculus GN=Ap2b1 PE=1 SV=1;>sp|Q9DBG3-2|AP2B1_MOUSE Isoform 2 of AP-2 complex subunit beta OS=Mus musculus GN=Ap2b1	35	22	44.9	1.7259e-278	1.7779	0.830174	1.8801	0.910809	1.0963	1.3655	1.7358	1.6455	1.903	2.1478	2.3701	2.3759
Q3TYS2	Uncharacterized protein C17orf62 homolog		>sp|Q3TYS2|CQ062_MOUSE Uncharacterized protein C17orf62 homolog OS=Mus musculus PE=2 SV=2	3	3	16	1.6809e-06	1.6292	0.704164	1.8791	0.910042	NaN	NaN	NaN	NaN	NaN	NaN	1.6292	1.8791
Q9Z2U0;Q9CWH6;B7ZMS4;F6ZKL1	Proteasome subunit alpha type-7	Psma7	>sp|Q9Z2U0|PSA7_MOUSE Proteasome subunit alpha type-7 OS=Mus musculus GN=Psma7 PE=1 SV=1	18	18	62.5	9.0864e-168	0.80775	-0.308019	1.878	0.909197	0.44699	0.94904	0.7728	0.94083	0.9392	2.1391	1.3606	2.2855
Q6ZWZ6;D3Z1P4;P63323;D3Z6B6	40S ribosomal protein S12	Rps12;Gm10063;Rps12-ps2	>tr|Q6ZWZ6|Q6ZWZ6_MOUSE 40S ribosomal protein S12 OS=Mus musculus GN=Rps12 PE=2 SV=1;>tr|D3Z1P4|D3Z1P4_MOUSE 40S ribosomal protein S12 OS=Mus musculus GN=Gm10063 PE=3 SV=1;>sp|P63323|RS12_MOUSE 40S ribosomal protein S12 OS=Mus musculus GN=Rps12 PE=1 SV=2;>	3	3	35.6	1.102e-21	0.61599	-0.699021	1.878	0.909197	NaN	NaN	NaN	NaN	0.69359	2.5094	0.54927	1.878
Q91VK1	Basic leucine zipper and W2 domain-containing protein 2	Bzw2	>sp|Q91VK1|BZW2_MOUSE Basic leucine zipper and W2 domain-containing protein 2 OS=Mus musculus GN=Bzw2 PE=1 SV=1	4	4	9.1	1.7748e-07	0.77674	-0.364496	1.8776	0.90889	NaN	NaN	NaN	NaN	0.77674	1.8776	NaN	NaN
Q64737;Q64737-2;D6RCG1	Trifunctional purine biosynthetic protein adenosine-3;Phosphoribosylamine--glycine ligase;Phosphoribosylformylglycinamidine cyclo-ligase;Phosphoribosylglycinamide formyltransferase	Gart	>sp|Q64737|PUR2_MOUSE Trifunctional purine biosynthetic protein adenosine-3 OS=Mus musculus GN=Gart PE=2 SV=3	38	38	49.6	0	0.72955	-0.454921	1.8776	0.90889	0.66004	1.1898	0.64802	0.7384	0.74158	2.0454	0.9926	2.0123
Q9EQQ9;Q9EQQ9-3;Q9EQQ9-2	Bifunctional protein NCOAT;Protein O-GlcNAcase;Histone acetyltransferase	Mgea5	>sp|Q9EQQ9|NCOAT_MOUSE Bifunctional protein NCOAT OS=Mus musculus GN=Mgea5 PE=1 SV=2;>sp|Q9EQQ9-3|NCOAT_MOUSE Isoform 3 of Bifunctional protein NCOAT OS=Mus musculus GN=Mgea5	5	5	7	8.6626e-11	1.3447	0.427284	1.8763	0.907891	0.90305	0.75972	1.1057	1.4409	1.5234	1.9192	2.0177	1.9983
Q8BXA1;D3YVW2	Golgi integral membrane protein 4	Golim4	>sp|Q8BXA1|GOLI4_MOUSE Golgi integral membrane protein 4 OS=Mus musculus GN=Golim4 PE=1 SV=1;>tr|D3YVW2|D3YVW2_MOUSE Uncharacterized protein OS=Mus musculus GN=Golim4 PE=4 SV=1	4	4	6.7	8.1166e-07	1.2708	0.345737	1.8749	0.906814	0.21654	0.25493	2.4756	1.8749	1.2708	1.9509	NaN	NaN
O08914	Fatty-acid amide hydrolase 1	Faah	>sp|O08914|FAAH1_MOUSE Fatty-acid amide hydrolase 1 OS=Mus musculus GN=Faah PE=2 SV=1	4	4	16.2	8.2443e-28	1.2879	0.365021	1.8734	0.905659	NaN	NaN	1.1332	1.3745	1.2621	2.0522	1.859	2.0307
Q91VD9	NADH-ubiquinone oxidoreductase 75 kDa subunit, mitochondrial	Ndufs1	>sp|Q91VD9|NDUS1_MOUSE NADH-ubiquinone oxidoreductase 75 kDa subunit, mitochondrial OS=Mus musculus GN=Ndufs1 PE=1 SV=2	23	23	36.7	2.5696e-133	0.83439	-0.261206	1.8718	0.904426	0.7315	1.0047	0.80762	0.94027	0.84164	1.9706	1.2858	2.3294
Q8BH15-3;Q8BH15-2;Q8BH15;Q8BH15-4;Q8BH15-5	CCR4-NOT transcription complex subunit 10	Cnot10	>sp|Q8BH15-3|CNOTA_MOUSE Isoform 3 of CCR4-NOT transcription complex subunit 10 OS=Mus musculus GN=Cnot10;>sp|Q8BH15-2|CNOTA_MOUSE Isoform 2 of CCR4-NOT transcription complex subunit 10 OS=Mus musculus GN=Cnot10;>sp|Q8BH15|CNOTA_MOUSE CCR4-NOT transcriptio	8	8	16.1	3.5644e-20	1.0719	0.10017	1.8699	0.902961	0.77234	1.6831	1.1458	0.9346	0.97608	1.9052	1.2391	1.912
P62196;E9Q0L5	26S protease regulatory subunit 8	Psmc5	>sp|P62196|PRS8_MOUSE 26S protease regulatory subunit 8 OS=Mus musculus GN=Psmc5 PE=1 SV=1;>tr|E9Q0L5|E9Q0L5_MOUSE Uncharacterized protein OS=Mus musculus GN=Psmc5 PE=3 SV=1	28	28	70.9	0	1.0117	0.0167816	1.8697	0.902807	0.711	1.1077	0.91316	1.1597	1.0227	1.9874	1.6451	2.2669
D3YUM1;Q91YT0;D3Z1U9;D3YXX5;D3Z0K1;D6RG60	NADH dehydrogenase [ubiquinone] flavoprotein 1, mitochondrial	Ndufv1	>tr|D3YUM1|D3YUM1_MOUSE Uncharacterized protein OS=Mus musculus GN=Ndufv1 PE=4 SV=1;>sp|Q91YT0|NDUV1_MOUSE NADH dehydrogenase [ubiquinone] flavoprotein 1, mitochondrial OS=Mus musculus GN=Ndufv1 PE=1 SV=1;>tr|D3Z1U9|D3Z1U9_MOUSE Uncharacterized protein OS=	9	9	23.3	3.229e-24	0.82834	-0.271705	1.868	0.901494	0.64238	0.75287	1.7566	0.55772	0.82834	2.1375	0.74986	1.7778
D3YVC9;Q8C0K5	Graves disease carrier protein homolog	Slc25a16	>tr|D3YVC9|D3YVC9_MOUSE Solute carrier family 25 (mitochondrial carrier, Graves disease autoantigen), member 16 (Fragment) OS=Mus musculus GN=Slc25a16 PE=3 SV=1;>sp|Q8C0K5|GDC_MOUSE Graves disease carrier protein homolog OS=Mus musculus GN=Slc25a16 PE=2 SV	4	4	13.4	1.5295e-09	1.3091	0.388575	1.8675	0.901108	2.032	2.242	0.76276	0.71764	1.2226	1.7868	NaN	NaN
P70303;P70303-3;P70303-2;A2AEQ5	CTP synthase 2	Ctps2	>sp|P70303|PYRG2_MOUSE CTP synthase 2 OS=Mus musculus GN=Ctps2 PE=1 SV=1;>sp|P70303-3|PYRG2_MOUSE Isoform 3 of CTP synthase 2 OS=Mus musculus GN=Ctps2;>sp|P70303-2|PYRG2_MOUSE Isoform 2 of CTP synthase 2 OS=Mus musculus GN=Ctps2	7	4	14.7	4.1731e-43	1.3707	0.454913	1.8671	0.900799	0.81607	0.91396	0.89533	22.303	1.5315	1.834	2.1304	1.9708
E9Q634;F7DDA8;G3V011;Q8CG29;P70248	Unconventional myosin-Ie	Myo1e	>sp|E9Q634|MYO1E_MOUSE Unconventional myosin-Ie OS=Mus musculus GN=Myo1e PE=1 SV=1	18	18	17.6	3.9444e-50	1.1448	0.195096	1.8671	0.900799	0.93776	1.2653	0.34818	0.70606	1.1253	1.9555	1.5393	1.7946
P70168	Importin subunit beta-1	Kpnb1	>sp|P70168|IMB1_MOUSE Importin subunit beta-1 OS=Mus musculus GN=Kpnb1 PE=1 SV=2	33	33	41.6	0	0.87368	-0.194823	1.8649	0.899098	0.71102	1.1749	0.75078	0.93597	0.94223	2.3341	1.2966	2.4732
Q99J25	rRNA methyltransferase 1, mitochondrial	Mrm1	>sp|Q99J25|MRM1_MOUSE rRNA methyltransferase 1, mitochondrial OS=Mus musculus GN=Mrm1 PE=2 SV=2	2	2	7.2	0.00012272	1.3139	0.393855	1.8644	0.898711	NaN	NaN	NaN	NaN	1.3139	1.8644	NaN	NaN
Q9R233-2;E9QKX9;Q9R233;Q3TCU5;G3UZZ2;G3UWL0	Tapasin	Tapbp	>sp|Q9R233-2|TPSN_MOUSE Isoform Short of Tapasin OS=Mus musculus GN=Tapbp;>tr|E9QKX9|E9QKX9_MOUSE TAP-binding protein OS=Mus musculus GN=Tapbp PE=4 SV=1;>sp|Q9R233|TPSN_MOUSE Tapasin OS=Mus musculus GN=Tapbp PE=2 SV=2;>tr|Q3TCU5|Q3TCU5_MOUSE Uncharacterize	6	6	15.4	5.8582e-16	1.1376	0.185993	1.8626	0.897318	0.92	1.1914	1.4338	1.3712	1.0435	1.9563	1.447	1.857
Q61586	Glycerol-3-phosphate acyltransferase 1, mitochondrial	Gpam	>sp|Q61586|GPAT1_MOUSE Glycerol-3-phosphate acyltransferase 1, mitochondrial OS=Mus musculus GN=Gpam PE=1 SV=2	3	3	5.7	1.9147e-06	1.497	0.582074	1.8622	0.897008	1.9131	1.7426	1.497	1.8622	0.78677	1.8836	NaN	NaN
Q5SV85;Q5SV85-2;F6YUG5	Synergin gamma	Synrg	>sp|Q5SV85|SYNRG_MOUSE Synergin gamma OS=Mus musculus GN=Synrg PE=1 SV=1;>sp|Q5SV85-2|SYNRG_MOUSE Isoform 2 of Synergin gamma OS=Mus musculus GN=Synrg	8	8	8.7	4.1808e-18	0.91159	-0.133543	1.862	0.896853	NaN	NaN	0.40422	0.47168	0.91978	1.8682	1.1237	1.8132
Q9Z2U1;D3YX79	Proteasome subunit alpha type-5;Proteasome subunit alpha type	Psma5;Gm8394	>sp|Q9Z2U1|PSA5_MOUSE Proteasome subunit alpha type-5 OS=Mus musculus GN=Psma5 PE=1 SV=1;>tr|D3YX79|D3YX79_MOUSE Proteasome subunit alpha type OS=Mus musculus GN=Gm8394 PE=3 SV=1	11	11	51.9	1.1593e-137	0.88213	-0.180937	1.8605	0.89569	0.51852	1.1226	0.73427	0.84338	0.85527	2.0877	1.2437	2.2872
Q61102	ATP-binding cassette sub-family B member 7, mitochondrial	Abcb7	>sp|Q61102|ABCB7_MOUSE ATP-binding cassette sub-family B member 7, mitochondrial OS=Mus musculus GN=Abcb7 PE=1 SV=3	10	10	19.9	7.1486e-37	1.2684	0.34301	1.8593	0.89476	1.095	1.7306	1.1317	1.8986	1.8354	2.3016	2.8794	2.7447
P17426-2;P17426;F6TPX8;E9PWD0	AP-2 complex subunit alpha-1	Ap2a1	>sp|P17426-2|AP2A1_MOUSE Isoform B of AP-2 complex subunit alpha-1 OS=Mus musculus GN=Ap2a1;>sp|P17426|AP2A1_MOUSE AP-2 complex subunit alpha-1 OS=Mus musculus GN=Ap2a1 PE=1 SV=1	38	29	44.6	1.6085e-221	1.8414	0.880803	1.8582	0.893906	1.3019	1.4168	1.8007	1.8122	1.9132	1.9207	2.5632	2.2347
P35585;D3YZ71;Q9WVP1;Q9WVP1-2	AP-1 complex subunit mu-1	Ap1m1	>sp|P35585|AP1M1_MOUSE AP-1 complex subunit mu-1 OS=Mus musculus GN=Ap1m1 PE=1 SV=3	19	19	52	4.1452e-121	1.3282	0.409472	1.8582	0.893906	1.2292	1.5021	1.3834	1.5541	1.2134	1.9496	1.5487	2.1294
P63101;D3YXN6;D3YXF4;D3YW45	14-3-3 protein zeta/delta	Ywhaz	>sp|P63101|1433Z_MOUSE 14-3-3 protein zeta/delta OS=Mus musculus GN=Ywhaz PE=1 SV=1	20	14	65.7	0	0.68314	-0.549747	1.8579	0.893673	0.5024	1.3166	0.41625	0.58515	0.94206	2.6343	0.99469	2.2731
Q8CH72;A2AGS1;A2AGS0	E3 ubiquitin-protein ligase TRIM32	Trim32	>sp|Q8CH72|TRI32_MOUSE E3 ubiquitin-protein ligase TRIM32 OS=Mus musculus GN=Trim32 PE=1 SV=2;>tr|A2AGS1|A2AGS1_MOUSE Tripartite motif protein 32 (Fragment) OS=Mus musculus GN=Trim32 PE=4 SV=1	8	8	12.7	1.4206e-48	1.4827	0.568227	1.8565	0.892585	1.0959	1.0864	1.7163	1.8565	1.6149	1.9645	1.6105	2.1273
Q9CZ30;Q9CZ30-2;B1AYJ9	Obg-like ATPase 1	Ola1	>sp|Q9CZ30|OLA1_MOUSE Obg-like ATPase 1 OS=Mus musculus GN=Ola1 PE=1 SV=1	5	5	15.4	5.7835e-29	0.43538	-1.19965	1.8555	0.891808	0.51817	1.9102	0.27951	0.3442	NaN	NaN	NaN	NaN
Q9D1H6;A2AJX3	NADH dehydrogenase [ubiquinone] 1 alpha subcomplex assembly factor 4	Ndufaf4	>sp|Q9D1H6|NDUF4_MOUSE NADH dehydrogenase [ubiquinone] 1 alpha subcomplex assembly factor 4 OS=Mus musculus GN=Ndufaf4 PE=2 SV=1;>tr|A2AJX3|A2AJX3_MOUSE Novel protein (Possible ortholog of Rat hormone-regulated proliferation-associated 20 kDa protein (HRPA	2	2	13.3	2.6904e-08	1.0929	0.128161	1.8509	0.888227	NaN	NaN	NaN	NaN	0.97717	1.8552	1.1398	1.8059
O70503;O70503-2	Estradiol 17-beta-dehydrogenase 12	Hsd17b12	>sp|O70503|DHB12_MOUSE Estradiol 17-beta-dehydrogenase 12 OS=Mus musculus GN=Hsd17b12 PE=2 SV=1;>sp|O70503-2|DHB12_MOUSE Isoform 2 of Estradiol 17-beta-dehydrogenase 12 OS=Mus musculus GN=Hsd17b12	20	20	67.6	2.4487e-156	1.5266	0.610322	1.8501	0.887603	1.6216	1.9443	1.1707	1.4176	1.3729	1.5894	2.0969	2.2769
Q62419	Endophilin-A2	Sh3gl1	>sp|Q62419|SH3G1_MOUSE Endophilin-A2 OS=Mus musculus GN=Sh3gl1 PE=1 SV=1	2	2	6	0.00016624	1.3637	0.447526	1.85	0.887525	1.3637	1.85	NaN	NaN	NaN	NaN	NaN	NaN
Q80ZS3	28S ribosomal protein S26, mitochondrial	Mrps26	>sp|Q80ZS3|RT26_MOUSE 28S ribosomal protein S26, mitochondrial OS=Mus musculus GN=Mrps26 PE=2 SV=1	6	6	28.5	9.0982e-32	1.1516	0.20364	1.8499	0.887447	NaN	NaN	NaN	NaN	0.83766	1.6744	1.2646	2.0025
Q03265;D3Z6F5;D6RJ16	ATP synthase subunit alpha, mitochondrial;ATP synthase subunit alpha	Atp5a1	>sp|Q03265|ATPA_MOUSE ATP synthase subunit alpha, mitochondrial OS=Mus musculus GN=Atp5a1 PE=1 SV=1;>tr|D3Z6F5|D3Z6F5_MOUSE ATP synthase subunit alpha OS=Mus musculus GN=Atp5a1 PE=3 SV=1	42	42	63.5	0	0.77803	-0.362102	1.8498	0.887369	0.5878	1.0266	0.63618	0.74388	0.81837	2.1268	1.1365	2.3041
Q8BMC4	Nucleolar protein 9	Nop9	>sp|Q8BMC4|CN021_MOUSE Pumilio domain-containing protein C14orf21 homolog OS=Mus musculus PE=2 SV=1	11	11	26.7	8.2653e-71	1.3181	0.39846	1.8489	0.886667	1.6897	2.2803	1.5801	2.8893	1.1885	1.7016	1.6513	2.2286
Q9CWN7	UPF0760 protein C2orf29 homolog	D1Bwg0212e	>sp|Q9CWN7|CB029_MOUSE UPF0760 protein C2orf29 homolog OS=Mus musculus GN=D1Bwg0212e PE=2 SV=1	2	2	6.3	2.92e-19	1.0341	0.0483757	1.8488	0.886589	NaN	NaN	0.78278	1.1305	1.1252	1.9529	NaN	NaN
Q9DCJ5	NADH dehydrogenase [ubiquinone] 1 alpha subcomplex subunit 8	Ndufa8	>sp|Q9DCJ5|NDUA8_MOUSE NADH dehydrogenase [ubiquinone] 1 alpha subcomplex subunit 8 OS=Mus musculus GN=Ndufa8 PE=1 SV=3	4	4	34.3	1.433e-29	1.4635	0.549423	1.8473	0.885418	NaN	NaN	NaN	NaN	NaN	NaN	1.4635	1.8473
Q5SUA5;Q5SYD0-2;Q5SYD0	Unconventional myosin-Ig	Myo1g	>sp|Q5SUA5|MYO1G_MOUSE Unconventional myosin-Ig OS=Mus musculus GN=Myo1g PE=2 SV=1	35	35	42.1	4.1966e-229	1.6903	0.757279	1.8465	0.884793	1.9276	1.8362	1.0866	2.0118	1.6512	1.8126	1.8238	1.8214
E9PX61;Q8BRI0;Q6GQX8;E9Q2E4		Gm15800	>tr|E9PX61|E9PX61_MOUSE Uncharacterized protein OS=Mus musculus GN=Gm15800 PE=4 SV=1;>tr|Q8BRI0|Q8BRI0_MOUSE Uncharacterized protein (Fragment) OS=Mus musculus GN=Gm15800 PE=2 SV=1;>tr|Q6GQX8|Q6GQX8_MOUSE AU042671 protein (Fragment) OS=Mus musculus GN=Gm15	2	2	0.6	1.3867e-05	1.412	0.49774	1.8437	0.882604	1.4125	1.8437	NaN	NaN	1.2641	2.5319	1.412	1.3702
Q80UK8;Q5SXZ7;Q80UK8-2	Integrator complex subunit 2	Ints2	>sp|Q80UK8|INT2_MOUSE Integrator complex subunit 2 OS=Mus musculus GN=Ints2 PE=2 SV=2	8	8	8.3	1.0174e-24	1.3655	0.449429	1.8437	0.882604	1.3242	1.5623	0.51139	0.68439	1.4081	2.076	3.2372	2.5316
O35239	Tyrosine-protein phosphatase non-receptor type 9	Ptpn9	>sp|O35239|PTN9_MOUSE Tyrosine-protein phosphatase non-receptor type 9 OS=Mus musculus GN=Ptpn9 PE=2 SV=2	2	2	4.4	0.00014311	1.2469	0.318346	1.8427	0.881821	0.91891	1.2295	NaN	NaN	1.2469	1.8427	2.7625	2.5681
Q9DC47		Zfp869	>tr|Q9DC47|Q9DC47_MOUSE Uncharacterized protein OS=Mus musculus GN=Zfp869 PE=2 SV=1	3	2	7	1.0675e-05	1.4923	0.577538	1.84	0.879706	NaN	NaN	NaN	NaN	1.1921	1.6749	1.9569	2.69
P41241;D3YVQ8;D6RGA0;P41242-3;D3Z4T5;P41242;P41242-2;E9QJV6	Tyrosine-protein kinase CSK	Csk	>sp|P41241|CSK_MOUSE Tyrosine-protein kinase CSK OS=Mus musculus GN=Csk PE=1 SV=2	18	18	46	5.0069e-103	1.2247	0.292428	1.838	0.878137	0.99606	1.7057	1.3914	1.9718	1.1844	1.8496	1.7	1.849
F8VPZ5		Ercc6	>tr|F8VPZ5|F8VPZ5_MOUSE Uncharacterized protein OS=Mus musculus GN=Ercc6 PE=4 SV=1	2	2	1.6	0.0010572	1.0392	0.0554733	1.8379	0.878058	NaN	NaN	1.03	2.097	1.0484	1.6108	NaN	NaN
P97480-2;G5E831;P97480;G5E8I5;Q6P4T3	Eyes absent homolog 3	Eya3	>sp|P97480-2|EYA3_MOUSE Isoform 2 of Eyes absent homolog 3 OS=Mus musculus GN=Eya3;>tr|G5E831|G5E831_MOUSE MCG16263, isoform CRA_b OS=Mus musculus GN=Eya3 PE=4 SV=1;>sp|P97480|EYA3_MOUSE Eyes absent homolog 3 OS=Mus musculus GN=Eya3 PE=1 SV=1;>tr|G5E8I5|G5	2	2	6.7	4.6934e-25	1.1361	0.18409	1.8375	0.877744	1.0711	1.7389	NaN	NaN	1.2049	1.9417	NaN	NaN
Q61136;C7G3P2	Serine/threonine-protein kinase PRP4 homolog	Prpf4b	>sp|Q61136|PRP4B_MOUSE Serine/threonine-protein kinase PRP4 homolog OS=Mus musculus GN=Prpf4b PE=1 SV=3;>tr|C7G3P2|C7G3P2_MOUSE MKIAA0536 protein (Fragment) OS=Mus musculus GN=Prpf4b PE=2 SV=1	2	2	2.1	0.00052447	1.2264	0.29443	1.8351	0.875859	3.4242	4.7564	NaN	NaN	0.43923	0.70798	NaN	NaN
Q9Z1Z0;Q9Z1Z0-2;Q9Z1Z0-3;Q9Z1Z0-4	General vesicular transport factor p115	Uso1	>sp|Q9Z1Z0|USO1_MOUSE General vesicular transport factor p115 OS=Mus musculus GN=Uso1 PE=1 SV=2;>sp|Q9Z1Z0-2|USO1_MOUSE Isoform 2 of General vesicular transport factor p115 OS=Mus musculus GN=Uso1;>sp|Q9Z1Z0-3|USO1_MOUSE Isoform 3 of General vesicular tran	17	17	21.4	9.6837e-55	0.94838	-0.0764629	1.834	0.874994	0.53041	0.99173	0.67871	0.95951	0.94838	2.1021	1.5612	2.324
Q8R1B4;E9Q3A8	Eukaryotic translation initiation factor 3 subunit C	Eif3c	>sp|Q8R1B4|EIF3C_MOUSE Eukaryotic translation initiation factor 3 subunit C OS=Mus musculus GN=Eif3c PE=1 SV=1	32	32	35.9	0	0.7094	-0.495329	1.834	0.874994	0.40711	0.76801	0.82036	1.0784	0.71003	1.8848	1.2617	2.4773
Q99N94;Q3UK02	39S ribosomal protein L9, mitochondrial	Mrpl9	>sp|Q99N94|RM09_MOUSE 39S ribosomal protein L9, mitochondrial OS=Mus musculus GN=Mrpl9 PE=2 SV=2;>tr|Q3UK02|Q3UK02_MOUSE Uncharacterized protein OS=Mus musculus GN=Mrpl9 PE=2 SV=1	7	7	30.9	1.0134e-21	1.0615	0.0861044	1.8339	0.874915	NaN	NaN	1.2406	1.1514	0.66757	1.9081	1.1582	2.0333
Q06185;Q8BTB6	ATP synthase subunit e, mitochondrial	Atp5i;Atp5k	>sp|Q06185|ATP5I_MOUSE ATP synthase subunit e, mitochondrial OS=Mus musculus GN=Atp5i PE=1 SV=2;>tr|Q8BTB6|Q8BTB6_MOUSE MCG13600, isoform CRA_c OS=Mus musculus GN=Atp5k PE=2 SV=1	2	2	25.4	4.9792e-06	0.72528	-0.46339	1.8335	0.8746	NaN	NaN	NaN	NaN	0.72528	1.8335	NaN	NaN
Q9CWU3;Q6P1F6;Q571J7;Q6ZWR4-3;Q6ZWR4;Q6ZWR4-2;Q925E7;G3UXS9;F6RV17	Serine/threonine-protein phosphatase 2A 55 kDa regulatory subunit B alpha isoform;Serine/threonine-protein phosphatase 2A 55 kDa regulatory subunit B beta isoform;Serine/threonine-protein phosphatase 2A 55 kDa regulatory subunit B delta isoform	Ppp2r2a;Ppp2r2b;Ppp2r2d	>tr|Q9CWU3|Q9CWU3_MOUSE MCG141011, isoform CRA_b OS=Mus musculus GN=Ppp2r2a PE=2 SV=1;>sp|Q6P1F6|2ABA_MOUSE Serine/threonine-protein phosphatase 2A 55 kDa regulatory subunit B alpha isoform OS=Mus musculus GN=Ppp2r2a PE=1 SV=1;>tr|Q571J7|Q571J7_MOUSE MCG14	4	4	15.5	6.2822e-41	0.98116	-0.0274397	1.8286	0.87074	0.6372	1.6374	NaN	NaN	1.0884	2.2627	0.99355	1.4382
P49135	TFIIH basal transcription factor complex helicase XPB subunit	Ercc3	>sp|P49135|ERCC3_MOUSE TFIIH basal transcription factor complex helicase XPB subunit OS=Mus musculus GN=Ercc3 PE=2 SV=1	15	15	26.8	1.2362e-77	1.3781	0.462681	1.8283	0.870503	1.3682	1.9074	1.6478	2.0193	1.3106	1.8174	1.3071	1.7776
O70293-2;Q9EP84;O70293;Q8VEB1;O70291	G protein-coupled receptor kinase 6	Grk6	>sp|O70293-2|GRK6_MOUSE Isoform GRK6B of G protein-coupled receptor kinase 6 OS=Mus musculus GN=Grk6;>tr|Q9EP84|Q9EP84_MOUSE G protein-coupled receptor kinase 6, isoform CRA_a OS=Mus musculus GN=Grk6 PE=2 SV=1;>sp|O70293|GRK6_MOUSE G protein-coupled recept	10	10	23.9	1.9833e-35	1.304	0.382944	1.8283	0.870503	0.97568	1.3532	2.2265	2.5039	1.1843	1.8957	1.8225	1.8587
D3YWJ0		Gm600	>tr|D3YWJ0|D3YWJ0_MOUSE Uncharacterized protein OS=Mus musculus GN=Gm600 PE=4 SV=1	13	13	19.3	1.0745e-32	1.4381	0.524164	1.8281	0.870345	1.3959	1.758	2.7065	2.2866	1.25	1.6639	2.0482	1.5169
Q6ZWQ9;Q3THE2;Q9CQ19;D3Z249;D3YV37	Myosin regulatory light chain 12B;Myosin regulatory light polypeptide 9	Myl12a;Myl12b;Myl9	>tr|Q6ZWQ9|Q6ZWQ9_MOUSE MCG5400 OS=Mus musculus GN=Myl12a PE=2 SV=1;>sp|Q3THE2|ML12B_MOUSE Myosin regulatory light chain 12B OS=Mus musculus GN=Myl12b PE=1 SV=2;>sp|Q9CQ19|MYL9_MOUSE Myosin regulatory light polypeptide 9 OS=Mus musculus GN=Myl9 PE=1 SV=3	5	5	33.7	4.491e-31	1.3485	0.431356	1.8279	0.870187	NaN	NaN	NaN	NaN	NaN	NaN	1.3485	1.8279
Q9CY27;G3UWE1;Q52L67	Trans-2,3-enoyl-CoA reductase	Tecr	>sp|Q9CY27|TECR_MOUSE Trans-2,3-enoyl-CoA reductase OS=Mus musculus GN=Tecr PE=1 SV=1;>tr|G3UWE1|G3UWE1_MOUSE MCG11048, isoform CRA_c OS=Mus musculus GN=Tecr PE=4 SV=1;>tr|Q52L67|Q52L67_MOUSE Gpsn2 protein OS=Mus musculus GN=Tecr PE=2 SV=1	19	19	43.2	1.1924e-90	1.5231	0.607011	1.8273	0.869714	1.3449	1.6351	1.4696	1.8978	1.5291	1.8494	2.1273	1.8542
D3YU17;Q8VCM8;F6S731	Nicalin	Ncln	>tr|D3YU17|D3YU17_MOUSE Uncharacterized protein OS=Mus musculus GN=Ncln PE=4 SV=1;>sp|Q8VCM8|NCLN_MOUSE Nicalin OS=Mus musculus GN=Ncln PE=2 SV=2	12	12	25.1	2.9646e-59	1.1813	0.240375	1.8269	0.869398	1.0172	1.5551	0.95411	1.2493	1.388	2.3724	1.5489	2.6409
Q6PAL0	BEN domain-containing protein 3	Bend3	>sp|Q6PAL0|BEND3_MOUSE BEN domain-containing protein 3 OS=Mus musculus GN=Bend3 PE=2 SV=1	3	3	4.6	2.8489e-06	0.95493	-0.0665331	1.8267	0.86924	NaN	NaN	NaN	NaN	0.72263	1.9381	1.2619	1.7217
Q61733	28S ribosomal protein S31, mitochondrial	Mrps31	>sp|Q61733|RT31_MOUSE 28S ribosomal protein S31, mitochondrial OS=Mus musculus GN=Mrps31 PE=2 SV=1	8	8	21.1	6.9791e-32	0.9175	-0.12422	1.8258	0.868529	0.53935	0.8714	0.72265	0.88044	0.93247	1.8899	1.1112	2.0306
Q76MZ3;G3UWL2;G3UXQ1	Serine/threonine-protein phosphatase 2A 65 kDa regulatory subunit A alpha isoform	Ppp2r1a	>sp|Q76MZ3|2AAA_MOUSE Serine/threonine-protein phosphatase 2A 65 kDa regulatory subunit A alpha isoform OS=Mus musculus GN=Ppp2r1a PE=1 SV=3	22	18	48.2	6.9343e-225	0.94231	-0.0857263	1.8243	0.867343	0.66815	1.2306	0.73722	0.87277	0.97922	2.0783	1.3194	1.9823
Q8VDP6	CDP-diacylglycerol--inositol 3-phosphatidyltransferase	Cdipt	>sp|Q8VDP6|CDIPT_MOUSE CDP-diacylglycerol--inositol 3-phosphatidyltransferase OS=Mus musculus GN=Cdipt PE=1 SV=1	4	4	21.1	3.2596e-12	1.719	0.78157	1.8227	0.866077	NaN	NaN	NaN	NaN	1.096	1.8227	1.7272	1.8294
Q8BTX9	Inactive hydroxysteroid dehydrogenase-like protein 1	Hsdl1	>sp|Q8BTX9|HSDL1_MOUSE Inactive hydroxysteroid dehydrogenase-like protein 1 OS=Mus musculus GN=Hsdl1 PE=2 SV=1	5	5	21.5	4.3994e-13	1.4891	0.574441	1.8218	0.865365	1.4548	1.6581	1.5523	1.6035	1.4988	2.0998	2.4159	2.3162
Q60943	Interleukin-17 receptor A	Il17ra	>sp|Q60943|I17RA_MOUSE Interleukin-17 receptor A OS=Mus musculus GN=Il17ra PE=2 SV=1	2	2	2.5	0.0011485	0.89531	-0.159541	1.8196	0.863621	8.898	9.8592	NaN	NaN	0.090086	0.33581	NaN	NaN
P80317;E9QPA6;Q61390;B1AT05	T-complex protein 1 subunit zeta	Cct6a	>sp|P80317|TCPZ_MOUSE T-complex protein 1 subunit zeta OS=Mus musculus GN=Cct6a PE=1 SV=3;>tr|E9QPA6|E9QPA6_MOUSE Chaperonin-containing Tcp1, subunit 6a (zeta) OS=Mus musculus GN=Cct6a PE=3 SV=1	31	31	58.4	0	0.99877	-0.00177561	1.8192	0.863304	0.82709	1.1664	1.0271	1.2768	1.0034	1.8885	1.5771	2.1198
Q8VDM1;F7C2Y9;F6ZRC5	Zinc finger CCCH-type with G patch domain-containing protein	Zgpat	>sp|Q8VDM1|ZGPAT_MOUSE Zinc finger CCCH-type with G patch domain-containing protein OS=Mus musculus GN=Zgpat PE=2 SV=1	8	8	18	4.5089e-22	1.3412	0.423524	1.819	0.863146	0.97269	1.3843	1.9818	1.6452	1.09	1.8149	1.6674	2.1361
P23116;Q3UM46	Eukaryotic translation initiation factor 3 subunit A	Eif3a	>sp|P23116|EIF3A_MOUSE Eukaryotic translation initiation factor 3 subunit A OS=Mus musculus GN=Eif3a PE=1 SV=5;>tr|Q3UM46|Q3UM46_MOUSE Uncharacterized protein (Fragment) OS=Mus musculus GN=Eif3a PE=2 SV=1	99	99	61.8	0	0.65541	-0.60953	1.8183	0.86259	0.33099	0.65985	0.63156	0.77036	0.66145	1.8952	1.1789	2.7187
E9QAG0;E9PY78;B1ARD4;B5LBC4;O55230;Q9EP65;E9Q428;Q9EP85	DNA repair protein RAD51 homolog 4	Rad51l3;Rad51d	>tr|E9QAG0|E9QAG0_MOUSE Uncharacterized protein OS=Mus musculus GN=Rad51l3 PE=4 SV=1;>tr|E9PY78|E9PY78_MOUSE Uncharacterized protein OS=Mus musculus GN=Rad51l3 PE=4 SV=1;>tr|B1ARD4|B1ARD4_MOUSE RAD51-like 3 (S. cerevisiae) OS=Mus musculus GN=Rad51l3 PE=4 S	3	3	21.9	4.5369e-22	1.4899	0.575216	1.8179	0.862273	1.4899	1.8179	NaN	NaN	NaN	NaN	NaN	NaN
Q8BFY9-2;Q8BFY9	Transportin-1	Tnpo1	>sp|Q8BFY9-2|TNPO1_MOUSE Isoform 2 of Transportin-1 OS=Mus musculus GN=Tnpo1;>sp|Q8BFY9|TNPO1_MOUSE Transportin-1 OS=Mus musculus GN=Tnpo1 PE=1 SV=2	18	13	24.4	4.1267e-104	0.67105	-0.575508	1.8166	0.861241	0.54139	1.2343	0.55597	0.74374	0.96497	2.7472	1.2083	2.7664
Q9WVK4;F6YBI4;F6Y7R7;Q9QXY6;Q8BH64	EH domain-containing protein 1;EH domain-containing protein 3	Ehd1;Ehd3	>sp|Q9WVK4|EHD1_MOUSE EH domain-containing protein 1 OS=Mus musculus GN=Ehd1 PE=1 SV=1;>tr|F6YBI4|F6YBI4_MOUSE EH-domain-containing 1 OS=Mus musculus GN=Ehd1 PE=4 SV=1;>tr|F6Y7R7|F6Y7R7_MOUSE EH-domain-containing 1 OS=Mus musculus GN=Ehd1 PE=4 SV=1;>sp|Q9Q	14	13	29.4	3.4178e-35	0.92561	-0.111524	1.8157	0.860526	0.84744	1.6761	0.57197	0.88306	1.499	2.3996	1.1954	2.3337
Q9CZX0;Q9CZX0-2	Elongator complex protein 3	Elp3	>sp|Q9CZX0|ELP3_MOUSE Elongator complex protein 3 OS=Mus musculus GN=Elp3 PE=2 SV=1;>sp|Q9CZX0-2|ELP3_MOUSE Isoform 2 of Elongator complex protein 3 OS=Mus musculus GN=Elp3	13	13	28	3.0356e-30	1.0445	0.0628125	1.8154	0.860287	NaN	NaN	1.0445	1.0286	1.0308	1.856	1.4038	2.247
E9PZJ8	Activating signal cointegrator 1 complex subunit 3	Ascc3	>tr|E9PZJ8|E9PZJ8_MOUSE Uncharacterized protein OS=Mus musculus GN=Ascc3 PE=4 SV=1	7	7	3.6	7.4876e-13	1.2708	0.345737	1.8144	0.859493	NaN	NaN	NaN	NaN	1.0136	1.748	1.5932	2.6748
Q8BTI7;F7BT68	Serine/threonine-protein phosphatase 6 regulatory ankyrin repeat subunit C	Ankrd52	>sp|Q8BTI7|ANR52_MOUSE Serine/threonine-protein phosphatase 6 regulatory ankyrin repeat subunit C OS=Mus musculus GN=Ankrd52 PE=2 SV=1	9	9	9.8	3.8621e-33	1.1835	0.24306	1.8133	0.858618	0.84557	1.3394	1.4086	1.7598	1.0812	1.9062	1.6381	1.9948
Q8BNU0;Q8BNU0-2;D3Z3J0	Armadillo repeat-containing protein 6	Armc6	>sp|Q8BNU0|ARMC6_MOUSE Armadillo repeat-containing protein 6 OS=Mus musculus GN=Armc6 PE=2 SV=1;>sp|Q8BNU0-2|ARMC6_MOUSE Isoform 2 of Armadillo repeat-containing protein 6 OS=Mus musculus GN=Armc6	5	5	17.3	6.3255e-49	1.3915	0.476641	1.8125	0.857981	1.2624	1.461	1.3915	1.618	1.0934	1.8125	1.8745	2.22
Q8BRF7;Q8BRF7-3;Q8BRF7-2;F6X5M4	Sec1 family domain-containing protein 1	Scfd1	>sp|Q8BRF7|SCFD1_MOUSE Sec1 family domain-containing protein 1 OS=Mus musculus GN=Scfd1 PE=2 SV=1;>sp|Q8BRF7-3|SCFD1_MOUSE Isoform 3 of Sec1 family domain-containing protein 1 OS=Mus musculus GN=Scfd1;>sp|Q8BRF7-2|SCFD1_MOUSE Isoform 2 of Sec1 family domai	23	23	50.9	8.2049e-168	1.0964	0.132774	1.8118	0.857424	0.84065	1.3479	1.0803	1.8111	1.1438	1.9208	1.4577	2.0123
Q8K0C4	Lanosterol 14-alpha demethylase	Cyp51a1	>sp|Q8K0C4|CP51A_MOUSE Lanosterol 14-alpha demethylase OS=Mus musculus GN=Cyp51a1 PE=2 SV=1	13	13	32.8	4.8247e-91	1.3454	0.428035	1.8115	0.857185	1.1623	1.4254	1.3233	1.4778	1.339	1.8247	1.7749	2.1417
G3UZ26;P50431;G3UYY1;G3UZZ9	Serine hydroxymethyltransferase;Serine hydroxymethyltransferase, cytosolic	Shmt1	>tr|G3UZ26|G3UZ26_MOUSE Serine hydroxymethyltransferase (Fragment) OS=Mus musculus GN=Shmt1 PE=3 SV=1;>sp|P50431|GLYC_MOUSE Serine hydroxymethyltransferase, cytosolic OS=Mus musculus GN=Shmt1 PE=1 SV=3;>tr|G3UYY1|G3UYY1_MOUSE Serine hydroxymethyltransferas	9	8	25.5	1.0564e-32	0.87078	-0.19962	1.8114	0.857105	0.60178	1.16	0.4471	0.52009	0.88989	2.1441	0.66198	1.2253
P54775	26S protease regulatory subunit 6B	Psmc4	>sp|P54775|PRS6B_MOUSE 26S protease regulatory subunit 6B OS=Mus musculus GN=Psmc4 PE=1 SV=2	28	28	63.9	0	0.96826	-0.0465336	1.8108	0.856627	0.68045	0.98705	0.86862	1.1226	1.0084	2.0442	1.6131	2.3461
Q8C147;Q8C147-2;A2A9M4;Q8VDR9;E9PX48;E9QPN7;Q8R1A4-2;A2A9M5;Q8R1A4;Q8VDR9-2	Dedicator of cytokinesis protein 8	Dock8	>sp|Q8C147|DOCK8_MOUSE Dedicator of cytokinesis protein 8 OS=Mus musculus GN=Dock8 PE=2 SV=4	46	46	22.8	1.1579e-211	1.398	0.483364	1.8107	0.856548	1.1298	1.343	0.65589	0.76039	1.4389	2.0652	2.1177	1.8682
G3UVV4;P17710-3;P17710-4;F8WIP2;P17710-2;P17710;D3YYR4;D3Z365;B4YB29	Hexokinase-1	Hk1	>tr|G3UVV4|G3UVV4_MOUSE Hexokinase 1, isoform CRA_f OS=Mus musculus GN=Hk1 PE=3 SV=1;>sp|P17710-3|HXK1_MOUSE Isoform HK1 of Hexokinase-1 OS=Mus musculus GN=Hk1;>sp|P17710-4|HXK1_MOUSE Isoform HK1-SC of Hexokinase-1 OS=Mus musculus GN=Hk1;>tr|F8WIP2|F8WIP2_	7	1	7.2	2.1868e-16	1.5176	0.601792	1.8102	0.856149	NaN	NaN	NaN	NaN	1.3956	1.6534	2.5473	2.2779
Q8BRU5;Q99MJ9	ATP-dependent RNA helicase DDX50	Ddx50	>tr|Q8BRU5|Q8BRU5_MOUSE Uncharacterized protein OS=Mus musculus GN=Ddx50 PE=2 SV=1;>sp|Q99MJ9|DDX50_MOUSE ATP-dependent RNA helicase DDX50 OS=Mus musculus GN=Ddx50 PE=2 SV=1	2	2	4.9	1.5508e-13	0.65741	-0.605135	1.8075	0.853996	1.8717	1.5826	NaN	NaN	0.2309	2.0644	NaN	NaN
Q8BXC6;G3X955	COMM domain-containing protein 2	Commd2	>sp|Q8BXC6|COMD2_MOUSE COMM domain-containing protein 2 OS=Mus musculus GN=Commd2 PE=1 SV=1;>tr|G3X955|G3X955_MOUSE COMM domain containing 2, isoform CRA_d OS=Mus musculus GN=Commd2 PE=4 SV=1	2	2	8	0.0010091	1.4932	0.578407	1.8074	0.853916	NaN	NaN	NaN	NaN	1.2701	1.8722	1.7554	1.7449
Q8VCB1	Nucleoporin NDC1	Tmem48	>sp|Q8VCB1|NDC1_MOUSE Nucleoporin NDC1 OS=Mus musculus GN=Tmem48 PE=2 SV=1	10	10	22.1	1.7874e-103	1.3821	0.466862	1.8067	0.853357	1.2542	1.4358	1.6457	1.9347	1.2788	2.75	2.793	3.1021
Q5SU73;E9Q284;A6PWE1	Coilin	Coil	>sp|Q5SU73|COIL_MOUSE Coilin OS=Mus musculus GN=Coil PE=2 SV=1;>tr|E9Q284|E9Q284_MOUSE Uncharacterized protein OS=Mus musculus GN=Coil PE=4 SV=1	3	3	8.6	8.1185e-09	1.8232	0.866473	1.805	0.851999	NaN	NaN	2.5684	4.8101	0.92898	1.4379	1.9986	1.805
Q8BI84-3;Q8BI84	Melanoma inhibitory activity protein 3	Mia3	>sp|Q8BI84-3|MIA3_MOUSE Isoform 3 of Melanoma inhibitory activity protein 3 OS=Mus musculus GN=Mia3;>sp|Q8BI84|MIA3_MOUSE Melanoma inhibitory activity protein 3 OS=Mus musculus GN=Mia3 PE=1 SV=2	3	3	4	9.8657e-07	1.7658	0.820322	1.8047	0.851759	NaN	NaN	NaN	NaN	1.7524	1.8798	2.4098	1.744
O88708;A2AI40;Q9CZF7;CON__Q2YDI2;A2AI43	Origin recognition complex subunit 4	Orc4	>sp|O88708|ORC4_MOUSE Origin recognition complex subunit 4 OS=Mus musculus GN=Orc4 PE=1 SV=2;>tr|A2AI40|A2AI40_MOUSE Origin recognition complex, subunit 4 (Fragment) OS=Mus musculus GN=Orc4 PE=4 SV=1;>tr|Q9CZF7|Q9CZF7_MOUSE Origin recognition complex, subu	6	6	14.8	2.8089e-14	1.2008	0.263996	1.8042	0.851359	NaN	NaN	42.877	1.8042	1.1994	1.7778	NaN	NaN
P58281;P58281-2;E0CXD1;F6U775	Dynamin-like 120 kDa protein, mitochondrial;Dynamin-like 120 kDa protein, form S1	Opa1	>sp|P58281|OPA1_MOUSE Dynamin-like 120 kDa protein, mitochondrial OS=Mus musculus GN=Opa1 PE=1 SV=1;>sp|P58281-2|OPA1_MOUSE Isoform 2 of Dynamin-like 120 kDa protein, mitochondrial OS=Mus musculus GN=Opa1;>tr|E0CXD1|E0CXD1_MOUSE Uncharacterized protein OS=	12	12	16.8	1.8868e-44	1.0413	0.0583858	1.804	0.851199	0.80346	1.26	1.2385	0.94278	1.0846	2.0283	1.4249	2.1801
P42932	T-complex protein 1 subunit theta	Cct8	>sp|P42932|TCPQ_MOUSE T-complex protein 1 subunit theta OS=Mus musculus GN=Cct8 PE=1 SV=3	44	44	79.4	0	0.92943	-0.105582	1.8018	0.849439	0.69285	0.99286	0.93979	1.181	0.92986	1.8692	1.5356	2.1153
P63037;B1AXY1;B1AXY0;B1AXX9	DnaJ homolog subfamily A member 1	Dnaja1	>sp|P63037|DNJA1_MOUSE DnaJ homolog subfamily A member 1 OS=Mus musculus GN=Dnaja1 PE=1 SV=1;>tr|B1AXY1|B1AXY1_MOUSE DnaJ (Hsp40) homolog, subfamily A, member 1 (Fragment) OS=Mus musculus GN=Dnaja1 PE=4 SV=1	21	21	66.5	0	1.0742	0.103263	1.8013	0.849038	0.96506	1.4612	1.0973	1.5215	1.0742	1.8659	1.5822	1.9337
P60229	Eukaryotic translation initiation factor 3 subunit E	Eif3e	>sp|P60229|EIF3E_MOUSE Eukaryotic translation initiation factor 3 subunit E OS=Mus musculus GN=Eif3e PE=1 SV=1	22	22	50.6	4.2253e-125	0.70556	-0.503159	1.8004	0.848317	0.38388	0.71854	0.71996	0.81457	0.73125	1.8876	1.0762	2.3094
A2AGH8;A2AGH6-2;A2AGH9;A2AGH6;A2AGH6-3	Mediator of RNA polymerase II transcription subunit 12	Med12	>tr|A2AGH8|A2AGH8_MOUSE Mediator of RNA polymerase II transcription, subunit 12 homolog (Yeast) OS=Mus musculus GN=Med12 PE=4 SV=1;>sp|A2AGH6-2|MED12_MOUSE Isoform 2 of Mediator of RNA polymerase II transcription subunit 12 OS=Mus musculus GN=Med12;>tr|A2A	4	4	2.2	1.2049e-07	1.3456	0.42825	1.7993	0.847436	1.1688	0.84929	NaN	NaN	NaN	NaN	1.3832	1.8031
Q07139-2;Q07139;Q8C9Y7	Protein ECT2	Ect2	>sp|Q07139-2|ECT2_MOUSE Isoform 2 of Protein ECT2 OS=Mus musculus GN=Ect2;>sp|Q07139|ECT2_MOUSE Protein ECT2 OS=Mus musculus GN=Ect2 PE=1 SV=2;>tr|Q8C9Y7|Q8C9Y7_MOUSE Uncharacterized protein OS=Mus musculus GN=Ect2 PE=2 SV=1	9	9	11.9	3.618e-22	1.1228	0.167101	1.7992	0.847356	NaN	NaN	1.0488	1.4338	1.1094	1.8201	1.2436	1.585
D3YX57;Q8K368;F7ALG5;Q8K368-4;Q8K368-2	Fanconi anemia group I protein homolog	Fanci	>tr|D3YX57|D3YX57_MOUSE Uncharacterized protein OS=Mus musculus GN=Fanci PE=4 SV=1;>sp|Q8K368|FANCI_MOUSE Fanconi anemia group I protein homolog OS=Mus musculus GN=Fanci PE=1 SV=2;>tr|F7ALG5|F7ALG5_MOUSE Fanconi anemia, complementation group I (Fragment) O	11	10	9.4	4.2215e-37	1.2703	0.345169	1.7988	0.847035	0.95177	1.535	1.4018	1.4852	1.306	2.0888	2.121	2.1466
Q9DC70	NADH dehydrogenase [ubiquinone] iron-sulfur protein 7, mitochondrial	Ndufs7	>sp|Q9DC70|NDUS7_MOUSE NADH dehydrogenase [ubiquinone] iron-sulfur protein 7, mitochondrial OS=Mus musculus GN=Ndufs7 PE=1 SV=1	2	2	10.3	1.2694e-05	1.0495	0.0697022	1.7983	0.846634	NaN	NaN	NaN	NaN	1.0582	1.9571	1.0409	1.6524
G3X928;Q6NZC7	SEC23-interacting protein	Sec23ip	>tr|G3X928|G3X928_MOUSE Sec23 interacting protein, isoform CRA_c OS=Mus musculus GN=Sec23ip PE=4 SV=1;>sp|Q6NZC7|S23IP_MOUSE SEC23-interacting protein OS=Mus musculus GN=Sec23ip PE=1 SV=2	8	8	10.3	3.6291e-39	0.65448	-0.611579	1.7966	0.845269	0.63669	1.0461	0.83664	0.96301	0.57595	2.0801	0.98548	2.1818
D3Z5I1;Q3UPF5;Q3UPF5-2;G3X9X5	Zinc finger CCCH-type antiviral protein 1	Zc3hav1	>tr|D3Z5I1|D3Z5I1_MOUSE Uncharacterized protein OS=Mus musculus GN=Zc3hav1 PE=4 SV=1;>sp|Q3UPF5|ZCCHV_MOUSE Zinc finger CCCH-type antiviral protein 1 OS=Mus musculus GN=Zc3hav1 PE=1 SV=1;>sp|Q3UPF5-2|ZCCHV_MOUSE Isoform 2 of Zinc finger CCCH-type antiviral	42	42	46.9	2.2467e-266	1.3459	0.428571	1.7957	0.844546	1.138	1.4177	1.5093	2.0154	1.2165	1.7906	1.6623	1.9206
Q9D828;Q9Z1A1;Q8C2C6;B8JJG7;B8JJG8;B8JJG6;F6QJV5;B8JJG9;B8JJG3		Tfg	>tr|Q9D828|Q9D828_MOUSE Uncharacterized protein OS=Mus musculus GN=Tfg PE=2 SV=1;>tr|Q9Z1A1|Q9Z1A1_MOUSE TFG protein OS=Mus musculus GN=Tfg PE=2 SV=1;>tr|Q8C2C6|Q8C2C6_MOUSE Trk-fused OS=Mus musculus GN=Tfg PE=2 SV=1;>tr|B8JJG7|B8JJG7_MOUSE Trk-fused gene	10	10	36	7.6786e-54	0.98562	-0.0208966	1.7953	0.844225	0.37761	0.45507	0.21037	0.21669	0.98562	1.9097	1.1649	1.9492
A2AKB9-2;A2AKB9;A2AKB9-4;A2AKB9-3	DDB1- and CUL4-associated factor 10	Dcaf10	>sp|A2AKB9-2|DCA10_MOUSE Isoform 2 of DDB1- and CUL4-associated factor 10 OS=Mus musculus GN=Dcaf10;>sp|A2AKB9|DCA10_MOUSE DDB1- and CUL4-associated factor 10 OS=Mus musculus GN=Dcaf10 PE=2 SV=1;>sp|A2AKB9-4|DCA10_MOUSE Isoform 4 of DDB1- and CUL4-associat	2	2	4.5	0.0013168	0.77079	-0.37559	1.7948	0.843823	NaN	NaN	NaN	NaN	0.77079	1.7948	NaN	NaN
Q6ZQ08;Q6ZQ08-4;B7ZWL1;Q6ZQ08-2;Q6ZQ08-3;F6ZAI9	CCR4-NOT transcription complex subunit 1	Cnot1	>sp|Q6ZQ08|CNOT1_MOUSE CCR4-NOT transcription complex subunit 1 OS=Mus musculus GN=Cnot1 PE=1 SV=2;>sp|Q6ZQ08-4|CNOT1_MOUSE Isoform 4 of CCR4-NOT transcription complex subunit 1 OS=Mus musculus GN=Cnot1;>tr|B7ZWL1|B7ZWL1_MOUSE Cnot1 protein OS=Mus musculus	42	42	19.6	3.6855e-124	0.91517	-0.127888	1.7944	0.843502	0.66333	0.96438	0.95573	1.3323	0.91584	1.954	1.4985	2.2954
P63028;D3YU75	Translationally-controlled tumor protein	Tpt1	>sp|P63028|TCTP_MOUSE Translationally-controlled tumor protein OS=Mus musculus GN=Tpt1 PE=1 SV=1;>tr|D3YU75|D3YU75_MOUSE Uncharacterized protein OS=Mus musculus GN=Tpt1 PE=4 SV=1	3	3	21.5	4.9891e-10	0.7165	-0.480961	1.7925	0.841973	NaN	NaN	NaN	NaN	0.7165	1.9288	1.4771	1.5053
F7B7C1;Q9ER39	Torsin-1A	Tor1a	>tr|F7B7C1|F7B7C1_MOUSE Uncharacterized protein (Fragment) OS=Mus musculus GN=Tor1a PE=4 SV=1;>sp|Q9ER39|TOR1A_MOUSE Torsin-1A OS=Mus musculus GN=Tor1a PE=1 SV=1	2	2	7.5	8.0315e-05	1.3659	0.449852	1.788	0.838347	1.3659	1.788	NaN	NaN	NaN	NaN	NaN	NaN
B2RXP1;Q8BVU0;E9QAU9;B7ZWM8;E9Q892;E9Q0H5;F6YZL6;F6Y466;F6TPH7	Leucine-rich repeat and calponin homology domain-containing protein 3	Lrch3	>tr|B2RXP1|B2RXP1_MOUSE Lrch3 protein OS=Mus musculus GN=Lrch3 PE=2 SV=1;>sp|Q8BVU0|LRCH3_MOUSE Leucine-rich repeat and calponin homology domain-containing protein 3 OS=Mus musculus GN=Lrch3 PE=2 SV=3;>tr|E9QAU9|E9QAU9_MOUSE Leucine-rich repeats and calpon	10	9	17.9	8.7837e-27	1.5551	0.637007	1.7866	0.837217	1.1378	1.1843	1.8114	1.8911	1.338	1.7562	2.3453	2.2715
E9Q4M4;Q91VN4;Q3UNQ1;Q3TJS8	Coiled-coil-helix-coiled-coil-helix domain-containing protein 6, mitochondrial	Chchd6	>tr|E9Q4M4|E9Q4M4_MOUSE Coiled-coil-helix-coiled-coil-helix domain-containing 6 OS=Mus musculus GN=Chchd6 PE=4 SV=1;>sp|Q91VN4|CHCH6_MOUSE Coiled-coil-helix-coiled-coil-helix domain-containing protein 6 OS=Mus musculus GN=Chchd6 PE=2 SV=1;>tr|Q3UNQ1|Q3UNQ1	4	4	23.3	4.1505e-19	1.3213	0.401958	1.7859	0.836651	1.3213	1.7859	NaN	NaN	1.3741	1.684	1.357	2.0657
Q8BGA9	Mitochondrial inner membrane protein OXA1L	Oxa1l	>sp|Q8BGA9|OXA1L_MOUSE Mitochondrial inner membrane protein OXA1L OS=Mus musculus GN=Oxa1l PE=2 SV=1	7	7	13.9	6.846e-20	1.4485	0.53456	1.7857	0.83649	1.1509	1.5391	NaN	NaN	1.4161	1.6556	2.2237	2.1608
Q61081	Hsp90 co-chaperone Cdc37	Cdc37	>sp|Q61081|CDC37_MOUSE Hsp90 co-chaperone Cdc37 OS=Mus musculus GN=Cdc37 PE=2 SV=1	15	15	40.6	4.5556e-159	1.1672	0.223052	1.7853	0.836167	0.91016	1.3224	1.0874	1.1198	1.2275	1.9913	1.8467	2.3787
Q3TFD2-2;Q3TFD2;Q3TFD2-3	Lysophosphatidylcholine acyltransferase 1	Lpcat1	>sp|Q3TFD2-2|PCAT1_MOUSE Isoform 2 of Lysophosphatidylcholine acyltransferase 1 OS=Mus musculus GN=Lpcat1;>sp|Q3TFD2|PCAT1_MOUSE Lysophosphatidylcholine acyltransferase 1 OS=Mus musculus GN=Lpcat1 PE=1 SV=1;>sp|Q3TFD2-3|PCAT1_MOUSE Isoform 3 of Lysophospha	5	5	13.4	2.556e-20	1.4208	0.506703	1.7849	0.835843	1.291	1.4236	NaN	NaN	1.4208	2.0401	NaN	NaN
Q9QUM9;E0CXB1;E0CYT2	Proteasome subunit alpha type-6	Psma6	>sp|Q9QUM9|PSA6_MOUSE Proteasome subunit alpha type-6 OS=Mus musculus GN=Psma6 PE=1 SV=1;>tr|E0CXB1|E0CXB1_MOUSE Uncharacterized protein OS=Mus musculus GN=Psma6 PE=4 SV=1	15	15	55.7	8.1018e-130	0.90683	-0.141096	1.7847	0.835682	0.44494	0.71877	0.83297	0.92641	0.96837	2.086	1.3743	2.1418
Q8VCW4;E9PYK0;Q8VCW4-2;E9Q8P6	Protein unc-93 homolog B1	Unc93b1	>sp|Q8VCW4|UN93B_MOUSE Protein unc-93 homolog B1 OS=Mus musculus GN=Unc93b1 PE=1 SV=2;>tr|E9PYK0|E9PYK0_MOUSE Uncharacterized protein OS=Mus musculus GN=Unc93b1 PE=4 SV=1;>sp|Q8VCW4-2|UN93B_MOUSE Isoform 2 of Protein unc-93 homolog B1 OS=Mus musculus GN=Un	6	6	11	1.7251e-23	1.5115	0.595981	1.784	0.835116	2.16	2.4465	1.3846	1.2667	0.70144	1.784	1.5248	2.5825
Q4VA53;Q4VA53-3;F8WHU5;Q4VA53-2	Sister chromatid cohesion protein PDS5 homolog B	Pds5b	>sp|Q4VA53|PDS5B_MOUSE Sister chromatid cohesion protein PDS5 homolog B OS=Mus musculus GN=Pds5b PE=1 SV=1;>sp|Q4VA53-3|PDS5B_MOUSE Isoform 3 of Sister chromatid cohesion protein PDS5 homolog B OS=Mus musculus GN=Pds5b;>tr|F8WHU5|F8WHU5_MOUSE Uncharacteriz	33	30	24.4	1.232e-128	1.2442	0.315218	1.7836	0.834792	0.98857	1.1126	1.2568	1.9647	1.2122	1.7852	1.8682	2.0987
Q8CD26	Solute carrier family 35 member E1	Slc35e1	>sp|Q8CD26|S35E1_MOUSE Solute carrier family 35 member E1 OS=Mus musculus GN=Slc35e1 PE=1 SV=2	3	3	8.3	3.979e-08	1.5914	0.670297	1.7833	0.834549	1.6913	1.9522	1.5125	1.6505	1.4821	2.4874	NaN	NaN
Q8BVE3	V-type proton ATPase subunit H	Atp6v1h	>sp|Q8BVE3|VATH_MOUSE V-type proton ATPase subunit H OS=Mus musculus GN=Atp6v1h PE=1 SV=1	15	15	36.9	1.4938e-120	1.1808	0.239765	1.7825	0.833902	1.0696	1.505	1.5245	1.6916	1.1803	1.9021	1.6441	1.7656
Q9ES70;A2ATN9;A2ATP0;A2ATP1	Serine/threonine-protein kinase Nek6	Nek6	>sp|Q9ES70|NEK6_MOUSE Serine/threonine-protein kinase Nek6 OS=Mus musculus GN=Nek6 PE=1 SV=1;>tr|A2ATN9|A2ATN9_MOUSE NIMA (Never in mitosis gene a)-related expressed OS=Mus musculus GN=Nek6 PE=4 SV=1	4	2	13.1	1.1779e-11	1.7615	0.816804	1.782	0.833497	1.2809	1.1467	1.9494	2.0086	1.8187	1.8798	1.7062	1.6893
Q3U9G9	Lamin-B receptor	Lbr	>sp|Q3U9G9|LBR_MOUSE Lamin-B receptor OS=Mus musculus GN=Lbr PE=1 SV=2	17	17	25.7	4.4668e-186	1.2764	0.352081	1.7807	0.832444	1.1183	1.4903	1.2853	1.6481	1.2701	2.0552	1.8	2.1014
Q99KV1	DnaJ homolog subfamily B member 11	Dnajb11	>sp|Q99KV1|DJB11_MOUSE DnaJ homolog subfamily B member 11 OS=Mus musculus GN=Dnajb11 PE=1 SV=1	16	16	41.6	2.8814e-125	1.1219	0.165944	1.7807	0.832444	1.1075	1.671	1.1016	1.42	1.1142	1.9221	1.6226	2.1174
Q69ZP3-4;Q69ZP3;Q69ZP3-3	Probable hydrolase PNKD	Pnkd	>sp|Q69ZP3-4|PNKD_MOUSE Isoform 4 of Probable hydrolase PNKD OS=Mus musculus GN=Pnkd;>sp|Q69ZP3|PNKD_MOUSE Probable hydrolase PNKD OS=Mus musculus GN=Pnkd PE=2 SV=2;>sp|Q69ZP3-3|PNKD_MOUSE Isoform 3 of Probable hydrolase PNKD OS=Mus musculus GN=Pnkd	9	9	23.1	4.632e-31	1.2563	0.329181	1.7791	0.831148	1.2782	1.7245	1.4987	1.6832	1.1655	1.7791	1.517	2.1285
Q91X78;E9PUH5;E9PZB0	Erlin-1	Erlin1	>sp|Q91X78|ERLN1_MOUSE Erlin-1 OS=Mus musculus GN=Erlin1 PE=2 SV=1	12	9	38.7	1.3392e-78	1.4526	0.538637	1.7789	0.830985	1.6671	1.7756	1.4526	1.4656	1.0247	2.1495	NaN	NaN
Q9EPL8	Importin-7	Ipo7	>sp|Q9EPL8|IPO7_MOUSE Importin-7 OS=Mus musculus GN=Ipo7 PE=1 SV=2	23	22	26.1	1.4051e-190	0.87314	-0.195715	1.7776	0.829931	0.73493	1.1599	0.79158	0.96344	0.99616	2.5678	1.3569	2.6688
Q66GT5;E9QMC5	Protein-tyrosine phosphatase mitochondrial 1	Ptpmt1	>sp|Q66GT5|PTPM1_MOUSE Protein-tyrosine phosphatase mitochondrial 1 OS=Mus musculus GN=Ptpmt1 PE=1 SV=1;>tr|E9QMC5|E9QMC5_MOUSE Uncharacterized protein OS=Mus musculus GN=Ptpmt1 PE=4 SV=1	4	4	26.9	2.3842e-12	1.4102	0.4959	1.7765	0.829038	NaN	NaN	1.4672	1.9809	1.1167	1.5282	1.2728	1.4254
Q8R3C7;Q8BZY3		Ddx19b	>tr|Q8R3C7|Q8R3C7_MOUSE DEAD (Asp-Glu-Ala-Asp) box polypeptide 19b OS=Mus musculus GN=Ddx19b PE=2 SV=1;>tr|Q8BZY3|Q8BZY3_MOUSE Uncharacterized protein OS=Mus musculus GN=Ddx19b PE=2 SV=1	19	2	46.3	0	1.2959	0.373954	1.776	0.828632	NaN	NaN	1.0764	1.4649	1.5602	2.1532	NaN	NaN
P80314	T-complex protein 1 subunit beta	Cct2	>sp|P80314|TCPB_MOUSE T-complex protein 1 subunit beta OS=Mus musculus GN=Cct2 PE=1 SV=4	43	43	81.1	0	0.8939	-0.161815	1.7728	0.82603	0.64085	0.97028	0.91284	1.2021	0.89164	1.9035	1.4528	2.1984
P80315;G5E839;G3UYW5;G3UXF3;G3UXG2	T-complex protein 1 subunit delta	Cct4	>sp|P80315|TCPD_MOUSE T-complex protein 1 subunit delta OS=Mus musculus GN=Cct4 PE=1 SV=3;>tr|G5E839|G5E839_MOUSE T-complex protein 1 subunit delta OS=Mus musculus GN=Cct4 PE=3 SV=1	41	41	82.6	0	0.9961	-0.00563751	1.7725	0.825786	0.77111	1.0801	1.07	1.2812	0.97503	1.812	1.5338	2.0152
Q542I8;P11835;D3YYP8;D3Z1S4	Integrin beta;Integrin beta-2	Itgb2	>tr|Q542I8|Q542I8_MOUSE Integrin beta OS=Mus musculus GN=Itgb2 PE=2 SV=1;>sp|P11835|ITB2_MOUSE Integrin beta-2 OS=Mus musculus GN=Itgb2 PE=1 SV=2	8	8	13.5	1.1421e-59	1.3973	0.482642	1.7722	0.825541	1.3303	1.7162	1.2771	1.9226	1.5631	3.2426	NaN	NaN
Q3TQQ9-3;E9QPB4;Q3TQQ9;Q3TQQ9-2	Uncharacterized protein C1orf112 homolog	BC055324	>sp|Q3TQQ9-3|CA112_MOUSE Isoform 3 of Uncharacterized protein C1orf112 homolog OS=Mus musculus;>tr|E9QPB4|E9QPB4_MOUSE Uncharacterized protein OS=Mus musculus GN=BC055324 PE=4 SV=1;>sp|Q3TQQ9|CA112_MOUSE Uncharacterized protein C1orf112 homolog OS=Mus musc	6	6	7.7	1.7171e-13	1.4704	0.556209	1.7691	0.823016	1.4379	1.6575	NaN	NaN	NaN	NaN	1.4704	1.8338
Q9QY81;Q8BPS7	Nuclear pore membrane glycoprotein 210	Nup210	>sp|Q9QY81|PO210_MOUSE Nuclear pore membrane glycoprotein 210 OS=Mus musculus GN=Nup210 PE=1 SV=2	23	23	15.7	3.5335e-139	0.70934	-0.495451	1.7689	0.822852	0.57634	0.89743	0.95874	0.88898	0.66887	1.9034	1.0319	1.9088
Q7TMV3;F2Z402	FAST kinase domain-containing protein 5	Fastkd5;Ubox5	>sp|Q7TMV3|FAKD5_MOUSE FAST kinase domain-containing protein 5 OS=Mus musculus GN=Fastkd5 PE=2 SV=1;>tr|F2Z402|F2Z402_MOUSE U box domain-containing 5 OS=Mus musculus GN=Ubox5 PE=4 SV=1	4	4	6.3	2.1339e-09	1.3422	0.4246	1.7667	0.821057	1.3425	1.9224	NaN	NaN	1.2411	1.7667	NaN	NaN
P48962	ADP/ATP translocase 1	Slc25a4	>sp|P48962|ADT1_MOUSE ADP/ATP translocase 1 OS=Mus musculus GN=Slc25a4 PE=1 SV=4	29	13	71.8	0	1.4554	0.541416	1.7662	0.820649	1.329	1.6651	1.4191	1.7215	1.4596	1.8084	2.2606	2.3597
Q69Z66-2;Q69Z66	Histone H2A deubiquitinase MYSM1	Mysm1	>sp|Q69Z66-2|MYSM1_MOUSE Isoform 2 of Histone H2A deubiquitinase MYSM1 OS=Mus musculus GN=Mysm1;>sp|Q69Z66|MYSM1_MOUSE Histone H2A deubiquitinase MYSM1 OS=Mus musculus GN=Mysm1 PE=2 SV=2	4	4	9	4.4576e-07	1.4235	0.509442	1.7661	0.820567	NaN	NaN	NaN	NaN	1.234	1.9924	1.6421	1.5904
P55096	ATP-binding cassette sub-family D member 3	Abcd3	>sp|P55096|ABCD3_MOUSE ATP-binding cassette sub-family D member 3 OS=Mus musculus GN=Abcd3 PE=1 SV=2	16	16	31.9	1.4525e-134	1.5833	0.662935	1.7659	0.820404	1.4554	1.5863	1.4067	1.5296	1.5411	2.1142	2.1462	2.1067
P80316;E0CZA1	T-complex protein 1 subunit epsilon	Cct5	>sp|P80316|TCPE_MOUSE T-complex protein 1 subunit epsilon OS=Mus musculus GN=Cct5 PE=1 SV=1	44	44	80.8	0	0.94941	-0.0748968	1.7656	0.820159	0.71675	1.0574	0.98018	1.2289	0.96306	1.8745	1.5185	2.0313
Q8BUY5	Translocase of inner mitochondrial membrane domain-containing protein 1	Timmdc1	>sp|Q8BUY5|TIDC1_MOUSE Translocase of inner mitochondrial membrane domain-containing protein 1 OS=Mus musculus GN=Timmdc1 PE=2 SV=1	3	3	10.9	8.6092e-10	1.2819	0.358284	1.7654	0.819995	1.158	1.199	NaN	NaN	1.2819	1.7654	2.0624	2.092
Q9WVF7;E9QAP6;E9QAP5	DNA polymerase epsilon catalytic subunit A	Pole	>sp|Q9WVF7|DPOE1_MOUSE DNA polymerase epsilon catalytic subunit A OS=Mus musculus GN=Pole PE=2 SV=3	19	19	9.9	9.1321e-49	1.2623	0.336055	1.7651	0.81975	0.97338	1.208	NaN	NaN	1.2623	2.1556	2.3255	2.3442
Q9WV60;E9QAQ5	Glycogen synthase kinase-3 beta	Gsk3b	>sp|Q9WV60|GSK3B_MOUSE Glycogen synthase kinase-3 beta OS=Mus musculus GN=Gsk3b PE=1 SV=2;>tr|E9QAQ5|E9QAQ5_MOUSE Uncharacterized protein OS=Mus musculus GN=Gsk3b PE=4 SV=1	3	3	11.9	3.8334e-17	1.0413	0.0583858	1.7648	0.819505	NaN	NaN	1.0359	1.0936	1.3315	1.7762	NaN	NaN
P97470	Serine/threonine-protein phosphatase 4 catalytic subunit	Ppp4c	>sp|P97470|PP4C_MOUSE Serine/threonine-protein phosphatase 4 catalytic subunit OS=Mus musculus GN=Ppp4c PE=1 SV=2	5	4	23.5	2.4985e-13	0.69363	-0.527762	1.7645	0.819259	0.57022	0.91051	0.6077	1.7118	1.0257	2.4575	NaN	NaN
Q6P2B1;Q6P2B1-2;Q6P2B1-3;E9Q0H8;E9PWA5;F6TDZ2	Transportin-3	Tnpo3	>sp|Q6P2B1|TNPO3_MOUSE Transportin-3 OS=Mus musculus GN=Tnpo3 PE=1 SV=1;>sp|Q6P2B1-2|TNPO3_MOUSE Isoform 2 of Transportin-3 OS=Mus musculus GN=Tnpo3	13	12	20.6	1.4772e-109	1.1949	0.25689	1.7642	0.819014	1.0512	1.4047	1.2699	1.7574	1.4535	2.8061	1.8791	2.469
Q8R1Z9;F6XTP0;Q8R1Z9-2;Q8R1Z9-3	RING finger protein 121	Rnf121	>sp|Q8R1Z9|RN121_MOUSE RING finger protein 121 OS=Mus musculus GN=Rnf121 PE=2 SV=1;>tr|F6XTP0|F6XTP0_MOUSE Ring finger protein 121 (Fragment) OS=Mus musculus GN=Rnf121 PE=4 SV=1;>sp|Q8R1Z9-2|RN121_MOUSE Isoform 2 of RING finger protein 121 OS=Mus musculus	2	2	7.6	2.4658e-05	1.4379	0.523963	1.764	0.818851	NaN	NaN	1.2901	1.4535	1.6026	2.1409	NaN	NaN
Q60715-2;Q60715;E9Q7B0	Prolyl 4-hydroxylase subunit alpha-1	P4ha1	>sp|Q60715-2|P4HA1_MOUSE Isoform 2 of Prolyl 4-hydroxylase subunit alpha-1 OS=Mus musculus GN=P4ha1;>sp|Q60715|P4HA1_MOUSE Prolyl 4-hydroxylase subunit alpha-1 OS=Mus musculus GN=P4ha1 PE=2 SV=2;>tr|E9Q7B0|E9Q7B0_MOUSE Uncharacterized protein OS=Mus muscul	5	5	13.3	8.0038e-13	0.56779	-0.816571	1.761	0.816395	0.77861	1.4334	NaN	NaN	0.56779	2.5962	0.45068	1.0422
Q9CY97;Q9CY97-2	RNA polymerase II subunit A C-terminal domain phosphatase SSU72	Ssu72	>sp|Q9CY97|SSU72_MOUSE RNA polymerase II subunit A C-terminal domain phosphatase SSU72 OS=Mus musculus GN=Ssu72 PE=2 SV=1;>sp|Q9CY97-2|SSU72_MOUSE Isoform 2 of RNA polymerase II subunit A C-terminal domain phosphatase SSU72 OS=Mus musculus GN=Ssu72	9	9	44.3	4.5625e-32	1.3429	0.425352	1.7605	0.815985	NaN	NaN	1.2509	1.6388	1.254	1.7481	1.8801	1.8074
Q505D1	Serine/threonine-protein phosphatase 6 regulatory ankyrin repeat subunit A	Ankrd28	>sp|Q505D1|ANR28_MOUSE Serine/threonine-protein phosphatase 6 regulatory ankyrin repeat subunit A OS=Mus musculus GN=Ankrd28 PE=1 SV=1	12	12	14.8	2.5143e-57	1.1403	0.189413	1.7603	0.815821	0.78246	1.1157	1.2709	1.8673	1.0143	1.9422	1.411	1.8226
P27773;F6Q404	Protein disulfide-isomerase A3	Pdia3	>sp|P27773|PDIA3_MOUSE Protein disulfide-isomerase A3 OS=Mus musculus GN=Pdia3 PE=1 SV=2	29	29	57.4	5.134e-280	0.90274	-0.147618	1.76	0.815575	0.82144	1.6642	0.32786	0.32012	1.3397	4.2687	1.3764	3.1823
G5E896;Q3UJB9-2;Q3UJB9;D6RE33;F6ZJ27;F6V5I7	Enhancer of mRNA-decapping protein 4	Edc4	>tr|G5E896|G5E896_MOUSE Enhancer of mRNA decapping 4, isoform CRA_b OS=Mus musculus GN=Edc4 PE=4 SV=1;>sp|Q3UJB9-2|EDC4_MOUSE Isoform 2 of Enhancer of mRNA-decapping protein 4 OS=Mus musculus GN=Edc4;>sp|Q3UJB9|EDC4_MOUSE Enhancer of mRNA-decapping protein	27	27	29.1	1.7941e-180	0.81988	-0.286515	1.759	0.814755	0.53323	0.88748	0.8004	1.0354	0.86377	2.0041	1.4347	2.4579
Q91YX5;E9QL80;F8WHJ5;D3YVK0	Acyl-CoA:lysophosphatidylglycerol acyltransferase 1	Lpgat1	>sp|Q91YX5|LGAT1_MOUSE Acyl-CoA:lysophosphatidylglycerol acyltransferase 1 OS=Mus musculus GN=Lpgat1 PE=2 SV=1;>tr|E9QL80|E9QL80_MOUSE Uncharacterized protein OS=Mus musculus GN=Lpgat1 PE=4 SV=1;>tr|F8WHJ5|F8WHJ5_MOUSE Uncharacterized protein (Fragment) OS	6	6	15.7	1.0923e-15	1.2316	0.300534	1.7583	0.814181	0.93104	1.4848	1.4768	1.7983	1.096	1.6057	1.8479	2.1146
Q3TBD2-4;Q3TBD2-3;Q3TBD2-2;Q3TBD2;G3X9Q3;D3Z7R7	Minor histocompatibility protein HA-1	Hmha1	>sp|Q3TBD2-4|HMHA1_MOUSE Isoform 4 of Minor histocompatibility protein HA-1 OS=Mus musculus GN=Hmha1;>sp|Q3TBD2-3|HMHA1_MOUSE Isoform 3 of Minor histocompatibility protein HA-1 OS=Mus musculus GN=Hmha1;>sp|Q3TBD2-2|HMHA1_MOUSE Isoform 2 of Minor histocompa	4	4	10.7	1.1916e-14	0.99	-0.0144996	1.7574	0.813443	0.96417	1.1506	1.0516	1.7574	1.4181	2.0878	0.93961	1.9039
Q8CIM8;Q8CIM8-2;Q8CIM8-3	Integrator complex subunit 4	Ints4	>sp|Q8CIM8|INT4_MOUSE Integrator complex subunit 4 OS=Mus musculus GN=Ints4 PE=2 SV=1;>sp|Q8CIM8-2|INT4_MOUSE Isoform 2 of Integrator complex subunit 4 OS=Mus musculus GN=Ints4	24	24	32.3	6.2527e-89	1.1929	0.254473	1.7554	0.8118	0.99326	1.1848	1.5987	1.7401	1.0767	1.7719	1.6243	1.8563
Q6PDI5-2;Q6PDI5;A2ALV7;A2ALV6;A2ALV8;A2ALW1;A2ALV9	Proteasome-associated protein ECM29 homolog	Ecm29;AI314180	>sp|Q6PDI5-2|ECM29_MOUSE Isoform 2 of Proteasome-associated protein ECM29 homolog OS=Mus musculus GN=Ecm29;>sp|Q6PDI5|ECM29_MOUSE Proteasome-associated protein ECM29 homolog OS=Mus musculus GN=Ecm29 PE=1 SV=3;>tr|A2ALV7|A2ALV7_MOUSE Expressed sequence AI31	46	46	32.8	1.1761e-210	1.1849	0.244765	1.7552	0.811635	1.0011	1.3657	1.0118	1.335	1.3567	2.4736	2.018	2.6352
P62849-2;P62849-3;E9Q3V8;Q9D7P1;P62849	40S ribosomal protein S24	Rps24	>sp|P62849-2|RS24_MOUSE Isoform 2 of 40S ribosomal protein S24 OS=Mus musculus GN=Rps24;>sp|P62849-3|RS24_MOUSE Isoform 3 of 40S ribosomal protein S24 OS=Mus musculus GN=Rps24;>tr|E9Q3V8|E9Q3V8_MOUSE 40S ribosomal protein S24 OS=Mus musculus GN=Rps24 PE=3	3	3	26.9	6.8497e-08	1.2211	0.288181	1.7539	0.810566	NaN	NaN	NaN	NaN	NaN	NaN	1.2211	1.7539
Q8VCD5	Mediator of RNA polymerase II transcription subunit 17	Med17	>sp|Q8VCD5|MED17_MOUSE Mediator of RNA polymerase II transcription subunit 17 OS=Mus musculus GN=Med17 PE=1 SV=1	2	2	3.4	0.00026472	0.89404	-0.161589	1.7536	0.81032	NaN	NaN	NaN	NaN	0.89404	1.7536	NaN	NaN
Q8CIH5;Q9QZE2-2;Q9QZE2;F6X8Z1;E9PXZ8	1-phosphatidylinositol 4,5-bisphosphate phosphodiesterase gamma-2	Plcg2	>sp|Q8CIH5|PLCG2_MOUSE 1-phosphatidylinositol-4,5-bisphosphate phosphodiesterase gamma-2 OS=Mus musculus GN=Plcg2 PE=1 SV=1	78	77	61.6	0	1.7137	0.777115	1.7519	0.80892	1.1148	1.3857	1.9506	2.1603	1.6525	1.7369	2.338	1.8161
Q6KAR6	Exocyst complex component 3	Exoc3	>sp|Q6KAR6|EXOC3_MOUSE Exocyst complex component 3 OS=Mus musculus GN=Exoc3 PE=1 SV=2	7	7	11.5	1.3495e-16	1.1125	0.153805	1.7516	0.808673	0.9717	1.3315	1.1638	1.7516	1.1225	2.1494	1.9978	2.6101
O70251;G3UX43;G3UZ47	Elongation factor 1-beta	Eef1b	>sp|O70251|EF1B_MOUSE Elongation factor 1-beta OS=Mus musculus GN=Eef1b PE=1 SV=5	12	12	60	1.6059e-211	0.98817	-0.0171688	1.7504	0.807685	0.58284	1.0115	NaN	NaN	0.8728	1.7476	1.3494	2.0109
G3X8X7;Q920Q4;Q920Q4-2;E9Q2I5;A2BI90;REV__F6RLJ7;REV__E9QKP5;REV__Q69ZS8	Vacuolar protein sorting-associated protein 16 homolog	Vps16	>tr|G3X8X7|G3X8X7_MOUSE Uncharacterized protein OS=Mus musculus GN=Vps16 PE=4 SV=1;>sp|Q920Q4|VPS16_MOUSE Vacuolar protein sorting-associated protein 16 homolog OS=Mus musculus GN=Vps16 PE=1 SV=3;>sp|Q920Q4-2|VPS16_MOUSE Isoform 2 of Vacuolar protein sorti	16	16	24	6.744e-59	1.0646	0.0903115	1.7503	0.807602	0.83949	1.1282	1.242	1.6245	1.0337	1.7905	1.55	1.9179
F6YLP9;D3YU01;Q8BUL6-2;Q8BUL6	Pleckstrin homology domain-containing family A member 1	Plekha1	>tr|F6YLP9|F6YLP9_MOUSE Pleckstrin homology domain-containing, family A (phosphoinositide-binding-specific) member 1 (Fragment) OS=Mus musculus GN=Plekha1 PE=4 SV=1;>tr|D3YU01|D3YU01_MOUSE Pleckstrin homology domain-containing, family A (phosphoinositide-b	2	2	13.5	0.00058098	1.4495	0.535555	1.7499	0.807272	NaN	NaN	2.2601	2.5264	0.92957	1.212	NaN	NaN
Q9QYE6	Golgin subfamily A member 5	Golga5	>sp|Q9QYE6|GOGA5_MOUSE Golgin subfamily A member 5 OS=Mus musculus GN=Golga5 PE=1 SV=2	3	3	4.8	8.9321e-07	0.33006	-1.5992	1.7496	0.807025	NaN	NaN	NaN	NaN	0.33006	1.7496	NaN	NaN
Q6ZPU9;Q6ZPU9-3;Q6ZPU9-2;E0CXJ9;E0CXN7	KIF1-binding protein	Kbp	>sp|Q6ZPU9|KBP_MOUSE KIF1-binding protein OS=Mus musculus GN=Kbp PE=2 SV=2;>sp|Q6ZPU9-3|KBP_MOUSE Isoform 3 of KIF1-binding protein OS=Mus musculus GN=Kbp	5	5	11.8	1.3126e-22	1.2454	0.316609	1.749	0.80653	0.83053	1.5394	1.2454	1.0017	1.7312	1.8348	11.419	2.0295
Q9CQG2-2;Q9CQG2;Q5SW15;F8WHZ7	Methyltransferase-like protein 16	Mettl16	>sp|Q9CQG2-2|MET16_MOUSE Isoform 2 of Methyltransferase-like protein 16 OS=Mus musculus GN=Mettl16;>sp|Q9CQG2|MET16_MOUSE Methyltransferase-like protein 16 OS=Mus musculus GN=Mettl16 PE=1 SV=1;>tr|Q5SW15|Q5SW15_MOUSE Methyltransferase 10 domain containing	6	6	12.6	3.6576e-18	1.4306	0.51662	1.7485	0.806118	0.7495	1.144	1.0404	1.3701	1.4487	2.001	2.3807	2.36
Q8BHF7;F8WI04	CDP-diacylglycerol--glycerol-3-phosphate 3-phosphatidyltransferase, mitochondrial	Pgs1	>sp|Q8BHF7|PGPS1_MOUSE CDP-diacylglycerol--glycerol-3-phosphate 3-phosphatidyltransferase, mitochondrial OS=Mus musculus GN=Pgs1 PE=2 SV=1;>tr|F8WI04|F8WI04_MOUSE Phosphatidylglycerophosphate synthase 1 (Fragment) OS=Mus musculus GN=Pgs1 PE=4 SV=1	2	2	5.1	0.00038645	2.186	1.12829	1.7481	0.805788	NaN	NaN	1.727	2.4325	2.7669	1.2563	NaN	NaN
F6YBM2;Q4VC33;Q4VC33-2	Macrophage erythroblast attacher	Maea	>tr|F6YBM2|F6YBM2_MOUSE Uncharacterized protein (Fragment) OS=Mus musculus GN=Maea PE=4 SV=1;>sp|Q4VC33|MAEA_MOUSE Macrophage erythroblast attacher OS=Mus musculus GN=Maea PE=1 SV=1;>sp|Q4VC33-2|MAEA_MOUSE Isoform 2 of Macrophage erythroblast attacher OS=M	6	6	24	7.4559e-13	1.1678	0.223793	1.7471	0.804962	0.60756	0.68921	1.5108	1.7087	1.04	1.7471	2.9277	3.4428
P80318;E9Q133;Q3U0I3;F6Q609;F6ZVG8	T-complex protein 1 subunit gamma	Cct3	>sp|P80318|TCPG_MOUSE T-complex protein 1 subunit gamma OS=Mus musculus GN=Cct3 PE=1 SV=1;>tr|E9Q133|E9Q133_MOUSE Chaperonin-containing Tcp1, subunit 3 (gamma) OS=Mus musculus GN=Cct3 PE=3 SV=1;>tr|Q3U0I3|Q3U0I3_MOUSE Uncharacterized protein OS=Mus musculu	47	47	73	0	0.93839	-0.0917405	1.7468	0.804714	0.70368	1.0462	0.99682	1.2499	0.93584	1.858	1.5061	2.0652
F8WIE5;Q69ZR2	E3 ubiquitin-protein ligase HECTD1	Hectd1	>tr|F8WIE5|F8WIE5_MOUSE HECT domain-containing 1 OS=Mus musculus GN=Hectd1 PE=4 SV=1;>sp|Q69ZR2|HECD1_MOUSE E3 ubiquitin-protein ligase HECTD1 OS=Mus musculus GN=Hectd1 PE=1 SV=2	13	13	7	4.7627e-43	0.90604	-0.142353	1.7467	0.804632	0.90277	0.9898	NaN	NaN	0.90579	1.8777	1.2175	1.7381
Q6VYI4		Tardbp	>tr|Q6VYI4|Q6VYI4_MOUSE TAR DNA binding protein OS=Mus musculus GN=Tardbp PE=2 SV=1	13	1	50	7.8157e-147	1.5548	0.636729	1.7464	0.804384	NaN	NaN	1.5548	1.7464	NaN	NaN	NaN	NaN
Q9WVL0	Maleylacetoacetate isomerase	Gstz1	>sp|Q9WVL0|MAAI_MOUSE Maleylacetoacetate isomerase OS=Mus musculus GN=Gstz1 PE=1 SV=1	7	7	37.5	2.0024e-19	1.4542	0.540226	1.7448	0.803062	NaN	NaN	1.2435	1.4877	1.424	1.7017	1.9336	1.9323
Q920I9-2;Q920I9	WD repeat-containing protein 7	Wdr7	>sp|Q920I9-2|WDR7_MOUSE Isoform 2 of WD repeat-containing protein 7 OS=Mus musculus GN=Wdr7;>sp|Q920I9|WDR7_MOUSE WD repeat-containing protein 7 OS=Mus musculus GN=Wdr7 PE=1 SV=3	9	9	7.5	8.4123e-25	1.468	0.553852	1.7441	0.802483	1.1869	1.5131	1.6267	2.053	1.1004	1.7285	1.7632	1.6567
Q9DBZ5;Q9DBZ5-2;Q3TY56	Eukaryotic translation initiation factor 3 subunit K	Eif3k	>sp|Q9DBZ5|EIF3K_MOUSE Eukaryotic translation initiation factor 3 subunit K OS=Mus musculus GN=Eif3k PE=1 SV=1;>sp|Q9DBZ5-2|EIF3K_MOUSE Isoform 2 of Eukaryotic translation initiation factor 3 subunit K OS=Mus musculus GN=Eif3k;>tr|Q3TY56|Q3TY56_MOUSE Uncha	5	5	28	2.5487e-16	0.71099	-0.492099	1.7438	0.802235	NaN	NaN	NaN	NaN	0.56754	1.5174	1.3917	2.419
Q8CAG6;Q9JHK5	Pleckstrin	Plek	>tr|Q8CAG6|Q8CAG6_MOUSE Pleckstrin OS=Mus musculus GN=Plek PE=2 SV=1;>sp|Q9JHK5|PLEK_MOUSE Pleckstrin OS=Mus musculus GN=Plek PE=1 SV=1	3	3	17.4	6.482e-21	1.3849	0.469782	1.7434	0.801904	1.705	2.363	0.7336	1.0729	1.2627	1.5164	1.2058	1.2201
Q99KY4-2;E9QNB4;Q99KY4;F6SLK1;D6RHK5;F7BG02;Q80TZ3-2;Q80TZ3;Q80TZ3-3	Cyclin-G-associated kinase	Gak	>sp|Q99KY4-2|GAK_MOUSE Isoform 2 of Cyclin-G-associated kinase OS=Mus musculus GN=Gak;>tr|E9QNB4|E9QNB4_MOUSE Cyclin G-associated kinase OS=Mus musculus GN=Gak PE=4 SV=1;>sp|Q99KY4|GAK_MOUSE Cyclin-G-associated kinase OS=Mus musculus GN=Gak PE=1 SV=2	23	23	20.8	1.5176e-84	1.9308	0.949199	1.7431	0.801655	1.2639	1.4088	1.9192	1.6562	1.9226	1.7889	2.6478	1.9827
P35922-3;E9QAT0;P35922-2;Q6AXB7;P35922;P35922-9;P35922-8;D3Z6U8;P35922-7;E9QNF5;E9QAS8;P35922-5;P35922-4;P35922-6;E9QAS9;P35922-11;P35922-10;P35922-12	Fragile X mental retardation protein 1 homolog	Fmr1	>sp|P35922-3|FMR1_MOUSE Isoform ISO3 of Fragile X mental retardation protein 1 homolog OS=Mus musculus GN=Fmr1;>tr|E9QAT0|E9QAT0_MOUSE Uncharacterized protein OS=Mus musculus GN=Fmr1 PE=4 SV=1;>sp|P35922-2|FMR1_MOUSE Isoform ISO2 of Fragile X mental retard	9	8	18.5	4.5997e-27	1.5797	0.659651	1.7421	0.800827	NaN	NaN	3.9029	3.6866	1.6006	1.7399	1.3804	1.6378
Q9CY58-2;Q9CY58;Q9CY58-3;Q9CY58-4	Plasminogen activator inhibitor 1 RNA-binding protein	Serbp1	>sp|Q9CY58-2|PAIRB_MOUSE Isoform 2 of Plasminogen activator inhibitor 1 RNA-binding protein OS=Mus musculus GN=Serbp1;>sp|Q9CY58|PAIRB_MOUSE Plasminogen activator inhibitor 1 RNA-binding protein OS=Mus musculus GN=Serbp1 PE=1 SV=2;>sp|Q9CY58-3|PAIRB_MOUSE	15	15	44.6	1.3724e-80	1.5219	0.605874	1.7414	0.800248	0.40137	0.87892	0.38532	0.68196	1.5779	1.8345	1.4991	1.6801
Q8CEE6	PAS domain-containing serine/threonine-protein kinase	Pask	>sp|Q8CEE6|PASK_MOUSE PAS domain-containing serine/threonine-protein kinase OS=Mus musculus GN=Pask PE=2 SV=3	4	4	2.5	1.6774e-06	0.90039	-0.151378	1.7401	0.79917	0.59846	1.1225	NaN	NaN	1.0246	1.9666	NaN	NaN
D6RJ50;Q5XJY4;D6RCZ6	Presenilins-associated rhomboid-like protein, mitochondrial;P-beta	Parl	>tr|D6RJ50|D6RJ50_MOUSE Presenilin-associated, rhomboid-like OS=Mus musculus GN=Parl PE=4 SV=1;>sp|Q5XJY4|PARL_MOUSE Presenilins-associated rhomboid-like protein, mitochondrial OS=Mus musculus GN=Parl PE=1 SV=1	4	4	29.2	1.8834e-19	1.0804	0.111566	1.7397	0.798839	1.2389	1.7397	1.0567	1.6229	NaN	NaN	NaN	NaN
Q922R8;Q3TML0	Protein disulfide-isomerase A6	Pdia6	>sp|Q922R8|PDIA6_MOUSE Protein disulfide-isomerase A6 OS=Mus musculus GN=Pdia6 PE=1 SV=3;>tr|Q3TML0|Q3TML0_MOUSE Uncharacterized protein OS=Mus musculus GN=Pdia6 PE=2 SV=1	14	14	38.4	5.2039e-254	1.1646	0.219835	1.7365	0.796182	0.85266	1.3624	0.99362	1.0552	1.2514	1.9796	2.087	2.3176
Q7JCY6;P03911	NADH-ubiquinone oxidoreductase chain 4	mt-Nd4;Mtnd4	>tr|Q7JCY6|Q7JCY6_MOUSE NADH-ubiquinone oxidoreductase chain 4 OS=Mus musculus GN=mt-Nd4 PE=3 SV=1;>sp|P03911|NU4M_MOUSE NADH-ubiquinone oxidoreductase chain 4 OS=Mus musculus GN=Mtnd4 PE=1 SV=1	2	2	8.5	1.5401e-05	1.051	0.0717627	1.7363	0.796016	0.42926	0.74475	NaN	NaN	NaN	NaN	2.5734	4.0479
Q3U1Y4-3;Q3U1Y4;Q3U1Y4-2;E9Q303;F6RPS8;F6RXE7	DENN domain-containing protein 4B	Dennd4b	>sp|Q3U1Y4-3|DEN4B_MOUSE Isoform 3 of DENN domain-containing protein 4B OS=Mus musculus GN=Dennd4b;>sp|Q3U1Y4|DEN4B_MOUSE DENN domain-containing protein 4B OS=Mus musculus GN=Dennd4b PE=2 SV=2;>sp|Q3U1Y4-2|DEN4B_MOUSE Isoform 2 of DENN domain-containing pr	9	9	8.2	4.6067e-32	1.2118	0.277152	1.7361	0.79585	0.95849	1.2679	1.2118	2.0985	1.1698	1.8271	1.6074	1.9512
E9PVC5;E9Q9E1;Q6NZJ6;E9PVC6;Q6NZJ6-2;E9Q298;E9Q770;D3YWM1;D3Z439;D3YWY7;D6RCH1;D3YWC6	Eukaryotic translation initiation factor 4 gamma 1	Eif4g1	>tr|E9PVC5|E9PVC5_MOUSE Uncharacterized protein OS=Mus musculus GN=Eif4g1 PE=4 SV=1;>tr|E9Q9E1|E9Q9E1_MOUSE Uncharacterized protein OS=Mus musculus GN=Eif4g1 PE=4 SV=1;>sp|Q6NZJ6|IF4G1_MOUSE Eukaryotic translation initiation factor 4 gamma 1 OS=Mus musculu	46	42	30.7	2.0447e-179	0.69172	-0.53174	1.7359	0.795684	0.42155	0.79585	0.6736	0.94921	0.71267	2.0564	1.1343	2.5529
P61750;E9Q972;E9Q798;F6UFB9;D3YV25;E9Q2C2	ADP-ribosylation factor 4	Arf4	>sp|P61750|ARF4_MOUSE ADP-ribosylation factor 4 OS=Mus musculus GN=Arf4 PE=2 SV=2;>tr|E9Q972|E9Q972_MOUSE Uncharacterized protein OS=Mus musculus GN=Arf4 PE=3 SV=1;>tr|E9Q798|E9Q798_MOUSE Uncharacterized protein OS=Mus musculus GN=Arf4 PE=3 SV=1;>tr|F6UFB9	5	3	35	1.6411e-20	1.2416	0.3122	1.7351	0.795019	NaN	NaN	NaN	NaN	NaN	NaN	1.2416	1.7351
Q91V92;Q3V117;Q3TS02	ATP-citrate synthase	Acly	>sp|Q91V92|ACLY_MOUSE ATP-citrate synthase OS=Mus musculus GN=Acly PE=1 SV=1;>tr|Q3V117|Q3V117_MOUSE ATP citrate lyase OS=Mus musculus GN=Acly PE=2 SV=1	46	46	45.9	0	0.77358	-0.370378	1.735	0.794936	0.47823	1.157	0.48118	0.59914	0.93667	2.3533	1.2858	2.8139
Q80TL7-2;B9EKJ3;Q80TL7	Protein MON2 homolog	Mon2	>sp|Q80TL7-2|MON2_MOUSE Isoform 2 of Protein MON2 homolog OS=Mus musculus GN=Mon2;>tr|B9EKJ3|B9EKJ3_MOUSE Mon2 protein OS=Mus musculus GN=Mon2 PE=2 SV=1;>sp|Q80TL7|MON2_MOUSE Protein MON2 homolog OS=Mus musculus GN=Mon2 PE=2 SV=2	4	4	2.6	3.3259e-08	1.0511	0.0718999	1.7346	0.794603	1.0097	1.2541	0.95399	1.2984	1.2234	2.8248	1.761	2.4394
D3YWS8;D3YXV8;Q8CBY3	Leukocyte receptor cluster member 8 homolog	Leng8	>tr|D3YWS8|D3YWS8_MOUSE Leukocyte receptor cluster (LRC) member 8, isoform CRA_a OS=Mus musculus GN=Leng8 PE=4 SV=1;>tr|D3YXV8|D3YXV8_MOUSE Leukocyte receptor cluster (LRC) member 8 (Fragment) OS=Mus musculus GN=Leng8 PE=4 SV=1;>sp|Q8CBY3|LENG8_MOUSE Leuko	11	11	17.9	1.0432e-131	1.3028	0.381616	1.7345	0.79452	1.0154	1.3334	1.4341	1.871	1.1976	1.7494	1.569	1.7345
F6ZD66;E9Q6K1;O08811;F6YA33;D3Z700	TFIIH basal transcription factor complex helicase XPD subunit	Ercc2	>tr|F6ZD66|F6ZD66_MOUSE Uncharacterized protein (Fragment) OS=Mus musculus GN=Ercc2 PE=4 SV=1;>tr|E9Q6K1|E9Q6K1_MOUSE Uncharacterized protein OS=Mus musculus GN=Ercc2 PE=4 SV=1;>sp|O08811|ERCC2_MOUSE TFIIH basal transcription factor complex helicase XPD su	17	17	28.9	2.8584e-44	1.3774	0.461948	1.7341	0.794187	1.3491	1.7467	1.5264	1.5029	1.195	1.792	3.0275	3.0348
Q9JJT0	RNA 3-terminal phosphate cyclase-like protein	Rcl1	>sp|Q9JJT0|RCL1_MOUSE RNA 3-terminal phosphate cyclase-like protein OS=Mus musculus GN=Rcl1 PE=2 SV=1	10	10	25.7	5.5939e-24	1.1229	0.167229	1.7324	0.792772	1.2678	2.0549	1.2406	1.7324	0.20863	0.27609	0.30979	0.65718
P70701	Protein Wnt-10a	Wnt10a	>sp|P70701|WN10A_MOUSE Protein Wnt-10a OS=Mus musculus GN=Wnt10a PE=2 SV=1	3	3	6.7	1.3432e-07	1.1502	0.201885	1.7321	0.792522	NaN	NaN	NaN	NaN	1.1502	1.7321	NaN	NaN
Q6ZWR6-4;Q6ZWR6;F8WIS7	Nesprin-1	Syne1	>sp|Q6ZWR6-4|SYNE1_MOUSE Isoform 4 of Nesprin-1 OS=Mus musculus GN=Syne1;>sp|Q6ZWR6|SYNE1_MOUSE Nesprin-1 OS=Mus musculus GN=Syne1 PE=1 SV=2;>tr|F8WIS7|F8WIS7_MOUSE Uncharacterized protein OS=Mus musculus GN=Syne1 PE=4 SV=1	2	2	0.2	0.0013426	1.3207	0.401303	1.7311	0.791689	NaN	NaN	NaN	NaN	NaN	NaN	1.3207	1.7311
E9Q6X0;Q8R001-2;Q8R001;D3YYK8;Q3TG90	Microtubule-associated protein RP/EB family member 2	Mapre2	>tr|E9Q6X0|E9Q6X0_MOUSE Uncharacterized protein OS=Mus musculus GN=Mapre2 PE=4 SV=1;>sp|Q8R001-2|MARE2_MOUSE Isoform 2 of Microtubule-associated protein RP/EB family member 2 OS=Mus musculus GN=Mapre2;>sp|Q8R001|MARE2_MOUSE Microtubule-associated protein R	12	11	57.7	1.2783e-194	1.268	0.342555	1.7308	0.791439	1.1393	1.5468	1.4102	1.795	1.3575	1.8709	2.1005	1.7688
E9Q605;Q60680;E9QNL4;Q60680-3;Q60680-2	Inhibitor of nuclear factor kappa-B kinase subunit alpha	Chuk	>tr|E9Q605|E9Q605_MOUSE Uncharacterized protein OS=Mus musculus GN=Chuk PE=3 SV=1;>sp|Q60680|IKKA_MOUSE Inhibitor of nuclear factor kappa-B kinase subunit alpha OS=Mus musculus GN=Chuk PE=1 SV=1;>tr|E9QNL4|E9QNL4_MOUSE Uncharacterized protein OS=Mus muscul	17	16	27.8	2.933e-86	1.1212	0.165044	1.7304	0.791106	0.96046	1.3045	1.1133	1.5988	1.2067	1.9666	1.865	2.0981
Q8K2Z4;Q8K2Z4-2;E9QPT2	Condensin complex subunit 1	Ncapd2	>sp|Q8K2Z4|CND1_MOUSE Condensin complex subunit 1 OS=Mus musculus GN=Ncapd2 PE=1 SV=2;>sp|Q8K2Z4-2|CND1_MOUSE Isoform 2 of Condensin complex subunit 1 OS=Mus musculus GN=Ncapd2;>tr|E9QPT2|E9QPT2_MOUSE Condensin complex subunit 1 OS=Mus musculus GN=Ncapd2 P	41	41	37.4	1.3971e-287	1.1408	0.190046	1.7303	0.791022	0.88685	1.3299	1.0126	1.2018	1.2919	2.6699	1.6958	2.9262
P35279-2;P35279;D3YV69;P61294;Q8BHD0	Ras-related protein Rab-6A;Ras-related protein Rab-6B	Rab6a;Rab6b	>sp|P35279-2|RAB6A_MOUSE Isoform 2 of Ras-related protein Rab-6A OS=Mus musculus GN=Rab6a;>sp|P35279|RAB6A_MOUSE Ras-related protein Rab-6A OS=Mus musculus GN=Rab6a PE=1 SV=4;>tr|D3YV69|D3YV69_MOUSE RAB6A, member RAS oncogene family OS=Mus musculus GN=Rab6	4	4	23.6	2.4544e-08	0.63432	-0.656717	1.7299	0.790689	NaN	NaN	NaN	NaN	0.55016	1.701	0.76317	1.8549
F2Z470;G3X8U5;Q01237;E9PY17;F6X166	3-hydroxy-3-methylglutaryl-coenzyme A reductase	Hmgcr	>tr|F2Z470|F2Z470_MOUSE Uncharacterized protein OS=Mus musculus GN=Hmgcr PE=3 SV=1;>tr|G3X8U5|G3X8U5_MOUSE 3-hydroxy-3-methylglutaryl-Coenzyme A reductase OS=Mus musculus GN=Hmgcr PE=3 SV=1;>sp|Q01237|HMDH_MOUSE 3-hydroxy-3-methylglutaryl-coenzyme A reduct	10	10	14.9	3.494e-35	1.0685	0.0955869	1.7293	0.790188	1.1183	1.459	1.0846	1.1723	1.0092	1.8771	1.4173	2.2243
Q9D2V7	Coronin-7	Coro7	>sp|Q9D2V7|CORO7_MOUSE Coronin-7 OS=Mus musculus GN=Coro7 PE=2 SV=2	4	4	7.3	2.5722e-44	1.0878	0.121413	1.729	0.789938	1.0878	1.729	NaN	NaN	NaN	NaN	NaN	NaN
Q9Z1S0;F6VLH3	Mitotic checkpoint serine/threonine-protein kinase BUB1 beta	Bub1b	>sp|Q9Z1S0|BUB1B_MOUSE Mitotic checkpoint serine/threonine-protein kinase BUB1 beta OS=Mus musculus GN=Bub1b PE=1 SV=2;>tr|F6VLH3|F6VLH3_MOUSE Uncharacterized protein (Fragment) OS=Mus musculus GN=Bub1b PE=4 SV=1	24	24	27.6	9.6444e-130	1.2191	0.285816	1.7262	0.7876	0.91041	1.2375	1.1475	1.3862	1.1331	1.8674	1.6796	1.9706
Q80X85	28S ribosomal protein S7, mitochondrial	Mrps7	>sp|Q80X85|RT07_MOUSE 28S ribosomal protein S7, mitochondrial OS=Mus musculus GN=Mrps7 PE=2 SV=1	9	9	40.1	1.8165e-89	1.0819	0.113567	1.7258	0.787265	NaN	NaN	1.0317	1.2915	1.0095	1.7244	1.3732	2.0245
Q8BQM4;E9PWH6;E9Q5L5	HEAT repeat-containing protein 3	Heatr3	>sp|Q8BQM4|HEAT3_MOUSE HEAT repeat-containing protein 3 OS=Mus musculus GN=Heatr3 PE=2 SV=1;>tr|E9PWH6|E9PWH6_MOUSE HEAT repeat-containing 3 OS=Mus musculus GN=Heatr3 PE=4 SV=1;>tr|E9Q5L5|E9Q5L5_MOUSE HEAT repeat-containing 3 OS=Mus musculus GN=Heatr3 PE=4	13	13	18.6	1.3265e-41	1.2645	0.338567	1.7249	0.786513	0.96438	1.3945	1.2739	1.5421	1.4111	2.9638	2.0631	2.6822
Q9Z2I0	LETM1 and EF-hand domain-containing protein 1, mitochondrial	Letm1	>sp|Q9Z2I0|LETM1_MOUSE LETM1 and EF-hand domain-containing protein 1, mitochondrial OS=Mus musculus GN=Letm1 PE=2 SV=1	3	3	6.8	4.6913e-24	1.2753	0.350837	1.7247	0.786345	1.4573	1.5945	NaN	NaN	1.1088	1.7448	NaN	NaN
Q8CC88;Q8CC88-2;Q8CC88-3;F8WHW7;Q9DBH4	Uncharacterized protein KIAA0564 homolog	Kiaa0564	>sp|Q8CC88|K0564_MOUSE Uncharacterized protein KIAA0564 homolog OS=Mus musculus GN=Kiaa0564 PE=2 SV=2;>sp|Q8CC88-2|K0564_MOUSE Isoform 2 of Uncharacterized protein KIAA0564 homolog OS=Mus musculus GN=Kiaa0564	6	6	3.4	4.8521e-12	1.1082	0.148218	1.7233	0.785174	NaN	NaN	1.2849	2.0572	0.69851	1.0377	NaN	NaN
Q9CQF3	Cleavage and polyadenylation specificity factor subunit 5	Nudt21	>sp|Q9CQF3|CPSF5_MOUSE Cleavage and polyadenylation specificity factor subunit 5 OS=Mus musculus GN=Nudt21 PE=2 SV=1	11	11	45.8	6.7971e-67	0.97347	-0.0387916	1.723	0.784923	0.38579	0.63315	0.68344	0.7572	0.98165	1.8861	1.2743	2.0481
Q9DBG7;F6VF36	Signal recognition particle receptor subunit alpha	Srpr	>sp|Q9DBG7|SRPR_MOUSE Signal recognition particle receptor subunit alpha OS=Mus musculus GN=Srpr PE=1 SV=1	22	22	36.2	3.5439e-112	1.2194	0.286171	1.7222	0.784253	1.2194	1.5657	1.2682	1.7689	1.0808	1.7203	1.8805	1.9881
Q5NC05;F6RQ10	Transcription termination factor 2	Ttf2	>sp|Q5NC05|TTF2_MOUSE Transcription termination factor 2 OS=Mus musculus GN=Ttf2 PE=1 SV=2	8	8	7.6	1.0787e-16	1.0286	0.0406821	1.7217	0.783834	NaN	NaN	NaN	NaN	0.89345	1.529	1.4468	1.9576
Q8BX70-2;Q8BX70-3;E9QLN1;Q8BX70;A1ILH1;A1ILH0	Vacuolar protein sorting-associated protein 13C	Vps13c	>sp|Q8BX70-2|VP13C_MOUSE Isoform 2 of Vacuolar protein sorting-associated protein 13C OS=Mus musculus GN=Vps13c;>sp|Q8BX70-3|VP13C_MOUSE Isoform 3 of Vacuolar protein sorting-associated protein 13C OS=Mus musculus GN=Vps13c;>tr|E9QLN1|E9QLN1_MOUSE Uncharac	13	13	4.6	1.4215e-21	1.089	0.123004	1.7212	0.783415	NaN	NaN	NaN	NaN	1.0106	1.5989	1.3228	2.2072
Q9CWR2;D3YZ17;E9PVX8	SET and MYND domain-containing protein 3	Smyd3	>sp|Q9CWR2|SMYD3_MOUSE SET and MYND domain-containing protein 3 OS=Mus musculus GN=Smyd3 PE=2 SV=1;>tr|D3YZ17|D3YZ17_MOUSE SET and MYND domain-containing 3 OS=Mus musculus GN=Smyd3 PE=4 SV=1	8	8	22.4	8.7748e-24	1.3503	0.43328	1.7198	0.782241	1.3183	1.4289	1.3503	1.6647	1.2423	1.8159	1.9236	1.9113
Q9QYJ0	DnaJ homolog subfamily A member 2	Dnaja2	>sp|Q9QYJ0|DNJA2_MOUSE DnaJ homolog subfamily A member 2 OS=Mus musculus GN=Dnaja2 PE=1 SV=1	17	17	55.8	2.0096e-257	1.0338	0.0479571	1.7196	0.782073	1.008	1.4395	0.95057	1.3874	1.0348	1.7946	1.4962	1.7909
Q8BZQ7;A2AI11	Anaphase-promoting complex subunit 2	Anapc2	>sp|Q8BZQ7|ANC2_MOUSE Anaphase-promoting complex subunit 2 OS=Mus musculus GN=Anapc2 PE=1 SV=2	6	6	8	1.4074e-12	1.3095	0.389016	1.7194	0.781905	1.4285	1.8427	1.333	1.9128	0.90661	1.4472	2.0217	1.5721
Q8R060;G3X9Z0;D3Z6K4	Protein zwilch homolog	Zwilch	>sp|Q8R060|ZWILC_MOUSE Protein zwilch homolog OS=Mus musculus GN=Zwilch PE=2 SV=1;>tr|G3X9Z0|G3X9Z0_MOUSE Uncharacterized protein OS=Mus musculus GN=Zwilch PE=4 SV=1	6	6	11.4	1.5168e-15	1.4729	0.558659	1.7192	0.781737	0.89468	1.1434	1.2583	1.2423	1.7241	1.9319	1.8929	1.7993
F8WIB1;P61211;E9Q006;Q4V9U3	ADP-ribosylation factor-like protein 1	Arl1	>tr|F8WIB1|F8WIB1_MOUSE ADP-ribosylation factor-like 1 (Fragment) OS=Mus musculus GN=Arl1 PE=3 SV=1;>sp|P61211|ARL1_MOUSE ADP-ribosylation factor-like protein 1 OS=Mus musculus GN=Arl1 PE=2 SV=1	3	3	24.6	1.8069e-08	1.2057	0.269871	1.7185	0.78115	NaN	NaN	NaN	NaN	NaN	NaN	1.2057	1.7185
P06537-3;P06537-4;P06537;P06537-2;E9QM82;E9PUR6;E9PYV1;E9Q310;E9Q8A6	Glucocorticoid receptor	Nr3c1	>sp|P06537-3|GCR_MOUSE Isoform 1-B of Glucocorticoid receptor OS=Mus musculus GN=Nr3c1;>sp|P06537-4|GCR_MOUSE Isoform 2-B of Glucocorticoid receptor OS=Mus musculus GN=Nr3c1;>sp|P06537|GCR_MOUSE Glucocorticoid receptor OS=Mus musculus GN=Nr3c1 PE=1 SV=1;>s	5	5	8.5	7.9779e-20	1.098	0.134878	1.7182	0.780898	0.7289	1.2473	0.79427	0.95364	1.0832	1.7479	1.7977	2.2989
Q8BRH0;G5E8C4;Q8BRH0-2;D3Z2Z3	Transmembrane and TPR repeat-containing protein 3	Tmtc3	>sp|Q8BRH0|TMTC3_MOUSE Transmembrane and TPR repeat-containing protein 3 OS=Mus musculus GN=Tmtc3 PE=2 SV=2;>tr|G5E8C4|G5E8C4_MOUSE MCG142017, isoform CRA_a OS=Mus musculus GN=Tmtc3 PE=4 SV=1;>sp|Q8BRH0-2|TMTC3_MOUSE Isoform 2 of Transmembrane and TPR repe	4	4	5.4	2.4476e-06	1.5167	0.600936	1.7178	0.780562	NaN	NaN	NaN	NaN	1.5167	1.7178	NaN	NaN
Q8BUV3;A0JNY3	Gephyrin;Molybdopterin adenylyltransferase;Molybdopterin molybdenumtransferase	Gphn	>sp|Q8BUV3|GEPH_MOUSE Gephyrin OS=Mus musculus GN=Gphn PE=1 SV=2;>tr|A0JNY3|A0JNY3_MOUSE Gphn protein OS=Mus musculus GN=Gphn PE=2 SV=1	12	12	21.7	2.0099e-45	0.79103	-0.338196	1.7172	0.780058	0.51046	1.0357	0.63018	0.8488	0.99492	2.3911	1.296	2.6475
Q9D125	28S ribosomal protein S25, mitochondrial	Mrps25	>sp|Q9D125|RT25_MOUSE 28S ribosomal protein S25, mitochondrial OS=Mus musculus GN=Mrps25 PE=1 SV=1	2	2	12.3	0.00040107	0.95577	-0.0652646	1.7165	0.77947	NaN	NaN	NaN	NaN	0.95577	1.7165	NaN	NaN
O08579;Q3THM8;B7FAU5;D6RFS0	Emerin	Emd	>sp|O08579|EMD_MOUSE Emerin OS=Mus musculus GN=Emd PE=1 SV=1;>tr|Q3THM8|Q3THM8_MOUSE Emerin OS=Mus musculus GN=Emd PE=2 SV=1;>tr|B7FAU5|B7FAU5_MOUSE Emerin OS=Mus musculus GN=Emd PE=4 SV=1	14	14	66.8	9.1884e-139	1.1926	0.25411	1.7156	0.778713	1.0484	1.5052	1.4184	1.6938	1.2125	1.9774	1.8471	1.9152
Q9R0Q9;Q8R0J2;E9PVP3;F6ZGG4;Q5F2B1;F6XX36;E9PWT5	Mannose-P-dolichol utilization defect 1 protein	Mpdu1	>sp|Q9R0Q9|MPU1_MOUSE Mannose-P-dolichol utilization defect 1 protein OS=Mus musculus GN=Mpdu1 PE=2 SV=1;>tr|Q8R0J2|Q8R0J2_MOUSE Mannose-P-dolichol utilization defect 1 OS=Mus musculus GN=Mpdu1 PE=2 SV=1;>tr|E9PVP3|E9PVP3_MOUSE Uncharacterized protein OS=M	2	2	9.3	0.00040183	1.8203	0.864176	1.7148	0.77804	NaN	NaN	NaN	NaN	1.0572	1.6645	3.1342	1.7666
P17427	AP-2 complex subunit alpha-2	Ap2a2	>sp|P17427|AP2A2_MOUSE AP-2 complex subunit alpha-2 OS=Mus musculus GN=Ap2a2 PE=1 SV=2	33	24	43.4	2.5719e-159	1.5858	0.665211	1.7122	0.775851	1.0671	1.3207	1.7586	1.7061	1.6017	1.9298	2.38	2.3005
Q61699-2;Q61699;E9Q0U7;D3Z3I9;D3Z027	Heat shock protein 105 kDa	Hsph1	>sp|Q61699-2|HS105_MOUSE Isoform HSP105-beta of Heat shock protein 105 kDa OS=Mus musculus GN=Hsph1;>sp|Q61699|HS105_MOUSE Heat shock protein 105 kDa OS=Mus musculus GN=Hsph1 PE=1 SV=2;>tr|E9Q0U7|E9Q0U7_MOUSE Uncharacterized protein OS=Mus musculus GN=Hsph	29	26	43.9	1.652e-146	0.72373	-0.466477	1.7117	0.77543	0.50436	1.2765	0.6556	0.71537	0.83069	2.165	1.4732	2.4748
Q9QZB9	Dynactin subunit 5	Dctn5	>sp|Q9QZB9|DCTN5_MOUSE Dynactin subunit 5 OS=Mus musculus GN=Dctn5 PE=1 SV=1	2	2	10.4	0.00034821	1.6122	0.689031	1.7115	0.775261	NaN	NaN	NaN	NaN	1.5754	2.0486	1.6695	1.6866
Q9DBB4;E9PZ53;Q80ZL9	N-alpha-acetyltransferase 16, NatA auxiliary subunit	Naa16	>sp|Q9DBB4|NAA16_MOUSE N-alpha-acetyltransferase 16, NatA auxiliary subunit OS=Mus musculus GN=Naa16 PE=2 SV=1;>tr|E9PZ53|E9PZ53_MOUSE Uncharacterized protein OS=Mus musculus GN=Naa16 PE=4 SV=1	22	16	26	2.944e-70	1.232	0.301002	1.7106	0.774502	0.8588	1.1215	1.3982	1.7584	1.2551	1.7106	1.5753	1.9757
Q8C0E2;Q8C0E2-2	Vacuolar protein sorting-associated protein 26B	Vps26b	>sp|Q8C0E2|VP26B_MOUSE Vacuolar protein sorting-associated protein 26B OS=Mus musculus GN=Vps26b PE=1 SV=1;>sp|Q8C0E2-2|VP26B_MOUSE Isoform 2 of Vacuolar protein sorting-associated protein 26B OS=Mus musculus GN=Vps26b	6	5	21.4	1.1986e-12	1.4756	0.561302	1.7098	0.773828	3.4895	1.4525	1.6422	1.9006	1.1589	2.1742	1.3711	16.422
Q9EPK7;Q9EPK7-2;E9PUW7	Exportin-7	Xpo7	>sp|Q9EPK7|XPO7_MOUSE Exportin-7 OS=Mus musculus GN=Xpo7 PE=2 SV=3;>sp|Q9EPK7-2|XPO7_MOUSE Isoform 2 of Exportin-7 OS=Mus musculus GN=Xpo7;>tr|E9PUW7|E9PUW7_MOUSE Uncharacterized protein OS=Mus musculus GN=Xpo7 PE=4 SV=1	21	20	26.1	5.3774e-108	0.95989	-0.059059	1.7096	0.773659	0.69616	1.3149	0.80905	0.94105	0.97862	2.1626	1.5027	2.4125
Q3V3V9;Q3V3V9-2;Q14BI8	Leucine-rich repeat-containing protein 16C	Rltpr	>sp|Q3V3V9|LR16C_MOUSE Leucine-rich repeat-containing protein 16C OS=Mus musculus GN=Rltpr PE=2 SV=2;>sp|Q3V3V9-2|LR16C_MOUSE Isoform 2 of Leucine-rich repeat-containing protein 16C OS=Mus musculus GN=Rltpr	8	8	7.2	3.2912e-16	1.2882	0.365357	1.7084	0.772646	1.2716	1.4185	NaN	NaN	1.0458	1.7494	1.4077	1.7434
Q922D4-2;Q922D4;G5E8R4;Q922D4-4;Q922D4-3	Serine/threonine-protein phosphatase 6 regulatory subunit 3	Ppp6r3	>sp|Q922D4-2|PP6R3_MOUSE Isoform 2 of Serine/threonine-protein phosphatase 6 regulatory subunit 3 OS=Mus musculus GN=Ppp6r3;>sp|Q922D4|PP6R3_MOUSE Serine/threonine-protein phosphatase 6 regulatory subunit 3 OS=Mus musculus GN=Ppp6r3 PE=1 SV=1;>tr|G5E8R4|G5	23	23	32	1.9783e-186	1.0819	0.113567	1.7081	0.772392	0.83842	1.1553	1.1191	1.5087	1.0866	1.8119	1.9376	2.3383
Q8BGC0;Q8BGC0-2	HIV Tat-specific factor 1 homolog	Htatsf1	>sp|Q8BGC0|HTSF1_MOUSE HIV Tat-specific factor 1 homolog OS=Mus musculus GN=Htatsf1 PE=1 SV=1	6	5	9.4	2.9732e-23	0.729	-0.456009	1.7079	0.772224	NaN	NaN	0.44328	0.86108	0.729	1.7079	1.2241	2.2639
P26039;F8WGT0;A2AIM2;F6S1V7;F6SX70	Talin-1	Tln1	>sp|P26039|TLN1_MOUSE Talin-1 OS=Mus musculus GN=Tln1 PE=1 SV=2;>tr|F8WGT0|F8WGT0_MOUSE Uncharacterized protein (Fragment) OS=Mus musculus GN=Tln1 PE=4 SV=1	61	51	33.1	0	0.59036	-0.760333	1.7056	0.770279	0.30469	0.74191	0.42634	0.51002	0.6776	2.1769	1.0343	2.7423
E9PX53;Q8K2V1;E9QPR5;E0CXK8;E0CYV2;F6TLH3;Q8K2V1-2;F6V294;E0CX37	Serine/threonine-protein phosphatase 4 regulatory subunit 1	Ppp4r1	>tr|E9PX53|E9PX53_MOUSE Uncharacterized protein OS=Mus musculus GN=Ppp4r1 PE=4 SV=1;>sp|Q8K2V1|PP4R1_MOUSE Serine/threonine-protein phosphatase 4 regulatory subunit 1 OS=Mus musculus GN=Ppp4r1 PE=2 SV=2;>tr|E9QPR5|E9QPR5_MOUSE Uncharacterized protein OS=Mu	10	10	12.3	4.6693e-29	1.0105	0.0150693	1.7052	0.769941	0.73572	1.0209	1.2015	1.4107	1.004	1.7575	1.5475	1.8807
D3Z3F7;O70475;F6ZQT4;D3YXP9	UDP-glucose 6-dehydrogenase	Ugdh	>tr|D3Z3F7|D3Z3F7_MOUSE UDP-glucose 6-dehydrogenase OS=Mus musculus GN=Ugdh PE=3 SV=1;>sp|O70475|UGDH_MOUSE UDP-glucose 6-dehydrogenase OS=Mus musculus GN=Ugdh PE=1 SV=1	6	6	18.3	2.0208e-16	1.3435	0.425996	1.7051	0.769856	NaN	NaN	1.5114	1.7794	1.2821	1.6391	1.9858	1.8229
Q6P1H6-2;Q6P1H6;Q6P1H6-3;Q6P1H6-4	Ankyrin repeat and LEM domain-containing protein 2	Ankle2	>sp|Q6P1H6-2|ANKL2_MOUSE Isoform 2 of Ankyrin repeat and LEM domain-containing protein 2 OS=Mus musculus GN=Ankle2;>sp|Q6P1H6|ANKL2_MOUSE Ankyrin repeat and LEM domain-containing protein 2 OS=Mus musculus GN=Ankle2 PE=2 SV=2;>sp|Q6P1H6-3|ANKL2_MOUSE Isofor	6	6	10.2	3.0807e-20	1.4117	0.497434	1.7045	0.769349	0.83333	1.2153	1.2904	1.4706	1.4995	1.8008	2.0787	1.8632
E9PYA7;Q05BF4;Q8CBE3	WD repeat-containing protein 37	Wdr37	>tr|E9PYA7|E9PYA7_MOUSE Uncharacterized protein OS=Mus musculus GN=Wdr37 PE=4 SV=1;>tr|Q05BF4|Q05BF4_MOUSE Uncharacterized protein OS=Mus musculus GN=Wdr37 PE=2 SV=1;>sp|Q8CBE3|WDR37_MOUSE WD repeat-containing protein 37 OS=Mus musculus GN=Wdr37 PE=2 SV=1	2	2	17.8	2.7776e-08	1.207	0.271426	1.7043	0.769179	NaN	NaN	NaN	NaN	1.207	1.7043	NaN	NaN
Q7TMC8;Q7TSB1;F7CFR7		Fuk	>tr|Q7TMC8|Q7TMC8_MOUSE L-fucose kinase OS=Mus musculus GN=Fuk PE=2 SV=1;>tr|Q7TSB1|Q7TSB1_MOUSE Fucokinase, isoform CRA_a OS=Mus musculus GN=Fuk PE=2 SV=1	3	3	2.8	6.2471e-07	1.4287	0.514703	1.7033	0.768333	NaN	NaN	NaN	NaN	1.3044	1.6879	2.4974	1.7188
Q9D1M4	Eukaryotic translation elongation factor 1 epsilon-1	Eef1e1	>sp|Q9D1M4|MCA3_MOUSE Eukaryotic translation elongation factor 1 epsilon-1 OS=Mus musculus GN=Eef1e1 PE=2 SV=1	7	7	36.8	2.3233e-15	1.2138	0.279531	1.7008	0.766214	NaN	NaN	NaN	NaN	0.90237	1.7396	1.2205	1.7008
Q9Z204-2;Q9Z204-4;Q9Z204-3;E9Q786;F8WGB9;Q8BTF8			>sp|Q9Z204-2|HNRPC_MOUSE Isoform C1 of Heterogeneous nuclear ribonucleoproteins C1/C2 OS=Mus musculus GN=Hnrnpc;>sp|Q9Z204-4|HNRPC_MOUSE Isoform 4 of Heterogeneous nuclear ribonucleoproteins C1/C2 OS=Mus musculus GN=Hnrnpc;>sp|Q9Z204-3|HNRPC_MOUSE Isoform	20	1	52.7	2.7953e-103	1.9204	0.941407	1.7	0.765535	3.3426	4.2644	1.9204	1.7	0.24557	0.16442	NaN	NaN
E9Q2M9;E9PV60;F6X8K3		Wdfy4	>tr|E9Q2M9|E9Q2M9_MOUSE WD repeat and FYVE domain-containing 4 OS=Mus musculus GN=Wdfy4 PE=4 SV=1;>tr|E9PV60|E9PV60_MOUSE WD repeat and FYVE domain-containing 4 OS=Mus musculus GN=Wdfy4 PE=4 SV=1	27	27	10.8	6.3433e-123	0.96424	-0.0525358	1.6993	0.764941	0.87286	1.2077	0.86136	0.91503	1.1992	2.0808	1.9498	2.2137
Q5SQX6;F6QD74;E9Q594;E9Q245	Cytoplasmic FMR1-interacting protein 2	Cyfip2	>sp|Q5SQX6|CYFP2_MOUSE Cytoplasmic FMR1-interacting protein 2 OS=Mus musculus GN=Cyfip2 PE=1 SV=2;>tr|F6QD74|F6QD74_MOUSE Cytoplasmic FMR1-interacting protein 2 (Fragment) OS=Mus musculus GN=Cyfip2 PE=4 SV=1;>tr|E9Q594|E9Q594_MOUSE Cytoplasmic FMR1-interac	52	28	45.7	2.576e-242	1.4	0.485427	1.699	0.764686	1.2399	1.4573	1.2382	1.4905	1.5949	2.275	2.0797	2.3619
Q3U487;Q3U487-2	E3 ubiquitin-protein ligase HECTD3	Hectd3	>sp|Q3U487|HECD3_MOUSE E3 ubiquitin-protein ligase HECTD3 OS=Mus musculus GN=Hectd3 PE=1 SV=2	7	7	10.8	1.0029e-18	1.3946	0.479851	1.6981	0.763921	1.0548	1.0238	1.5008	1.662	1.147	1.7539	4.9716	3.6113
O35379;E9PZV7;E9Q1I5	Multidrug resistance-associated protein 1	Abcc1	>sp|O35379|MRP1_MOUSE Multidrug resistance-associated protein 1 OS=Mus musculus GN=Abcc1 PE=1 SV=1	9	9	8.5	1.526e-26	1.4667	0.552574	1.6973	0.763242	1.4627	1.5942	1.3076	1.2104	NaN	NaN	1.8765	2.3295
Q9CR62;Q5SX46;Q5SX48	Mitochondrial 2-oxoglutarate/malate carrier protein	Slc25a11	>sp|Q9CR62|M2OM_MOUSE Mitochondrial 2-oxoglutarate/malate carrier protein OS=Mus musculus GN=Slc25a11 PE=1 SV=3;>tr|Q5SX46|Q5SX46_MOUSE Solute carrier family 25 (Mitochondrial carrier; oxoglutarate carrier), member 11 (Fragment) OS=Mus musculus GN=Slc25a11	16	16	63.1	3.8979e-183	1.4443	0.53037	1.6971	0.763072	1.2612	1.5744	1.4777	1.6947	1.4898	1.8723	2.5552	2.2157
Q6ZQH8;A2AWI5;F2Z4A7;F7BCN9;F2Z3V3	Nucleoporin NUP188 homolog	Nup188	>sp|Q6ZQH8|NU188_MOUSE Nucleoporin NUP188 homolog OS=Mus musculus GN=Nup188 PE=1 SV=2	47	47	31.7	2.1104e-219	1.2816	0.357946	1.6968	0.762817	1.1349	1.4028	1.4912	1.7067	1.2159	2.0204	1.6318	1.854
Q9QXX4;F6ZSC6	Calcium-binding mitochondrial carrier protein Aralar2	Slc25a13	>sp|Q9QXX4|CMC2_MOUSE Calcium-binding mitochondrial carrier protein Aralar2 OS=Mus musculus GN=Slc25a13 PE=1 SV=1;>tr|F6ZSC6|F6ZSC6_MOUSE Uncharacterized protein (Fragment) OS=Mus musculus GN=Slc25a13 PE=3 SV=1	4	1	6.2	1.8323e-15	1.2975	0.375735	1.6961	0.762221	1.0212	1.2588	1.2975	1.5323	1.2889	1.697	2.1134	1.8219
Q8C2E4	Pentatricopeptide repeat-containing protein 1	Ptcd1	>sp|Q8C2E4|PTCD1_MOUSE Pentatricopeptide repeat-containing protein 1 OS=Mus musculus GN=Ptcd1 PE=2 SV=2	3	3	5.6	2.2071e-05	1.173	0.230203	1.695	0.761285	NaN	NaN	NaN	NaN	1.173	1.695	NaN	NaN
A2AJ88-2;A2AJ88;E9Q2D6;F6UDU9;B0R011	Patatin-like phospholipase domain-containing protein 7	Pnpla7	>sp|A2AJ88-2|PLPL7_MOUSE Isoform 2 of Patatin-like phospholipase domain-containing protein 7 OS=Mus musculus GN=Pnpla7;>sp|A2AJ88|PLPL7_MOUSE Patatin-like phospholipase domain-containing protein 7 OS=Mus musculus GN=Pnpla7 PE=1 SV=1;>tr|E9Q2D6|E9Q2D6_MOUSE	4	4	3.7	2.2067e-10	1.165	0.22033	1.6945	0.76086	1.165	1.3085	NaN	NaN	1.194	1.9847	1.6749	2.0387
Q14C51	Pentatricopeptide repeat-containing protein 3, mitochondrial	Ptcd3	>sp|Q14C51|PTCD3_MOUSE Pentatricopeptide repeat-containing protein 3, mitochondrial OS=Mus musculus GN=Ptcd3 PE=2 SV=2	12	12	25	4.5044e-57	0.80435	-0.314105	1.6943	0.760689	0.51952	0.69011	0.81119	1.0641	0.78507	1.8671	1.1869	2.1927
Q80U58-3;Q3TQ29;Q80U58-2;Q3UR91;Q80U58;F6YD01	Pumilio homolog 2	Pum2	>sp|Q80U58-3|PUM2_MOUSE Isoform 3 of Pumilio homolog 2 OS=Mus musculus GN=Pum2;>tr|Q3TQ29|Q3TQ29_MOUSE Uncharacterized protein OS=Mus musculus GN=Pum2 PE=2 SV=1;>sp|Q80U58-2|PUM2_MOUSE Isoform 2 of Pumilio homolog 2 OS=Mus musculus GN=Pum2;>tr|Q3UR91|Q3UR9	4	1	5	5.375e-10	1.0071	0.0102069	1.6932	0.759752	NaN	NaN	0.94045	0.73346	1.0732	1.6998	NaN	NaN
Q4FE56;P70398;E9PWA9;F8VPU6;G3UY52;G3UZS3	Ubiquitin carboxyl-terminal hydrolase;Probable ubiquitin carboxyl-terminal hydrolase FAF-X	Usp9x	>tr|Q4FE56|Q4FE56_MOUSE Ubiquitin carboxyl-terminal hydrolase OS=Mus musculus GN=Usp9x PE=2 SV=1;>sp|P70398|USP9X_MOUSE Probable ubiquitin carboxyl-terminal hydrolase FAF-X OS=Mus musculus GN=Usp9x PE=1 SV=2	25	25	11.6	1.2875e-95	0.95446	-0.0672434	1.6931	0.759667	0.63852	0.9528	NaN	NaN	1.1361	2.2418	1.5563	2.4717
E9Q1M6;E9PUR0;E9PUP5;F7C545		Ankhd1	>tr|E9Q1M6|E9Q1M6_MOUSE Ankyrin repeat and KH domain containing 1 OS=Mus musculus GN=Ankhd1 PE=4 SV=1;>tr|E9PUR0|E9PUR0_MOUSE Ankyrin repeat and KH domain-containing 1 OS=Mus musculus GN=Ankhd1 PE=4 SV=1;>tr|E9PUP5|E9PUP5_MOUSE Ankyrin repeat and KH domain	8	3	3.7	1.3215e-19	0.91934	-0.12133	1.6924	0.759071	0.77934	0.63227	2.7216	1.9111	0.77838	1.5961	1.1299	1.8679
Q9D6M3;E9PV90;E9PY45;E9Q6M6;E9Q579;F6UUQ1;Q9DB41-2;Q9DB41	Mitochondrial glutamate carrier 1	Slc25a22	>sp|Q9D6M3|GHC1_MOUSE Mitochondrial glutamate carrier 1 OS=Mus musculus GN=Slc25a22 PE=1 SV=1;>tr|E9PV90|E9PV90_MOUSE Solute carrier family 25 (mitochondrial carrier, glutamate), member 22 (Fragment) OS=Mus musculus GN=Slc25a22 PE=3 SV=1;>tr|E9PY45|E9PY45_	9	9	35	1.1111e-64	1.2019	0.265317	1.6922	0.7589	1.0755	1.5179	1.3049	1.4443	1.2018	1.7804	2.1223	1.9802
Q9WV55	Vesicle-associated membrane protein-associated protein A	Vapa	>sp|Q9WV55|VAPA_MOUSE Vesicle-associated membrane protein-associated protein A OS=Mus musculus GN=Vapa PE=1 SV=2	6	5	28.1	1.8839e-20	0.74349	-0.427615	1.6922	0.7589	0.45416	1.2509	NaN	NaN	0.87901	2.305	NaN	NaN
O35129;F6QPR1;E9Q313;F6Q8V7	Prohibitin-2	Phb2	>sp|O35129|PHB2_MOUSE Prohibitin-2 OS=Mus musculus GN=Phb2 PE=1 SV=1;>tr|F6QPR1|F6QPR1_MOUSE Prohibitin 2 (Fragment) OS=Mus musculus GN=Phb2 PE=4 SV=1;>tr|E9Q313|E9Q313_MOUSE Uncharacterized protein OS=Mus musculus GN=Phb2 PE=4 SV=1	22	22	74.9	3.6907e-267	0.71356	-0.486893	1.6911	0.757962	0.43845	0.87495	0.67868	0.76496	0.75099	1.9587	1.3941	2.7572
Q99LD4;Q99LD4-2;Q3MIA8;B1ATU4;G3UXW9	COP9 signalosome complex subunit 1	Gps1	>sp|Q99LD4|CSN1_MOUSE COP9 signalosome complex subunit 1 OS=Mus musculus GN=Gps1 PE=1 SV=1;>sp|Q99LD4-2|CSN1_MOUSE Isoform 2 of COP9 signalosome complex subunit 1 OS=Mus musculus GN=Gps1;>tr|Q3MIA8|Q3MIA8_MOUSE G protein pathway suppressor 1 OS=Mus musculu	6	6	14	5.0882e-14	0.6842	-0.54751	1.6905	0.75745	0.29829	0.71325	0.46759	0.68122	0.85151	2.4146	1.9392	2.4995
E9PYT3;Q91YH5	Atlastin-3	Atl3	>tr|E9PYT3|E9PYT3_MOUSE Uncharacterized protein OS=Mus musculus GN=Atl3 PE=4 SV=1;>sp|Q91YH5|ATLA3_MOUSE Atlastin-3 OS=Mus musculus GN=Atl3 PE=2 SV=1	2	2	4.1	7.7894e-05	1.073	0.10165	1.6898	0.756853	1.1509	1.5504	NaN	NaN	1.0003	1.8417	NaN	NaN
A2ACG7;Q9DBG6;Q3U505	Dolichyl-diphosphooligosaccharide--protein glycosyltransferase subunit 2	Rpn2	>tr|A2ACG7|A2ACG7_MOUSE Ribophorin II OS=Mus musculus GN=Rpn2 PE=4 SV=1;>sp|Q9DBG6|RPN2_MOUSE Dolichyl-diphosphooligosaccharide--protein glycosyltransferase subunit 2 OS=Mus musculus GN=Rpn2 PE=2 SV=1;>tr|Q3U505|Q3U505_MOUSE Uncharacterized protein (Fragme	15	15	34.6	3.5631e-295	0.85881	-0.219589	1.6868	0.754289	0.8916	1.3476	0.66281	0.81509	0.80381	2.5764	1.182	2.561
P06151;G5E8N5;D3Z736;D3YZQ9;Q6NXW3;D3YVR7;D3YZE4;P00342	L-lactate dehydrogenase A chain;L-lactate dehydrogenase	Ldha	>sp|P06151|LDHA_MOUSE L-lactate dehydrogenase A chain OS=Mus musculus GN=Ldha PE=1 SV=3;>tr|G5E8N5|G5E8N5_MOUSE L-lactate dehydrogenase OS=Mus musculus GN=Ldha PE=3 SV=1;>tr|D3Z736|D3Z736_MOUSE L-lactate dehydrogenase OS=Mus musculus GN=Ldha PE=3 SV=1;>tr|	22	21	50.9	6.2913e-283	0.54825	-0.867094	1.6867	0.754203	0.54855	1.7031	0.29293	0.31676	0.87765	2.7782	0.91197	2.5134
Q9JL15;A8DIL0;Q8C6H0	Galectin-8	Lgals8	>sp|Q9JL15|LEG8_MOUSE Galectin-8 OS=Mus musculus GN=Lgals8 PE=2 SV=1;>tr|A8DIL0|A8DIL0_MOUSE Galectin-8L OS=Mus musculus GN=Lgals8 PE=2 SV=1;>tr|Q8C6H0|Q8C6H0_MOUSE Uncharacterized protein OS=Mus musculus GN=Lgals8 PE=2 SV=1	5	5	19	1.2452e-08	2.2486	1.16903	1.686	0.753605	NaN	NaN	1.6822	1.2461	3.4674	3.1644	NaN	NaN
Q9D706	RNA polymerase II-associated protein 3	Rpap3	>sp|Q9D706|RPAP3_MOUSE RNA polymerase II-associated protein 3 OS=Mus musculus GN=Rpap3 PE=1 SV=1	12	12	22	3.1184e-51	0.89682	-0.15711	1.6858	0.753433	0.62525	0.96598	0.67807	1.1201	0.91294	1.749	1.3356	2.0698
Q9DC16;F6SLP4;F6Z6A5	Endoplasmic reticulum-Golgi intermediate compartment protein 1	Ergic1	>sp|Q9DC16|ERGI1_MOUSE Endoplasmic reticulum-Golgi intermediate compartment protein 1 OS=Mus musculus GN=Ergic1 PE=1 SV=1	7	7	30	3.9988e-52	1.1207	0.1644	1.6856	0.753262	1.054	1.5128	1.1166	1.3211	1.3083	1.8698	1.0677	1.6188
Q8VI75;Q5U4C5;D6RES6	Importin-4	Ipo4	>sp|Q8VI75|IPO4_MOUSE Importin-4 OS=Mus musculus GN=Ipo4 PE=1 SV=1;>tr|Q5U4C5|Q5U4C5_MOUSE Ipo4 protein OS=Mus musculus GN=Ipo4 PE=2 SV=1	24	24	25.8	1.0802e-223	1.0027	0.00389003	1.685	0.752749	0.80922	1.1492	0.98139	1.1966	0.97683	2.0883	1.5693	1.8841
Q8VHE0;F7A8K1	Translocation protein SEC63 homolog	Sec63	>sp|Q8VHE0|SEC63_MOUSE Translocation protein SEC63 homolog OS=Mus musculus GN=Sec63 PE=1 SV=4;>tr|F7A8K1|F7A8K1_MOUSE Uncharacterized protein (Fragment) OS=Mus musculus GN=Sec63 PE=4 SV=1	10	10	16.4	1.785e-26	1.0124	0.0177794	1.6834	0.751378	0.70916	1.002	0.93423	1.5823	1.0949	2.6515	2.8651	3.5459
O88512;D6RFT7	AP-1 complex subunit gamma-like 2	Ap1g2	>sp|O88512|AP1G2_MOUSE AP-1 complex subunit gamma-like 2 OS=Mus musculus GN=Ap1g2 PE=2 SV=2	14	13	26.5	2.8689e-71	1.1892	0.249991	1.6833	0.751292	1.0163	1.365	1.5803	1.6869	1.1892	1.7572	1.6023	1.9584
Q8R5L1;O35658	Complement component 1 Q subcomponent-binding protein, mitochondrial	C1qbp	>tr|Q8R5L1|Q8R5L1_MOUSE Complement component 1, q subcomponent binding protein OS=Mus musculus GN=C1qbp PE=2 SV=1;>sp|O35658|C1QBP_MOUSE Complement component 1 Q subcomponent-binding protein, mitochondrial OS=Mus musculus GN=C1qbp PE=1 SV=1	8	8	41.6	8.8735e-160	1.1638	0.218843	1.6823	0.750435	0.73895	1.3742	0.85832	1.1395	1.2235	2.7679	1.7805	2.9967
Q8BU30;E9Q866;F6Q6R1	Isoleucine--tRNA ligase, cytoplasmic	Iars	>sp|Q8BU30|SYIC_MOUSE Isoleucine--tRNA ligase, cytoplasmic OS=Mus musculus GN=Iars PE=2 SV=2	57	57	47.1	0	0.82298	-0.281071	1.6813	0.749577	0.57455	0.86042	0.83349	0.96667	0.82823	1.7632	1.3083	2.0701
Q8BFV2;E9QMF9;E9Q1N1;E9Q1H5;E9Q5V9	PCI domain-containing protein 2	Pcid2	>sp|Q8BFV2|PCID2_MOUSE PCI domain-containing protein 2 OS=Mus musculus GN=Pcid2 PE=2 SV=1;>tr|E9QMF9|E9QMF9_MOUSE PCI domain-containing 2 OS=Mus musculus GN=Pcid2 PE=4 SV=1;>tr|E9Q1N1|E9Q1N1_MOUSE PCI domain-containing 2 OS=Mus musculus GN=Pcid2 PE=4 SV=1	20	20	56.9	1.8625e-185	1.3146	0.394624	1.681	0.74932	1.1324	1.3143	1.4824	1.7617	1.3311	1.7821	1.9266	1.8411
P63325;Q3UW83	40S ribosomal protein S10	Rps10	>sp|P63325|RS10_MOUSE 40S ribosomal protein S10 OS=Mus musculus GN=Rps10 PE=1 SV=1;>tr|Q3UW83|Q3UW83_MOUSE Ribosomal protein S10 OS=Mus musculus GN=Rps10 PE=2 SV=1	10	9	53.9	4.1777e-30	0.93008	-0.104573	1.6805	0.748891	NaN	NaN	0.36069	0.5538	0.57952	1.2675	0.97682	1.9008
P58069;G3X918;D3YZE9	Ras GTPase-activating protein 2	Rasa2	>sp|P58069|RASA2_MOUSE Ras GTPase-activating protein 2 OS=Mus musculus GN=Rasa2 PE=1 SV=1;>tr|G3X918|G3X918_MOUSE RAS p21 protein activator 2 OS=Mus musculus GN=Rasa2 PE=4 SV=1;>tr|D3YZE9|D3YZE9_MOUSE RAS p21 protein activator 2 (Fragment) OS=Mus musculus	8	8	11.7	2.1843e-21	1.4051	0.490673	1.6801	0.748547	1.0992	1.5414	1.4569	1.9312	1.368	2.0162	1.515	1.5855
Q8C398	Phosphatidylinositol-glycan biosynthesis class W protein	Pigw	>sp|Q8C398|PIGW_MOUSE Phosphatidylinositol-glycan biosynthesis class W protein OS=Mus musculus GN=Pigw PE=2 SV=1	3	3	6.2	5.29e-06	1.4934	0.578601	1.6789	0.747516	NaN	NaN	1.6608	1.5923	1.4474	2.0033	NaN	NaN
Q8C1B7-3;Q8C1B7-2;Q8C1B7;F6RM49;F6QE87;F8VPR4;Q9R1T4-2;Q9R1T4-3;Q9R1T4;A2A3W1	Septin-11	2015-09-11	>sp|Q8C1B7-3|SEP11_MOUSE Isoform 3 of Septin-11 OS=Mus musculus GN=Sept11;>sp|Q8C1B7-2|SEP11_MOUSE Isoform 2 of Septin-11 OS=Mus musculus GN=Sept11;>sp|Q8C1B7|SEP11_MOUSE Septin-11 OS=Mus musculus GN=Sept11 PE=1 SV=4;>tr|F6RM49|F6RM49_MOUSE Uncharacterized	8	8	25.2	2.2976e-21	0.59377	-0.752024	1.6788	0.74743	0.39129	1.0968	NaN	NaN	0.61431	2.0766	NaN	NaN
Q8BG51;Q8BG51-2;Q8BG51-3;Q8BG51-4;F7ASU3	Mitochondrial Rho GTPase 1	Rhot1	>sp|Q8BG51|MIRO1_MOUSE Mitochondrial Rho GTPase 1 OS=Mus musculus GN=Rhot1 PE=2 SV=1;>sp|Q8BG51-2|MIRO1_MOUSE Isoform 2 of Mitochondrial Rho GTPase 1 OS=Mus musculus GN=Rhot1;>sp|Q8BG51-3|MIRO1_MOUSE Isoform 3 of Mitochondrial Rho GTPase 1 OS=Mus musculus	4	4	6.7	1.6243e-09	1.17	0.226509	1.6783	0.747001	1.0348	1.571	0.99862	1.3831	1.1648	1.683	1.6537	1.9207
Q8K2C8;E9Q4Z4;F8WGB0	Glycerol-3-phosphate acyltransferase 4	Agpat6	>sp|Q8K2C8|GPAT4_MOUSE Glycerol-3-phosphate acyltransferase 4 OS=Mus musculus GN=Agpat6 PE=2 SV=1;>tr|E9Q4Z4|E9Q4Z4_MOUSE Uncharacterized protein OS=Mus musculus GN=Agpat6 PE=4 SV=1;>tr|F8WGB0|F8WGB0_MOUSE Uncharacterized protein OS=Mus musculus GN=Agpat6	2	1	5	1.8083e-05	1.1608	0.215119	1.6781	0.746829	1.1608	1.6781	NaN	NaN	NaN	NaN	NaN	NaN
Q8BZ03;E9Q185;D3Z6I0;Q8K1Y2;Q5FWX6	Serine/threonine-protein kinase D2	Prkd2	>sp|Q8BZ03|KPCD2_MOUSE Serine/threonine-protein kinase D2 OS=Mus musculus GN=Prkd2 PE=1 SV=1	14	11	21.3	2.2197e-96	1.2781	0.354001	1.6747	0.743903	0.7536	0.68772	1.0067	1.6709	1.2863	1.6975	1.9085	1.7661
Q3UXL9;Q8CAS3;Q62447;Q0P542;F7AZW6	Cyclin-C	Ccnc	>tr|Q3UXL9|Q3UXL9_MOUSE Cyclin C OS=Mus musculus GN=Ccnc PE=2 SV=1;>tr|Q8CAS3|Q8CAS3_MOUSE Cyclin C OS=Mus musculus GN=Ccnc PE=2 SV=1;>sp|Q62447|CCNC_MOUSE Cyclin-C OS=Mus musculus GN=Ccnc PE=2 SV=3;>tr|Q0P542|Q0P542_MOUSE Cyclin C OS=Mus musculus GN=Ccnc	2	2	7.9	0.00024745	1.0319	0.0453032	1.6745	0.74373	0.59075	0.92805	NaN	NaN	1.0319	1.6745	1.5101	1.9615
Q8CI71;Q8CI71-2;Q8CI71-3;E9Q6W3	Coiled-coil domain-containing protein 132	Ccdc132	>sp|Q8CI71|CC132_MOUSE Coiled-coil domain-containing protein 132 OS=Mus musculus GN=Ccdc132 PE=1 SV=2;>sp|Q8CI71-2|CC132_MOUSE Isoform 2 of Coiled-coil domain-containing protein 132 OS=Mus musculus GN=Ccdc132;>sp|Q8CI71-3|CC132_MOUSE Isoform 3 of Coiled-co	15	15	23.2	5.6387e-55	1.2359	0.305562	1.6743	0.743558	0.8377	1.2089	1.2545	1.4162	1.2359	2.1085	1.6339	1.875
O70435;E0CZ34;F8WH02;E0CYL6;F7BWF9	Proteasome subunit alpha type-3	Psma3	>sp|O70435|PSA3_MOUSE Proteasome subunit alpha type-3 OS=Mus musculus GN=Psma3 PE=1 SV=3	16	16	51	4.3436e-146	0.89166	-0.165434	1.6735	0.742869	0.49864	0.83098	0.80221	0.89962	0.90826	1.9552	1.3885	2.1039
Q91XB7	Protein YIF1A	Yif1a	>sp|Q91XB7|YIF1A_MOUSE Protein YIF1A OS=Mus musculus GN=Yif1a PE=2 SV=1	2	2	9.2	5.4097e-06	1.1838	0.243425	1.6727	0.742179	NaN	NaN	1.3614	1.6502	1.0294	1.6956	NaN	NaN
Q9EQC5	N-terminal kinase-like protein	Scyl1	>sp|Q9EQC5|NTKL_MOUSE N-terminal kinase-like protein OS=Mus musculus GN=Scyl1 PE=1 SV=1	11	11	20	2.5447e-41	1.0406	0.0574156	1.6727	0.742179	0.92312	1.208	0.97993	1.3291	1.1389	1.8111	1.6603	1.9747
Q9CQC6	Basic leucine zipper and W2 domain-containing protein 1	Bzw1	>sp|Q9CQC6|BZW1_MOUSE Basic leucine zipper and W2 domain-containing protein 1 OS=Mus musculus GN=Bzw1 PE=1 SV=1	8	8	17.4	3.7236e-19	0.68183	-0.552516	1.6725	0.742006	0.62617	1.4461	0.39206	0.69572	1.0501	2.3605	0.79045	1.6954
Q3TDN2;Q3TDN2-2;D3Z2H4;D3YUP4;D3Z4G9;D6RE51;F6XLD9	FAS-associated factor 2	Faf2	>sp|Q3TDN2|FAF2_MOUSE FAS-associated factor 2 OS=Mus musculus GN=Faf2 PE=2 SV=2;>sp|Q3TDN2-2|FAF2_MOUSE Isoform 2 of FAS-associated factor 2 OS=Mus musculus GN=Faf2;>tr|D3Z2H4|D3Z2H4_MOUSE Fas-associated factor family member 2 (Fragment) OS=Mus musculus GN	18	18	48.5	7.9852e-235	1.2818	0.358171	1.6724	0.74192	1.1712	1.3434	1.3787	1.6278	1.246	1.9043	1.58	1.6785
Q5SXJ3;E9Q432	Fanconi anemia group J protein homolog	Brip1	>sp|Q5SXJ3|FANCJ_MOUSE Fanconi anemia group J protein homolog OS=Mus musculus GN=Brip1 PE=2 SV=1;>tr|E9Q432|E9Q432_MOUSE BRCA1-interacting protein C-terminal helicase 1 OS=Mus musculus GN=Brip1 PE=4 SV=1	3	3	3	1.0652e-06	0.89721	-0.156482	1.6722	0.741747	NaN	NaN	NaN	NaN	0.89721	1.6722	NaN	NaN
Q9R078	5-AMP-activated protein kinase subunit beta-1	Prkab1	>sp|Q9R078|AAKB1_MOUSE 5-AMP-activated protein kinase subunit beta-1 OS=Mus musculus GN=Prkab1 PE=1 SV=2	4	4	25.6	1.0915e-17	1.2935	0.37128	1.6718	0.741402	NaN	NaN	1.4925	1.8261	1.1835	1.583	2.0887	2.0741
G3UXB4;Q3U308;D3Z2M0	Cytoplasmic tRNA 2-thiolation protein 2	Ctu2	>tr|G3UXB4|G3UXB4_MOUSE Uncharacterized protein OS=Mus musculus GN=Ctu2 PE=4 SV=1;>sp|Q3U308|CTU2_MOUSE Cytoplasmic tRNA 2-thiolation protein 2 OS=Mus musculus GN=Ctu2 PE=2 SV=1;>tr|D3Z2M0|D3Z2M0_MOUSE Cytosolic thiouridylase subunit 2 homolog (S. pombe) (	2	2	6.8	7.5609e-05	0.90646	-0.141685	1.6718	0.741402	NaN	NaN	NaN	NaN	0.90646	1.6718	NaN	NaN
Q9WTQ8;Q9CXU4	Mitochondrial import inner membrane translocase subunit Tim23	Timm23	>sp|Q9WTQ8|TIM23_MOUSE Mitochondrial import inner membrane translocase subunit Tim23 OS=Mus musculus GN=Timm23 PE=2 SV=1;>tr|Q9CXU4|Q9CXU4_MOUSE MCG11298 OS=Mus musculus GN=Timm23 PE=2 SV=1	2	2	17.7	9.9928e-31	1.7	0.765535	1.6707	0.740453	NaN	NaN	NaN	NaN	1.4086	1.4188	1.9046	1.7401
Q9CRB9;Q9D9P1;D3Z0L4;E9Q4H4;E9Q1D3;F6QFL0	Coiled-coil-helix-coiled-coil-helix domain-containing protein 3, mitochondrial	Chchd3	>sp|Q9CRB9|CHCH3_MOUSE Coiled-coil-helix-coiled-coil-helix domain-containing protein 3, mitochondrial OS=Mus musculus GN=Chchd3 PE=1 SV=1;>tr|Q9D9P1|Q9D9P1_MOUSE Uncharacterized protein OS=Mus musculus GN=Chchd3 PE=2 SV=1;>tr|D3Z0L4|D3Z0L4_MOUSE Coiled-coi	12	12	41.4	1.5111e-47	1.3435	0.425996	1.6692	0.739157	1.274	1.5209	1.4407	1.6213	1.1676	1.7934	1.5597	1.8435
Q923W1	Trimethylguanosine synthase	Tgs1	>sp|Q923W1|TGS1_MOUSE Trimethylguanosine synthase OS=Mus musculus GN=Tgs1 PE=1 SV=2	6	6	7.7	1.0697e-16	0.94732	-0.0780763	1.6689	0.738898	0.5668	1.5476	1.4524	1.782	0.92655	1.6689	1.3862	1.4176
A2AMY5;Q91VX2;A2AMY7;F6WTC8;F6PYV5	Ubiquitin-associated protein 2	Ubap2	>tr|A2AMY5|A2AMY5_MOUSE Ubiquitin-associated protein 2 OS=Mus musculus GN=Ubap2 PE=4 SV=1;>sp|Q91VX2|UBAP2_MOUSE Ubiquitin-associated protein 2 OS=Mus musculus GN=Ubap2 PE=2 SV=1	7	7	8.8	9.3007e-50	0.76381	-0.388714	1.6677	0.73786	0.63022	0.90286	0.76381	0.97152	0.69377	1.7406	1.1865	2.4706
E9Q585;E9PX68;E9Q1Q0;Q5BKS1		Slc4a1ap	>tr|E9Q585|E9Q585_MOUSE Uncharacterized protein OS=Mus musculus GN=Slc4a1ap PE=4 SV=1;>tr|E9PX68|E9PX68_MOUSE Uncharacterized protein OS=Mus musculus GN=Slc4a1ap PE=4 SV=1;>tr|E9Q1Q0|E9Q1Q0_MOUSE Uncharacterized protein OS=Mus musculus GN=Slc4a1ap PE=4 SV=	11	11	16.6	9.595e-29	0.80844	-0.306787	1.6671	0.737341	NaN	NaN	0.64923	0.9485	0.69834	1.6054	1.2621	2.332
P22892;Q8CBB7	AP-1 complex subunit gamma-1	Ap1g1	>sp|P22892|AP1G1_MOUSE AP-1 complex subunit gamma-1 OS=Mus musculus GN=Ap1g1 PE=1 SV=3;>tr|Q8CBB7|Q8CBB7_MOUSE Adaptor protein complex AP-1, gamma 1 subunit OS=Mus musculus GN=Ap1g1 PE=2 SV=1	22	21	35.3	1.67e-150	1.0134	0.0192037	1.6665	0.736821	0.85173	1.1922	0.92455	1.1826	1.0816	1.9314	1.6467	2.2483
D3YTQ9;P62843;Q3UXS6;F7ANJ3	40S ribosomal protein S15	Rps15	>tr|D3YTQ9|D3YTQ9_MOUSE Uncharacterized protein OS=Mus musculus GN=Rps15 PE=3 SV=1;>sp|P62843|RS15_MOUSE 40S ribosomal protein S15 OS=Mus musculus GN=Rps15 PE=2 SV=2	5	5	50	1.4712e-28	0.96583	-0.0501588	1.6664	0.736735	NaN	NaN	NaN	NaN	0.50538	1.1494	0.97992	1.6918
Q922J3;D3Z2Z1;F8WIA1;Q922J3-2;D3Z3M7;F6RCU2;Q8C0S5;E9Q4F5;F6RAY2	CAP-Gly domain-containing linker protein 1	Clip1	>sp|Q922J3|CLIP1_MOUSE CAP-Gly domain-containing linker protein 1 OS=Mus musculus GN=Clip1 PE=1 SV=1;>tr|D3Z2Z1|D3Z2Z1_MOUSE CAP-GLY domain-containing linker protein 1 OS=Mus musculus GN=Clip1 PE=4 SV=1;>tr|F8WIA1|F8WIA1_MOUSE CAP-GLY domain-containing lin	28	17	22	9.7315e-84	0.66354	-0.591745	1.6664	0.736735	0.35999	0.66392	0.87184	0.84251	0.64177	1.7104	1.2034	2.3994
Q8BKE6;F2Z3Y7	Cytochrome P450 20A1	Cyp20a1	>sp|Q8BKE6|CP20A_MOUSE Cytochrome P450 20A1 OS=Mus musculus GN=Cyp20a1 PE=2 SV=1;>tr|F2Z3Y7|F2Z3Y7_MOUSE Uncharacterized protein OS=Mus musculus GN=Cyp20a1 PE=4 SV=1	6	6	16.2	5.2479e-20	1.2527	0.325041	1.6659	0.736302	NaN	NaN	1.2962	1.5947	1.1255	1.7898	1.6982	1.9527
F6SZ47;P28028-2;P28028;F6TUC4;F6ZX73	Serine/threonine-protein kinase B-raf	Braf	>tr|F6SZ47|F6SZ47_MOUSE Braf-transforming gene (Fragment) OS=Mus musculus GN=Braf PE=3 SV=1;>sp|P28028-2|BRAF_MOUSE Isoform 2 of Serine/threonine-protein kinase B-raf OS=Mus musculus GN=Braf;>sp|P28028|BRAF_MOUSE Serine/threonine-protein kinase B-raf OS=Mu	8	4	11.9	1.7757e-19	1.3907	0.475811	1.6655	0.735955	1.2951	1.3006	1.3907	1.6655	NaN	NaN	1.8768	2.572
Q61768;E9QAK5;P33175;A2ARD4	Kinesin-1 heavy chain	Kif5b	>sp|Q61768|KINH_MOUSE Kinesin-1 heavy chain OS=Mus musculus GN=Kif5b PE=1 SV=3;>tr|E9QAK5|E9QAK5_MOUSE Kinesin family member 5B (Fragment) OS=Mus musculus GN=Kif5b PE=3 SV=1	39	30	47	3.6515e-258	0.77992	-0.358602	1.6647	0.735262	0.55687	0.86983	0.65468	0.96342	0.81615	1.7224	1.2331	2.0907
Q80X73	Protein pelota homolog	Pelo	>sp|Q80X73|PELO_MOUSE Protein pelota homolog OS=Mus musculus GN=Pelo PE=2 SV=3	14	14	39	1.4211e-126	1.2778	0.353662	1.6646	0.735176	1.1384	1.4341	1.2687	1.673	1.3925	1.9509	2.0126	1.7283
Q91YM4-2;Q91YM4;E9PUT1;Q5SWP0;Q5SWP1	Protein TBRG4	Tbrg4	>sp|Q91YM4-2|TBRG4_MOUSE Isoform 2 of Protein TBRG4 OS=Mus musculus GN=Tbrg4;>sp|Q91YM4|TBRG4_MOUSE Protein TBRG4 OS=Mus musculus GN=Tbrg4 PE=2 SV=1;>tr|E9PUT1|E9PUT1_MOUSE Transforming growth factor beta-regulated gene 4 OS=Mus musculus GN=Tbrg4 PE=4 SV=1	9	9	21.7	1.0853e-38	1.4051	0.490673	1.6643	0.734916	1.3013	1.3691	1.3575	1.3382	1.5172	2.0898	1.6722	1.6435
G3X9P0;Q3TCJ1;D3Z4D8	BRISC complex subunit Abro1	Fam175b	>tr|G3X9P0|G3X9P0_MOUSE RIKEN cDNA C430003P19, isoform CRA_c OS=Mus musculus GN=Fam175b PE=4 SV=1;>sp|Q3TCJ1|F175B_MOUSE BRISC complex subunit Abro1 OS=Mus musculus GN=Fam175b PE=2 SV=1;>tr|D3Z4D8|D3Z4D8_MOUSE Uncharacterized protein OS=Mus musculus GN=Fam	4	4	16.1	2.4893e-11	1.17	0.226509	1.6639	0.734569	0.51696	0.88693	0.77282	0.78186	1.3347	1.6774	2.4444	2.2753
O09131;D3Z1Q9;E9Q299;Q8K2Q2	Glutathione S-transferase omega-1	Gsto1	>sp|O09131|GSTO1_MOUSE Glutathione S-transferase omega-1 OS=Mus musculus GN=Gsto1 PE=2 SV=2	6	6	19.2	3.6224e-12	0.89881	-0.153912	1.6629	0.733701	NaN	NaN	0.48992	0.74012	0.89881	1.6629	1.4253	1.8541
Q9CVD2;F6T5L3;E9Q717;Q5M8S1;F6TRN1	Ataxin-3	Atxn3	>sp|Q9CVD2|ATX3_MOUSE Ataxin-3 OS=Mus musculus GN=Atxn3 PE=1 SV=2;>tr|F6T5L3|F6T5L3_MOUSE Ataxin 3 (Fragment) OS=Mus musculus GN=Atxn3 PE=4 SV=1;>tr|E9Q717|E9Q717_MOUSE Uncharacterized protein OS=Mus musculus GN=Atxn3 PE=4 SV=1;>tr|Q5M8S1|Q5M8S1_MOUSE Atxn	7	7	28.5	6.6693e-45	1.2696	0.344374	1.6627	0.733528	1.2696	1.6108	1.2905	1.6627	0.69443	1.0812	2.0982	1.9628
Q8VE92;Q8C7Q4	RNA-binding protein 4B;RNA-binding protein 4	Rbm4b;Rbm4	>sp|Q8VE92|RBM4B_MOUSE RNA-binding protein 4B OS=Mus musculus GN=Rbm4b PE=1 SV=1;>sp|Q8C7Q4|RBM4_MOUSE RNA-binding protein 4 OS=Mus musculus GN=Rbm4 PE=1 SV=1	2	1	5	3.4653e-06	1.0437	0.0617071	1.6619	0.732834	1.0437	1.6619	NaN	NaN	NaN	NaN	NaN	NaN
E0CYH4;Q8C6G8;B2RTG7;F7DFQ2;F6UT94;F8WH48	WD repeat-containing protein 26	Wdr26	>tr|E0CYH4|E0CYH4_MOUSE Uncharacterized protein OS=Mus musculus GN=Wdr26 PE=4 SV=1;>sp|Q8C6G8|WDR26_MOUSE WD repeat-containing protein 26 OS=Mus musculus GN=Wdr26 PE=1 SV=3;>tr|B2RTG7|B2RTG7_MOUSE Uncharacterized protein OS=Mus musculus GN=Wdr26 PE=2 SV=1	7	7	12.8	1.4382e-15	1.0498	0.0701145	1.6617	0.73266	0.8724	1.1974	NaN	NaN	0.9789	1.6999	1.6591	1.6019
E9Q9R8;Q6NV99		Haus6	>tr|E9Q9R8|E9Q9R8_MOUSE HAUS augmin-like complex, subunit 6 OS=Mus musculus GN=Haus6 PE=4 SV=1;>tr|Q6NV99|Q6NV99_MOUSE Likely ortholog of H. sapiens family with sequence similarity 29, member A (FAM29A) OS=Mus musculus GN=Haus6 PE=2 SV=1	3	3	5.3	4.286e-09	0.96672	-0.04883	1.6616	0.732573	NaN	NaN	NaN	NaN	0.96672	1.6616	NaN	NaN
Q80X82;E9PVR1;F8WJD4;E9Q661;D3Z2M2;E9Q937;F6UJ99	Symplekin	Sympk	>sp|Q80X82|SYMPK_MOUSE Symplekin OS=Mus musculus GN=Sympk PE=1 SV=1;>tr|E9PVR1|E9PVR1_MOUSE Uncharacterized protein OS=Mus musculus GN=Sympk PE=4 SV=1;>tr|F8WJD4|F8WJD4_MOUSE Uncharacterized protein OS=Mus musculus GN=Sympk PE=4 SV=1;>tr|E9Q661|E9Q661_MOUS	36	36	36	2.2762e-143	0.68338	-0.54924	1.6606	0.731705	0.39947	0.86159	0.61961	0.81735	0.76955	2.2459	1.4301	2.9847
E9PYH6;D3YUD4;D3YXL2;D3YX07		Setd1a	>tr|E9PYH6|E9PYH6_MOUSE Uncharacterized protein OS=Mus musculus GN=Setd1a PE=4 SV=1;>tr|D3YUD4|D3YUD4_MOUSE SET domain-containing 1A (Fragment) OS=Mus musculus GN=Setd1a PE=4 SV=1	3	3	2.1	4.058e-07	0.80523	-0.312527	1.6605	0.731618	NaN	NaN	NaN	NaN	0.80523	1.6605	NaN	NaN
Q9D172	ES1 protein homolog, mitochondrial	D10Jhu81e	>sp|Q9D172|ES1_MOUSE ES1 protein homolog, mitochondrial OS=Mus musculus GN=D10Jhu81e PE=1 SV=1	7	7	36.8	3.9706e-99	1.3064	0.385597	1.6596	0.730836	NaN	NaN	1.1141	1.4224	1.2931	1.7066	1.7712	1.8496
E9QAH1;E9PVZ8;B7ZNF9		Golgb1	>tr|E9QAH1|E9QAH1_MOUSE Uncharacterized protein OS=Mus musculus GN=Golgb1 PE=4 SV=1;>tr|E9PVZ8|E9PVZ8_MOUSE Uncharacterized protein OS=Mus musculus GN=Golgb1 PE=4 SV=1	21	21	7.2	2.3534e-35	1.3618	0.445515	1.658	0.729444	NaN	NaN	NaN	NaN	1.0109	1.4394	1.8303	2.0419
Q6ZQ73	Cullin-associated NEDD8-dissociated protein 2	Cand2	>sp|Q6ZQ73|CAND2_MOUSE Cullin-associated NEDD8-dissociated protein 2 OS=Mus musculus GN=Cand2 PE=1 SV=2	16	15	16.8	6.2199e-54	1.1254	0.170438	1.6577	0.729183	0.93053	1.3122	1.1244	1.5257	1.0036	2.1894	1.5307	1.6825
Q8C754;Q8C754-2;G3UY33	Vacuolar protein sorting-associated protein 52 homolog	Vps52	>sp|Q8C754|VPS52_MOUSE Vacuolar protein sorting-associated protein 52 homolog OS=Mus musculus GN=Vps52 PE=2 SV=1;>sp|Q8C754-2|VPS52_MOUSE Isoform 2 of Vacuolar protein sorting-associated protein 52 homolog OS=Mus musculus GN=Vps52;>tr|G3UY33|G3UY33_MOUSE U	20	20	34.2	5.7833e-84	1.1362	0.184217	1.6576	0.729096	1.0229	1.3305	1.209	1.6798	1.1152	1.9435	NaN	NaN
Q8K0C1;Q8K0C1-2	Importin-13	Ipo13	>sp|Q8K0C1|IPO13_MOUSE Importin-13 OS=Mus musculus GN=Ipo13 PE=2 SV=1;>sp|Q8K0C1-2|IPO13_MOUSE Isoform 2 of Importin-13 OS=Mus musculus GN=Ipo13	5	5	6.4	4.4409e-11	1.3444	0.426962	1.657	0.728574	0.43396	0.76674	1.9346	1.6824	1.1449	2.3912	NaN	NaN
P70296;D3Z1V4;D6RHS6	Phosphatidylethanolamine-binding protein 1;Hippocampal cholinergic neurostimulating peptide	Pebp1	>sp|P70296|PEBP1_MOUSE Phosphatidylethanolamine-binding protein 1 OS=Mus musculus GN=Pebp1 PE=1 SV=3;>tr|D3Z1V4|D3Z1V4_MOUSE Phosphatidylethanolamine-binding protein 1 OS=Mus musculus GN=Pebp1 PE=4 SV=1;>tr|D6RHS6|D6RHS6_MOUSE Phosphatidylethanolamine-bind	2	2	11.2	0.00018002	0.57516	-0.797965	1.6565	0.728138	NaN	NaN	NaN	NaN	NaN	NaN	0.57516	1.6565
Q9DB25;D6RCG2	Dolichyl-phosphate beta-glucosyltransferase	Alg5	>sp|Q9DB25|ALG5_MOUSE Dolichyl-phosphate beta-glucosyltransferase OS=Mus musculus GN=Alg5 PE=2 SV=1	8	8	23.5	8.5233e-67	1.2969	0.375067	1.6563	0.727964	1.2246	1.4883	1.4867	1.7494	1.4072	1.9583	2.5233	2.4081
Q8VD76	General transcription factor IIH subunit 3	Gtf2h3	>sp|Q8VD76|TF2H3_MOUSE General transcription factor IIH subunit 3 OS=Mus musculus GN=Gtf2h3 PE=1 SV=1	2	2	9.4	1.3852e-10	1.2943	0.372172	1.656	0.727703	1.4905	1.6656	1.7311	1.6465	1.0205	1.7555	NaN	NaN
P97789-3;P97789-2;P97789;F8VQ87	5-3 exoribonuclease 1	Xrn1	>sp|P97789-3|XRN1_MOUSE Isoform 3 of 5-3 exoribonuclease 1 OS=Mus musculus GN=Xrn1;>sp|P97789-2|XRN1_MOUSE Isoform 2 of 5-3 exoribonuclease 1 OS=Mus musculus GN=Xrn1;>sp|P97789|XRN1_MOUSE 5-3 exoribonuclease 1 OS=Mus musculus GN=Xrn1 PE=1 SV=1;>tr|F8	13	13	9	1.2045e-42	1.2511	0.323197	1.6526	0.724738	1.3904	1.0402	1.4302	1.6509	1.0365	1.6884	1.5533	1.613
Q9D358;Q9D358-2	Low molecular weight phosphotyrosine protein phosphatase	Acp1	>sp|Q9D358|PPAC_MOUSE Low molecular weight phosphotyrosine protein phosphatase OS=Mus musculus GN=Acp1 PE=1 SV=3;>sp|Q9D358-2|PPAC_MOUSE Isoform 2 of Low molecular weight phosphotyrosine protein phosphatase OS=Mus musculus GN=Acp1	5	2	24.1	8.132e-16	1.2753	0.350837	1.6524	0.724563	NaN	NaN	NaN	NaN	1.1661	1.5876	1.8537	1.7982
P15920;E9Q4L3	V-type proton ATPase 116 kDa subunit a isoform 2	Atp6v0a2	>sp|P15920|VPP2_MOUSE V-type proton ATPase 116 kDa subunit a isoform 2 OS=Mus musculus GN=Atp6v0a2 PE=1 SV=2	3	2	3.3	3.5281e-06	2.6482	1.40501	1.6523	0.724476	2.6482	1.6523	NaN	NaN	NaN	NaN	NaN	NaN
Q9DCH4	Eukaryotic translation initiation factor 3 subunit F	Eif3f	>sp|Q9DCH4|EIF3F_MOUSE Eukaryotic translation initiation factor 3 subunit F OS=Mus musculus GN=Eif3f PE=1 SV=2	12	12	46.5	6.9164e-165	0.78439	-0.350357	1.6522	0.724388	0.52748	0.8215	0.86446	1.0486	0.76572	1.7569	1.1348	2.2113
Q8BSH9;P28656;E9PW66	Nucleosome assembly protein 1-like 1	Nap1l1	>tr|Q8BSH9|Q8BSH9_MOUSE Nucleosome assembly protein 1-like 1, isoform CRA_b OS=Mus musculus GN=Nap1l1 PE=2 SV=1;>sp|P28656|NP1L1_MOUSE Nucleosome assembly protein 1-like 1 OS=Mus musculus GN=Nap1l1 PE=1 SV=2;>tr|E9PW66|E9PW66_MOUSE Uncharacterized protein	10	8	23	1.5559e-78	0.6928	-0.529489	1.6512	0.723515	0.5993	1.3613	0.54286	0.74668	0.87944	2.6165	1.124	2.7344
E9Q2B2;Q5RIM6;F7C134;E9Q9Y2;Q8CHB6;E9Q2A9;Q60974-2;Q60974;Q3UV08;E9Q5F5;F7CTX2;E0CYX5;F6TBG5;Q8BK32;Q05CF0;Q5RIN0;E9Q8K6	Nuclear receptor corepressor 1	Ncor1	>tr|E9Q2B2|E9Q2B2_MOUSE Uncharacterized protein OS=Mus musculus GN=Ncor1 PE=4 SV=1;>tr|Q5RIM6|Q5RIM6_MOUSE Nuclear receptor co-repressor 1 OS=Mus musculus GN=Ncor1 PE=2 SV=1;>tr|F7C134|F7C134_MOUSE Nuclear receptor co-repressor 1 (Fragment) OS=Mus musculus	9	9	4.2	5.7438e-22	0.97746	-0.0328904	1.6499	0.722379	NaN	NaN	NaN	NaN	0.86185	1.5604	1.5036	1.8609
Q8C3I8	Protein FAM203A	Fam203a	>sp|Q8C3I8|F203A_MOUSE Protein FAM203A OS=Mus musculus GN=Fam203a PE=2 SV=1	3	3	12.5	1.6261e-34	1.2797	0.355806	1.6493	0.721854	NaN	NaN	1.3422	1.3269	1.1727	1.7474	NaN	NaN
B2RRE7;E9QMS3;G3UXM1;G3UXQ0	OTU domain-containing protein 4	Otud4	>sp|B2RRE7|OTUD4_MOUSE OTU domain-containing protein 4 OS=Mus musculus GN=Otud4 PE=1 SV=1;>tr|E9QMS3|E9QMS3_MOUSE OTU domain-containing 4 OS=Mus musculus GN=Otud4 PE=4 SV=1	11	11	11.7	9.9362e-32	1.2077	0.272262	1.6493	0.721854	NaN	NaN	NaN	NaN	1.0977	1.6244	1.4804	2.2839
E9QP19;Q99PP7;E9QME5;Q99PP7-2	E3 ubiquitin-protein ligase TRIM33	Trim33	>tr|E9QP19|E9QP19_MOUSE Uncharacterized protein OS=Mus musculus GN=Trim33 PE=4 SV=1;>sp|Q99PP7|TRI33_MOUSE E3 ubiquitin-protein ligase TRIM33 OS=Mus musculus GN=Trim33 PE=2 SV=2;>tr|E9QME5|E9QME5_MOUSE Uncharacterized protein OS=Mus musculus GN=Trim33 PE=4	11	11	10.5	1.5939e-32	0.91402	-0.129702	1.6475	0.720278	0.51489	0.86797	2.3145	1.6937	0.84671	1.576	1.521	2.1163
Q78IK4;E9PUP2;B1AV14	Apolipoprotein O-like	Apool	>sp|Q78IK4|APOOL_MOUSE Apolipoprotein O-like OS=Mus musculus GN=Apool PE=2 SV=1;>tr|E9PUP2|E9PUP2_MOUSE Uncharacterized protein OS=Mus musculus GN=Apool PE=4 SV=1;>tr|B1AV14|B1AV14_MOUSE Apolipoprotein O-like OS=Mus musculus GN=Apool PE=4 SV=1	5	5	24.2	2.9916e-22	1.298	0.37629	1.6473	0.720103	1.0029	1.3659	1.4476	1.9009	NaN	NaN	2.2868	2.6349
O55143;F8WI94	Sarcoplasmic/endoplasmic reticulum calcium ATPase 2	Atp2a2	>sp|O55143|AT2A2_MOUSE Sarcoplasmic/endoplasmic reticulum calcium ATPase 2 OS=Mus musculus GN=Atp2a2 PE=1 SV=2;>tr|F8WI94|F8WI94_MOUSE ATPase, Ca++-transporting, cardiac muscle, slow twitch 2 OS=Mus musculus GN=Atp2a2 PE=3 SV=1	48	2	46.2	0	1.1948	0.256769	1.6448	0.717912	1.055	1.3172	1.236	1.472	1.1628	1.8118	1.7203	1.8893
Q923T9-3;Q923T9-2;Q923T9;Q3TY93;Q5SVI9;Q5SVJ1;Q5SVI3;Q5SVI0;Q5SVI2;P28652;Q68EG2;Q5SVI1;Q5SVJ0;F8WIR6;F6WHR9;Q8CCM0;Q6PHZ2-2;P11798;E9QM47;Q80TN1;E9PXV3;F8WIS9;E9Q1W0;Q6PHZ2-4;Q6PHZ2;E9Q2E8;Q6PHZ2-5;E9Q1V9;E9Q1T1	Calcium/calmodulin-dependent protein kinase type II subunit gamma;Calcium/calmodulin-dependent protein kinase type II subunit beta	Camk2g;Camk2b	>sp|Q923T9-3|KCC2G_MOUSE Isoform 3 of Calcium/calmodulin-dependent protein kinase type II subunit gamma OS=Mus musculus GN=Camk2g;>sp|Q923T9-2|KCC2G_MOUSE Isoform 2 of Calcium/calmodulin-dependent protein kinase type II subunit gamma OS=Mus musculus GN=Cam	4	4	10.1	2.2327e-15	1.0869	0.120219	1.6448	0.717912	0.96286	1.4867	1.221	1.7545	NaN	NaN	1.7405	2.2869
Q8BJY1;F7BA91	26S proteasome non-ATPase regulatory subunit 5	Psmd5	>sp|Q8BJY1|PSMD5_MOUSE 26S proteasome non-ATPase regulatory subunit 5 OS=Mus musculus GN=Psmd5 PE=2 SV=4	12	12	30.6	2.6403e-110	1.0776	0.107822	1.6444	0.717561	0.85457	1.1172	1.0996	1.2654	1.04	1.6578	1.4788	1.7646
Q8R2Y8	Peptidyl-tRNA hydrolase 2, mitochondrial	Ptrh2	>sp|Q8R2Y8|PTH2_MOUSE Peptidyl-tRNA hydrolase 2, mitochondrial OS=Mus musculus GN=Ptrh2 PE=2 SV=1	2	2	19.9	6.0284e-07	0.86941	-0.201891	1.6444	0.717561	NaN	NaN	NaN	NaN	NaN	NaN	0.86941	1.6444
O89017	Legumain	Lgmn	>sp|O89017|LGMN_MOUSE Legumain OS=Mus musculus GN=Lgmn PE=1 SV=1	3	3	8.5	6.654e-19	0.67715	-0.562453	1.6437	0.716947	0.65887	1.4894	NaN	NaN	1.0672	2.2335	NaN	NaN
Q9JJ66	Cell division cycle protein 20 homolog	Cdc20	>sp|Q9JJ66|CDC20_MOUSE Cell division cycle protein 20 homolog OS=Mus musculus GN=Cdc20 PE=1 SV=2	4	4	11.2	5.5727e-15	1.103	0.141433	1.6434	0.716684	0.83347	0.95548	1.3199	1.9914	0.99369	1.6242	NaN	NaN
Q6PCM1;Q6PCM1-2	Lysine-specific demethylase 3A	Kdm3a	>sp|Q6PCM1|KDM3A_MOUSE Lysine-specific demethylase 3A OS=Mus musculus GN=Kdm3a PE=1 SV=1;>sp|Q6PCM1-2|KDM3A_MOUSE Isoform 2 of Lysine-specific demethylase 3A OS=Mus musculus GN=Kdm3a	13	13	11.6	3.9297e-26	1.1458	0.196355	1.6426	0.715981	NaN	NaN	NaN	NaN	1.1414	1.5633	1.9031	1.7382
P08113;F7C312	Endoplasmin	Hsp90b1	>sp|P08113|ENPL_MOUSE Endoplasmin OS=Mus musculus GN=Hsp90b1 PE=1 SV=2;>tr|F7C312|F7C312_MOUSE Heat shock protein 90, beta (Grp94), member 1 (Fragment) OS=Mus musculus GN=Hsp90b1 PE=4 SV=1	48	46	59.4	0	0.86356	-0.211632	1.6422	0.71563	0.81077	1.606	0.76013	1.0706	1.1906	3.7671	1.4875	4.0483
Q921M7;F7BT94;Q8BHZ0	Protein FAM49B	Fam49b	>sp|Q921M7|FA49B_MOUSE Protein FAM49B OS=Mus musculus GN=Fam49b PE=2 SV=1	12	12	48.8	3.9296e-65	0.68316	-0.549705	1.642	0.715454	0.64907	1.6752	0.87548	0.68543	0.80019	1.5527	1.4574	2.238
F6PXL5;Q6ZQG1		Nup205	>tr|F6PXL5|F6PXL5_MOUSE Uncharacterized protein (Fragment) OS=Mus musculus GN=Nup205 PE=4 SV=1;>tr|Q6ZQG1|Q6ZQG1_MOUSE MCG21756, isoform CRA_a (Fragment) OS=Mus musculus GN=Nup205 PE=2 SV=1	61	50	37	0	1.1637	0.218719	1.6415	0.715015	0.91961	1.087	1.3179	1.7634	1.163	1.889	1.7357	1.8974
Q78PY7;Q3TJ56;E9Q3E9	Staphylococcal nuclease domain-containing protein 1	Snd1	>sp|Q78PY7|SND1_MOUSE Staphylococcal nuclease domain-containing protein 1 OS=Mus musculus GN=Snd1 PE=1 SV=1;>tr|Q3TJ56|Q3TJ56_MOUSE Uncharacterized protein OS=Mus musculus GN=Snd1 PE=2 SV=1	33	33	43.7	2.6749e-232	0.80473	-0.313423	1.6406	0.714224	0.56046	1.0393	0.53287	0.62808	0.93351	2.1565	1.0449	2.3917
P70270	DNA repair and recombination protein RAD54-like	Rad54l	>sp|P70270|RAD54_MOUSE DNA repair and recombination protein RAD54-like OS=Mus musculus GN=Rad54l PE=1 SV=2	7	7	11.9	2.7243e-19	1.2373	0.307195	1.6403	0.71396	0.8601	1.1086	2.1486	1.7159	0.94122	1.4559	1.5173	1.7033
E9PXA6;Q9R0Q7;D3Z7C6	Prostaglandin E synthase 3	Gm9769;Ptges3	>tr|E9PXA6|E9PXA6_MOUSE Uncharacterized protein OS=Mus musculus GN=Ptges3 PE=4 SV=1;>sp|Q9R0Q7|TEBP_MOUSE Prostaglandin E synthase 3 OS=Mus musculus GN=Ptges3 PE=1 SV=1;>tr|D3Z7C6|D3Z7C6_MOUSE Uncharacterized protein OS=Mus musculus GN=Ptges3 PE=4 SV=1	6	6	47.9	6.3732e-18	1.5597	0.641269	1.6392	0.712992	NaN	NaN	NaN	NaN	1.1874	1.6108	1.628	1.668
E9Q6L4;F6QUA9;Q60949-2;Q60949;Q3TGE9;D6RGQ5	TBC1 domain family member 1	Tbc1d1	>tr|E9Q6L4|E9Q6L4_MOUSE Uncharacterized protein OS=Mus musculus GN=Tbc1d1 PE=4 SV=1;>tr|F6QUA9|F6QUA9_MOUSE Uncharacterized protein OS=Mus musculus GN=Tbc1d1 PE=4 SV=2;>sp|Q60949-2|TBCD1_MOUSE Isoform 2 of TBC1 domain family member 1 OS=Mus musculus GN=Tbc	9	9	9.4	1.427e-21	1.3167	0.396927	1.6389	0.712728	0.79284	1.1709	1.9336	1.6165	1.1009	1.8551	1.7837	1.8203
Q99M87-2;Q99M87;Q99M87-3	DnaJ homolog subfamily A member 3, mitochondrial	Dnaja3	>sp|Q99M87-2|DNJA3_MOUSE Isoform 2 of DnaJ homolog subfamily A member 3, mitochondrial OS=Mus musculus GN=Dnaja3;>sp|Q99M87|DNJA3_MOUSE DnaJ homolog subfamily A member 3, mitochondrial OS=Mus musculus GN=Dnaja3 PE=1 SV=1;>sp|Q99M87-3|DNJA3_MOUSE Isoform 3	10	10	29.6	5.9382e-98	1.2782	0.354114	1.638	0.711935	1.2099	1.5248	1.4	1.7553	1.0616	1.8597	1.0981	1.3474
Q9QUJ7-2;Q9QUJ7	Long-chain-fatty-acid--CoA ligase 4	Acsl4	>sp|Q9QUJ7-2|ACSL4_MOUSE Isoform Short of Long-chain-fatty-acid--CoA ligase 4 OS=Mus musculus GN=Acsl4;>sp|Q9QUJ7|ACSL4_MOUSE Long-chain-fatty-acid--CoA ligase 4 OS=Mus musculus GN=Acsl4 PE=2 SV=2	21	20	42.8	1.8576e-156	1.3379	0.41997	1.6373	0.711319	1.1914	1.3215	1.2595	1.6727	1.5465	1.7027	1.825	1.7034
Q6ZQ03;Q6ZQ03-2;Q6ZQ03-3	Formin-binding protein 4	Fnbp4	>sp|Q6ZQ03|FNBP4_MOUSE Formin-binding protein 4 OS=Mus musculus GN=Fnbp4 PE=1 SV=2;>sp|Q6ZQ03-2|FNBP4_MOUSE Isoform 2 of Formin-binding protein 4 OS=Mus musculus GN=Fnbp4;>sp|Q6ZQ03-3|FNBP4_MOUSE Isoform 3 of Formin-binding protein 4 OS=Mus musculus GN=Fnb	8	8	9.4	2.7402e-18	0.66743	-0.583312	1.6359	0.710085	0.38423	0.60033	0.68418	0.81782	0.64227	1.7264	0.94117	2.5055
P17182;Q6PHC1;B0QZL1;B1ARR7;B1ARR6;D3Z2S4;P21550;P17183;D3YVD3;Q5SX59;D3Z6E4;Q5SX61;Q5SX60	Alpha-enolase;Enolase	Eno1	>sp|P17182|ENOA_MOUSE Alpha-enolase OS=Mus musculus GN=Eno1 PE=1 SV=3;>tr|Q6PHC1|Q6PHC1_MOUSE Enolase OS=Mus musculus GN=Eno1 PE=2 SV=1	27	27	65	0	0.48346	-1.04853	1.6356	0.70982	0.43244	1.5558	0.232	0.28131	0.77599	2.4076	0.58807	1.7878
P31230;Q3UZG4	Aminoacyl tRNA synthase complex-interacting multifunctional protein 1;Endothelial monocyte-activating polypeptide 2	Aimp1	>sp|P31230|AIMP1_MOUSE Aminoacyl tRNA synthase complex-interacting multifunctional protein 1 OS=Mus musculus GN=Aimp1 PE=1 SV=2;>tr|Q3UZG4|Q3UZG4_MOUSE Uncharacterized protein OS=Mus musculus GN=Aimp1 PE=2 SV=1	17	17	76.1	1.3441e-301	0.87267	-0.196492	1.6345	0.708849	0.70314	0.95599	0.8811	1.1027	0.87267	1.6801	1.4176	1.8814
Q9R061	Cytosolic Fe-S cluster assembly factor NUBP2	Nubp2	>sp|Q9R061|NUBP2_MOUSE Cytosolic Fe-S cluster assembly factor NUBP2 OS=Mus musculus GN=Nubp2 PE=1 SV=1	8	8	30.5	1.2188e-38	1.2777	0.353549	1.6333	0.70779	1.1733	1.3851	1.3063	1.6744	1.4336	1.7908	1.6858	1.7346
Q9WUJ8;Q66JV6;Q3TQX1	Origin recognition complex subunit 6	Orc6	>sp|Q9WUJ8|ORC6_MOUSE Origin recognition complex subunit 6 OS=Mus musculus GN=Orc6 PE=1 SV=1;>tr|Q66JV6|Q66JV6_MOUSE Origin recognition complex, subunit 6-like (S. cerevisiae) OS=Mus musculus GN=Orc6 PE=2 SV=1;>tr|Q3TQX1|Q3TQX1_MOUSE Uncharacterized protei	5	5	21.8	1.312e-22	1.387	0.471968	1.6329	0.707436	1.4891	1.6257	1.5846	1.7553	1.3338	1.5609	NaN	NaN
Q9CQF0	39S ribosomal protein L11, mitochondrial	Mrpl11	>sp|Q9CQF0|RM11_MOUSE 39S ribosomal protein L11, mitochondrial OS=Mus musculus GN=Mrpl11 PE=2 SV=1	5	5	30.2	4.3703e-13	0.79913	-0.323498	1.6327	0.70726	NaN	NaN	NaN	NaN	0.70143	1.5262	1.0996	1.843
Q3ULL7;Q9D654		Zfp84	>tr|Q3ULL7|Q3ULL7_MOUSE Uncharacterized protein OS=Mus musculus GN=Zfp84 PE=2 SV=1;>tr|Q9D654|Q9D654_MOUSE Uncharacterized protein OS=Mus musculus GN=Zfp84 PE=2 SV=1	2	1	3.2	4.1732e-05	1.5238	0.607674	1.6326	0.707171	NaN	NaN	NaN	NaN	1.3397	1.5042	1.5238	1.9397
Q99L48;Q99L48-2;D3YYX2	60S ribosomal export protein NMD3	Nmd3	>sp|Q99L48|NMD3_MOUSE 60S ribosomal export protein NMD3 OS=Mus musculus GN=Nmd3 PE=2 SV=1	15	15	35.6	4.8448e-119	1.161	0.215368	1.6324	0.706995	1.1354	1.4612	1.2425	1.396	1.1206	1.7315	1.5726	1.7214
B1ATS5;Q64518;B1ATS4;Q64518-2;Q64518-3;E9Q559	Sarcoplasmic/endoplasmic reticulum calcium ATPase 3	Atp2a3	>tr|B1ATS5|B1ATS5_MOUSE ATPase, Ca++ transporting, ubiquitous OS=Mus musculus GN=Atp2a3 PE=3 SV=1;>sp|Q64518|AT2A3_MOUSE Sarcoplasmic/endoplasmic reticulum calcium ATPase 3 OS=Mus musculus GN=Atp2a3 PE=2 SV=3;>tr|B1ATS4|B1ATS4_MOUSE ATPase, Ca++ transporti	34	24	37.8	1.3361e-211	1.3967	0.482022	1.6323	0.706906	1.079	1.2242	1.4144	1.5559	1.2962	1.684	1.8347	1.698
Q9DBX2;A2AVP3	Phosducin-like protein	Pdcl	>sp|Q9DBX2|PHLP_MOUSE Phosducin-like protein OS=Mus musculus GN=Pdcl PE=1 SV=1	6	6	24.9	9.3107e-20	1.1452	0.1956	1.6321	0.706729	0.75037	1.1632	NaN	NaN	1.0995	1.5861	1.5273	1.7455
O55028;D3Z7R0	[3-methyl-2-oxobutanoate dehydrogenase [lipoamide]] kinase, mitochondrial	Bckdk	>sp|O55028|BCKD_MOUSE [3-methyl-2-oxobutanoate dehydrogenase [lipoamide]] kinase, mitochondrial OS=Mus musculus GN=Bckdk PE=1 SV=1;>tr|D3Z7R0|D3Z7R0_MOUSE Branched chain ketoacid dehydrogenase kinase (Fragment) OS=Mus musculus GN=Bckdk PE=4 SV=1	15	15	56.6	0	0.69309	-0.528885	1.6315	0.706199	0.91636	1.4944	8.5414	2.3332	0.3882	1.9873	0.47443	1.262
Q8VH37;Q8VH37-2	Histone deacetylase 8	Hdac8	>sp|Q8VH37|HDAC8_MOUSE Histone deacetylase 8 OS=Mus musculus GN=Hdac8 PE=1 SV=2;>sp|Q8VH37-2|HDAC8_MOUSE Isoform 2 of Histone deacetylase 8 OS=Mus musculus GN=Hdac8	2	2	7.4	0.00015206	1.4096	0.495286	1.6307	0.705491	NaN	NaN	1.4096	1.6307	NaN	NaN	NaN	NaN
Q5D0E0;O88351;E9Q037;F6XPL0	Inhibitor of nuclear factor kappa-B kinase subunit beta	Ikbkb	>tr|Q5D0E0|Q5D0E0_MOUSE Ikbkb protein OS=Mus musculus GN=Ikbkb PE=2 SV=1;>sp|O88351|IKKB_MOUSE Inhibitor of nuclear factor kappa-B kinase subunit beta OS=Mus musculus GN=Ikbkb PE=1 SV=1	17	16	27.2	3.1134e-106	1.2244	0.292075	1.6306	0.705403	0.91985	1.1865	1.2773	1.5103	1.1712	1.9448	1.9466	2.0447
Q922H1-2;Q922H1;F6ZU11;F6Y6T5;Q9D8D8	Protein arginine N-methyltransferase 3	Prmt3	>sp|Q922H1-2|ANM3_MOUSE Isoform 2 of Protein arginine N-methyltransferase 3 OS=Mus musculus GN=Prmt3;>sp|Q922H1|ANM3_MOUSE Protein arginine N-methyltransferase 3 OS=Mus musculus GN=Prmt3 PE=1 SV=2	15	15	27.3	1.2292e-45	1.1409	0.190172	1.6303	0.705137	1.174	1.3544	0.94248	1.337	1.0567	1.6946	1.7236	1.7037
Q91XU0-2;Q91XU0	ATPase WRNIP1	Wrnip1	>sp|Q91XU0-2|WRIP1_MOUSE Isoform 2 of ATPase WRNIP1 OS=Mus musculus GN=Wrnip1;>sp|Q91XU0|WRIP1_MOUSE ATPase WRNIP1 OS=Mus musculus GN=Wrnip1 PE=1 SV=2	4	4	8.1	6.5945e-08	1.3339	0.415651	1.6299	0.704783	0.41368	0.91465	NaN	NaN	1.3601	1.7215	NaN	NaN
Q99JX4;A2A702;A2A701	Eukaryotic translation initiation factor 3 subunit M	Eif3m	>sp|Q99JX4|EIF3M_MOUSE Eukaryotic translation initiation factor 3 subunit M OS=Mus musculus GN=Eif3m PE=2 SV=1;>tr|A2A702|A2A702_MOUSE Eukaryotic translation initiation factor 3, subunit M OS=Mus musculus GN=Eif3m PE=4 SV=1	18	18	49.2	3.9802e-282	0.8097	-0.304541	1.6291	0.704075	0.532	0.87026	0.8689	1.0578	0.7979	1.8529	1.3004	2.2065
Q9QZD8	Mitochondrial dicarboxylate carrier	Slc25a10	>sp|Q9QZD8|DIC_MOUSE Mitochondrial dicarboxylate carrier OS=Mus musculus GN=Slc25a10 PE=2 SV=2	9	9	36.9	2.5446e-63	1.2967	0.374845	1.629	0.703987	1.2181	1.2979	1.3876	1.571	1.2984	1.7419	2.3678	2.3285
P70671	Interferon regulatory factor 3	Irf3	>sp|P70671|IRF3_MOUSE Interferon regulatory factor 3 OS=Mus musculus GN=Irf3 PE=1 SV=1	5	5	15	5.0533e-27	1.1709	0.227618	1.6289	0.703898	1.0062	1.2736	1.4031	1.5099	1.1585	1.7492	1.7507	2.3911
E9QKE4;Q8BMG7;Q8BMG7-2	Rab3 GTPase-activating protein non-catalytic subunit	Rab3gap2	>tr|E9QKE4|E9QKE4_MOUSE RAB3 GTPase-activating protein subunit 2 OS=Mus musculus GN=Rab3gap2 PE=4 SV=1;>sp|Q8BMG7|RBGPR_MOUSE Rab3 GTPase-activating protein non-catalytic subunit OS=Mus musculus GN=Rab3gap2 PE=1 SV=2	29	29	22.6	6.2089e-112	1.0642	0.0897693	1.6287	0.703721	0.82478	1.0393	1.186	1.4318	1.057	1.7883	1.5804	1.9045
Q8CCP0;Q8CCP0-3;Q8CCP0-2;Q8CCP0-4	Nuclear export mediator factor Nemf	Nemf	>sp|Q8CCP0|NEMF_MOUSE Nuclear export mediator factor Nemf OS=Mus musculus GN=Nemf PE=1 SV=2;>sp|Q8CCP0-3|NEMF_MOUSE Isoform 3 of Nuclear export mediator factor Nemf OS=Mus musculus GN=Nemf;>sp|Q8CCP0-2|NEMF_MOUSE Isoform 2 of Nuclear export mediator factor	4	4	4.3	3.9106e-11	0.53426	-0.904386	1.628	0.703101	NaN	NaN	0.64595	1.6098	0.44188	1.6464	NaN	NaN
P30416;F6S2D5;D6RDE2;F7CAT1	Peptidyl-prolyl cis-trans isomerase FKBP4;Peptidyl-prolyl cis-trans isomerase FKBP4, N-terminally processed;Peptidyl-prolyl cis-trans isomerase	Fkbp4	>sp|P30416|FKBP4_MOUSE Peptidyl-prolyl cis-trans isomerase FKBP4 OS=Mus musculus GN=Fkbp4 PE=1 SV=5;>tr|F6S2D5|F6S2D5_MOUSE Peptidyl-prolyl cis-trans isomerase (Fragment) OS=Mus musculus GN=Fkbp4 PE=4 SV=1;>tr|D6RDE2|D6RDE2_MOUSE Peptidyl-prolyl cis-trans	23	23	53.5	2.6169e-114	1.0147	0.0210533	1.6277	0.702835	0.66634	1.3234	0.753	0.84291	1.0564	1.9463	1.3642	1.7028
Q8CHT3	Integrator complex subunit 5	Ints5	>sp|Q8CHT3|INT5_MOUSE Integrator complex subunit 5 OS=Mus musculus GN=Ints5 PE=2 SV=1	9	9	12.5	3.6451e-46	1.1478	0.198871	1.627	0.702214	0.90665	1.0454	1.5603	1.7475	1.0162	1.7164	1.5649	1.7893
Q6KCD5-2;Q6KCD5	Nipped-B-like protein	Nipbl	>sp|Q6KCD5-2|NIPBL_MOUSE Isoform 2 of Nipped-B-like protein OS=Mus musculus GN=Nipbl;>sp|Q6KCD5|NIPBL_MOUSE Nipped-B-like protein OS=Mus musculus GN=Nipbl PE=1 SV=1	4	4	1.6	8.7987e-07	0.9582	-0.0616013	1.6265	0.701771	NaN	NaN	NaN	NaN	0.9582	1.6265	NaN	NaN
Q922R5;Q3V166;Q922R5-2;Q5RJB9;Q5M6W0;E9Q051	Serine/threonine-protein phosphatase 4 regulatory subunit 3B	Smek2	>sp|Q922R5|P4R3B_MOUSE Serine/threonine-protein phosphatase 4 regulatory subunit 3B OS=Mus musculus GN=Smek2 PE=2 SV=2;>tr|Q3V166|Q3V166_MOUSE Uncharacterized protein (Fragment) OS=Mus musculus GN=Smek2 PE=2 SV=1;>sp|Q922R5-2|P4R3B_MOUSE Isoform 2 of Serin	16	10	21.3	6.8912e-58	0.87436	-0.193701	1.6264	0.701682	0.66968	1.139	0.82408	1.1533	0.90442	1.9593	1.6061	2.4993
P28867;P28867-2;Q1MX43;Q1MX42;Q1MX41;Q1MX40;Q920N8;B1AYX8;REV__E9Q2P8;Q8CAV6;REV__E9Q9T6;REV__Q6ZPL9;Q02111	Protein kinase C delta type	Prkcd	>sp|P28867|KPCD_MOUSE Protein kinase C delta type OS=Mus musculus GN=Prkcd PE=1 SV=3;>sp|P28867-2|KPCD_MOUSE Isoform 2 of Protein kinase C delta type OS=Mus musculus GN=Prkcd;>tr|Q1MX43|Q1MX43_MOUSE Protein kinase C, delta IV OS=Mus musculus GN=Prkcd PE=2	28	28	44.7	5.5277e-168	1.2564	0.329296	1.6263	0.701593	0.95891	1.6169	1.2454	1.5636	1.3444	1.605	2.0728	1.7754
D3YXK1	Atherin	Samd1	>sp|D3YXK1|SAMD1_MOUSE Atherin OS=Mus musculus GN=Samd1 PE=3 SV=1	5	5	13.3	6.982e-11	1.5455	0.628074	1.6245	0.699996	NaN	NaN	NaN	NaN	1.4466	1.4713	3.7504	2.226
Q8CGC7;E9Q1B1	Bifunctional glutamate/proline--tRNA ligase;Glutamate--tRNA ligase;Proline--tRNA ligase	Eprs	>sp|Q8CGC7|SYEP_MOUSE Bifunctional glutamate/proline--tRNA ligase OS=Mus musculus GN=Eprs PE=2 SV=4	82	81	57.5	0	0.7852	-0.348868	1.6226	0.698307	0.48881	0.82078	0.70711	0.88925	0.82493	1.8586	1.3851	2.3345
Q9DBM2	Peroxisomal bifunctional enzyme;Enoyl-CoA hydratase/3,2-trans-enoyl-CoA isomerase;3-hydroxyacyl-CoA dehydrogenase	Ehhadh	>sp|Q9DBM2|ECHP_MOUSE Peroxisomal bifunctional enzyme OS=Mus musculus GN=Ehhadh PE=1 SV=4	4	4	5.7	5.3071e-07	1.691	0.757877	1.6217	0.697507	NaN	NaN	1.4835	1.555	1.2852	1.6913	2.0787	1.5743
P29452	Caspase-1;Caspase-1 subunit p20;Caspase-1 subunit p10	Casp1	>sp|P29452|CASP1_MOUSE Caspase-1 OS=Mus musculus GN=Casp1 PE=1 SV=1	11	11	32.8	1.0811e-47	1.3126	0.392427	1.6208	0.696706	1.0981	1.3829	1.2762	1.7334	1.3216	1.7051	1.7603	1.5723
Q8BG48	Serine/threonine-protein kinase 17B	Stk17b	>sp|Q8BG48|ST17B_MOUSE Serine/threonine-protein kinase 17B OS=Mus musculus GN=Stk17b PE=2 SV=1	3	3	9.4	2.4621e-15	1.1654	0.220825	1.6208	0.696706	1.1144	1.2238	1.4918	1.7132	1.1061	1.6369	NaN	NaN
Q810B6;Q810B6-2	Ankyrin repeat and FYVE domain-containing protein 1	Ankfy1	>sp|Q810B6|ANFY1_MOUSE Ankyrin repeat and FYVE domain-containing protein 1 OS=Mus musculus GN=Ankfy1 PE=2 SV=2;>sp|Q810B6-2|ANFY1_MOUSE Isoform 2 of Ankyrin repeat and FYVE domain-containing protein 1 OS=Mus musculus GN=Ankfy1	23	23	25.7	3.824e-211	1.305	0.38405	1.6206	0.696528	0.94243	1.1174	1.319	1.5969	1.3338	1.8172	1.8726	2.0167
Q6PJN8;Q6PJN8-2	DALR anticodon-binding domain-containing protein 3	Dalrd3	>sp|Q6PJN8|DALD3_MOUSE DALR anticodon-binding domain-containing protein 3 OS=Mus musculus GN=Dalrd3 PE=2 SV=1;>sp|Q6PJN8-2|DALD3_MOUSE Isoform 2 of DALR anticodon-binding domain-containing protein 3 OS=Mus musculus GN=Dalrd3	2	2	4.6	2.0015e-05	1.5065	0.591201	1.6202	0.696172	NaN	NaN	1.5501	1.6089	1.4641	1.6316	NaN	NaN
Q80UJ7	Rab3 GTPase-activating protein catalytic subunit	Rab3gap1	>sp|Q80UJ7|RB3GP_MOUSE Rab3 GTPase-activating protein catalytic subunit OS=Mus musculus GN=Rab3gap1 PE=2 SV=4	11	11	13.7	2.8565e-50	1.0643	0.0899049	1.6199	0.695905	0.73406	1.0859	1.3862	1.4968	1.047	1.895	1.552	1.8593
O70378	ER membrane protein complex subunit 8	Emc8	>sp|O70378|CX4NB_MOUSE Neighbor of COX4 OS=Mus musculus GN=Cox4nb PE=1 SV=1	6	6	34.3	4.1656e-11	1.148	0.199123	1.6191	0.695192	NaN	NaN	NaN	NaN	2.8766	1.7586	1.1451	1.4889
P43247;G3UXD8;G3UWZ8	DNA mismatch repair protein Msh2	Msh2	>sp|P43247|MSH2_MOUSE DNA mismatch repair protein Msh2 OS=Mus musculus GN=Msh2 PE=2 SV=1	38	38	50.2	0	1.1005	0.138159	1.619	0.695103	0.87473	1.1273	1.1817	1.3226	1.0844	1.703	1.5893	1.822
E9Q761;Q6PD26	GPI transamidase component PIG-S	Pigs	>tr|E9Q761|E9Q761_MOUSE Uncharacterized protein OS=Mus musculus GN=Pigs PE=4 SV=1;>sp|Q6PD26|PIGS_MOUSE GPI transamidase component PIG-S OS=Mus musculus GN=Pigs PE=1 SV=3	7	7	21.1	8.7888e-64	1.0028	0.0040339	1.6164	0.692784	1.034	1.6802	0.90704	0.92384	0.74598	1.5632	NaN	NaN
E9Q3B1;Q99LJ7;F6X7I4;F6ZTZ2;Q99LJ7-2;E9QAL7;E9QA48;E9Q7J4;E9Q213;E9PY30;E9Q5U1;E9PZR2;F6QHR6;E9Q3W8	RCC1 and BTB domain-containing protein 2	Rcbtb2	>tr|E9Q3B1|E9Q3B1_MOUSE Regulator of chromosome condensation (RCC1) and BTB (POZ) domain-containing protein 2 OS=Mus musculus GN=Rcbtb2 PE=4 SV=1;>sp|Q99LJ7|RCBT2_MOUSE RCC1 and BTB domain-containing protein 2 OS=Mus musculus GN=Rcbtb2 PE=2 SV=1;>tr|F6X7I4	4	4	7.2	3.224e-08	0.97779	-0.0324034	1.616	0.692427	NaN	NaN	NaN	NaN	0.97779	1.616	NaN	NaN
Q8BH59	Calcium-binding mitochondrial carrier protein Aralar1	Slc25a12	>sp|Q8BH59|CMC1_MOUSE Calcium-binding mitochondrial carrier protein Aralar1 OS=Mus musculus GN=Slc25a12 PE=1 SV=1	40	37	63.7	0	1.2924	0.370053	1.6156	0.69207	1.1476	1.2706	1.2973	1.5197	1.2551	1.724	1.8991	1.7907
Q8C5N3-2;B1AYU7;Q8C5N3;B1AYU4;A2AK44;A2AK42	Pre-mRNA-splicing factor CWC22 homolog	Cwc22;Gm13695;OTTMUSG00000013393	>sp|Q8C5N3-2|CWC22_MOUSE Isoform 2 of Pre-mRNA-splicing factor CWC22 homolog OS=Mus musculus GN=Cwc22;>tr|B1AYU7|B1AYU7_MOUSE Novel protein OS=Mus musculus GN=Cwc22 PE=4 SV=1;>sp|Q8C5N3|CWC22_MOUSE Pre-mRNA-splicing factor CWC22 homolog OS=Mus musculus GN=	10	10	11.2	8.2572e-20	1.1646	0.219835	1.6156	0.69207	0.94595	1.516	NaN	NaN	1.0518	1.4968	1.1893	1.7566
Q8C5R8	Ribose-phosphate pyrophosphokinase	Prps1l1	>tr|Q8C5R8|Q8C5R8_MOUSE Ribose-phosphate pyrophosphokinase OS=Mus musculus GN=Prps1l1 PE=2 SV=1	10	1	28	1.059e-210	1.3912	0.47633	1.6152	0.691713	1.1542	1.4324	1.4491	1.8364	1.3915	1.5953	1.8799	1.6244
Q80UU2;A2AJG0	Ribonuclease P protein subunit p38	Rpp38	>sp|Q80UU2|RPP38_MOUSE Ribonuclease P protein subunit p38 OS=Mus musculus GN=Rpp38 PE=2 SV=1;>tr|A2AJG0|A2AJG0_MOUSE Ribonuclease P/MRP 38 subunit (Human) OS=Mus musculus GN=Rpp38 PE=4 SV=1	2	2	7.1	0.00021374	1.4313	0.517326	1.615	0.691534	NaN	NaN	NaN	NaN	NaN	NaN	1.4313	1.615
E9QAE3		Btaf1	>tr|E9QAE3|E9QAE3_MOUSE Uncharacterized protein OS=Mus musculus GN=Btaf1 PE=4 SV=1	25	25	19.1	9.2143e-116	1.2958	0.373843	1.6147	0.691266	0.85337	1.1951	1.2774	1.5647	1.3756	2.2106	1.698	2.0388
P11983;P11983-2;F2Z483	T-complex protein 1 subunit alpha	Tcp1	>sp|P11983|TCPA_MOUSE T-complex protein 1 subunit alpha OS=Mus musculus GN=Tcp1 PE=1 SV=3;>sp|P11983-2|TCPA_MOUSE Isoform 2 of T-complex protein 1 subunit alpha OS=Mus musculus GN=Tcp1	36	36	75.2	0	0.93973	-0.0896818	1.6147	0.691266	0.78238	1.054	0.99806	1.2234	0.95626	1.7988	1.4696	2.0141
P97807-2;P97807	Fumarate hydratase, mitochondrial	Fh	>sp|P97807-2|FUMH_MOUSE Isoform Cytoplasmic of Fumarate hydratase, mitochondrial OS=Mus musculus GN=Fh;>sp|P97807|FUMH_MOUSE Fumarate hydratase, mitochondrial OS=Mus musculus GN=Fh PE=1 SV=3	10	10	29.8	3.652e-103	0.56902	-0.813449	1.6147	0.691266	0.32601	1.0576	0.34177	0.36203	0.65318	2.1274	0.72257	1.9757
G3X8W7;Q8BGZ4;Q8BGZ4-2;F6R0E6	Cell division cycle protein 23 homolog	Cdc23	>tr|G3X8W7|G3X8W7_MOUSE CDC23 (Cell division cycle 23, yeast, homolog), isoform CRA_a OS=Mus musculus GN=Cdc23 PE=4 SV=1;>sp|Q8BGZ4|CDC23_MOUSE Cell division cycle protein 23 homolog OS=Mus musculus GN=Cdc23 PE=1 SV=2;>sp|Q8BGZ4-2|CDC23_MOUSE Isoform 2 of	4	4	7.9	9.1324e-11	0.85111	-0.232582	1.6144	0.690998	0.81895	1.5793	NaN	NaN	1.1514	2.2816	NaN	NaN
D3YZY2;D6RI42;E9Q0D3;E9Q8M5;E9PWW6		Zc3h7a	>tr|D3YZY2|D3YZY2_MOUSE Zinc finger CCCH type-containing 7 A (Fragment) OS=Mus musculus GN=Zc3h7a PE=4 SV=1;>tr|D6RI42|D6RI42_MOUSE Zinc finger CCCH type-containing 7 A OS=Mus musculus GN=Zc3h7a PE=4 SV=1;>tr|E9Q0D3|E9Q0D3_MOUSE Zinc finger CCCH type-conta	2	2	10.2	2.7989e-05	1.3317	0.413269	1.6141	0.69073	NaN	NaN	1.1858	1.6779	NaN	NaN	1.4956	1.5527
Q99LI5		Zfp281	>tr|Q99LI5|Q99LI5_MOUSE Uncharacterized protein OS=Mus musculus GN=Zfp281 PE=2 SV=1	4	4	7.8	1.1825e-35	0.99541	-0.00663721	1.6139	0.690551	NaN	NaN	1.1441	1.6259	0.91944	1.2187	NaN	NaN
Q9DBT5;A2AE27;F6WIB6	AMP deaminase 2	Ampd2	>sp|Q9DBT5|AMPD2_MOUSE AMP deaminase 2 OS=Mus musculus GN=Ampd2 PE=1 SV=1;>tr|A2AE27|A2AE27_MOUSE Adenosine monophosphate deaminase 2 (Isoform L) OS=Mus musculus GN=Ampd2 PE=4 SV=1;>tr|F6WIB6|F6WIB6_MOUSE Adenosine monophosphate deaminase 2 (Fragment) OS=M	2	2	2.3	0.0015006	0.89089	-0.166681	1.6129	0.689657	0.24241	0.78984	NaN	NaN	3.2742	3.2936	NaN	NaN
Q8C3Y4	Kinetochore-associated protein 1	Kntc1	>sp|Q8C3Y4|KNTC1_MOUSE Kinetochore-associated protein 1 OS=Mus musculus GN=Kntc1 PE=1 SV=2	7	7	3.6	2.0088e-14	1.0346	0.0490731	1.611	0.687956	1.1033	1.3644	NaN	NaN	0.97013	1.9021	NaN	NaN
Q3UMY5;F8WJ93;Q3UMY5-3	Echinoderm microtubule-associated protein-like 4	Eml4	>sp|Q3UMY5|EMAL4_MOUSE Echinoderm microtubule-associated protein-like 4 OS=Mus musculus GN=Eml4 PE=1 SV=1;>tr|F8WJ93|F8WJ93_MOUSE Echinoderm microtubule-associated protein-like 4 OS=Mus musculus GN=Eml4 PE=4 SV=1;>sp|Q3UMY5-3|EMAL4_MOUSE Isoform 3 of Echin	23	2	24	1.9057e-88	0.76966	-0.377707	1.6107	0.687688	0.52684	0.89048	0.72979	1.0505	0.76571	1.6305	1.2689	2.0293
F8VQC1;E9Q740		Srp72	>tr|F8VQC1|F8VQC1_MOUSE Uncharacterized protein OS=Mus musculus GN=Srp72 PE=4 SV=1;>tr|E9Q740|E9Q740_MOUSE Uncharacterized protein OS=Mus musculus GN=Srp72 PE=4 SV=1	19	19	32.5	3.7413e-168	0.78713	-0.345326	1.6104	0.687419	0.50634	0.80024	0.69175	1.0801	0.81438	1.6151	1.2842	2.0036
Q922W5;A2ABZ2;A2ABZ3;A2ABZ0	Pyrroline-5-carboxylate reductase 1, mitochondrial	Pycr1	>sp|Q922W5|P5CR1_MOUSE Pyrroline-5-carboxylate reductase 1, mitochondrial OS=Mus musculus GN=Pycr1 PE=1 SV=1;>tr|A2ABZ2|A2ABZ2_MOUSE Pyrroline-5-carboxylate reductase 1 (Fragment) OS=Mus musculus GN=Pycr1 PE=4 SV=1;>tr|A2ABZ3|A2ABZ3_MOUSE Pyrroline-5-carbo	14	11	48.9	2.7682e-94	1.2153	0.281312	1.6099	0.686971	0.87464	1.1187	1.2273	1.541	1.1881	1.6631	1.7055	1.7863
Q99KD5;D6RIN1;D3YZN8;D3YVI2	Protein unc-45 homolog A	Unc45a	>sp|Q99KD5|UN45A_MOUSE Protein unc-45 homolog A OS=Mus musculus GN=Unc45a PE=1 SV=2;>tr|D6RIN1|D6RIN1_MOUSE Uncharacterized protein OS=Mus musculus GN=Unc45a PE=4 SV=1	33	33	39.4	5.7635e-154	1.1456	0.196103	1.6096	0.686702	1.1388	1.3614	1.2856	1.4586	1.0453	1.6236	1.5723	1.7649
Q80UZ2-2;Q80UZ2;Q80UZ2-3	Protein SDA1 homolog	Sdad1	>sp|Q80UZ2-2|SDA1_MOUSE Isoform 2 of Protein SDA1 homolog OS=Mus musculus GN=Sdad1;>sp|Q80UZ2|SDA1_MOUSE Protein SDA1 homolog OS=Mus musculus GN=Sdad1 PE=1 SV=1	3	3	4.5	1.7825e-05	0.76274	-0.390737	1.6096	0.686702	0.76274	1.6096	NaN	NaN	NaN	NaN	NaN	NaN
Q920E5	Farnesyl pyrophosphate synthase	Fdps	>sp|Q920E5|FPPS_MOUSE Farnesyl pyrophosphate synthase OS=Mus musculus GN=Fdps PE=2 SV=1	16	16	48.4	4.044e-285	1.2104	0.275484	1.609	0.686164	0.79233	1.1367	1.0614	1.5374	1.4238	2.1695	2.1947	2.6011
P83741-4;F8WHP4;P83741-5;P83741;P83741-2;P83741-3;P83741-6;F7CC62;F7CZC4;Q80XP9-2;Q80XP9;Q3UH66-6;E9Q6Q2;Q3UH66-2;E0CZE3;Q3UH66-7;E9QMI9;Q3UH66-4;E9QJQ9;E0CYT1;Q3UH66-3;Q3UH66;E9QMI8;Q3UH66-5;E9QM73;E9PZ38;E9PV47;Q80UE6	Serine/threonine-protein kinase WNK1	Wnk1	>sp|P83741-4|WNK1_MOUSE Isoform 4 of Serine/threonine-protein kinase WNK1 OS=Mus musculus GN=Wnk1;>tr|F8WHP4|F8WHP4_MOUSE Uncharacterized protein OS=Mus musculus GN=Wnk1 PE=4 SV=1;>sp|P83741-5|WNK1_MOUSE Isoform 5 of Serine/threonine-protein kinase WNK1 OS	16	16	8.3	2.7067e-51	0.94737	-0.0780001	1.6073	0.684639	0.41861	1.2128	NaN	NaN	0.83624	1.5139	1.599	2.0778
A8XU21;P97369	Neutrophil cytosol factor 4	Ncf4	>tr|A8XU21|A8XU21_MOUSE Neutrophil cytosolic factor 4 (Fragment) OS=Mus musculus GN=Ncf4 PE=4 SV=1;>sp|P97369|NCF4_MOUSE Neutrophil cytosol factor 4 OS=Mus musculus GN=Ncf4 PE=2 SV=2	3	3	12.3	5.7875e-05	2.3875	1.2555	1.6069	0.68428	1.2858	1.2341	NaN	NaN	2.3875	3.9879	NaN	NaN
Q6A028	Switch-associated protein 70	Swap70	>sp|Q6A028|SWP70_MOUSE Switch-associated protein 70 OS=Mus musculus GN=Swap70 PE=1 SV=2	23	23	36.4	2.8517e-61	0.86388	-0.211097	1.6068	0.68419	0.75869	1.1255	0.42844	0.56549	0.86708	1.6954	1.2781	2.0491
Q9D0C1	E3 ubiquitin-protein ligase RNF115	Rnf115	>sp|Q9D0C1|RN115_MOUSE E3 ubiquitin-protein ligase RNF115 OS=Mus musculus GN=Rnf115 PE=1 SV=1	2	2	9.2	1.092e-25	1.4431	0.529171	1.6046	0.682214	NaN	NaN	1.553	1.6023	0.97784	1.6085	1.9942	1.7819
A2A791-2;A2A791;F6VYE2	Zinc finger MYM-type protein 4	Zmym4	>sp|A2A791-2|ZMYM4_MOUSE Isoform 2 of Zinc finger MYM-type protein 4 OS=Mus musculus GN=Zmym4;>sp|A2A791|ZMYM4_MOUSE Zinc finger MYM-type protein 4 OS=Mus musculus GN=Zmym4 PE=1 SV=1;>tr|F6VYE2|F6VYE2_MOUSE Zinc finger, MYM-type 4 (Fragment) OS=Mus musculu	11	11	8.8	3.7465e-27	1.2782	0.354114	1.6045	0.682124	0.64186	1.23	1.2782	1.5927	0.954	2.0228	1.5734	1.8636
O09130	NFATC2-interacting protein	Nfatc2ip	>sp|O09130|NF2IP_MOUSE NFATC2-interacting protein OS=Mus musculus GN=Nfatc2ip PE=1 SV=1	3	3	10	4.5255e-09	1.164	0.219091	1.6038	0.681494	NaN	NaN	1.162	1.4298	1.4098	1.8726	NaN	NaN
P80313	T-complex protein 1 subunit eta	Cct7	>sp|P80313|TCPH_MOUSE T-complex protein 1 subunit eta OS=Mus musculus GN=Cct7 PE=1 SV=1	42	42	70.4	0	0.92682	-0.109639	1.6035	0.681224	0.73938	1.0405	0.90119	1.2251	0.94944	1.8956	1.4818	2.1079
Q8BLY7	Hermansky-Pudlak syndrome 6 protein homolog	Hps6	>sp|Q8BLY7|HPS6_MOUSE Hermansky-Pudlak syndrome 6 protein homolog OS=Mus musculus GN=Hps6 PE=1 SV=3	2	2	3.2	7.5578e-06	0.8952	-0.159718	1.603	0.680774	0.85573	1.5509	NaN	NaN	0.93649	1.6569	NaN	NaN
Q9CZW5;Q80TT4	Mitochondrial import receptor subunit TOM70	Tomm70a	>sp|Q9CZW5|TOM70_MOUSE Mitochondrial import receptor subunit TOM70 OS=Mus musculus GN=Tomm70a PE=1 SV=2;>tr|Q80TT4|Q80TT4_MOUSE MKIAA0719 protein (Fragment) OS=Mus musculus GN=Tomm70a PE=2 SV=1	3	3	4.1	2.1325e-05	0.79763	-0.326208	1.603	0.680774	0.59059	1.1257	NaN	NaN	0.94136	2.1409	NaN	NaN
P18572-2;P18572	Basigin	Bsg	>sp|P18572-2|BASI_MOUSE Isoform 2 of Basigin OS=Mus musculus GN=Bsg;>sp|P18572|BASI_MOUSE Basigin OS=Mus musculus GN=Bsg PE=1 SV=2	7	7	31.1	1.1504e-38	1.2475	0.31904	1.6022	0.680054	0.79977	1.4472	0.90275	1.3316	1.5127	2.1278	2.9201	3.1631
Q9WTL7	Acyl-protein thioesterase 2	Lypla2	>sp|Q9WTL7|LYPA2_MOUSE Acyl-protein thioesterase 2 OS=Mus musculus GN=Lypla2 PE=1 SV=1	5	5	24.7	3.3409e-13	1.2231	0.290542	1.6018	0.679694	NaN	NaN	1.2083	1.7314	1.1044	1.6018	1.4431	1.4777
E9PUA2;Q5BLK4	Terminal uridylyltransferase 7	Zcchc6	>tr|E9PUA2|E9PUA2_MOUSE Zinc finger, CCHC domain-containing 6 OS=Mus musculus GN=Zcchc6 PE=4 SV=1;>sp|Q5BLK4|TUT7_MOUSE Terminal uridylyltransferase 7 OS=Mus musculus GN=Zcchc6 PE=1 SV=3	4	2	3.4	1.2645e-09	0.67021	-0.577315	1.6017	0.679604	0.64775	15.122	1.1103	1.6017	0.67021	0.89189	NaN	NaN
Q80ZA1;P02340;Q549C9;E9PW57	Cellular tumor antigen p53	Trp53;Tp53	>tr|Q80ZA1|Q80ZA1_MOUSE Cellular tumor antigen p53 OS=Mus musculus GN=Trp53 PE=2 SV=1;>sp|P02340|P53_MOUSE Cellular tumor antigen p53 OS=Mus musculus GN=Tp53 PE=1 SV=3;>tr|Q549C9|Q549C9_MOUSE Cellular tumor antigen p53 OS=Mus musculus GN=Trp53 PE=2 SV=1;>t	8	8	26.5	5.954e-72	1.0606	0.0848807	1.6011	0.679063	0.91901	0.89831	1.2805	1.8194	1.8622	2.0323	NaN	NaN
Q3ULJ0-2;Q3ULJ0;D3Z0L6;Q6NXY9	Glycerol-3-phosphate dehydrogenase 1-like protein	Gpd1l	>sp|Q3ULJ0-2|GPD1L_MOUSE Isoform 2 of Glycerol-3-phosphate dehydrogenase 1-like protein OS=Mus musculus GN=Gpd1l;>sp|Q3ULJ0|GPD1L_MOUSE Glycerol-3-phosphate dehydrogenase 1-like protein OS=Mus musculus GN=Gpd1l PE=1 SV=2	18	16	52.2	3.806e-66	1.4125	0.498251	1.6008	0.678793	1.4307	1.8233	1.4158	1.6286	1.2289	1.4456	1.5606	1.4335
F6SB69;Q921F4;Q921F4-4	Heterogeneous nuclear ribonucleoprotein L-like	Hnrpll	>tr|F6SB69|F6SB69_MOUSE Uncharacterized protein (Fragment) OS=Mus musculus GN=Hnrpll PE=4 SV=1;>sp|Q921F4|HNRLL_MOUSE Heterogeneous nuclear ribonucleoprotein L-like OS=Mus musculus GN=Hnrpll PE=1 SV=3	3	3	7.8	3.9996e-08	1.1157	0.157949	1.6008	0.678793	NaN	NaN	NaN	NaN	0.7808	1.4106	1.5942	1.8167
P54276	DNA mismatch repair protein Msh6	Msh6	>sp|P54276|MSH6_MOUSE DNA mismatch repair protein Msh6 OS=Mus musculus GN=Msh6 PE=1 SV=3	53	53	39.7	0	1.0789	0.109561	1.6008	0.678793	0.81874	1.1305	1.139	1.3248	1.0527	1.6734	1.7258	1.8528
Q9Z1Q9;G3UY93;G3UZ22;G3UYW2;G3UX02;G3UZX1	Valine--tRNA ligase	Vars	>sp|Q9Z1Q9|SYVC_MOUSE Valine--tRNA ligase OS=Mus musculus GN=Vars PE=2 SV=1;>tr|G3UY93|G3UY93_MOUSE Valyl-tRNA synthetase (Fragment) OS=Mus musculus GN=Vars PE=3 SV=1	54	54	48.6	0	0.63298	-0.659768	1.6007	0.678703	0.41761	1.0078	0.4233	0.55271	0.75967	2.3595	0.9964	2.5738
Q6ZQK0;Q80W41	Condensin-2 complex subunit D3	Ncapd3	>sp|Q6ZQK0|CNDD3_MOUSE Condensin-2 complex subunit D3 OS=Mus musculus GN=Ncapd3 PE=1 SV=3;>tr|Q80W41|Q80W41_MOUSE Non-SMC condensin II complex, subunit D3 OS=Mus musculus GN=Ncapd3 PE=2 SV=1	23	23	20.7	8.1802e-124	1.1068	0.146395	1.6004	0.678433	0.80612	1.0647	1.1147	1.4095	1.1068	1.7091	1.8176	2.1309
Q8R349	Cell division cycle protein 16 homolog	Cdc16	>sp|Q8R349|CDC16_MOUSE Cell division cycle protein 16 homolog OS=Mus musculus GN=Cdc16 PE=2 SV=1	9	9	15	3.8176e-28	1.0605	0.0847446	1.6002	0.678252	0.77836	1.167	0.79368	1.169	1.0844	1.6752	1.1753	1.4309
Q62418-3;Q62418-2;Q62418	Drebrin-like protein	Dbnl	>sp|Q62418-3|DBNL_MOUSE Isoform 3 of Drebrin-like protein OS=Mus musculus GN=Dbnl;>sp|Q62418-2|DBNL_MOUSE Isoform 2 of Drebrin-like protein OS=Mus musculus GN=Dbnl;>sp|Q62418|DBNL_MOUSE Drebrin-like protein OS=Mus musculus GN=Dbnl PE=1 SV=2	10	10	31.5	4.2765e-70	0.96036	-0.0583528	1.5999	0.677982	0.56289	1.0509	0.83916	1.1058	1.3699	1.6387	1.7957	1.7032
Q99K85;Q3U6K9;E9Q6P1	Phosphoserine aminotransferase	Psat1	>sp|Q99K85|SERC_MOUSE Phosphoserine aminotransferase OS=Mus musculus GN=Psat1 PE=1 SV=1;>tr|Q3U6K9|Q3U6K9_MOUSE Phosphoserine aminotransferase OS=Mus musculus GN=Psat1 PE=2 SV=1	16	16	50.3	1.0609e-53	0.44371	-1.17231	1.5994	0.677531	0.4658	1.8067	0.21985	0.25037	0.47179	1.4101	0.24469	1.1092
Q78JE5;Q3V492;D3Z2G9;D6REV6	F-box only protein 22	Fbxo22	>sp|Q78JE5|FBX22_MOUSE F-box only protein 22 OS=Mus musculus GN=Fbxo22 PE=2 SV=2;>tr|Q3V492|Q3V492_MOUSE F-box only protein 22, isoform CRA_a OS=Mus musculus GN=Fbxo22 PE=2 SV=1	6	6	14.7	8.3328e-13	1.2145	0.280362	1.5987	0.676899	1.2526	1.8343	1.2145	2.2804	1.1674	1.4667	NaN	NaN
P12382	6-phosphofructokinase, liver type	Pfkl	>sp|P12382|K6PL_MOUSE 6-phosphofructokinase, liver type OS=Mus musculus GN=Pfkl PE=1 SV=4	37	32	45	0	1.5254	0.609188	1.5986	0.676809	1.1641	1.3599	1.5189	1.6148	1.54	1.6449	2.2301	1.6319
Q9ESW4;Q9ESW4-2	Acylglycerol kinase, mitochondrial	Agk	>sp|Q9ESW4|AGK_MOUSE Acylglycerol kinase, mitochondrial OS=Mus musculus GN=Agk PE=1 SV=1	7	7	24.2	3.6663e-86	1.434	0.520045	1.5986	0.676809	1.3034	1.6437	1.3305	1.4575	1.3229	1.4994	2.0979	1.8116
Q3UMB9	WASH complex subunit 7	Kiaa1033	>sp|Q3UMB9|WASH7_MOUSE WASH complex subunit 7 OS=Mus musculus GN=Kiaa1033 PE=2 SV=2	11	11	10.9	1.643e-27	1.1116	0.152638	1.5985	0.676719	1.0615	1.4557	1.1447	1.2933	1.0836	1.882	2.6942	3.0632
P32233;F7BQ65	Developmentally-regulated GTP-binding protein 1	Drg1	>sp|P32233|DRG1_MOUSE Developmentally-regulated GTP-binding protein 1 OS=Mus musculus GN=Drg1 PE=1 SV=1	15	14	46.6	3.5807e-75	0.65029	-0.620845	1.598	0.676267	0.51373	0.98737	0.61547	1.7263	1.0159	1.7224	1.1671	1.7061
O88879;O88879-2;G3XA09;Q80VR5	Apoptotic protease-activating factor 1	Apaf1	>sp|O88879|APAF_MOUSE Apoptotic protease-activating factor 1 OS=Mus musculus GN=Apaf1 PE=1 SV=3;>sp|O88879-2|APAF_MOUSE Isoform 2 of Apoptotic protease-activating factor 1 OS=Mus musculus GN=Apaf1;>tr|G3XA09|G3XA09_MOUSE Apoptotic peptidase activating fact	6	6	5.7	2.4583e-15	1.403	0.488515	1.5971	0.675455	1.0933	0.94647	0.93559	0.78641	1.4987	1.8279	NaN	NaN
Q64378	Peptidyl-prolyl cis-trans isomerase FKBP5	Fkbp5	>sp|Q64378|FKBP5_MOUSE Peptidyl-prolyl cis-trans isomerase FKBP5 OS=Mus musculus GN=Fkbp5 PE=1 SV=1	3	3	5.7	3.8909e-06	1.129	0.175045	1.5971	0.675455	1.1608	1.1513	NaN	NaN	1.129	1.6868	NaN	NaN
P28658;F8WGN7	Ataxin-10	Atxn10	>sp|P28658|ATX10_MOUSE Ataxin-10 OS=Mus musculus GN=Atxn10 PE=1 SV=2;>tr|F8WGN7|F8WGN7_MOUSE Uncharacterized protein OS=Mus musculus GN=Atxn10 PE=4 SV=1	19	19	44.4	0	1.0765	0.106348	1.597	0.675364	0.96791	1.3518	1.0765	1.4084	1.1235	1.906	1.357	1.7625
Q61753;F6ZSB7;E9QAP9	D-3-phosphoglycerate dehydrogenase	Phgdh	>sp|Q61753|SERA_MOUSE D-3-phosphoglycerate dehydrogenase OS=Mus musculus GN=Phgdh PE=1 SV=3	25	25	45.6	0	0.99327	-0.00974216	1.5969	0.675274	0.77625	1.053	0.95802	1.2608	1.0115	1.6738	1.4014	1.8099
P46460;G3UX86	Vesicle-fusing ATPase	Nsf	>sp|P46460|NSF_MOUSE Vesicle-fusing ATPase OS=Mus musculus GN=Nsf PE=1 SV=2	30	29	41.4	5.0742e-204	1.0954	0.131458	1.5962	0.674641	0.94893	1.3166	1.2125	1.5046	1.1081	1.6557	1.4504	1.7246
Q9D842;Q9D842-2;Q9D842-3	Aprataxin and PNK-like factor	Aplf	>sp|Q9D842|APLF_MOUSE Aprataxin and PNK-like factor OS=Mus musculus GN=Aplf PE=2 SV=2;>sp|Q9D842-2|APLF_MOUSE Isoform 2 of Aprataxin and PNK-like factor OS=Mus musculus GN=Aplf;>sp|Q9D842-3|APLF_MOUSE Isoform 3 of Aprataxin and PNK-like factor OS=Mus muscu	2	2	5	0.00086803	0.9364	-0.0948032	1.596	0.674461	NaN	NaN	NaN	NaN	0.9364	1.596	NaN	NaN
P46467;E9QB03	Vacuolar protein sorting-associated protein 4B	Vps4b	>sp|P46467|VPS4B_MOUSE Vacuolar protein sorting-associated protein 4B OS=Mus musculus GN=Vps4b PE=1 SV=2	6	4	18.9	2.2422e-65	1.1316	0.178364	1.5947	0.673285	1.0806	1.5579	0.96431	1.1572	1.1316	1.5947	1.442	1.716
Q8BIH0-2;Q8BIH0;Q8BIH0-3	Histone deacetylase complex subunit SAP130	Sap130	>sp|Q8BIH0-2|SP130_MOUSE Isoform 2 of Histone deacetylase complex subunit SAP130 OS=Mus musculus GN=Sap130;>sp|Q8BIH0|SP130_MOUSE Histone deacetylase complex subunit SAP130 OS=Mus musculus GN=Sap130 PE=1 SV=2	7	7	8.9	7.2987e-14	0.79869	-0.324292	1.5947	0.673285	NaN	NaN	NaN	NaN	0.70762	1.5073	1.0886	2.1471
Q8BMA6;A2AAN2	Signal recognition particle 68 kDa protein	Srp68	>sp|Q8BMA6|SRP68_MOUSE Signal recognition particle 68 kDa protein OS=Mus musculus GN=Srp68 PE=2 SV=2;>tr|A2AAN2|A2AAN2_MOUSE Signal recognition particle 68 OS=Mus musculus GN=Srp68 PE=4 SV=1	20	20	38.2	3.8012e-182	0.77946	-0.359453	1.5946	0.673195	0.55959	0.9908	0.69396	0.97465	0.88334	1.8674	1.1465	1.6183
Q91W50;Q80TP8	Cold shock domain-containing protein E1	Csde1	>sp|Q91W50|CSDE1_MOUSE Cold shock domain-containing protein E1 OS=Mus musculus GN=Csde1 PE=2 SV=1;>tr|Q80TP8|Q80TP8_MOUSE Cold shock domain-containing E1, RNA-binding (Fragment) OS=Mus musculus GN=Csde1 PE=2 SV=1	28	28	36.6	1.1263e-217	0.93267	-0.100561	1.5944	0.673014	0.68962	1.1513	0.96516	1.1693	0.93114	1.7689	1.2618	1.8333
P67778;Q5SQG5	Prohibitin	Phb	>sp|P67778|PHB_MOUSE Prohibitin OS=Mus musculus GN=Phb PE=1 SV=1;>tr|Q5SQG5|Q5SQG5_MOUSE Prohibitin (Fragment) OS=Mus musculus GN=Phb PE=2 SV=1	20	20	85.7	7.4562e-202	0.73335	-0.447426	1.5942	0.672833	0.46239	0.88353	0.63967	0.75787	0.76946	1.8616	1.3538	2.6574
F8VQK6;E9PYR1		Fbxl18	>tr|F8VQK6|F8VQK6_MOUSE Uncharacterized protein OS=Mus musculus GN=Fbxl18 PE=4 SV=1;>tr|E9PYR1|E9PYR1_MOUSE Uncharacterized protein OS=Mus musculus GN=Fbxl18 PE=4 SV=1	4	4	5.9	4.3817e-07	1.2	0.263034	1.5934	0.672108	NaN	NaN	NaN	NaN	1.1357	1.4913	2.3013	1.9702
D3YUE0;Q91XB0	Three prime repair exonuclease 1	Trex1	>tr|D3YUE0|D3YUE0_MOUSE Three prime repair exonuclease 1 (Fragment) OS=Mus musculus GN=Trex1 PE=4 SV=1;>sp|Q91XB0|TREX1_MOUSE Three prime repair exonuclease 1 OS=Mus musculus GN=Trex1 PE=1 SV=2	2	2	8	0.00014135	1.1404	0.18954	1.5934	0.672108	NaN	NaN	0.80465	1.1676	1.2967	2.2817	NaN	NaN
Q9Z1K5	E3 ubiquitin-protein ligase ARIH1	Arih1	>sp|Q9Z1K5|ARI1_MOUSE E3 ubiquitin-protein ligase ARIH1 OS=Mus musculus GN=Arih1 PE=2 SV=3	8	8	18.6	3.0319e-142	1.1145	0.156397	1.5932	0.671927	0.91753	1.0875	1.422	1.6962	1.1031	1.7221	1.3678	1.5642
Q9EQH3	Vacuolar protein sorting-associated protein 35	Vps35	>sp|Q9EQH3|VPS35_MOUSE Vacuolar protein sorting-associated protein 35 OS=Mus musculus GN=Vps35 PE=1 SV=1	32	32	46.7	0	1.0751	0.104471	1.5906	0.669571	0.89384	1.2512	1.3244	1.5848	1.0762	1.8967	1.5533	1.9125
Q9D8N0	Elongation factor 1-gamma	Eef1g	>sp|Q9D8N0|EF1G_MOUSE Elongation factor 1-gamma OS=Mus musculus GN=Eef1g PE=1 SV=3	25	25	51.7	0	0.95144	-0.0718154	1.5906	0.669571	0.71696	1.0695	0.84546	1.0476	0.9819	1.6594	1.4095	1.8586
A2AQD5;Q922B9;Q922B9-3;A2AQD6;Q922B9-2;Q3TEM8	Sperm-specific antigen 2 homolog	Ssfa2	>tr|A2AQD5|A2AQD5_MOUSE Sperm specific antigen 2 OS=Mus musculus GN=Ssfa2 PE=4 SV=1;>sp|Q922B9|SSFA2_MOUSE Sperm-specific antigen 2 homolog OS=Mus musculus GN=Ssfa2 PE=1 SV=3;>sp|Q922B9-3|SSFA2_MOUSE Isoform 3 of Sperm-specific antigen 2 homolog OS=Mus mus	4	4	5	1.7291e-08	0.96065	-0.0579172	1.5899	0.668936	NaN	NaN	NaN	NaN	0.96065	1.5899	NaN	NaN
Q9Z1B5	Mitotic spindle assembly checkpoint protein MAD2A	Mad2l1	>sp|Q9Z1B5|MD2L1_MOUSE Mitotic spindle assembly checkpoint protein MAD2A OS=Mus musculus GN=Mad2l1 PE=2 SV=2	3	3	13.2	1.2001e-07	1.0819	0.113567	1.5895	0.668573	NaN	NaN	NaN	NaN	1.0306	1.5552	1.7122	1.7071
E9QB05;Q8BRT1;E9Q8N5;Q08EB6;Q08EB5;B9EJA4;Q8BRT1-5;E9QQ37;Q8BSE7;Q8BRT1-6	CLIP-associating protein 2	Clasp2	>tr|E9QB05|E9QB05_MOUSE CLIP-associating protein 2 OS=Mus musculus GN=Clasp2 PE=4 SV=1;>sp|Q8BRT1|CLAP2_MOUSE CLIP-associating protein 2 OS=Mus musculus GN=Clasp2 PE=1 SV=1;>tr|E9Q8N5|E9Q8N5_MOUSE CLIP-associating protein 2 OS=Mus musculus GN=Clasp2 PE=4 S	32	28	24.9	5.285e-114	1.1632	0.218099	1.5887	0.667847	0.96459	1.3116	1.1394	1.336	1.2768	2.2313	1.95	2.4467
Q8VCL2	Protein SCO2 homolog, mitochondrial	Sco2	>sp|Q8VCL2|SCO2_MOUSE Protein SCO2 homolog, mitochondrial OS=Mus musculus GN=Sco2 PE=2 SV=1	6	6	29.4	6.125e-38	1.2006	0.263756	1.5885	0.667665	NaN	NaN	1.2742	1.2978	1.1346	1.5374	1.5402	3.4516
B1AZI6;E9Q5E2;B1AZI7;F6RBN0;F6QCT0;F6SBF2	THO complex subunit 2	Thoc2	>sp|B1AZI6|THOC2_MOUSE THO complex subunit 2 OS=Mus musculus GN=Thoc2 PE=3 SV=1	17	17	11.7	1.9942e-52	0.99497	-0.00727507	1.5879	0.66712	0.75285	0.8124	1.0034	1.6775	1.0114	1.6225	1.7101	2.0831
E9QPY6;P13705;E9Q8A8;Q8C9T6;Q3TTD3	DNA mismatch repair protein Msh3	Msh3	>tr|E9QPY6|E9QPY6_MOUSE Uncharacterized protein OS=Mus musculus GN=Msh3 PE=3 SV=1;>sp|P13705|MSH3_MOUSE DNA mismatch repair protein Msh3 OS=Mus musculus GN=Msh3 PE=2 SV=3;>tr|E9Q8A8|E9Q8A8_MOUSE Uncharacterized protein OS=Mus musculus GN=Msh3 PE=4 SV=1	4	4	5.1	2.7441e-14	1.325	0.405992	1.5868	0.66612	0.92224	1.0524	1.4065	1.7751	1.0507	1.5868	1.9966	2.2473
A2A5R2;F6YCJ0		Arfgef2	>tr|A2A5R2|A2A5R2_MOUSE ADP-ribosylation factor guanine nucleotide-exchange factor 2 (Brefeldin A-inhibited) OS=Mus musculus GN=Arfgef2 PE=2 SV=1	17	12	11.3	4.2102e-37	1.0434	0.0612923	1.5864	0.665757	0.72043	1.2534	1.0434	1.397	1.0602	2.026	1.3604	1.6879
P04627;E9Q0P8;B1AUP0;Q8CAD1;B1AUN8	Serine/threonine-protein kinase A-Raf	Araf	>sp|P04627|ARAF_MOUSE Serine/threonine-protein kinase A-Raf OS=Mus musculus GN=Araf PE=2 SV=2	11	7	20.4	3.2576e-26	1.2134	0.279055	1.586	0.665393	1.6189	1.5221	1.3746	1.6143	1.1571	1.572	0.86867	0.85599
Q8VC91;O88522;E9Q2Y3;Q7TSS3;A3KG44;A3KG41;A3KG38;A3KG40	NF-kappa-B essential modulator	Ikbkg	>tr|Q8VC91|Q8VC91_MOUSE Ikbkg protein OS=Mus musculus GN=Ikbkg PE=2 SV=1;>sp|O88522|NEMO_MOUSE NF-kappa-B essential modulator OS=Mus musculus GN=Ikbkg PE=1 SV=2;>tr|E9Q2Y3|E9Q2Y3_MOUSE Uncharacterized protein OS=Mus musculus GN=Ikbkg PE=4 SV=1;>tr|Q7TSS3|Q	8	8	25.8	8.7394e-23	1.1483	0.1995	1.5859	0.665302	1.6904	1.5895	1.1143	1.3054	1.019	1.5284	2.0992	2.1672
P68404-2;Q4VA93;P20444;Q3TQ39			>sp|P68404-2|KPCB_MOUSE Isoform Beta-II of Protein kinase C beta type OS=Mus musculus GN=Prkcb	31	4	48.6	0	1.2032	0.266876	1.5853	0.664756	1.0183	1.3867	1.1977	1.5724	1.2212	1.6149	1.7432	1.7276
D3Z783;F8WJD0;P31750;D3YXX3	RAC-alpha serine/threonine-protein kinase	Akt1	>tr|D3Z783|D3Z783_MOUSE Uncharacterized protein OS=Mus musculus GN=Akt1 PE=4 SV=2;>tr|F8WJD0|F8WJD0_MOUSE Uncharacterized protein OS=Mus musculus GN=Akt1 PE=4 SV=1;>sp|P31750|AKT1_MOUSE RAC-alpha serine/threonine-protein kinase OS=Mus musculus GN=Akt1 PE=1	3	3	8	1.6149e-05	1.0409	0.0578315	1.5852	0.664665	NaN	NaN	1.0409	1.5852	NaN	NaN	NaN	NaN
Q922Q4	Pyrroline-5-carboxylate reductase 2	Pycr2	>sp|Q922Q4|P5CR2_MOUSE Pyrroline-5-carboxylate reductase 2 OS=Mus musculus GN=Pycr2 PE=2 SV=1	16	13	56.2	5.8534e-106	1.2153	0.281312	1.5847	0.66421	1.0341	1.3253	1.2633	1.5082	1.2264	1.7049	1.8815	1.9118
Q80W00-2;F8WIK6;Q80W00	Serine/threonine-protein phosphatase 1 regulatory subunit 10	Ppp1r10	>sp|Q80W00-2|PP1RA_MOUSE Isoform 2 of Serine/threonine-protein phosphatase 1 regulatory subunit 10 OS=Mus musculus GN=Ppp1r10;>tr|F8WIK6|F8WIK6_MOUSE Uncharacterized protein OS=Mus musculus GN=Ppp1r10 PE=4 SV=1;>sp|Q80W00|PP1RA_MOUSE Serine/threonine-prote	8	8	11.2	4.8961e-19	1.0374	0.0529723	1.5847	0.66421	0.26211	1.0572	0.705	0.82206	1.0212	1.5868	1.4341	1.683
P07742	Ribonucleoside-diphosphate reductase large subunit	Rrm1	>sp|P07742|RIR1_MOUSE Ribonucleoside-diphosphate reductase large subunit OS=Mus musculus GN=Rrm1 PE=1 SV=2	28	28	44.7	0	1.0374	0.0529723	1.5838	0.66339	0.98876	1.4457	1.0428	1.1859	1.0293	1.6638	1.3945	2.2
E9Q158;P54279;B9EJ22;F6TK25;E9QLM4	Mismatch repair endonuclease PMS2	Pms2	>tr|E9Q158|E9Q158_MOUSE Uncharacterized protein OS=Mus musculus GN=Pms2 PE=4 SV=1;>sp|P54279|PMS2_MOUSE Mismatch repair endonuclease PMS2 OS=Mus musculus GN=Pms2 PE=1 SV=1;>tr|B9EJ22|B9EJ22_MOUSE Postmeiotic segregation increased 2 (S. cerevisiae) OS=Mus m	3	3	5	2.8857e-06	1.1992	0.262072	1.5836	0.663208	NaN	NaN	1.0235	1.5836	5.1926	1.4853	NaN	NaN
Q61029;Q61029-3;Q61029-2;Q61029-4;F6QXX3;Q3TXQ1	Lamina-associated polypeptide 2, isoforms beta/delta/epsilon/gamma	Tmpo	>sp|Q61029|LAP2B_MOUSE Lamina-associated polypeptide 2, isoforms beta/delta/epsilon/gamma OS=Mus musculus GN=Tmpo PE=1 SV=4;>sp|Q61029-3|LAP2B_MOUSE Isoform Epsilon of Lamina-associated polypeptide 2, isoforms beta/delta/epsilon/gamma OS=Mus musculus GN=Tm	19	10	49.3	0	1.1	0.137504	1.5818	0.661567	0.74844	1.2134	0.74965	0.96212	1.1761	1.8712	1.8174	2.3509
Q9CX48;F6QZB1	Zinc finger CCHC domain-containing protein 10	Zcchc10	>sp|Q9CX48|ZCH10_MOUSE Zinc finger CCHC domain-containing protein 10 OS=Mus musculus GN=Zcchc10 PE=2 SV=1;>tr|F6QZB1|F6QZB1_MOUSE Zinc finger, CCHC domain-containing 10 (Fragment) OS=Mus musculus GN=Zcchc10 PE=4 SV=1	2	2	11.2	0.00014233	0.8444	-0.244002	1.5812	0.66102	NaN	NaN	NaN	NaN	0.8444	1.5812	NaN	NaN
E9QKZ2;Q91YE6;E0CXB2;F6TLX3;E0CY46;F6UT58	Importin-9	Ipo9	>tr|E9QKZ2|E9QKZ2_MOUSE Uncharacterized protein OS=Mus musculus GN=Ipo9 PE=4 SV=1;>sp|Q91YE6|IPO9_MOUSE Importin-9 OS=Mus musculus GN=Ipo9 PE=1 SV=3;>tr|E0CXB2|E0CXB2_MOUSE Uncharacterized protein OS=Mus musculus GN=Ipo9 PE=4 SV=1	12	12	15.4	1.5954e-83	1.1345	0.182057	1.5799	0.659833	1.0378	1.4127	1.2171	1.5499	1.0547	2.1814	1.487	2.2276
Q9D0I9	Arginine--tRNA ligase, cytoplasmic	Rars	>sp|Q9D0I9|SYRC_MOUSE Arginine--tRNA ligase, cytoplasmic OS=Mus musculus GN=Rars PE=2 SV=2	37	37	50.3	8.1543e-233	0.92333	-0.115082	1.5785	0.658554	0.64105	0.94668	0.89225	1.0839	0.95232	1.7497	1.4198	1.8673
O35465;O35465-2;F6WP10;D3Z597	Peptidyl-prolyl cis-trans isomerase FKBP8	Fkbp8	>sp|O35465|FKBP8_MOUSE Peptidyl-prolyl cis-trans isomerase FKBP8 OS=Mus musculus GN=Fkbp8 PE=1 SV=2;>sp|O35465-2|FKBP8_MOUSE Isoform 2 of Peptidyl-prolyl cis-trans isomerase FKBP8 OS=Mus musculus GN=Fkbp8	7	7	24.9	2.3527e-84	1.1387	0.187388	1.5758	0.656084	0.86287	1.1646	1.0476	1.4914	1.2036	1.7139	1.6239	1.5592
Q8C052	Microtubule-associated protein 1S;MAP1S heavy chain;MAP1S light chain	Map1s	>sp|Q8C052|MAP1S_MOUSE Microtubule-associated protein 1S OS=Mus musculus GN=Map1s PE=1 SV=2	13	13	17	2.8893e-74	1.0542	0.0761486	1.5756	0.655901	0.87729	1.2273	1.0542	1.4308	0.9776	1.716	1.5839	1.7138
Q3UVG3	Protein FAM91A1	Fam91a1	>sp|Q3UVG3|F91A1_MOUSE Protein FAM91A1 OS=Mus musculus GN=Fam91a1 PE=1 SV=1	2	2	2.9	3.5433e-06	0.94154	-0.0869057	1.5747	0.655077	0.72375	1.3519	1.2238	1.5876	1.1024	1.7043	NaN	NaN
Q8C0D5	Elongation factor Tu GTP-binding domain-containing protein 1	Eftud1	>sp|Q8C0D5|ETUD1_MOUSE Elongation factor Tu GTP-binding domain-containing protein 1 OS=Mus musculus GN=Eftud1 PE=2 SV=1	10	10	9.4	7.5026e-25	1.0275	0.0391384	1.5742	0.654619	0.78562	0.86469	1.1872	1.5742	1.0198	1.6545	1.0275	1.006
Q91YR5-1;E9PYK1;Q3TRF3;Q91YR5;Q91YR5-2	Methyltransferase-like protein 13	Mettl13	>sp|Q91YR5-1|MTL13_MOUSE Isoform 2 of Methyltransferase-like protein 13 OS=Mus musculus GN=Mettl13;>tr|E9PYK1|E9PYK1_MOUSE Methyltransferase-like 13 OS=Mus musculus GN=Mettl13 PE=4 SV=1;>tr|Q3TRF3|Q3TRF3_MOUSE Uncharacterized protein OS=Mus musculus GN=Met	3	3	9.8	6.3927e-10	1.163	0.217851	1.5738	0.654252	0.8494	0.66408	1.2559	1.7286	NaN	NaN	NaN	NaN
P54822;E9Q242;E9Q3T7;E9Q0A0	Adenylosuccinate lyase	Adsl	>sp|P54822|PUR8_MOUSE Adenylosuccinate lyase OS=Mus musculus GN=Adsl PE=2 SV=2;>tr|E9Q242|E9Q242_MOUSE Uncharacterized protein OS=Mus musculus GN=Adsl PE=4 SV=1;>tr|E9Q3T7|E9Q3T7_MOUSE Uncharacterized protein OS=Mus musculus GN=Adsl PE=4 SV=1	25	25	51.2	0	1.1626	0.217355	1.5736	0.654069	0.91947	1.1509	1.1074	1.3452	1.1844	1.7163	1.7427	2.0185
Q9D8N2;Q3TH34;D3YUG1;D6RIQ6	Protein FAM45A	Fam45a	>sp|Q9D8N2|FA45A_MOUSE Protein FAM45A OS=Mus musculus GN=Fam45a PE=2 SV=2;>tr|Q3TH34|Q3TH34_MOUSE RIKEN cDNA 1810055E12, isoform CRA_b OS=Mus musculus GN=Fam45a PE=2 SV=1	7	7	26.9	2.1279e-55	1.1739	0.23131	1.5728	0.653335	0.82652	1.2477	1.2467	1.6586	1.0503	1.553	1.6822	1.7804
Q4VBE8	WD repeat-containing protein 18	Wdr18	>sp|Q4VBE8|WDR18_MOUSE WD repeat-containing protein 18 OS=Mus musculus GN=Wdr18 PE=2 SV=1	6	6	16	4.2058e-24	0.6811	-0.554061	1.5725	0.65306	0.23834	0.44897	NaN	NaN	0.6811	1.6305	1.1404	1.7971
Q3UIR3-2;Q3UIR3	E3 ubiquitin-protein ligase DTX3L	Dtx3l	>sp|Q3UIR3-2|DTX3L_MOUSE Isoform 2 of E3 ubiquitin-protein ligase DTX3L OS=Mus musculus GN=Dtx3l;>sp|Q3UIR3|DTX3L_MOUSE E3 ubiquitin-protein ligase DTX3L OS=Mus musculus GN=Dtx3l PE=2 SV=1	4	4	8.4	5.8034e-39	1.2138	0.279531	1.5724	0.652968	0.85944	1.289	1.1511	1.7634	1.4338	2.0017	1.4198	1.5698
Q8BMS4	Hexaprenyldihydroxybenzoate methyltransferase, mitochondrial	Coq3	>sp|Q8BMS4|COQ3_MOUSE Hexaprenyldihydroxybenzoate methyltransferase, mitochondrial OS=Mus musculus GN=Coq3 PE=2 SV=1	3	3	11.4	7.1695e-12	1.0831	0.115166	1.5719	0.652509	1.1191	1.4904	NaN	NaN	1.0483	1.6579	NaN	NaN
D3Z111;P97823-2;P97823;D3Z269;D3YUG4	Acyl-protein thioesterase 1	Lypla1	>tr|D3Z111|D3Z111_MOUSE Uncharacterized protein OS=Mus musculus GN=Lypla1 PE=4 SV=1;>sp|P97823-2|LYPA1_MOUSE Isoform 2 of Acyl-protein thioesterase 1 OS=Mus musculus GN=Lypla1;>sp|P97823|LYPA1_MOUSE Acyl-protein thioesterase 1 OS=Mus musculus GN=Lypla1 PE=	2	2	9.7	9.7633e-05	1.0264	0.0375931	1.5717	0.652326	NaN	NaN	NaN	NaN	0.98949	1.4618	1.5481	1.8397
Q8R516-2;Q8R516;A2A9P8;Q8R516-3	E3 ubiquitin-protein ligase MIB2	Mib2	>sp|Q8R516-2|MIB2_MOUSE Isoform 2 of E3 ubiquitin-protein ligase MIB2 OS=Mus musculus GN=Mib2;>sp|Q8R516|MIB2_MOUSE E3 ubiquitin-protein ligase MIB2 OS=Mus musculus GN=Mib2 PE=1 SV=2	15	15	21.7	4.6227e-72	1.4815	0.567059	1.5703	0.65104	NaN	NaN	1.4116	1.5326	1.5603	2.1166	2.7841	2.5691
Q09XV5;F7AL76;Q09XV5-2;F6W5S9;A2AJK6-3;A2AJK6	Chromodomain-helicase-DNA-binding protein 8	Chd8	>sp|Q09XV5|CHD8_MOUSE Chromodomain-helicase-DNA-binding protein 8 OS=Mus musculus GN=Chd8 PE=1 SV=1;>tr|F7AL76|F7AL76_MOUSE Chromodomain helicase DNA-binding protein 8 (Fragment) OS=Mus musculus GN=Chd8 PE=4 SV=1;>sp|Q09XV5-2|CHD8_MOUSE Isoform 2 of Chromo	6	6	2.5	3.5155e-12	0.88137	-0.18218	1.5701	0.650856	NaN	NaN	NaN	NaN	0.88137	1.5701	NaN	NaN
P22366-2;E9PVR7;P22366	Myeloid differentiation primary response protein MyD88	Myd88	>sp|P22366-2|MYD88_MOUSE Isoform 2 of Myeloid differentiation primary response protein MyD88 OS=Mus musculus GN=Myd88;>tr|E9PVR7|E9PVR7_MOUSE Uncharacterized protein OS=Mus musculus GN=Myd88 PE=4 SV=1;>sp|P22366|MYD88_MOUSE Myeloid differentiation primary	3	3	16	9.0311e-13	0.96316	-0.0541526	1.5692	0.650029	0.96316	1.3096	1.1495	1.5692	0.9528	11.631	NaN	NaN
P20664	DNA primase small subunit	Prim1	>sp|P20664|PRI1_MOUSE DNA primase small subunit OS=Mus musculus GN=Prim1 PE=1 SV=1	11	11	27.8	5.8574e-29	1.0222	0.0316775	1.568	0.648926	0.85762	5.5072	1.0608	1.5389	1.0949	1.4782	1.3596	3.2344
Q8CCJ3;Q8CCJ3-1;Q8CCJ3-2;P70188-2;P70188	E3 UFM1-protein ligase 1	Ufl1	>sp|Q8CCJ3|UFL1_MOUSE E3 UFM1-protein ligase 1 OS=Mus musculus GN=Ufl1 PE=1 SV=2;>sp|Q8CCJ3-1|UFL1_MOUSE Isoform 2 of E3 UFM1-protein ligase 1 OS=Mus musculus GN=Ufl1	29	29	41.9	6.8663e-215	1.1443	0.194465	1.5678	0.648742	0.77623	1.0592	1.0424	1.356	1.2343	1.9408	1.9265	2.1835
Q61191;B1AUX2;F6SJS2;F6T088;G5E837	Host cell factor 1;HCF N-terminal chain 1;HCF N-terminal chain 2;HCF N-terminal chain 3;HCF N-terminal chain 4;HCF N-terminal chain 5;HCF N-terminal chain 6;HCF C-terminal chain 1;HCF C-terminal chain 2;HCF C-terminal chain 3;HCF C-terminal chain 4;HCF C-terminal chain 5;HCF C-terminal chain 6	Hcfc1	>sp|Q61191|HCFC1_MOUSE Host cell factor 1 OS=Mus musculus GN=Hcfc1 PE=1 SV=2;>tr|B1AUX2|B1AUX2_MOUSE Host cell factor C1 OS=Mus musculus GN=Hcfc1 PE=4 SV=1	19	19	12.8	3.141e-53	0.7242	-0.46554	1.5678	0.648742	0.58934	0.74959	0.88101	0.9345	0.62179	1.9791	1.0896	2.8123
Q9D880	Mitochondrial import inner membrane translocase subunit TIM50	Timm50	>sp|Q9D880|TIM50_MOUSE Mitochondrial import inner membrane translocase subunit TIM50 OS=Mus musculus GN=Timm50 PE=1 SV=1	14	14	43.6	5.8973e-283	1.1856	0.245617	1.5672	0.648189	0.88316	1.2873	1.3649	1.4972	1.1153	1.5725	1.6762	1.6944
Q922F4	Tubulin beta-6 chain	Tubb6	>sp|Q922F4|TBB6_MOUSE Tubulin beta-6 chain OS=Mus musculus GN=Tubb6 PE=1 SV=1	20	7	49.2	0	1.0642	0.0897693	1.5672	0.648189	1.0272	1.2982	1.4128	1.6225	0.99023	1.6352	1.5116	1.7183
O88696	Putative ATP-dependent Clp protease proteolytic subunit, mitochondrial	Clpp	>sp|O88696|CLPP_MOUSE Putative ATP-dependent Clp protease proteolytic subunit, mitochondrial OS=Mus musculus GN=Clpp PE=2 SV=1	10	10	40.4	3.5272e-146	1.3886	0.473631	1.5669	0.647913	NaN	NaN	1.2508	1.4112	1.4636	1.6045	2.0327	1.7217
Q9DBC3;G3UZ59;E0CXC2	Cap-specific mRNA (nucleoside-2-O-)-methyltransferase 1	Ftsjd2	>sp|Q9DBC3|MTR1_MOUSE Cap-specific mRNA (nucleoside-2-O-)-methyltransferase 1 OS=Mus musculus GN=Ftsjd2 PE=1 SV=1	5	5	7	1.5674e-10	0.92954	-0.105411	1.5669	0.647913	1.033	1.5895	NaN	NaN	0.57431	1.1442	NaN	NaN
Q05CH9;Q5XPI3;Q5XPI3-2;E0CX26;F6U715;G3UYH5;E0CXL3;F7B5Z3	E3 ubiquitin-protein ligase RNF123	Rnf123	>tr|Q05CH9|Q05CH9_MOUSE Ring finger protein 123 (Fragment) OS=Mus musculus GN=Rnf123 PE=2 SV=1;>sp|Q5XPI3|RN123_MOUSE E3 ubiquitin-protein ligase RNF123 OS=Mus musculus GN=Rnf123 PE=2 SV=1;>sp|Q5XPI3-2|RN123_MOUSE Isoform 2 of E3 ubiquitin-protein ligase R	14	14	13.6	6.6529e-43	1.1804	0.239276	1.5664	0.647453	1.0039	1.2318	1.1115	1.4216	1.5489	2.3643	2.2228	2.6841
Q8R010;Q8R3V2	Aminoacyl tRNA synthase complex-interacting multifunctional protein 2	Aimp2	>sp|Q8R010|AIMP2_MOUSE Aminoacyl tRNA synthase complex-interacting multifunctional protein 2 OS=Mus musculus GN=Aimp2 PE=1 SV=2;>tr|Q8R3V2|Q8R3V2_MOUSE JTV1 gene OS=Mus musculus GN=Aimp2 PE=2 SV=1	10	10	49.4	1.0637e-167	0.92576	-0.11129	1.5662	0.647268	0.73142	1.0385	0.89625	1.0838	0.97737	1.6443	1.3651	1.7498
Q9CQW2;F6QKK2;Q8VEH3	ADP-ribosylation factor-like protein 8B;ADP-ribosylation factor-like protein 8A	Arl8b;Arl8a	>sp|Q9CQW2|ARL8B_MOUSE ADP-ribosylation factor-like protein 8B OS=Mus musculus GN=Arl8b PE=2 SV=1;>tr|F6QKK2|F6QKK2_MOUSE ADP-ribosylation factor-like 8A (Fragment) OS=Mus musculus GN=Arl8a PE=3 SV=1;>sp|Q8VEH3|ARL8A_MOUSE ADP-ribosylation factor-like prot	2	2	17.2	9.902e-09	0.92661	-0.109966	1.566	0.647084	NaN	NaN	NaN	NaN	NaN	NaN	0.92661	1.566
Q3U7R1;Q3U7R1-2	Extended synaptotagmin-1	Esyt1	>sp|Q3U7R1|ESYT1_MOUSE Extended synaptotagmin-1 OS=Mus musculus GN=Esyt1 PE=2 SV=2;>sp|Q3U7R1-2|ESYT1_MOUSE Isoform 2 of Extended synaptotagmin-1 OS=Mus musculus GN=Esyt1	6	6	7.1	2.0933e-34	0.65231	-0.61637	1.5658	0.6469	0.55949	0.78016	0.46915	0.5194	0.77465	3.2258	0.98632	3.5011
Q9DBH5	Vesicular integral-membrane protein VIP36	Lman2	>sp|Q9DBH5|LMAN2_MOUSE Vesicular integral-membrane protein VIP36 OS=Mus musculus GN=Lman2 PE=2 SV=2	10	10	35.5	5.1728e-134	0.75609	-0.40337	1.5657	0.646808	0.67903	1.4936	0.63337	0.81464	1.318	2.9712	1.4621	2.4561
Q8BU88	39S ribosomal protein L22, mitochondrial	Mrpl22	>sp|Q8BU88|RM22_MOUSE 39S ribosomal protein L22, mitochondrial OS=Mus musculus GN=Mrpl22 PE=2 SV=1	2	2	12.1	1.9072e-07	0.91721	-0.124676	1.5654	0.646531	NaN	NaN	NaN	NaN	NaN	NaN	0.91721	1.5654
Q5UE59;E9QM07;E9QKS0;E9Q7C9;Q7TNF4;D3Z5T6;Q8CD76;O88447;F6UYN4	Kinesin light chain 1	Klc1	>tr|Q5UE59|Q5UE59_MOUSE Kinesin light chain-1 OS=Mus musculus GN=Klc1 PE=2 SV=1;>tr|E9QM07|E9QM07_MOUSE Uncharacterized protein OS=Mus musculus GN=Klc1 PE=4 SV=1;>tr|E9QKS0|E9QKS0_MOUSE Uncharacterized protein OS=Mus musculus GN=Klc1 PE=4 SV=1;>tr|E9Q7C9|E	8	5	19	1.4913e-34	0.81492	-0.29527	1.5653	0.646439	0.42473	1.1223	0.66226	1.0273	0.86829	1.7481	1.7498	2.4568
Q8BIW1	Protein prune homolog	Prune	>sp|Q8BIW1|PRUNE_MOUSE Protein prune homolog OS=Mus musculus GN=Prune PE=2 SV=1	4	4	13.9	3.4561e-39	1.2792	0.355242	1.5651	0.646255	0.90132	0.96972	1.3174	1.668	0.97518	1.1765	NaN	NaN
Q3UFS0;Q3UFS0-2;E9Q209;Q3UFS0-3	Protein zyg-11 homolog B	Zyg11b	>sp|Q3UFS0|ZY11B_MOUSE Protein zyg-11 homolog B OS=Mus musculus GN=Zyg11b PE=2 SV=2;>sp|Q3UFS0-2|ZY11B_MOUSE Isoform 2 of Protein zyg-11 homolog B OS=Mus musculus GN=Zyg11b;>tr|E9Q209|E9Q209_MOUSE Uncharacterized protein OS=Mus musculus GN=Zyg11b PE=4 SV=1	4	4	7.3	5.1883e-12	1.2067	0.271067	1.565	0.646163	1.0521	1.3736	1.4779	2.0597	1.2067	1.1905	NaN	NaN
F6UV57;Q3URD3-5;F6YCM8;F8WIH0;D3Z7V3;Q3URD3-2;Q3URD3;Q3URD3-4;Q3URD3-3;D3YV81;D3Z0N1;F6WY34	Sarcolemmal membrane-associated protein	Slmap	>tr|F6UV57|F6UV57_MOUSE Sarcolemma-associated protein (Fragment) OS=Mus musculus GN=Slmap PE=4 SV=1;>sp|Q3URD3-5|SLMAP_MOUSE Isoform 5 of Sarcolemmal membrane-associated protein OS=Mus musculus GN=Slmap;>tr|F6YCM8|F6YCM8_MOUSE Sarcolemma-associated protein	4	4	10.4	1.2534e-06	0.8796	-0.18508	1.5638	0.645056	NaN	NaN	NaN	NaN	0.77446	1.3252	1.4612	2.5344
E9PUM0;Q91VP3;P07903	DNA excision repair protein ERCC-1	Ercc1	>tr|E9PUM0|E9PUM0_MOUSE Uncharacterized protein OS=Mus musculus GN=Ercc1 PE=4 SV=1;>tr|Q91VP3|Q91VP3_MOUSE Excision repair cross-complementing rodent repair deficiency, complementation group 1 OS=Mus musculus GN=Ercc1 PE=2 SV=1;>sp|P07903|ERCC1_MOUSE DNA e	3	3	14.7	1.1148e-10	1.2656	0.339822	1.5634	0.644687	1.1272	1.3734	NaN	NaN	1.421	1.5832	NaN	NaN
Q0VF62;Q8CCN5;B1AR74;B1B0B3;B1AR76;F7CPM1;Q8CCN5-2;F7C0F2;Q3TAC0	Breast carcinoma-amplified sequence 3 homolog	Bcas3	>tr|Q0VF62|Q0VF62_MOUSE Bcas3 protein OS=Mus musculus GN=Bcas3 PE=2 SV=1;>sp|Q8CCN5|BCAS3_MOUSE Breast carcinoma-amplified sequence 3 homolog OS=Mus musculus GN=Bcas3 PE=1 SV=2;>tr|B1AR74|B1AR74_MOUSE Breast carcinoma amplified sequence 3 OS=Mus musculus G	2	2	2.8	0.00097465	1.3285	0.409798	1.5633	0.644595	NaN	NaN	1.4043	1.2841	1.2568	1.9032	NaN	NaN
Q99MN1;Q8R2P8	Lysine--tRNA ligase;Lysyl-tRNA synthetase	Kars	>sp|Q99MN1|SYK_MOUSE Lysine--tRNA ligase OS=Mus musculus GN=Kars PE=1 SV=1;>tr|Q8R2P8|Q8R2P8_MOUSE Lysyl-tRNA synthetase OS=Mus musculus GN=Kars PE=2 SV=1	23	23	37.8	4.2923e-163	0.76483	-0.386789	1.5633	0.644595	0.56329	1.0349	0.51449	0.66946	0.77151	1.7957	1.0434	1.9839
Q3UMR0-2;Q3UMR0-3;F8WJ85;Q3UMR0	Ankyrin repeat domain-containing protein 27	Ankrd27	>sp|Q3UMR0-2|ANR27_MOUSE Isoform 2 of Ankyrin repeat domain-containing protein 27 OS=Mus musculus GN=Ankrd27;>sp|Q3UMR0-3|ANR27_MOUSE Isoform 3 of Ankyrin repeat domain-containing protein 27 OS=Mus musculus GN=Ankrd27;>tr|F8WJ85|F8WJ85_MOUSE Uncharacterize	3	3	4.2	2.1429e-13	1.0053	0.00762609	1.5628	0.644133	1.0053	1.2425	1.0119	1.7599	0.91805	1.5628	NaN	NaN
A2API3;Q80V86	Integrator complex subunit 8	Ints8	>tr|A2API3|A2API3_MOUSE Integrator complex subunit 8 OS=Mus musculus GN=Ints8 PE=4 SV=1;>sp|Q80V86|INT8_MOUSE Integrator complex subunit 8 OS=Mus musculus GN=Ints8 PE=2 SV=1	12	12	15.8	2.5956e-79	1.2112	0.276437	1.5624	0.643764	0.9312	1.186	1.2112	1.3404	1.1845	1.7699	1.867	2.1999
Q9WTX8-2;Q9WTX8	Mitotic spindle assembly checkpoint protein MAD1	Mad1l1	>sp|Q9WTX8-2|MD1L1_MOUSE Isoform 2 of Mitotic spindle assembly checkpoint protein MAD1 OS=Mus musculus GN=Mad1l1;>sp|Q9WTX8|MD1L1_MOUSE Mitotic spindle assembly checkpoint protein MAD1 OS=Mus musculus GN=Mad1l1 PE=2 SV=1	5	5	9.3	8.5197e-10	0.81715	-0.291327	1.5623	0.643672	0.42383	1.1376	NaN	NaN	0.84317	2.0516	NaN	NaN
Q8K4Q0;A2ACM0;Q8K4Q0-4;E9PXZ5;Q8K4Q0-2;F6U5L3;E9PZN9;Q8K4Q0-5;Q8K4Q0-3	Regulatory-associated protein of mTOR	Rptor	>sp|Q8K4Q0|RPTOR_MOUSE Regulatory-associated protein of mTOR OS=Mus musculus GN=Rptor PE=1 SV=1;>tr|A2ACM0|A2ACM0_MOUSE Novel protein containing six WD40 domains at C-terminus OS=Mus musculus GN=Rptor PE=4 SV=1	5	5	4.9	5.0418e-12	1.183	0.24245	1.5622	0.643579	1.2621	1.3965	NaN	NaN	1.1827	1.704	NaN	NaN
F8WJE1;Q4U2R1-2;Q4U2R1	E3 ubiquitin-protein ligase HERC2	Herc2	>tr|F8WJE1|F8WJE1_MOUSE Uncharacterized protein OS=Mus musculus GN=Herc2 PE=4 SV=1;>sp|Q4U2R1-2|HERC2_MOUSE Isoform 2 of E3 ubiquitin-protein ligase HERC2 OS=Mus musculus GN=Herc2;>sp|Q4U2R1|HERC2_MOUSE E3 ubiquitin-protein ligase HERC2 OS=Mus musculus GN=	17	17	4.3	2.7711e-44	1.2268	0.2949	1.5618	0.64321	NaN	NaN	NaN	NaN	1.0246	1.3917	1.7332	1.7801
Q8CHP8	Phosphoglycolate phosphatase	Pgp	>sp|Q8CHP8|PGP_MOUSE Phosphoglycolate phosphatase OS=Mus musculus GN=Pgp PE=2 SV=1	5	5	22.4	1.1086e-22	1.2969	0.375067	1.5616	0.643025	0.7753	1.5616	0.65732	0.98803	1.3085	1.5559	2.5317	1.9803
Q99KR6	E3 ubiquitin-protein ligase RNF34	Rnf34	>sp|Q99KR6|RNF34_MOUSE E3 ubiquitin-protein ligase RNF34 OS=Mus musculus GN=Rnf34 PE=1 SV=1	2	2	8.2	2.6499e-16	1.2741	0.349479	1.5612	0.642655	1.2316	1.3036	1.3181	1.8697	NaN	NaN	NaN	NaN
Q9QYI4;Q8C4C9;D6RHR9	DnaJ homolog subfamily B member 12	Dnajb12	>sp|Q9QYI4|DJB12_MOUSE DnaJ homolog subfamily B member 12 OS=Mus musculus GN=Dnajb12 PE=2 SV=2;>tr|Q8C4C9|Q8C4C9_MOUSE DnaJ (Hsp40) homolog, subfamily B, member 12, isoform CRA_d OS=Mus musculus GN=Dnajb12 PE=2 SV=1	5	5	14.6	8.092e-14	1.4196	0.505484	1.5607	0.642193	3.8354	1.1487	1.6044	1.6173	0.74388	1.0765	1.4196	1.5607
Q3ULB1;Q921W7;P47226-2;P47226;D6RH72;A2ALC6;F7CXX4;B1AXB9	Testin	Tes	>tr|Q3ULB1|Q3ULB1_MOUSE Testis derived transcript, isoform CRA_b OS=Mus musculus GN=Tes PE=2 SV=1;>tr|Q921W7|Q921W7_MOUSE Putative uncharacterized protein Tes OS=Mus musculus GN=Tes PE=2 SV=2;>sp|P47226-2|TES_MOUSE Isoform TES1 of Testin OS=Mus musculus GN	6	6	16.6	2.8869e-26	0.91835	-0.122884	1.5606	0.642101	0.78802	1.2901	1.0046	1.4947	0.91835	1.568	NaN	NaN
P63085;E9QAJ2;F6VEI7;D3Z6D8;Q63844;D3Z3G6;E9PXX5;E9Q3I6;E9Q4X9;Q61532	Mitogen-activated protein kinase 1	Mapk1	>sp|P63085|MK01_MOUSE Mitogen-activated protein kinase 1 OS=Mus musculus GN=Mapk1 PE=1 SV=3;>tr|E9QAJ2|E9QAJ2_MOUSE Uncharacterized protein OS=Mus musculus GN=Mapk1 PE=4 SV=1	7	6	22.1	1.816e-20	0.59308	-0.753701	1.5602	0.641731	0.6141	1.6	0.23357	0.32303	NaN	NaN	NaN	NaN
Q91YW3	DnaJ homolog subfamily C member 3	Dnajc3	>sp|Q91YW3|DNJC3_MOUSE DnaJ homolog subfamily C member 3 OS=Mus musculus GN=Dnajc3 PE=1 SV=1	9	9	24	3.101e-25	1.0598	0.083792	1.56	0.641546	1.002	1.5587	1.1201	1.5425	1.0467	1.5935	1.2256	2.5255
P62915	Transcription initiation factor IIB	Gtf2b	>sp|P62915|TF2B_MOUSE Transcription initiation factor IIB OS=Mus musculus GN=Gtf2b PE=1 SV=1	12	12	48.4	4.8032e-94	1.3543	0.437547	1.5599	0.641454	1.3248	1.3356	1.3485	1.5852	1.3507	1.583	1.7897	1.9855
P50516;P50516-2;D3Z1B9;D3YWH3;D3YZ23	V-type proton ATPase catalytic subunit A	Atp6v1a	>sp|P50516|VATA_MOUSE V-type proton ATPase catalytic subunit A OS=Mus musculus GN=Atp6v1a PE=1 SV=2;>sp|P50516-2|VATA_MOUSE Isoform 2 of V-type proton ATPase catalytic subunit A OS=Mus musculus GN=Atp6v1a	13	13	26.9	5.0641e-92	1.2003	0.263395	1.5593	0.640899	0.58314	1.1725	0.69721	0.84065	1.9093	2.8484	2.0862	2.2518
P51175	Protoporphyrinogen oxidase	Ppox	>sp|P51175|PPOX_MOUSE Protoporphyrinogen oxidase OS=Mus musculus GN=Ppox PE=2 SV=1	4	4	16.6	4.9651e-27	1.1897	0.250598	1.5593	0.640899	NaN	NaN	1.1897	1.5593	NaN	NaN	NaN	NaN
P53986	Monocarboxylate transporter 1	Slc16a1	>sp|P53986|MOT1_MOUSE Monocarboxylate transporter 1 OS=Mus musculus GN=Slc16a1 PE=1 SV=1	8	8	18.7	1.9171e-173	1.2746	0.350045	1.5592	0.640806	1.0936	1.4286	1.4182	1.5037	1.0835	1.5842	1.8061	1.813
P57787;B1ATM1;B1ATM2	Monocarboxylate transporter 4	Slc16a3	>sp|P57787|MOT4_MOUSE Monocarboxylate transporter 4 OS=Mus musculus GN=Slc16a3 PE=1 SV=1;>tr|B1ATM1|B1ATM1_MOUSE Solute carrier family 16 (Monocarboxylic acid transporters), member 3 (Fragment) OS=Mus musculus GN=Slc16a3 PE=4 SV=1;>tr|B1ATM2|B1ATM2_MOUSE S	10	10	23	6.2948e-31	1.1772	0.235359	1.5589	0.640528	1.1532	1.5281	1.0818	1.1758	1.8457	2.2734	2.7779	2.8471
Q9WVG6-2;Q9WVG6;D3YUP1;D6RFA7	Histone-arginine methyltransferase CARM1	Carm1	>sp|Q9WVG6-2|CARM1_MOUSE Isoform 2 of Histone-arginine methyltransferase CARM1 OS=Mus musculus GN=Carm1;>sp|Q9WVG6|CARM1_MOUSE Histone-arginine methyltransferase CARM1 OS=Mus musculus GN=Carm1 PE=1 SV=2;>tr|D3YUP1|D3YUP1_MOUSE Uncharacterized protein OS=Mu	7	7	11.5	3.4221e-18	1.1017	0.139731	1.5587	0.640343	0.73939	0.94573	1.0289	1.3067	1.1127	1.6459	2.0631	1.8668
P70333	Heterogeneous nuclear ribonucleoprotein H2	Hnrnph2	>sp|P70333|HNRH2_MOUSE Heterogeneous nuclear ribonucleoprotein H2 OS=Mus musculus GN=Hnrnph2 PE=1 SV=1	16	7	43.7	0	1.1553	0.208268	1.5586	0.640251	1.1195	1.2135	1.5904	2.0246	0.88529	1.202	1.3915	1.7113
Q61112;Q61112-2	45 kDa calcium-binding protein	Sdf4	>sp|Q61112|CAB45_MOUSE 45 kDa calcium-binding protein OS=Mus musculus GN=Sdf4 PE=2 SV=1;>sp|Q61112-2|CAB45_MOUSE Isoform 2 of 45 kDa calcium-binding protein OS=Mus musculus GN=Sdf4	7	7	23	9.3881e-17	1.1641	0.219215	1.5577	0.639417	0.70833	0.83567	0.88701	1.1823	1.6756	2.4853	NaN	NaN
Q6DID3;F6WUK6;Q3TBS5;Q8C9D3	Protein SCAF8	Scaf8	>sp|Q6DID3|SCAF8_MOUSE Protein SCAF8 OS=Mus musculus GN=Scaf8 PE=1 SV=1;>tr|F6WUK6|F6WUK6_MOUSE Uncharacterized protein (Fragment) OS=Mus musculus GN=Scaf8 PE=4 SV=1;>tr|Q3TBS5|Q3TBS5_MOUSE Uncharacterized protein (Fragment) OS=Mus musculus GN=Scaf8 PE=2 S	5	4	4.6	1.4445e-12	0.93679	-0.0942024	1.5571	0.638862	0.73269	1.0222	0.88128	1.1589	0.84809	2.0064	1.3288	2.4827
P58252	Elongation factor 2	Eef2	>sp|P58252|EF2_MOUSE Elongation factor 2 OS=Mus musculus GN=Eef2 PE=1 SV=2	58	57	65.5	0	0.71003	-0.494048	1.5569	0.638676	0.62825	1.4755	0.52675	0.65181	0.84061	2.1223	0.94432	1.9469
D3YZ62;Q99104;D3Z4J3;F6TDE5;B8JK05;F6Z2S4;E9Q1F5;P21271;G5E8G6;P21271-3;G3X9Y9;D6RFU0;D3Z135;D3YVV2	Unconventional myosin-Va	Myo5a	>tr|D3YZ62|D3YZ62_MOUSE Uncharacterized protein OS=Mus musculus GN=Myo5a PE=4 SV=1;>sp|Q99104|MYO5A_MOUSE Unconventional myosin-Va OS=Mus musculus GN=Myo5a PE=1 SV=2;>tr|D3Z4J3|D3Z4J3_MOUSE Uncharacterized protein OS=Mus musculus GN=Myo5a PE=4 SV=1	30	30	19.6	8.4727e-139	1.0312	0.0443242	1.5568	0.638584	0.90938	0.98961	1.021	1.2352	0.98222	1.6576	1.6682	2.1999
P19096	Fatty acid synthase;[Acyl-carrier-protein] S-acetyltransferase;[Acyl-carrier-protein] S-malonyltransferase;3-oxoacyl-[acyl-carrier-protein] synthase;3-oxoacyl-[acyl-carrier-protein] reductase;3-hydroxypalmitoyl-[acyl-carrier-protein] dehydratase;Enoyl-[acyl-carrier-protein] reductase;Oleoyl-[acyl-carrier-protein] hydrolase	Fasn	>sp|P19096|FAS_MOUSE Fatty acid synthase OS=Mus musculus GN=Fasn PE=1 SV=2	124	124	58	0	1.0858	0.118758	1.5562	0.638027	0.82634	1.0177	1.3445	1.557	1.0477	1.6476	1.6451	1.7604
B1AX95;Q9DBS2	Tumor protein p63-regulated gene 1-like protein	Tprgl;Tprg1l	>tr|B1AX95|B1AX95_MOUSE Transformation related protein 63 regulated like OS=Mus musculus GN=Tprgl PE=4 SV=1;>sp|Q9DBS2|TPRGL_MOUSE Tumor protein p63-regulated gene 1-like protein OS=Mus musculus GN=Tprg1l PE=1 SV=1	2	2	25.1	2.2436e-38	1.8205	0.864335	1.5558	0.637657	NaN	NaN	1.8205	1.5558	NaN	NaN	NaN	NaN
Q9WTI7-2;Q9WTI7-3;Q9WTI7;F8WIE8;Q9WTI7-4	Unconventional myosin-Ic	Myo1c	>sp|Q9WTI7-2|MYO1C_MOUSE Isoform 2 of Unconventional myosin-Ic OS=Mus musculus GN=Myo1c;>sp|Q9WTI7-3|MYO1C_MOUSE Isoform 3 of Unconventional myosin-Ic OS=Mus musculus GN=Myo1c;>sp|Q9WTI7|MYO1C_MOUSE Unconventional myosin-Ic OS=Mus musculus GN=Myo1c PE=1 SV	16	16	20.1	2.5051e-84	1.5427	0.625458	1.5558	0.637657	1.5311	1.515	0.86845	1.0164	1.5769	1.6811	1.7434	2.3275
B1ATD5;B1ATD4;Q8K296;Q8K296-2	Myotubularin-related protein 3	Mtmr3	>tr|B1ATD5|B1ATD5_MOUSE MCG9626, isoform CRA_b OS=Mus musculus GN=Mtmr3 PE=4 SV=1;>tr|B1ATD4|B1ATD4_MOUSE Myotubularin related protein 3 (Fragment) OS=Mus musculus GN=Mtmr3 PE=4 SV=1;>sp|Q8K296|MTMR3_MOUSE Myotubularin-related protein 3 OS=Mus musculus GN=	7	5	6.9	1.0167e-17	1.0614	0.0859685	1.5558	0.637657	0.77172	0.96758	1.3822	1.5468	1.0049	1.688	1.1211	1.5088
P70227	Inositol 1,4,5-trisphosphate receptor type 3	Itpr3	>sp|P70227|ITPR3_MOUSE Inositol 1,4,5-trisphosphate receptor type 3 OS=Mus musculus GN=Itpr3 PE=1 SV=3	10	9	4.1	6.1121e-27	1.2444	0.31545	1.5538	0.635801	0.89037	1.024	NaN	NaN	1.2417	1.5538	1.9936	1.6751
Q91YP3	Putative deoxyribose-phosphate aldolase	Dera	>sp|Q91YP3|DEOC_MOUSE Putative deoxyribose-phosphate aldolase OS=Mus musculus GN=Dera PE=2 SV=1	17	17	62.6	1.4988e-94	1.3711	0.455334	1.5537	0.635708	1.1929	1.3755	1.1457	1.5863	1.5391	2.4228	2.2114	2.5091
Q8K2A7;E9Q360;F6WSW2;E9Q315;E9Q361	Integrator complex subunit 10	Ints10	>sp|Q8K2A7|INT10_MOUSE Integrator complex subunit 10 OS=Mus musculus GN=Ints10 PE=1 SV=3;>tr|E9Q360|E9Q360_MOUSE Uncharacterized protein OS=Mus musculus GN=Ints10 PE=4 SV=1;>tr|F6WSW2|F6WSW2_MOUSE Integrator complex subunit 10 (Fragment) OS=Mus musculus GN	2	2	2.4	0.00098462	0.61845	-0.693271	1.5521	0.634222	NaN	NaN	NaN	NaN	0.61845	1.5521	NaN	NaN
E9PWR0;Q8R307;E9Q0R7	Vacuolar protein sorting-associated protein 18 homolog	Vps18	>tr|E9PWR0|E9PWR0_MOUSE Uncharacterized protein OS=Mus musculus GN=Vps18 PE=4 SV=1;>sp|Q8R307|VPS18_MOUSE Vacuolar protein sorting-associated protein 18 homolog OS=Mus musculus GN=Vps18 PE=1 SV=2	8	8	10.4	9.506e-26	1.0201	0.0287106	1.5505	0.632734	0.78037	1.1592	1.3242	1.5758	0.83227	1.2548	1.4239	1.8158
Q8BYY4;Q8BYY4-2;E0CX38;E0CY48;Q8BYY4-3	Tetratricopeptide repeat protein 39B	Ttc39b	>sp|Q8BYY4|TT39B_MOUSE Tetratricopeptide repeat protein 39B OS=Mus musculus GN=Ttc39b PE=1 SV=1;>sp|Q8BYY4-2|TT39B_MOUSE Isoform 2 of Tetratricopeptide repeat protein 39B OS=Mus musculus GN=Ttc39b	6	6	12.3	3.2809e-32	0.99485	-0.00744908	1.5502	0.632454	0.82239	1.5308	0.63358	0.99191	1.1854	1.7485	NaN	NaN
Q64511;F6V2E8;F6U5K2;F6XX57	DNA topoisomerase 2-beta	Top2b	>sp|Q64511|TOP2B_MOUSE DNA topoisomerase 2-beta OS=Mus musculus GN=Top2b PE=1 SV=2	43	32	31	9.0444e-200	0.89839	-0.154586	1.5496	0.631896	1.5754	2.1949	1.5626	1.6636	0.16077	0.15411	0.14916	0.49383
Q3TBW2;A2A715	39S ribosomal protein L10, mitochondrial	Mrpl10	>sp|Q3TBW2|RM10_MOUSE 39S ribosomal protein L10, mitochondrial OS=Mus musculus GN=Mrpl10 PE=2 SV=2;>tr|A2A715|A2A715_MOUSE Mitochondrial ribosomal protein L10 OS=Mus musculus GN=Mrpl10 PE=4 SV=1	5	5	27.1	2.6164e-16	0.64488	-0.632897	1.5495	0.631803	NaN	NaN	0.68497	0.90095	0.59452	1.5495	1.3613	1.8556
Q9CS42	Ribose-phosphate pyrophosphokinase 2	Prps2	>sp|Q9CS42|PRPS2_MOUSE Ribose-phosphate pyrophosphokinase 2 OS=Mus musculus GN=Prps2 PE=1 SV=4	22	9	63.2	0	1.2871	0.364124	1.5494	0.63171	1.1065	1.3382	1.5296	1.6686	1.1592	1.5486	1.6694	1.6693
Q99N93;Q9CSU4	39S ribosomal protein L16, mitochondrial	Mrpl16	>sp|Q99N93|RM16_MOUSE 39S ribosomal protein L16, mitochondrial OS=Mus musculus GN=Mrpl16 PE=2 SV=1;>tr|Q9CSU4|Q9CSU4_MOUSE Uncharacterized protein (Fragment) OS=Mus musculus GN=Mrpl16 PE=2 SV=1	5	5	22.7	6.3382e-14	1.0102	0.0146409	1.5492	0.631523	NaN	NaN	0.84071	1.0678	1.0102	1.8066	NaN	NaN
O35887;G3UWV3;G3UWR0;G3UY49	Calumenin	Calu	>sp|O35887|CALU_MOUSE Calumenin OS=Mus musculus GN=Calu PE=1 SV=1;>tr|G3UWV3|G3UWV3_MOUSE Uncharacterized protein OS=Mus musculus GN=Calu PE=4 SV=1;>tr|G3UWR0|G3UWR0_MOUSE Uncharacterized protein OS=Mus musculus GN=Calu PE=4 SV=1	11	1	38.4	1.2103e-68	0.94484	-0.0818581	1.5489	0.631244	0.71833	1.1429	0.92407	1.2493	0.95527	1.5895	1.3505	1.6163
O35344;E9Q1R3;REV__B1AT09	Importin subunit alpha-3	Kpna3	>sp|O35344|IMA3_MOUSE Importin subunit alpha-3 OS=Mus musculus GN=Kpna3 PE=1 SV=1;>tr|E9Q1R3|E9Q1R3_MOUSE Uncharacterized protein OS=Mus musculus GN=Kpna3 PE=4 SV=1	8	5	16.7	4.0764e-20	0.93474	-0.097363	1.548	0.630405	0.74166	1.2535	0.72823	0.82372	0.94465	1.5934	1.3665	1.8292
Q80XN0;D3Z2Y8	D-beta-hydroxybutyrate dehydrogenase, mitochondrial	Bdh1	>sp|Q80XN0|BDH_MOUSE D-beta-hydroxybutyrate dehydrogenase, mitochondrial OS=Mus musculus GN=Bdh1 PE=1 SV=2;>tr|D3Z2Y8|D3Z2Y8_MOUSE 3-hydroxybutyrate dehydrogenase, type 1 (Fragment) OS=Mus musculus GN=Bdh1 PE=3 SV=1	3	3	10.8	2.5427e-15	1.2523	0.32458	1.5477	0.630126	1.2499	1.432	1.1313	1.4909	1.0493	1.5232	1.7246	1.7673
Q9QZE5;E9Q5P4;Q7TNQ1	Coatomer subunit gamma-1;Coatomer subunit gamma	Copg1;Copg	>sp|Q9QZE5|COPG_MOUSE Coatomer subunit gamma OS=Mus musculus GN=Copg PE=2 SV=1;>tr|E9Q5P4|E9Q5P4_MOUSE Coatomer subunit gamma OS=Mus musculus GN=Copg PE=3 SV=1	38	35	55.8	0	1.144	0.194087	1.5474	0.629846	0.93741	1.1942	1.2581	1.4811	1.1073	1.6736	1.6303	1.7125
Q91W61	F-box/LRR-repeat protein 15	Fbxl15	>sp|Q91W61|FXL15_MOUSE F-box/LRR-repeat protein 15 OS=Mus musculus GN=Fbxl15 PE=1 SV=2	2	2	7.3	1.8744e-06	1.2773	0.353097	1.5469	0.62938	1.1779	1.7738	NaN	NaN	1.1364	1.3133	1.6706	1.9141
Q60864	Stress-induced-phosphoprotein 1	Stip1	>sp|Q60864|STIP1_MOUSE Stress-induced-phosphoprotein 1 OS=Mus musculus GN=Stip1 PE=1 SV=1	34	34	52.9	7.3172e-152	0.6512	-0.618827	1.5462	0.628727	0.40903	1.2064	0.37116	0.42214	0.79343	2.4245	0.79817	2.325
Q8R5L3-2;Q8R5L3	Vam6/Vps39-like protein	Vps39	>sp|Q8R5L3-2|VPS39_MOUSE Isoform 2 of Vam6/Vps39-like protein OS=Mus musculus GN=Vps39;>sp|Q8R5L3|VPS39_MOUSE Vam6/Vps39-like protein OS=Mus musculus GN=Vps39 PE=2 SV=1	14	14	18.3	6.8754e-44	1.1773	0.235482	1.5458	0.628354	0.88848	1.3063	1.2721	1.5838	1.1303	1.5458	1.635	1.6229
Q9WUN2	Serine/threonine-protein kinase TBK1	Tbk1	>sp|Q9WUN2|TBK1_MOUSE Serine/threonine-protein kinase TBK1 OS=Mus musculus GN=Tbk1 PE=1 SV=1	11	11	17.7	1.2527e-64	1.3416	0.423955	1.5453	0.627887	1.4018	1.1701	1.6174	1.4972	1.2885	1.6531	1.9286	2.5582
Q61584-4;Q61584-3;Q61584;Q61584-5;Q61584-6;F8WHA2;Q61584-7;F6YLE3;F6R9D8;Q61584-2;F8WH60;F7BNV1;E9PVJ4	Fragile X mental retardation syndrome-related protein 1	Fxr1	>sp|Q61584-4|FXR1_MOUSE Isoform C of Fragile X mental retardation syndrome-related protein 1 OS=Mus musculus GN=Fxr1;>sp|Q61584-3|FXR1_MOUSE Isoform B of Fragile X mental retardation syndrome-related protein 1 OS=Mus musculus GN=Fxr1;>sp|Q61584|FXR1_MOUSE	21	19	40.2	2.8231e-73	1.2522	0.324465	1.545	0.627607	0.76421	1.3552	1.4391	1.5979	1.2276	1.5505	1.3829	1.4128
O35242;Q8C7M6;A2AKK2	Protein FAN	Nsmaf	>sp|O35242|FAN_MOUSE Protein FAN OS=Mus musculus GN=Nsmaf PE=2 SV=2;>tr|Q8C7M6|Q8C7M6_MOUSE Uncharacterized protein OS=Mus musculus GN=Nsmaf PE=2 SV=1	6	6	9.9	1.1714e-23	1.074	0.102994	1.5447	0.627327	1.0178	1.2963	1.5008	1.7113	1.0309	1.3006	1.6688	2.2869
Q80VI1;D3YVX5	E3 ubiquitin-protein ligase TRIM56	Trim56	>sp|Q80VI1|TRI56_MOUSE E3 ubiquitin-protein ligase TRIM56 OS=Mus musculus GN=Trim56 PE=1 SV=1	6	6	12	3.5902e-26	1.1123	0.153546	1.5446	0.627233	NaN	NaN	1.2651	1.7755	0.90873	1.2693	1.0892	1.4983
Q8CCB4;E9PXG9;Q8CCB4-2;E9PYD3;F6Z4G7;E9Q648;E9Q3C3;E9PWD1	Vacuolar protein sorting-associated protein 53 homolog	Vps53	>sp|Q8CCB4|VPS53_MOUSE Vacuolar protein sorting-associated protein 53 homolog OS=Mus musculus GN=Vps53 PE=2 SV=1;>tr|E9PXG9|E9PXG9_MOUSE Uncharacterized protein OS=Mus musculus GN=Vps53 PE=4 SV=1;>sp|Q8CCB4-2|VPS53_MOUSE Isoform 2 of Vacuolar protein sorti	10	10	17.3	1.3638e-63	1.2006	0.263756	1.5445	0.62714	1.1244	1.2861	1.1793	1.5308	0.90346	1.7178	1.4141	1.7752
E0CYP5;E0CY18;Q91X58	AN1-type zinc finger protein 2B	Zfand2b	>tr|E0CYP5|E0CYP5_MOUSE Uncharacterized protein OS=Mus musculus GN=Zfand2b PE=4 SV=1;>tr|E0CY18|E0CY18_MOUSE Zinc finger, AN1 type domain 2B (Fragment) OS=Mus musculus GN=Zfand2b PE=4 SV=1;>sp|Q91X58|ZFN2B_MOUSE AN1-type zinc finger protein 2B OS=Mus muscu	2	2	12.9	1.1444e-06	0.91049	-0.135285	1.5441	0.626766	0.65685	0.80775	NaN	NaN	0.79003	1.4072	1.1677	1.8354
E9Q8N1;E9Q8K5;A2ASS6;F6ZVZ7;E9Q8M7;A2ASS6-2;A2AT70;F7CR78	Titin	Ttn	>tr|E9Q8N1|E9Q8N1_MOUSE Uncharacterized protein OS=Mus musculus GN=Ttn PE=4 SV=1;>tr|E9Q8K5|E9Q8K5_MOUSE Uncharacterized protein OS=Mus musculus GN=Ttn PE=4 SV=1;>sp|A2ASS6|TITIN_MOUSE Titin OS=Mus musculus GN=Ttn PE=1 SV=1;>tr|F6ZVZ7|F6ZVZ7_MOUSE Uncharac	4	4	0.1	2.4833e-06	1.0328	0.0465609	1.544	0.626673	NaN	NaN	1.3549	1.7372	0.78725	1.3723	NaN	NaN
Q8K4Q6;Q3U296;Q8K4Q6-2	Endonuclease 8-like 1	Neil1	>sp|Q8K4Q6|NEIL1_MOUSE Endonuclease 8-like 1 OS=Mus musculus GN=Neil1 PE=2 SV=3;>tr|Q3U296|Q3U296_MOUSE Uncharacterized protein OS=Mus musculus GN=Neil1 PE=2 SV=1;>sp|Q8K4Q6-2|NEIL1_MOUSE Isoform 2 of Endonuclease 8-like 1 OS=Mus musculus GN=Neil1	14	14	45	9.3115e-117	1.2401	0.310456	1.5432	0.625925	1.2509	1.7443	1.4105	1.7671	0.94563	1.1891	1.4602	1.4933
P48760-2;P48760-5;P48760-4;P48760;P48760-3;A2AK70	Folylpolyglutamate synthase, mitochondrial	Fpgs	>sp|P48760-2|FOLC_MOUSE Isoform 2 of Folylpolyglutamate synthase, mitochondrial OS=Mus musculus GN=Fpgs;>sp|P48760-5|FOLC_MOUSE Isoform 5 of Folylpolyglutamate synthase, mitochondrial OS=Mus musculus GN=Fpgs;>sp|P48760-4|FOLC_MOUSE Isoform 4 of Folylpolygl	11	11	29.4	1.6017e-86	1.2697	0.344488	1.5428	0.625551	1.2269	1.3604	1.4206	1.5698	1.1481	1.5597	1.7824	1.7535
Q99NG0;E9QKL0	Helicase ARIP4	Rad54l2	>sp|Q99NG0|ARIP4_MOUSE Helicase ARIP4 OS=Mus musculus GN=Rad54l2 PE=1 SV=1;>tr|E9QKL0|E9QKL0_MOUSE RAD54-like 2 (S. cerevisiae) OS=Mus musculus GN=Rad54l2 PE=4 SV=1	3	3	2	9.6573e-06	0.93605	-0.0953425	1.5427	0.625458	NaN	NaN	NaN	NaN	0.93605	1.5427	NaN	NaN
Q8BRG8-3;F8WGT2;Q8BRG8;D3Z3R9;Q8BRG8-2;Q8C214;D3YZT2	Transmembrane protein 209	Tmem209	>sp|Q8BRG8-3|TM209_MOUSE Isoform 3 of Transmembrane protein 209 OS=Mus musculus GN=Tmem209;>tr|F8WGT2|F8WGT2_MOUSE Uncharacterized protein OS=Mus musculus GN=Tmem209 PE=4 SV=1;>sp|Q8BRG8|TM209_MOUSE Transmembrane protein 209 OS=Mus musculus GN=Tmem209 PE=2	9	9	34.7	3.7534e-99	1.1857	0.245739	1.5426	0.625364	0.89428	0.90007	1.4964	1.8319	1.0355	1.5091	1.4054	1.0689
Q8CD92-2;Q8CD92	Tetratricopeptide repeat protein 27	Ttc27	>sp|Q8CD92-2|TTC27_MOUSE Isoform 2 of Tetratricopeptide repeat protein 27 OS=Mus musculus GN=Ttc27;>sp|Q8CD92|TTC27_MOUSE Tetratricopeptide repeat protein 27 OS=Mus musculus GN=Ttc27 PE=2 SV=2	20	20	22.2	2.2674e-94	1.0192	0.0274372	1.5425	0.62527	0.83603	1.0938	1.0543	1.4922	0.998	1.587	1.518	1.8663
A4QPD3;P15307;Q4U113	Proto-oncogene c-Rel	Rel	>tr|A4QPD3|A4QPD3_MOUSE Reticuloendotheliosis oncogene OS=Mus musculus GN=Rel PE=2 SV=1;>sp|P15307|REL_MOUSE Proto-oncogene c-Rel OS=Mus musculus GN=Rel PE=1 SV=2	18	16	40.5	1.548e-118	0.93239	-0.100995	1.5423	0.625083	0.7854	1.0858	0.98589	1.4992	0.88365	1.7005	1.3398	1.7033
B2RXQ4;P51954;B7ZWK0;F7CCC5;B2RXX0	Serine/threonine-protein kinase Nek1	Nek1	>tr|B2RXQ4|B2RXQ4_MOUSE Nek1 protein OS=Mus musculus GN=Nek1 PE=2 SV=1;>sp|P51954|NEK1_MOUSE Serine/threonine-protein kinase Nek1 OS=Mus musculus GN=Nek1 PE=1 SV=2;>tr|B7ZWK0|B7ZWK0_MOUSE Nek1 protein OS=Mus musculus GN=Nek1 PE=2 SV=1;>tr|F7CCC5|F7CCC5_MOU	2	2	2	4.0831e-05	1.2359	0.305562	1.5422	0.62499	0.98432	1.4418	NaN	NaN	1.2359	1.5422	2.0071	1.8144
Q8BGQ1-2;Q8BGQ1	Spermatogenesis-defective protein 39 homolog	Spe39	>sp|Q8BGQ1-2|SPE39_MOUSE Isoform 2 of Spermatogenesis-defective protein 39 homolog OS=Mus musculus GN=Spe39;>sp|Q8BGQ1|SPE39_MOUSE Spermatogenesis-defective protein 39 homolog OS=Mus musculus GN=Spe39 PE=1 SV=1	9	9	21.6	3.788e-43	1.1425	0.192194	1.542	0.624803	1.0424	0.8266	1.2982	1.5134	1.1638	1.5587	2.3028	1.9336
P60867	40S ribosomal protein S20	Rps20	>sp|P60867|RS20_MOUSE 40S ribosomal protein S20 OS=Mus musculus GN=Rps20 PE=1 SV=1	2	2	19.3	8.1286e-07	0.79266	-0.335226	1.5419	0.624709	NaN	NaN	NaN	NaN	0.51613	1.3352	0.83089	1.5891
P60487	Pyridoxal phosphate phosphatase	Pdxp	>sp|P60487|PLPP_MOUSE Pyridoxal phosphate phosphatase OS=Mus musculus GN=Pdxp PE=1 SV=1	10	10	37	6.5309e-47	1.2837	0.360308	1.5415	0.624335	0.94179	1.3904	1.7734	1.5884	1.285	1.5228	2.0126	1.7218
Q99L04	Dehydrogenase/reductase SDR family member 1	Dhrs1	>sp|Q99L04|DHRS1_MOUSE Dehydrogenase/reductase SDR family member 1 OS=Mus musculus GN=Dhrs1 PE=2 SV=1	7	7	29.1	2.7208e-30	1.1254	0.170438	1.5409	0.623773	1.0269	0.92862	1.5542	2.1855	0.8749	1.1616	1.8547	1.9388
Q9QXK3-4;Q9QXK3;Q9QXK3-3;F7ARP0;E9Q783;Q9QXK3-2;E9QAH4	Coatomer subunit gamma-2	Copg2	>sp|Q9QXK3-4|COPG2_MOUSE Isoform 4 of Coatomer subunit gamma-2 OS=Mus musculus GN=Copg2;>sp|Q9QXK3|COPG2_MOUSE Coatomer subunit gamma-2 OS=Mus musculus GN=Copg2 PE=2 SV=1	22	19	29.8	1.1306e-130	1.192	0.253384	1.5408	0.62368	0.94825	1.2158	1.3732	1.4459	1.2264	1.8575	1.747	1.7004
P54729	NEDD8 ultimate buster 1	Nub1	>sp|P54729|NUB1_MOUSE NEDD8 ultimate buster 1 OS=Mus musculus GN=Nub1 PE=1 SV=2	26	26	45.4	1.2466e-254	1.3987	0.484087	1.5407	0.623586	1.0173	1.1547	1.2501	1.4409	1.4933	1.7207	2.0326	1.6367
Q2YDW2;E9PUB7;D3YX87;Q2YDW2-2	Protein misato homolog 1	Msto1	>sp|Q2YDW2|MSTO1_MOUSE Protein misato homolog 1 OS=Mus musculus GN=Msto1 PE=2 SV=1;>tr|E9PUB7|E9PUB7_MOUSE Misato homolog 1 (Drosophila) OS=Mus musculus GN=Msto1 PE=4 SV=1;>tr|D3YX87|D3YX87_MOUSE Uncharacterized protein OS=Mus musculus GN=Msto1 PE=4 SV=1;>	20	20	38.5	2.8929e-94	1.1382	0.186754	1.5407	0.623586	0.92225	1.2886	1.3124	1.5374	1.127	1.7313	1.9139	1.6473
Q8BQY8;Q8BQY8-2;Q8BQY8-3	Checkpoint protein HUS1	Hus1	>sp|Q8BQY8|HUS1_MOUSE Checkpoint protein HUS1 OS=Mus musculus GN=Hus1 PE=2 SV=1;>sp|Q8BQY8-2|HUS1_MOUSE Isoform 2 of Checkpoint protein HUS1 OS=Mus musculus GN=Hus1;>sp|Q8BQY8-3|HUS1_MOUSE Isoform 3 of Checkpoint protein HUS1 OS=Mus musculus GN=Hus1	3	3	12.5	1.2957e-07	1.3239	0.404794	1.5406	0.623492	NaN	NaN	1.3814	1.6836	1.2985	1.4837	1.6284	1.6172
Q45VK7;Q45VK7-2	Cytoplasmic dynein 2 heavy chain 1	Dync2h1	>sp|Q45VK7|DYHC2_MOUSE Cytoplasmic dynein 2 heavy chain 1 OS=Mus musculus GN=Dync2h1 PE=1 SV=1;>sp|Q45VK7-2|DYHC2_MOUSE Isoform 2 of Cytoplasmic dynein 2 heavy chain 1 OS=Mus musculus GN=Dync2h1	3	3	0.7	7.4978e-06	1.0196	0.0280033	1.5406	0.623492	1.0935	2.311	NaN	NaN	0.95066	1.027	NaN	NaN
G3X8U3		2210016F16Rik	>tr|G3X8U3|G3X8U3_MOUSE MCG6895 OS=Mus musculus GN=2210016F16Rik PE=4 SV=1	17	17	55	2.9287e-123	1.1164	0.158854	1.5399	0.622837	0.89806	1.3094	1.1868	1.424	1.1604	1.7267	1.7336	1.7031
O35226-2;O35226-3;O35226-5;F7AI87			>sp|O35226-2|PSMD4_MOUSE Isoform Rpn10B of 26S proteasome non-ATPase regulatory subunit 4 OS=Mus musculus GN=Psmd4;>sp|O35226-3|PSMD4_MOUSE Isoform Rpn10C of 26S proteasome non-ATPase regulatory subunit 4 OS=Mus musculus GN=Psmd4;>sp|O35226-5|PSMD4_MOUSE I	12	2	33.8	1.359e-111	1.0352	0.0499095	1.5391	0.622087	0.95095	1.2948	0.84683	1.134	1.0352	2.1478	1.7779	2.1645
E9Q368		Gm17296	>tr|E9Q368|E9Q368_MOUSE Uncharacterized protein OS=Mus musculus GN=Gm17296 PE=4 SV=1	25	25	18.6	5.3563e-86	1.3461	0.428786	1.5384	0.621431	1.188	1.2792	1.7519	1.4842	1.3504	2.0086	1.8991	2.0323
P51881	ADP/ATP translocase 2	Slc25a5	>sp|P51881|ADT2_MOUSE ADP/ATP translocase 2 OS=Mus musculus GN=Slc25a5 PE=1 SV=3	34	18	78.2	0	1.2728	0.348006	1.5384	0.621431	1.1703	1.3709	1.3593	1.5609	1.2556	1.5862	1.9687	1.9983
O35685	Nuclear migration protein nudC	Nudc	>sp|O35685|NUDC_MOUSE Nuclear migration protein nudC OS=Mus musculus GN=Nudc PE=1 SV=1	20	20	51.8	1.761e-75	0.49505	-1.01435	1.5378	0.620868	0.35947	1.1522	0.3489	0.41686	0.73175	3.2145	1.1288	3.8411
Q8CEE7;D3YVJ8	Retinol dehydrogenase 13	Rdh13	>sp|Q8CEE7|RDH13_MOUSE Retinol dehydrogenase 13 OS=Mus musculus GN=Rdh13 PE=2 SV=1	7	7	24	3.0034e-33	1.3262	0.407298	1.5375	0.620586	1.3016	1.3041	1.392	1.6151	1.0446	1.4856	2.0314	1.9004
P70336;F8VPK5;P70336-2;E9PYM9;E9Q9W8	Rho-associated protein kinase 2	Rock2	>sp|P70336|ROCK2_MOUSE Rho-associated protein kinase 2 OS=Mus musculus GN=Rock2 PE=1 SV=1;>tr|F8VPK5|F8VPK5_MOUSE Rho-associated coiled-coil-containing protein kinase 2 OS=Mus musculus GN=Rock2 PE=4 SV=1;>sp|P70336-2|ROCK2_MOUSE Isoform 2 of Rho-associated	15	13	12.8	4.2172e-34	0.7833	-0.352363	1.5374	0.620493	0.58423	0.86471	0.54668	0.56002	0.79897	1.766	1.3607	2.5465
Q60790	Ras GTPase-activating protein 3	Rasa3	>sp|Q60790|RASA3_MOUSE Ras GTPase-activating protein 3 OS=Mus musculus GN=Rasa3 PE=1 SV=2	2	2	2.4	0.00034672	1.8057	0.852558	1.5369	0.620023	1.8057	1.5369	NaN	NaN	NaN	NaN	NaN	NaN
G5E835;Q6NVF4;D6RGT6	DNA helicase B	Helb	>tr|G5E835|G5E835_MOUSE Helicase (DNA) B OS=Mus musculus GN=Helb PE=4 SV=1;>sp|Q6NVF4|HELB_MOUSE DNA helicase B OS=Mus musculus GN=Helb PE=1 SV=1	11	11	13.2	2.064e-21	1.1399	0.188907	1.5355	0.618709	0.7772	0.91895	1.2378	1.3795	1.1399	1.5559	1.2957	1.1667
Q8BGX2	Uncharacterized protein C19orf52 homolog		>sp|Q8BGX2|CS052_MOUSE Uncharacterized protein C19orf52 homolog OS=Mus musculus PE=2 SV=1	5	5	18.4	3.6192e-48	1.2884	0.365581	1.5354	0.618615	1.0917	1.4031	0.84109	1.5821	1.2884	1.483	2.3294	2.1752
Q9DBR7;Q9DBR7-2;Q8BG95	Protein phosphatase 1 regulatory subunit 12A	Ppp1r12a	>sp|Q9DBR7|MYPT1_MOUSE Protein phosphatase 1 regulatory subunit 12A OS=Mus musculus GN=Ppp1r12a PE=1 SV=2;>sp|Q9DBR7-2|MYPT1_MOUSE Isoform 2 of Protein phosphatase 1 regulatory subunit 12A OS=Mus musculus GN=Ppp1r12a	10	10	10.9	6.2473e-24	0.84317	-0.246105	1.5348	0.618051	0.29337	0.69977	0.83766	1.0941	0.85221	1.9919	1.3932	2.134
Q99P88;Q6ZQ45	Nuclear pore complex protein Nup155	Nup155	>sp|Q99P88|NU155_MOUSE Nuclear pore complex protein Nup155 OS=Mus musculus GN=Nup155 PE=2 SV=1;>tr|Q6ZQ45|Q6ZQ45_MOUSE MKIAA0791 protein (Fragment) OS=Mus musculus GN=Nup155 PE=2 SV=1	52	52	46.2	0	1.0449	0.0633649	1.5346	0.617863	0.7995	0.9546	1.1666	1.4617	1.0601	1.7742	1.6174	1.9373
P53995;A2ATQ5	Anaphase-promoting complex subunit 1	Anapc1	>sp|P53995|APC1_MOUSE Anaphase-promoting complex subunit 1 OS=Mus musculus GN=Anapc1 PE=1 SV=2;>tr|A2ATQ5|A2ATQ5_MOUSE Anaphase promoting complex subunit 1 OS=Mus musculus GN=Anapc1 PE=4 SV=1	15	15	11	4.2446e-51	0.91337	-0.130729	1.5346	0.617863	0.64748	0.98641	0.91337	1.0147	0.88615	1.8443	1.7245	2.1372
Q80YD1	ATP-dependent RNA helicase SUPV3L1, mitochondrial	Supv3l1	>sp|Q80YD1|SUV3_MOUSE ATP-dependent RNA helicase SUPV3L1, mitochondrial OS=Mus musculus GN=Supv3l1 PE=2 SV=1	18	18	29.9	1.6963e-69	1.2312	0.300065	1.5345	0.617769	0.9826	1.321	1.5373	1.6411	1.2069	1.6074	1.5518	1.4258
A2BDX3	Adenylyltransferase and sulfurtransferase MOCS3;Molybdopterin-synthase adenylyltransferase;Molybdopterin-synthase sulfurtransferase	Mocs3	>sp|A2BDX3|MOCS3_MOUSE Adenylyltransferase and sulfurtransferase MOCS3 OS=Mus musculus GN=Mocs3 PE=2 SV=1	7	7	19.3	1.4661e-28	1.0908	0.125387	1.5345	0.617769	1.4923	2.3999	1.3621	1.4457	1.0485	1.7021	1.013	1.0561
Q8R2K4;Q8R2K4-2	TAF6-like RNA polymerase II p300/CBP-associated factor-associated factor 65 kDa subunit 6L	Taf6l	>sp|Q8R2K4|TAF6L_MOUSE TAF6-like RNA polymerase II p300/CBP-associated factor-associated factor 65 kDa subunit 6L OS=Mus musculus GN=Taf6l PE=2 SV=1;>sp|Q8R2K4-2|TAF6L_MOUSE Isoform 2 of TAF6-like RNA polymerase II p300/CBP-associated factor-associated fac	10	10	20.8	1.0963e-59	1.0206	0.0294175	1.5345	0.617769	0.59452	1.075	1.2518	1.7123	0.97977	1.5914	1.2099	1.9672
P09450	Transcription factor jun-B	Junb	>sp|P09450|JUNB_MOUSE Transcription factor jun-B OS=Mus musculus GN=Junb PE=1 SV=1	3	3	13.1	1.6927e-10	0.75931	-0.397239	1.5343	0.617581	NaN	NaN	1.023	1.3656	0.7127	1.5343	NaN	NaN
Q6ZQF0	DNA topoisomerase 2-binding protein 1	Topbp1	>sp|Q6ZQF0|TOPB1_MOUSE DNA topoisomerase 2-binding protein 1 OS=Mus musculus GN=Topbp1 PE=1 SV=2	13	13	11	4.8669e-33	1.1022	0.140386	1.5342	0.617487	0.79632	1.2192	1.1844	1.5072	1.1022	1.5862	1.8897	2.4348
G3UX97;D3Z342;D3YZN4;D3YXB7;Q3ULF4;D3Z1Z1	Paraplegin	Spg7	>tr|G3UX97|G3UX97_MOUSE Spastic paraplegia 7 homolog (human) (Fragment) OS=Mus musculus GN=Spg7 PE=4 SV=1;>tr|D3Z342|D3Z342_MOUSE Spastic paraplegia 7 homolog (human) (Fragment) OS=Mus musculus GN=Spg7 PE=4 SV=1;>tr|D3YZN4|D3YZN4_MOUSE Uncharacterized prot	2	2	8.6	0.0006016	0.9745	-0.0372659	1.5335	0.616828	NaN	NaN	NaN	NaN	0.9745	1.5335	NaN	NaN
Q8VE37;Q6PFB2;A2CER2	Regulator of chromosome condensation	Rcc1	>sp|Q8VE37|RCC1_MOUSE Regulator of chromosome condensation OS=Mus musculus GN=Rcc1 PE=1 SV=1;>tr|Q6PFB2|Q6PFB2_MOUSE Rcc1 protein OS=Mus musculus GN=Rcc1 PE=2 SV=1;>tr|A2CER2|A2CER2_MOUSE Regulator of chromosome condensation 1 (Fragment) OS=Mus musculus GN	2	2	10.5	1.3686e-40	0.93487	-0.0971623	1.5334	0.616734	NaN	NaN	0.93487	1.5334	NaN	NaN	NaN	NaN
Q99KE1	NAD-dependent malic enzyme, mitochondrial	Me2	>sp|Q99KE1|MAOM_MOUSE NAD-dependent malic enzyme, mitochondrial OS=Mus musculus GN=Me2 PE=2 SV=1	4	4	8.7	5.3906e-20	1.0031	0.00446544	1.5333	0.61664	NaN	NaN	0.68364	0.72649	1.0031	1.5571	1.4183	1.5188
[truncated: 2,039 more rows]

## Sheet: BCR signalosome interactors
Supplementary Table S1: A list of BCR signalosome specific proteins (SILAC L= unstimulated, SILAC M = 5 minutes BCR stimulation, SILAC H =15 minutes BCR stimulation)
[truncated: 486 more rows]
