# Supplementary material for: Systems-wide analysis of BCR signalosomes and downstream phosphorylation and ubiquitylation
Source: Mol Syst Biol. 2015 Jun 2;11(6):810. doi: 10.15252/msb.20145880 (PMC4501846; doi:10.15252/msb.20145880)
Supplement: Supplementary file 3 [file msb0011-0810-sd3.xlsx]

## Sheet: Sheet1
Supplementary Table S2: A list of all phosphorylation sites quantified after BCR stimulation (SILAC L= unstimulated, SILAC M = 5 minutes BCR stimulation, SILAC H =15 minutes BCR stimulation)
Proteins	Identifier(s) of protein(s) contained in the protein group
Positions within proteins	The position(s) of the modification
Leading proteins	The identifiers of the proteins in the protein group, with this protein as best match, and this particular peptide is associated with
Protein names	The name of the identified protein
Gene names	Official gene name
Fasta headers	Descriptions of the proteins this peptide is associated with
Localization prob	Probability of localization of the modification to the indicated amino acid in the peptide
Score diff	The Andromeda delta score of the best identified modified peptide containing this site
PEP	Posterior Error Probability of the identification
Score	The Andromeda score of the identification
Number of Phospho (STY)	The number of sites that are modified on this protein
Amino acid	Phosphorylated amino acid for this entry
Sequence window	13 amino acid window (+/- 6 amino acids) surrounding the modified site
Modified sequence	Sequence representation of the peptide including location(s) of modified amino acids
Charge	Charge state of the precursor ion
m/z	Recalibrated m/z of the precursor ion
Mass error [ppm]	Mass error of the recalibrated mass-over-charge value of the precursor ion in comparison to the predicted monoisotopic mass of the identified peptide sequence
Normalized ratio M/L	Normalized SILAC M/L (BCR stimulation 5 minutes/control) ratio for the indicated phosphorylation site at 5 minutes
Normalized ratio H/L	Normalized SILAC H/L (BCR stimulation 15 minutes/control) ratio for the indicated phosphorylation site at 15 minutes
Normalized ratio M/L Exp1	Normalized SILAC M/L (BCR stimulation 5 minutes/control) ratio for the indicated phosphorylation site in experiment 1
Normalized ratio H/L Exp1	Normalized SILAC H/L (BCR stimulation 15 minutes/control) ratio for the indicated phosphorylation site in experiment 1
Normalized ratio M/L Exp2	Normalized SILAC M/L (BCR stimulation 5 minutes/control) ratio for the indicated phosphorylation site experiment 2
Normalized ratio H/L Exp2	Normalized SILAC H/L (BCR stimulation 15 minutes/control) ratio for the indicated phosphorylation site experiment 2
Normalized Ratio M/L pY Exp1	Normalized SILAC M/L (BCR stimulation 5 minutes/control) ratio for the indicated tyrosine phosphorylation site in experiment 1
Normalized Ratio H/L pY Exp1	Normalized SILAC H/L (BCR stimulation 15 minutes/control) ratio for the indicated tyrosine phosphorylation site in experiment 1
Normalized Ratio M/L pY Exp2	Normalized SILAC M/L (BCR stimulation 5 minutes/control) ratio for the indicated tyrosine phosphorylation site in experiment 2
Normalized Ratio H/L pY Exp2	Normalized SILAC H/L (BCR stimulation 15 minutes/control) ratio for the indicated tyrosine phosphorylation site in experiment 2
Proteins	Positions within proteins	Leading proteins	Protein names	Gene names	Fasta headers	Localization prob	Score diff	PEP	Score	Number of Phospho (STY)	Amino acid	Sequence window	Modified sequence	Charge	m/z	Mass error [ppm]	Normalized ratio M/L	Normalized ratio H/L	Normalized ratio M/L Exp1	Normalized ratio H/L Exp1	Normalized ratio M/L Exp2	Normalized ratio H/L Exp2	Normalized Ratio M/L pY Exp1	Normalized Ratio H/L pY Exp1	Normalized Ratio M/L pY Exp2	Normalized Ratio H/L pY Exp2
Q9JHL0	Y98	Q9JHL0	Linker for activation of T-cells family member 2	Lat2	>sp|Q9JHL0|NTAL_MOUSE Linker for activation of T-cells family member 2 OS=Mus musculus GN=Lat2 PE=1 SV=1	0.999997	55.5423	9.45e-29	205.9	2	Y	NKMLFSHLEGPESPRYQNFYKGSNQEPDAAY	_M(ox)LFSHLEGPES(ph)PRY(ph)QNFYK_	3	840.355	0.36084	106.64	84.476			9.8519	12.22	126.76	99.458	88.245	69.757
P33215;P33215-2	S325;325	P33215	Protein NEDD1	Nedd1	>sp|P33215|NEDD1_MOUSE Protein NEDD1 OS=Mus musculus GN=Nedd1 PE=2 SV=2;>sp|P33215-2|NEDD1_MOUSE Isoform 2 of Protein NEDD1 OS=Mus musculus GN=Nedd1	0.976142	16.6758	0.000476109	75.3	1	S	LSKGSSNKATAVNKRSVPVSSSSGAAQNSGI	_S(ph)VPVSSSSGAAQNSGIVR_	2	891.923	-0.17633	89.232	61.953	140.4	103.71	21.208	14.967
P48025;E9PWE9	Y520;497	P48025	Tyrosine-protein kinase SYK;Tyrosine-protein kinase	Syk;Syk	>sp|P48025|KSYK_MOUSE Tyrosine-protein kinase SYK OS=Mus musculus GN=Syk PE=1 SV=2;>tr|E9PWE9|E9PWE9_MOUSE Spleen tyrosine kinase OS=Mus musculus GN=Syk PE=4 SV=1	1	112.129	3.42e-10	159.94	2	Y	SDFGLSKALRADENYYKAQTHGKWPVKWYAP	_ALRADENY(ph)Y(ph)K_	3	468.186	0.066895	89.055	57.802							89.055	57.802
P01865	Y390	P01865	Ig gamma-2A chain C region, membrane-bound form	Igh-1a	>sp|P01865|GCAM_MOUSE Ig gamma-2A chain C region, membrane-bound form OS=Mus musculus GN=Igh-1a PE=1 SV=3	0.999992	50.9325	2.72e-39	199.41	1	Y	IFSSVVELKQTISPDYRNMIGQGA_______	_QTISPDY(ph)RNM(ox)IGQGA_	2	873.879	-0.41509	88.409	42.787	1.1606	0.60859	1.613	0.9655	107.98	51.8	88.409	42.787
P48025;E9PWE9	Y519;496	P48025	Tyrosine-protein kinase SYK;Tyrosine-protein kinase	Syk;Syk	>sp|P48025|KSYK_MOUSE Tyrosine-protein kinase SYK OS=Mus musculus GN=Syk PE=1 SV=2;>tr|E9PWE9|E9PWE9_MOUSE Spleen tyrosine kinase OS=Mus musculus GN=Syk PE=4 SV=1	1	112.129	3.42e-10	159.94	1;2	Y	ISDFGLSKALRADENYYKAQTHGKWPVKWYA	_ALRADENY(ph)Y(ph)K_	3	468.186	0.066895	76.388	50.791							76.388	50.791
P48025	Y625	P48025	Tyrosine-protein kinase SYK	Syk	>sp|P48025|KSYK_MOUSE Tyrosine-protein kinase SYK OS=Mus musculus GN=Syk PE=1 SV=2	0.998958	29.3395	2.17e-12	154.01	1;2	Y	RPGFTAVELRLRNYYYDVVN___________	_LRNYY(ph)Y(ph)DVVN_	2	739.791	-0.27904	69.646	38.792					69.646	38.792	91.496	47.082
P48025	Y623	P48025	Tyrosine-protein kinase SYK	Syk	>sp|P48025|KSYK_MOUSE Tyrosine-protein kinase SYK OS=Mus musculus GN=Syk PE=1 SV=2	0.979949	17.5863	2.48e-07	129.28	1;2	Y	ENRPGFTAVELRLRNYYYDVVN_________	_LRNY(ph)YYDVVN_	2	699.808	-0.077554	52.669	51.738					52.669	51.738	41.491	25.335
F8WIE5;Q69ZR2	Y1751;1756	F8WIE5	E3 ubiquitin-protein ligase HECTD1	Hectd1;Hectd1	>tr|F8WIE5|F8WIE5_MOUSE HECT domain-containing 1 OS=Mus musculus GN=Hectd1 PE=4 SV=1;>sp|Q69ZR2|HECD1_MOUSE E3 ubiquitin-protein ligase HECTD1 OS=Mus musculus GN=Hectd1 PE=1 SV=2	0.921164	10.716	3.64e-31	138.8	1	Y	SGAGSRPVGEQEEEEYETKGGRRRAWDDDYV	_SDVTHHVVTSQLPQVPSGAGSRPVGEQEEEEY(ph)ETK_	5	778.161	0.68447	48.894	16.338					15.149	4.7176	61.443	19.336
Q9WTU6-3;Q9WTU6-2;Q9WTU6-4;Q9WTU6	T183;183;183;183	Q9WTU6-3	Mitogen-activated protein kinase 9	Mapk9	>sp|Q9WTU6-3|MK09_MOUSE Isoform Beta-1 of Mitogen-activated protein kinase 9 OS=Mus musculus GN=Mapk9;>sp|Q9WTU6-2|MK09_MOUSE Isoform Alpha-1 of Mitogen-activated protein kinase 9 OS=Mus musculus GN=Mapk9;>sp|Q9WTU6-4|MK09_MOUSE Isoform Beta-2 of Mitogen-a	0.999947	42.7311	8.54e-26	208.87	2	T	LDFGLARTACTNFMMTPYVVTRYYRAPEVIL	_TAC(ne)TNFM(ox)M(ox)T(ph)PY(ph)VVTR_	3	684.595	-0.96911	46.52	63.026					37.418	45.707	51.487	71.187
P11911	T203	P11911	B-cell antigen receptor complex-associated protein alpha chain	Cd79a	>sp|P11911|CD79A_MOUSE B-cell antigen receptor complex-associated protein alpha chain OS=Mus musculus GN=Cd79a PE=1 SV=2	1	54.1669	1.56e-17	166.42	2	T	DDCSMYEDISRGLQGTYQDVGNLHIGDAQLE	_GLQGT(ph)Y(ph)QDVGNLHIGDAQLEKP_	3	838.375	0.82883	45.69	16.783	9.9226	4.259			45.69	16.783	55.606	23.451
A2AWS5;B7ZDF7;Q9Z2V6;E9Q8S6;Q3UJF1;B7ZDF5	S602;601;600;601;602;620	A2AWS5	Histone deacetylase 5	Hdac5;Hdac5;Hdac5;Hdac5;Hdac5;Hdac5	>tr|A2AWS5|A2AWS5_MOUSE Histone deacetylase 5 OS=Mus musculus GN=Hdac5 PE=4 SV=1;>tr|B7ZDF7|B7ZDF7_MOUSE Histone deacetylase 5 OS=Mus musculus GN=Hdac5 PE=4 SV=1;>sp|Q9Z2V6|HDAC5_MOUSE Histone deacetylase 5 OS=Mus musculus GN=Hdac5 PE=1 SV=2;>tr|E9Q8S6|E9Q	0.999961	45.5709	8.21e-05	73.936	1	S	EEEEDCIQVKDEDGESGPDEGPDLEESSAGY	_DEDGES(ph)GPDEGPDLEESSAGYKK_	3	830.994	1.5663	42.553	2.9078	42.553	2.9078
D3Z3Y5;O09039	Y526;536	D3Z3Y5	SH2B adapter protein 3	Sh2b3;Sh2b3	>tr|D3Z3Y5|D3Z3Y5_MOUSE Uncharacterized protein OS=Mus musculus GN=Sh2b3 PE=4 SV=1;>sp|O09039|SH2B3_MOUSE SH2B adapter protein 3 OS=Mus musculus GN=Sh2b3 PE=2 SV=2	0.999868	38.7806	1.59e-45	236.92	1	Y	MDSSSRGHLRAIDNQYTPLSQLCREADV___	_AIDNQY(ph)TPLSQLC(ne)R_	2	913.911	-0.029082	40.971	12.83					41.545	12.868	37.202	12.83
A2A9A2	S235	A2A9A2	Doublesex- and mab-3-related transcription factor A2	Dmrta2	>sp|A2A9A2|DMTA2_MOUSE Doublesex- and mab-3-related transcription factor A2 OS=Mus musculus GN=Dmrta2 PE=2 SV=1	0.999957	45.2394	8.45e-09	101.32	2;3	S	SGPRTSSPEVRPGSGSENGDGESFSGSPLAR	_TSS(ph)PEVRPGS(ph)GS(ph)ENGDGESFSGSPLAR_	3	968.709	0.050503	34.39	42.986	34.39	42.986	0.8149	0.86161
A2A9A2	S233	A2A9A2	Doublesex- and mab-3-related transcription factor A2	Dmrta2	>sp|A2A9A2|DMTA2_MOUSE Doublesex- and mab-3-related transcription factor A2 OS=Mus musculus GN=Dmrta2 PE=2 SV=1	0.99995	44.4776	8.45e-09	101.32	2;3	S	ADSGPRTSSPEVRPGSGSENGDGESFSGSPL	_TSS(ph)PEVRPGS(ph)GS(ph)ENGDGESFSGSPLAR_	3	968.709	0.050503	34.39	42.986	34.39	42.986	0.8149	0.86161
Q3TEK6;Q9QXT1	Y98;139	Q3TEK6	Dual adapter for phosphotyrosine and 3-phosphotyrosine and 3-phosphoinositide	Dapp1;Dapp1	>tr|Q3TEK6|Q3TEK6_MOUSE Uncharacterized protein OS=Mus musculus GN=Dapp1 PE=2 SV=1;>sp|Q9QXT1|DAPP1_MOUSE Dual adapter for phosphotyrosine and 3-phosphotyrosine and 3-phosphoinositide OS=Mus musculus GN=Dapp1 PE=1 SV=1	1	41.6209	1.01e-21	168.85	1;2	Y	VLKHPYPREVEEPCIYESVRVHTAMQTGRTE	_EVEEPC(ne)IY(ph)ES(ph)VR_	2	869.328	0.28534	31.639	29.417					30.459	29.244	36.467	32.975
Q9EQ32;Q9EQ32-2	S575;396	Q9EQ32	Phosphoinositide 3-kinase adapter protein 1	Pik3ap1	>sp|Q9EQ32|BCAP_MOUSE Phosphoinositide 3-kinase adapter protein 1 OS=Mus musculus GN=Pik3ap1 PE=1 SV=1;>sp|Q9EQ32-2|BCAP_MOUSE Isoform 2 of Phosphoinositide 3-kinase adapter protein 1 OS=Mus musculus GN=Pik3ap1	0.954466	13.4276	0.000129257	105.39	1;2	S	EKSQERLGNFYVSSESIRKEPLVRPWRDRPP	_LGNFY(ph)VSSES(ph)IR_	2	766.315	-0.13168	31.384	3.0045			31.384	3.0045	5.1717	4.0175
Q9Z0H7	S189	Q9Z0H7	B-cell lymphoma/leukemia 10	Bcl10	>sp|Q9Z0H7|BCL10_MOUSE B-cell lymphoma/leukemia 10 OS=Mus musculus GN=Bcl10 PE=2 SV=1	0.887339	11.261	5.98e-19	134.42	2	S	LPVLEVGRTENSSFSSATLPRPGDPGAPPLP	_TENSS(ph)FSS(ph)ATLPRPGDPGAPPLPPDLR_	3	979.446	0.39617	29.752	27.967	29.111	23.938	29.752	27.967
F6XC25;Q8BRN9	S484;562	F6XC25	Coiled-coil and C2 domain-containing protein 1B	Cc2d1b;Cc2d1b	>tr|F6XC25|F6XC25_MOUSE Coiled-coil and C2 domain-containing 1B (Fragment) OS=Mus musculus GN=Cc2d1b PE=4 SV=1;>sp|Q8BRN9|C2D1B_MOUSE Coiled-coil and C2 domain-containing protein 1B OS=Mus musculus GN=Cc2d1b PE=1 SV=1	1	153.493	1.53e-10	153.49	1	S	RQDLEQAKSHLRVAKSLEAQIIQARAGQPID	_S(ph)LEAQIIQAR_	2	604.805	-0.28884	29.439	20.392	29.439	22.508	29.887	18.337
Q8C050-2;Q8C050	S375;375	Q8C050-2	Ribosomal protein S6 kinase alpha-5	Rps6ka5	>sp|Q8C050-2|KS6A5_MOUSE Isoform 1 of Ribosomal protein S6 kinase alpha-5 OS=Mus musculus GN=Rps6ka5;>sp|Q8C050|KS6A5_MOUSE Ribosomal protein S6 kinase alpha-5 OS=Mus musculus GN=Rps6ka5 PE=1 SV=2	0.999962	44.1542	1.6e-06	135.76	1;2	S	PAALPQSSERLFQGYSFVAPSILFKRNAAVI	_LFQGYS(ph)FVAPS(ph)ILFKR_	3	678.328	-0.30627	28.995	14.726	28.995	14.726	9.0181	8.2388
P51150	S72	P51150	Ras-related protein Rab-7a	Rab7a	>sp|P51150|RAB7A_MOUSE Ras-related protein Rab-7a OS=Mus musculus GN=Rab7a PE=1 SV=2	1	103.253	1.31e-38	225.89	1	S	VTMQIWDTAGQERFQSLGVAFYRGADCCVLV	_FQS(ph)LGVAFYR_	2	634.297	-0.69111	27.3	23.247	31.641	26.53	26.435	22.447
Q3TTA7-2;B9EKI5;Q3TTA7	Y556;708;708	Q3TTA7-2	E3 ubiquitin-protein ligase CBL-B	Cblb;Cblb	>sp|Q3TTA7-2|CBLB_MOUSE Isoform 2 of E3 ubiquitin-protein ligase CBL-B OS=Mus musculus GN=Cblb;>tr|B9EKI5|B9EKI5_MOUSE Casitas B-lineage lymphoma b OS=Mus musculus GN=Cblb PE=2 SV=1;>sp|Q3TTA7|CBLB_MOUSE E3 ubiquitin-protein ligase CBL-B OS=Mus musculus GN	0.987928	22.166	1.64e-07	88.544	1	Y	LSEKTRDTVEDDDDEYKIPSSHPVSLNSQPS	_TRDTVEDDDDEY(ph)KIPSSHPVSLNSQPSHC(ne)HNVK_	6	659.96	-0.028685	26.89	16.853					30.159	16.853	23.685	16.521
Q8BZ03	S519	Q8BZ03	Serine/threonine-protein kinase D2	Prkd2	>sp|Q8BZ03|KPCD2_MOUSE Serine/threonine-protein kinase D2 OS=Mus musculus GN=Prkd2 PE=1 SV=1	0.99642	24.445	8.93e-17	162.47	1	S	AIRQALMPVILQDAPSAPGHTPHRQASLSIS	_QALM(ox)PVILQDAPS(ph)APGHTPHR_	4	583.787	1.7592	26.563	17.373	24.709	17.337	26.563	18.06
Q7M6Y3-6;Q7M6Y3-5;Q7M6Y3;Q7M6Y3-2;Q7M6Y3-3;Q7M6Y3-4	S307;307;307;307;307;307	Q7M6Y3-6	Phosphatidylinositol-binding clathrin assembly protein	Picalm	>sp|Q7M6Y3-6|PICA_MOUSE Isoform 6 of Phosphatidylinositol-binding clathrin assembly protein OS=Mus musculus GN=Picalm;>sp|Q7M6Y3-5|PICA_MOUSE Isoform 5 of Phosphatidylinositol-binding clathrin assembly protein OS=Mus musculus GN=Picalm;>sp|Q7M6Y3|PICA_MOUS	0.806426	6.1976	2.22e-26	190.33	1	S	DSTAASRATTLSNAVSSLASTGLSLTKVDER	_ATTLSNAVS(ph)SLASTGLSLTK_	2	1001.51	-1.1185	26.457	19.487	23.48	16.338	29.812	23.242
Q6A028	Y517	Q6A028	Switch-associated protein 70	Swap70	>sp|Q6A028|SWP70_MOUSE Switch-associated protein 70 OS=Mus musculus GN=Swap70 PE=1 SV=2	1	108.697	5.62e-19	152.7	1	Y	QLEQLELERKQALEQYEGVKKKLEMATHMTK	_QALEQY(ph)EGVKK_	2	686.829	0.31155	25.155	14.04					25.155	14.04
P53996-2;P53996-3;P53996;D3YYF6	Y48;55;55;55	P53996-2	Cellular nucleic acid-binding protein	Cnbp;Cnbp	>sp|P53996-2|CNBP_MOUSE Isoform 2 of Cellular nucleic acid-binding protein OS=Mus musculus GN=Cnbp;>sp|P53996-3|CNBP_MOUSE Isoform 3 of Cellular nucleic acid-binding protein OS=Mus musculus GN=Cnbp;>sp|P53996|CNBP_MOUSE Cellular nucleic acid-binding protei	0.999309	32.981	0.000684648	71.98	1	Y	GRGFQFVSSSLPDICYRCGESGHLAKDCDLQ	_GFQFVSSSLPDIC(ne)Y(ph)R_	2	962.421	0.85947	24.863	14.276					24.863	14.276
Q62376;Q99LY5	S408;81	Q62376	U1 small nuclear ribonucleoprotein 70 kDa	Snrnp70;Snrnp70	>sp|Q62376|RU17_MOUSE U1 small nuclear ribonucleoprotein 70 kDa OS=Mus musculus GN=Snrnp70 PE=1 SV=2;>tr|Q99LY5|Q99LY5_MOUSE Snrnp70 protein OS=Mus musculus GN=Snrnp70 PE=2 SV=1	1	89.4561	1.17e-05	93.21	1	S	RGSERGRDEARGGGGSGQDNGLEGLGSDGRD	_GGGGS(ph)GQDNGLEGLGSDGR_	2	885.358	1.1367	22.371	1.3838	22.371	1.3838	12.642	2.0986
D3Z3D2;Q9CQ49	S11;11	D3Z3D2	Nuclear cap-binding protein subunit 2	Ncbp2;Ncbp2	>tr|D3Z3D2|D3Z3D2_MOUSE Nuclear cap-binding protein subunit 2 OS=Mus musculus GN=Ncbp2 PE=4 SV=1;>sp|Q9CQ49|NCBP2_MOUSE Nuclear cap-binding protein subunit 2 OS=Mus musculus GN=Ncbp2 PE=1 SV=1	0.936106	11.8131	0.000381561	89.669	1	S	_____MSGGLLKALRSDSYVELSEYRDQHFR	_ALRS(ph)DSYVELSEYR_	3	589.936	1.1915	22.28	20.023	24.019	21.976	15.409	13.761
P28867;P28867-2;Q1MX43;Q1MX42;Q1MX41;Q1MX40	Y311;311;196;196;196;196	P28867	Protein kinase C delta type	Prkcd;Prkcd;Prkcd;Prkcd;Prkcd	>sp|P28867|KPCD_MOUSE Protein kinase C delta type OS=Mus musculus GN=Prkcd PE=1 SV=3;>sp|P28867-2|KPCD_MOUSE Isoform 2 of Protein kinase C delta type OS=Mus musculus GN=Prkcd;>tr|Q1MX43|Q1MX43_MOUSE Protein kinase C, delta IV OS=Mus musculus GN=Prkcd PE=2	1	76.7433	2.56e-222	365.29	1	Y	QRSSRKLDTTESVGIYQGFEKKPEVSGSDIL	_KLDTTESVGIY(ph)QGFEK_	3	632.299	0.29822	21.498	13.315	9.2748	4.8741	11.137	7.4175	22.678	13.955	22.847	14.512
P34022	S32	P34022	Ran-specific GTPase-activating protein	Ranbp1	>sp|P34022|RANG_MOUSE Ran-specific GTPase-activating protein OS=Mus musculus GN=Ranbp1 PE=1 SV=2	1	68.8577	1.22e-31	140.16	1	S	NADESNHDPQFEPIVSLPEQEIKTLEEDEEE	_DSHEDHDTSTENADESNHDPQFEPIVS(ph)LPEQEIK_	4	993.17	0.80121	21.28	17.185	11.234	8.8993	21.345	17.698
B7ZN27;E9QAI5;G3UWN2;B2RQC6;F6S3Z3	Y1890;1827;1890;1890;180	B7ZN27		Cad;Cad;Cad;Cad;Cad	>tr|B7ZN27|B7ZN27_MOUSE Cad protein OS=Mus musculus GN=Cad PE=2 SV=1;>tr|E9QAI5|E9QAI5_MOUSE Uncharacterized protein OS=Mus musculus GN=Cad PE=3 SV=1;>tr|G3UWN2|G3UWN2_MOUSE Uncharacterized protein OS=Mus musculus GN=Cad PE=3 SV=1;>tr|B2RQC6|B2RQC6_MOUSE C	1	73.9512	5.89e-12	113.51	1	Y	KVVEPELMGTPDGPCYPAPPVPRQASPQNLG	_VVEPELM(ox)GTPDGPC(ne)Y(ph)PAPPVPR_	3	848.051	0.27382	20.355	14.949					19.371	13.951	21.847	16.238
Q9QUN3;D3YWR2	Y119;119	Q9QUN3	B-cell linker protein	Blnk;Blnk	>sp|Q9QUN3|BLNK_MOUSE B-cell linker protein OS=Mus musculus GN=Blnk PE=1 SV=1;>tr|D3YWR2|D3YWR2_MOUSE B cell linker OS=Mus musculus GN=Blnk PE=4 SV=1	0.987372	18.9313	8.56e-06	95.751	1	Y	QTRVVHPALPFTRGEYVDNRSSQRHSPPFSK	_VVHPALPFTRGEY(ph)VDNR_	3	684.002	-0.0067552	20.328	18.358					21.757	17.181	19.119	19.162
Q3TTA7-2;B9EKI5;Q3TTA7	Y611;763;763	Q3TTA7-2	E3 ubiquitin-protein ligase CBL-B	Cblb;Cblb	>sp|Q3TTA7-2|CBLB_MOUSE Isoform 2 of E3 ubiquitin-protein ligase CBL-B OS=Mus musculus GN=Cblb;>tr|B9EKI5|B9EKI5_MOUSE Casitas B-lineage lymphoma b OS=Mus musculus GN=Cblb PE=2 SV=1;>sp|Q3TTA7|CBLB_MOUSE E3 ubiquitin-protein ligase CBL-B OS=Mus musculus GN	1	71.8876	0.000501883	81.799	1	Y	APSEMKKSNIPDLGIYLKGGGSDSASDPVPL	_SNIPDLGIY(ph)LK_	2	656.831	0.28771	20.197	15.108					23.349	14.819	17.47	15.402
Q7M6Y3-6;Q7M6Y3-5;Q7M6Y3;Q7M6Y3-2;Q7M6Y3-3;Q7M6Y3-4	S303;303;303;303;303;303	Q7M6Y3-6	Phosphatidylinositol-binding clathrin assembly protein	Picalm	>sp|Q7M6Y3-6|PICA_MOUSE Isoform 6 of Phosphatidylinositol-binding clathrin assembly protein OS=Mus musculus GN=Picalm;>sp|Q7M6Y3-5|PICA_MOUSE Isoform 5 of Phosphatidylinositol-binding clathrin assembly protein OS=Mus musculus GN=Picalm;>sp|Q7M6Y3|PICA_MOUS	0.999852	38.4167	2.96e-87	249.91	1;2	S	KKIKDSTAASRATTLSNAVSSLASTGLSLTK	_ATTLS(ph)NAVSSLASTGLSLTK_	2	1001.51	-0.49398	19.861	11.975	19.861	11.975	8.052	5.0395
Q922T2	S274	Q922T2	Microfibril-associated glycoprotein 3	Mfap3	>sp|Q922T2|MFAP3_MOUSE Microfibril-associated glycoprotein 3 OS=Mus musculus GN=Mfap3 PE=2 SV=1	0.999977	46.3446	1.84e-07	106.67	1	S	DMGERIKERPALDAQSGIYVINPELGRSNSP	_ERPALDAQS(ph)GIYVINPELGR_	3	760.046	0.31235	19.802	2.0848	19.802	2.0848
Q9Z1E3	S36	Q9Z1E3	NF-kappa-B inhibitor alpha	Nfkbia	>sp|Q9Z1E3|IKBA_MOUSE NF-kappa-B inhibitor alpha OS=Mus musculus GN=Nfkbia PE=1 SV=2	0.999999	62.7143	1.6e-07	96.504	2	S	KKERLVDDRHDSGLDSMKDEEYEQMVKELRE	_HDS(ph)GLDS(ph)M(ox)KDEEYEQM(ox)VK_	3	778.284	-0.2189	19.574	2.1422	17.877	1.6926	25.123	2.1422
Q9Z1E3	S32	Q9Z1E3	NF-kappa-B inhibitor alpha	Nfkbia	>sp|Q9Z1E3|IKBA_MOUSE NF-kappa-B inhibitor alpha OS=Mus musculus GN=Nfkbia PE=1 SV=2	1	76.8243	1.6e-07	96.504	2	S	RDGLKKERLVDDRHDSGLDSMKDEEYEQMVK	_HDS(ph)GLDS(ph)M(ox)KDEEYEQM(ox)VK_	3	778.284	0.89626	19.574	2.1422	17.877	1.6926	25.123	2.1422
P29351;P29351-2;P29351-3	Y64;66;25	P29351	Tyrosine-protein phosphatase non-receptor type 6	Ptpn6	>sp|P29351|PTN6_MOUSE Tyrosine-protein phosphatase non-receptor type 6 OS=Mus musculus GN=Ptpn6 PE=1 SV=2;>sp|P29351-2|PTN6_MOUSE Isoform 2 of Tyrosine-protein phosphatase non-receptor type 6 OS=Mus musculus GN=Ptpn6;>sp|P29351-3|PTN6_MOUSE Isoform 3 of Ty	1	74.4779	1.78e-44	231.71	1	Y	VTHIRIQNSGDFYDLYGGEKFATLTELVEYY	_IQNSGDFYDLY(ph)GGEK_	2	893.372	-1.0846	19.562	6.7542			1.1343	0.50552	19.452	7.4352	19.679	6.7398
D3Z091;E9QAN8	Y227;227	D3Z091		Pik3c2b;Pik3c2b	>tr|D3Z091|D3Z091_MOUSE Phosphoinositide-3-kinase, class 2, beta polypeptide (Fragment) OS=Mus musculus GN=Pik3c2b PE=4 SV=1;>tr|E9QAN8|E9QAN8_MOUSE Uncharacterized protein OS=Mus musculus GN=Pik3c2b PE=4 SV=1	1	77.6397	3.05e-46	211.96	1	Y	LPDGRGQGHTLGSVDYDGINDAITRLNLKST	_GQGHTLGSVDY(ph)DGINDAITR_	3	723.658	-0.12951	19.381	15.052					23.781	14.509	18.343	15.36
A2A9W7;Q8BMI3	Y239;239	A2A9W7	ADP-ribosylation factor-binding protein GGA3	Gga3;Gga3	>tr|A2A9W7|A2A9W7_MOUSE Golgi associated, gamma adaptin ear containing, ARF binding protein 3 OS=Mus musculus GN=Gga3 PE=4 SV=1;>sp|Q8BMI3|GGA3_MOUSE ADP-ribosylation factor-binding protein GGA3 OS=Mus musculus GN=Gga3 PE=2 SV=2	0.998497	29.1487	4.33e-15	168.99	1	Y	NVKLLHEMLLHYSQEYSSDADKELMKELFDR	_LLHEMLLHYSQEY(ph)SSDADK_	4	590.513	-1.2369	19.134	9.3042	34.808	15.608	18.478	9.0454	11.093	4.5961	13.874	6.3927
Q9DBR7;Q9DBR7-2	T406;406	Q9DBR7	Protein phosphatase 1 regulatory subunit 12A	Ppp1r12a	>sp|Q9DBR7|MYPT1_MOUSE Protein phosphatase 1 regulatory subunit 12A OS=Mus musculus GN=Ppp1r12a PE=1 SV=2;>sp|Q9DBR7-2|MYPT1_MOUSE Isoform 2 of Protein phosphatase 1 regulatory subunit 12A OS=Mus musculus GN=Ppp1r12a	0.964179	13.5423	2.45e-13	93.64	2	T	APAAVTAPTLSSNQGTPTSPVKKFPISTTKI	_TKPM(ox)ASVSNAHTSSTQAAPAAVTAPTLSSNQGT(ph)PTS(ph)PVK_	5	794.772	0.26381	19.132	21.401	19.856	21.829	15.887	17.782
P47941	Y127	P47941	Crk-like protein	Crkl	>sp|P47941|CRKL_MOUSE Crk-like protein OS=Mus musculus GN=Crkl PE=1 SV=2	0.999994	52.3657	8.35e-17	126.04	1	Y	SVSAPNLPTAEENLEYVRTLYDFPGNDAEDL	_YPSPPVGSVSAPNLPTAEENLEY(ph)VR_	3	922.772	0.32984	18.48	12.752					17.753	12.314	24.977	16.727
D3Z091;E9QAN8	Y126;126	D3Z091		Pik3c2b;Pik3c2b	>tr|D3Z091|D3Z091_MOUSE Phosphoinositide-3-kinase, class 2, beta polypeptide (Fragment) OS=Mus musculus GN=Pik3c2b PE=4 SV=1;>tr|E9QAN8|E9QAN8_MOUSE Uncharacterized protein OS=Mus musculus GN=Pik3c2b PE=4 SV=1	0.999383	32.268	6.21e-13	142.39	1	Y	QPGPDPWPKGSLSGDYLYIFDGSEGRCSLSP	_GSLSGDY(ph)LYIFDGSEGR_	2	958.409	0.31971	18.326	11.366					19.943	10.867	16.841	11.887
Q6PDJ6	S373	Q6PDJ6	F-box only protein 42	Fbxo42	>sp|Q6PDJ6|FBX42_MOUSE F-box only protein 42 OS=Mus musculus GN=Fbxo42 PE=1 SV=1	0.985343	19.3583	6.95e-19	135.84	2	S	PSGRAPLSPSLNSRPSPISATPPALVPETRE	_APLS(ph)PSLNSRPS(ph)PISATPPALVPETR_	3	939.131	0.56486	18.163	20.883	23.749	26.292	13.47	16.226
E9Q1I0;E9Q5Q7;E9Q212;E9Q3N6	S155;155;155;155	E9Q1I0;E9Q212		Gm3662;Gm3129;Gm17462;Gm17672	>tr|E9Q1I0|E9Q1I0_MOUSE Uncharacterized protein OS=Mus musculus GN=Gm3662 PE=4 SV=1;>tr|E9Q5Q7|E9Q5Q7_MOUSE Uncharacterized protein OS=Mus musculus GN=Gm3129 PE=4 SV=1;>tr|E9Q212|E9Q212_MOUSE Uncharacterized protein OS=Mus musculus GN=Gm17462 PE=4 SV=1;>tr	0.996979	25.1848	4.84e-34	184.22	1	S	DLADKATKVVAAALSSPVEAARNFHNNFHVT	_VVAAALSS(ph)PVEAAR_	2	710.863	0.973	17.953	24.964	18.151	24.444	17.757	27.181
P08101;P08101-2;P08101-3;E9Q415	Y326;279;298;308	P08101	Low affinity immunoglobulin gamma Fc region receptor II	Fcgr2;Fcgr2b	>sp|P08101|FCGR2_MOUSE Low affinity immunoglobulin gamma Fc region receptor II OS=Mus musculus GN=Fcgr2 PE=1 SV=2;>sp|P08101-2|FCGR2_MOUSE Isoform IIB2 of Low affinity immunoglobulin gamma Fc region receptor II OS=Mus musculus GN=Fcgr2;>sp|P08101-3|FCGR2_M	0.999998	57.7105	8.49e-26	204.52	1;2	Y	LLKHPEALDEETEHDYQNHI___________	_HPEALDEETEHDY(ph)QNHI_	3	719.623	0.031116	16.99	8.8798					16.99	8.8798
P28867;Q1MX43;Q1MX41	Y332;217;217	P28867	Protein kinase C delta type	Prkcd;Prkcd;Prkcd	>sp|P28867|KPCD_MOUSE Protein kinase C delta type OS=Mus musculus GN=Prkcd PE=1 SV=3;>tr|Q1MX43|Q1MX43_MOUSE Protein kinase C, delta IV OS=Mus musculus GN=Prkcd PE=2 SV=1;>tr|Q1MX41|Q1MX41_MOUSE Protein kinase C, delta VI OS=Mus musculus GN=Prkcd PE=2 SV=1	0.977681	16.4152	1.04e-26	170.16	1	Y	KPEVSGSDILDNNGTYGKIWEGSTRCTLENF	_KPEVSGSDILDNNGTY(ph)GK_	3	658.633	0.052263	16.513	11.644					15.228	10.126	17.906	13.389
P98083-2;P98083;P98083-3	Y313;423;268	P98083-2	SHC-transforming protein 1	Shc1	>sp|P98083-2|SHC1_MOUSE Isoform p52Shc of SHC-transforming protein 1 OS=Mus musculus GN=Shc1;>sp|P98083|SHC1_MOUSE SHC-transforming protein 1 OS=Mus musculus GN=Shc1 PE=1 SV=3;>sp|P98083-3|SHC1_MOUSE Isoform p47Shc of SHC-transforming protein 1 OS=Mus musc	0.999982	47.4484	1.11e-89	287.91	1	Y	PPPPCPGRELFDDPSYVNIQNLDKARQAGGG	_ELFDDPSY(ph)VNIQNLDK_	3	663.966	-0.95603	16.421	10.158	9.1692	5.2075	6.5713	3.9371	17.067	10.498	20.495	12.609
P25444;E9PV46;D3YWA0;D3Z659;F6YTZ4;E9Q1N8;D3YVC1;F8VQ36;D3YWJ3	Y250;250;250;178;232;178;250;244;250	P25444	40S ribosomal protein S2	Rps2;Gm8841;Gm6139;Rps2-ps6;Gm6576;Rps2-ps5;Rps2;Gm4968;Rps2	>sp|P25444|RS2_MOUSE 40S ribosomal protein S2 OS=Mus musculus GN=Rps2 PE=1 SV=3;>tr|E9PV46|E9PV46_MOUSE Uncharacterized protein OS=Mus musculus GN=Gm8841 PE=3 SV=1;>tr|D3YWA0|D3YWA0_MOUSE Uncharacterized protein OS=Mus musculus GN=Gm6139 PE=3 SV=1;>tr|D3Z6	0.999004	30.0575	3.3e-08	123.62	1;2	Y	NFAKATFDAISKTYSYLTPDLWKETVFTKSP	_TYSY(ph)LTPDLWK_	2	733.834	0.39159	16.412	11.525					17.121	11.425	15.732	11.626
Q8K3H0	S635	Q8K3H0	DCC-interacting protein 13-alpha	Appl1	>sp|Q8K3H0|DP13A_MOUSE DCC-interacting protein 13-alpha OS=Mus musculus GN=Appl1 PE=1 SV=1	1	42.7164	5.84e-07	96.447	1	S	LAKQIALHAELDRRASEKQKEIERVKEKQQK	_QIALHAELDRRAS(ph)EK_	3	606.307	-0.11608	15.752	13.218	16.148	13.326	14.432	12.598
Q62261	T2327	Q62261	Spectrin beta chain, non-erythrocytic 1	Sptbn1	>sp|Q62261|SPTB2_MOUSE Spectrin beta chain, brain 1 OS=Mus musculus GN=Sptbn1 PE=1 SV=2	1	66.1956	3.12e-43	227.25	1;2	T	TSASTQSTPASSRAQTLPTSVVTITSESSPG	_AQT(ph)LPTSVVTITSES(ph)SPGKR_	3	740.35	0.56683	15.576	7.7734	16.295	8.0562	13.494	7.6753
Q8K394	T122	Q8K394	Inactive phospholipase C-like protein 2	Plcl2	>sp|Q8K394|PLCL2_MOUSE Inactive phospholipase C-like protein 2 OS=Mus musculus GN=Plcl2 PE=1 SV=2	0.98125	17.7617	0.0078912	58.024	2	T	SIIKDGTKQKRERKKTVSFSSMPTEKKISSA	_KKT(ph)VS(ph)FSSM(ox)PTEK_	3	549.236	0.301	15.431	14.116	18.789	18.458	9.5973	9.8523
Q9WTP2	Y53	Q9WTP2	Protein sprouty homolog 4	Spry4	>sp|Q9WTP2|SPY4_MOUSE Protein sprouty homolog 4 OS=Mus musculus GN=Spry4 PE=2 SV=1	0.995331	26.4675	0.00714158	59.163	1	Y	ILPIDQMKTSHVENDYIDNPSLAPATGPKRP	_TSHVENDY(ph)IDNPSLAPATGPK_	3	769.349	0.92237	15.312	13.155					17.089	14.15	13.719	12.229
Q9QUN3;D3YWR2	Y178;178	Q9QUN3	B-cell linker protein	Blnk;Blnk	>sp|Q9QUN3|BLNK_MOUSE B-cell linker protein OS=Mus musculus GN=Blnk PE=1 SV=1;>tr|D3YWR2|D3YWR2_MOUSE B cell linker OS=Mus musculus GN=Blnk PE=4 SV=1	1	73.1266	4.67e-60	223.07	1;2	Y	QVPPKPKDLLEDEADYVVPVEDNDENYIHPR	_DLLEDEADY(ph)VVPVEDNDENY(ph)IHPR_	3	1007.08	2.9212	15.207	11.533	12.293	8.7792	7.8568	7.7425	32.018	21.685	12.571	12.647
Q9EQC8	S241	Q9EQC8		Prcc	>tr|Q9EQC8|Q9EQC8_MOUSE Papillary renal cell carcinoma (Translocation-associated) OS=Mus musculus GN=Prcc PE=2 SV=1	0.892702	11.1445	1.29e-07	117.94	1;2	S	PASLAPVLGTTTTTPSPSAIKAAAKSAALQV	_TKPASLAPVLGTTTT(ph)TPS(ph)PSAIK_	3	800.401	0.91502	15.123	15.547	8.9699	9.7085	15.123	15.547
E9QAT4;A2AIX1;F6U3B5;F7BPW6	S2086;2086;271;636	E9QAT4		Sec16a;Sec16a;Sec16a;Sec16a	>tr|E9QAT4|E9QAT4_MOUSE Uncharacterized protein OS=Mus musculus GN=Sec16a PE=4 SV=1;>tr|A2AIX1|A2AIX1_MOUSE SEC16 homolog A (S. cerevisiae) OS=Mus musculus GN=Sec16a PE=4 SV=1;>tr|F6U3B5|F6U3B5_MOUSE Uncharacterized protein (Fragment) OS=Mus musculus GN=Se	0.99482	22.9268	1.88e-09	112.74	1	S	FADPGSSRTAQDLETSPVWDLGSSSLTRAPS	_TAQDLETS(ph)PVWDLGSSSLTR_	2	1122.02	2.521	14.62	13.747	15.634	14.49	13.671	13.043
Q8K2K6-3;Q8K2K6-1;Q8K2K6;Q8K2K6-2	S162;162;162;162	Q8K2K6-3	Arf-GAP domain and FG repeat-containing protein 1	Agfg1	>sp|Q8K2K6-3|AGFG1_MOUSE Isoform 3 of Arf-GAP domain and FG repeat-containing protein 1 OS=Mus musculus GN=Agfg1;>sp|Q8K2K6-1|AGFG1_MOUSE Isoform 1 of Arf-GAP domain and FG repeat-containing protein 1 OS=Mus musculus GN=Agfg1;>sp|Q8K2K6|AGFG1_MOUSE Arf-GAP	1	91.118	2.77e-26	203.06	1	S	SASSTSSTPEVKPLKSLLGESAPALHLNKGT	_S(ph)LLGESAPALHLNK_	2	765.39	1.1722	14.561	12.055	15.537	12.778	14.437	11.269
Q61599;D3YWL7	S30;30	Q61599	Rho GDP-dissociation inhibitor 2	Arhgdib;Arhgdib	>sp|Q61599|GDIR2_MOUSE Rho GDP-dissociation inhibitor 2 OS=Mus musculus GN=Arhgdib PE=1 SV=3;>tr|D3YWL7|D3YWL7_MOUSE Rho, GDP dissociation inhibitor (GDI) beta (Fragment) OS=Mus musculus GN=Arhgdib PE=4 SV=1	1	77.4516	0.000190894	91.643	1	S	DDLDSKLNYKPPPQKSLKELQEMDKDDESLT	_S(ph)LKELQEM(ox)DKDDESLTK_	3	702.317	-0.59637	14.521	2.4703	12.789	2.5373	16.488	2.4051
P54227;D3Z1Z8;D3Z5N2	S25;25;25	P54227	Stathmin;Stathmin;Stathmin	Stmn1;Stmn1;Stmn1	>sp|P54227|STMN1_MOUSE Stathmin OS=Mus musculus GN=Stmn1 PE=1 SV=2;>tr|D3Z1Z8|D3Z1Z8_MOUSE Stathmin (Fragment) OS=Mus musculus GN=Stmn1 PE=3 SV=1;>tr|D3Z5N2|D3Z5N2_MOUSE Stathmin OS=Mus musculus GN=Stmn1 PE=3 SV=1	1	142.228	3.96e-110	287	1;2	S	ELEKRASGQAFELILSPRSKESVPDFPLSPP	_RAS(ph)GQAFELILS(ph)PR_	2	852.897	1.0293	14.501	13.875	15.147	14.276	13.882	13.414
A2BDX0;Q9Z103	S959;679	A2BDX0	Activity-dependent neuroprotector homeobox protein	Adnp;Adnp	>tr|A2BDX0|A2BDX0_MOUSE Activity-dependent neuroprotective protein OS=Mus musculus GN=Adnp PE=3 SV=1;>sp|Q9Z103|ADNP_MOUSE Activity-dependent neuroprotector homeobox protein OS=Mus musculus GN=Adnp PE=2 SV=1	1	221.041	3.07e-122	289.26	1;2	S	TIHLTEEPAKLMHDASDSEVDQDDVVEWKDG	_LMHDAS(ph)DS(ph)EVDQDDVVEWK_	3	793.303	0.31325	14.382	16.148	1.0644	1.0365	14.382	16.148
Q8BZ03;E9Q185	S206;206	Q8BZ03	Serine/threonine-protein kinase D2	Prkd2;Prkd2	>sp|Q8BZ03|KPCD2_MOUSE Serine/threonine-protein kinase D2 OS=Mus musculus GN=Prkd2 PE=1 SV=1;>tr|E9Q185|E9Q185_MOUSE Uncharacterized protein OS=Mus musculus GN=Prkd2 PE=4 SV=1	0.999998	55.0188	2.29e-05	77.062	4;5	S	ARKRRLSSTSLASGHSVRLGSSESLPCTAEE	_RRLS(ph)S(ph)TS(ph)LAS(ph)GHS(ph)VR_	3	671.91	-0.42139	14.333	6.5291	21.566	17.005	14.333	6.5291
P19426-2;P19426;G3UY39	S49;49;49	P19426-2	Negative elongation factor E	Rdbp;Rdbp	>sp|P19426-2|NELFE_MOUSE Isoform 2 of Negative elongation factor E OS=Mus musculus GN=Rdbp;>sp|P19426|NELFE_MOUSE Negative elongation factor E OS=Mus musculus GN=Rdbp PE=1 SV=2;>tr|G3UY39|G3UY39_MOUSE RD RNA-binding protein (Fragment) OS=Mus musculus GN=Rd	0.848871	7.49494	2.59e-09	136.26	1	S	KQSSSGPASQGGVKRSLSEQPVVDTATATEQ	_RS(ph)LSEQPVVDTATATEQAK_	3	704.339	-0.43097	14.324	12.525	14.324	12.525	11.893	10.99
Q8BHK6;Q8BHK6-2	T284;284	Q8BHK6	SLAM family member 7	Slamf7	>sp|Q8BHK6|SLAF7_MOUSE SLAM family member 7 OS=Mus musculus GN=Slamf7 PE=2 SV=2;>sp|Q8BHK6-2|SLAF7_MOUSE Isoform 2 of SLAM family member 7 OS=Mus musculus GN=Slamf7	0.967465	15.6564	0.00321549	48.163	1	T	MPDLCPHLEENADYDTIPYTEKRRPEEDAPN	_HQEM(ox)PDLC(ne)PHLEENADYDT(ph)IPYTEK_	3	1070.44	3.0729	14.163	2.8831			14.163	2.8831	1.165	1.0531
Q60989;A2BGY5	S5;5	Q60989	E3 ubiquitin-protein ligase XIAP	Xiap;Xiap	>sp|Q60989|XIAP_MOUSE Baculoviral IAP repeat-containing protein 4 OS=Mus musculus GN=Xiap PE=1 SV=2;>tr|A2BGY5|A2BGY5_MOUSE X-linked inhibitor of apoptosis (Fragment) OS=Mus musculus GN=Xiap PE=4 SV=1	0.99828	27.6733	0.00178995	71.268	1	S	___________MTFNSFEGTRTFVLADTNKD	_(ac)TFNS(ph)FEGTR_	2	590.737	1.6061	14.122	7.5763	14.118	7.283	14.127	7.8814
P48025	Y624	P48025	Tyrosine-protein kinase SYK	Syk	>sp|P48025|KSYK_MOUSE Tyrosine-protein kinase SYK OS=Mus musculus GN=Syk PE=1 SV=2	0.933206	11.6803	2.17e-12	154.01	1;2	Y	NRPGFTAVELRLRNYYYDVVN__________	_LRNYY(ph)YDVVN_	2	699.808	-2.6221	14.015	7.7584	8.0288	4.1687	3.4997	1.6502	142.63	68.707	71.174	33.661
Q9JHJ0	S71	Q9JHJ0	Tropomodulin-3	Tmod3	>sp|Q9JHJ0|TMOD3_MOUSE Tropomodulin-3 OS=Mus musculus GN=Tmod3 PE=1 SV=1	1	65.3271	0.000236491	114.51	1	S	TSKSATGPFDRERLLSYLEKQALEHKDRDDY	_LLS(ph)YLEK_	2	473.238	0.15437	13.985	14.288	14.64	14.404	13.149	13.577
A6H8H2;A2AJX5;E9Q449	S1221;1270;1270	A6H8H2		Dennd4c;Dennd4c;Dennd4c	>tr|A6H8H2|A6H8H2_MOUSE Dennd4c protein OS=Mus musculus GN=Dennd4c PE=2 SV=1;>tr|A2AJX5|A2AJX5_MOUSE DENN/MADD domain containing 4C OS=Mus musculus GN=Dennd4c PE=4 SV=1;>tr|E9Q449|E9Q449_MOUSE DENN/MADD domain-containing 4C OS=Mus musculus GN=Dennd4c PE=4	1	81.6391	1.3e-30	184.35	1	S	TECVEKTSDSEDKLFSPVISRNLADEIESYM	_LFS(ph)PVISR_	2	499.757	0.18262	13.894	14.104	14.393	14.104	13.687	14.125
O70310	S83	O70310	Glycylpeptide N-tetradecanoyltransferase 1	Nmt1	>sp|O70310|NMT1_MOUSE Glycylpeptide N-tetradecanoyltransferase 1 OS=Mus musculus GN=Nmt1 PE=1 SV=1	0.996835	24.9823	1.24e-06	95.319	1	S	GSDMESTQDQPVKMTSLPAERIQEIQKAIEL	_M(ox)TS(ph)LPAER_	2	500.712	0.24984	13.788	6.9536	13.023	5.9942	14.253	8.5888
Q6PGN3-6;Q6PGN3-5;Q6PGN3-4;Q6PGN3-2;Q6PGN3;Q6PGN3-3	Y57;57;57;57;57;57	Q6PGN3-6	Serine/threonine-protein kinase DCLK2	Dclk2	>sp|Q6PGN3-6|DCLK2_MOUSE Isoform 6 of Serine/threonine-protein kinase DCLK2 OS=Mus musculus GN=Dclk2;>sp|Q6PGN3-5|DCLK2_MOUSE Isoform 5 of Serine/threonine-protein kinase DCLK2 OS=Mus musculus GN=Dclk2;>sp|Q6PGN3-4|DCLK2_MOUSE Isoform 4 of Serine/threonine	0.999007	32.2058	0.00590763	58.024	1	Y	NGLIPSPAHSAHCSFYRTRTLQALSSEKKAK	_GNGLIPSPAHSAHCSFY(ph)RTR_	4	577.766	1.5415	13.622	30.32							13.622	30.32
D3Z1Z4;Q91Y86;A6P3E4;Q7TSJ7;G3X8U9;Q3TQZ7;Q80W82;Q61831-2;Q78GB8;Q8C9D4;Q80W80;Q61831;E9QN59	S179;179;179;179;179;217;217;217;179;217;217;217;247	D3Z1Z4;Q3TQZ7	Mitogen-activated protein kinase 8;Mitogen-activated protein kinase 10	Mapk8;Mapk8;Mapk8;Mapk8;Mapk8;Mapk10;Mapk10;Mapk10;Mapk10;Mapk10;Mapk10;Mapk10	>tr|D3Z1Z4|D3Z1Z4_MOUSE Uncharacterized protein OS=Mus musculus GN=Mapk8 PE=4 SV=1;>sp|Q91Y86|MK08_MOUSE Mitogen-activated protein kinase 8 OS=Mus musculus GN=Mapk8 PE=1 SV=1;>tr|A6P3E4|A6P3E4_MOUSE JNK1 beta1 protein kinase OS=Mus musculus GN=Mapk8 PE=2 S	0.935913	12.0243	7.79e-08	157.54	2	S	TLKILDFGLARTAGTSFMMTPYVVTRYYRAP	_TAGTS(ph)FM(ox)M(ox)TPY(ph)VVTR_	2	927.366	-1.1289	13.587	18.104	25.275	28.727	13.587	18.104
E9Q205;Q8C2Q3;E9QL13;Q8C2Q3-2;E9PXP4	S247;280;280;280;277	E9Q205	RNA-binding protein 14	Rbm14;Rbm14;Rbm14;Rbm14	>tr|E9Q205|E9Q205_MOUSE RNA-binding motif protein 14 OS=Mus musculus GN=Rbm14 PE=4 SV=1;>sp|Q8C2Q3|RBM14_MOUSE RNA-binding protein 14 OS=Mus musculus GN=Rbm14 PE=1 SV=1;>tr|E9QL13|E9QL13_MOUSE RNA-binding motif protein 14 OS=Mus musculus GN=Rbm14 PE=4 SV=1	0.996217	24.2091	0.00107328	82.529	1	S	PMAAQAASYRAQPSVSLGAPYRGQLASPSSQ	_AQPSVS(ph)LGAPYR_	2	663.316	-1.1211	13.535	7.8274	13.535	8.4804	12.866	6.5836
Q3TGF2	Y6	Q3TGF2	Protein FAM107B	Fam107b	>sp|Q3TGF2|F107B_MOUSE Protein FAM107B OS=Mus musculus GN=Fam107b PE=2 SV=2	1	67.6454	2.57e-09	126.63	1	Y	__________MAEPDYIEDDNPELIRPQKLI	_(ac)AEPDY(ph)IEDDNPELIRPQK_	3	755.342	0.81986	13.162	7.6125					16.307	7.0721	10.623	8.3859
D3Z1Z4;Q91Y86;A6P3E4;Q7TSJ7;G3X8U9;Q3TQZ7;Q80W82;Q61831-2;Q78GB8;Q8C9D4;Q80W80;Q61831;E9QN59	Y185;185;185;185;185;223;223;223;185;223;223;223;253	D3Z1Z4;Q3TQZ7	Mitogen-activated protein kinase 8;Mitogen-activated protein kinase 10	Mapk8;Mapk8;Mapk8;Mapk8;Mapk8;Mapk10;Mapk10;Mapk10;Mapk10;Mapk10;Mapk10;Mapk10	>tr|D3Z1Z4|D3Z1Z4_MOUSE Uncharacterized protein OS=Mus musculus GN=Mapk8 PE=4 SV=1;>sp|Q91Y86|MK08_MOUSE Mitogen-activated protein kinase 8 OS=Mus musculus GN=Mapk8 PE=1 SV=1;>tr|A6P3E4|A6P3E4_MOUSE JNK1 beta1 protein kinase OS=Mus musculus GN=Mapk8 PE=2 S	0.999668	34.7902	1.33e-57	245.48	1;2	Y	FGLARTAGTSFMMTPYVVTRYYRAPEVILGM	_TAGTSFMMT(ph)PY(ph)VVTR_	2	911.371	-0.12046	13.12	24.297	2.3076	2.7552	0.53273	0.61981	13.14	24.651	13.165	25.544
Q3TZZ7;Q3TZZ7-2	S662;175	Q3TZZ7	Extended synaptotagmin-2	Esyt2	>sp|Q3TZZ7|ESYT2_MOUSE Extended synaptotagmin-2 OS=Mus musculus GN=Esyt2 PE=1 SV=1;>sp|Q3TZZ7-2|ESYT2_MOUSE Isoform 2 of Extended synaptotagmin-2 OS=Mus musculus GN=Esyt2	0.958977	15.5679	5.24e-16	128.55	2;3	S	PEASPLGHRDLGRSSSSLLASPSHIAAKEPT	_SSS(ph)S(ph)LLASPSHIAAK_	3	539.242	0.10441	13.056	6.3431	19.163	14.093	11.902	5.5483
P48025;E9PWE9	Y202;202	P48025	Tyrosine-protein kinase SYK;Tyrosine-protein kinase	Syk;Syk	>sp|P48025|KSYK_MOUSE Tyrosine-protein kinase SYK OS=Mus musculus GN=Syk PE=1 SV=2;>tr|E9PWE9|E9PWE9_MOUSE Spleen tyrosine kinase OS=Mus musculus GN=Syk PE=4 SV=1	0.995667	23.8084	1.53e-09	130.56	1	Y	TNGKFLIRARDNSGSYALCLLHEGKVLHYRI	_ARDNSGSY(ph)ALC(ne)LLHEGK_	3	680.307	0.5284	13.007	11.253					11.576	10.775	14.338	11.253
Q8VDZ4;E9QQ92;Q8VDZ4-2	S585;585;585	Q8VDZ4	Palmitoyltransferase ZDHHC5	Zdhhc5;Zdhhc5	>sp|Q8VDZ4|ZDHC5_MOUSE Palmitoyltransferase ZDHHC5 OS=Mus musculus GN=Zdhhc5 PE=1 SV=1;>tr|E9QQ92|E9QQ92_MOUSE Zinc finger, DHHC domain-containing 5 OS=Mus musculus GN=Zdhhc5 PE=4 SV=1;>sp|Q8VDZ4-2|ZDHC5_MOUSE Isoform 2 of Palmitoyltransferase ZDHHC5 OS=Mu	0.985925	19.0912	0.00034174	84.946	2	S	GIQSTPGSGHAPRTSSSSDDSKRSPLSKTPL	_TSS(ph)SSDDS(ph)KRSPLSK_	3	581.24	0.75644	12.992	5.3871	12.992	5.3871
Q9D1J1;D6RFU1	Y6;6	Q9D1J1	Adaptin ear-binding coat-associated protein 2	Necap2;Necap2	>sp|Q9D1J1|NECP2_MOUSE Adaptin ear-binding coat-associated protein 2 OS=Mus musculus GN=Necap2 PE=1 SV=1;>tr|D6RFU1|D6RFU1_MOUSE NECAP endocytosis-associated 2 OS=Mus musculus GN=Necap2 PE=4 SV=1	0.931246	11.9878	5.07e-06	89.859	1;2	Y	__________MEESEYESVLCVKPEVHVYRI	_(ac)M(ox)EESEY(ph)ESVLC(ne)VKPEVHVYR_	3	897.057	-0.50963	12.934	7.3541			0.80496	0.72426	12.934	7.3541	5.662	3.1769
P10711-2;P10711;E9PYD5	S46;81;92	P10711-2	Transcription elongation factor A protein 1	Tcea1;Tcea1	>sp|P10711-2|TCEA1_MOUSE Isoform 1 of Transcription elongation factor A protein 1 OS=Mus musculus GN=Tcea1;>sp|P10711|TCEA1_MOUSE Transcription elongation factor A protein 1 OS=Mus musculus GN=Tcea1 PE=1 SV=2;>tr|E9PYD5|E9PYD5_MOUSE Uncharacterized protein	0.800741	6.04074	0.000377243	62.203	1	S	AKSLIKSWKKLLDGPSTDKDPEEKKKEPAIS	_LLDGPS(ph)TDKDPEEK_	3	541.91	-0.6311	12.905	19.02	11.421	17.059	14.582	21.206
A2ADY9	S194	A2ADY9	Protein DDI1 homolog 2	Ddi2	>sp|A2ADY9|DDI2_MOUSE Protein DDI1 homolog 2 OS=Mus musculus GN=Ddi2 PE=1 SV=1	1	129.054	4.65e-20	192.58	1	S	QQDRARREQERIRLFSADPFDLEAQAKIEED	_LFS(ph)ADPFDLEAQAK_	2	816.371	-1.5111	12.861	13.542	14.47	14.5	10.834	11.108
Q3TTA7-2;B9EKI5;Q3TTA7	Y737;845;889	Q3TTA7-2	E3 ubiquitin-protein ligase CBL-B	Cblb;Cblb	>sp|Q3TTA7-2|CBLB_MOUSE Isoform 2 of E3 ubiquitin-protein ligase CBL-B OS=Mus musculus GN=Cblb;>tr|B9EKI5|B9EKI5_MOUSE Casitas B-lineage lymphoma b OS=Mus musculus GN=Cblb PE=2 SV=1;>sp|Q3TTA7|CBLB_MOUSE E3 ubiquitin-protein ligase CBL-B OS=Mus musculus GN	0.992882	21.4456	2.14e-06	102.92	1	Y	RAAGDSGKANRASQDYDQLPSSSDGSQAPAR	_ASQDY(ph)DQLPSSSDGSQAPARPPKPR_	4	684.566	0.63737	12.658	12.361							12.658	12.361
Q3U1Y4-2;E9Q303;Q3U1Y4-3;Q3U1Y4;F6RPS8	S25;25;299;299;77	Q3U1Y4-2	DENN domain-containing protein 4B	Dennd4b;Dennd4b;Dennd4b	>sp|Q3U1Y4-2|DEN4B_MOUSE Isoform 2 of DENN domain-containing protein 4B OS=Mus musculus GN=Dennd4b;>tr|E9Q303|E9Q303_MOUSE DENN/MADD domain-containing 4B OS=Mus musculus GN=Dennd4b PE=4 SV=1;>sp|Q3U1Y4-3|DEN4B_MOUSE Isoform 3 of DENN domain-containing prot	1	80.3118	2.86e-05	101.3	1	S	RARLSERQARALGLMSAVERGRALGGRAVRS	_ALGLMS(ph)AVER_	2	563.77	-0.91892	12.297	8.6122	17.912	12.341	9.1592	7.1734
Q5SW88;P62821;Q9D1G1	T72;75;72	Q5SW88;Q9D1G1	Ras-related protein Rab-1A;Ras-related protein Rab-1B	Rab1;Rab1A;Rab1b	>tr|Q5SW88|Q5SW88_MOUSE RAB1, member RAS oncogene family OS=Mus musculus GN=Rab1 PE=2 SV=1;>sp|P62821|RAB1A_MOUSE Ras-related protein Rab-1A OS=Mus musculus GN=Rab1A PE=1 SV=3;>sp|Q9D1G1|RAB1B_MOUSE Ras-related protein Rab-1B OS=Mus musculus GN=Rab1b PE=1	0.989933	20.1529	0.00206223	71.879	1	T	IKLQIWDTAGQERFRTITSSYYRGAHGIIVV	_FRT(ph)ITSSYYR_	3	458.546	-1.1039	12.276	13.925	16.345	16.299	9.22	11.896
E9Q205;Q8C2Q3;E9QL13;Q8C2Q3-2;E9PXP4	S223;256;256;256;253	E9Q205	RNA-binding protein 14	Rbm14;Rbm14;Rbm14;Rbm14	>tr|E9Q205|E9Q205_MOUSE RNA-binding motif protein 14 OS=Mus musculus GN=Rbm14 PE=4 SV=1;>sp|Q8C2Q3|RBM14_MOUSE RNA-binding protein 14 OS=Mus musculus GN=Rbm14 PE=1 SV=1;>tr|E9QL13|E9QL13_MOUSE RNA-binding motif protein 14 OS=Mus musculus GN=Rbm14 PE=4 SV=1	0.985129	18.2931	0.00457819	67.326	1	S	PSVSLGAAYRAQPSASLGVGYRTQPMAAQAA	_AQPSAS(ph)LGVGYR_	2	643.3	0.95728	12.2	9.0605	19.574	13.146	8.0776	6.0757
O88286-3;E9QNI7;D3Z195;O88286-2;O88286;E9QLK4;G5E8J8;F6ZBR8	S446;446;446;420;1148;1148;420;437	O88286-3;F6ZBR8	Protein Wiz	Wiz;Wiz;Wiz;Wiz;Wiz;Wiz	>sp|O88286-3|WIZ_MOUSE Isoform 2 of Protein Wiz OS=Mus musculus GN=Wiz;>tr|E9QNI7|E9QNI7_MOUSE Uncharacterized protein OS=Mus musculus GN=Wiz PE=4 SV=1;>tr|D3Z195|D3Z195_MOUSE Uncharacterized protein OS=Mus musculus GN=Wiz PE=4 SV=1;>sp|O88286-2|WIZ_MOUSE	0.980935	17.1682	9.94e-09	103.17	1;2	S	LHPPGPSPKALAKVLSTGGPGSSLEARSPSD	_VLS(ph)TGGPGSSLEARS(ph)PSDLHISPLTK_	4	692.333	0.57365	12.11	18.03	12.11	18.03	7.3367	4.0213
P41438-2;P41438;D3Z4F3;D3YU74;P41438-3;E9Q8X6	S213;213;213;213;213;213	P41438-2	Folate transporter 1	Slc19a1;Slc19a1;Slc19a1;Slc19a1	>sp|P41438-2|S19A1_MOUSE Isoform 2 of Folate transporter 1 OS=Mus musculus GN=Slc19a1;>sp|P41438|S19A1_MOUSE Folate transporter 1 OS=Mus musculus GN=Slc19a1 PE=1 SV=1;>tr|D3Z4F3|D3Z4F3_MOUSE Solute carrier family 19 (sodium/hydrogen exchanger), member 1 (F	1	90.2972	1.4e-10	166.9	2	S	SLFLKRPKRSLFFNRSTLARGALPCELDQMH	_SLFFNRS(ph)T(ph)LAR_	2	736.328	-0.70849	12.079	15.842	14.108	18.963	9.27	13.454
P41438-2;P41438;D3Z4F3;D3YU74;P41438-3;E9Q8X6	T214;214;214;214;214;214	P41438-2	Folate transporter 1	Slc19a1;Slc19a1;Slc19a1;Slc19a1	>sp|P41438-2|S19A1_MOUSE Isoform 2 of Folate transporter 1 OS=Mus musculus GN=Slc19a1;>sp|P41438|S19A1_MOUSE Folate transporter 1 OS=Mus musculus GN=Slc19a1 PE=1 SV=1;>tr|D3Z4F3|D3Z4F3_MOUSE Solute carrier family 19 (sodium/hydrogen exchanger), member 1 (F	1	106.2	1.4e-10	166.9	2	T	LFLKRPKRSLFFNRSTLARGALPCELDQMHP	_SLFFNRS(ph)T(ph)LAR_	2	736.328	-0.70849	12.079	15.842	14.108	18.963	9.27	13.454
Q9WTU6-3;Q9WTU6-2;Q9WTU6-4;Q9WTU6	Y185;185;185;185	Q9WTU6-3	Mitogen-activated protein kinase 9	Mapk9	>sp|Q9WTU6-3|MK09_MOUSE Isoform Beta-1 of Mitogen-activated protein kinase 9 OS=Mus musculus GN=Mapk9;>sp|Q9WTU6-2|MK09_MOUSE Isoform Alpha-1 of Mitogen-activated protein kinase 9 OS=Mus musculus GN=Mapk9;>sp|Q9WTU6-4|MK09_MOUSE Isoform Beta-2 of Mitogen-a	0.999082	30.3635	9.12e-76	238.02	1;2	Y	FGLARTACTNFMMTPYVVTRYYRAPEVILGM	_TAC(ne)TNFM(ox)M(ox)T(ph)PY(ph)VVTR_	3	684.595	-0.62498	12.029	26.675					12.244	27.528	11.43	26.282
P26041	S527	P26041	Moesin	Msn	>sp|P26041|MOES_MOUSE Moesin OS=Mus musculus GN=Msn PE=1 SV=3	0.988268	19.2549	0.00179909	85.522	1	S	AEKNERVQKHLKALTSELANARDESKKTAND	_ALTS(ph)ELANAR_	2	563.269	-0.99373	11.868	8.5775	11.451	7.4291	12.299	9.9035
Q3UH28;E9Q8D1;A2A483;A2A482;E9Q8D3;A2A484;A2A485;A2A481;A2A480	S392;411;417;392;421;421;412;392;412	Q3UH28		Zmynd8;Zmynd8;Zmynd8;Zmynd8;Zmynd8;Zmynd8;Zmynd8;Zmynd8;Zmynd8	>tr|Q3UH28|Q3UH28_MOUSE Uncharacterized protein OS=Mus musculus GN=Zmynd8 PE=2 SV=1;>tr|E9Q8D1|E9Q8D1_MOUSE Zinc finger, MYND-type-containing 8 OS=Mus musculus GN=Zmynd8 PE=4 SV=1;>tr|A2A483|A2A483_MOUSE Protein kinase C binding protein 1 OS=Mus musculus G	1	93.0437	4.33e-33	171.29	1	S	DMTASPKILLSKPLLSGGAGRRISLSDMPRS	_ILLSKPLLS(ph)GGAGR_	3	487.944	0.67669	11.823	21.369	8.2794	14.432	14.312	25.842
G3X9S6;Q0P5W9	S535;447	G3X9S6		Rfx5;Rfx5	>tr|G3X9S6|G3X9S6_MOUSE MCG13706, isoform CRA_a OS=Mus musculus GN=Rfx5 PE=4 SV=1;>tr|Q0P5W9|Q0P5W9_MOUSE Rfx5 protein OS=Mus musculus GN=Rfx5 PE=2 SV=1	1	73.0332	3.35e-05	86.367	2	S	GERNATPEKSAAIVNSPRSPRLLWETWGSKR	_SAAIVNS(ph)PRS(ph)PR_	3	472.213	0.42931	11.794	11.337	12.785	11.337	11.046	10.456
G3X9S6;Q0P5W9	S538;450	G3X9S6		Rfx5;Rfx5	>tr|G3X9S6|G3X9S6_MOUSE MCG13706, isoform CRA_a OS=Mus musculus GN=Rfx5 PE=4 SV=1;>tr|Q0P5W9|Q0P5W9_MOUSE Rfx5 protein OS=Mus musculus GN=Rfx5 PE=2 SV=1	1	79.327	3.35e-05	86.367	2	S	NATPEKSAAIVNSPRSPRLLWETWGSKRENN	_SAAIVNS(ph)PRS(ph)PR_	3	472.213	0.42931	11.794	11.337	12.785	11.337	11.046	10.456
Q8C729;Q8C729-2	S508;564	Q8C729	Protein FAM126B	Fam126b	>sp|Q8C729|F126B_MOUSE Protein FAM126B OS=Mus musculus GN=Fam126b PE=1 SV=1;>sp|Q8C729-2|F126B_MOUSE Isoform 2 of Protein FAM126B OS=Mus musculus GN=Fam126b	1	71.914	6.02e-10	132.09	1	S	QEDRLGHAGEGKELLSPGAPLTKQSRSPSFN	_ELLS(ph)PGAPLTK_	2	603.312	-0.47775	11.718	10.842	11.718	10.842	10.413	11.245
Q61464-4;E9QML5;Q61464;F8WGM9;Q61464-7;E9QKZ8;Q61464-2;Q61464-5;E9QKZ7;E9Q1G5;Q61464-3	S381;381;381;381;381;381;381;381;381;381;381	Q61464-4	Zinc finger protein 638	Zfml;Znf638;Zfml;Zfml;Zfml;Zfml	>sp|Q61464-4|ZN638_MOUSE Isoform 4 of Zinc finger protein 638 OS=Mus musculus GN=Znf638;>tr|E9QML5|E9QML5_MOUSE Uncharacterized protein OS=Mus musculus GN=Zfml PE=4 SV=1;>sp|Q61464|ZN638_MOUSE Zinc finger protein 638 OS=Mus musculus GN=Znf638 PE=1 SV=2;>tr	1	103.239	2.26e-29	208.89	1	S	ESKKDYQSEADLPIRSPFGIVKASWLPKFTQ	_DYQSEADLPIRS(ph)PFGIVK_	2	1058.01	-2.4091	11.641	9.6917	12.096	10.712	9.781	8.2672
Q8CGI1	S648	Q8CGI1	Protein FAM193A	Fam193a	>sp|Q8CGI1|F193A_MOUSE Protein FAM193A OS=Mus musculus GN=Fam193a PE=1 SV=2	1	188.559	4.36e-41	188.56	1	S	QSSSSQFKVSSRRPPSIGDVFHGLNKEDHRH	_RPPS(ph)IGDVFHGLNK_	3	539.603	-1.656	11.607	10.355	12.828	11.92	9.0273	10.117
Q9ES52-2;Q9ES52;Q9ES52-5	Y917;918;655	Q9ES52-2	Phosphatidylinositol 3,4,5-trisphosphate 5-phosphatase 1	Inpp5d	>sp|Q9ES52-2|SHIP1_MOUSE Isoform 2 of Phosphatidylinositol-3,4,5-trisphosphate 5-phosphatase 1 OS=Mus musculus GN=Inpp5d;>sp|Q9ES52|SHIP1_MOUSE Phosphatidylinositol-3,4,5-trisphosphate 5-phosphatase 1 OS=Mus musculus GN=Inpp5d PE=1 SV=2;>sp|Q9ES52-5|SHIP1_	1	89.7469	1.07e-20	123.65	1	Y	PACGVSSLNEMINPNYIGMGPFGQPLHGKST	_VPAC(ne)GVSSLNEM(ox)INPNY(ph)IGM(ox)GPFGQPLHGK_	4	841.885	-0.40414	11.448	7.2649					11.448	7.2649
Q60992	Y142	Q60992	Guanine nucleotide exchange factor VAV2	Vav2	>sp|Q60992|VAV2_MOUSE Guanine nucleotide exchange factor VAV2 OS=Mus musculus GN=Vav2 PE=1 SV=1	1	76.1465	0.000450765	84.249	1	Y	RPFPSEETAENDDDVYRSLEELADEHDLGED	_GIRPFPSEETAENDDDVY(ph)R_	3	763.994	-0.008305	11.35	7.025					11.35	7.025
Q9ES52-2;Q9ES52;Q9ES52-5;Q9ES52-3;Q9ES52-6	S1131;1132;869;1071;808	Q9ES52-2	Phosphatidylinositol 3,4,5-trisphosphate 5-phosphatase 1	Inpp5d	>sp|Q9ES52-2|SHIP1_MOUSE Isoform 2 of Phosphatidylinositol-3,4,5-trisphosphate 5-phosphatase 1 OS=Mus musculus GN=Inpp5d;>sp|Q9ES52|SHIP1_MOUSE Phosphatidylinositol-3,4,5-trisphosphate 5-phosphatase 1 OS=Mus musculus GN=Inpp5d PE=1 SV=2;>sp|Q9ES52-5|SHIP1_	0.999372	32.018	2.72e-13	140.59	1	S	SQAPVPVKRPVKPSRSEMSQQTTPIPAPRPP	_S(ph)EM(ox)SQQTTPIPAPRPPLPVK_	3	757.38	0.81235	11.268	6.0325	10.974	6.0325	11.559	6.9927
Q9CWK8	S226	Q9CWK8	Sorting nexin-2	Snx2	>sp|Q9CWK8|SNX2_MOUSE Sorting nexin-2 OS=Mus musculus GN=Snx2 PE=1 SV=2	0.812962	6.9952	4.97e-06	140.2	1	S	KSIVGMTKVKVGKEDSSSTEFVEKRRAALER	_VKVGKEDS(ph)SSTEFVEK_	3	616.959	0.39839	11.256	12.716	8.5631	13.458	11.256	12.716
Q99KJ8	Y86	Q99KJ8	Dynactin subunit 2	Dctn2	>sp|Q99KJ8|DCTN2_MOUSE Dynactin subunit 2 OS=Mus musculus GN=Dctn2 PE=1 SV=3	0.994131	23.8512	0.000277173	68.639	1	Y	DRIGKTKRTGYESGDYEMLGEGLGVKETPQQ	_RTGYESGDY(ph)EMLGEGLGVK_	3	714.313	-1.0984	11.162	8.0756							11.162	8.0756
Q9QUN3;D3YWR2	S144;144	Q9QUN3	B-cell linker protein	Blnk;Blnk	>sp|Q9QUN3|BLNK_MOUSE B-cell linker protein OS=Mus musculus GN=Blnk PE=1 SV=1;>tr|D3YWR2|D3YWR2_MOUSE B cell linker OS=Mus musculus GN=Blnk PE=4 SV=1	0.998989	29.951	0.000152636	115.53	2	S	SPPFSKTLPSKPSWPSAKARLASTLPAPNSL	_T(ph)LPSKPSWPS(ph)AK_	3	486.886	-0.10631	11.01	6.86	10.618	6.7543	13.896	8.7454
Q9QUN3;D3YWR2	T135;135	Q9QUN3	B-cell linker protein	Blnk;Blnk	>sp|Q9QUN3|BLNK_MOUSE B-cell linker protein OS=Mus musculus GN=Blnk PE=1 SV=1;>tr|D3YWR2|D3YWR2_MOUSE B cell linker OS=Mus musculus GN=Blnk PE=4 SV=1	0.999996	54.0076	0.000152636	115.53	2	T	VDNRSSQRHSPPFSKTLPSKPSWPSAKARLA	_T(ph)LPSKPSWPS(ph)AK_	3	486.886	-0.10631	11.01	6.86	10.618	6.7543	13.896	8.7454
Q3TEK6;Q9QXT1	T80;121	Q3TEK6	Dual adapter for phosphotyrosine and 3-phosphotyrosine and 3-phosphoinositide	Dapp1;Dapp1	>tr|Q3TEK6|Q3TEK6_MOUSE Uncharacterized protein OS=Mus musculus GN=Dapp1 PE=2 SV=1;>sp|Q9QXT1|DAPP1_MOUSE Dual adapter for phosphotyrosine and 3-phosphotyrosine and 3-phosphoinositide OS=Mus musculus GN=Dapp1 PE=1 SV=1	0.998051	27.3294	1.61e-08	145.81	1	T	VKHFANQPLIGSETGTLMVLKHPYPREVEEP	_HFANQPLIGSETGT(ph)LM(ox)VLK_	3	718.022	0.50779	10.8	7.582	20.339	14.471	9.5109	6.501
P48025	Y290	P48025	Tyrosine-protein kinase SYK	Syk	>sp|P48025|KSYK_MOUSE Tyrosine-protein kinase SYK OS=Mus musculus GN=Syk PE=1 SV=2	1	41.695	0.00259772	72.275	1;3	Y	PVTWSPGGIISRIKSYSFPKPGHKKPAPPQG	_IKS(ph)Y(ph)S(ph)FPKPGHK_	3	543.561	-0.40124	10.77	5.2726					10.77	5.2726
Q9Z0H7;E9PW64	S171;171	Q9Z0H7	B-cell lymphoma/leukemia 10	Bcl10;Bcl10	>sp|Q9Z0H7|BCL10_MOUSE B-cell lymphoma/leukemia 10 OS=Mus musculus GN=Bcl10 PE=2 SV=1;>tr|E9PW64|E9PW64_MOUSE B cell leukemia/lymphoma 10 OS=Mus musculus GN=Bcl10 PE=4 SV=1	0.821509	6.91654	5.95e-08	89.752	1	S	PEGESSTAPFFSMASSLNLPVLEVGRTENSS	_ASTVM(ox)YHPEGESSTAPFFSM(ox)ASS(ph)LNLPVLEVGR_	3	1208.55	-0.86957	10.758	9.029			10.758	9.029
O35682	S15	O35682	Myeloid-associated differentiation marker	Myadm	>sp|O35682|MYADM_MOUSE Myeloid-associated differentiation marker OS=Mus musculus GN=Myadm PE=2 SV=2	0.762115	6.77318	5.05e-06	122.19	1	S	_MPVTVTRTTITTTTSSSTTVGSARALTQPL	_TTITTTTS(ph)SSTTVGSAR_	2	876.407	0.026416	10.712	12.266			10.712	12.266
Q7M739;E9PZZ3;F6RX08	S1656;1731;263	Q7M739		Tpr;Tpr;Tpr	>tr|Q7M739|Q7M739_MOUSE Nuclear pore complex-associated intranuclear coiled-coil protein TPR OS=Mus musculus GN=Tpr PE=2 SV=1;>tr|E9PZZ3|E9PZZ3_MOUSE Uncharacterized protein OS=Mus musculus GN=Tpr PE=4 SV=1;>tr|F6RX08|F6RX08_MOUSE Translocated promoter reg	0.951359	13.2147	6.43e-08	101.34	1	S	ITLKTTPASGERGIASTSDPPTANIKPTPVV	_GIAS(ph)TSDPPTANIKPTPVVSTPSK_	3	815.747	-1.4637	10.686	11.172	9.2551	9.4895	11.115	11.447
Q9QUG9	S560	Q9QUG9	RAS guanyl-releasing protein 2	Rasgrp2	>sp|Q9QUG9|GRP2_MOUSE RAS guanyl-releasing protein 2 OS=Mus musculus GN=Rasgrp2 PE=1 SV=2	0.92994	12.8835	3.84e-05	61.538	3	S	SVECRRRAQSVSLEGSAPSPSPTHTHHRAFS	_RAQS(ph)VSLEGS(ph)APS(ph)PSPTHTHHR_	4	645.52	0.45886	10.544	9.5018			10.544	9.5018
Q9CYC5	S346	Q9CYC5	Kinetochore-associated protein DSN1 homolog	Dsn1	>sp|Q9CYC5|DSN1_MOUSE Kinetochore-associated protein DSN1 homolog OS=Mus musculus GN=Dsn1 PE=2 SV=1	0.969267	15.2505	2.54e-14	152.89	1	S	SPARKLLKLPLQSSPSTQ_____________	_LLKLPLQSSPS(ph)TQ_	2	746.395	-1.2985	10.491	10.893	2.4677	2.6038	10.491	10.893
P63017;Q504P4	Y525;506	P63017	Heat shock cognate 71 kDa protein	Hspa8;Hspa8	>sp|P63017|HSP7C_MOUSE Heat shock cognate 71 kDa protein OS=Mus musculus GN=Hspa8 PE=1 SV=1;>tr|Q504P4|Q504P4_MOUSE Hspa8 protein OS=Mus musculus GN=Hspa8 PE=2 SV=1	1	103.875	0.00860414	103.88	1	Y	LSKEDIERMVQEAEKYKAEDEKQRDKVSSKN	_MVQEAEKY(ph)KAEDEK_	3	593.262	-0.060772	10.36	9.2017					10.36	9.2017
Q8CIH5	Y1245	Q8CIH5	1-phosphatidylinositol 4,5-bisphosphate phosphodiesterase gamma-2	Plcg2	>sp|Q8CIH5|PLCG2_MOUSE 1-phosphatidylinositol-4,5-bisphosphate phosphodiesterase gamma-2 OS=Mus musculus GN=Plcg2 PE=1 SV=1	1	82.5781	4.14e-49	205.28	1	Y	ALVKEFNVNENQLQLYQEKCNRRLREKRVSN	_EFNVNENQLQLY(ph)QEK_	3	659.298	-0.15628	10.353	9.6238					10.436	9.1701	10.353	9.894
Q8BLV3	S694	Q8BLV3	Sodium/hydrogen exchanger 7	Slc9a7	>sp|Q8BLV3|SL9A7_MOUSE Sodium/hydrogen exchanger 7 OS=Mus musculus GN=Slc9a7 PE=2 SV=1	0.902173	11.3975	0.000311359	56.882	1	S	SYTASTSLECGRRTKSSSEEVLERDLGMGDQ	_TKS(ph)SSEEVLER_	2	672.806	0.2093	10.315	9.7971			10.315	9.7971
Q9DBC3;D3Z491	S28;28	Q9DBC3	Cap-specific mRNA (nucleoside-2'-O-)-methyltransferase 1	Ftsjd2;Ftsjd2	>sp|Q9DBC3|MTR1_MOUSE Cap-specific mRNA (nucleoside-2'-O-)-methyltransferase 1 OS=Mus musculus GN=Ftsjd2 PE=1 SV=1;>tr|D3Z491|D3Z491_MOUSE FtsJ methyltransferase domain-containing 2 (Fragment) OS=Mus musculus GN=Ftsjd2 PE=4 SV=1	0.965182	13.2217	9.9e-09	129.66	2;3	S	LKKQKRIGELARHLSSTSDDEPLSSVNHAAK	_HLS(ph)S(ph)TS(ph)DDEPLSSVNHAAK_	3	745.618	0.7643	10.174	6.9516	10.174	6.9516	5.0198	3.2144
Q8BUH8;Q9CQN9;D3Z5W1;E9Q1L5	S149;149;149;122	Q8BUH8	Sentrin-specific protease 7	Senp7;Senp7;Senp7;Senp7	>sp|Q8BUH8|SENP7_MOUSE Sentrin-specific protease 7 OS=Mus musculus GN=Senp7 PE=2 SV=1;>tr|Q9CQN9|Q9CQN9_MOUSE Uncharacterized protein OS=Mus musculus GN=Senp7 PE=2 SV=1;>tr|D3Z5W1|D3Z5W1_MOUSE SUMO1/sentrin-specific peptidase 7 OS=Mus musculus GN=Senp7 PE=	0.999298	31.5332	0.000394761	93.495	1	S	VDSIETCQRLDPLHQSLNLSERTPRVILTDI	_LDPLHQS(ph)LNLSER_	3	534.594	-0.048149	9.8805	2.9489	9.8805	2.9489
G3X9A3;E9Q3R9;F6R4P7;E9Q444	S437;409;416;437	G3X9A3		Zfp295;Zfp295;Zfp295;Zfp295	>tr|G3X9A3|G3X9A3_MOUSE Uncharacterized protein OS=Mus musculus GN=Zfp295 PE=4 SV=1;>tr|E9Q3R9|E9Q3R9_MOUSE Uncharacterized protein OS=Mus musculus GN=Zfp295 PE=4 SV=1;>tr|F6R4P7|F6R4P7_MOUSE Uncharacterized protein (Fragment) OS=Mus musculus GN=Zfp295 PE=	1	74.2242	5.11e-21	168.5	2	S	ALDDRPQVLQPHRLRSFSASQSTDREEASPV	_LRS(ph)FS(ph)ASQSTDREEASPVTEVR_	3	871.384	1.5511	9.8681	9.4608	9.1353	8.3403	12.324	12.174
Q6NZF1	S289	Q6NZF1	Zinc finger CCCH domain-containing protein 11A	Zc3h11a	>sp|Q6NZF1|ZC11A_MOUSE Zinc finger CCCH domain-containing protein 11A OS=Mus musculus GN=Zc3h11a PE=1 SV=1	0.999998	56.9778	4.58e-05	84.249	1	S	LVRLSLSERLGKRKLSVGGDSDPPLKRSLAQ	_RKLS(ph)VGGDSDPPLK_	3	516.931	4.1778	9.8414	8.3839	10.281	10.734	1.0114	1.273
Q9QUN3;D3YWR2	Y189;189	Q9QUN3	B-cell linker protein	Blnk;Blnk	>sp|Q9QUN3|BLNK_MOUSE B-cell linker protein OS=Mus musculus GN=Blnk PE=1 SV=1;>tr|D3YWR2|D3YWR2_MOUSE B cell linker OS=Mus musculus GN=Blnk PE=4 SV=1	1	73.1266	5e-22	156.23	1;2	Y	DEADYVVPVEDNDENYIHPRESSPPPAEKAP	_DLLEDEADY(ph)VVPVEDNDENY(ph)IHPR_	3	1007.08	2.9212	9.7626	10.54	7.838	5.3328	10.376	11.554
E9PXI0;P27870	Y634;658	E9PXI0	Proto-oncogene vav	Vav1;Vav1	>tr|E9PXI0|E9PXI0_MOUSE Uncharacterized protein OS=Mus musculus GN=Vav1 PE=4 SV=1;>sp|P27870|VAV_MOUSE Proto-oncogene vav OS=Mus musculus GN=Vav1 PE=1 SV=1	0.999537	33.3817	0.000832525	59.539	1	Y	ATNEVGWFPCNRVHPYVHGPPQDLSVHLWYA	_VHPY(ph)VHGPPQDLSVHLWYAGPM(ox)ER_	4	721.087	2.641	9.7145	9.7438					9.7145	9.7438
P48025;E9PWE9	Y342;319	P48025	Tyrosine-protein kinase SYK;Tyrosine-protein kinase	Syk;Syk	>sp|P48025|KSYK_MOUSE Tyrosine-protein kinase SYK OS=Mus musculus GN=Syk PE=1 SV=2;>tr|E9PWE9|E9PWE9_MOUSE Spleen tyrosine kinase OS=Mus musculus GN=Syk PE=4 SV=1	0.999891	39.6274	7.16e-74	247.74	1;2	Y	DRGLQREALPMDTEVYESPYADPEEIRPKEV	_EALPM(ox)DTEVY(ph)ESPY(ph)ADPEEIRPK_	3	952.397	-0.43441	9.6982	6.1252	4.9917	4.0326	8.3004	8.2736	7.4843	4.0147	10.765	6.8792
Q8K1Y2;Q5FWX6;D3Z6I0;Q62101	S730;731;636;744	Q8K1Y2	Serine/threonine-protein kinase D3;Serine/threonine-protein kinase D1	Prkd3;Prkd3;Prkd3;Prkd1	>sp|Q8K1Y2|KPCD3_MOUSE Serine/threonine-protein kinase D3 OS=Mus musculus GN=Prkd3 PE=1 SV=1;>tr|Q5FWX6|Q5FWX6_MOUSE Protein kinase D3 OS=Mus musculus GN=Prkd3 PE=2 SV=1;>tr|D3Z6I0|D3Z6I0_MOUSE Uncharacterized protein OS=Mus musculus GN=Prkd3 PE=4 SV=1;>sp	1	70.8098	2.26e-31	213.92	2	S	VKLCDFGFARIIGEKSFRRSVVGTPAYLAPE	_S(ph)FRRS(ph)VVGTPAYLAPEVLR_	3	760.043	-0.10657	9.6804	4.6659	9.934	5.6642	7.1616	3.0247
G3UYG6;G3UYR9;E9Q2M5;Q6Y7W8;G3UWR2	S19;19;19;19;19	G3UYG6;Q6Y7W8	PERQ amino acid-rich with GYF domain-containing protein 2	Gigyf2;Gigyf2;Gigyf2;Gigyf2;Gigyf2	>tr|G3UYG6|G3UYG6_MOUSE GRB10-interacting GYF protein 2 (Fragment) OS=Mus musculus GN=Gigyf2 PE=4 SV=1;>tr|G3UYR9|G3UYR9_MOUSE GRB10-interacting GYF protein 2 (Fragment) OS=Mus musculus GN=Gigyf2 PE=4 SV=1;>tr|E9Q2M5|E9Q2M5_MOUSE GRB10-interacting GYF prot	0.965913	14.5334	4.28e-39	223.12	2;3;4	S	ETQTLNFGPEWLRALSSGGSITSPPLSPALP	_ALS(ph)SGGSITS(ph)PPLS(ph)PALPK_	2	1010.45	2.0517	9.6193	9.1691	9.6193	9.1691	0.84531	0.64398
Q3U5M9;Q9CQT2	S70;136	Q3U5M9	RNA-binding protein 7	Rbm7;Rbm7	>tr|Q3U5M9|Q3U5M9_MOUSE Uncharacterized protein OS=Mus musculus GN=Rbm7 PE=2 SV=1;>sp|Q9CQT2|RBM7_MOUSE RNA-binding protein 7 OS=Mus musculus GN=Rbm7 PE=1 SV=1	0.999828	38.5498	2.64e-16	175.48	1	S	VGNVSPTAQMVQRSFSSPEDYQRQAVMNSVF	_SFS(ph)SPEDYQR_	2	648.251	0.23639	9.5012	8.7987	9.3157	8.3866	11.61	10.919
G3UYG6;G3UYR9;E9Q2M5;Q6Y7W8;G3UWR2;G3UZX7;G3UXF2;G3UZS9	S202;202;151;202;202;24;28;4	G3UYG6;Q6Y7W8	PERQ amino acid-rich with GYF domain-containing protein 2	Gigyf2;Gigyf2;Gigyf2;Gigyf2;Gigyf2;Gigyf2;Gigyf2;Gigyf2	>tr|G3UYG6|G3UYG6_MOUSE GRB10-interacting GYF protein 2 (Fragment) OS=Mus musculus GN=Gigyf2 PE=4 SV=1;>tr|G3UYR9|G3UYR9_MOUSE GRB10-interacting GYF protein 2 (Fragment) OS=Mus musculus GN=Gigyf2 PE=4 SV=1;>tr|E9Q2M5|E9Q2M5_MOUSE GRB10-interacting GYF prot	0.999993	51.5973	0.00224568	103.55	1	S	GPTSVGRKHEFIRSESENWRIFREEQNGEDE	_SES(ph)ENWR_	2	494.182	-0.35585	9.4489	7.804	9.2824	7.3423	9.4489	8.8547
P62827;Q14AA6	S135;135	P62827;Q14AA6	GTP-binding nuclear protein Ran	Ran;1700009N14Rik	>sp|P62827|RAN_MOUSE GTP-binding nuclear protein Ran OS=Mus musculus GN=Ran PE=1 SV=3;>tr|Q14AA6|Q14AA6_MOUSE MCG49183 OS=Mus musculus GN=1700009N14Rik PE=2 SV=1	1	54.2593	0.00268787	79.659	1	S	CGNKVDIKDRKVKAKSIVFHRKKNLQYYDIS;CGNKVDVKDRKVKAKSIVFHRKKNLQYYDIS	_AKS(ph)IVFHR_	2	519.268	-0.50555	9.4483	11.605	9.6474	11.707	8.7135	11.431
Q9CWM4;Q9CQF7	S4;4	Q9CWM4	Prefoldin subunit 1	Pfdn1;Pfdn1	>sp|Q9CWM4|PFD1_MOUSE Prefoldin subunit 1 OS=Mus musculus GN=Pfdn1 PE=2 SV=1;>tr|Q9CQF7|Q9CQF7_MOUSE Prefoldin 1 OS=Mus musculus GN=Pfdn1 PE=2 SV=1	1	84.8919	1.12e-06	119.25	1	S	____________MAASVDLELKKAFTELQAK	_(ac)AAS(ph)VDLELKK_	2	598.302	0.010088	9.447	4.7006	7.7191	3.8483	10.594	5.8087
O54916;O54916-4;E9Q632;O54916-3;F6R6F1;D3Z2E3;O54916-2;F6YT69	S273;221;273;221;260;273;29;94	O54916	RalBP1-associated Eps domain-containing protein 1	Reps1;Reps1;Reps1;Reps1;Reps1	>sp|O54916|REPS1_MOUSE RalBP1-associated Eps domain-containing protein 1 OS=Mus musculus GN=Reps1 PE=1 SV=2;>sp|O54916-4|REPS1_MOUSE Isoform 4 of RalBP1-associated Eps domain-containing protein 1 OS=Mus musculus GN=Reps1;>tr|E9Q632|E9Q632_MOUSE RalBP1-asso	0.968949	14.9134	1.43e-06	132.53	2	S	TVASAATANEIRRQSSSYEDPWKITDEQRQY	_RQS(ph)S(ph)SYEDPWKITDEQR_	3	762.314	3.1809	9.4019	12.908	9.9624	10.99	2.9764	155.15
O54916;O54916-4;E9Q632;O54916-3;F6R6F1;D3Z2E3;O54916-2;F6YT69	S272;220;272;220;259;272;28;93	O54916	RalBP1-associated Eps domain-containing protein 1	Reps1;Reps1;Reps1;Reps1;Reps1	>sp|O54916|REPS1_MOUSE RalBP1-associated Eps domain-containing protein 1 OS=Mus musculus GN=Reps1 PE=1 SV=2;>sp|O54916-4|REPS1_MOUSE Isoform 4 of RalBP1-associated Eps domain-containing protein 1 OS=Mus musculus GN=Reps1;>tr|E9Q632|E9Q632_MOUSE RalBP1-asso	0.99804	26.761	1.43e-06	132.53	2	S	RTVASAATANEIRRQSSSYEDPWKITDEQRQ	_RQS(ph)S(ph)SYEDPWKITDEQR_	3	762.314	3.1465	9.4019	12.908	9.9624	10.99	2.9764	155.15
Q5SVQ0-4;Q5SVQ0-2;Q5SVQ0-3;Q5SVQ0	S99;101;99;101	Q5SVQ0-4	Histone acetyltransferase KAT7	Kat7	>sp|Q5SVQ0-4|KAT7_MOUSE Isoform 4 of Histone acetyltransferase KAT7 OS=Mus musculus GN=Kat7;>sp|Q5SVQ0-2|KAT7_MOUSE Isoform 2 of Histone acetyltransferase KAT7 OS=Mus musculus GN=Kat7;>sp|Q5SVQ0-3|KAT7_MOUSE Isoform 3 of Histone acetyltransferase KAT7 OS=M	0.910421	10.0706	4.26e-29	204.31	1;2;3	S	PTPVTPKKYPLRQTRSSGSETEQVVDFSDRE	_S(ph)SGSETEQVVDFSDRETK_	3	694.295	0.074048	9.3141	8.7191	10.449	9.5616	9.062	8.1374
P16951-2;A2AQE9;G3UXC3;P16951;A2AQF0;Q3UKS5;E9Q8B1;P16951-3;Q3UT24	T98;98;98;98;98;98;58;58;58	P16951-2	Cyclic AMP-dependent transcription factor ATF-2	Atf2;Atf2;Atf2;Atf2;Atf2;Atf2;Atf2	>sp|P16951-2|ATF2_MOUSE Isoform 2 of Cyclic AMP-dependent transcription factor ATF-2 OS=Mus musculus GN=Atf2;>tr|A2AQE9|A2AQE9_MOUSE Activating transcription factor 2 (Fragment) OS=Mus musculus GN=Atf2 PE=4 SV=1;>tr|G3UXC3|G3UXC3_MOUSE Uncharacterized prot	1	106.74	4.39e-12	173.89	2	T	EDDIKKMPLDLSPLATPIIRSKIEEPSVVET	_KMPLDLS(ph)PLAT(ph)PIIR_	2	912.958	0.88655	9.2765	17.5	10.349	17.757	6.9348	15.062
Q8BZ03	S707	Q8BZ03	Serine/threonine-protein kinase D2	Prkd2	>sp|Q8BZ03|KPCD2_MOUSE Serine/threonine-protein kinase D2 OS=Mus musculus GN=Prkd2 PE=1 SV=1	0.999019	30.0693	6.82e-42	204.88	2	S	VKLCDFGFARIIGEKSFRRSVVGTPAYLAPE	_S(ph)FRRS(ph)VVGTPAYLAPEVLLNQGYNR_	3	989.814	0.24531	9.2273	6.1249	12.858	8.849	5.8688	4.4444
Q8BRG8-3;F8WGT2;Q8BRG8;D3Z3R9;Q8BRG8-2;Q8C214	S201;201;201;200;200;43	Q8BRG8-3	Transmembrane protein 209	Tmem209;Tmem209;Tmem209;Tmem209	>sp|Q8BRG8-3|TM209_MOUSE Isoform 3 of Transmembrane protein 209 OS=Mus musculus GN=Tmem209;>tr|F8WGT2|F8WGT2_MOUSE Uncharacterized protein OS=Mus musculus GN=Tmem209 PE=4 SV=1;>sp|Q8BRG8|TM209_MOUSE Transmembrane protein 209 OS=Mus musculus GN=Tmem209 PE=2	0.788068	5.81458	3.68e-08	99.319	1	S	VSGYNKLASFSLSPSSPYPTTVGPVESSGLR	_LASFSLSPSS(ph)PYPTTVGPVESSGLR_	2	1308.63	0.58862	9.2134	9.73	9.2134	9.73
B1AY10;B1AY10-2;B1AY10-3	S81;81;81	B1AY10	Transcriptional repressor NF-X1	Nfx1	>sp|B1AY10|NFX1_MOUSE Transcriptional repressor NF-X1 OS=Mus musculus GN=Nfx1 PE=2 SV=1;>sp|B1AY10-2|NFX1_MOUSE Isoform 2 of Transcriptional repressor NF-X1 OS=Mus musculus GN=Nfx1;>sp|B1AY10-3|NFX1_MOUSE Isoform 3 of Transcriptional repressor NF-X1 OS=Mus	1	87.2615	9.78e-05	97.45	1	S	SAVHQHSYASGSKPKSPQGFFQSSNKSLKNH	_S(ph)PQGFFQSSNK_	2	653.777	1.0858	9.1142	3.1319	9.1142	3.1319
E9PZA7;E9QLK7;E9PWT1;F7CGG2;Q80YV3	S2057;2057;2075;1797;775	E9PZA7	Transformation/transcription domain-associated protein	Trrap;Trrap;Trrap;Trrap;Trrap	>tr|E9PZA7|E9PZA7_MOUSE Uncharacterized protein OS=Mus musculus GN=Trrap PE=4 SV=1;>tr|E9QLK7|E9QLK7_MOUSE Uncharacterized protein OS=Mus musculus GN=Trrap PE=4 SV=1;>tr|E9PWT1|E9PWT1_MOUSE Uncharacterized protein OS=Mus musculus GN=Trrap PE=4 SV=1;>tr|F7C	0.999982	50.0028	2.57e-88	251.62	1	S	RAATGAISAVFGRSQSLPGADSLLAKPIDKQ	_SQS(ph)LPGADSLLAKPIDK_	3	607.312	-0.33873	9.0654	8.2992	9.2277	8.2573	8.9263	8.5549
Q8K1Y2;Q5FWX6;D3Z6I0;Q62101	S734;735;640;748	Q8K1Y2	Serine/threonine-protein kinase D3;Serine/threonine-protein kinase D1	Prkd3;Prkd3;Prkd3;Prkd1	>sp|Q8K1Y2|KPCD3_MOUSE Serine/threonine-protein kinase D3 OS=Mus musculus GN=Prkd3 PE=1 SV=1;>tr|Q5FWX6|Q5FWX6_MOUSE Protein kinase D3 OS=Mus musculus GN=Prkd3 PE=2 SV=1;>tr|D3Z6I0|D3Z6I0_MOUSE Uncharacterized protein OS=Mus musculus GN=Prkd3 PE=4 SV=1;>sp	1	75.7893	2.07e-62	221.31	1;2	S	DFGFARIIGEKSFRRSVVGTPAYLAPEVLRS	_S(ph)VVGTPAYLAPEVLR_	2	826.426	0.10248	9.0579	7.7661	8.7806	7.3377	9.4349	8.2316
E9Q3G8	S339	E9Q3G8		Nup153	>tr|E9Q3G8|E9Q3G8_MOUSE Uncharacterized protein OS=Mus musculus GN=Nup153 PE=4 SV=1	1	41.2138	1.29e-177	328.6	1;2;3;4	S	ADAKRIPSAVSSPLNSPLDRSGIDNTVFQAK	_RIPS(ph)AVS(ph)S(ph)PLNS(ph)PLDR_	3	676.938	-1.0392	9.0456	8.333	11.009	9.0814	7.785	7.497
P22682	S667	P22682	E3 ubiquitin-protein ligase CBL	Cbl	>sp|P22682|CBL_MOUSE E3 ubiquitin-protein ligase CBL OS=Mus musculus GN=Cbl PE=1 SV=3	0.980647	17.1563	6.9e-12	130.43	1;2	S	VAGPESEHPKIKPSSSANAIYSLAARPLPMP	_IKPSSS(ph)ANAIYSLAARPLPM(ox)PK_	3	803.418	0.12878	9.0102	6.2835	9.263	6.7071	6.5344	4.2105	9.5229	5.2611	10.368	5.1131
Q61194-2;E9QP97;Q61194;F8VPL2	S1525;1529;1553;1553	Q61194-2	Phosphatidylinositol 4-phosphate 3-kinase C2 domain-containing subunit alpha	Pik3c2a;Pik3c2a;Pik3c2a	>sp|Q61194-2|P3C2A_MOUSE Isoform 2 of Phosphatidylinositol-4-phosphate 3-kinase C2 domain-containing subunit alpha OS=Mus musculus GN=Pik3c2a;>tr|E9QP97|E9QP97_MOUSE Phosphatidylinositol 3-kinase, C2 domain-containing, alpha polypeptide OS=Mus musculus GN=	0.980773	17.0772	1.73e-05	101.6	1	S	EKAEGIARSAGAVPFSPTLGQIGGAVKLSVS	_SAGAVPFS(ph)PTLGQIGGAVK_	2	918.966	-0.68346	9.0047	11.288	9.0802	11.467	8.3323	11.14
O35382;Q69ZD1;Q8C391;Q9CXE1	S32;34;32;32	O35382	Exocyst complex component 4	Exoc4;Exoc4;Exoc4;Exoc4	>sp|O35382|EXOC4_MOUSE Exocyst complex component 4 OS=Mus musculus GN=Exoc4 PE=2 SV=2;>tr|Q69ZD1|Q69ZD1_MOUSE MKIAA1699 protein (Fragment) OS=Mus musculus GN=Exoc4 PE=2 SV=1;>tr|Q8C391|Q8C391_MOUSE Uncharacterized protein OS=Mus musculus GN=Exoc4 PE=2 SV=1	0.963207	14.1916	9.9e-06	135.09	1	S	SKDPSGLLISVIRTLSTSDDVEDRENEKGRL	_TLS(ph)TSDDVEDRENEK_	2	909.375	-0.045065	8.9012	7.847	8.9012	7.847	8.7893	8.6289
O54916;O54916-4;E9Q632;O54916-3;F6R6F1;D3Z2E3;F7AB82	T478;426;451;399;438;451;186	O54916	RalBP1-associated Eps domain-containing protein 1	Reps1;Reps1;Reps1;Reps1;Reps1	>sp|O54916|REPS1_MOUSE RalBP1-associated Eps domain-containing protein 1 OS=Mus musculus GN=Reps1 PE=1 SV=2;>sp|O54916-4|REPS1_MOUSE Isoform 4 of RalBP1-associated Eps domain-containing protein 1 OS=Mus musculus GN=Reps1;>tr|E9Q632|E9Q632_MOUSE RalBP1-asso	0.752894	6.5618	1.42e-05	89.721	2	T	IHMQEMELKRTSSDHTNPTSPLLVKPSDLSE	_TSSDHT(ph)NPTS(ph)PLLVKPSDLSEENK_	4	689.807	1.5655	8.8966	9.1143	7.3601	7.3013	8.8966	9.1143
Q9Z2B9	T687	Q9Z2B9	Ribosomal protein S6 kinase alpha-4	Rps6ka4	>sp|Q9Z2B9|KS6A4_MOUSE Ribosomal protein S6 kinase alpha-4 OS=Mus musculus GN=Rps6ka4 PE=1 SV=2	0.999999	59.1238	9.47e-09	130.27	2	T	SWLQDGSARSSPPLRTPDVLESSGPAVRSGL	_SS(ph)PPLRT(ph)PDVLESSGPAVR_	3	708.996	-0.55881	8.8706	8.4199	9.028	8.4263	8.716	8.3017
F8WIH0;D3Z7V3;Q3URD3-2;Q3URD3	S27;148;148;148	F8WIH0	Sarcolemmal membrane-associated protein	Slmap;Slmap;Slmap	>tr|F8WIH0|F8WIH0_MOUSE Sarcolemma-associated protein (Fragment) OS=Mus musculus GN=Slmap PE=4 SV=1;>tr|D3Z7V3|D3Z7V3_MOUSE Sarcolemma-associated protein OS=Mus musculus GN=Slmap PE=4 SV=1;>sp|Q3URD3-2|SLMAP_MOUSE Isoform 2 of Sarcolemmal membrane-associat	1	79.7243	1.31e-08	107.56	1	S	MEARLRSDVIHAPLPSPVDKVAANTPSMYSQ	_SDVIHAPLPS(ph)PVDK_	3	518.924	0.9707	8.8671	12.732	8.5163	11.051	8.8671	12.732
Q8CIN4	T134	Q8CIN4	Serine/threonine-protein kinase PAK 2;PAK-2p27;PAK-2p34	Pak2	>sp|Q8CIN4|PAK2_MOUSE Serine/threonine-protein kinase PAK 2 OS=Mus musculus GN=Pak2 PE=1 SV=1	0.996305	24.3076	3.7e-47	212.77	1	T	NPQAVLDVLKFYDSNTVKQKYLSFTPPEKDG	_FYDSNT(ph)VK_	2	527.218	-0.00089268	8.8543	7.6481	7.7655	5.8915	10.096	9.1144
Q8BYW1;Q8BYW1-2;Q8BYW1-3	S521;432;495	Q8BYW1	Rho GTPase-activating protein 25	Arhgap25	>sp|Q8BYW1|RHG25_MOUSE Rho GTPase-activating protein 25 OS=Mus musculus GN=Arhgap25 PE=1 SV=2;>sp|Q8BYW1-2|RHG25_MOUSE Isoform 2 of Rho GTPase-activating protein 25 OS=Mus musculus GN=Arhgap25;>sp|Q8BYW1-3|RHG25_MOUSE Isoform 3 of Rho GTPase-activating pro	0.950944	15.1421	6.88e-05	60.752	2	S	VPTSPQSQGNPAGALSPPASDSKRDALVSTD	_TSTYDNVPTS(ph)PQSQGNPAGALS(ph)PPASDSKR_	3	1064.13	-0.83467	8.8253	7.2787	12.27	7.2787	6.3456	8.5348
Q6NZR5	S210	Q6NZR5		Skiv2l	>tr|Q6NZR5|Q6NZR5_MOUSE Superkiller viralicidic activity 2-like (S. cerevisiae) OS=Mus musculus GN=Skiv2l PE=2 SV=1	0.909619	10.0278	0.00190765	69.422	1	S	DFAPKDHPAPVPGLLSLSRLLEPLDLSGGDE	_DHPAPVPGLLS(ph)LSR_	3	513.596	-0.17614	8.8079	7.5264			8.8079	7.5264
Q62261	T2186	Q62261	Spectrin beta chain, non-erythrocytic 1	Sptbn1	>sp|Q62261|SPTB2_MOUSE Spectrin beta chain, brain 1 OS=Mus musculus GN=Sptbn1 PE=1 SV=2	0.999613	34.1155	5.89e-19	143.69	1	T	LDRKAKSALPAQSAATLPARTLETPAAQMEG	_SALPAQSAAT(ph)LPAR_	2	717.361	0.11611	8.766	3.609	8.766	3.609	6.7668	3.5729
Q8C129	Y70	Q8C129	Leucyl-cystinyl aminopeptidase	Lnpep	>sp|Q8C129|LCAP_MOUSE Leucyl-cystinyl aminopeptidase OS=Mus musculus GN=Lnpep PE=1 SV=1	0.989546	20.6636	1.07e-08	136.39	1	Y	VRGLGEHEMDEDEEDYESSAKLLGMSFMNRS	_GLGEHEM(ox)DEDEEDY(ph)ESSAK_	3	755.939	0.25561	8.7519	5.695	8.1916	4.4694	7.1572	6.5404	9.6928	5.695	7.4753	7.549
Q80U72;Q80U72-4;Q80U72-2;Q80U72-3;F6RIN9;Q6P9N3	S861;840;861;861;166;861	Q80U72	Protein scribble homolog	Scrib;Scrib;Scrib	>sp|Q80U72|SCRIB_MOUSE Protein scribble homolog OS=Mus musculus GN=Scrib PE=1 SV=2;>sp|Q80U72-4|SCRIB_MOUSE Isoform 4 of Protein scribble homolog OS=Mus musculus GN=Scrib;>sp|Q80U72-2|SCRIB_MOUSE Isoform 2 of Protein scribble homolog OS=Mus musculus GN=Scr	1	57.5202	0.000783164	83.204	1	S	RHAACLVRSEKGLGFSIAGGKGSTPYRAGDG	_GLGFS(ph)IAGGK_	2	493.739	0.4188	8.7302	5.9032	10.103	6.9918	7.8334	5.5088
Q7M6Y3-6;Q7M6Y3-5;Q7M6Y3;Q7M6Y3-2;Q7M6Y3-3;Q7M6Y3-4	T301;301;301;301;301;301	Q7M6Y3-6	Phosphatidylinositol-binding clathrin assembly protein	Picalm	>sp|Q7M6Y3-6|PICA_MOUSE Isoform 6 of Phosphatidylinositol-binding clathrin assembly protein OS=Mus musculus GN=Picalm;>sp|Q7M6Y3-5|PICA_MOUSE Isoform 5 of Phosphatidylinositol-binding clathrin assembly protein OS=Mus musculus GN=Picalm;>sp|Q7M6Y3|PICA_MOUS	0.927712	13.6411	1.52e-12	129.22	1	T	EGKKIKDSTAASRATTLSNAVSSLASTGLSL	_ATT(ph)LSNAVSSLASTGLSLTK_	3	668.008	-3.842	8.7238	5.3252	7.2593	4.1872	16.963	10.38
Q69ZX6	S737	Q69ZX6	MORC family CW-type zinc finger protein 2A	Morc2a	>sp|Q69ZX6|MOR2A_MOUSE MORC family CW-type zinc finger protein 2A OS=Mus musculus GN=Morc2a PE=1 SV=2	1	47.3706	4.2e-104	261.93	2	S	EPPVKQSVATSGRKRSLAVSDEEEAEEEAEK	_S(ph)LAVS(ph)DEEEAEEEAEKR_	3	694.271	-2.0811	8.7205	8.9648	8.6759	8.9026	8.8736	9.1456
Q8K327	S237	Q8K327	Chromosome alignment-maintaining phosphoprotein 1	Champ1	>sp|Q8K327|CHAP1_MOUSE Chromosome alignment-maintaining phosphoprotein 1 OS=Mus musculus GN=Champ1 PE=1 SV=1	0.944902	14.7546	1.09e-05	71.904	2	S	SFADTGAAPSALSPESPVLATSPEPWGPSLS	_HSSFADTGAAPSALSPES(ph)PVLATSPEPWGPSLS(ph)ASPESR_	3	1346.6	2.5757	8.702	17.887	8.702	17.887
P48025;E9PWE9	Y346;323	P48025	Tyrosine-protein kinase SYK;Tyrosine-protein kinase	Syk;Syk	>sp|P48025|KSYK_MOUSE Tyrosine-protein kinase SYK OS=Mus musculus GN=Syk PE=1 SV=2;>tr|E9PWE9|E9PWE9_MOUSE Spleen tyrosine kinase OS=Mus musculus GN=Syk PE=4 SV=1	0.998848	29.5624	7.16e-74	247.74	1;2	Y	QREALPMDTEVYESPYADPEEIRPKEVYLDR	_EALPM(ox)DTEVYESPY(ph)ADPEEIRPK_	3	925.742	0.66302	8.6444	4.5772	1.5209	0.77293	1.7764	1.0977	10.272	4.6857	8.6815	4.903
D3Z5I1;Q3UPF5;Q3UPF5-2;G3X9X5	Y184;184;184;184	D3Z5I1	Zinc finger CCCH-type antiviral protein 1	Zc3hav1;Zc3hav1;Zc3hav1	>tr|D3Z5I1|D3Z5I1_MOUSE Uncharacterized protein OS=Mus musculus GN=Zc3hav1 PE=4 SV=1;>sp|Q3UPF5|ZCCHV_MOUSE Zinc finger CCCH-type antiviral protein 1 OS=Mus musculus GN=Zc3hav1 PE=1 SV=1;>sp|Q3UPF5-2|ZCCHV_MOUSE Isoform 2 of Zinc finger CCCH-type antiviral	0.988938	19.5133	5.13e-06	109.66	1	Y	ERLHICEHFTRGNCSYLNCLRSHNLMDRKVL	_GNC(ne)SY(ph)LNC(ne)LR_	2	736.789	-0.38627	8.6072	11.497					8.6072	11.497	7.6479	10.314
Q9ES52-2;Q9ES52;Q9ES52-5;Q9ES52-3;Q9ES52-4;Q9ES52-6	S296;297;34;297;296;34	Q9ES52-2	Phosphatidylinositol 3,4,5-trisphosphate 5-phosphatase 1	Inpp5d	>sp|Q9ES52-2|SHIP1_MOUSE Isoform 2 of Phosphatidylinositol-3,4,5-trisphosphate 5-phosphatase 1 OS=Mus musculus GN=Inpp5d;>sp|Q9ES52|SHIP1_MOUSE Phosphatidylinositol-3,4,5-trisphosphate 5-phosphatase 1 OS=Mus musculus GN=Inpp5d PE=1 SV=2;>sp|Q9ES52-5|SHIP1_	0.99999	50.02	0.00114733	64.104	1	S	VKSLLHEGSESTNRRSLIPPVTFEVKSESLG	_S(ph)LIPPVTFEVK_	2	655.344	-0.47637	8.5184	7.1947	8.5184	7.1947	8.1233	7.2348
O54824-2;O54824	S141;839	O54824-2	Pro-interleukin-16;Interleukin-16	Il16	>sp|O54824-2|IL16_MOUSE Isoform 2 of Pro-interleukin-16 OS=Mus musculus GN=Il16;>sp|O54824|IL16_MOUSE Pro-interleukin-16 OS=Mus musculus GN=Il16 PE=1 SV=3	0.999964	44.4937	1.18e-76	244.18	1	S	GPQPQASSSIRQRISSFENFGSSQLPDRGVQ	_ISS(ph)FENFGSSQLPDRGVQR_	3	735.343	-0.31189	8.4878	8.7762	8.6985	8.4964	8.4585	9.1103
A6H6A9	S480	A6H6A9	Rab GTPase-activating protein 1-like	Rabgap1l	>sp|A6H6A9|RBG1L_MOUSE Rab GTPase-activating protein 1-like OS=Mus musculus GN=Rabgap1l PE=1 SV=1	0.768427	7.5301	0.00208203	47.415	3	S	DKEEPITPTSAGGPMSPQEDEAEEESDNELS	_ESDKEEPIT(ph)PTSAGGPM(ox)S(ph)PQEDEAEEES(ph)DNELSSGTGDVSK_	4	1131.18	0.60296	8.456	11.526	8.456	11.526
Q6PGL7;Q6PGL7-2;E9PY74	S832;832;832	Q6PGL7	WASH complex subunit FAM21	Fam21;D6Wsu116e	>sp|Q6PGL7|FAM21_MOUSE WASH complex subunit FAM21 OS=Mus musculus GN=Fam21 PE=1 SV=1;>sp|Q6PGL7-2|FAM21_MOUSE Isoform 2 of WASH complex subunit FAM21 OS=Mus musculus GN=Fam21;>tr|E9PY74|E9PY74_MOUSE DNA segment, Chr 6, Wayne State University 116,-expressed	0.917428	10.4574	8.82e-89	280.31	1	S	QDGREKGLKTDSRPKSTGVFQDEELLFSHKL	_S(ph)TGVFQDEELLFSHK_	2	908.911	0.38718	8.4364	8.0476	7.7939	7.0558	8.7398	8.099
Q9Z1S8;Q3ZB57	S142;142	Q9Z1S8	GRB2-associated-binding protein 2	Gab2;Gab2	>sp|Q9Z1S8|GAB2_MOUSE GRB2-associated-binding protein 2 OS=Mus musculus GN=Gab2 PE=1 SV=2;>tr|Q3ZB57|Q3ZB57_MOUSE Growth factor receptor bound protein 2-associated protein 2 OS=Mus musculus GN=Gab2 PE=2 SV=1	0.81041	12.3889	0.00520807	44.708	2	S	TDSLRNLSSASHGPRSSPAEFSSSQHLLRER	_NLSSASHGPRS(ph)S(ph)PAEFSSSQHLLR_	4	678.804	-1.4875	8.4251	4.4686	8.4251	4.4686
Q9Z1S8;Q3ZB57	S143;143	Q9Z1S8	GRB2-associated-binding protein 2	Gab2;Gab2	>sp|Q9Z1S8|GAB2_MOUSE GRB2-associated-binding protein 2 OS=Mus musculus GN=Gab2 PE=1 SV=2;>tr|Q3ZB57|Q3ZB57_MOUSE Growth factor receptor bound protein 2-associated protein 2 OS=Mus musculus GN=Gab2 PE=2 SV=1	0.81041	12.3889	0.00520807	44.708	2	S	DSLRNLSSASHGPRSSPAEFSSSQHLLRERK	_NLSSASHGPRS(ph)S(ph)PAEFSSSQHLLR_	4	678.804	-1.4875	8.4251	4.4686	8.4251	4.4686
B1AST8;Q60592;B1AST7;E9QLW6;E9Q1Q1;B1AST5;B1AST6	S149;149;149;210;210;66;65	B1AST8	Microtubule-associated serine/threonine-protein kinase 2	Mast2;Mast2;Mast2;Mast2;Mast2;Mast2;Mast2	>tr|B1AST8|B1AST8_MOUSE Microtubule associated serine/threonine kinase 2 OS=Mus musculus GN=Mast2 PE=4 SV=1;>sp|Q60592|MAST2_MOUSE Microtubule-associated serine/threonine-protein kinase 2 OS=Mus musculus GN=Mast2 PE=1 SV=1;>tr|B1AST7|B1AST7_MOUSE Microtubu	1	76.2338	3.13e-09	111.45	1	S	HGHTGNSPLDSPRNFSPNAPAHFSFVPARRT	_NFS(ph)PNAPAHFSFVPAR_	3	613.617	0.53402	8.3891	8.3164	6.227	6.1057	9.4806	9.4923
D3Z3A0;Q9DCL8	S20;20	D3Z3A0;Q9DCL8	Protein phosphatase inhibitor 2	Ppp1r2;Ppp1r2	>tr|D3Z3A0|D3Z3A0_MOUSE MCG126099, isoform CRA_b OS=Mus musculus GN=Ppp1r2 PE=4 SV=1;>sp|Q9DCL8|IPP2_MOUSE Protein phosphatase inhibitor 2 OS=Mus musculus GN=Ppp1r2 PE=1 SV=3	0.953426	13.123	1.21e-12	117.52	1	S	TASHRPIKGILKNKTSAASPPVVPSAEQPRP	_NKTS(ph)AASPPVVPSAEQPRPIVEEELSK_	3	980.829	-0.51757	8.3878	6.0676	7.9075	5.5425	9.8771	7.0622
Q8VDP4	S124	Q8VDP4	DBIRD complex subunit KIAA1967 homolog		>sp|Q8VDP4|K1967_MOUSE Protein KIAA1967 homolog OS=Mus musculus PE=1 SV=2	1	82.3143	1.14e-36	183.49	1	S	NAVKVQTLSNQPLLKSPAPPLLHVAALGQKQ	_VQTLSNQPLLKS(ph)PAPPLLHVAALGQK_	4	700.893	0.59405	8.3751	7.8814	9.2576	8.232	8.1483	7.5749
D3Z091;E9QAN8	S224;224	D3Z091		Pik3c2b;Pik3c2b	>tr|D3Z091|D3Z091_MOUSE Phosphoinositide-3-kinase, class 2, beta polypeptide (Fragment) OS=Mus musculus GN=Pik3c2b PE=4 SV=1;>tr|E9QAN8|E9QAN8_MOUSE Uncharacterized protein OS=Mus musculus GN=Pik3c2b PE=4 SV=1	0.952947	13.071	2.45e-05	85.872	1	S	EGELPDGRGQGHTLGSVDYDGINDAITRLNL	_GQGHTLGS(ph)VDYDGINDAITR_	3	723.658	0.33847	8.3654	8.0806	8.1115	6.791	8.6272	9.6151
Q9D7V2;G3X915	S29;29	Q9D7V2	LysM and putative peptidoglycan-binding domain-containing protein 2	Lysmd2;Lysmd2	>sp|Q9D7V2|LYSM2_MOUSE LysM and putative peptidoglycan-binding domain-containing protein 2 OS=Mus musculus GN=Lysmd2 PE=2 SV=2;>tr|G3X915|G3X915_MOUSE LysM, putative peptidoglycan-binding, domain containing 2, isoform CRA_b OS=Mus musculus GN=Lysmd2 PE=4 S	0.834946	10.9719	1.1e-26	177.91	1	S	GPRAHRPSAPSPPPRSRSTSEPEEAELSLSL	_S(ph)RSTSEPEEAELSLSLAR_	3	681.319	0.031822	8.3466	7.2966			8.3466	7.2966
Q80UI5;P26450	Y337;607	Q80UI5	Phosphatidylinositol 3-kinase regulatory subunit alpha	Pik3r1;Pik3r1	>tr|Q80UI5|Q80UI5_MOUSE Phosphatidylinositol 3-kinase, regulatory subunit, polypeptide 1 (P85 alpha) OS=Mus musculus GN=Pik3r1 PE=2 SV=1;>sp|P26450|P85A_MOUSE Phosphatidylinositol 3-kinase regulatory subunit alpha OS=Mus musculus GN=Pik3r1 PE=1 SV=2	0.985667	20.8257	2.97e-44	194.25	1	Y	KKLNEWLGNENTEDQYSLVEDDEDLPHHDEK	_KLNEWLGNENTEDQY(ph)SLVEDDEDLPHHDEK_	5	739.12	0.38704	8.3296	5.9687					9.1079	5.477	7.7059	6.5561
P35283;A2CG35	S105;153	P35283	Ras-related protein Rab-12	Rab12;Rab12	>sp|P35283|RAB12_MOUSE Ras-related protein Rab-12 OS=Mus musculus GN=Rab12 PE=1 SV=3;>tr|A2CG35|A2CG35_MOUSE RAB12, member RAS oncogene family OS=Mus musculus GN=Rab12 PE=3 SV=1	0.999999	59.4474	6.04e-09	139.19	1	S	IRLQIWDTAGQERFNSITSAYYRSAKGIILV	_FNS(ph)ITSAYYR_	2	651.282	0.061823	8.3175	7.2514	8.3175	7.3638	8.3059	7.2514
Q9DAM7	S76	Q9DAM7	UPF0444 transmembrane protein C12orf23 homolog		>sp|Q9DAM7|CL023_MOUSE UPF0444 transmembrane protein C12orf23 homolog OS=Mus musculus PE=2 SV=1	0.994524	22.9541	0.00186406	65.022	1	S	GKSLEVTKTAVTTVPSMGIGLVKGGVSAVAG	_TAVTTVPS(ph)M(ox)GIGLVK_	2	785.402	0.13607	8.2984	8.2143	4.6439	5.3812	14.829	12.539
P17809	S465	P17809	Solute carrier family 2, facilitated glucose transporter member 1	Slc2a1	>sp|P17809|GTR1_MOUSE Solute carrier family 2, facilitated glucose transporter member 1 OS=Mus musculus GN=Slc2a1 PE=1 SV=4	1	102.498	8.24e-07	123.28	1	S	FKVPETKGRTFDEIASGFRQGGASQSDKTPE	_TFDEIAS(ph)GFR_	2	611.761	0.70389	8.2982	11.657	9.3392	11.657	7.8494	11.536
Q3UEB3-3;Q3UEB3-2;Q3UEB3	T254;302;319	Q3UEB3-3	Poly(U)-binding-splicing factor PUF60	Puf60	>sp|Q3UEB3-3|PUF60_MOUSE Isoform 3 of Poly(U)-binding-splicing factor PUF60 OS=Mus musculus GN=Puf60;>sp|Q3UEB3-2|PUF60_MOUSE Isoform 2 of Poly(U)-binding-splicing factor PUF60 OS=Mus musculus GN=Puf60;>sp|Q3UEB3|PUF60_MOUSE Poly(U)-binding-splicing factor	0.999999	59.3724	2.1e-14	118.42	1;2	T	VGKAVTPPMPLLTPATPGGLPPAAAVAAAAA	_AVTPPMPLLT(ph)PAT(ph)PGGLPPAAAVAAAAATAK_	3	985.5	0.41395	8.2114	9.2386	11.127	11.309	6.2879	7.5778
Q9WTV7	S269	Q9WTV7	E3 ubiquitin-protein ligase RLIM	Rlim	>sp|Q9WTV7|RNF12_MOUSE E3 ubiquitin-protein ligase RLIM OS=Mus musculus GN=Rlim PE=1 SV=2	1	63.2903	0.00084785	77.776	1	S	GSSRTRHHVTLRQQISGPELLGRGLFAASGS	_QQIS(ph)GPELLGR_	2	639.316	0.15336	8.1621	9.9526	8.4545	10.746	6.3421	7.5567
Q2TBA3-3;Q2TBA3-2;Q2TBA3	S279;811;822	Q2TBA3-3	Mucosa-associated lymphoid tissue lymphoma translocation protein 1 homolog	Malt1	>sp|Q2TBA3-3|MALT1_MOUSE Isoform 3 of Mucosa-associated lymphoid tissue lymphoma translocation protein 1 homolog OS=Mus musculus GN=Malt1;>sp|Q2TBA3-2|MALT1_MOUSE Isoform 2 of Mucosa-associated lymphoid tissue lymphoma translocation protein 1 homolog OS=Mu	0.898832	9.69566	9.06e-06	101.04	1	S	GRSNVPVETTDEMPFSFSDRLMISEN_____	_SNVPVETTDEM(ox)PFS(ph)FSDR_	3	718.629	-1.5396	8.1565	1.9738	7.4914	1.2572	8.8806	3.099
Q9QZQ1-2;E9Q852;Q9QZQ1;E9Q316;E9Q9C3;F7C3I9	S1704;1705;1719;1720;1726;279	Q9QZQ1-2	Afadin	Mllt4;Mllt4;Mllt4;Mllt4;Mllt4	>sp|Q9QZQ1-2|AFAD_MOUSE Isoform 1 of Afadin OS=Mus musculus GN=Mllt4;>tr|E9Q852|E9Q852_MOUSE Uncharacterized protein OS=Mus musculus GN=Mllt4 PE=4 SV=1;>sp|Q9QZQ1|AFAD_MOUSE Afadin OS=Mus musculus GN=Mllt4 PE=1 SV=3;>tr|E9Q316|E9Q316_MOUSE Uncharacterized	0.999966	44.7571	2.33e-26	160.04	1	S	PPPQRNASYLKTQVLSPDSLFTAKFVAYDEE	_TQVLS(ph)PDSLFTAK_	2	743.863	-0.172	8.1534	12.257	7.9797	11.556	8.1534	12.257
E9Q3G8	S603	E9Q3G8		Nup153	>tr|E9Q3G8|E9Q3G8_MOUSE Uncharacterized protein OS=Mus musculus GN=Nup153 PE=4 SV=1	1	97.4499	1.58e-13	135.95	1	S	PCEDPFTPAKILREGSVLDILKTPGFASPKV	_ILREGS(ph)VLDILK_	3	479.269	0.19911	8.1298	4.9955	7.2836	4.5649	9.2853	6.6241
Q3UU41	Y120	Q3UU41	SLP adapter and CSK-interacting membrane protein	Scimp	>sp|Q3UU41|SCIMP_MOUSE SLP adapter and CSK-interacting membrane protein OS=Mus musculus GN=Scimp PE=1 SV=1	1	79.9848	5.1e-68	222.36	1	Y	KKVFAISGSTEPENDYDDVEIPATTETQHSK	_KVFAISGSTEPENDY(ph)DDVEIPATTETQHSK_	4	847.883	0.43822	8.1284	5.9358	6.0082	3.8369	5.2484	4.2439	11.395	5.9061	8.257	6.4053
Q61166	S155	Q61166	Microtubule-associated protein RP/EB family member 1	Mapre1	>sp|Q61166|MARE1_MOUSE Microtubule-associated protein RP/EB family member 1 OS=Mus musculus GN=Mapre1 PE=1 SV=3	0.916144	11.4549	2.93e-05	70.994	1	S	SLVAPALSKPKKPLGSSTAAPQRPIATQRTT	_KPLGS(ph)STAAPQRPIATQR_	3	653.677	-0.85632	8.1161	9.1105			8.1161	9.1105
B0QZH9;Q8BSN5;Q8BSN5-3;Q8BSN5-2	S137;147;17;80	B0QZH9	PHD finger protein 23	Phf23;Phf23	>tr|B0QZH9|B0QZH9_MOUSE PHD finger protein 23 (Fragment) OS=Mus musculus GN=Phf23 PE=4 SV=1;>sp|Q8BSN5|PHF23_MOUSE PHD finger protein 23 OS=Mus musculus GN=Phf23 PE=2 SV=2;>sp|Q8BSN5-3|PHF23_MOUSE Isoform 3 of PHD finger protein 23 OS=Mus musculus GN=Phf23	0.999994	53.9905	7.63e-32	142.73	2	S	KLKDSLFDLDGPKVASPLSPTSLTHTSRPPA	_VAS(ph)PLS(ph)PTSLTHTSRPPAALAPVPLSQGDLSQPR_	3	1203.6	1.8898	8.1149	6.5362	12.094	8.824	4.056	3.9571
Q80U93	S492	Q80U93	Nuclear pore complex protein Nup214	Nup214	>sp|Q80U93|NU214_MOUSE Nuclear pore complex protein Nup214 OS=Mus musculus GN=Nup214 PE=1 SV=2	0.944031	15.3199	1.68e-20	175.74	1	S	PSVFSFGPSSFKSSASVTGEPPLYPTGSDSS	_SSAS(ph)VTGEPPLYPTGSDSSR_	2	1037.95	0.35261	8.0191	6.6001	1.739	1.0508	8.0191	6.6001
Q5Y5T1-2;Q5Y5T1	Y315;327	Q5Y5T1-2	Probable palmitoyltransferase ZDHHC20	Zdhhc20	>sp|Q5Y5T1-2|ZDH20_MOUSE Isoform 2 of Probable palmitoyltransferase ZDHHC20 OS=Mus musculus GN=Zdhhc20;>sp|Q5Y5T1|ZDH20_MOUSE Probable palmitoyltransferase ZDHHC20 OS=Mus musculus GN=Zdhhc20 PE=2 SV=1	0.931049	11.3098	0.00135127	49.537	1	Y	VGMDPEQASVANQSDYVRSIGSNQPFPIKPL	_LVGM(ox)DPEQASVANQSDY(ph)VR_	3	725.652	0.13788	7.9889	5.7202					7.9889	5.7202
B9EKS2;Q6ZPY7;Q6ZPY7-2	S799;599;599	B9EKS2	Lysine-specific demethylase 3B	Kdm3b;Kdm3b	>tr|B9EKS2|B9EKS2_MOUSE Jumonji domain containing 1B OS=Mus musculus GN=Kdm3b PE=2 SV=1;>sp|Q6ZPY7|KDM3B_MOUSE Lysine-specific demethylase 3B OS=Mus musculus GN=Kdm3b PE=1 SV=2;>sp|Q6ZPY7-2|KDM3B_MOUSE Isoform 2 of Lysine-specific demethylase 3B OS=Mus mus	1	82.0082	0.00130863	108.47	1	S	FAQENKAPFEAVKRFSLDERSLACRQDSDSS	_RFS(ph)LDER_	2	501.724	0.84439	7.9749	8.3917	8.1224	8.4559	7.8302	8.328
A2AQ25;E9QAU4;A2AQ25-2;A2AQ25-4;D3Z781;A2AQ25-3;A2AQ25-8;Q8BHR1;A2AQ25-9;A2AQ25-6;F8WHU1;A2AQ25-5	S353;404;71;353;353;353;353;273;71;71;71;71	A2AQ25	Sickle tail protein	Skt;Etl4;Etl4;Etl4;Etl4	>sp|A2AQ25|SKT_MOUSE Sickle tail protein OS=Mus musculus GN=Skt PE=1 SV=1;>tr|E9QAU4|E9QAU4_MOUSE Uncharacterized protein OS=Mus musculus GN=Etl4 PE=4 SV=1;>sp|A2AQ25-2|SKT_MOUSE Isoform 2 of Sickle tail protein OS=Mus musculus GN=Skt;>sp|A2AQ25-4|SKT_MOUS	0.999196	31.4273	0.000935286	92.611	1	S	MAIPGNATIPRDRLSSLPVSRSISPSPSAIL	_LSS(ph)LPVSR_	2	469.739	0.95134	7.9161	6.0134	7.2031	5.7403	8.7306	6.7007
Q6P5E6;Q6P5E6-2	S414;165	Q6P5E6	ADP-ribosylation factor-binding protein GGA2	Gga2	>sp|Q6P5E6|GGA2_MOUSE ADP-ribosylation factor-binding protein GGA2 OS=Mus musculus GN=Gga2 PE=1 SV=1;>sp|Q6P5E6-2|GGA2_MOUSE Isoform 2 of ADP-ribosylation factor-binding protein GGA2 OS=Mus musculus GN=Gga2	1	96.7725	1.94e-43	221.85	1;2	S	GIQSLSADRNLLDLFSPQPSPGLNYVPQKSI	_NLLDLFS(ph)PQPS(ph)PGLNYVPQK_	3	796.374	-1.3646	7.8902	8.1868	8.009	8.1867	7.7732	8.187
D3YZP9	S237	D3YZP9	Coiled-coil domain-containing protein 6	Ccdc6	>sp|D3YZP9|CCDC6_MOUSE Coiled-coil domain-containing protein 6 OS=Mus musculus GN=Ccdc6 PE=3 SV=1	1	53.9979	1.71e-20	168.79	1;2	S	RILQEKLDQPVSAPPSPRDISMEIDSPENMM	_RILQEKLDQPVS(ph)APPS(ph)PR_	4	548.522	-0.57577	7.8746	2.2243	10.147	2.72	3.6112	2.153
Q8BSH9;P28656;E9PW66	S69;69;96	Q8BSH9	Nucleosome assembly protein 1-like 1	Nap1l1;Nap1l1;Nap1l1	>tr|Q8BSH9|Q8BSH9_MOUSE Nucleosome assembly protein 1-like 1, isoform CRA_b OS=Mus musculus GN=Nap1l1 PE=2 SV=1;>sp|P28656|NP1L1_MOUSE Nucleosome assembly protein 1-like 1 OS=Mus musculus GN=Nap1l1 PE=1 SV=2;>tr|E9PW66|E9PW66_MOUSE Uncharacterized protein	0.999995	52.6156	2.26e-19	160.52	1	S	ERLDGLVDTPTGYIESLPKVVKRRVNALKNL	_LDGLVDTPTGYIES(ph)LPK_	2	949.463	-0.56754	7.8684	10.979	7.8684	11.25	8.0959	10.597
Q8BZ03	S711	Q8BZ03	Serine/threonine-protein kinase D2	Prkd2	>sp|Q8BZ03|KPCD2_MOUSE Serine/threonine-protein kinase D2 OS=Mus musculus GN=Prkd2 PE=1 SV=1	0.999998	57.0849	6.72e-73	234.99	1;2	S	DFGFARIIGEKSFRRSVVGTPAYLAPEVLLN	_S(ph)VVGTPAYLAPEVLLNQGYNR_	2	1171.08	-0.45417	7.8539	6.3563	7.4373	5.9476	8.418	6.8727
P11911	Y204	P11911	B-cell antigen receptor complex-associated protein alpha chain	Cd79a	>sp|P11911|CD79A_MOUSE B-cell antigen receptor complex-associated protein alpha chain OS=Mus musculus GN=Cd79a PE=1 SV=2	1	54.1669	1.56e-17	166.42	1;2	Y	DCSMYEDISRGLQGTYQDVGNLHIGDAQLEK	_GLQGT(ph)Y(ph)QDVGNLHIGDAQLEKP_	3	838.375	0.82883	7.8422	6.0474	8.2088	6.6963	8.4907	7.4465	7.5787	5.499	6.7393	5.6793
E9QMS3;B2RRE7	Y171;282	E9QMS3	OTU domain-containing protein 4	Otud4;Otud4	>tr|E9QMS3|E9QMS3_MOUSE OTU domain-containing 4 OS=Mus musculus GN=Otud4 PE=4 SV=1;>sp|B2RRE7|OTUD4_MOUSE OTU domain-containing protein 4 OS=Mus musculus GN=Otud4 PE=1 SV=1	0.999998	60.0852	0.0010105	61.821	1	Y	QAQQKRDYSIAAGLQYEVGDKCHQVRLDHNG	_RDYSIAAGLQY(ph)EVGDK_	3	622.287	1.1043	7.8036	3.4122					7.8036	3.4122
Q9R0L6;Q9R0L6-2	S93;93	Q9R0L6	Pericentriolar material 1 protein	Pcm1	>sp|Q9R0L6|PCM1_MOUSE Pericentriolar material 1 protein OS=Mus musculus GN=Pcm1 PE=1 SV=2;>sp|Q9R0L6-2|PCM1_MOUSE Isoform 2 of Pericentriolar material 1 protein OS=Mus musculus GN=Pcm1	1	78.1601	1.1e-49	203.64	1	S	KIPHTFPHSRYMTQMSVPEQAELEKLKQRIN	_YM(ox)TQMS(ph)VPEQAELEK_	2	940.396	0.45029	7.7975	7.6443	7.7921	7.1143	8.046	7.6813
Q5PSV9;E9QK89	S157;157	Q5PSV9	Mediator of DNA damage checkpoint protein 1	Mdc1;Mdc1	>sp|Q5PSV9|MDC1_MOUSE Mediator of DNA damage checkpoint protein 1 OS=Mus musculus GN=Mdc1 PE=1 SV=1;>tr|E9QK89|E9QK89_MOUSE Uncharacterized protein OS=Mus musculus GN=Mdc1 PE=4 SV=1	0.999018	30.0754	0.00276329	68.536	1	S	RSLLTIEKTPRIRIESQNSRVLLAADSEEEG	_IRIES(ph)QNSR_	3	394.859	2.0857	7.7595	5.8291	7.7595	5.8291	6.3365	6.3992
P19426-2;P19426;G3UY39	S51;51;51	P19426-2	Negative elongation factor E	Rdbp;Rdbp	>sp|P19426-2|NELFE_MOUSE Isoform 2 of Negative elongation factor E OS=Mus musculus GN=Rdbp;>sp|P19426|NELFE_MOUSE Negative elongation factor E OS=Mus musculus GN=Rdbp PE=1 SV=2;>tr|G3UY39|G3UY39_MOUSE RD RNA-binding protein (Fragment) OS=Mus musculus GN=Rd	0.992229	21.0613	2.32e-13	155.73	1	S	SSSGPASQGGVKRSLSEQPVVDTATATEQAK	_SLS(ph)EQPVVDTATATEQAK_	2	977.954	0.48349	7.7562	5.322	8.1729	5.9104	7.1563	5.0931
Q00422;E9Q6K9	S303;135	Q00422	GA-binding protein alpha chain	Gabpa;Gabpa	>sp|Q00422|GABPA_MOUSE GA-binding protein alpha chain OS=Mus musculus GN=Gabpa PE=1 SV=2;>tr|E9Q6K9|E9Q6K9_MOUSE GA repeat-binding protein, alpha OS=Mus musculus GN=Gabpa PE=4 SV=1	1	48.2881	4.91e-06	126.09	1;2	S	NSSAKAAKVQRSPRISGEDRSSPGNRTGNNG	_VQRS(ph)PRIS(ph)GEDR_	3	520.562	1.5966	7.7528	7.2702	6.5219	6.3844	7.7528	7.2702
P16951-2;A2AQE9;G3UXC3;P16951;A2AQF0;Q3UKS5	T51;51;51;51;51;51	P16951-2	Cyclic AMP-dependent transcription factor ATF-2	Atf2;Atf2;Atf2;Atf2;Atf2	>sp|P16951-2|ATF2_MOUSE Isoform 2 of Cyclic AMP-dependent transcription factor ATF-2 OS=Mus musculus GN=Atf2;>tr|A2AQE9|A2AQE9_MOUSE Activating transcription factor 2 (Fragment) OS=Mus musculus GN=Atf2 PE=4 SV=1;>tr|G3UXC3|G3UXC3_MOUSE Uncharacterized prot	0.997427	25.2043	4.83e-49	241.25	2	T	KFGPARNDSVIVADQTPTPTRFLKNCEEVGL	_NDSVIVADQT(ph)PT(ph)PTR_	2	887.376	-1.0635	7.6948	7.0231	9.0807	8.7646	6.0526	6.8952
E0CYE6;Q3TWL2;F8WHW3	S169;169;162	E0CYE6	Transmembrane protein 55B	Tmem55b;Tmem55b;Tmem55b	>tr|E0CYE6|E0CYE6_MOUSE Transmembrane protein 55b (Fragment) OS=Mus musculus GN=Tmem55b PE=4 SV=1;>sp|Q3TWL2|TM55B_MOUSE Transmembrane protein 55B OS=Mus musculus GN=Tmem55b PE=1 SV=1;>tr|F8WHW3|F8WHW3_MOUSE Uncharacterized protein OS=Mus musculus GN=Tmem5	1	63.2024	5.74e-11	120.83	1	S	CKRIINLGPVHPGPLSPEPQPMGVRVICGHC	_RIINLGPVHPGPLS(ph)PEPQPM(ox)GVR_	3	853.108	0.61838	7.6608	10.213	9.4342	10.949	5.6989	6.5037
A2AUP3;A2AUP1;Q7TS91;A2AUP5;A2AUP4;A7UAK8;A7UAK5	S467;467;467;467;496;496;496	A2AUP3		Pfkfb3;Pfkfb3;Pfkfb3;Pfkfb3;Pfkfb3;Pfkfb3;Pfkfb3	>tr|A2AUP3|A2AUP3_MOUSE 6-phosphofructo-2-kinase/fructose-2,6-biphosphata se 3 OS=Mus musculus GN=Pfkfb3 PE=4 SV=1;>tr|A2AUP1|A2AUP1_MOUSE 6-phosphofructo-2-kinase/fructose-2,6-biphosphata se 3 OS=Mus musculus GN=Pfkfb3 PE=4 SV=1;>tr|Q7TS91|Q7TS91_MOUSE 6-	0.999549	32.5273	7.31e-05	81.144	2	S	GPNPLMRRNSVTPLASPEPTKKPRINSFEER	_RNS(ph)VTPLAS(ph)PEPTK_	2	828.873	1.3682	7.5859	8.3112	8.3245	8.3407	6.749	8.3112
Q8C050-2;Q8C050	S380;380	Q8C050-2	Ribosomal protein S6 kinase alpha-5	Rps6ka5	>sp|Q8C050-2|KS6A5_MOUSE Isoform 1 of Ribosomal protein S6 kinase alpha-5 OS=Mus musculus GN=Rps6ka5;>sp|Q8C050|KS6A5_MOUSE Ribosomal protein S6 kinase alpha-5 OS=Mus musculus GN=Rps6ka5 PE=1 SV=2	1	80.0569	1.6e-06	135.76	1;2	S	QSSERLFQGYSFVAPSILFKRNAAVIDPLQF	_LFQGYS(ph)FVAPS(ph)ILFKR_	3	678.328	0.6545	7.5359	8.126	22.259	24.437	4.5041	4.4089
O54941	S204	O54941	SWI/SNF-related matrix-associated actin-dependent regulator of chromatin subfamily E member 1	Smarce1	>sp|O54941|SMCE1_MOUSE SWI/SNF-related matrix-associated actin-dependent regulator of chromatin subfamily E member 1 OS=Mus musculus GN=Smarce1 PE=1 SV=1	0.999985	48.5921	0.000160618	90.718	1	S	KHTATARFQRNHRLISEILSESVVPDVRSVV	_LIS(ph)EILSESVVPDVR_	2	868.448	1.9224	7.5238	7.062	6.4881	5.7105	8.8031	8.8181
A2AUP3;A2AUP1;Q7TS91;A2AUP5;A2AUP4;A7UAK8;A7UAK5	S478;478;478;478;507;507;507	A2AUP3		Pfkfb3;Pfkfb3;Pfkfb3;Pfkfb3;Pfkfb3;Pfkfb3;Pfkfb3	>tr|A2AUP3|A2AUP3_MOUSE 6-phosphofructo-2-kinase/fructose-2,6-biphosphata se 3 OS=Mus musculus GN=Pfkfb3 PE=4 SV=1;>tr|A2AUP1|A2AUP1_MOUSE 6-phosphofructo-2-kinase/fructose-2,6-biphosphata se 3 OS=Mus musculus GN=Pfkfb3 PE=4 SV=1;>tr|Q7TS91|Q7TS91_MOUSE 6-	1	51.2762	0.00257196	98.044	1	S	TPLASPEPTKKPRINSFEERVASTSAALPSC	_INS(ph)FEER_	2	487.703	1.88	7.4703	9.8176	9.1031	12.43	3.7337	5.4955
B2RXW8;B8QI33;Q3UJC0	T1198;1224;214	B2RXW8		Ppfia1;Ppfia1;Ppfia1	>tr|B2RXW8|B2RXW8_MOUSE Ppfia1 protein OS=Mus musculus GN=Ppfia1 PE=2 SV=1;>tr|B8QI33|B8QI33_MOUSE Liprin-alpha 1 OS=Mus musculus GN=Ppfia1 PE=2 SV=1;>tr|Q3UJC0|Q3UJC0_MOUSE Uncharacterized protein OS=Mus musculus GN=Ppfia1 PE=2 SV=1	1	75.3924	1.66e-89	274.08	1	T	FRPKDIRGLASGSAETLPANFRVTSSMSSPS	_GLASGSAET(ph)LPANFR_	2	785.867	0.20249	7.4474	4.7639	7.4474	4.6987	7.022	4.86
Q8BG30	T277	Q8BG30	Negative elongation factor A	Whsc2	>sp|Q8BG30|NELFA_MOUSE Negative elongation factor A OS=Mus musculus GN=Whsc2 PE=1 SV=1	0.799627	6.01348	6.67e-23	128.65	1	T	LNTVGAGREAKRRRKTLDTEVVEKPTKEETV	_T(ph)LDTEVVEKPTKEETVVENATPDYAAGLVSTQK_	3	1214.93	1.5033	7.4354	6.6953	8.1897	6.881	6.7506	6.5145
Q3TYA6	S400	Q3TYA6	M-phase phosphoprotein 8	Mphosph8	>sp|Q3TYA6|MPP8_MOUSE M-phase phosphoprotein 8 OS=Mus musculus GN=Mphosph8 PE=1 SV=1	0.999999	62.1471	1.69e-05	124.25	1	S	TLKSSRLSGEEKSLKSPDLAEEEKEKKNEPK	_SLKS(ph)PDLAEEEK_	2	713.329	0.071457	7.4306	10.569	8.5241	11.083	6.4774	10.078
F6Q8A4;G3UZI3;E9PWV3;P18653;Q505N6;F6RQA2	S386;270;364;369;380;381	F6Q8A4	Ribosomal protein S6 kinase;Ribosomal protein S6 kinase;Ribosomal protein S6 kinase alpha-1;Ribosomal protein S6 kinase;Ribosomal protein S6 kinase	Rps6ka1;Rps6ka1;Rps6ka1;Rps6ka1;Rps6ka1;Rps6ka1	>tr|F6Q8A4|F6Q8A4_MOUSE Ribosomal protein S6 kinase (Fragment) OS=Mus musculus GN=Rps6ka1 PE=3 SV=1;>tr|G3UZI3|G3UZI3_MOUSE Uncharacterized protein OS=Mus musculus GN=Rps6ka1 PE=4 SV=1;>tr|E9PWV3|E9PWV3_MOUSE Ribosomal protein S6 kinase OS=Mus musculus GN=	1	71.917	1.68e-19	189.15	1	S	GIPPSAGAHQLFRGFSFVATGLMEDDGKPRT	_GFS(ph)FVATGLM(ox)EDDGKPR_	2	961.921	-0.58441	7.4059	6.2112	5.4633	4.3517	8.2698	6.9831
Q8BMC4	S631	Q8BMC4	Nucleolar protein 9	Nop9	>sp|Q8BMC4|CN021_MOUSE Pumilio domain-containing protein C14orf21 homolog OS=Mus musculus PE=2 SV=1	0.997232	25.5663	5.56e-09	192.6	1	S	WEQQQSTVAKRRRALSSILED__________	_ALS(ph)SILED_	1	927.407	-1.27	7.3703	7.8881	7.1487	6.3138	7.5987	8.0266
F6SHD1;Q61084	S352;337	F6SHD1	Mitogen-activated protein kinase kinase kinase 3	Map3k3;Map3k3	>tr|F6SHD1|F6SHD1_MOUSE Uncharacterized protein (Fragment) OS=Mus musculus GN=Map3k3 PE=4 SV=1;>sp|Q61084|M3K3_MOUSE Mitogen-activated protein kinase kinase kinase 3 OS=Mus musculus GN=Map3k3 PE=1 SV=1	0.921496	10.696	3.43e-07	102.64	1	S	MGVAVQYLDPRGRLRSADSENALTVQERNVP	_LRS(ph)ADSENALTVQER_	3	590.279	0.39676	7.3662	6.4403	7.9353	6.7401	5.7223	6.1604
Q6PCP5-2;F7B1A4;F6VAL0	T112;89;89	Q6PCP5-2		Mff;Mff	>sp|Q6PCP5-2|MFF_MOUSE Isoform 2 of Mitochondrial fission factor OS=Mus musculus GN=Mff;>tr|F7B1A4|F7B1A4_MOUSE Mitochondrial fission factor (Fragment) OS=Mus musculus GN=Mff PE=4 SV=1;>tr|F6VAL0|F6VAL0_MOUSE Mitochondrial fission factor (Fragment) OS=Mus	0.999928	41.3016	9.68e-14	136.99	1;2	T	SERPLDFLDLERPLPTPQSEEQSRAVGRLKR	_VLTLSERPLDFLDLERPLPT(ph)PQS(ph)EEQSR_	4	857.165	0.75889	7.3537	2.4291	5.7488	2.3459	9.0011	3.0715
G3X928;Q6NZC7	S860;860	G3X928	SEC23-interacting protein	Sec23ip;Sec23ip	>tr|G3X928|G3X928_MOUSE Sec23 interacting protein, isoform CRA_c OS=Mus musculus GN=Sec23ip PE=4 SV=1;>sp|Q6NZC7|S23IP_MOUSE SEC23-interacting protein OS=Mus musculus GN=Sec23ip PE=1 SV=2	0.948498	12.6521	3.09e-07	130.27	1	S	PHHKGRKRLHLELKESLSRMGSDLKQGFISS	_RLHLELKES(ph)LSR_	4	390.962	0.040872	7.3528	5.2244	6.1823	3.9527	7.9045	5.2244
Q6PNC0;F8WGX5	S922;922	Q6PNC0	DmX-like protein 1	Dmxl1;Dmxl1	>sp|Q6PNC0|DMXL1_MOUSE DmX-like protein 1 OS=Mus musculus GN=Dmxl1 PE=1 SV=1;>tr|F8WGX5|F8WGX5_MOUSE Uncharacterized protein OS=Mus musculus GN=Dmxl1 PE=4 SV=1	0.999996	54.2881	0.000197649	133.23	1	S	WLPEEHYSSSPEKILSPFSQKFQACRANLQS	_ILS(ph)PFSQK_	2	500.249	0.12409	7.3496	10.554	7.5272	10.99	6.7441	10.07
Q80X90	S2478	Q80X90	Filamin-B	Flnb	>sp|Q80X90|FLNB_MOUSE Filamin-B OS=Mus musculus GN=Flnb PE=1 SV=3	0.899954	10.6875	0.00431523	47.806	1	S	SRSPFKAKVTGQRLVSPGSANETSSILVESV	_LVS(ph)PGSANETSSILVESVTR_	2	1063.52	-1.0313	7.3274	6.0075			7.3274	6.0075
Q6ZWV3;P86048	S137;137	Q6ZWV3	60S ribosomal protein L10;60S ribosomal protein L10-like	Rpl10;Rpl10l	>sp|Q6ZWV3|RL10_MOUSE 60S ribosomal protein L10 OS=Mus musculus GN=Rpl10 PE=2 SV=3;>sp|P86048|RL10L_MOUSE 60S ribosomal protein L10-like OS=Mus musculus GN=Rpl10l PE=2 SV=1	1	52.1007	8.48e-06	95.981	1	S	PQGTVARVHIGQVIMSIRTKLQNKEHVIEAL	_VHIGQVIMS(ph)IR_	3	444.9	-0.89478	7.2932	6.5787	8.4971	6.903	7.0475	6.2494
Q8BXG3-2;Q8BXG3;F7B458	S262;347;219	Q8BXG3-2	Intraflagellar transport protein 57 homolog	Ift57;Ift57	>sp|Q8BXG3-2|IFT57_MOUSE Isoform 2 of Intraflagellar transport protein 57 homolog OS=Mus musculus GN=Ift57;>sp|Q8BXG3|IFT57_MOUSE Intraflagellar transport protein 57 homolog OS=Mus musculus GN=Ift57 PE=1 SV=1;>tr|F7B458|F7B458_MOUSE Intraflagellar transpor	0.999999	58.5738	1.88e-08	144.74	1	S	YQQGNGGVTERTRLLSEVTEELEKVKQEMEE	_LLS(ph)EVTEELEK_	2	685.329	0.58803	7.2105	7.0263	7.2105	6.9056	7.4626	7.7931
Q8K1Y2;Q5FWX6;D3Z6I0;D3YU02	S216;216;121;112	Q8K1Y2	Serine/threonine-protein kinase D3	Prkd3;Prkd3;Prkd3;Prkd3	>sp|Q8K1Y2|KPCD3_MOUSE Serine/threonine-protein kinase D3 OS=Mus musculus GN=Prkd3 PE=1 SV=1;>tr|Q5FWX6|Q5FWX6_MOUSE Protein kinase D3 OS=Mus musculus GN=Prkd3 PE=2 SV=1;>tr|D3Z6I0|D3Z6I0_MOUSE Uncharacterized protein OS=Mus musculus GN=Prkd3 PE=4 SV=1;>tr	0.999998	57.5118	9.21e-06	76.899	2	S	PNNCSGVRKRRLSNVSLPGPGLSVPRPLQPE	_RRLS(ph)NVS(ph)LPGPGLSVPR_	3	655.666	-1.9289	7.2026	8.2569	8.2616	9.0908	7.2026	7.8721
Q8K1Y2;Q5FWX6;D3Z6I0;D3YU02	S213;213;118;109	Q8K1Y2	Serine/threonine-protein kinase D3	Prkd3;Prkd3;Prkd3;Prkd3	>sp|Q8K1Y2|KPCD3_MOUSE Serine/threonine-protein kinase D3 OS=Mus musculus GN=Prkd3 PE=1 SV=1;>tr|Q5FWX6|Q5FWX6_MOUSE Protein kinase D3 OS=Mus musculus GN=Prkd3 PE=2 SV=1;>tr|D3Z6I0|D3Z6I0_MOUSE Uncharacterized protein OS=Mus musculus GN=Prkd3 PE=4 SV=1;>tr	1	75.1322	9.21e-06	76.899	2	S	FKIPNNCSGVRKRRLSNVSLPGPGLSVPRPL	_RRLS(ph)NVS(ph)LPGPGLSVPR_	3	655.666	-1.9289	7.2026	8.2569	8.2616	9.0908	7.2026	7.8721
O88286-3;E9QNI7;D3Z195;O88286-2;O88286;E9QLK4;G5E8J8;F6ZBR8	T484;484;484;458;1186;1186;458;475	O88286-3;F6ZBR8	Protein Wiz	Wiz;Wiz;Wiz;Wiz;Wiz;Wiz	>sp|O88286-3|WIZ_MOUSE Isoform 2 of Protein Wiz OS=Mus musculus GN=Wiz;>tr|E9QNI7|E9QNI7_MOUSE Uncharacterized protein OS=Mus musculus GN=Wiz PE=4 SV=1;>tr|D3Z195|D3Z195_MOUSE Uncharacterized protein OS=Mus musculus GN=Wiz PE=4 SV=1;>sp|O88286-2|WIZ_MOUSE	0.800871	7.15143	4.92e-06	103.15	2;3	T	KKLPPPPGSPLGHSPTASPPPTARKMFSGLA	_KLPPPPGSPLGHS(ph)PT(ph)ASPPPTAR_	4	605.545	-0.43416	7.2004	6.6678	7.1236	6.3125	7.2781	7.0432
Q6PGG2-2;Q6PGG2	S453;453	Q6PGG2-2	GEM-interacting protein	Gmip	>sp|Q6PGG2-2|GMIP_MOUSE Isoform 2 of GEM-interacting protein OS=Mus musculus GN=Gmip;>sp|Q6PGG2|GMIP_MOUSE GEM-interacting protein OS=Mus musculus GN=Gmip PE=1 SV=1	0.981512	18.5009	3.84e-11	102.48	2	S	TSSPGAGARRLVKASSTGTESSDDFEERDPD	_ASS(ph)TGTES(ph)SDDFEERDPDLGDGIENGVGSPFRK_	4	908.624	-1.9767	7.1941	4.6411	7.4154	5.0516	5.2345	3.0402
Q8BFW7-4;Q8BFW7	S485;610	Q8BFW7-4	Lipoma-preferred partner homolog	Lpp	>sp|Q8BFW7-4|LPP_MOUSE Isoform 4 of Lipoma-preferred partner homolog OS=Mus musculus GN=Lpp;>sp|Q8BFW7|LPP_MOUSE Lipoma-preferred partner homolog OS=Mus musculus GN=Lpp PE=1 SV=1	0.839748	7.21573	1.31e-05	113.99	1	S	KTCNSARIRVLTAKASTDL____________	_IRVLTAKAS(ph)TDL_	2	684.368	0.15513	7.1697	5.8739	7.1697	5.8739	7.8445	6.3828
Q61026	S895	Q61026	Nuclear receptor coactivator 2	Ncoa2	>sp|Q61026|NCOA2_MOUSE Nuclear receptor coactivator 2 OS=Mus musculus GN=Ncoa2 PE=1 SV=3	0.990653	20.3017	8.93e-19	135.84	1	S	RLLPNQNLPLDITLQSPTGAGPFPPIRNSSP	_LLPNQNLPLDITLQS(ph)PTGAGPFPPIR_	3	950.504	0.67005	7.1621	7.4908	7.0142	7.2291	8.5701	9.8922
D3YYP0;B2RXC2	S48;48	D3YYP0		Itpkb;Itpkb	>tr|D3YYP0|D3YYP0_MOUSE Uncharacterized protein OS=Mus musculus GN=Itpkb PE=4 SV=1;>tr|B2RXC2|B2RXC2_MOUSE Inositol 1,4,5-trisphosphate 3-kinase B OS=Mus musculus GN=Itpkb PE=2 SV=1	0.999996	54.0811	5.4e-33	179.07	2	S	PQPSGRAALSPGSVFSPGRGASFLFPPAESL	_AALS(ph)PGSVFS(ph)PGR_	2	703.299	0.089835	7.14	7.6429	7.4425	7.8149	6.623	7.2378
Q8R1G6	S210	Q8R1G6	PDZ and LIM domain protein 2	Pdlim2	>sp|Q8R1G6|PDLI2_MOUSE PDZ and LIM domain protein 2 OS=Mus musculus GN=Pdlim2 PE=1 SV=1	0.999897	39.8647	7.84e-26	160.64	1	S	VLLHSPGRPSSPRFSSLDLEEDSEVFKMLQE	_FSS(ph)LDLEEDSEVFK_	2	862.869	0.35894	7.1375	4.3001	7.3457	4.3001	6.7749	4.2356
Q62446	S69	Q62446	Peptidyl-prolyl cis-trans isomerase FKBP3	Fkbp3	>sp|Q62446|FKBP3_MOUSE Peptidyl-prolyl cis-trans isomerase FKBP3 OS=Mus musculus GN=Fkbp3 PE=1 SV=2	1	127.691	7.6e-12	177.44	1	S	ANKDHLVNAYNHLFESKRFKGTETISKVSEQ	_DHLVNAYNHLFES(ph)K_	3	589.601	2.4983	7.1162	5.2099	8.2394	6.2823	2.6276	2.0899
D3YY08;Q80UG8	S1047;1111	D3YY08	Tubulin polyglutamylase TTLL4	Ttll4;Ttll4	>tr|D3YY08|D3YY08_MOUSE Uncharacterized protein OS=Mus musculus GN=Ttll4 PE=4 SV=1;>sp|Q80UG8|TTLL4_MOUSE Tubulin polyglutamylase TTLL4 OS=Mus musculus GN=Ttll4 PE=2 SV=3	0.99511	23.086	2.15e-26	160.8	1	S	KGDGTPNSASKSRKKSASEGTTLSSEDRSTP	_S(ph)ASEGTTLSSEDR_	2	710.285	0.39323	7.1109	5.7344	7.3273	6.1254	5.7545	4.8659
Q8BHL3	S690	Q8BHL3	TBC1 domain family member 10B	Tbc1d10b	>sp|Q8BHL3|TB10B_MOUSE TBC1 domain family member 10B OS=Mus musculus GN=Tbc1d10b PE=1 SV=2	0.884918	10.0643	9.39e-11	92.732	2	S	GPVPGAVVIAEGLHPSLPSPTGNSTPLGTSK	_RAS(ph)AGPVPGAVVIAEGLHPS(ph)LPSPTGNSTPLGTSK_	4	871.432	0.38242	7.1059	11.442	7.1059	11.442	6.1125	10.949
O70445	S368	O70445	BRCA1-associated RING domain protein 1	Bard1	>sp|O70445|BARD1_MOUSE BRCA1-associated RING domain protein 1 OS=Mus musculus GN=Bard1 PE=2 SV=1	1	92.0706	1.48e-39	188.36	2;3;4;5	S	LPSGQLQVDVTLRRKSNASDDPLSLSPGTPP	_RKS(ph)NAS(ph)DDPLS(ph)LS(ph)PGT(ph)PPPLLNNSTHR_	3	1091.11	0.37979	7.0844	3.2439	2.7807	3.4905	7.0844	3.2439
Q91Z96	S690	Q91Z96	BMP-2-inducible protein kinase	Bmp2k	>sp|Q91Z96|BMP2K_MOUSE BMP-2-inducible protein kinase OS=Mus musculus GN=Bmp2k PE=1 SV=1	0.935465	11.6126	0.000707504	101.3	1	S	GSPEKKTTEHSPNQKSITANLTKNGGSSPLC	_S(ph)ITANLTK_	2	464.231	-0.021993	7.0655	4.4802	4.6922	4.6225	7.6637	4.4802
Q80XP8	S227	Q80XP8	Protein FAM76B	Fam76b	>sp|Q80XP8|FA76B_MOUSE Protein FAM76B OS=Mus musculus GN=Fam76b PE=2 SV=1	0.869523	8.53382	2.43e-40	173.61	1	S	QNETPKKKPKLESKPSNGDSSSINQSADSGG	_LESKPS(ph)NGDSSSINQSADSGGTDNFVLISQLK_	3	1125.86	-0.38979	7.0645	6.5971			7.0645	6.5971
P58929	T348	P58929	Glucocorticoid modulatory element-binding protein 2	Gmeb2	>sp|P58929|GMEB2_MOUSE Glucocorticoid modulatory element-binding protein 2 OS=Mus musculus GN=Gmeb2 PE=2 SV=2	0.999867	38.7677	1.32e-09	125.13	2	T	LKHKSQHLSNVLMTLTPVPLPSPMKRPRLAR	_SQHLSNVLM(ox)TLT(ph)PVPLPS(ph)PM(ox)KRPR_	4	723.607	-0.49235	7.056	7.0756	7.056	7.0756
Q60790	T805	Q60790	Ras GTPase-activating protein 3	Rasa3	>sp|Q60790|RASA3_MOUSE Ras GTPase-activating protein 3 OS=Mus musculus GN=Rasa3 PE=1 SV=2	0.882764	8.81519	0.000124041	83.834	2	T	LEQEHAQYRRDKFKKTRYGSQEHPIGDKSFQ	_T(ph)RYGSQEHPIGDKS(ph)FQNYIR_	4	639.782	2.0721	7.0252	6.7792	7.0252	6.7792
Q6ZQ58	T762	Q6ZQ58	La-related protein 1	Larp1	>sp|Q6ZQ58|LARP1_MOUSE La-related protein 1 OS=Mus musculus GN=Larp1 PE=1 SV=2	0.853462	6.96076	0.000830007	65.374	2	T	TVPESPNYRNARTPRTPRTPQLKDSSQTPRF	_TPRT(ph)PRT(ph)PQLK_	4	364.428	0.019485	7.0108	9.3541	7.0108	9.3541	6.3255	8.3897
Q58A65-2;E9Q460;Q58A65;Q58A65-5;Q58A65-6;F6SH61;Q58A65-4;F8WH31;Q58A65-3;E9QJU2;E9PUD1;Q5NC72	T217;217;217;217;52;53;74;74;74;74;74;74	Q58A65-2	C-Jun-amino-terminal kinase-interacting protein 4	Spag9;Spag9;Spag9;Spag9;Spag9;Spag9;Spag9	>sp|Q58A65-2|JIP4_MOUSE Isoform 2 of C-Jun-amino-terminal kinase-interacting protein 4 OS=Mus musculus GN=Spag9;>tr|E9Q460|E9Q460_MOUSE Sperm-associated antigen 9 OS=Mus musculus GN=Spag9 PE=4 SV=1;>sp|Q58A65|JIP4_MOUSE C-Jun-amino-terminal kinase-interact	0.954925	13.2603	7.23e-09	107.21	1;2	T	ISLGIFPLPAGDGLLTPDTQKGGETPGSEQW	_ERPIS(ph)LGIFPLPAGDGLLT(ph)PDTQK_	3	899.11	1.6203	6.9953	8.1647	4.0338	3.627	6.9953	8.1647
Q9QYE3;Q5STS9;Q9QYE3-14;Q9QYE3-11;Q9QYE3-13	T208;208;156;208;208	Q9QYE3	B-cell lymphoma/leukemia 11A	Bcl11a;Bcl11a	>sp|Q9QYE3|BC11A_MOUSE B-cell lymphoma/leukemia 11A OS=Mus musculus GN=Bcl11a PE=1 SV=1;>tr|Q5STS9|Q5STS9_MOUSE B-cell CLL/lymphoma 11A (Zinc finger protein) OS=Mus musculus GN=Bcl11a PE=2 SV=1;>sp|Q9QYE3-14|BC11A_MOUSE Isoform 6 of B-cell lymphoma/leukemi	1	77.5344	3.86e-82	247.66	1;2;3	T	HGLRIYLESEHGSPLTPRVGIPSGLGAECPS	_IYLESEHGS(ph)PLT(ph)PR_	2	879.879	-1.4967	6.9669	4.0463	6.876	3.8595	7.059	4.2422
Q5SXA5;Q5SRX1;F6ZDJ1;Q5SXA4;Q5SRX1-2;F6RBX1;Q5SRX1-3;Q5SRX1-4	Y354;404;75;359;404;96;404;404	Q5SXA5	TOM1-like protein 2	Tom1l2;Tom1l2;Tom1l2;Tom1l2;Tom1l2	>tr|Q5SXA5|Q5SXA5_MOUSE Target of myb1-like 2 (Chicken) OS=Mus musculus GN=Tom1l2 PE=2 SV=1;>sp|Q5SRX1|TM1L2_MOUSE TOM1-like protein 2 OS=Mus musculus GN=Tom1l2 PE=1 SV=1;>tr|F6ZDJ1|F6ZDJ1_MOUSE Target of myb1-like 2 (chicken) (Fragment) OS=Mus musculus GN	0.965898	14.5221	9.81e-36	190.37	1	Y	QTRGNSLAEQRKTVTYEDPQAVGGLASALDN	_TVTY(ph)EDPQAVGGLASALDNRK_	3	762.365	0.10508	6.9592	4.2358					9.6501	4.2358	6.0935	4.0133
P58854	S894	P58854	Gamma-tubulin complex component 3	Tubgcp3	>sp|P58854|GCP3_MOUSE Gamma-tubulin complex component 3 OS=Mus musculus GN=Tubgcp3 PE=2 SV=2	1	43.3373	0.000501977	101.39	1;2	S	DFNEHYKAREPRLRVSLGSRGRRSSHT____	_LRVS(ph)LGS(ph)R_	2	524.241	0.32792	6.9194	5.5886	6.4178	4.9419	7.3215	5.9336
A2AP92;Q923A8;A2AP93;Q62073	S367;367;367;367	A2AP92	Mitogen-activated protein kinase kinase kinase 7	Map3k7;Map3k7;Map3k7;Map3k7	>tr|A2AP92|A2AP92_MOUSE Mitogen activated protein kinase kinase kinase 7 OS=Mus musculus GN=Map3k7 PE=3 SV=1;>tr|Q923A8|Q923A8_MOUSE Map3k7 protein OS=Mus musculus GN=Map3k7 PE=2 SV=1;>tr|A2AP93|A2AP93_MOUSE Mitogen activated protein kinase kinase kinase 7	0.978398	16.9099	2.7e-05	78.78	1	S	LLKNQAKQQSESGRLSLGASRGSSVESLPPT	_QQSESGRLS(ph)LGASR_	3	519.246	0.13663	6.9189	3.3112	6.9189	3.2184	6.6012	3.8644
B2RQ57;Q4JIM5;F8VQH0	S832;936;936	B2RQ57	Abelson tyrosine-protein kinase 2	Abl2;Abl2;Abl2	>tr|B2RQ57|B2RQ57_MOUSE Abl2 protein OS=Mus musculus GN=Abl2 PE=2 SV=1;>sp|Q4JIM5|ABL2_MOUSE Abelson tyrosine-protein kinase 2 OS=Mus musculus GN=Abl2 PE=1 SV=1;>tr|F8VQH0|F8VQH0_MOUSE Uncharacterized protein OS=Mus musculus GN=Abl2 PE=4 SV=1	0.971696	15.3569	2.49e-06	115.12	1	S	AVLPTTHNHKVPVLISPTLKHTPADVQLIGT	_VPVLIS(ph)PTLK_	2	573.83	0.16967	6.9084	7.86	6.8521	7.6835	7.1981	7.904
Q921J2	S175	Q921J2	GTP-binding protein Rheb	Rheb	>sp|Q921J2|RHEB_MOUSE GTP-binding protein Rheb OS=Mus musculus GN=Rheb PE=1 SV=1	1	72.3159	0.00152205	72.316	1	S	FKRIILEAEKIDGAASQGKSSCSVM______	_RIILEAEKIDGAAS(ph)QGK_	3	626.994	-0.7207	6.8981	1.9516			6.8981	1.9516
Q61233;D3YZ25;D3YVW8;D3Z7D9;D3Z311	S5;5;5;5;5	Q61233	Plastin-2	Lcp1;Lcp1;Lcp1;Lcp1;Lcp1	>sp|Q61233|PLSL_MOUSE Plastin-2 OS=Mus musculus GN=Lcp1 PE=1 SV=4;>tr|D3YZ25|D3YZ25_MOUSE Lymphocyte cytosolic protein 1 (Fragment) OS=Mus musculus GN=Lcp1 PE=4 SV=1;>tr|D3YVW8|D3YVW8_MOUSE Lymphocyte cytosolic protein 1 (Fragment) OS=Mus musculus GN=Lcp1	1	42.0682	3.15e-70	248.65	1;2	S	___________MARGSVSDEEMMELREAFAK	_GS(ph)VS(ph)DEEM(ox)M(ox)ELR_	2	787.761	0.57204	6.8928	8.0483	7.0979	8.4228	6.6999	7.7507
Q52L49;P15066	S90;90	Q52L49	Transcription factor jun-D	Jund;Jund	>tr|Q52L49|Q52L49_MOUSE Jund protein OS=Mus musculus GN=Jund PE=2 SV=1;>sp|P15066|JUND_MOUSE Transcription factor jun-D OS=Mus musculus GN=Jund PE=1 SV=1	0.999996	54.3464	1.97e-124	237.83	1	S	PSALRPDGAPDGLLASPDLGLLKLASPELER	_DALTLSLAEQGAAGLKPGSATAPSALRPDGAPDGLLAS(ph)PDLGLLK_	4	1094.82	0.24948	6.8916	7.7083	8.4813	9.3212	5.7536	6.593
Q8C735;Q8C735-2;Q8C735-3	S65;65;65	Q8C735	Protein lin-9 homolog	Lin9	>sp|Q8C735|LIN9_MOUSE Protein lin-9 homolog OS=Mus musculus GN=Lin9 PE=2 SV=2;>sp|Q8C735-2|LIN9_MOUSE Isoform 2 of Protein lin-9 homolog OS=Mus musculus GN=Lin9;>sp|Q8C735-3|LIN9_MOUSE Isoform 3 of Protein lin-9 homolog OS=Mus musculus GN=Lin9	1	79.5477	6.74e-33	174.59	1	S	AVEMPFRNSKRSRLFSDEDDRQINTKSPKRN	_LFS(ph)DEDDRQINTK_	3	554.245	2.1868	6.8863	6.9146	5.9237	6.3281	6.9813	7.0886
Q9QWV4;Q8JZS2	S6;6	Q9QWV4	Myeloid leukemia factor 1	Mlf1;Mlf1	>sp|Q9QWV4|MLF1_MOUSE Myeloid leukemia factor 1 OS=Mus musculus GN=Mlf1 PE=1 SV=1;>tr|Q8JZS2|Q8JZS2_MOUSE Myeloid leukemia factor 1 OS=Mus musculus GN=Mlf1 PE=2 SV=1	0.998474	26.8076	2.41e-54	233.1	1;2	S	__________MFRMLSSSFEDDPFFADSFLA	_M(ox)LS(ph)SS(ph)FEDDPFFADSFLAHR_	3	832.327	2.9283	6.8847	8.0816	6.8847	7.3703	6.6728	9.2704
Q8C147;Q8C147-2	S452;86	Q8C147	Dedicator of cytokinesis protein 8	Dock8	>sp|Q8C147|DOCK8_MOUSE Dedicator of cytokinesis protein 8 OS=Mus musculus GN=Dock8 PE=2 SV=4;>sp|Q8C147-2|DOCK8_MOUSE Isoform 2 of Dedicator of cytokinesis protein 8 OS=Mus musculus GN=Dock8	0.999999	62.715	2.81e-50	216.77	1	S	KRSLSQSRRPSERTLSLEENGVGSNFKATTL	_TLS(ph)LEENGVGSNFK_	2	787.859	-0.43579	6.8813	5.5714	7.1267	6.4794	5.9487	4.6352
Q99LI2;A2AEM2	S429;434	Q99LI2	Chloride channel CLIC-like protein 1	Clcc1;Clcc1	>sp|Q99LI2|CLCC1_MOUSE Chloride channel CLIC-like protein 1 OS=Mus musculus GN=Clcc1 PE=1 SV=1;>tr|A2AEM2|A2AEM2_MOUSE Chloride channel CLIC-like 1 OS=Mus musculus GN=Clcc1 PE=4 SV=1	1	87.3878	7.49e-17	145.82	2	S	KMHASKRDALRQRFHSGNKSPEVLRAFDLPD	_FHS(ph)GNKS(ph)PEVLR_	3	510.888	-0.082802	6.8231	6.6376	7.7889	6.9424	6.3002	5.647
Q9DBR7;Q9DBR7-2	S507;507	Q9DBR7	Protein phosphatase 1 regulatory subunit 12A	Ppp1r12a	>sp|Q9DBR7|MYPT1_MOUSE Protein phosphatase 1 regulatory subunit 12A OS=Mus musculus GN=Ppp1r12a PE=1 SV=2;>sp|Q9DBR7-2|MYPT1_MOUSE Isoform 2 of Protein phosphatase 1 regulatory subunit 12A OS=Mus musculus GN=Ppp1r12a	0.98653	18.9339	6.83e-10	136.26	1;2	S	TRLAYVTPTIPRRLASTSDIEEKENRESSSL	_LAS(ph)TSDIEEK_	2	586.758	-1.0302	6.8222	6.3939	7.4662	6.4974	6.4652	6.292
Q60790	S818	Q60790	Ras GTPase-activating protein 3	Rasa3	>sp|Q60790|RASA3_MOUSE Ras GTPase-activating protein 3 OS=Mus musculus GN=Rasa3 PE=1 SV=2	1	86.3615	0.000124041	110.41	1;2	S	KKTRYGSQEHPIGDKSFQNYIRQQSEISTHS	_S(ph)FQNYIR_	2	504.221	0.53905	6.7877	6.623	7.0231	6.1469	6.5601	7.1359
Q9CW46	T494	Q9CW46	Ribonucleoprotein PTB-binding 1	Raver1	>sp|Q9CW46|RAVR1_MOUSE Ribonucleoprotein PTB-binding 1 OS=Mus musculus GN=Raver1 PE=1 SV=2	0.999997	56.2409	8.84e-10	151.45	1	T	GSNHRGLPKDSGPLPTPPGVSLLGEPPKDYR	_DSGPLPT(ph)PPGVSLLGEPPK_	2	969.485	0.84976	6.7876	8.2627	6.5622	7.6915	7.22	9.3718
Q8BH99;Q99M51	Y41;105	Q8BH99	Cytoplasmic protein NCK1	Nck1;Nck1	>tr|Q8BH99|Q8BH99_MOUSE Non-catalytic region of tyrosine kinase adaptor protein 1, isoform CRA_b OS=Mus musculus GN=Nck1 PE=2 SV=1;>sp|Q99M51|NCK1_MOUSE Cytoplasmic protein NCK1 OS=Mus musculus GN=Nck1 PE=1 SV=1	1	43.549	1.36e-33	208.74	1	Y	ASPADDSFVDPGERLYDLNMPAFVKFNYMAE	_LY(ph)DLNM(ox)PAFVK_	2	703.825	2.0454	6.7822	6.307	6.246	5.1659	6.8714	6.7872	7.4601	5.8137	6.9102	6.4433
Q3TTA7-2;B9EKI5;Q3TTA7	Y512;664;664	Q3TTA7-2	E3 ubiquitin-protein ligase CBL-B	Cblb;Cblb	>sp|Q3TTA7-2|CBLB_MOUSE Isoform 2 of E3 ubiquitin-protein ligase CBL-B OS=Mus musculus GN=Cblb;>tr|B9EKI5|B9EKI5_MOUSE Casitas B-lineage lymphoma b OS=Mus musculus GN=Cblb PE=2 SV=1;>sp|Q3TTA7|CBLB_MOUSE E3 ubiquitin-protein ligase CBL-B OS=Mus musculus GN	0.99995	43.0196	4.86e-07	113.88	1	Y	EGAKVFSNGHLATEEYDVPPRLSPPPPVTTL	_VFSNGHLATEEY(ph)DVPPR_	3	670.97	-1.0539	6.7687	3.7303					7.65	3.554	5.9889	3.9153
Q2TB02	S25	Q2TB02	NF-kappa-B inhibitor delta	Nfkbid	>sp|Q2TB02|IKBD_MOUSE NF-kappa-B inhibitor delta OS=Mus musculus GN=Nfkbid PE=1 SV=2	0.814266	6.4911	1.46e-05	80.751	2	S	YPEPSLSQVGSWRVSSLPSGSPQLPSPTGPS	_VSS(ph)LPSGSPQLPS(ph)PTGPSLETAR_	3	809.04	-1.8337	6.7618	10.925	6.7618	11.207	6.3716	9.1691
Q9D706	S88	Q9D706	RNA polymerase II-associated protein 3	Rpap3	>sp|Q9D706|RPAP3_MOUSE RNA polymerase II-associated protein 3 OS=Mus musculus GN=Rpap3 PE=1 SV=1	0.999546	33.4792	0.00335028	71.176	1	S	SSRKTKEENTKNRIKSYDYDAWAKLDVDRIL	_S(ph)YDYDAWAK_	2	599.726	0.4107	6.7581	7.4217	6.997	7.6985	6.6642	7.2641
A2AUP3;A2AUP1;Q7TS91;A2AUP5;A2AUP4;A7UAK8;A7UAK5	S461;461;461;461;490;490;490	A2AUP3		Pfkfb3;Pfkfb3;Pfkfb3;Pfkfb3;Pfkfb3;Pfkfb3;Pfkfb3	>tr|A2AUP3|A2AUP3_MOUSE 6-phosphofructo-2-kinase/fructose-2,6-biphosphata se 3 OS=Mus musculus GN=Pfkfb3 PE=4 SV=1;>tr|A2AUP1|A2AUP1_MOUSE 6-phosphofructo-2-kinase/fructose-2,6-biphosphata se 3 OS=Mus musculus GN=Pfkfb3 PE=4 SV=1;>tr|Q7TS91|Q7TS91_MOUSE 6-	0.984361	17.984	7.31e-05	81.144	2	S	SEDAKKGPNPLMRRNSVTPLASPEPTKKPRI	_RNS(ph)VTPLAS(ph)PEPTK_	2	828.873	0.33068	6.749	7.8537	8.3245	8.3407	5.7222	2.5357
A2AMH5;A2AMH8;Q6X893;F8WH94;Q6X893-2;A2AMH4	S628;421;628;628;628;628	A2AMH5	Choline transporter-like protein 1	Slc44a1;Slc44a1;Slc44a1;Slc44a1;Slc44a1	>tr|A2AMH5|A2AMH5_MOUSE Solute carrier family 44, member 1 OS=Mus musculus GN=Slc44a1 PE=4 SV=1;>tr|A2AMH8|A2AMH8_MOUSE Solute carrier family 44, member 1 OS=Mus musculus GN=Slc44a1 PE=4 SV=1;>sp|Q6X893|CTL1_MOUSE Choline transporter-like protein 1 OS=Mus	1	42.3169	0.00222374	70.889	1	S	REFYMDKVLMEFVENSRKAMKEAGKGGAADA	_VLM(ox)EFVENS(ph)RK_	3	483.227	-1.0008	6.7361	10.04	7.581	10.091	5.9854	9.9905
Q60902-2;F8WJ42;Q60902;F6Q0T0;Q60902-4	S610;609;610;578;579	Q60902-2	Epidermal growth factor receptor substrate 15-like 1	Eps15l1;Eps15l1;Eps15l1	>sp|Q60902-2|EP15R_MOUSE Isoform 2 of Epidermal growth factor receptor substrate 15-like 1 OS=Mus musculus GN=Eps15l1;>tr|F8WJ42|F8WJ42_MOUSE Uncharacterized protein (Fragment) OS=Mus musculus GN=Eps15l1 PE=4 SV=1;>sp|Q60902|EP15R_MOUSE Epidermal growth fa	1	64.6309	1.06e-97	263.36	1;2	S	MDDPFKNKALLFSNNSQELHPDPFQAEDPFK	_ALLFSNNS(ph)QELHPDPFQAEDPFKSDPFK_	3	1100.17	1.5534	6.7213	5.8482	6.5854	5.5729	6.8217	6.0371
E9Q832;B2RXS4	S932;1248	E9Q832	Plexin-B2	Plxnb2;Plxnb2	>tr|E9Q832|E9Q832_MOUSE Uncharacterized protein OS=Mus musculus GN=Plxnb2 PE=4 SV=1;>sp|B2RXS4|PLXB2_MOUSE Plexin-B2 OS=Mus musculus GN=Plxnb2 PE=1 SV=1	1	99.0772	3.89e-33	179.14	1;2	S	REYEKIKSQLEGLEESVRDRCKKEFTDLMIE	_SQLEGLEES(ph)VRDR_	3	533.245	4.0507	6.7208	6.0182	6.5851	5.8131	6.8083	6.1597
Q8C3J5	T1674	Q8C3J5	Dedicator of cytokinesis protein 2	Dock2	>sp|Q8C3J5|DOCK2_MOUSE Dedicator of cytokinesis protein 2 OS=Mus musculus GN=Dock2 PE=1 SV=3	0.985971	18.5695	4.33e-20	111.67	2	T	KVPAESFDLESAPPKTPKVEEEPISPGSTLP	_VPAESFDLESAPPKT(ph)PKVEEEPIS(ph)PGSTLPEVK_	4	916.939	-0.51846	6.714	4.9974	6.6774	5.0815	6.714	4.9974
P58871	T1025	P58871	182 kDa tankyrase-1-binding protein	Tnks1bp1	>sp|P58871|TB182_MOUSE 182 kDa tankyrase-1-binding protein OS=Mus musculus GN=Tnks1bp1 PE=1 SV=2	0.951421	12.9268	6.33e-73	234.73	2	T	GHLEEGASGGLLSPSTPHSRDGAARPKDEGS	_DVGHLEEGASGGLLS(ph)PST(ph)PHSR_	3	788.34	-0.023135	6.7096	9.5106	7.3172	10.519	4.8728	6.4175
P22893	S178	P22893	Tristetraprolin	Zfp36	>sp|P22893|TTP_MOUSE Tristetraprolin OS=Mus musculus GN=Zfp36 PE=1 SV=1	0.958213	13.6099	1.42e-16	142.74	1	S	DLALPGQPHVLRQSISFSGLPSGRRSSPPPP	_QSIS(ph)FSGLPSGR_	2	658.306	-0.20887	6.707	10.749	5.367	7.804	7.5664	12.214
P04627;E9Q0P8	T316;353	P04627	Serine/threonine-protein kinase A-Raf	Araf;Araf	>sp|P04627|ARAF_MOUSE Serine/threonine-protein kinase A-Raf OS=Mus musculus GN=Araf PE=2 SV=2;>tr|E9Q0P8|E9Q0P8_MOUSE Uncharacterized protein OS=Mus musculus GN=Araf PE=4 SV=1	0.999976	46.1385	3.53e-19	184.98	1	T	WEVPPSEVQLLKRIGTGSFGTVFRGRWHGDV	_IGT(ph)GSFGTVFR_	2	611.287	0.12152	6.6821	6.2444	8.6306	7.1881	5.9919	5.4541
Q8CIH5	Y1217	Q8CIH5	1-phosphatidylinositol 4,5-bisphosphate phosphodiesterase gamma-2	Plcg2	>sp|Q8CIH5|PLCG2_MOUSE 1-phosphatidylinositol-4,5-bisphosphate phosphodiesterase gamma-2 OS=Mus musculus GN=Plcg2 PE=1 SV=1	0.999999	58.5177	5.44e-94	284.65	1	Y	QLRRRQEELNNQLFLYDTHQNLRGANRDALV	_RQEELNNQLFLY(ph)DTHQNLR_	3	837.731	0.15477	6.6813	5.09					6.298	4.6236	6.7672	6.006
Q62393-2;Q62393;D3Z637;E9PUA7;Q62393-3;F8WHQ1;D3Z125;D3Z7X7	S131;170;108;140;145;193;128;180	Q62393-2	Tumor protein D52	Tpd52;Tpd52;Tpd52;Tpd52;Tpd52;Tpd52	>sp|Q62393-2|TPD52_MOUSE Isoform 2 of Tumor protein D52 OS=Mus musculus GN=Tpd52;>sp|Q62393|TPD52_MOUSE Tumor protein D52 OS=Mus musculus GN=Tpd52 PE=1 SV=2;>tr|D3Z637|D3Z637_MOUSE MCG10134, isoform CRA_c OS=Mus musculus GN=Tpd52 PE=4 SV=1;>tr|E9PUA7|E9PUA	0.977154	16.3115	1.74e-09	158.17	1	S	SVGSVITKKLEDVKNSPTFKSFEEKVENLKS	_KLEDVKNS(ph)PTFK_	3	495.916	-1.6473	6.6791	9.7109	6.6791	8.9375	6.4758	11.768
Q0VBD2	S645	Q0VBD2	Protein MCM10 homolog	Mcm10	>sp|Q0VBD2|MCM10_MOUSE Protein MCM10 homolog OS=Mus musculus GN=Mcm10 PE=2 SV=1	1	119.702	1.63e-18	159.98	1;2	S	EGTATPRMPKLGRGISEGDDVLFFDDSPPPR	_GIS(ph)EGDDVLFFDDSPPPRPK_	3	756.679	0.5504	6.6277	6.2832	5.9476	5.6381	8.9494	7.1931
Q6GQX2	S760	Q6GQX2	Nck-associated protein 5-like	Nckap5l	>sp|Q6GQX2|NCK5L_MOUSE Nck-associated protein 5-like OS=Mus musculus GN=Nckap5l PE=2 SV=1	1	102.872	0.0001753	102.87	1	S	YSSHSMGARVDLEPISPRSCLTKVELAKSRL	_VDLEPIS(ph)PR_	2	553.268	0.86957	6.6245	6.7538	6.3447	6.7538	6.698	6.8162
Q7TS64;Q99MK8	S643;685	Q7TS64	Beta-adrenergic receptor kinase 1	Adrbk1;Adrbk1	>tr|Q7TS64|Q7TS64_MOUSE Adrenergic receptor kinase, beta 1 OS=Mus musculus GN=Adrbk1 PE=2 SV=1;>sp|Q99MK8|ARBK1_MOUSE Beta-adrenergic receptor kinase 1 OS=Mus musculus GN=Adrbk1 PE=2 SV=2	1	97.8227	2.15e-26	170.22	1	S	SPVVELSKVPLIQRGSANGL___________	_VPLIQRGS(ph)ANGL_	2	652.84	0.62423	6.6155	7.1117	6.6155	7.1117	1.3569	1.4332
Q8CIS0-2;Q8CIS0	S929;934	Q8CIS0-2	Caspase recruitment domain-containing protein 11	Card11	>sp|Q8CIS0-2|CAR11_MOUSE Isoform 2 of Caspase recruitment domain-containing protein 11 OS=Mus musculus GN=Card11;>sp|Q8CIS0|CAR11_MOUSE Caspase recruitment domain-containing protein 11 OS=Mus musculus GN=Card11 PE=1 SV=2	0.984412	19.133	7.03e-09	123.68	1;2	S	NSNERVRIISGSPLGSLSRSSLDATKLLTEK	_IISGSPLGS(ph)LSRSS(ph)LDATK_	3	683.66	0.44535	6.6014	5.09	6.6014	5.09	9.3761	8.1098
Q8C156	S25	Q8C156	Condensin complex subunit 2	Ncaph	>sp|Q8C156|CND2_MOUSE Condensin complex subunit 2 OS=Mus musculus GN=Ncaph PE=2 SV=1	0.97914	16.7153	7.03e-28	201.3	1	S	NSSFLKARGQQDVLSSPLERVPPASRPGKAP	_GQQDVLSS(ph)PLER_	2	704.827	-1.6544	6.6001	6.7075	6.4787	7.0037	6.7212	6.2685
Q9WUL7	S5	Q9WUL7	ADP-ribosylation factor-like protein 3	Arl3	>sp|Q9WUL7|ARL3_MOUSE ADP-ribosylation factor-like protein 3 OS=Mus musculus GN=Arl3 PE=1 SV=1	1	42.3359	4.14e-05	141.91	1	S	___________MGLLSILRKLKSAPDQEVRI	_(ac)GLLS(ph)ILRK_	2	511.294	-0.028226	6.5749	6.5043	6.4031	6.5043	6.6909	6.8627
Q91YT7;E9Q2W5	S394;394	Q91YT7		Ythdf2;Ythdf2	>tr|Q91YT7|Q91YT7_MOUSE Uncharacterized protein OS=Mus musculus GN=Ythdf2 PE=2 SV=1;>tr|E9Q2W5|E9Q2W5_MOUSE Uncharacterized protein OS=Mus musculus GN=Ythdf2 PE=4 SV=1	1	68.851	0.00154543	90.412	1	S	GSTPSEPHPVLEKLRSINNYNPKDFDWNLKH	_LRS(ph)INNYNPK_	3	433.547	1.0416	6.5691	7.4657	7.9868	8.1442	6.2285	6.8795
Q8BZ32;D6REV1;B2RUG8	S587;587;635	Q8BZ32	Putative Polycomb group protein ASXL2	Asxl2;Asxl2;Asxl2	>sp|Q8BZ32|ASXL2_MOUSE Putative Polycomb group protein ASXL2 OS=Mus musculus GN=Asxl2 PE=2 SV=1;>tr|D6REV1|D6REV1_MOUSE Additional sex combs-like 2 (Drosophila) OS=Mus musculus GN=Asxl2 PE=4 SV=2;>tr|B2RUG8|B2RUG8_MOUSE Additional sex combs-like 2 (Drosoph	0.791485	6.87534	0.000118324	127.59	1	S	LKIPVSRISPMLFSTSQVSPRARFPISITSP	_ISPM(ox)LFSTS(ph)QVSPR_	2	823.386	2.438	6.5549	4.6074	6.5549	4.6074
Q8BG32;G3UX67;G3UWV7;G3UYL8;G3UX15;G3UYI4;G3UYL3	S14;7;7;7;6;14;14	Q8BG32	26S proteasome non-ATPase regulatory subunit 11	Psmd11;Psmd11;Psmd11;Psmd11;Psmd11;Psmd11;Psmd11	>sp|Q8BG32|PSD11_MOUSE 26S proteasome non-ATPase regulatory subunit 11 OS=Mus musculus GN=Psmd11 PE=1 SV=3;>tr|G3UX67|G3UX67_MOUSE Proteasome (prosome, macropain) 26S subunit, non-ATPase, 11 (Fragment) OS=Mus musculus GN=Psmd11 PE=4 SV=1;>tr|G3UWV7|G3UWV7_	1	77.2965	1.45e-44	228.58	1	S	__MAAAAVVEFQRAQSLLSTDREASIDILHS	_AQS(ph)LLSTDREASIDILHSIVK_	3	792.744	1.3077	6.5094	5.101	5.9892	4.8181	7.5817	6.7587
Q9ES52-2;Q9ES52;Q9ES52-3;Q9ES52-4	S172;173;173;172	Q9ES52-2	Phosphatidylinositol 3,4,5-trisphosphate 5-phosphatase 1	Inpp5d	>sp|Q9ES52-2|SHIP1_MOUSE Isoform 2 of Phosphatidylinositol-3,4,5-trisphosphate 5-phosphatase 1 OS=Mus musculus GN=Inpp5d;>sp|Q9ES52|SHIP1_MOUSE Phosphatidylinositol-3,4,5-trisphosphate 5-phosphatase 1 OS=Mus musculus GN=Inpp5d PE=1 SV=2;>sp|Q9ES52-3|SHIP1_	0.909794	10.2027	0.000610025	56.719	1	S	VTRLSLSETLFQRLQSMDTSGLPEEHLKAIQ	_LQS(ph)M(ox)DTSGLPEEHLK_	3	594.266	-0.63691	6.5032	5.3534	7.6519	6.5299	5.527	4.3889
Q7TNE3	S202	Q7TNE3	Sperm-associated antigen 7	Spag7	>sp|Q7TNE3|SPAG7_MOUSE Sperm-associated antigen 7 OS=Mus musculus GN=Spag7 PE=1 SV=1	1	101.532	2.38e-09	138.2	1	S	KTYGCVPVANKRDTRSIEEAMNEIRAKKRLR	_S(ph)IEEAMNEIR_	2	636.271	0.0048021	6.499	7.3073	7.2199	8.1278	6.3526	6.7603
E9PVX6	S1587	E9PVX6		Mki67	>tr|E9PVX6|E9PVX6_MOUSE Uncharacterized protein OS=Mus musculus GN=Mki67 PE=4 SV=1	1	53.7564	0.0013989	91.549	1	S	ANDSLTTGISTMLARSPQLGPVRTQINKKSL	_S(ph)PQLGPVR_	2	467.231	0.63477	6.4918	6.8076	6.5836	6.9092	6.0063	5.8461
E9Q411	S1382	E9Q411		Nbas	>tr|E9Q411|E9Q411_MOUSE Neuroblastoma-amplified sequence OS=Mus musculus GN=Nbas PE=4 SV=1	0.993688	21.9707	8.67e-17	165.47	1	S	RVNFEIHPEGENISASPLPVKVLQEDAAALG	_VNFEIHPEGENISAS(ph)PLPVK_	3	753.035	-0.4242	6.4903	6.6934	9.3075	9.5552	4.5258	4.6886
Q61074	S524	Q61074	Protein phosphatase 1G	Ppm1g	>sp|Q61074|PPM1G_MOUSE Protein phosphatase 1G OS=Mus musculus GN=Ppm1g PE=2 SV=3	0.971761	15.3671	1.16e-73	244.17	1	S	ELQAESGKRKLEEALSTEGAEDTGNSDKKKA	_LEEALS(ph)TEGAEDTGNSDK_	2	973.399	-0.67551	6.4445	10.587	6.469	10.628	6.3801	10.587
Q8CGA3	S562	Q8CGA3	Large neutral amino acids transporter small subunit 4	Slc43a2	>sp|Q8CGA3|LAT4_MOUSE Large neutral amino acids transporter small subunit 4 OS=Mus musculus GN=Slc43a2 PE=1 SV=1	0.775456	5.38257	9.15e-08	109.44	1	S	QKREDSKLFLKINGSSNREAFV_________	_INGSS(ph)NREAFV_	2	637.282	0.2891	6.4426	4.9921	6.4426	4.9921	1.7163	1.6117
Q7TQ95;A2ASL8;A2ASM0	S194;194;194	Q7TQ95	Protein lunapark	Lnp;Lnp;Lnp	>sp|Q7TQ95|LNP_MOUSE Protein lunapark OS=Mus musculus GN=Lnp PE=1 SV=1;>tr|A2ASL8|A2ASL8_MOUSE Limb and neural patterns OS=Mus musculus GN=Lnp PE=4 SV=1;>tr|A2ASM0|A2ASM0_MOUSE Limb and neural patterns (Fragment) OS=Mus musculus GN=Lnp PE=4 SV=1	0.999971	50.4332	2.8e-05	62.958	1	S	APASSSQGPPPQGPVSPGPAKDASAPGGPPE	_NLSPAPASSSQGPPPQGPVS(ph)PGPAK_	3	802.388	1.0299	6.4226	6.9397	6.7264	7.6334	4.7093	4.965
Q9CQJ7-2;Q9CQJ7;B0QZU1;D6RIQ0	S100;100;11;100	Q9CQJ7-2	Securin	Pttg1;Pttg1;Pttg1	>sp|Q9CQJ7-2|PTTG1_MOUSE Isoform 2 of Securin OS=Mus musculus GN=Pttg1;>sp|Q9CQJ7|PTTG1_MOUSE Securin OS=Mus musculus GN=Pttg1 PE=1 SV=1;>tr|B0QZU1|B0QZU1_MOUSE Pituitary tumor-transforming 1 (Fragment) OS=Mus musculus GN=Pttg1 PE=4 SV=1;>tr|D6RIQ0|D6RIQ0_	0.946021	12.621	3.26e-05	96.016	1	S	LTGKKITEKSTKTQSSVPAPDDAYPEIEKFF	_TQSS(ph)VPAPDDAYPEIEK_	2	963.922	-2.0619	6.4146	6.0138	6.6233	5.1717	6.4146	6.0138
Q68EF0	S147	Q68EF0	Rab-3A-interacting protein	Rab3ip	>sp|Q68EF0|RAB3I_MOUSE Rab-3A-interacting protein OS=Mus musculus GN=Rab3ip PE=1 SV=1	0.939288	11.8952	0.000176174	86.288	1	S	DDIFGLSTDSLSRLRSPSVLEVREKGYERLK	_LRS(ph)PSVLEVR_	3	412.555	-0.12367	6.4126	6.2233	6.4126	6.2233
Q9WUK2;Q9WUK2-2;Q80U88	S24;24;26	Q9WUK2	Eukaryotic translation initiation factor 4H	Eif4h;Eif4h	>sp|Q9WUK2|IF4H_MOUSE Eukaryotic translation initiation factor 4H OS=Mus musculus GN=Eif4h PE=1 SV=3;>sp|Q9WUK2-2|IF4H_MOUSE Isoform Short of Eukaryotic translation initiation factor 4H OS=Mus musculus GN=Eif4h;>tr|Q80U88|Q80U88_MOUSE MKIAA0038 protein (Fr	0.999948	42.84	3.46e-13	148.34	2	S	DRAYSSFGGGRGSRGSAGGHGSRSQKELPTE	_AYSSFGGGRGS(ph)RGS(ph)AGGHGSR_	3	709.955	-1.3362	6.4071	6.0721	6.4649	6.0328	6.3542	6.4099
D3Z1Z4;Q91Y86;A6P3E4;Q7TSJ7;G3X8U9;Q3TQZ7;Q80W82;Q61831-2;Q78GB8;Q8C9D4;Q80W80;Q61831;E9QN59	T183;183;183;183;183;221;221;221;183;221;221;221;251	D3Z1Z4;Q3TQZ7	Mitogen-activated protein kinase 8;Mitogen-activated protein kinase 10	Mapk8;Mapk8;Mapk8;Mapk8;Mapk8;Mapk10;Mapk10;Mapk10;Mapk10;Mapk10;Mapk10;Mapk10	>tr|D3Z1Z4|D3Z1Z4_MOUSE Uncharacterized protein OS=Mus musculus GN=Mapk8 PE=4 SV=1;>sp|Q91Y86|MK08_MOUSE Mitogen-activated protein kinase 8 OS=Mus musculus GN=Mapk8 PE=1 SV=1;>tr|A6P3E4|A6P3E4_MOUSE JNK1 beta1 protein kinase OS=Mus musculus GN=Mapk8 PE=2 S	0.999914	43.2737	1.33e-57	245.48	1;2	T	LDFGLARTAGTSFMMTPYVVTRYYRAPEVIL	_TAGTSFM(ox)M(ox)T(ph)PY(ph)VVTR_	2	927.366	0.15102	6.3906	11.38	12.249	12.228	11.201	12.588	6.3906	11.38	57.357	76.028
P29351;P29351-2;P29351-3;G3UYY5	S556;558;517;56	P29351	Tyrosine-protein phosphatase non-receptor type 6	Ptpn6;Ptpn6	>sp|P29351|PTN6_MOUSE Tyrosine-protein phosphatase non-receptor type 6 OS=Mus musculus GN=Ptpn6 PE=1 SV=2;>sp|P29351-2|PTN6_MOUSE Isoform 2 of Tyrosine-protein phosphatase non-receptor type 6 OS=Mus musculus GN=Ptpn6;>sp|P29351-3|PTN6_MOUSE Isoform 3 of Ty	0.843628	7.1374	1.8e-09	111.44	2	S	YPPAVRSAHAKASRTSSKHKEEVYENVHSKS	_TS(ph)S(ph)KHKEEVYENVHSK_	4	516.222	-0.43482	6.3692	6.1987	6.3692	6.1987	5.671	5.6196
Q8K4I3;A2AFI0;A2AFJ8	S639;656;351	Q8K4I3	Rho guanine nucleotide exchange factor 6	Arhgef6;Arhgef6;Arhgef6	>sp|Q8K4I3|ARHG6_MOUSE Rho guanine nucleotide exchange factor 6 OS=Mus musculus GN=Arhgef6 PE=1 SV=1;>tr|A2AFI0|A2AFI0_MOUSE Rac/Cdc42 guanine nucleotide exchange factor (GEF) 6 OS=Mus musculus GN=Arhgef6 PE=4 SV=1;>tr|A2AFJ8|A2AFJ8_MOUSE Rac/Cdc42 guanine	1	174.648	2.13e-34	208.83	1	S	TMKKFLHKRKTERKASEEEYVIRKSTAALEE	_KAS(ph)EEEYVIRK_	3	477.901	-0.29011	6.367	6.1933	6.4399	6.0804	6.3568	6.2116
D3Z3D2;Q9CQ49	S13;13	D3Z3D2	Nuclear cap-binding protein subunit 2	Ncbp2;Ncbp2	>tr|D3Z3D2|D3Z3D2_MOUSE Nuclear cap-binding protein subunit 2 OS=Mus musculus GN=Ncbp2 PE=4 SV=1;>sp|Q9CQ49|NCBP2_MOUSE Nuclear cap-binding protein subunit 2 OS=Mus musculus GN=Ncbp2 PE=1 SV=1	0.989976	19.9481	2.27e-26	166.27	1	S	___MSGGLLKALRSDSYVELSEYRDQHFRGD	_ALRSDS(ph)YVELSEYR_	2	884.401	0.17946	6.3662	4.8315	6.0116	4.1534	6.3662	5.1766
Q9ERU9	S1438	Q9ERU9	E3 SUMO-protein ligase RanBP2;Putative peptidyl-prolyl cis-trans isomerase	Ranbp2	>sp|Q9ERU9|RBP2_MOUSE E3 SUMO-protein ligase RanBP2 OS=Mus musculus GN=Ranbp2 PE=1 SV=2	0.930646	11.3182	4.97e-12	159.12	1	S	NEPTVSRCIACQNTKSASSFVQTSFKFGQGD	_S(ph)ASSFVQTSFK_	2	634.782	0.45658	6.3645	6.5279	6.3645	6.8546	5.0135	3.7172
Q9D4H4;B9EKN5	S195;281	Q9D4H4	Angiomotin-like protein 1;Angiomotin-like protein 1	Amotl1;Amotl1	>sp|Q9D4H4|AMOL1_MOUSE Angiomotin-like protein 1 OS=Mus musculus GN=Amotl1 PE=1 SV=1;>tr|B9EKN5|B9EKN5_MOUSE Amotl1 protein OS=Mus musculus GN=Amotl1 PE=2 SV=1	1	89.7312	0.000312067	121.02	1	S	KQGHVRSLSERIMQLSLERNGAKQHLPSSGN	_IMQLS(ph)LER_	2	535.259	-1.3522	6.3505	5.6772	6.1748	5.5377	6.5428	6.1737
O35730-2;O35730;O35730-3	S111;140;140	O35730-2	E3 ubiquitin-protein ligase RING1	Ring1	>sp|O35730-2|RING1_MOUSE Isoform 2 of E3 ubiquitin-protein ligase RING1 OS=Mus musculus GN=Ring1;>sp|O35730|RING1_MOUSE E3 ubiquitin-protein ligase RING1 OS=Mus musculus GN=Ring1 PE=1 SV=2;>sp|O35730-3|RING1_MOUSE Isoform 3 of E3 ubiquitin-protein ligase R	0.846513	7.5862	0.00187726	63.331	1	S	LIRLSRLHNQQALSSSIEEGLRMQAMHRAQR	_LHNQQALSSS(ph)IEEGLR_	3	621.298	3.7374	6.3415	2.1766			6.3415	2.1766
P59326;A2AWN8	S182;209	P59326	YTH domain family protein 1	Ythdf1;Ythdf1	>sp|P59326|YTHD1_MOUSE YTH domain family protein 1 OS=Mus musculus GN=Ythdf1 PE=2 SV=1;>tr|A2AWN8|A2AWN8_MOUSE Uncharacterized protein OS=Mus musculus GN=Ythdf1 PE=4 SV=1	1	156.667	4.94e-25	200.74	1	S	TGFHSDSLNKAPGMNSLEQGMVGLKIGDVTT	_APGMNS(ph)LEQGMVGLK_	2	806.367	-1.1478	6.3213	4.0297	6.3213	4.1907	5.3108	3.4139
A2AI08	S196	A2AI08	Taperin	Tprn	>sp|A2AI08|TPRN_MOUSE Taperin OS=Mus musculus GN=Tprn PE=1 SV=1	0.99999	50.0754	0.000187127	61.276	1	S	APASPVRLSQPAPPISPVPVAQRAGQRSACC	_LSQPAPPIS(ph)PVPVAQR_	2	868.958	0.067534	6.3118	5.6619	6.3732	4.9173	6.251	6.1841
Q8BG30	T280	Q8BG30	Negative elongation factor A	Whsc2	>sp|Q8BG30|NELFA_MOUSE Negative elongation factor A OS=Mus musculus GN=Whsc2 PE=1 SV=1	0.871253	8.30406	1.59e-70	213.26	1	T	VGAGREAKRRRKTLDTEVVEKPTKEETVVEN	_TLDT(ph)EVVEKPTKEETVVENATPDYAAGLVSTQK_	3	1214.93	0.98809	6.2783	7.3523	6.0232	8.5401	6.5441	6.3298
Q3TQG5;P25918	Y373;493	Q3TQG5	B-lymphocyte antigen CD19	Cd19;Cd19	>tr|Q3TQG5|Q3TQG5_MOUSE Uncharacterized protein OS=Mus musculus GN=Cd19 PE=2 SV=1;>sp|P25918|CD19_MOUSE B-lymphocyte antigen CD19 OS=Mus musculus GN=Cd19 PE=1 SV=3	0.906978	12.5462	1.23e-13	129.77	1	Y	AWDPSREASSLGSQSYEDMRGILYAAPQLHS	_EASSLGSQSY(ph)EDM(ox)R_	3	552.547	-0.029621	6.2727	4.4331					6.2727	4.4331
D3Z6D8;Q63844;D3Z3G6	T84;199;199	D3Z6D8	Mitogen-activated protein kinase 3	Mapk3;Mapk3;Mapk3	>tr|D3Z6D8|D3Z6D8_MOUSE Uncharacterized protein OS=Mus musculus GN=Mapk3 PE=4 SV=1;>sp|Q63844|MK03_MOUSE Mitogen-activated protein kinase 3 OS=Mus musculus GN=Mapk3 PE=1 SV=5;>tr|D3Z3G6|D3Z3G6_MOUSE Uncharacterized protein OS=Mus musculus GN=Mapk3 PE=4 SV=	0.811429	6.30505	0.00978886	42.384	2	T	CDFGLARIADPEHDHTGFLTEYVATRWYRAP	_IADPEHDHT(ph)GFLTEY(ph)VATR_	2	1166.49	0.95731	6.2557	6.2491					6.2557	6.2491
Q3TZZ7;Q3TZZ7-2	S663;176	Q3TZZ7	Extended synaptotagmin-2	Esyt2	>sp|Q3TZZ7|ESYT2_MOUSE Extended synaptotagmin-2 OS=Mus musculus GN=Esyt2 PE=1 SV=1;>sp|Q3TZZ7-2|ESYT2_MOUSE Isoform 2 of Extended synaptotagmin-2 OS=Mus musculus GN=Esyt2	0.985487	22.1832	3.51e-21	119.64	2	S	EASPLGHRDLGRSSSSLLASPSHIAAKEPTP	_SSS(ph)S(ph)LLASPSHIAAK_	2	808.36	-0.53168	6.1891	5.5705	19.163	14.093	3.5306	2.8589
G3X9B8;O70318;Q811B2;G3X991;Q80UE5;Q80UE4;E9Q4H2	S506;506;506;506;506;506;376	G3X9B8;Q80UE5	Band 4.1-like protein 2	Epb4.1l2;Epb41l2;Epb4.1l2;Epb4.1l2;Epb4.1l2;Epb4.1l2;Epb4.1l2	>tr|G3X9B8|G3X9B8_MOUSE Erythrocyte protein band 4.1-like 2, isoform CRA_b OS=Mus musculus GN=Epb4.1l2 PE=4 SV=1;>sp|O70318|E41L2_MOUSE Band 4.1-like protein 2 OS=Mus musculus GN=Epb41l2 PE=1 SV=1;>tr|Q811B2|Q811B2_MOUSE Protein 4.1G OS=Mus musculus GN=Epb	0.999808	37.1623	0.00268469	96.143	1	S	VSPEQPPKTKFLTLGSKFRYSGRTQAQTREA	_FLTLGS(ph)K_	2	423.212	-0.22557	6.178	4.8119	7.9175	4.8119	5.987	4.7757
Q8C3J5	S1789	Q8C3J5	Dedicator of cytokinesis protein 2	Dock2	>sp|Q8C3J5|DOCK2_MOUSE Dedicator of cytokinesis protein 2 OS=Mus musculus GN=Dock2 PE=1 SV=3	0.999995	53.1547	1.34e-05	86.213	1	S	EANTSPRLSQTFFQVSDGDKKTLKKKKVNQF	_LSQTFFQVS(ph)DGDKK_	3	560.594	0.43045	6.1525	7.3844	6.8372	8.2206	6.0139	7.0371
P53995;A2ATQ5	S555;555	P53995	Anaphase-promoting complex subunit 1	Anapc1;Anapc1	>sp|P53995|APC1_MOUSE Anaphase-promoting complex subunit 1 OS=Mus musculus GN=Anapc1 PE=1 SV=2;>tr|A2ATQ5|A2ATQ5_MOUSE Anaphase promoting complex subunit 1 OS=Mus musculus GN=Anapc1 PE=4 SV=1	1	41.703	1.96e-36	198.64	1;2	S	PLSKLLGSMDEVVLLSPVPELRDSSKLNDSL	_LLGS(ph)M(ox)DEVVLLS(ph)PVPELR_	3	715.01	-0.45493	6.1402	5.2972	6.1662	5.3743	6.0541	5.2174
F6W741;E9PVB4;Q8VEL2;Q3TTC5;F6RV41;F7BA73	S180;196;512;250;226;87	F6W741;Q8VEL2	Myotubularin-related protein 14	Mtmr14;Mtmr14;Mtmr14;Mtmr14;Mtmr14;Mtmr14	>tr|F6W741|F6W741_MOUSE Myotubularin-related protein 14 (Fragment) OS=Mus musculus GN=Mtmr14 PE=4 SV=1;>tr|E9PVB4|E9PVB4_MOUSE Myotubularin-related protein 14 OS=Mus musculus GN=Mtmr14 PE=4 SV=1;>sp|Q8VEL2|MTMRE_MOUSE Myotubularin-related protein 14 OS=Mus	0.973159	20.41	3.62e-05	77.506	1	S	ERLPSHHGLTEAKSSSSSSSNHSDNFFRMGS	_SSS(ph)SSSSNHSDNFFR_	3	575.888	0.99594	6.134	4.6946	5.801	4.2075	6.7116	4.9169
G3UX39;G3UYK4;G3UW65;A2AKM6;Q02650	S240;228;240;283;283	G3UX39	Paired box protein Pax-5	Pax5;Pax5;Pax5;Pax5;Pax5	>tr|G3UX39|G3UX39_MOUSE Uncharacterized protein OS=Mus musculus GN=Pax5 PE=3 SV=1;>tr|G3UYK4|G3UYK4_MOUSE Paired box gene 5 (Fragment) OS=Mus musculus GN=Pax5 PE=3 SV=1;>tr|G3UW65|G3UW65_MOUSE Uncharacterized protein OS=Mus musculus GN=Pax5 PE=3 SV=1;>tr|A	0.792786	6.0305	2.13e-18	128.12	1	S	ASLAGGLDDMKANLTSPTPADIGSSVPGPQS	_ANLTS(ph)PTPADIGSSVPGPQSYPIVTGR_	2	1381.67	-1.0457	6.122	6.4336	4.11	4.2343	6.122	6.4336
Q61586	S694	Q61586	Glycerol-3-phosphate acyltransferase 1, mitochondrial	Gpam	>sp|Q61586|GPAT1_MOUSE Glycerol-3-phosphate acyltransferase 1, mitochondrial OS=Mus musculus GN=Gpam PE=1 SV=2	1	112.261	1.11e-07	112.26	1;2	S	KLPELNWRSDEEDEDSDFGEEQRDCYLKVSQ	_KLPELNWRS(ph)DEEDEDS(ph)DFGEEQR_	3	995.06	0.72517	6.1108	1.2489	0.84984	0.76617	6.1108	1.2489
Q7TMY8-3;Q7TMY8;A2AFQ0;Q7TMY8-4;Q7TMY8-2	S2595;2595;2596;2595;2595	Q7TMY8-3	E3 ubiquitin-protein ligase HUWE1	Huwe1;Huwe1	>sp|Q7TMY8-3|HUWE1_MOUSE Isoform 3 of E3 ubiquitin-protein ligase HUWE1 OS=Mus musculus GN=Huwe1;>sp|Q7TMY8|HUWE1_MOUSE E3 ubiquitin-protein ligase HUWE1 OS=Mus musculus GN=Huwe1 PE=1 SV=5;>tr|A2AFQ0|A2AFQ0_MOUSE HECT, UBA and WWE domain containing 1 OS=Mu	0.973315	15.9349	1.12e-142	305.88	1;2	S	LLGPSAAADILQLSSSLPLQSRGRARLLVGN	_LLGPSAAADILQLSSS(ph)LPLQSR_	2	1159.11	0.44011	6.0899	2.3737	5.8566	2.305	6.4951	2.8552
Q3UHC2;E9QNM4;Q3UHC2-3	S1068;1032;1032	Q3UHC2	Leucine-rich repeat serine/threonine-protein kinase 1	Lrrk1;Lrrk1	>sp|Q3UHC2|LRRK1_MOUSE Leucine-rich repeat serine/threonine-protein kinase 1 OS=Mus musculus GN=Lrrk1 PE=2 SV=1;>tr|E9QNM4|E9QNM4_MOUSE Uncharacterized protein OS=Mus musculus GN=Lrrk1 PE=4 SV=1;>sp|Q3UHC2-3|LRRK1_MOUSE Isoform 3 of Leucine-rich repeat ser	0.99976	36.1957	3.17e-13	139.21	1	S	TKSRNRKVTIYSFTGSQRNRCSTFRVRRNQT	_KVTIYSFTGS(ph)QR_	3	489.573	1.153	6.0816	6.4439	6.649	6.6068	5.2477	4.6686
Q60790	S809	Q60790	Ras GTPase-activating protein 3	Rasa3	>sp|Q60790|RASA3_MOUSE Ras GTPase-activating protein 3 OS=Mus musculus GN=Rasa3 PE=1 SV=2	0.825049	9.63345	0.000864944	60.382	2	S	HAQYRRDKFKKTRYGSQEHPIGDKSFQNYIR	_TRYGS(ph)QEHPIGDKS(ph)FQNYIR_	4	639.782	-0.0015214	6.0641	5.6194			6.0641	5.6194
Q8CGC4;Q4KL69;Q8BM41	S329;184;249	Q8CGC4	Protein LSM14 homolog B	Lsm14b;Lsm14b;Lsm14b	>sp|Q8CGC4|LS14B_MOUSE Protein LSM14 homolog B OS=Mus musculus GN=Lsm14b PE=2 SV=3;>tr|Q4KL69|Q4KL69_MOUSE Lsm14b protein OS=Mus musculus GN=Lsm14b PE=2 SV=1;>tr|Q8BM41|Q8BM41_MOUSE LSM14 homolog B (SCD6, S. cerevisiae) OS=Mus musculus GN=Lsm14b PE=2 SV=1	0.774035	6.27488	3.75e-06	143.4	1	S	KSKSFFDNISSELKTSSRRTTWAEERKLNTE	_SFFDNISSELKTS(ph)SRR_	3	651.974	1.8712	6.0633	1.4946	6.0633	1.4946	2.1182	1.6816
Q9QZQ1-2;E9Q852;Q9QZQ1;E9Q316;E9Q9C3	S1780;1781;1795;1796;1802	Q9QZQ1-2	Afadin	Mllt4;Mllt4;Mllt4;Mllt4	>sp|Q9QZQ1-2|AFAD_MOUSE Isoform 1 of Afadin OS=Mus musculus GN=Mllt4;>tr|E9Q852|E9Q852_MOUSE Uncharacterized protein OS=Mus musculus GN=Mllt4 PE=4 SV=1;>sp|Q9QZQ1|AFAD_MOUSE Afadin OS=Mus musculus GN=Mllt4 PE=1 SV=3;>tr|E9Q316|E9Q316_MOUSE Uncharacterized	1	74.0096	0.000126537	116.96	1	S	GAPENLTFKERQRLFSQGQDVSDKVKASRKL	_LFS(ph)QGQDVSDKVK_	3	510.912	-2.1461	6.043	5.8581	7.3016	6.3677	4.9209	4.941
O88286-3;E9QNI7;D3Z195;O88286-2;O88286;E9QLK4;G5E8J8;F6ZBR8	S486;486;486;460;1188;1188;460;477	O88286-3;F6ZBR8	Protein Wiz	Wiz;Wiz;Wiz;Wiz;Wiz;Wiz	>sp|O88286-3|WIZ_MOUSE Isoform 2 of Protein Wiz OS=Mus musculus GN=Wiz;>tr|E9QNI7|E9QNI7_MOUSE Uncharacterized protein OS=Mus musculus GN=Wiz PE=4 SV=1;>tr|D3Z195|D3Z195_MOUSE Uncharacterized protein OS=Mus musculus GN=Wiz PE=4 SV=1;>sp|O88286-2|WIZ_MOUSE	0.991625	20.7295	8.48e-17	125.14	2;3	S	LPPPPGSPLGHSPTASPPPTARKMFSGLATP	_KLPPPPGS(ph)PLGHS(ph)PTAS(ph)PPPTAR_	3	833.713	-0.013405	6.0149	5.2973	5.9709	5.2945	6.0594	5.3001
Q61194-2;E9QP97;Q61194;F8VPL2	S124;124;124;124	Q61194-2	Phosphatidylinositol 4-phosphate 3-kinase C2 domain-containing subunit alpha	Pik3c2a;Pik3c2a;Pik3c2a	>sp|Q61194-2|P3C2A_MOUSE Isoform 2 of Phosphatidylinositol-4-phosphate 3-kinase C2 domain-containing subunit alpha OS=Mus musculus GN=Pik3c2a;>tr|E9QP97|E9QP97_MOUSE Phosphatidylinositol 3-kinase, C2 domain-containing, alpha polypeptide OS=Mus musculus GN=	0.997271	26.2444	2.69e-18	131.08	1	S	FETRKPPALPVTPVLSPSFSTQLYLRPSGQR	_KPPALPVTPVLS(ph)PSFSTQLYLRPSGQR_	4	754.906	2.5359	6.0014	5.5459	7.2654	6.5764	5.4113	5.2602
A2A4A6;Q62077	S1248;1248	A2A4A6	1-phosphatidylinositol 4,5-bisphosphate phosphodiesterase gamma-1	Plcg1;Plcg1	>tr|A2A4A6|A2A4A6_MOUSE Phospholipase C, gamma 1 OS=Mus musculus GN=Plcg1 PE=4 SV=1;>sp|Q62077|PLCG1_MOUSE 1-phosphatidylinositol-4,5-bisphosphate phosphodiesterase gamma-1 OS=Mus musculus GN=Plcg1 PE=1 SV=2	1	80.6901	0.00115636	80.69	1	S	SDASSQLFHVRAREGSFEARYQQPFEDFRIS	_AREGS(ph)FEAR_	2	551.737	-0.10701	5.9841	5.7275	5.8931	5.7814	6.0765	5.674
B9EIF6;P23949	S289;260	B9EIF6	Zinc finger protein 36, C3H1 type-like 2	Zfp36l2;Zfp36l2	>tr|B9EIF6|B9EIF6_MOUSE Uncharacterized protein OS=Mus musculus GN=Zfp36l2 PE=2 SV=1;>sp|P23949|TISD_MOUSE Zinc finger protein 36, C3H1 type-like 2 OS=Mus musculus GN=Zfp36l2 PE=2 SV=1	0.766578	6.24864	7.89e-52	168.62	3	S	PPGGLESPLLLDSPTSRTPPPPSSSASSCSS	_LHHSLS(ph)FSGFPSGHHQPPGGLES(ph)PLLLDSPTS(ph)R_	4	933.667	0.12026	5.9831	6.31	3.3091	3.0272	5.9831	6.31
P47941	Y251	P47941	Crk-like protein	Crkl	>sp|P47941|CRKL_MOUSE Crk-like protein OS=Mus musculus GN=Crkl PE=1 SV=2	1	52.4819	0.00414584	76.064	1	Y	GPVFAKAIQKRVPCAYDKTALALEVGDIVKV	_RVPC(ne)AY(ph)DK_	2	578.746	-0.60616	5.9695	3.341					6.0792	3.9179	5.8618	2.849
O88746;Q3UDC3	S160;160	O88746	Target of Myb protein 1	Tom1;Tom1	>sp|O88746|TOM1_MOUSE Target of Myb protein 1 OS=Mus musculus GN=Tom1 PE=1 SV=1;>tr|Q3UDC3|Q3UDC3_MOUSE Uncharacterized protein OS=Mus musculus GN=Tom1 PE=2 SV=1	0.999987	48.9261	1.76e-08	124.03	1;2	S	RRKGLEFPMTDLDMLSPIHTPQRTVFNSETP	_GLEFPMTDLDMLS(ph)PIHT(ph)PQR_	3	820.024	2.0878	5.9615	8.8806	7.4557	11.589	5.2883	8.5645
Q3TTA7-2;B9EKI5;Q3TTA7	S825;933;977	Q3TTA7-2	E3 ubiquitin-protein ligase CBL-B	Cblb;Cblb	>sp|Q3TTA7-2|CBLB_MOUSE Isoform 2 of E3 ubiquitin-protein ligase CBL-B OS=Mus musculus GN=Cblb;>tr|B9EKI5|B9EKI5_MOUSE Casitas B-lineage lymphoma b OS=Mus musculus GN=Cblb PE=2 SV=1;>sp|Q3TTA7|CBLB_MOUSE E3 ubiquitin-protein ligase CBL-B OS=Mus musculus GN	1	94.7168	2.39e-06	106.42	1	S	VARSILREFAFPPPVSPRLNL__________	_EFAFPPPVS(ph)PR_	2	662.31	-0.54976	5.9496	4.9752	6.2313	5.53	5.585	4.7428
Q6DFV7;Q6DFV7-2	S214;214	Q6DFV7	Nuclear receptor coactivator 7	Ncoa7	>sp|Q6DFV7|NCOA7_MOUSE Nuclear receptor coactivator 7 OS=Mus musculus GN=Ncoa7 PE=2 SV=2;>sp|Q6DFV7-2|NCOA7_MOUSE Isoform 2 of Nuclear receptor coactivator 7 OS=Mus musculus GN=Ncoa7	0.98951	19.7913	2.86e-09	109.65	1;2	S	ARKALKPIERVLSSTSEEDEPGVVKFLKMNC	_VLS(ph)STS(ph)EEDEPGVVK_	2	868.357	1.6673	5.9476	0.55901	6.3086	0.61505	5.6074	0.50807
Q8R5H1;Q3UZH0;Q8R5H1-2	Y263;234;235	Q8R5H1	Ubiquitin carboxyl-terminal hydrolase 15;Ubiquitin carboxyl-terminal hydrolase	Usp15;Usp15	>sp|Q8R5H1|UBP15_MOUSE Ubiquitin carboxyl-terminal hydrolase 15 OS=Mus musculus GN=Usp15 PE=2 SV=1;>tr|Q3UZH0|Q3UZH0_MOUSE Ubiquitin carboxyl-terminal hydrolase OS=Mus musculus GN=Usp15 PE=2 SV=1;>sp|Q8R5H1-2|UBP15_MOUSE Isoform 2 of Ubiquitin carboxyl-ter	1	66.6208	2.5e-14	131.66	1	Y	NNYNNINNRNVKNSNYCLPSYTAYKNYDYSE	_NSNY(ph)C(ne)LPSYTAYK_	2	864.852	0.11607	5.9415	4.1914					7.1203	3.98	4.9578	4.414
E9Q5E0;Q921S6;Q63943	S121;121;121	E9Q5E0	Myocyte-specific enhancer factor 2D	Mef2d;Mef2d;Mef2d	>tr|E9Q5E0|E9Q5E0_MOUSE Uncharacterized protein OS=Mus musculus GN=Mef2d PE=3 SV=1;>tr|Q921S6|Q921S6_MOUSE Myocyte enhancer factor 2D OS=Mus musculus GN=Mef2d PE=2 SV=1;>sp|Q63943|MEF2D_MOUSE Myocyte-specific enhancer factor 2D OS=Mus musculus GN=Mef2d PE=	1	124.251	2.94e-14	158.45	1	S	SLEQSPLLEDKYRRASEELDGLFRRYGSSVP	_RAS(ph)EELDGLFRR_	3	510.247	0.48179	5.9279	8.1108	6.7698	9.1641	4.8749	6.3691
Q7TSI1	S433	Q7TSI1	Pleckstrin homology domain-containing family M member 1	Plekhm1	>sp|Q7TSI1|PKHM1_MOUSE Pleckstrin homology domain-containing family M member 1 OS=Mus musculus GN=Plekhm1 PE=1 SV=1	0.929984	13.0899	0.000235297	76.073	2	S	KALEYGRVGPKLVVSSPTSPKGKSWISEDDF	_LVVSS(ph)PT(ph)SPK_	2	587.761	0.6457	5.9092	6.3224	6.3426	6.5829	2.5161	2.5333
B9EIF6;P23949	S263;234	B9EIF6	Zinc finger protein 36, C3H1 type-like 2	Zfp36l2;Zfp36l2	>tr|B9EIF6|B9EIF6_MOUSE Uncharacterized protein OS=Mus musculus GN=Zfp36l2 PE=2 SV=1;>sp|P23949|TISD_MOUSE Zinc finger protein 36, C3H1 type-like 2 OS=Mus musculus GN=Zfp36l2 PE=2 SV=1	0.819195	8.71987	4.15e-52	175.73	3	S	LGFAREPRPKLHHSLSFSGFPSGHHQPPGGL	_LHHSLS(ph)FSGFPSGHHQPPGGLES(ph)PLLLDS(ph)PTSR_	4	933.667	0.28646	5.903	5.5838	5.903	5.5838	5.7922	6.1451
Q6ZQH9;Q8C2R4;P98154;E9QNU3;Q6P5A9;E9Q548	S297;309;379;379;380;380	Q6ZQH9	Integral membrane protein DGCR2/IDD	Dgcr2;Dgcr2;Dgcr2;Dgcr2;Dgcr2;Gm20518	>tr|Q6ZQH9|Q6ZQH9_MOUSE MKIAA0163 protein (Fragment) OS=Mus musculus GN=Dgcr2 PE=2 SV=1;>tr|Q8C2R4|Q8C2R4_MOUSE DiGeorge syndrome critical region gene 2, isoform CRA_d OS=Mus musculus GN=Dgcr2 PE=2 SV=1;>sp|P98154|IDD_MOUSE Integral membrane protein DGCR2/	1	140.277	1.5e-17	154.74	1	S	FMVHRLRQRRRERIESLIGANLHHFNLGRRI	_IES(ph)LIGANLHHFNLGR_	3	624.316	-0.77849	5.902	6.0443	6.9994	7.3855	5.6605	5.7724
E9PYH6	S1176	E9PYH6		Setd1a	>tr|E9PYH6|E9PYH6_MOUSE Uncharacterized protein OS=Mus musculus GN=Setd1a PE=4 SV=1	0.980904	17.1041	7.52e-18	136.47	2	S	PIPLLPPPKKRRKTVSFSAAEEAPVPEPSTA	_RKT(ph)VS(ph)FSAAEEAPVPEPSTAAPLQAK_	3	948.119	-0.40966	5.8976	6.0456	6.1313	6.0697	5.1997	4.9071
Q60864	S145	Q60864	Stress-induced-phosphoprotein 1	Stip1	>sp|Q60864|STIP1_MOUSE Stress-induced-phosphoprotein 1 OS=Mus musculus GN=Stip1 PE=1 SV=1	0.999995	52.9535	7.67e-05	89.266	1	S	LPNLYQKLENDPRTRSLLSDPTYRELIEQLQ	_S(ph)LLSDPTYR_	2	566.258	-0.7564	5.8863	6.2852	6.2317	6.8457	5.3017	5.9816
P05627;Q52L49;P15066	S73;100;100	P05627;Q52L49	Transcription factor AP-1;Transcription factor jun-D	Jun;Jund;Jund	>sp|P05627|JUN_MOUSE Transcription factor AP-1 OS=Mus musculus GN=Jun PE=1 SV=3;>tr|Q52L49|Q52L49_MOUSE Jund protein OS=Mus musculus GN=Jund PE=2 SV=1;>sp|P15066|JUND_MOUSE Transcription factor jun-D OS=Mus musculus GN=Jund PE=1 SV=1	1	58.1721	0.000803647	97.734	1	S	DGLLASPDLGLLKLASPELERLIIQSNGLVT;SDLLTSPDVGLLKLASPELERLIIQSSNGHI	_LAS(ph)PELER_	2	497.734	0.22372	5.8807	8.7483	6.1357	9.0227	5.4561	8.2137
E9Q8L9;Q9D620	S245;245	E9Q8L9	Rab11 family-interacting protein 1	Rab11fip1;Rab11fip1	>tr|E9Q8L9|E9Q8L9_MOUSE RAB11 family-interacting protein 1 (class I) OS=Mus musculus GN=Rab11fip1 PE=4 SV=1;>sp|Q9D620|RFIP1_MOUSE Rab11 family-interacting protein 1 OS=Mus musculus GN=Rab11fip1 PE=1 SV=2	0.905357	11.2812	4.19e-05	93.062	1	S	KTPLSQSMSVLPTSKSDKVLLRAGDFQSQWD	_TPLSQSM(ox)SVLPTSKS(ph)DK_	3	634.636	-0.058454	5.8784	4.7385	5.9137	4.4645	5.8784	4.7385
Q80UQ2-2	S134	Q80UQ2-2			>sp|Q80UQ2-2|RASF6_MOUSE Isoform 2 of Ras association domain-containing protein 6 OS=Mus musculus GN=Rassf6	0.999744	35.8641	0.000111819	68.96	2	S	LASEARHSPEDEEPESPLLYRTMSEAALVRK	_THVLASEARHS(ph)PEDEEPES(ph)PLLYR_	4	731.323	0.17159	5.869	5.5585	5.869	5.5585	4.0146	4.9566
Q6A0A2;Q6A0A2-2	S570;486	Q6A0A2	La-related protein 4B	Larp4b	>sp|Q6A0A2|LAR4B_MOUSE La-related protein 4B OS=Mus musculus GN=Larp4b PE=1 SV=2;>sp|Q6A0A2-2|LAR4B_MOUSE Isoform 2 of La-related protein 4B OS=Mus musculus GN=Larp4b	0.998256	27.5764	5.99e-19	186.81	1	S	RLSSLIIGSSKERNLSTDASTNTVPVVGPRE	_NLS(ph)TDASTNTVPVVGPR_	2	904.433	-0.68015	5.8671	7.3677	6.3641	7.418	5.4089	7.3177
Q9ERG0-2;Q9ERG0	S575;735	Q9ERG0-2	LIM domain and actin-binding protein 1	Lima1	>sp|Q9ERG0-2|LIMA1_MOUSE Isoform Alpha of LIM domain and actin-binding protein 1 OS=Mus musculus GN=Lima1;>sp|Q9ERG0|LIMA1_MOUSE LIM domain and actin-binding protein 1 OS=Mus musculus GN=Lima1 PE=1 SV=3	1	63.2161	0.00181197	85.813	1	S	SQDVGFWEGEVVRELSVEEQIKRNRYYDEDE	_ELS(ph)VEEQIK_	2	577.771	0.67148	5.8644	3.5906	5.5722	4.2465	6.921	3.5906
Q8BMN8;Q8BLB7-2;Q8BLB7	T130;583;608	Q8BMN8	Lethal(3)malignant brain tumor-like protein 3	L3mbtl3;L3mbtl3	>tr|Q8BMN8|Q8BMN8_MOUSE Uncharacterized protein OS=Mus musculus GN=L3mbtl3 PE=2 SV=1;>sp|Q8BLB7-2|LMBL3_MOUSE Isoform 2 of Lethal(3)malignant brain tumor-like protein 3 OS=Mus musculus GN=L3mbtl3;>sp|Q8BLB7|LMBL3_MOUSE Lethal(3)malignant brain tumor-like p	0.797262	6.61886	3.99e-05	89.055	2	T	ERIFPDRLSGDTSPPTTPSFPRSKRMDTRES	_IFPDRLSGDTS(ph)PPT(ph)TPSFPR_	3	783.35	-0.23789	5.8637	8.2438	6.288	8.5213	5.2409	8.2438
P19437;Q8BNW4	S225;225	P19437	B-lymphocyte antigen CD20	Ms4a1;Ms4a1	>sp|P19437|CD20_MOUSE B-lymphocyte antigen CD20 OS=Mus musculus GN=Ms4a1 PE=2 SV=1;>tr|Q8BNW4|Q8BNW4_MOUSE Uncharacterized protein (Fragment) OS=Mus musculus GN=Ms4a1 PE=2 SV=1	1	92.8472	1.93e-08	122.33	1	S	WKRMCTRSKSNVVLLSAGEKNEQTIKMKEEI	_SNVVLLS(ph)AGEK_	2	598.8	0.058435	5.8532	8.7156	5.5232	8.178	5.8985	8.8913
E9Q7S1;O88466;O88466-2;E9QAI7;O88466-3	S447;470;470;231;470	E9Q7S1	Zinc finger protein 106	Zfp106;Zfp106;Zfp106	>tr|E9Q7S1|E9Q7S1_MOUSE Uncharacterized protein OS=Mus musculus GN=Zfp106 PE=4 SV=1;>sp|O88466|ZF106_MOUSE Zinc finger protein 106 OS=Mus musculus GN=Zfp106 PE=1 SV=3;>sp|O88466-2|ZF106_MOUSE Isoform 2 of Zinc finger protein 106 OS=Mus musculus GN=Zfp106;>	1	68.5457	0.000406644	79.492	1	S	QSEPHQKSNKIPLLKSPLLPLPTPKSGPHKQ	_S(ph)PLLPLPTPK_	2	571.815	-0.19406	5.8467	6.8265	5.8467	6.8265	5.0707	5.2858
O70445	S371	O70445	BRCA1-associated RING domain protein 1	Bard1	>sp|O70445|BARD1_MOUSE BRCA1-associated RING domain protein 1 OS=Mus musculus GN=Bard1 PE=2 SV=1	1	86.5126	7.96e-35	173.97	2;3;4;5	S	GQLQVDVTLRRKSNASDDPLSLSPGTPPPLL	_RKS(ph)NAS(ph)DDPLS(ph)LS(ph)PGT(ph)PPPLLNNSTHR_	3	1091.11	0.37979	5.84	2.9718	5.84	2.9718	1.2401	1.7552
Q9CQW1	S159	Q9CQW1	Synaptobrevin homolog YKT6	Ykt6	>sp|Q9CQW1|YKT6_MOUSE Synaptobrevin homolog YKT6 OS=Mus musculus GN=Ykt6 PE=2 SV=1	0.999994	52.3005	3.24e-20	145.8	1	S	AELDETKIILHNTMESLLERGEKLDDLVSKS	_IILHNTM(ox)ES(ph)LLER_	3	555.607	0.41248	5.8297	3.009	6.5868	3.0466	5.7485	2.6557
P97822;E9Q0X5;E9Q5H9	Y227;186;104	P97822	Acidic leucine-rich nuclear phosphoprotein 32 family member E	Anp32e;Anp32e;Anp32e	>sp|P97822|AN32E_MOUSE Acidic leucine-rich nuclear phosphoprotein 32 family member E OS=Mus musculus GN=Anp32e PE=1 SV=2;>tr|E9Q0X5|E9Q0X5_MOUSE Uncharacterized protein OS=Mus musculus GN=Anp32e PE=4 SV=1;>tr|E9Q5H9|E9Q5H9_MOUSE Uncharacterized protein OS=	1	156.402	1.71e-45	181.56	1	Y	YLMKDEIQDEEDDDDYVDEGEEEEEEEEEGL	_DEIQDEEDDDDY(ph)VDEGEEEEEEEEEGLRGEK_	3	1261.47	0.27875	5.8195	2.9798	5.8195	2.9798	4.8537	4.7827
Q8BH40;O70439	S174;174	Q8BH40	Syntaxin-7	Stx7;Stx7	>tr|Q8BH40|Q8BH40_MOUSE Syntaxin 7 OS=Mus musculus GN=Stx7 PE=2 SV=1;>sp|O70439|STX7_MOUSE Syntaxin-7 OS=Mus musculus GN=Stx7 PE=1 SV=3	0.81428	6.41914	2.8e-10	151.23	1	S	EITEDDLRLIHERESSIRQLEADIMDINEIF	_ESS(ph)IRQLEADIM(ox)DINEIFK_	3	783.034	1.5347	5.8141	4.768	6.7377	6.0125	5.0172	3.7812
Q8VD57	S9	Q8VD57	Vesicle transport protein SFT2B	Sft2d2	>sp|Q8VD57|SFT2B_MOUSE Vesicle transport protein SFT2B OS=Mus musculus GN=Sft2d2 PE=1 SV=1	1	67.5039	4.23e-05	109.83	1	S	_______MDKLKKVLSGQDTEDRSGLSEVVE	_VLS(ph)GQDTEDR_	2	600.251	-0.32507	5.796	4.934	5.6866	4.8599	6.7029	5.63
Q7TMY8-3;Q7TMY8;A2AFQ0;Q7TMY8-4;Q7TMY8-2	S3116;3116;3117;3116;3116	Q7TMY8-3	E3 ubiquitin-protein ligase HUWE1	Huwe1;Huwe1	>sp|Q7TMY8-3|HUWE1_MOUSE Isoform 3 of E3 ubiquitin-protein ligase HUWE1 OS=Mus musculus GN=Huwe1;>sp|Q7TMY8|HUWE1_MOUSE E3 ubiquitin-protein ligase HUWE1 OS=Mus musculus GN=Huwe1 PE=1 SV=5;>tr|A2AFQ0|A2AFQ0_MOUSE HECT, UBA and WWE domain containing 1 OS=Mu	0.960677	14.7801	2.36e-16	165.2	1;2	S	EARQRQLMHERLFGHSSTSALSAILRSPAFT	_LFGHS(ph)STSALSAILRS(ph)PAFTSR_	3	822.724	-1.2953	5.7941	1.1421	5.7941	1.3423	3.7858	1.0929
Q8BG09	S402	Q8BG09	Transmembrane protein 184B	Tmem184b	>sp|Q8BG09|T184B_MOUSE Transmembrane protein 184B OS=Mus musculus GN=Tmem184b PE=2 SV=1	0.999881	39.238	0.00317663	78.884	1;2	S	HSLSGARDNEKTLLLSSDDEF__________	_DNEKTLLLS(ph)S(ph)DDEF_	2	893.347	0.7874	5.7798	1.4613	2.9187	1.0071	11.446	2.1204
Q8BG09	S403	Q8BG09	Transmembrane protein 184B	Tmem184b	>sp|Q8BG09|T184B_MOUSE Transmembrane protein 184B OS=Mus musculus GN=Tmem184b PE=2 SV=1	0.999881	39.238	2.68e-09	174.8	1;2	S	SLSGARDNEKTLLLSSDDEF___________	_DNEKTLLLS(ph)S(ph)DDEF_	2	893.347	0.7874	5.7798	1.4613	2.9187	1.0071	11.446	2.1204
Q9R0L6;Q9R0L6-2	S1280;1319	Q9R0L6	Pericentriolar material 1 protein	Pcm1	>sp|Q9R0L6|PCM1_MOUSE Pericentriolar material 1 protein OS=Mus musculus GN=Pcm1 PE=1 SV=2;>sp|Q9R0L6-2|PCM1_MOUSE Isoform 2 of Pericentriolar material 1 protein OS=Mus musculus GN=Pcm1	0.999993	51.2592	0.000504406	75.312	2	S	IDPTTVTKTFKTRKASAQASLASKDKTPKSK	_KAS(ph)AQAS(ph)LASK_	2	611.267	0.039481	5.7747	8.7055	5.3173	8.6606	7.5101	10.382
Q5F258;Q68FF6	Y598;607	Q5F258	ARF GTPase-activating protein GIT1	Git1;Git1	>tr|Q5F258|Q5F258_MOUSE G protein-coupled receptor kinase-interactor 1 OS=Mus musculus GN=Git1 PE=2 SV=1;>sp|Q68FF6|GIT1_MOUSE ARF GTPase-activating protein GIT1 OS=Mus musculus GN=Git1 PE=1 SV=1	0.990816	20.2632	8.58e-11	108.5	1;2	Y	HASKLSRHGSGADSDYENTQSGDPLLGLEGK	_HGS(ph)GADSDY(ph)ENTQSGDPLLGLEGK_	3	869.681	0.043905	5.7736	2.8238					5.8586	2.7839	5.7573	2.8251
Q6ZQ58	T759	Q6ZQ58	La-related protein 1	Larp1	>sp|Q6ZQ58|LARP1_MOUSE La-related protein 1 OS=Mus musculus GN=Larp1 PE=1 SV=2	0.950965	11.9796	7.85e-05	84.653	2	T	LPTTVPESPNYRNARTPRTPRTPQLKDSSQT	_T(ph)PRT(ph)PRTPQLK_	4	364.428	0.077503	5.7724	8.0425	5.7724	8.0425	5.7942	7.6313
F7DCF0;Q8K2Q9	S466;467	F7DCF0	Shootin-1	4930506M07Rik;Kiaa1598	>tr|F7DCF0|F7DCF0_MOUSE Uncharacterized protein (Fragment) OS=Mus musculus GN=4930506M07Rik PE=4 SV=1;>sp|Q8K2Q9|SHOT1_MOUSE Shootin-1 OS=Mus musculus GN=Kiaa1598 PE=1 SV=1	0.999996	54.7477	0.000293786	82.302	1;2	S	ILGTLNKSTSSRSLKSLGPENSETELERILR	_S(ph)LKS(ph)LGPENSETELER_	3	650.282	-0.30501	5.7556	3.8699	7.201	4.8997	4.6003	3.0565
P32037	S471	P32037	Solute carrier family 2, facilitated glucose transporter member 3	Slc2a3	>sp|P32037|GTR3_MOUSE Solute carrier family 2, facilitated glucose transporter member 3 OS=Mus musculus GN=Slc2a3 PE=1 SV=1	1	86.6495	8.19e-28	148.12	1	S	RTFEDIARAFEGQAHSGKGPAGVELNSMQPV	_AFEGQAHS(ph)GKGPAGVELNSM(ox)QPVK_	4	634.548	0.30911	5.7287	7.5917	6.121	7.628	3.2603	3.8609
Q8VHK1	S358	Q8VHK1	Caskin-2	Caskin2	>sp|Q8VHK1|CSKI2_MOUSE Caskin-2 OS=Mus musculus GN=Caskin2 PE=1 SV=3	0.999999	61.4864	9.35e-10	146.15	1;2	S	EVVSKRVGIPVARLPSAPTPLRPSFSRISQP	_LPS(ph)APTPLRPS(ph)FSR_	2	843.394	-0.43035	5.7119	5.211	6.5278	5.5878	5.6453	5.0826
Q8K2K6-3;Q8K2K6-1;Q8K2K6	S362;362;362	Q8K2K6-3	Arf-GAP domain and FG repeat-containing protein 1	Agfg1	>sp|Q8K2K6-3|AGFG1_MOUSE Isoform 3 of Arf-GAP domain and FG repeat-containing protein 1 OS=Mus musculus GN=Agfg1;>sp|Q8K2K6-1|AGFG1_MOUSE Isoform 1 of Arf-GAP domain and FG repeat-containing protein 1 OS=Mus musculus GN=Agfg1;>sp|Q8K2K6|AGFG1_MOUSE Arf-GAP	0.998339	28.5965	1.59e-09	141.45	1	S	SGFGTTGKAPVGSVVSVPSHSSASSDKYAAL	_APVGSVVS(ph)VPSHSSASSDK_	3	626.626	0.58688	5.7111	8.1403	5.5582	8.1403	6.4074	6.6623
Q921Y0-2;Q921Y0	S10;10	Q921Y0-2	MOB kinase activator 1A	Mob1a	>sp|Q921Y0-2|MOB1A_MOUSE Isoform 2 of MOB kinase activator 1A OS=Mus musculus GN=Mob1a;>sp|Q921Y0|MOB1A_MOUSE MOB kinase activator 1A OS=Mus musculus GN=Mob1a PE=1 SV=3	0.813862	6.61622	1.87e-08	138.97	1;2	S	______MSFLFSSRSSKTFKPKKNIPEGSHQ	_(ac)SFLFSSRS(ph)S(ph)K_	2	674.273	-0.37157	5.7056	0.97168	1.3138	1.3782	24.779	0.68505
O54824-2;O54824	S261;959	O54824-2	Pro-interleukin-16;Interleukin-16	Il16	>sp|O54824-2|IL16_MOUSE Isoform 2 of Pro-interleukin-16 OS=Mus musculus GN=Il16;>sp|O54824|IL16_MOUSE Pro-interleukin-16 OS=Mus musculus GN=Il16 PE=1 SV=3	0.999959	43.9145	0.00431411	74.698	1	S	DTQGPGLKMPSQRARSFPLTRTQSCETKLLD	_ARS(ph)FPLTR_	2	514.258	0.59232	5.693	4.7741	5.537	4.7445	5.9398	4.821
Q8BVL3	S440	Q8BVL3	Sorting nexin-17	Snx17	>sp|Q8BVL3|SNX17_MOUSE Sorting nexin-17 OS=Mus musculus GN=Snx17 PE=1 SV=2	1	62.9197	3.47e-08	144.25	2	S	SRESMVKLSSKLSAVSLRGIGSPSTDASASA	_LSSKLS(ph)AVS(ph)LR_	2	660.82	0.0036172	5.6929	4.5236	5.8405	4.4033	5.6291	5.0103
Q6ZQ58	T765	Q6ZQ58	La-related protein 1	Larp1	>sp|Q6ZQ58|LARP1_MOUSE La-related protein 1 OS=Mus musculus GN=Larp1 PE=1 SV=2	0.992758	19.1303	7.85e-05	84.653	2	T	ESPNYRNARTPRTPRTPQLKDSSQTPRFYPV	_T(ph)PRTPRT(ph)PQLK_	3	485.569	0.35067	5.6854	7.3882	5.6854	7.3882	5.6381	7.2972
P59997;G3X9Y0;F6YRW4;E9PWL8;P59997-2	S422;422;422;422;422	P59997	Lysine-specific demethylase 2A	Kdm2a;Kdm2a;Kdm2a	>sp|P59997|KDM2A_MOUSE Lysine-specific demethylase 2A OS=Mus musculus GN=Kdm2a PE=1 SV=2;>tr|G3X9Y0|G3X9Y0_MOUSE F-box and leucine-rich repeat protein 11 OS=Mus musculus GN=Kdm2a PE=4 SV=1;>tr|F6YRW4|F6YRW4_MOUSE Uncharacterized protein (Fragment) OS=Mus m	0.998975	33.263	0.00149201	76.82	1	S	LGKACRSLPSLKKTLSGDSSSDSTRGSHNGQ	_TLS(ph)GDSSSDSTR_	2	646.754	-0.27535	5.6661	7.7032			5.6661	7.7032
Q5PSV9;E9QK89	S1104;1105	Q5PSV9	Mediator of DNA damage checkpoint protein 1	Mdc1;Mdc1	>sp|Q5PSV9|MDC1_MOUSE Mediator of DNA damage checkpoint protein 1 OS=Mus musculus GN=Mdc1 PE=1 SV=1;>tr|E9QK89|E9QK89_MOUSE Uncharacterized protein OS=Mus musculus GN=Mdc1 PE=4 SV=1	0.975583	16.2996	7.06e-58	199.03	1;2	S	RVQMPEPLLTGPEIQSPTSTEQSVTPDRKPR	_VQM(ox)PEPLLTGPEIQS(ph)PTST(ph)EQSVTPDRKPR_	4	874.412	-2.0426	5.659	7.0568	6.1002	7.7904	3.7045	5.1934
E9Q774;E9Q777	S23;23	E9Q774		Akap11;Akap11	>tr|E9Q774|E9Q774_MOUSE Uncharacterized protein OS=Mus musculus GN=Akap11 PE=4 SV=1;>tr|E9Q777|E9Q777_MOUSE Uncharacterized protein OS=Mus musculus GN=Akap11 PE=4 SV=1	0.963909	14.2663	0.000686817	102.06	1	S	RSSHLKSKASVRKSFSEDVFRSVKSLLQSEK	_SFS(ph)EDVFR_	2	533.716	-0.038229	5.648	4.7393	5.648	4.7393	4.1762	3.8458
Q00422;E9Q6K9	S299;131	Q00422	GA-binding protein alpha chain	Gabpa;Gabpa	>sp|Q00422|GABPA_MOUSE GA-binding protein alpha chain OS=Mus musculus GN=Gabpa PE=1 SV=2;>tr|E9Q6K9|E9Q6K9_MOUSE GA repeat-binding protein, alpha OS=Mus musculus GN=Gabpa PE=4 SV=1	1	48.2881	0.00257347	48.288	2	S	IKVINSSAKAAKVQRSPRISGEDRSSPGNRT	_VQRS(ph)PRIS(ph)GEDR_	3	520.562	1.5966	5.6428	9.1512	5.6428	9.1512
Q8K440-2;Q8K440	Y1481;1543	Q8K440-2	ATP-binding cassette sub-family A member 8-B	Abca8b	>sp|Q8K440-2|ABC8B_MOUSE Isoform 2 of ATP-binding cassette sub-family A member 8-B OS=Mus musculus GN=Abca8b;>sp|Q8K440|ABC8B_MOUSE ATP-binding cassette sub-family A member 8-B OS=Mus musculus GN=Abca8b PE=2 SV=2	0.998886	29.5356	0.00415105	85.212	1	Y	TEILRLFPQASRQERYSSLMAYKLPVEAVQP	_Y(ph)SSLM(ox)AYK_	2	529.717	-2.6903	5.634	1.0761	9.3019	1.151	3.4124	1.0062
E9Q394;E9Q474;E9PVD4	T1893;1911;192	E9Q394		Akap13;Akap13;Akap13	>tr|E9Q394|E9Q394_MOUSE Uncharacterized protein OS=Mus musculus GN=Akap13 PE=4 SV=1;>tr|E9Q474|E9Q474_MOUSE Uncharacterized protein OS=Mus musculus GN=Akap13 PE=4 SV=1;>tr|E9PVD4|E9PVD4_MOUSE A kinase (PRKA) anchor protein 13 (Fragment) OS=Mus musculus GN=	0.900531	9.58233	0.000202312	98.676	1;2	T	NDENMSNTWKFLSHSTDSLNKICKVNESTES	_FLSHST(ph)DS(ph)LNK_	3	470.19	-0.088305	5.6262	1.2982	2.5123	1.2611	5.6262	1.3346
P09405	S497	P09405	Nucleolin	Ncl	>sp|P09405|NUCL_MOUSE Nucleolin OS=Mus musculus GN=Ncl PE=1 SV=2	0.900556	10.7316	2.69e-10	116.28	1	S	WSGESKTLVLSNLSYSATKETLEEVFEKATF	_TLVLSNLSYS(ph)ATKETLEEVFEK_	3	861.094	-0.11104	5.6199	2.7815	5.9679	2.3623	5.2921	3.2752
Q91ZW3	S136	Q91ZW3	SWI/SNF-related matrix-associated actin-dependent regulator of chromatin subfamily A member 5	Smarca5	>sp|Q91ZW3|SMCA5_MOUSE SWI/SNF-related matrix-associated actin-dependent regulator of chromatin subfamily A member 5 OS=Mus musculus GN=Smarca5 PE=1 SV=1	1	86.3151	4.57e-07	127.71	1	S	PGRPRVKKDEKQNLLSVGDYRHRRTEQEEDE	_QNLLS(ph)VGDYR_	2	622.787	-0.56979	5.6056	5.4765	5.728	5.1847	5.6056	5.4765
O88286-3;E9QNI7;D3Z195;O88286-2;O88286;E9QLK4;G5E8J8;F6ZBR8	S458;458;458;432;1160;1160;432;449	O88286-3;F6ZBR8	Protein Wiz	Wiz;Wiz;Wiz;Wiz;Wiz;Wiz	>sp|O88286-3|WIZ_MOUSE Isoform 2 of Protein Wiz OS=Mus musculus GN=Wiz;>tr|E9QNI7|E9QNI7_MOUSE Uncharacterized protein OS=Mus musculus GN=Wiz PE=4 SV=1;>tr|D3Z195|D3Z195_MOUSE Uncharacterized protein OS=Mus musculus GN=Wiz PE=4 SV=1;>sp|O88286-2|WIZ_MOUSE	0.99945	32.592	2.26e-41	194.63	1;2	S	KVLSTGGPGSSLEARSPSDLHISPLTKKLPP	_S(ph)PSDLHIS(ph)PLTK_	2	727.82	-0.60611	5.5953	7.0699	0.55216	0.80779	5.5953	7.0699
P22682	S617	P22682	E3 ubiquitin-protein ligase CBL	Cbl	>sp|P22682|CBL_MOUSE E3 ubiquitin-protein ligase CBL OS=Mus musculus GN=Cbl PE=1 SV=3	0.999983	47.8125	2.53e-26	173.18	1	S	NPGDPWNGRELTNRHSLPFSLPSQMEPRADV	_HS(ph)LPFSLPSQM(ox)EPR_	3	574.595	-0.43864	5.5506	4.3429	6.3191	4.9656	4.9803	4.0141
Q6DFV7;Q6DFV7-2	S211;211	Q6DFV7	Nuclear receptor coactivator 7	Ncoa7	>sp|Q6DFV7|NCOA7_MOUSE Nuclear receptor coactivator 7 OS=Mus musculus GN=Ncoa7 PE=2 SV=2;>sp|Q6DFV7-2|NCOA7_MOUSE Isoform 2 of Nuclear receptor coactivator 7 OS=Mus musculus GN=Ncoa7	0.987327	18.932	2.86e-09	109.65	2	S	ADLARKALKPIERVLSSTSEEDEPGVVKFLK	_VLS(ph)STS(ph)EEDEPGVVK_	2	868.357	1.6673	5.5497	5.1619	4.8089	4.1866	6.4046	6.3645
B2RQG2;F7AIS7	S660;162	B2RQG2		Phf3;Phf3	>tr|B2RQG2|B2RQG2_MOUSE PHD finger protein 3 OS=Mus musculus GN=Phf3 PE=2 SV=1;>tr|F7AIS7|F7AIS7_MOUSE Uncharacterized protein (Fragment) OS=Mus musculus GN=Phf3 PE=4 SV=1	0.99966	34.678	1.2e-35	192.58	1;2;3	S	DRNLQPRQRRSSRSFSLDEPPLFIPDNIATV	_SFS(ph)LDEPPLFIPDNIATVKK_	3	771.059	0.028823	5.54	5.1269	5.4507	5.1269	5.7646	5.3449
P62754;D3Z6N6	S235;235	P62754	40S ribosomal protein S6;40S ribosomal protein S6	Rps6;Rps6-ps1	>sp|P62754|RS6_MOUSE 40S ribosomal protein S6 OS=Mus musculus GN=Rps6 PE=1 SV=1;>tr|D3Z6N6|D3Z6N6_MOUSE 40S ribosomal protein S6 OS=Mus musculus GN=Rps6-ps1 PE=3 SV=1	1	85.1848	4.69e-16	155.24	2;3	S	AKEKRQEQIAKRRRLSSLRASTSKSESSQK_	_RLS(ph)S(ph)LRAS(ph)TSK_	2	723.301	1.4486	5.503	7.6523	5.7266	7.8482	4.6677	6.0876
Q6XZL8;F6WHP1;F6SJX8	S1260;1088;139	Q6XZL8		Dot1l;Dot1l;Dot1l	>tr|Q6XZL8|Q6XZL8_MOUSE Histone H3 methyltransferase DOT1 variant a OS=Mus musculus GN=Dot1l PE=2 SV=1;>tr|F6WHP1|F6WHP1_MOUSE Uncharacterized protein (Fragment) OS=Mus musculus GN=Dot1l PE=4 SV=1;>tr|F6SJX8|F6SJX8_MOUSE DOT1-like, histone H3 methyltransfe	1	81.1585	7.37e-32	147.17	2	S	TFSPISDLGLAKAVDSPLQAGSALSHSPLFS	_AVDS(ph)PLQAGSALSHS(ph)PLFSFRPSLEEPAAEAK_	4	868.157	-2.0336	5.4966	5.1422	7.3586	8.0445	4.521	4.1873
Q924A2;Q924A2-2;E9QP01;E9Q6T8	S1644;737;737;737	Q924A2	Protein capicua homolog	Cic;Cic;Cic	>sp|Q924A2|CIC_MOUSE Protein capicua homolog OS=Mus musculus GN=Cic PE=1 SV=2;>sp|Q924A2-2|CIC_MOUSE Isoform 2 of Protein capicua homolog OS=Mus musculus GN=Cic;>tr|E9QP01|E9QP01_MOUSE Uncharacterized protein OS=Mus musculus GN=Cic PE=4 SV=1;>tr|E9Q6T8|E9Q	0.974735	15.8646	3.01e-20	144.23	1	S	VSLVYSDKKSAAAATSPAPHLVAGPLLGTVG	_SAAAATS(ph)PAPHLVAGPLLGTVGK_	3	722.715	-0.12304	5.4719	5.2795	5.1696	4.7223	5.7918	5.9024
Q8BTI8-2;Q8BTI8;Q8BTI8-3	S2128;2224;2224	Q8BTI8-2	Serine/arginine repetitive matrix protein 2	Srrm2	>sp|Q8BTI8-2|SRRM2_MOUSE Isoform 2 of Serine/arginine repetitive matrix protein 2 OS=Mus musculus GN=Srrm2;>sp|Q8BTI8|SRRM2_MOUSE Serine/arginine repetitive matrix protein 2 OS=Mus musculus GN=Srrm2 PE=1 SV=3;>sp|Q8BTI8-3|SRRM2_MOUSE Isoform 3 of Serine/ar	1	128.078	1.7e-110	281.98	1	S	ADSRTPAAAAAMNLASPRTAVAPSAVNLADP	_TPAAAAAMNLAS(ph)PR_	2	711.334	0.35497	5.4671	4.5913	5.52	4.557	5.3777	4.675
Q9CWV1-2;Q9CWV1	S595;623	Q9CWV1-2	DNA replication licensing factor MCM8	Mcm8	>sp|Q9CWV1-2|MCM8_MOUSE Isoform 2 of DNA replication licensing factor MCM8 OS=Mus musculus GN=Mcm8;>sp|Q9CWV1|MCM8_MOUSE DNA replication licensing factor MCM8 OS=Mus musculus GN=Mcm8 PE=2 SV=3	1	66.1015	1.95e-19	167.55	1	S	GKQKAVSSATVTRVLSQDSNTSVLEVVSEKP	_VLS(ph)QDSNTSVLEVVSEKPLSER_	3	832.746	1.0894	5.4626	5.7038	5.4626	5.7126	5.4626	5.695
P63085;E9QAJ2	T183;183	P63085	Mitogen-activated protein kinase 1	Mapk1;Mapk1	>sp|P63085|MK01_MOUSE Mitogen-activated protein kinase 1 OS=Mus musculus GN=Mapk1 PE=1 SV=3;>tr|E9QAJ2|E9QAJ2_MOUSE Uncharacterized protein OS=Mus musculus GN=Mapk1 PE=4 SV=1	1	73.6373	1.18e-140	294.21	1;2	T	LARVADPDHDHTGFLTEYVATRWYRAPEIML	_VADPDHDHTGFLT(ph)EY(ph)VATR_	3	768.651	3.3337	5.4514	5.2271	5.4193	5.2172	5.3193	5.1599	7.1329	5.83	5.7057	5.342
E9PYH6	T1174	E9PYH6		Setd1a	>tr|E9PYH6|E9PYH6_MOUSE Uncharacterized protein OS=Mus musculus GN=Setd1a PE=4 SV=1	0.999366	31.8937	7.52e-18	136.47	2	T	SSPIPLLPPPKKRRKTVSFSAAEEAPVPEPS	_RKT(ph)VS(ph)FSAAEEAPVPEPSTAAPLQAK_	3	948.119	-0.40966	5.4312	5.4358	5.6729	6.0215	5.1997	4.9071
Q8C156	S67	Q8C156	Condensin complex subunit 2	Ncaph	>sp|Q8C156|CND2_MOUSE Condensin complex subunit 2 OS=Mus musculus GN=Ncaph PE=2 SV=1	1	71.499	5.1e-16	156.03	1	S	FPQNDDEKERMQRRRSRVFDLQFSTDSIHLA	_S(ph)RVFDLQFSTDSIHLASPNR_	3	790.713	3.0483	5.4256	1.7743			5.4256	1.7743
Q80XS6;G5E8A7	S585;585	Q80XS6	Protein Smaug homolog 2	Samd4b;Samd4b	>sp|Q80XS6|SMAG2_MOUSE Protein Smaug homolog 2 OS=Mus musculus GN=Samd4b PE=2 SV=1;>tr|G5E8A7|G5E8A7_MOUSE Sterile alpha motif domain containing 4B, isoform CRA_b OS=Mus musculus GN=Samd4b PE=4 SV=1	0.999951	43.1126	9.64e-18	192.19	1;2	S	PMPPRALPPGRMGLLSPSGIGGVSPRHALTS	_MGLLS(ph)PSGIGGVS(ph)PR_	2	794.354	-0.47114	5.4093	5.0323	2.515	2.4019	5.4093	5.0323
G3X9A3;E9Q3R9;F6R4P7;E9Q444	S352;324;331;352	G3X9A3		Zfp295;Zfp295;Zfp295;Zfp295	>tr|G3X9A3|G3X9A3_MOUSE Uncharacterized protein OS=Mus musculus GN=Zfp295 PE=4 SV=1;>tr|E9Q3R9|E9Q3R9_MOUSE Uncharacterized protein OS=Mus musculus GN=Zfp295 PE=4 SV=1;>tr|F6R4P7|F6R4P7_MOUSE Uncharacterized protein (Fragment) OS=Mus musculus GN=Zfp295 PE=	0.99729	25.6832	7.72e-09	126.32	1	S	YYSKLGLVVPSGGPASANQSIDRSGPLVKSL	_LGLVVPSGGPAS(ph)ANQSIDR_	2	959.475	-2.5065	5.3887	4.863	4.925	4.4521	5.8743	5.196
Q8R080	S525	Q8R080	G2 and S phase-expressed protein 1	Gtse1	>sp|Q8R080|GTSE1_MOUSE G2 and S phase-expressed protein 1 OS=Mus musculus GN=Gtse1 PE=1 SV=2	0.803142	6.10639	8.09e-06	82.635	1	S	TRRMSVLPTPASRRLSSLPLMAPQSMPRALV	_RLS(ph)SLPLM(ox)APQSM(ox)PR_	3	599.291	-0.63507	5.3884	3.5313	5.8156	3.6921	4.8794	2.9029
Q61937;Q5SQB0;Q9DAY9;Q5SQB5	S10;10;10;10	Q61937	Nucleophosmin	Npm1;Npm1;Npm1;Npm1	>sp|Q61937|NPM_MOUSE Nucleophosmin OS=Mus musculus GN=Npm1 PE=1 SV=1;>tr|Q5SQB0|Q5SQB0_MOUSE Nucleophosmin 1 OS=Mus musculus GN=Npm1 PE=2 SV=1;>tr|Q9DAY9|Q9DAY9_MOUSE Nucleophosmin 1 OS=Mus musculus GN=Npm1 PE=2 SV=1;>tr|Q5SQB5|Q5SQB5_MOUSE Nucleophosmin 1	0.999705	35.7773	5.32e-05	72.514	1	S	______MEDSMDMDMSPLRPQNYLFGCELKA	_(ac)MEDSM(ox)DMDMS(ph)PLRPQNYLFGC(ne)ELK_	3	1038.42	-1.8456	5.3884	15.058			5.3884	15.058
Q9CXV9	S41	Q9CXV9	DCN1-like protein 5	Dcun1d5	>sp|Q9CXV9|DCNL5_MOUSE DCN1-like protein 5 OS=Mus musculus GN=Dcun1d5 PE=2 SV=1	1	68.7058	0.000146747	105.66	1	S	KIPSYCRSQPPARLISGEEDFSRKKCLAWFY	_LIS(ph)GEEDFSR_	2	616.763	0.63415	5.3874	3.5461	1.9053	1.2244	8.4818	5.9144
Q9R049-2;Q9R049	S538;542	Q9R049-2	E3 ubiquitin-protein ligase AMFR	Amfr	>sp|Q9R049-2|AMFR_MOUSE Isoform 2 of E3 ubiquitin-protein ligase AMFR OS=Mus musculus GN=Amfr;>sp|Q9R049|AMFR_MOUSE E3 ubiquitin-protein ligase AMFR OS=Mus musculus GN=Amfr PE=1 SV=2	1	61.9324	0.000352887	125.23	1	S	EGEASVQTERVPLDLSPRLEETLDFSEVELE	_VPLDLS(ph)PR_	2	488.747	-0.24309	5.3724	8.7594	5.5755	8.9166	5.1057	8.6072
Q8K4P0	S1213	Q8K4P0	pre-mRNA 3' end processing protein WDR33	Wdr33	>sp|Q8K4P0|WDR33_MOUSE pre-mRNA 3' end processing protein WDR33 OS=Mus musculus GN=Wdr33 PE=2 SV=1	0.93566	14.6367	0.000221311	88.565	1	S	PPHDGHSPASRERSSSLQGMDMASLPPRKRP	_SSS(ph)LQGMDMASLPPR_	2	828.86	-2.5883	5.3689	5.1246	5.5286	5.4203	3.9711	4.8337
P53996-2;P53996-3;P53996	Y152;159;160	P53996-2	Cellular nucleic acid-binding protein	Cnbp	>sp|P53996-2|CNBP_MOUSE Isoform 2 of Cellular nucleic acid-binding protein OS=Mus musculus GN=Cnbp;>sp|P53996-3|CNBP_MOUSE Isoform 3 of Cellular nucleic acid-binding protein OS=Mus musculus GN=Cnbp;>sp|P53996|CNBP_MOUSE Cellular nucleic acid-binding protei	1	85.8755	0.000286002	95.531	1	Y	GHVAINCSKTSEVNCYRCGESGHLARECTIE	_TSEVNC(ne)Y(ph)R_	2	588.723	-0.69685	5.3624	2.5936					5.263	2.6143	5.4636	2.573
Q8VDD5	S1916	Q8VDD5	Myosin-9	Myh9	>sp|Q8VDD5|MYH9_MOUSE Myosin-9 OS=Mus musculus GN=Myh9 PE=1 SV=4	0.973765	15.6958	2.5e-116	301.12	1	S	EDATETADAMNREVSSLKNKLRRGDLPFVVT	_ELEDATETADAMNREVSS(ph)LK_	2	1145	-2.8345	5.3592	6.1374	5.3592	6.1374	3.3294	3.0483
P42567;P42567-2	S798;482	P42567	Epidermal growth factor receptor substrate 15	Eps15	>sp|P42567|EPS15_MOUSE Epidermal growth factor receptor substrate 15 OS=Mus musculus GN=Eps15 PE=1 SV=1;>sp|P42567-2|EPS15_MOUSE Isoform 2 of Epidermal growth factor receptor substrate 15 OS=Mus musculus GN=Eps15	0.938977	11.8716	1.9e-14	132.5	1	S	PCPPPPGKRPINKLDSSDPLKLNDPFQPFPG	_LDS(ph)SDPLK_	2	477.713	0.2748	5.3509	5.5451	5.0967	5.323	5.5857	5.9584
Q3U9H3;F7ABX5;D3YZR8;Q61337;F6S493	S119;118;161;161;20	Q3U9H3	Bcl2 antagonist of cell death	Bad;Bad;Bad;Bad;Bad	>tr|Q3U9H3|Q3U9H3_MOUSE Bcl-associated death promoter, isoform CRA_a OS=Mus musculus GN=Bad PE=2 SV=1;>tr|F7ABX5|F7ABX5_MOUSE BCL2-associated agonist of cell death (Fragment) OS=Mus musculus GN=Bad PE=4 SV=1;>tr|D3YZR8|D3YZR8_MOUSE Uncharacterized protein	1	76.6502	0.000907752	91.812	1	S	RYGRELRRMSDEFEGSFKGLPRPKSAGTATQ	_MSDEFEGS(ph)FK_	2	628.731	0.73499	5.3356	6.7308	3.8668	4.8836	5.6349	6.7308
Q6PAL0	S149	Q6PAL0	BEN domain-containing protein 3	Bend3	>sp|Q6PAL0|BEND3_MOUSE BEN domain-containing protein 3 OS=Mus musculus GN=Bend3 PE=2 SV=1	1	70.1392	1.57e-19	157.28	1	S	HKIMEKKNPPSGDLLSPYELFEKANSSSGPS	_KNPPSGDLLS(ph)PYELFEK_	3	671.99	-0.21287	5.3337	6.3541	5.1369	6.167	5.7562	7.5596
D3Z733;E9Q392;D3Z734;G3X9W1;Q9QXK2	S103;103;103;103;103	D3Z733;Q9QXK2	E3 ubiquitin-protein ligase RAD18	Rad18;Rad18;Rad18;Rad18;Rad18	>tr|D3Z733|D3Z733_MOUSE Uncharacterized protein OS=Mus musculus GN=Rad18 PE=4 SV=1;>tr|E9Q392|E9Q392_MOUSE Uncharacterized protein OS=Mus musculus GN=Rad18 PE=4 SV=1;>tr|D3Z734|D3Z734_MOUSE Uncharacterized protein OS=Mus musculus GN=Rad18 PE=4 SV=1;>tr|G3X	0.999996	55.0416	2.3e-142	306.09	1;2	S	ARTHLLQFALESPPISPVSSTSKKVVVKVHN	_THLLQFALES(ph)PPIS(ph)PVSSTSK_	3	800.381	0.80772	5.3333	3.0368	6.1895	3.0985	4.4253	2.3466
E9Q774;E9Q777	S448;448	E9Q774		Akap11;Akap11	>tr|E9Q774|E9Q774_MOUSE Uncharacterized protein OS=Mus musculus GN=Akap11 PE=4 SV=1;>tr|E9Q777|E9Q777_MOUSE Uncharacterized protein OS=Mus musculus GN=Akap11 PE=4 SV=1	0.999915	40.8399	2.2e-69	200.67	2;3;4	S	DSPRPVMTSEDSGLFSPIRTSAFSPPGSCTP	_KPESPYGHLSDAPDS(ph)PRPVM(ox)TSEDSGLFS(ph)PIR_	4	912.155	-2.1884	5.3234	3.5956	5.3563	3.4781	5.3234	4.0415
E9Q026;Q7TPS5;Q7TPS5-2	S134;134;134	E9Q026	Uncharacterized protein KIAA0528	5730419I09Rik;Kiaa0528	>tr|E9Q026|E9Q026_MOUSE Uncharacterized protein OS=Mus musculus GN=5730419I09Rik PE=4 SV=1;>sp|Q7TPS5|K0528_MOUSE Uncharacterized protein KIAA0528 OS=Mus musculus GN=Kiaa0528 PE=1 SV=2;>sp|Q7TPS5-2|K0528_MOUSE Isoform 2 of Uncharacterized protein KIAA0528	1	122.966	9.9e-09	136.3	1	S	RGEINVVVKVDLFNDSNRFRQSSCGVKFFCT	_VDLFNDS(ph)NRFR_	3	488.221	0.0075828	5.3174	5.6812	5.4255	5.7126	4.6237	5.4861
Q8VDZ4;E9QQ92;Q8VDZ4-2	S395;395;395	Q8VDZ4	Palmitoyltransferase ZDHHC5	Zdhhc5;Zdhhc5	>sp|Q8VDZ4|ZDHC5_MOUSE Palmitoyltransferase ZDHHC5 OS=Mus musculus GN=Zdhhc5 PE=1 SV=1;>tr|E9QQ92|E9QQ92_MOUSE Zinc finger, DHHC domain-containing 5 OS=Mus musculus GN=Zdhhc5 PE=4 SV=1;>sp|Q8VDZ4-2|ZDHC5_MOUSE Isoform 2 of Palmitoyltransferase ZDHHC5 OS=Mu	0.977132	14.9439	1.09e-05	88.814	3	S	SLKEPTSIADSSRHPSYRSEPSLEPESFRSP	_HPS(ph)YRS(ph)EPSLEPES(ph)FRSPTFGK_	4	694.537	0.47505	5.2948	4.2748	5.2948	4.2748	6.4039	5.2827
G3UYB5;G3UZP2;Q8C3P7	S43;43;43	G3UYB5	N6-adenosine-methyltransferase 70 kDa subunit	Mettl3;Mettl3;Mettl3	>tr|G3UYB5|G3UYB5_MOUSE Uncharacterized protein OS=Mus musculus GN=Mettl3 PE=4 SV=1;>tr|G3UZP2|G3UZP2_MOUSE Methyltransferase-like 3 OS=Mus musculus GN=Mettl3 PE=4 SV=1;>sp|Q8C3P7|MTA70_MOUSE N6-adenosine-methyltransferase 70 kDa subunit OS=Mus musculus GN	0.948484	12.6508	1.52e-18	136.81	1	S	QDSGHLDLRNPEAALSPTFRSDSPVPTAPTS	_NPEAALS(ph)PTFR_	2	641.795	0.54046	5.278	3.8019	5.1392	3.6704	5.4205	3.938
O54916;O54916-4;E9Q632;O54916-3;F6R6F1;D3Z2E3;F7AB82	S475;423;448;396;435;448;183	O54916	RalBP1-associated Eps domain-containing protein 1	Reps1;Reps1;Reps1;Reps1;Reps1	>sp|O54916|REPS1_MOUSE RalBP1-associated Eps domain-containing protein 1 OS=Mus musculus GN=Reps1 PE=1 SV=2;>sp|O54916-4|REPS1_MOUSE Isoform 4 of RalBP1-associated Eps domain-containing protein 1 OS=Mus musculus GN=Reps1;>tr|E9Q632|E9Q632_MOUSE RalBP1-asso	0.980967	20.4873	1.47e-89	250.97	2	S	PSKIHMQEMELKRTSSDHTNPTSPLLVKPSD	_TSS(ph)DHTNPTS(ph)PLLVKPSDLSEENK_	3	919.407	-1.6423	5.2623	5.1181	5.2562	4.9068	6.1708	5.9877
Q6A0C2	S563	Q6A0C2		Morc3	>tr|Q6A0C2|Q6A0C2_MOUSE MKIAA0136 protein (Fragment) OS=Mus musculus GN=Morc3 PE=2 SV=1	0.996444	24.4744	9.88e-60	217.11	1	S	PVKESVPRPHLSEVTSPFAARIINLNLASPA	_ESVPRPHLSEVTS(ph)PFAAR_	3	687.337	-0.73649	5.2537	4.4829	6.4571	5.3511	4.3067	3.7271
P16951-2;G3UXC3;P16951;E9Q8B1;P16951-3;F6Z2B2	S212;310;310;263;270;104	P16951-2	Cyclic AMP-dependent transcription factor ATF-2	Atf2;Atf2;Atf2;Atf2	>sp|P16951-2|ATF2_MOUSE Isoform 2 of Cyclic AMP-dependent transcription factor ATF-2 OS=Mus musculus GN=Atf2;>tr|G3UXC3|G3UXC3_MOUSE Uncharacterized protein OS=Mus musculus GN=Atf2 PE=4 SV=1;>sp|P16951|ATF2_MOUSE Cyclic AMP-dependent transcription factor A	0.815631	8.74607	1.48e-10	77.978	2	S	QSLQQPATSTTETPASPAHTTPQTQNTSGRR	_TQS(ph)EESRPQSLQQPATSTTETPAS(ph)PAHTTPQTQNTSGR_	4	1050.21	-1.1321	5.2448	6.6728	3.3579	4.4831	5.2448	6.6728
Q9CWK8	T104	Q9CWK8	Sorting nexin-2	Snx2	>sp|Q9CWK8|SNX2_MOUSE Sorting nexin-2 OS=Mus musculus GN=Snx2 PE=1 SV=2	0.987526	20.1282	3.43e-104	268.77	1;2;3	T	ELILSSEPSPAVTPVTPTTLIAPRIESKSIS	_ELILSSEPSPAVTPVT(ph)PTTLIAPR_	3	857.122	1.0042	5.2445	5.4647	5.6697	6.0905	4.6543	4.9062
E9Q3G8	S1012	E9Q3G8		Nup153	>tr|E9Q3G8|E9Q3G8_MOUSE Uncharacterized protein OS=Mus musculus GN=Nup153 PE=4 SV=1	0.752735	7.84509	4.49e-23	131.27	1	S	QEKKEELPKSSPAGFSFGAGVNNPPNAAIDT	_KEELPKSSPAGFS(ph)FGAGVNNPPNAAIDTTATSENK_	4	907.431	1.4125	5.2416	7.1394	5.2416	7.1394
Q6P5E6;Q6P5E6-2	S418;169	Q6P5E6	ADP-ribosylation factor-binding protein GGA2	Gga2	>sp|Q6P5E6|GGA2_MOUSE ADP-ribosylation factor-binding protein GGA2 OS=Mus musculus GN=Gga2 PE=1 SV=1;>sp|Q6P5E6-2|GGA2_MOUSE Isoform 2 of ADP-ribosylation factor-binding protein GGA2 OS=Mus musculus GN=Gga2	0.999999	61.6971	1.07e-09	117.83	1;2	S	LSADRNLLDLFSPQPSPGLNYVPQKSIPKEV	_NLLDLFS(ph)PQPS(ph)PGLNYVPQK_	3	796.374	-1.3646	5.2385	5.1145	6.2156	5.8058	3.9795	4.3124
Q9QZ11	S589	Q9QZ11	Exonuclease 1	Exo1	>sp|Q9QZ11|EXO1_MOUSE Exonuclease 1 OS=Mus musculus GN=Exo1 PE=2 SV=2	0.999924	41.1868	8.19e-26	157.54	1	S	DEAQSSETSKLLGAMSPPSLGTLRSCFSWSG	_LLGAM(ox)S(ph)PPSLGTLR_	2	754.881	0.17423	5.2349	4.6143	5.7325	4.9766	3.2437	2.9636
E9Q774;E9Q777	S434;434	E9Q774		Akap11;Akap11	>tr|E9Q774|E9Q774_MOUSE Uncharacterized protein OS=Mus musculus GN=Akap11 PE=4 SV=1;>tr|E9Q777|E9Q777_MOUSE Uncharacterized protein OS=Mus musculus GN=Akap11 PE=4 SV=1	0.999964	47.1382	2.2e-69	200.67	2;3;4	S	RKPESPYGHLSDAPDSPRPVMTSEDSGLFSP	_KPESPYGHLSDAPDS(ph)PRPVM(ox)TSEDSGLFS(ph)PIR_	4	912.155	-2.1884	5.2335	3.4781	5.1452	3.3644	5.3234	4.0415
Q7M6Y3-6;Q7M6Y3-5;Q7M6Y3;Q7M6Y3-2;Q7M6Y3-3;Q7M6Y3-4	S311;311;311;311;311;311	Q7M6Y3-6	Phosphatidylinositol-binding clathrin assembly protein	Picalm	>sp|Q7M6Y3-6|PICA_MOUSE Isoform 6 of Phosphatidylinositol-binding clathrin assembly protein OS=Mus musculus GN=Picalm;>sp|Q7M6Y3-5|PICA_MOUSE Isoform 5 of Phosphatidylinositol-binding clathrin assembly protein OS=Mus musculus GN=Picalm;>sp|Q7M6Y3|PICA_MOUS	0.790898	6.58258	6.7e-56	244.22	1	S	ASRATTLSNAVSSLASTGLSLTKVDEREKQA	_ATTLSNAVSSLAS(ph)TGLSLTK_	2	1001.51	-0.2495	5.2243	3.3828	5.2243	3.3828	6.1972	4.5777
E9Q0A3	S557	E9Q0A3		Arhgef11	>tr|E9Q0A3|E9Q0A3_MOUSE Rho guanine nucleotide exchange factor (GEF) 11 (Fragment) OS=Mus musculus GN=Arhgef11 PE=4 SV=1	0.987903	22.1544	0.000317209	69.016	1	S	GKPKSSSQSTFHIPLSPVEVKPGNVRNIIQH	_SSSQSTFHIPLS(ph)PVEVKPGNVR_	4	612.309	2.3962	5.224	7.2256	5.224	7.2256
Q6NXI6-2;Q6NXI6	S415;459	Q6NXI6-2	Regulation of nuclear pre-mRNA domain-containing protein 2	Rprd2	>sp|Q6NXI6-2|RPRD2_MOUSE Isoform 2 of Regulation of nuclear pre-mRNA domain-containing protein 2 OS=Mus musculus GN=Rprd2;>sp|Q6NXI6|RPRD2_MOUSE Regulation of nuclear pre-mRNA domain-containing protein 2 OS=Mus musculus GN=Rprd2 PE=1 SV=1	0.853192	7.85405	1.46e-17	123.62	1	S	APPLPKPLSTALLSPSPTLVLPNLANVDLAK	_PLSTALLSPS(ph)PTLVLPNLANVDLAK_	3	875.482	-0.90106	5.2122	5.018	4.7691	4.7987	5.5738	5.384
Q80U38	S214	Q80U38	Protein KHNYN	Khnyn	>sp|Q80U38|KHNYN_MOUSE Protein KHNYN OS=Mus musculus GN=Khnyn PE=2 SV=2	0.99999	51.8424	1.72e-39	199.81	1	S	RGQGPSREVGSSGLLSPQFQGVRAPLNEGRE	_EVGSSGLLS(ph)PQFQGVR_	2	870.919	-0.83711	5.2122	6.7918	5.1981	6.5405	5.2122	6.7918
Q80WQ9	S635	Q80WQ9	Zinc finger BED domain-containing protein 4	Zbed4	>sp|Q80WQ9|ZBED4_MOUSE Zinc finger BED domain-containing protein 4 OS=Mus musculus GN=Zbed4 PE=2 SV=1	0.999099	31.5235	8.14e-05	74.732	1	S	LSRSPGIRRPLGIELSGPSSFRDSTEKFYDS	_RPLGIELS(ph)GPSSFR_	3	532.603	1.0975	5.2017	5.695	7.9589	7.5156	4.535	5.4547
Q8VBT9-3;Q8VBT9-2;Q8VBT9;A2AC05	S202;202;279;202	Q8VBT9-3	Tether containing UBX domain for GLUT4	Aspscr1;Aspscr1	>sp|Q8VBT9-3|ASPC1_MOUSE Isoform 3 of Tether containing UBX domain for GLUT4 OS=Mus musculus GN=Aspscr1;>sp|Q8VBT9-2|ASPC1_MOUSE Isoform 2 of Tether containing UBX domain for GLUT4 OS=Mus musculus GN=Aspscr1;>sp|Q8VBT9|ASPC1_MOUSE Tether containing UBX dom	0.874631	11.7483	1.57e-103	262.71	1	S	GQRLGGPSASLRPLTSPSANSSKSFSGPGGP	_LGGPSASLRPLTS(ph)PSANSSK_	3	669.668	-0.55761	5.1952	5.0843	5.3159	5.3064	4.194	4.6758
Q3UHA3	S1932	Q3UHA3	Spatacsin	Spg11	>sp|Q3UHA3|SPTCS_MOUSE Spatacsin OS=Mus musculus GN=Spg11 PE=2 SV=3	0.815977	6.46805	9.4e-10	133.15	1	S	IRALLSSAAQPEDLESPSVPLRKAHSSSSLD	_ALLSSAAQPEDLES(ph)PSVPLRK_	3	763.389	-0.013037	5.1901	10.609	5.074	10.458	5.3089	10.763
Q99PT1	S34	Q99PT1	Rho GDP-dissociation inhibitor 1	Arhgdia	>sp|Q99PT1|GDIR1_MOUSE Rho GDP-dissociation inhibitor 1 OS=Mus musculus GN=Arhgdia PE=1 SV=3	1	90.8113	1.68e-09	122.18	1	S	EEDEHSVNYKPPAQKSIQEIQELDKDDESLR	_S(ph)IQEIQELDKDDESLRK_	3	709.339	-2.1141	5.187	4.3737	5.3221	4.1054	4.9777	4.7384
A6H8H2;A2AJX5;E9Q449	S1244;1293;1293	A6H8H2		Dennd4c;Dennd4c;Dennd4c	>tr|A6H8H2|A6H8H2_MOUSE Dennd4c protein OS=Mus musculus GN=Dennd4c PE=2 SV=1;>tr|A2AJX5|A2AJX5_MOUSE DENN/MADD domain containing 4C OS=Mus musculus GN=Dennd4c PE=4 SV=1;>tr|E9Q449|E9Q449_MOUSE DENN/MADD domain-containing 4C OS=Mus musculus GN=Dennd4c PE=4	0.809819	6.29221	4.48e-12	160.43	1	S	ADEIESYMNLKSPLGSKSCSMELHGEGNQEP	_NLADEIESYM(ox)NLKSPLGS(ph)K_	3	735.676	0.46353	5.1814	3.7463	5.1814	3.7463	5.728	6.1102
E0CXC2;Q8VC56;G3UWU4;E0CY08	S157;157;100;114	E0CXC2	E3 ubiquitin-protein ligase RNF8	Rnf8;Rnf8;Rnf8;Rnf8	>tr|E0CXC2|E0CXC2_MOUSE Uncharacterized protein OS=Mus musculus GN=Rnf8 PE=4 SV=1;>sp|Q8VC56|RNF8_MOUSE E3 ubiquitin-protein ligase RNF8 OS=Mus musculus GN=Rnf8 PE=1 SV=1;>tr|G3UWU4|G3UWU4_MOUSE Ring finger protein 8 (Fragment) OS=Mus musculus GN=Rnf8 PE=4	0.797168	5.94414	4.06e-06	92.463	1	S	QRMEKHKGSRTKRKFSSPGLENLPAEGSSDL	_RKFS(ph)SPGLENLPAEGSSDLR_	3	747.362	-0.23773	5.1671	4.5238	5.4664	4.8836	1.7567	1.8216
P59114	T150	P59114	Phosphorylated CTD-interacting factor 1	Pcif1	>sp|P59114|PCIF1_MOUSE Phosphorylated CTD-interacting factor 1 OS=Mus musculus GN=Pcif1 PE=1 SV=1	0.819385	7.69977	1.13e-05	88.544	2	T	TPTSQSVPSSPSIPGTPTLKIWGSSTEDKQA	_IEIPVTPTSQSVPSS(ph)PSIPGT(ph)PTLK_	3	898.441	2.0171	5.1129	4.978	5.3023	5.2158	5.0008	4.8621
Q80UQ2;G3X8Z9	S147;147	Q80UQ2	Ras association domain-containing protein 6	Rassf6;Rassf6	>sp|Q80UQ2|RASF6_MOUSE Ras association domain-containing protein 6 OS=Mus musculus GN=Rassf6 PE=1 SV=1;>tr|G3X8Z9|G3X8Z9_MOUSE Ras association (RalGDS/AF-6) domain family 6, isoform CRA_b OS=Mus musculus GN=Rassf6 PE=4 SV=1	0.999914	40.6694	3.61e-36	168.5	1	S	SYHSTLTPYADEEPESPLLYRTMSEAESPLL	_HSPEDYLSYHSTLTPYADEEPES(ph)PLLYR_	4	848.128	2.859	5.1088	5.2372	5.2784	5.2372	4.9878	5.291
Q3UZA1;Q3UZA1-2	T124;94	Q3UZA1	CapZ-interacting protein	Rcsd1	>sp|Q3UZA1|CPZIP_MOUSE CapZ-interacting protein OS=Mus musculus GN=Rcsd1 PE=2 SV=1;>sp|Q3UZA1-2|CPZIP_MOUSE Isoform 2 of CapZ-interacting protein OS=Mus musculus GN=Rcsd1	0.988512	16.693	1.51e-22	135.62	2;3;4;5	T	PGLKAIVSPFHSPPSTPSSPGIRSHPSEAEE	_AIVSPFHS(ph)PPS(ph)T(ph)PS(ph)SPGIR_	3	751.964	0.8992	5.1063	5.4416	5.3133	4.8267	4.8555	5.4416
Q6P542	S246	Q6P542	ATP-binding cassette sub-family F member 1	Abcf1	>sp|Q6P542|ABCF1_MOUSE ATP-binding cassette sub-family F member 1 OS=Mus musculus GN=Abcf1 PE=1 SV=1	1	81.4656	3.37e-06	103.14	1	S	EKEGDLKANDPYANLSKKEKKKLKKQMDYER	_ANDPYANLS(ph)KK_	3	434.203	-0.52464	5.1031	4.9982	5.0193	4.8658	6.1905	5.4627
Q6ZQ29-2;Q6ZQ29	S500;500	Q6ZQ29-2	Serine/threonine-protein kinase TAO2	Taok2	>sp|Q6ZQ29-2|TAOK2_MOUSE Isoform 2 of Serine/threonine-protein kinase TAO2 OS=Mus musculus GN=Taok2;>sp|Q6ZQ29|TAOK2_MOUSE Serine/threonine-protein kinase TAO2 OS=Mus musculus GN=Taok2 PE=1 SV=3	0.913884	10.2603	0.00825979	48.077	1	S	QIQEHEQDSALREQLSGYKRMRRQHQKQLLA	_QIQEHEQDSALREQLS(ph)GYK_	4	585.522	0.86145	5.1023	4.482	5.1023	4.482
O88413	S167	O88413	Tubby-related protein 3	Tulp3	>sp|O88413|TULP3_MOUSE Tubby-related protein 3 OS=Mus musculus GN=Tulp3 PE=1 SV=1	0.949493	14.2117	3e-106	264.38	1	S	DEEPDKEEDEGGNLSSPSARSEESAAASQKA	_HGILSSVNYDEEPDKEEDEGGNLSS(ph)PSAR_	3	1071.13	-0.19127	5.0898	8.5991	5.4736	8.9739	4.3004	6.7827
P47811-3;P47811;B2KF34;P47811-2;B2KF35;P47811-4	T180;180;180;180;180;103	P47811-3	Mitogen-activated protein kinase 14	Mapk14;Mapk14;Mapk14	>sp|P47811-3|MK14_MOUSE Isoform 3 of Mitogen-activated protein kinase 14 OS=Mus musculus GN=Mapk14;>sp|P47811|MK14_MOUSE Mitogen-activated protein kinase 14 OS=Mus musculus GN=Mapk14 PE=1 SV=3;>tr|B2KF34|B2KF34_MOUSE Mitogen activated protein kinase 14 (Fr	0.999999	61.3702	3.38e-26	157.47	1;2	T	KILDFGLARHTDDEMTGYVATRWYRAPEIML	_HTDDEM(ox)T(ph)GY(ph)VATR_	2	836.292	-0.15795	5.0887	4.2629	4.7328	3.924	8.4242	6.4737			5.4713	4.631
D3Z4C0;Q91VS8	S36;36	D3Z4C0	FERM, RhoGEF and pleckstrin domain-containing protein 2	Farp2;Farp2	>tr|D3Z4C0|D3Z4C0_MOUSE Uncharacterized protein OS=Mus musculus GN=Farp2 PE=4 SV=1;>sp|Q91VS8|FARP2_MOUSE FERM, RhoGEF and pleckstrin domain-containing protein 2 OS=Mus musculus GN=Farp2 PE=1 SV=2	0.935808	11.7998	2.05e-16	156.08	1	S	QTAIGVSTLEPEQSLSPRMQEKHMRIRVKLL	_LGGQTAIGVSTLEPEQSLS(ph)PR_	3	740.702	-0.93735	5.084	5.6883	5.9046	6.2554	4.9303	5.3342
Q3TJD7	T215	Q3TJD7	PDZ and LIM domain protein 7	Pdlim7	>sp|Q3TJD7|PDLI7_MOUSE PDZ and LIM domain protein 7 OS=Mus musculus GN=Pdlim7 PE=2 SV=1	0.760403	5.2311	5.22e-10	76.494	2	T	APASTIPQESWPGPTTPSPTSRPPWAVDPAF	_TEAPAPASTIPQESWPGPTT(ph)PS(ph)PTSRPPWAVDPAFAER_	4	1040.73	0.11656	5.0742	8.0262	5.3739	7.9356	5.0742	8.0262
Q8VE88-2;Q8VE88	S112;119	Q8VE88-2	Protein FAM114A2	Fam114a2	>sp|Q8VE88-2|F1142_MOUSE Isoform 2 of Protein FAM114A2 OS=Mus musculus GN=Fam114a2;>sp|Q8VE88|F1142_MOUSE Protein FAM114A2 OS=Mus musculus GN=Fam114a2 PE=1 SV=2	0.94556	12.5697	3.76e-09	129.07	1	S	ISNVIEKAETSLGIPSPTEISAEVKQAAGEK	_AETSLGIPS(ph)PTEISAEVK_	2	954.964	-0.37195	5.0582	8.7219	5.9617	10.648	4.7456	8.2629
P47941	Y132	P47941	Crk-like protein	Crkl	>sp|P47941|CRKL_MOUSE Crk-like protein OS=Mus musculus GN=Crkl PE=1 SV=2	0.999998	56.4476	1.88e-60	224.86	1	Y	NLPTAEENLEYVRTLYDFPGNDAEDLPFKKG	_TLY(ph)DFPGNDAEDLPFKK_	3	683.978	-0.17833	5.0539	5.2691					5.0559	5.518	5.0519	5.2331
P47811-3;P47811;B2KF34;P47811-2;B2KF35;P47811-4	Y182;182;182;182;182;105	P47811-3	Mitogen-activated protein kinase 14	Mapk14;Mapk14;Mapk14	>sp|P47811-3|MK14_MOUSE Isoform 3 of Mitogen-activated protein kinase 14 OS=Mus musculus GN=Mapk14;>sp|P47811|MK14_MOUSE Mitogen-activated protein kinase 14 OS=Mus musculus GN=Mapk14 PE=1 SV=3;>tr|B2KF34|B2KF34_MOUSE Mitogen activated protein kinase 14 (Fr	0.999998	57.1909	2.91e-143	315.43	1;2	Y	LDFGLARHTDDEMTGYVATRWYRAPEIMLNW	_HTDDEM(ox)TGY(ph)VATR_	2	796.308	-0.41312	5.0489	4.2787	5.0706	4.2152	4.9739	4.219	5.3526	4.5263	4.88	4.9978
Q3TET1;E9PYA1;Q3UI47;P28741;B1AQZ2;B1AQZ5	S682;682;686;689;713;173	Q3TET1	Kinesin-like protein KIF3A	Kif3a;Kif3a;Kif3a;Kif3a;Kif3a;Kif3a	>tr|Q3TET1|Q3TET1_MOUSE Uncharacterized protein OS=Mus musculus GN=Kif3a PE=2 SV=1;>tr|E9PYA1|E9PYA1_MOUSE Uncharacterized protein OS=Mus musculus GN=Kif3a PE=3 SV=1;>tr|Q3UI47|Q3UI47_MOUSE Kinesin family member 3A OS=Mus musculus GN=Kif3a PE=2 SV=1;>sp|P2	0.986779	18.7295	8.55e-27	164.93	1	S	TSKGKARPKMGRRKRSAKPETVIDSLLQ___	_S(ph)AKPETVIDSLLQ_	2	740.868	-0.34259	5.0482	4.3644	4.913	4.2026	5.1065	4.7465
Q8R4H2;F8VQN6	S190;190	Q8R4H2	Rho guanine nucleotide exchange factor 12	Arhgef12;Arhgef12	>sp|Q8R4H2|ARHGC_MOUSE Rho guanine nucleotide exchange factor 12 OS=Mus musculus GN=Arhgef12 PE=1 SV=2;>tr|F8VQN6|F8VQN6_MOUSE Uncharacterized protein OS=Mus musculus GN=Arhgef12 PE=4 SV=1	0.999835	37.8183	1.42e-09	148.2	1	S	SPHSPGAAGNMERITSPVLVGEENNVVHNQK	_ITS(ph)PVLVGEENNVVHNQK_	3	686.34	-0.22686	5.0377	8.143	4.9404	8.0135	5.0377	8.8491
Q8BH43	S473	Q8BH43	Wiskott-Aldrich syndrome protein family member 2	Wasf2	>sp|Q8BH43|WASF2_MOUSE Wiskott-Aldrich syndrome protein family member 2 OS=Mus musculus GN=Wasf2 PE=1 SV=1	0.999948	42.8241	3.59e-20	147.37	1	S	QEKRDVVGNDVATILSRRIAVEYSDSEDDSS	_DVVGNDVATILS(ph)RR_	3	532.27	-0.34205	5.036	4.2882	5.6524	4.3505	4.4671	4.2882
E9Q3I4;Q9Z0R4-2;E9PUZ2;E9Q3I5;Q9Z0R4;F8VQE5;E9Q0N0;E9Q3I8;E9Q3I9;F6TKT3;Q8CJ55;F6ZLP6	S945;982;982;987;982;982;987;982;987;22;17;42	E9Q3I4	Intersectin-1	Itsn1;Itsn1;Itsn1;Itsn1;Itsn1;Itsn1;Itsn1;Itsn1;Itsn1;Itsn1;Itsn1	>tr|E9Q3I4|E9Q3I4_MOUSE Uncharacterized protein OS=Mus musculus GN=Itsn1 PE=4 SV=1;>sp|Q9Z0R4-2|ITSN1_MOUSE Isoform 2 of Intersectin-1 OS=Mus musculus GN=Itsn1;>tr|E9PUZ2|E9PUZ2_MOUSE Uncharacterized protein OS=Mus musculus GN=Itsn1 PE=4 SV=1;>tr|E9Q3I5|E9	0.999439	32.5207	2.43e-09	156.92	2	S	RKSTSIDTGPTESPASLKRVASPAAKPAIPG	_STS(ph)IDTGPTESPAS(ph)LKR_	3	636.278	0.58513	5.0271	4.2876	6.7821	5.1401	4.3799	3.4941
P33215;P33215-2	S379;379	P33215	Protein NEDD1	Nedd1	>sp|P33215|NEDD1_MOUSE Protein NEDD1 OS=Mus musculus GN=Nedd1 PE=2 SV=2;>sp|P33215-2|NEDD1_MOUSE Isoform 2 of Protein NEDD1 OS=Mus musculus GN=Nedd1	0.899772	9.53145	0.00280873	88.42	1	S	GSGAAQDEAGLARSKSTDIFSKETDAGKSQD	_S(ph)TDIFSK_	2	439.189	0.34102	5.0228	4.4014	4.3299	4.222	5.8267	4.5884
Q569Z6;Q8BZN7	S238;238	Q569Z6	Thyroid hormone receptor-associated protein 3	Thrap3;Thrap3	>sp|Q569Z6|TR150_MOUSE Thyroid hormone receptor-associated protein 3 OS=Mus musculus GN=Thrap3 PE=1 SV=1;>tr|Q8BZN7|Q8BZN7_MOUSE Thyroid hormone receptor associated protein 3 OS=Mus musculus GN=Thrap3 PE=2 SV=1	0.999594	33.9097	8.29e-29	169.96	2	S	WPDATTYGAGSASRASVSDLSPRERSPALKS	_AS(ph)VSDLS(ph)PR_	2	546.212	-0.40203	5.0189	5.5724	4.4238	4.9969	5.6652	5.9579
E9Q7Q3;P21107;Q8C7C3	Y225;261;225	E9Q7Q3;Q8C7C3	Tropomyosin alpha-3 chain	Tpm3;Tpm3;Tpm3	>tr|E9Q7Q3|E9Q7Q3_MOUSE Uncharacterized protein OS=Mus musculus GN=Tpm3 PE=3 SV=1;>sp|P21107|TPM3_MOUSE Tropomyosin alpha-3 chain OS=Mus musculus GN=Tpm3 PE=1 SV=2;>tr|Q8C7C3|Q8C7C3_MOUSE Uncharacterized protein OS=Mus musculus GN=Tpm3 PE=2 SV=1	0.999998	57.7393	0.0034058	62.088	1	Y	VAKLEKTIDDLEDELYAQKLKYKAISDELDH	_TIDDLEDELY(ph)AQK_	2	816.856	0.37213	5.0169	3.4144					4.2081	2.9244	5.9812	3.9865
Q8CH18-3;Q8CH18	S1012;1074	Q8CH18-3	Cell division cycle and apoptosis regulator protein 1	Ccar1	>sp|Q8CH18-3|CCAR1_MOUSE Isoform 3 of Cell division cycle and apoptosis regulator protein 1 OS=Mus musculus GN=Ccar1;>sp|Q8CH18|CCAR1_MOUSE Cell division cycle and apoptosis regulator protein 1 OS=Mus musculus GN=Ccar1 PE=1 SV=1	0.944202	12.2678	2.62e-06	99.838	2	S	DEDGKTILNLENSNKSLSGELREVKKDLGQL	_TILNLENS(ph)NKS(ph)LSGELR_	3	683.32	-0.29208	5.0067	4.1823	5.2226	4.2056	4.7997	4.1593
Q8VC85	S123	Q8VC85	U6 snRNA-associated Sm-like protein LSm1	Lsm1	>sp|Q8VC85|LSM1_MOUSE U6 snRNA-associated Sm-like protein LSm1 OS=Mus musculus GN=Lsm1 PE=2 SV=1	0.999599	33.9701	6.4e-07	95.205	1	S	EAEKLKVQTLKDRGLSIPRADTLDEY_____	_DRGLS(ph)IPRADTLDEY_	3	600.944	0.46136	5.0065	6.5605	6.2213	7.9355	4.3182	5.6559
Q68FE8-2;Q68FE8	T143;143	Q68FE8-2	Zinc finger protein 280D	Znf280d	>sp|Q68FE8-2|Z280D_MOUSE Isoform 2 of Zinc finger protein 280D OS=Mus musculus GN=Znf280d;>sp|Q68FE8|Z280D_MOUSE Zinc finger protein 280D OS=Mus musculus GN=Znf280d PE=2 SV=1	0.877504	8.5986	5.29e-74	245.07	1	T	DSSVIVQPFSKPGYVTNSPRVLSNNSSELLF	_SSDSSVIVQPFSKPGYVT(ph)NSPR_	3	811.388	-0.23891	4.9812	4.8349	4.7334	3.7531	4.9812	4.8349
Q3UZA1;Q3UZA1-2	S127;97	Q3UZA1	CapZ-interacting protein	Rcsd1	>sp|Q3UZA1|CPZIP_MOUSE CapZ-interacting protein OS=Mus musculus GN=Rcsd1 PE=2 SV=1;>sp|Q3UZA1-2|CPZIP_MOUSE Isoform 2 of CapZ-interacting protein OS=Mus musculus GN=Rcsd1	0.920838	10.8122	2.12e-08	135.62	3;4;5	S	KAIVSPFHSPPSTPSSPGIRSHPSEAEEVPV	_AIVSPFHS(ph)PPS(ph)TPSS(ph)PGIR_	3	725.309	0.57981	4.9792	4.6432	5.2809	5.1004	4.6616	3.3595
Q9CQ20	S71	Q9CQ20	Mid1-interacting protein 1	Mid1ip1	>sp|Q9CQ20|M1IP1_MOUSE Mid1-interacting protein 1 OS=Mus musculus GN=Mid1ip1 PE=1 SV=1	0.999985	48.3621	8.53e-26	172.06	1;2	S	GGSGGCLEERTTPAPSPGSANESFFAPSRDM	_TT(ph)PAPS(ph)PGSANESFFAPSR_	2	1040.92	1.5719	4.9771	3.6726	5.3202	3.6726	4.875	3.7168
F6SUV7;E9Q6Q8;E0CX53;Q8BYJ6;Q8BYJ6-4;Q8BYJ6-2;E9QLG7;Q8BYJ6-3;Q8BYJ6-5	S467;754;817;817;753;754;762;762;24	F6SUV7	TBC1 domain family member 4	Tbc1d4;Tbc1d4;Tbc1d4;Tbc1d4;Tbc1d4	>tr|F6SUV7|F6SUV7_MOUSE TBC1 domain family, member 4 (Fragment) OS=Mus musculus GN=Tbc1d4 PE=4 SV=1;>tr|E9Q6Q8|E9Q6Q8_MOUSE Uncharacterized protein OS=Mus musculus GN=Tbc1d4 PE=4 SV=1;>tr|E0CX53|E0CX53_MOUSE Uncharacterized protein OS=Mus musculus GN=Tbc1d	0.999571	33.6782	2.46e-166	298.31	2	S	KDGLDRTELLPLSPLSPTMEEEPLIIFLSGD	_DGLDRTELLPLS(ph)PLS(ph)PTM(ox)EEEPLIIFLSGDEDTEKVEEK_	4	1141.03	0.97273	4.9741	6.2354	5.6384	6.6183	4.8157	5.6828
F6SUV7;E9Q6Q8;E0CX53;Q8BYJ6;Q8BYJ6-4;Q8BYJ6-2;E9QLG7;Q8BYJ6-3;Q8BYJ6-5	S464;751;814;814;750;751;759;759;21	F6SUV7	TBC1 domain family member 4	Tbc1d4;Tbc1d4;Tbc1d4;Tbc1d4;Tbc1d4	>tr|F6SUV7|F6SUV7_MOUSE TBC1 domain family, member 4 (Fragment) OS=Mus musculus GN=Tbc1d4 PE=4 SV=1;>tr|E9Q6Q8|E9Q6Q8_MOUSE Uncharacterized protein OS=Mus musculus GN=Tbc1d4 PE=4 SV=1;>tr|E0CX53|E0CX53_MOUSE Uncharacterized protein OS=Mus musculus GN=Tbc1d	1	95.327	2.46e-166	298.31	2	S	QQQKDGLDRTELLPLSPLSPTMEEEPLIIFL	_DGLDRTELLPLS(ph)PLS(ph)PTM(ox)EEEPLIIFLSGDEDTEKVEEK_	4	1141.03	1.2912	4.9741	6.2354	5.6384	6.6183	4.8157	5.6828
Q6P9Q6;Q6P9Q6-2;Q80YW9;Q80YW7;Q80YW6	S14;14;14;14;14	Q6P9Q6	FK506-binding protein 15;Peptidyl-prolyl cis-trans isomerase;Peptidyl-prolyl cis-trans isomerase;Peptidyl-prolyl cis-trans isomerase	Fkbp15;Fkbp15;Fkbp15;Fkbp15	>sp|Q6P9Q6|FKB15_MOUSE FK506-binding protein 15 OS=Mus musculus GN=Fkbp15 PE=1 SV=2;>sp|Q6P9Q6-2|FKB15_MOUSE Isoform B of FK506-binding protein 15 OS=Mus musculus GN=Fkbp15;>tr|Q80YW9|Q80YW9_MOUSE Peptidyl-prolyl cis-trans isomerase OS=Mus musculus GN=Fkbp	0.96919	14.9774	8.26e-68	254.96	1	S	__MFGAGDEDDTDFLSPSGGAKLASLFGLDQ	_(ac)M(ox)FGAGDEDDTDFLS(ph)PSGGAK_	2	1077.91	0.73557	4.9702	7.4188	4.8147	8.2178	5.1274	7.3151
D6RGB4;Q8CB62	S81;81	D6RGB4	Centrobin	Cntrob;Cntrob	>tr|D6RGB4|D6RGB4_MOUSE Centrobin, centrosomal BRCA2-interacting protein OS=Mus musculus GN=Cntrob PE=4 SV=1;>sp|Q8CB62|CNTRB_MOUSE Centrobin OS=Mus musculus GN=Cntrob PE=2 SV=2	0.999928	41.4533	1.65e-08	122.66	1	S	NEGLDSLAQELSRSLSVGLENNLKKKELVQR	_SLS(ph)VGLENNLK_	2	627.31	-0.12226	4.9674	4.0871	3.9984	3.6517	4.9774	4.3317
B1AQJ2;B0QZF8	S512;347	B1AQJ2	Ubiquitin carboxyl-terminal hydrolase 36	Usp36;Usp36	>sp|B1AQJ2|UBP36_MOUSE Ubiquitin carboxyl-terminal hydrolase 36 OS=Mus musculus GN=Usp36 PE=2 SV=1;>tr|B0QZF8|B0QZF8_MOUSE Ubiquitin specific peptidase 36 (Fragment) OS=Mus musculus GN=Usp36 PE=4 SV=1	0.987984	18.1835	6.73e-09	103.55	2	S	LKLQNGCAPAKTPAGSPSPRLTPTPTHMPTI	_TPAGS(ph)PS(ph)PRLTPTPTHM(ox)PTILDEPGKK_	4	751.358	0.52454	4.9626	6.5093	5.0402	6.3124	4.1514	6.5093
O54824-2;O54824	S548;1246	O54824-2	Pro-interleukin-16;Interleukin-16	Il16	>sp|O54824-2|IL16_MOUSE Isoform 2 of Pro-interleukin-16 OS=Mus musculus GN=Il16;>sp|O54824|IL16_MOUSE Pro-interleukin-16 OS=Mus musculus GN=Il16 PE=1 SV=3	0.999983	48.4236	8.15e-35	175.95	1	S	KTSAGLGFSLEGGKGSLHGDKPLTINRIFKG	_TSAGLGFSLEGGKGS(ph)LHGDKPLTINR_	4	673.842	1.038	4.96	6.2176	5.5492	7.0184	3.883	5.0677
Q8K1X4	S2	Q8K1X4		Nckap1l	>tr|Q8K1X4|Q8K1X4_MOUSE NCK associated protein 1 like OS=Mus musculus GN=Nckap1l PE=2 SV=1	0.949804	12.833	0.00476035	63.624	1	S	______________MSLTSAYQLKLAEKLTI	_(ac)S(ph)LTSAYQLK_	2	566.768	-0.78497	4.9582	5.2036	4.9582	5.2036	2.9253	2.7862
G5E8J9;Q8CFE4;Q8CFE4-2	S676;677;253	G5E8J9	SCY1-like protein 2	Scyl2;Scyl2	>tr|G5E8J9|G5E8J9_MOUSE Uncharacterized protein OS=Mus musculus GN=Scyl2 PE=4 SV=1;>sp|Q8CFE4|SCYL2_MOUSE SCY1-like protein 2 OS=Mus musculus GN=Scyl2 PE=1 SV=1;>sp|Q8CFE4-2|SCYL2_MOUSE Isoform 2 of SCY1-like protein 2 OS=Mus musculus GN=Scyl2	0.997693	26.3599	2.68e-05	123.96	1	S	SENREDGMQGKQKRGSLTLEEKQKLAKEQEQ	_GS(ph)LTLEEK_	2	478.72	0.30896	4.9523	3.4927	4.5389	3.2684	6.3761	4.0193
E9Q9R8;Q6NV99	S418;638	E9Q9R8		Haus6;Haus6	>tr|E9Q9R8|E9Q9R8_MOUSE HAUS augmin-like complex, subunit 6 OS=Mus musculus GN=Haus6 PE=4 SV=1;>tr|Q6NV99|Q6NV99_MOUSE Likely ortholog of H. sapiens family with sequence similarity 29, member A (FAM29A) OS=Mus musculus GN=Haus6 PE=2 SV=1	1	94.8343	3.02e-40	216.01	1	S	SSTLHNQREFSLAIFSPDFDRSYFPEEKAVS	_EFSLAIFS(ph)PDFDR_	2	812.358	-0.72123	4.9505	6.0571	5.5234	6.582	4.8866	5.7617
P07901;B7ZC50;P11499	T109;109;104	P07901;P11499	Heat shock protein HSP 90-alpha;Heat shock protein HSP 90-beta	Hsp90aa1;Hsp90aa1;Hsp90ab1	>sp|P07901|HS90A_MOUSE Heat shock protein HSP 90-alpha OS=Mus musculus GN=Hsp90aa1 PE=1 SV=4;>tr|B7ZC50|B7ZC50_MOUSE Heat shock protein 90, alpha (cytosolic), class A member 1 (Fragment) OS=Mus musculus GN=Hsp90aa1 PE=4 SV=1;>sp|P11499|HS90B_MOUSE Heat sho	1	78.3256	0.00484775	78.326	1	T	TGIGMTKADLINNLGTIAKSGTKAFMEALQA	_ADLINNLGT(ph)IAK_	2	661.839	0.23223	4.9497	6.3565	6.2636	6.4673	4.9497	6.3565
E9QKY7;B9EHJ7	S455;455	E9QKY7		Tcf20;Tcf20	>tr|E9QKY7|E9QKY7_MOUSE Uncharacterized protein OS=Mus musculus GN=Tcf20 PE=4 SV=1;>tr|B9EHJ7|B9EHJ7_MOUSE Tcf20 protein OS=Mus musculus GN=Tcf20 PE=2 SV=1	0.855173	7.78961	2.76e-05	75.343	2	S	LQLMPQLSPTPSMMPSPNSHAAGFKGFGLEG	_ILQLMPQLS(ph)PTPSMMPS(ph)PNSHAAGFK_	3	980.78	1.0009	4.9454	4.5693	4.9454	4.5693	4.6104	5.1774
Q8C5L3-2;F8WGI0;Q8C5L3;Q8C5L3-3;E9Q027;E9Q8D5	S92;92;101;16;60;101	Q8C5L3-2	CCR4-NOT transcription complex subunit 2	Cnot2;Cnot2;Cnot2;Cnot2	>sp|Q8C5L3-2|CNOT2_MOUSE Isoform 2 of CCR4-NOT transcription complex subunit 2 OS=Mus musculus GN=Cnot2;>tr|F8WGI0|F8WGI0_MOUSE Uncharacterized protein (Fragment) OS=Mus musculus GN=Cnot2 PE=4 SV=1;>sp|Q8C5L3|CNOT2_MOUSE CCR4-NOT transcription complex subu	0.998563	30.9438	1.84e-36	185.06	2	S	MRGMSNNTPQLNRSLSQGTQLPSHVTPTTGV	_SLS(ph)QGTQLPSHVTPTTGVPTM(ox)SLHT(ph)PPSPSR_	4	844.393	0.59605	4.9377	4.863	4.9413	5.1736	4.9377	4.863
Q8BVK9	S175	Q8BVK9	Sp110 nuclear body protein	Sp110	>sp|Q8BVK9|SP110_MOUSE Sp110 nuclear body protein OS=Mus musculus GN=Sp110 PE=1 SV=1	1	95.2992	4.99e-88	258.48	1;2	S	RATAQPIIEILDEQPSPSPRAVPLLGCIQEG	_ATAQPIIEILDEQPS(ph)PS(ph)PR_	2	1111.51	-0.35297	4.9295	4.4175	4.5785	4.1661	4.9506	4.4633
P23950	S92	P23950	Zinc finger protein 36, C3H1 type-like 1	Zfp36l1	>sp|P23950|TISB_MOUSE Zinc finger protein 36, C3H1 type-like 1 OS=Mus musculus GN=Zfp36l1 PE=1 SV=1	0.999787	36.7236	0.00722349	72.434	1	S	PSLSSRDSRFRDRSFSEGGERLLPTQKQPGS	_SFS(ph)EGGER_	2	474.677	0.21533	4.9292	6.0172	4.9292	5.7906	4.9539	6.0172
Q920R0;G5E868;Q920R0-2	T504;504;504	Q920R0	Alsin	Als2;Als2	>sp|Q920R0|ALS2_MOUSE Alsin OS=Mus musculus GN=Als2 PE=1 SV=2;>tr|G5E868|G5E868_MOUSE Amyotrophic lateral sclerosis 2 (Juvenile) homolog (Human), isoform CRA_b OS=Mus musculus GN=Als2 PE=4 SV=1;>sp|Q920R0-2|ALS2_MOUSE Isoform 2 of Alsin OS=Mus musculus GN=	0.990613	21.4853	0.000782385	70.112	1	T	LLRKAARVKTRTVVLTPTYSGEADALLPSLR	_TVVLT(ph)PTYSGEADALLPSLR_	2	1092.05	0.23996	4.9221	4.842			4.9221	4.842
D3Z6D8;Q63844;D3Z3G6	T88;203;203	D3Z6D8	Mitogen-activated protein kinase 3	Mapk3;Mapk3;Mapk3	>tr|D3Z6D8|D3Z6D8_MOUSE Uncharacterized protein OS=Mus musculus GN=Mapk3 PE=4 SV=1;>sp|Q63844|MK03_MOUSE Mitogen-activated protein kinase 3 OS=Mus musculus GN=Mapk3 PE=1 SV=5;>tr|D3Z3G6|D3Z3G6_MOUSE Uncharacterized protein OS=Mus musculus GN=Mapk3 PE=4 SV=	1	75.0653	4.91e-121	280.66	1;2	T	LARIADPEHDHTGFLTEYVATRWYRAPEIML	_IADPEHDHTGFLT(ph)EY(ph)VATR_	3	777.994	-1.826	4.9214	4.7582	5.0993	5.0045	4.9214	4.7582	6.663	6.5669	1.3223	1.633
Q8CGY8	S20	Q8CGY8	UDP-N-acetylglucosamine--peptide N-acetylglucosaminyltransferase 110 kDa subunit	Ogt	>sp|Q8CGY8|OGT1_MOUSE UDP-N-acetylglucosamine--peptide N-acetylglucosaminyltransferase 110 kDa subunit OS=Mus musculus GN=Ogt PE=1 SV=2	1	55.0106	2.06e-05	85.563	1	S	VGNVADSTEPTKRMLSFQGLAELAHREYQAG	_M(ox)LS(ph)FQGLAELAHR_	3	523.581	0.56422	4.9204	4.4505	4.6966	4.8692	4.9204	4.4505
Q3TLD5-2;Q3TLD5	S365;439	Q3TLD5-2	Unconventional prefoldin RPB5 interactor	Uri1	>sp|Q3TLD5-2|RMP_MOUSE Isoform 2 of Unconventional prefoldin RPB5 interactor OS=Mus musculus GN=Uri1;>sp|Q3TLD5|RMP_MOUSE Unconventional prefoldin RPB5 interactor OS=Mus musculus GN=Uri1 PE=1 SV=2	0.99601	24.4298	6.78e-82	249.88	1;2;3	S	SAADVEDRRGLLRSTSSEEAVATEAGGSSLD	_ST(ph)S(ph)SEEAVATEAGGSSLDELQENHPK_	3	945.053	1.2068	4.9107	4.1339	4.9678	4.1026	4.8078	4.2258
Q60902-2;F8WJ42;Q60902;F6Q0T0;Q60902-4;F6ZE93;Q60902-3	S244;243;244;243;244;243;244	Q60902-2	Epidermal growth factor receptor substrate 15-like 1	Eps15l1;Eps15l1;Eps15l1;Eps15l1	>sp|Q60902-2|EP15R_MOUSE Isoform 2 of Epidermal growth factor receptor substrate 15-like 1 OS=Mus musculus GN=Eps15l1;>tr|F8WJ42|F8WJ42_MOUSE Uncharacterized protein (Fragment) OS=Mus musculus GN=Eps15l1 PE=4 SV=1;>sp|Q60902|EP15R_MOUSE Epidermal growth fa	0.945237	12.3715	1.3e-18	162.81	2;3	S	SPPPKDSLRSTPSHGSVSSLNSTGSLSPKHS	_STPSHGS(ph)VSSLNSTGSLS(ph)PK_	3	697.299	0.76589	4.907	5.2838	4.9493	4.3836	4.907	5.2838
Q3TEK6;Q9QXT1	S100;141	Q3TEK6	Dual adapter for phosphotyrosine and 3-phosphotyrosine and 3-phosphoinositide	Dapp1;Dapp1	>tr|Q3TEK6|Q3TEK6_MOUSE Uncharacterized protein OS=Mus musculus GN=Dapp1 PE=2 SV=1;>sp|Q9QXT1|DAPP1_MOUSE Dual adapter for phosphotyrosine and 3-phosphotyrosine and 3-phosphoinositide OS=Mus musculus GN=Dapp1 PE=1 SV=1	1	41.6209	7.65e-05	112.17	1;2	S	KHPYPREVEEPCIYESVRVHTAMQTGRTEND	_EVEEPC(ne)IY(ph)ES(ph)VR_	2	869.328	0.28534	4.8998	4.6323					4.8998	4.6323	38.784	30.474
Q8BGU5-2;Q8BGU5	S299;324	Q8BGU5-2	Cyclin-Y	Ccny	>sp|Q8BGU5-2|CCNY_MOUSE Isoform 2 of Cyclin-Y OS=Mus musculus GN=Ccny;>sp|Q8BGU5|CCNY_MOUSE Cyclin-Y OS=Mus musculus GN=Ccny PE=1 SV=1	0.802441	6.08717	7.84e-10	129.77	1	S	CEDKYKDLRKPMRKRSASADNLILPRWSPAI	_S(ph)ASADNLILPR_	2	618.803	-0.14459	4.8978	6.3028	12.501	15.42	2.8756	3.5894
Q8CIS0-2;Q8CIS0	S448;448	Q8CIS0-2	Caspase recruitment domain-containing protein 11	Card11	>sp|Q8CIS0-2|CAR11_MOUSE Isoform 2 of Caspase recruitment domain-containing protein 11 OS=Mus musculus GN=Card11;>sp|Q8CIS0|CAR11_MOUSE Caspase recruitment domain-containing protein 11 OS=Mus musculus GN=Card11 PE=1 SV=2	0.999999	60.8905	6.68e-08	139.7	1	S	SKLRRLSKDNGSLDQSLPRHLPATIISQNLG	_DNGSLDQS(ph)LPR_	2	641.277	-0.28469	4.888	3.6606	8.6154	6.0603	2.7733	2.2111
Q9JIH2	S234	Q9JIH2	Nuclear pore complex protein Nup50	Nup50	>sp|Q9JIH2|NUP50_MOUSE Nuclear pore complex protein Nup50 OS=Mus musculus GN=Nup50 PE=1 SV=3	0.999751	36.0355	3.13e-05	83.823	1	S	MEPPSLFGSTKLQQESPFSFHGNKAEDTSEK	_LQQES(ph)PFSFHGNK_	3	533.571	-1.2217	4.8848	5.4707	3.8683	4.6897	4.8848	5.4707
Q07139-2;Q07139	S825;856	Q07139-2	Protein ECT2	Ect2	>sp|Q07139-2|ECT2_MOUSE Isoform 2 of Protein ECT2 OS=Mus musculus GN=Ect2;>sp|Q07139|ECT2_MOUSE Protein ECT2 OS=Mus musculus GN=Ect2 PE=1 SV=2	0.974774	17.6711	0.000474065	68.657	2	S	FSFSKTPKRALRMALSSSHSSEGRSPPSSGK	_M(ox)ALS(ph)SSHSSEGRS(ph)PPSSGK_	3	688.941	0.9732	4.884	5.5545	3.4064	3.7722	4.884	5.5545
Q5SSN7	S9	Q5SSN7	Vesicle transport protein SFT2A	Sft2d1	>sp|Q5SSN7|SFT2A_MOUSE Vesicle transport protein SFT2A OS=Mus musculus GN=Sft2d1 PE=2 SV=1	0.99997	45.2799	1.29e-08	98.959	1	S	_______MEKLRRVLSGQDDEEQGLTAQVLD	_VLS(ph)GQDDEEQGLTAQVLDASSLSFNTR_	3	987.456	0.86525	4.8799	5.4193	5.9435	6.904	4.0066	4.2539
P51125-5;P51125-4;Q921U7;Q8CE04;P51125-7;P51125-3;Q8CE80;P51125-2;P51125-6;P51125	S145;160;400;419;419;454;468;483;487;502	P51125-5	Calpastatin	Cast;Cast;Cast;Cast	>sp|P51125-5|ICAL_MOUSE Isoform 5 of Calpastatin OS=Mus musculus GN=Cast;>sp|P51125-4|ICAL_MOUSE Isoform 4 of Calpastatin OS=Mus musculus GN=Cast;>tr|Q921U7|Q921U7_MOUSE Cast protein OS=Mus musculus GN=Cast PE=2 SV=1;>tr|Q8CE04|Q8CE04_MOUSE Uncharacterized	0.999998	57.0872	1.52e-05	70.109	1	S	RASMCSIRSAPPKLASLKGVVPEDAVETLAG	_LAS(ph)LKGVVPEDAVETLAGSLGTR_	3	788.412	-0.14987	4.8781	5.012	3.5709	3.62	5.1298	5.423
A2ATN9;Q9ES70	T191;202	A2ATN9	Serine/threonine-protein kinase Nek6	Nek6;Nek6	>tr|A2ATN9|A2ATN9_MOUSE NIMA (Never in mitosis gene a)-related expressed OS=Mus musculus GN=Nek6 PE=4 SV=1;>sp|Q9ES70|NEK6_MOUSE Serine/threonine-protein kinase Nek6 OS=Mus musculus GN=Nek6 PE=1 SV=1	0.993163	20.498	0.000309475	68.763	4	T	KLGDLGLGRFFSSETTAAHSLVGTPYYMSPE	_FFSS(ph)ET(ph)T(ph)AAHS(ph)LVGTPYYMSPER_	3	966.691	-0.23743	4.8721	2.3123	2.6644	0.85635	6.1847	3.3775
Q9Z0R6-2;E9QNG1;Q9Z0R6;B2RR82	Y759;759;759;786	Q9Z0R6-2	Intersectin-2	Itsn2;Itsn2;Itsn2	>sp|Q9Z0R6-2|ITSN2_MOUSE Isoform 2 of Intersectin-2 OS=Mus musculus GN=Itsn2;>tr|E9QNG1|E9QNG1_MOUSE Uncharacterized protein OS=Mus musculus GN=Itsn2 PE=4 SV=1;>sp|Q9Z0R6|ITSN2_MOUSE Intersectin-2 OS=Mus musculus GN=Itsn2 PE=1 SV=2;>tr|B2RR82|B2RR82_MOUSE	0.991234	20.5339	4.57e-07	107.69	1	Y	IIQVDEKTVGEPGWLYGSFQGKFGWFPCNYV	_TVGEPGWLY(ph)GSFQGK_	3	569.259	0.62061	4.864	3.3438					5.0877	3.4319	4.6846	3.1821
Q9WVH4	S424	Q9WVH4	Forkhead box protein O3	Foxo3	>sp|Q9WVH4|FOXO3_MOUSE Forkhead box protein O3 OS=Mus musculus GN=Foxo3 PE=2 SV=1	0.994926	27.0077	2.38e-28	173.95	1	S	RGSSFPYTAKSSGLGSPTGSFNSTVFGPSSL	_SSGLGS(ph)PTGSFNSTVFGPSSLNSLR_	2	1268.59	0.66499	4.8584	4.9921	4.598	4.9214	4.8882	5.0019
E9Q8L9;Q9D620	S395;395	E9Q8L9	Rab11 family-interacting protein 1	Rab11fip1;Rab11fip1	>tr|E9Q8L9|E9Q8L9_MOUSE RAB11 family-interacting protein 1 (class I) OS=Mus musculus GN=Rab11fip1 PE=4 SV=1;>sp|Q9D620|RFIP1_MOUSE Rab11 family-interacting protein 1 OS=Mus musculus GN=Rab11fip1 PE=1 SV=2	0.84589	7.39717	3.48e-05	69.081	1	S	RRLSDSSTKDSMKSMSLPSYRPLTSGDNRES	_SM(ox)S(ph)LPSYRPLTSGDNR_	3	626.28	0.82986	4.857	3.1328	4.857	3.1328
E9PYL2	T735	E9PYL2		Prr12	>tr|E9PYL2|E9PYL2_MOUSE Proline-rich 12 OS=Mus musculus GN=Prr12 PE=4 SV=1	0.999999	59.4995	3.15e-05	90.475	1	T	GRMKDKKKGPERGGETPEGLATSVVHYGAGA	_GGET(ph)PEGLATSVVHYGAGAK_	3	660.974	2.6215	4.8334	2.0357			4.8334	2.0357
Q80U72;Q80U72-4;Q80U72-2;Q80U72-3;F6RIN9;Q6P9N3	S821;800;821;821;126;821	Q80U72	Protein scribble homolog	Scrib;Scrib;Scrib	>sp|Q80U72|SCRIB_MOUSE Protein scribble homolog OS=Mus musculus GN=Scrib PE=1 SV=2;>sp|Q80U72-4|SCRIB_MOUSE Isoform 4 of Protein scribble homolog OS=Mus musculus GN=Scrib;>sp|Q80U72-2|SCRIB_MOUSE Isoform 2 of Protein scribble homolog OS=Mus musculus GN=Scr	1	64.7977	4.41e-74	243.74	1;2	S	ENAVTITPLRPEDDYSPREWRGGGLRLPLLQ	_M(ox)VEPENAVTITPLRPEDDYS(ph)PR_	3	875.735	-1.2285	4.8249	5.6912	5.1775	5.8411	4.8189	5.4596
Q9CR26	Y287	Q9CR26	Vacuolar protein sorting-associated protein VTA1 homolog	Vta1	>sp|Q9CR26|VTA1_MOUSE Vacuolar protein sorting-associated protein VTA1 homolog OS=Mus musculus GN=Vta1 PE=1 SV=1	0.998567	30.349	0.00017388	96.143	1	Y	ARAQKYCKYAGSALQYEDVGTAVQNLQKALR	_YAGSALQY(ph)EDVGTAVQNLQK_	3	745.682	0.14204	4.8239	7.9441					5.2499	8.853	4.4325	7.1285
Q689Z5;Q689Z5-2;B2RRI2;E9Q429	S820;821;821;71	Q689Z5	Protein strawberry notch homolog 1	Sbno1;Sbno1;Sbno1	>sp|Q689Z5|SBNO1_MOUSE Protein strawberry notch homolog 1 OS=Mus musculus GN=Sbno1 PE=1 SV=2;>sp|Q689Z5-2|SBNO1_MOUSE Isoform 2 of Protein strawberry notch homolog 1 OS=Mus musculus GN=Sbno1;>tr|B2RRI2|B2RRI2_MOUSE Sbno1 protein OS=Mus musculus GN=Sbno1 PE	0.981538	21.5772	4.29e-29	123.87	1	S	GLGSKRPSFSSAPVISPASNSAPANSNSNSN	_RPSFSSAPVIS(ph)PASNSAPANSNSNSNSSLVTSQDAVER_	4	978.955	-1.4325	4.8052	2.2974	2.6615	2.3053	5.8715	2.1359
Q8R4Z4;G5E907;E9QN48	S175;175;175	Q8R4Z4	ETS translocation variant 3	Etv3;Etv3;Etv3	>sp|Q8R4Z4|ETV3_MOUSE ETS translocation variant 3 OS=Mus musculus GN=Etv3 PE=2 SV=1;>tr|G5E907|G5E907_MOUSE Ets variant gene 3 OS=Mus musculus GN=Etv3 PE=3 SV=1;>tr|E9QN48|E9QN48_MOUSE Uncharacterized protein OS=Mus musculus GN=Etv3 PE=3 SV=1	0.998555	28.7157	2.15e-87	248.7	1	S	PTGDVQPGRFSASSLSASGPESGVTTDRKVE	_FSASSLS(ph)ASGPESGVTTDR_	2	968.42	-0.79479	4.8012	4.3629	4.8881	4.3629	4.5793	4.2782
Q8VI24-2;Q8VI24	S244;303	Q8VI24-2	DNA-binding protein SATB2	Satb2	>sp|Q8VI24-2|SATB2_MOUSE Isoform 2 of DNA-binding protein SATB2 OS=Mus musculus GN=Satb2;>sp|Q8VI24|SATB2_MOUSE DNA-binding protein SATB2 OS=Mus musculus GN=Satb2 PE=1 SV=1	0.99189	20.9201	1.39e-05	78.642	1	S	ALQPIMSPGLLSPQLSPQLVRQQIAMAHLIN	_NQVPALQPIMSPGLLSPQLS(ph)PQLVR_	3	921.826	-0.69055	4.801	6.3422	4.801	6.3422
Q8CH18-3;Q8CH18	S1009;1071	Q8CH18-3	Cell division cycle and apoptosis regulator protein 1	Ccar1	>sp|Q8CH18-3|CCAR1_MOUSE Isoform 3 of Cell division cycle and apoptosis regulator protein 1 OS=Mus musculus GN=Ccar1;>sp|Q8CH18|CCAR1_MOUSE Cell division cycle and apoptosis regulator protein 1 OS=Mus musculus GN=Ccar1 PE=1 SV=1	0.9966	22.9494	2.62e-06	99.838	2	S	EKTDEDGKTILNLENSNKSLSGELREVKKDL	_TILNLENS(ph)NKS(ph)LSGELR_	3	683.32	0.1806	4.7997	4.1593	5.2226	4.2056	4.618	4.0907
P22682	S640	P22682	E3 ubiquitin-protein ligase CBL	Cbl	>sp|P22682|CBL_MOUSE E3 ubiquitin-protein ligase CBL OS=Mus musculus GN=Cbl PE=1 SV=3	0.995119	23.9826	1.72e-35	174.24	1	S	QMEPRADVPRLGSTFSLDTSMTMNSSPVAGP	_LGSTFS(ph)LDTSM(ox)TM(ox)NSSPVAGPESEHPK_	3	973.752	0.86475	4.7976	4.1001	4.492	4.156	5.1855	4.045
Q8R3Y8-2;Q8R3Y8	S106;125	Q8R3Y8-2	Interferon regulatory factor 2-binding protein 1	Irf2bp1	>sp|Q8R3Y8-2|I2BP1_MOUSE Isoform 2 of Interferon regulatory factor 2-binding protein 1 OS=Mus musculus GN=Irf2bp1;>sp|Q8R3Y8|I2BP1_MOUSE Interferon regulatory factor 2-binding protein 1 OS=Mus musculus GN=Irf2bp1 PE=1 SV=2	1	68.5373	1.89e-05	80.459	1	S	DRYDRATSSSRLALPSPALEYTLGSRLANGL	_LALPS(ph)PALEYTLGSR_	3	556.618	0.42056	4.7975	4.9283	4.7953	7.8303	4.7975	3.3778
Q5Y5T1-2;Q5Y5T1	S313;325	Q5Y5T1-2	Probable palmitoyltransferase ZDHHC20	Zdhhc20	>sp|Q5Y5T1-2|ZDH20_MOUSE Isoform 2 of Probable palmitoyltransferase ZDHHC20 OS=Mus musculus GN=Zdhhc20;>sp|Q5Y5T1|ZDH20_MOUSE Probable palmitoyltransferase ZDHHC20 OS=Mus musculus GN=Zdhhc20 PE=2 SV=1	1	64.5758	1.21e-09	144.27	1	S	RLVGMDPEQASVANQSDYVRSIGSNQPFPIK	_LVGMDPEQASVANQS(ph)DYVR_	2	1079.98	0.039978	4.7809	5.0886	4.637	4.035	6.5447	6.4042
P22682;B1NE42	S439;33	P22682	E3 ubiquitin-protein ligase CBL	Cbl;Cbl	>sp|P22682|CBL_MOUSE E3 ubiquitin-protein ligase CBL OS=Mus musculus GN=Cbl PE=1 SV=3;>tr|B1NE42|B1NE42_MOUSE Casitas B-lineage lymphoma (Fragment) OS=Mus musculus GN=Cbl PE=2 SV=1	0.999948	42.8015	0.00500398	90.696	1	S	TEPIVVDPFDPRGSGSLLRQGAEGAPSPNYD	_GSGS(ph)LLR_	2	385.184	0.57098	4.767	3.8714			4.767	3.8714
Q8BFW7-4;Q8BFW7	T486;611	Q8BFW7-4	Lipoma-preferred partner homolog	Lpp	>sp|Q8BFW7-4|LPP_MOUSE Isoform 4 of Lipoma-preferred partner homolog OS=Mus musculus GN=Lpp;>sp|Q8BFW7|LPP_MOUSE Lipoma-preferred partner homolog OS=Mus musculus GN=Lpp PE=1 SV=1	0.803346	6.13259	1.31e-05	113.99	1	T	TCNSARIRVLTAKASTDL_____________	_VLTAKAST(ph)DL_	2	549.776	0.37011	4.7665	3.967	4.7665	3.967	7.9801	6.5018
A2A6Q5;A2A6Q5-2;A2A6Q5-3;Q8R568	S365;371;371;371	A2A6Q5	Cell division cycle protein 27 homolog	Cdc27;Cdc27	>sp|A2A6Q5|CDC27_MOUSE Cell division cycle protein 27 homolog OS=Mus musculus GN=Cdc27 PE=2 SV=1;>sp|A2A6Q5-2|CDC27_MOUSE Isoform 2 of Cell division cycle protein 27 homolog OS=Mus musculus GN=Cdc27;>sp|A2A6Q5-3|CDC27_MOUSE Isoform 3 of Cell division cycle	0.871187	9.98077	3.35e-05	69.729	1	S	TQSSGPQTSTTPQVLSPTITSPPNALPRRSS	_EVTPVLVAQTQSSGPQTSTTPQVLS(ph)PTITSPPNALPR_	3	1294	0.98341	4.7654	5.6923	6.5574	7.3595	4.7654	5.6923
P29351;P29351-2;P29351-3;G3UYY5	S557;559;518;57	P29351	Tyrosine-protein phosphatase non-receptor type 6	Ptpn6;Ptpn6	>sp|P29351|PTN6_MOUSE Tyrosine-protein phosphatase non-receptor type 6 OS=Mus musculus GN=Ptpn6 PE=1 SV=2;>sp|P29351-2|PTN6_MOUSE Isoform 2 of Tyrosine-protein phosphatase non-receptor type 6 OS=Mus musculus GN=Ptpn6;>sp|P29351-3|PTN6_MOUSE Isoform 3 of Ty	0.972662	12.5017	1.8e-09	111.44	2	S	PPAVRSAHAKASRTSSKHKEEVYENVHSKSK	_T(ph)SS(ph)KHKEEVYENVHSK_	3	687.961	-0.064845	4.7638	5.1121	5.1817	5.4039	4.7638	4.9907
Q8BHL3	T695	Q8BHL3	TBC1 domain family member 10B	Tbc1d10b	>sp|Q8BHL3|TB10B_MOUSE TBC1 domain family member 10B OS=Mus musculus GN=Tbc1d10b PE=1 SV=2	0.917822	10.5622	1.19e-80	221.16	2	T	AVVIAEGLHPSLPSPTGNSTPLGTSKEIRRQ	_RAS(ph)AGPVPGAVVIAEGLHPSLPSPT(ph)GNSTPLGTSK_	3	1161.57	-0.69779	4.7624	8.6922	6.635	10.963	4.7624	8.6922
Q60902-2;F8WJ42;Q60902;F6Q0T0;Q60902-4;F6ZE93;Q60902-3	S375;374;375;374;375;374;375	Q60902-2	Epidermal growth factor receptor substrate 15-like 1	Eps15l1;Eps15l1;Eps15l1;Eps15l1	>sp|Q60902-2|EP15R_MOUSE Isoform 2 of Epidermal growth factor receptor substrate 15-like 1 OS=Mus musculus GN=Eps15l1;>tr|F8WJ42|F8WJ42_MOUSE Uncharacterized protein (Fragment) OS=Mus musculus GN=Eps15l1 PE=4 SV=1;>sp|Q60902|EP15R_MOUSE Epidermal growth fa	0.987406	19.0137	1.65e-18	161.04	1	S	SERGTPIPDSSSTLASGEFTGVKELDDISQE	_GTPIPDSSSTLAS(ph)GEFTGVK_	2	1015.97	-0.11623	4.7599	8.6751	5.0056	8.7243	4.5829	8.5383
E9Q380;E9PXC4;E9Q9B7;E9PXC8	S1140;1266;1327;1178	E9Q380		Kidins220;Kidins220;Kidins220;Kidins220	>tr|E9Q380|E9Q380_MOUSE Uncharacterized protein OS=Mus musculus GN=Kidins220 PE=4 SV=1;>tr|E9PXC4|E9PXC4_MOUSE Uncharacterized protein OS=Mus musculus GN=Kidins220 PE=4 SV=1;>tr|E9Q9B7|E9Q9B7_MOUSE Uncharacterized protein OS=Mus musculus GN=Kidins220 PE=4	0.99996	45.3557	1.99e-05	76.015	1	S	RFLNENSSAPVAHGESARRTSHSELPHTELS	_FLNENSSAPVAHGES(ph)AR_	3	622.611	0.42364	4.7263	4.2034	4.7263	4.2034	5.3806	4.4564
Q9QZ73;D3YUG2;D3Z0B8;D3Z2L7;Q3UT23;D3Z546	S55;40;40;40;40;40	Q9QZ73	DCN1-like protein 1	Dcun1d1;Dcun1d1;Dcun1d1;Dcun1d1;Dcun1d1;Tes3-ps	>sp|Q9QZ73|DCNL1_MOUSE DCN1-like protein 1 OS=Mus musculus GN=Dcun1d1 PE=2 SV=1;>tr|D3YUG2|D3YUG2_MOUSE DCN1, defective in cullin neddylation 1, domain containing 1 (S. cerevisiae) (Fragment) OS=Mus musculus GN=Dcun1d1 PE=4 SV=1;>tr|D3Z0B8|D3Z0B8_MOUSE DCN	1	79.8111	7.31e-34	198.99	1	S	ATDNFFQNPELYIRESVKGSLDRKKLEQLYT	_LDVATDNFFQNPELYIRES(ph)VK_	3	860.079	-3.2947	4.7243	3.5234	8.4075	5.8471	4.6387	3.5027
E9Q662;O88291	S56;56	E9Q662	DBIRD complex subunit ZNF326	Zfp326;Znf326	>tr|E9Q662|E9Q662_MOUSE Uncharacterized protein OS=Mus musculus GN=Zfp326 PE=4 SV=1;>sp|O88291|ZN326_MOUSE Zinc finger protein 326 OS=Mus musculus GN=Znf326 PE=1 SV=1	0.999459	34.8726	4.9e-07	112.6	1	S	GSYGGQRSMDSYLNQSYGMDNHSGGGGGSRF	_SM(ox)DSYLNQS(ph)YGM(ox)DNHSGGGGGSR_	3	830.309	1.0507	4.7015	1.8607	4.9098	1.6417	4.502	2.1089
Q91YI6-2;Q91YI6	S69;69	Q91YI6-2	Poly(A) RNA polymerase GLD2	Papd4	>sp|Q91YI6-2|GLD2_MOUSE Isoform 2 of Poly(A) RNA polymerase GLD2 OS=Mus musculus GN=Papd4;>sp|Q91YI6|GLD2_MOUSE Poly(A) RNA polymerase GLD2 OS=Mus musculus GN=Papd4 PE=1 SV=1	0.912243	10.5952	8.34e-17	125.99	1;2	S	QPLTYGTVSPIQTSTSPLFRGRKRISDEKAF	_AVSLQPLTYGTVSPIQTSTS(ph)PLFR_	3	881.786	0.64132	4.6921	4.3097	4.9678	4.6039	4.4317	4.0343
Q9EQ32;Q9EQ32-2	S591;412	Q9EQ32	Phosphoinositide 3-kinase adapter protein 1	Pik3ap1	>sp|Q9EQ32|BCAP_MOUSE Phosphoinositide 3-kinase adapter protein 1 OS=Mus musculus GN=Pik3ap1 PE=1 SV=1;>sp|Q9EQ32-2|BCAP_MOUSE Isoform 2 of Phosphoinositide 3-kinase adapter protein 1 OS=Mus musculus GN=Pik3ap1	0.995875	23.7567	0.000111342	73.294	1;2	S	IRKEPLVRPWRDRPPSSIYDPFAGMKTPGQR	_DRPPS(ph)S(ph)IYDPFAGMK_	2	920.872	0.64642	4.6884	3.6525	4.922	3.7815	4.4976	3.4475
E9Q7L6	S271	E9Q7L6		Foxn2	>tr|E9Q7L6|E9Q7L6_MOUSE Uncharacterized protein OS=Mus musculus GN=Foxn2 PE=4 SV=1	0.999993	51.4647	1.33e-09	113.52	1	S	CEKPLPLKTSLQKKRSYGSAFSAPGAVRLQE	_S(ph)YGSAFSAPGAVR_	2	675.298	0.67894	4.6858	3.7019	5.0885	5.2926	4.6329	3.6825
Q7TMK9-2;G3UZI2;Q7TMK9;G3V018;G3UZ48;Q8VHM5;A2AW41	S249;249;249;249;151;252;252	Q7TMK9-2;Q8VHM5	Heterogeneous nuclear ribonucleoprotein Q	Syncrip;Syncrip;Syncrip;Syncrip;Hnrnpr;Hnrnpr	>sp|Q7TMK9-2|HNRPQ_MOUSE Isoform 2 of Heterogeneous nuclear ribonucleoprotein Q OS=Mus musculus GN=Syncrip;>tr|G3UZI2|G3UZI2_MOUSE Synaptotagmin-binding, cytoplasmic RNA-interacting protein OS=Mus musculus GN=Syncrip PE=4 SV=1;>sp|Q7TMK9|HNRPQ_MOUSE Hetero	1	70.9415	0.00350368	81.017	1	S	IGVCISVANNRLFVGSIPKSKTKEQILEEFS;LGVCISVANNRLFVGSIPKNKTKENILEEFS	_LFVGS(ph)IPK_	2	470.749	-0.29412	4.6741	4.5323	4.5676	4.4947	4.7597	4.6437
A2AMH5	S651	A2AMH5		Slc44a1	>tr|A2AMH5|A2AMH5_MOUSE Solute carrier family 44, member 1 OS=Mus musculus GN=Slc44a1 PE=4 SV=1	0.999527	32.5724	0.00306722	68.283	1;2	S	GKGGAADARELKPMASGASSA__________	_ELKPMAS(ph)GAS(ph)SA_	2	654.751	0.19689	4.6647	4.9274	4.6647	4.9274	5.7173	3.9999
P33215;P33215-2	S411;411	P33215	Protein NEDD1	Nedd1	>sp|P33215|NEDD1_MOUSE Protein NEDD1 OS=Mus musculus GN=Nedd1 PE=2 SV=2;>sp|P33215-2|NEDD1_MOUSE Isoform 2 of Protein NEDD1 OS=Mus musculus GN=Nedd1	0.999998	57.8311	1.8e-44	197.03	1;2	S	SSFDDTGKNSLGDMFSPIRDDAVVSKGGDES	_NSLGDM(ox)FS(ph)PIRDDAVVSK_	2	1023.96	1.3521	4.6589	8.4666	3.934	6.9353	4.6589	8.9612
E9QN52;Q91WK0-2;Q91WK0	S18;18;18	E9QN52	Leucine-rich repeat flightless-interacting protein 2	Lrrfip2;Lrrfip2	>tr|E9QN52|E9QN52_MOUSE Leucine-rich repeat (in FLII)-interacting protein 2 OS=Mus musculus GN=Lrrfip2 PE=4 SV=1;>sp|Q91WK0-2|LRRF2_MOUSE Isoform 2 of Leucine-rich repeat flightless-interacting protein 2 OS=Mus musculus GN=Lrrfip2;>sp|Q91WK0|LRRF2_MOUSE Le	1	121.835	9.92e-13	136.62	1	S	TPGSGRKRTPVKDRFSAEDEALSNIAREAEA	_DRFS(ph)AEDEALSNIAR_	3	591.932	-0.84061	4.6587	3.6969	4.6587	3.9468	4.3759	3.4183
P33174	T800	P33174	Chromosome-associated kinesin KIF4	Kif4	>sp|P33174|KIF4_MOUSE Chromosome-associated kinesin KIF4 OS=Mus musculus GN=Kif4 PE=2 SV=3	1	75.3197	1.09e-142	305.56	1;2	T	KRESGENPPLKLRRRTFSYDEIHGQDSGAED	_RRT(ph)FS(ph)YDEIHGQDSGAEDSIAK_	4	661.278	1.8041	4.6534	4.4054	3.8319	4.4054	4.7614	4.4037
Q3UU41	Y58	Q3UU41	SLP adapter and CSK-interacting membrane protein	Scimp	>sp|Q3UU41|SCIMP_MOUSE SLP adapter and CSK-interacting membrane protein OS=Mus musculus GN=Scimp PE=1 SV=1	1	68.0081	8.56e-31	156.88	1	Y	IAKPSKQDGRDEEKMYENVLNSSPGQLPALP	_M(ox)Y(ph)ENVLNSSPGQLPALPPR_	3	727.013	-0.01614	4.6505	3.409					4.6505	3.0977	4.6064	3.6489
Q80VE5	S154	Q80VE5		Tbc1d22b	>tr|Q80VE5|Q80VE5_MOUSE TBC1 domain family, member 22B OS=Mus musculus GN=Tbc1d22b PE=2 SV=1	1	100.577	2.12e-09	110.56	1	S	NSSDTCLRNPLHKQQSLPLRPIIPLVARISD	_QQS(ph)LPLRPIIPLVAR_	3	594.345	2.3426	4.6453	4.4105	4.6905	4.4105	4.4425	4.1748
A2AJ88-2;A2AJ88;B0R011;E9Q2D6	S341;341;49;315	A2AJ88-2	Patatin-like phospholipase domain-containing protein 7	Pnpla7;Pnpla7;Pnpla7	>sp|A2AJ88-2|PLPL7_MOUSE Isoform 2 of Patatin-like phospholipase domain-containing protein 7 OS=Mus musculus GN=Pnpla7;>sp|A2AJ88|PLPL7_MOUSE Patatin-like phospholipase domain-containing protein 7 OS=Mus musculus GN=Pnpla7 PE=1 SV=1;>tr|B0R011|B0R011_MOUSE	0.995245	23.2082	1.73e-07	105.28	1	S	LLSVASVAGRAKRQMSYGPEEQLERSLRPSE	_RQM(ox)S(ph)YGPEEQLER_	3	573.578	0.52543	4.6445	4.3492	4.8532	4.541	3.8852	3.8606
Q8BVL3	S437	Q8BVL3	Sorting nexin-17	Snx17	>sp|Q8BVL3|SNX17_MOUSE Sorting nexin-17 OS=Mus musculus GN=Snx17 PE=1 SV=2	0.997647	26.3431	3.47e-08	144.25	1;2	S	PDASRESMVKLSSKLSAVSLRGIGSPSTDAS	_LSSKLS(ph)AVS(ph)LR_	2	660.82	0.94047	4.6441	3.8108	4.6441	3.8108	5.6291	5.0103
E9Q3I4;Q9Z0R4-2;E9PUZ2;E9Q3I5;Q9Z0R4;F8VQE5;E9Q0N0;E9Q3I8;E9Q3I9;Q6NZJ5;D3Z6P4	S324;361;361;361;361;361;361;361;361;361;300	E9Q3I4	Intersectin-1	Itsn1;Itsn1;Itsn1;Itsn1;Itsn1;Itsn1;Itsn1;Itsn1;Itsn1;Itsn1	>tr|E9Q3I4|E9Q3I4_MOUSE Uncharacterized protein OS=Mus musculus GN=Itsn1 PE=4 SV=1;>sp|Q9Z0R4-2|ITSN1_MOUSE Isoform 2 of Intersectin-1 OS=Mus musculus GN=Itsn1;>tr|E9PUZ2|E9PUZ2_MOUSE Uncharacterized protein OS=Mus musculus GN=Itsn1 PE=4 SV=1;>tr|E9Q3I5|E9	1	77.3241	0.00193955	77.324	1	S	PVTFEDKKRENFERGSVELEKRRQALLEQQR	_ENFERGS(ph)VELEK_	3	506.227	0.92343	4.6406	3.6244			4.6406	3.6244
Q8CIS0-2;Q8CIS0	S541;546	Q8CIS0-2	Caspase recruitment domain-containing protein 11	Card11	>sp|Q8CIS0-2|CAR11_MOUSE Isoform 2 of Caspase recruitment domain-containing protein 11 OS=Mus musculus GN=Card11;>sp|Q8CIS0|CAR11_MOUSE Caspase recruitment domain-containing protein 11 OS=Mus musculus GN=Card11 PE=1 SV=2	0.997126	27.8085	0.00784279	50.897	1	S	GHEEDFTDGSPSSSRSLPVTSSFSKMQPHRS	_S(ph)LPVTSSFSK_	2	566.768	-0.3161	4.6401	3.326	4.5365	3.1571	4.746	3.504
P70218;Q3UPT4	S403;357	P70218	Mitogen-activated protein kinase kinase kinase kinase 1	Map4k1;Map4k1	>sp|P70218|M4K1_MOUSE Mitogen-activated protein kinase kinase kinase kinase 1 OS=Mus musculus GN=Map4k1 PE=1 SV=1;>tr|Q3UPT4|Q3UPT4_MOUSE Uncharacterized protein OS=Mus musculus GN=Map4k1 PE=2 SV=1	0.998666	28.7505	1.1e-21	162.86	1;2;3	S	SENIPPPLPPKPKFRSPSDDGSGGIRDDGQL	_FRS(ph)PSDDGSGGIRDDGQLS(ph)PGVLVR_	3	916.411	0.87718	4.6334	9.163	4.7087	10.093	4.5931	8.2143
A6H8H2;A2AJX5;E9Q449	S1321;1370;1370	A6H8H2		Dennd4c;Dennd4c;Dennd4c	>tr|A6H8H2|A6H8H2_MOUSE Dennd4c protein OS=Mus musculus GN=Dennd4c PE=2 SV=1;>tr|A2AJX5|A2AJX5_MOUSE DENN/MADD domain containing 4C OS=Mus musculus GN=Dennd4c PE=4 SV=1;>tr|E9Q449|E9Q449_MOUSE DENN/MADD domain-containing 4C OS=Mus musculus GN=Dennd4c PE=4	0.997983	30.3468	0.00126368	88.24	1	S	FKPQSPYRAYKDRSTSLSALVRSSPNSSLGS	_STS(ph)LSALVR_	2	507.255	0.30543	4.6247	4.5016	4.3825	4.3025	5.8579	5.1166
O88271	S203	O88271	Craniofacial development protein 1	Cfdp1	>sp|O88271|CFDP1_MOUSE Craniofacial development protein 1 OS=Mus musculus GN=Cfdp1 PE=1 SV=1	0.992141	22.866	9.56e-60	225.68	1;2	S	FLKQTEREKPQALVTSPATPLPAGSGIKRAS	_EKPQALVTS(ph)PATPLPAGSGIK_	2	1071.56	0.61342	4.6225	6.3863	4.6225	6.2214	4.4922	6.8139
Q8BH99;Q99M51	S21;85	Q8BH99	Cytoplasmic protein NCK1	Nck1;Nck1	>tr|Q8BH99|Q8BH99_MOUSE Non-catalytic region of tyrosine kinase adaptor protein 1, isoform CRA_b OS=Mus musculus GN=Nck1 PE=2 SV=1;>sp|Q99M51|NCK1_MOUSE Cytoplasmic protein NCK1 OS=Mus musculus GN=Nck1 PE=1 SV=1	0.998953	29.9193	5.41e-36	187.32	1;2	S	IFKDFFSIGKVKRKPSVPDTASPADDSFVDP	_RKPS(ph)VPDTASPADDSFVDPGER_	3	808.367	-0.04011	4.6186	4.3726	4.9321	4.3726	4.0255	3.512
E9QKY7;B9EHJ7	S447;447	E9QKY7		Tcf20;Tcf20	>tr|E9QKY7|E9QKY7_MOUSE Uncharacterized protein OS=Mus musculus GN=Tcf20 PE=4 SV=1;>tr|B9EHJ7|B9EHJ7_MOUSE Tcf20 protein OS=Mus musculus GN=Tcf20 PE=2 SV=1	0.755768	6.81521	2.76e-05	75.343	2	S	PMSSRNRILQLMPQLSPTPSMMPSPNSHAAG	_ILQLM(ox)PQLS(ph)PTPSM(ox)M(ox)PS(ph)PNSHAAGFK_	3	996.775	3.1492	4.6104	5.1774	3.6281	3.3992	4.6104	5.1774
F7CC56;E9Q0A5;Q9ESK9;E9PX56	S161;166;243;243	F7CC56	RB1-inducible coiled-coil protein 1	Rb1cc1;Rb1cc1;Rb1cc1;Rb1cc1	>tr|F7CC56|F7CC56_MOUSE RB1-inducible coiled-coil 1 (Fragment) OS=Mus musculus GN=Rb1cc1 PE=4 SV=1;>tr|E9Q0A5|E9Q0A5_MOUSE Uncharacterized protein OS=Mus musculus GN=Rb1cc1 PE=4 SV=1;>sp|Q9ESK9|RBCC1_MOUSE RB1-inducible coiled-coil protein 1 OS=Mus musculu	1	76.5755	0.0002608	122.08	1;2	S	GSEKAEMKRSTELVLSPDMPRTTNTSLVTSF	_ST(ph)ELVLS(ph)PDMPR_	2	752.811	1.9679	4.6068	8.0572	4.7548	8.4432	4.461	7.466
Q8R0G9	S37	Q8R0G9	Nuclear pore complex protein Nup133	Nup133	>sp|Q8R0G9|NU133_MOUSE Nuclear pore complex protein Nup133 OS=Mus musculus GN=Nup133 PE=1 SV=2	0.999997	55.236	9.8e-60	226.99	1;2;3	S	GIGPTSTPRASRRGLSLGSAVNSPVLFSPAG	_GLS(ph)LGSAVNSPVLFSPAGR_	2	954.983	0.51137	4.6018	4.1978	4.3451	4.1159	5.1197	4.5044
Q2KN98	S869	Q2KN98	Cytospin-A	Specc1l	>sp|Q2KN98|CYTSA_MOUSE Cytospin-A OS=Mus musculus GN=Specc1l PE=1 SV=1	0.978639	16.6113	8.48e-07	96.466	1;2	S	QVPNAAAAAIPRTPLSPSPMKTPPAAAVSPM	_TPLS(ph)PSPMK_	2	519.24	0.67016	4.5981	4.7359	5.3564	6.1133	3.9314	3.6688
Q9EQ32;Q9EQ32-2	S592;413	Q9EQ32	Phosphoinositide 3-kinase adapter protein 1	Pik3ap1	>sp|Q9EQ32|BCAP_MOUSE Phosphoinositide 3-kinase adapter protein 1 OS=Mus musculus GN=Pik3ap1 PE=1 SV=1;>sp|Q9EQ32-2|BCAP_MOUSE Isoform 2 of Phosphoinositide 3-kinase adapter protein 1 OS=Mus musculus GN=Pik3ap1	0.983951	17.8569	8.71e-05	73.294	1;2	S	RKEPLVRPWRDRPPSSIYDPFAGMKTPGQRQ	_DRPPS(ph)S(ph)IYDPFAGMK_	2	920.872	0.64642	4.5965	3.4997	4.673	3.5331	4.5485	3.4997
E9Q560;E9PY55;E9QPD5;Q9WU42;E9Q701;F8VQL9	S67;67;67;67;67;67	E9Q560	Nuclear receptor corepressor 2	Ncor2;Ncor2;Ncor2;Ncor2;Ncor2;Ncor2	>tr|E9Q560|E9Q560_MOUSE Uncharacterized protein OS=Mus musculus GN=Ncor2 PE=4 SV=1;>tr|E9PY55|E9PY55_MOUSE Uncharacterized protein OS=Mus musculus GN=Ncor2 PE=4 SV=1;>tr|E9QPD5|E9QPD5_MOUSE Uncharacterized protein OS=Mus musculus GN=Ncor2 PE=4 SV=1;>sp|Q9W	0.999719	35.5178	2.3e-10	122.64	1	S	HLSPGSIIQPQRRRPSLLSEFQPGSERSQEL	_RRPS(ph)LLSEFQPGSER_	3	613.635	-0.61593	4.5896	4.7261	5.2955	5.2432	3.9777	4.26
Q6ZPQ6-2;E9PYJ7;Q6ZPQ6	S1209;1259;1263	Q6ZPQ6-2	Membrane-associated phosphatidylinositol transfer protein 2	Pitpnm2;Pitpnm2	>sp|Q6ZPQ6-2|PITM2_MOUSE Isoform 2 of Membrane-associated phosphatidylinositol transfer protein 2 OS=Mus musculus GN=Pitpnm2;>tr|E9PYJ7|E9PYJ7_MOUSE Uncharacterized protein OS=Mus musculus GN=Pitpnm2 PE=4 SV=1;>sp|Q6ZPQ6|PITM2_MOUSE Membrane-associated pho	0.999998	57.9987	0.000134465	70.889	1	S	RPARNTATRMALRKGSFGLPGQSDFLRSRNH	_KGS(ph)FGLPGQSDFLR_	3	530.255	-0.74349	4.5876	4.0595	4.119	3.3391	5.1095	4.9353
D3Z5N5;Q9Z1T6-3;Q9Z1T6-1;Q9Z1T6	S20;20;20;20	D3Z5N5;Q9Z1T6	1-phosphatidylinositol 3-phosphate 5-kinase	Pikfyve;Pikfyve	>tr|D3Z5N5|D3Z5N5_MOUSE Phosphoinositide kinase, FYVE finger-containing OS=Mus musculus GN=Pikfyve PE=4 SV=2;>sp|Q9Z1T6-3|FYV1_MOUSE Isoform 3 of 1-phosphatidylinositol-3-phosphate 5-kinase OS=Mus musculus GN=Pikfyve;>sp|Q9Z1T6-1|FYV1_MOUSE Isoform 2 of 1-	0.987784	20.2658	1.51e-30	127.64	2;3	S	DKSSPTLDSANDLPRSPASPSHLTHFKPLTP	_SSPTLDSANDLPRS(ph)PAS(ph)PSHLTHFKPLTPDQDEPPFK_	4	1047.48	0.35656	4.5735	4.4611	4.286	3.5892	4.5735	4.4611
F6RUK9;E9PWB1;Q6PDH0;D3Z4N0;Q6PDH0-2;D3Z0X5	S176;431;431;431;431;431	F6RUK9	Pleckstrin homology-like domain family B member 1	Phldb1;Phldb1;Phldb1;Phldb1;Phldb1	>tr|F6RUK9|F6RUK9_MOUSE Pleckstrin homology-like domain, family B, member 1 (Fragment) OS=Mus musculus GN=Phldb1 PE=4 SV=1;>tr|E9PWB1|E9PWB1_MOUSE Uncharacterized protein OS=Mus musculus GN=Phldb1 PE=4 SV=1;>sp|Q6PDH0|PHLB1_MOUSE Pleckstrin homology-like d	0.998458	28.4965	0.00627826	59.225	1	S	VLTSSPSRQLVGRTFSDGLAATRTLQPPESP	_TFS(ph)DGLAATR_	2	559.748	3.3948	4.5654	2.9592			4.5654	2.9592
Q6PDG8-2;Q6PDG8	S91;91	Q6PDG8-2	Vacuolar fusion protein MON1 homolog A	Mon1a	>sp|Q6PDG8-2|MON1A_MOUSE Isoform 2 of Vacuolar fusion protein MON1 homolog A OS=Mus musculus GN=Mon1a;>sp|Q6PDG8|MON1A_MOUSE Vacuolar fusion protein MON1 homolog A OS=Mus musculus GN=Mon1a PE=1 SV=3	0.992479	21.7757	0.00741785	48.706	1	S	CVGSPPPLATDMRQISQDFSELSTQLTGVAR	_QIS(ph)QDFSELSTQLTGVAR_	3	687.328	-1.2497	4.5523	2.7674	4.5523	2.7674
P19437;Q8BNW4	S2;2	P19437	B-lymphocyte antigen CD20	Ms4a1;Ms4a1	>sp|P19437|CD20_MOUSE B-lymphocyte antigen CD20 OS=Mus musculus GN=Ms4a1 PE=2 SV=1;>tr|Q8BNW4|Q8BNW4_MOUSE Uncharacterized protein (Fragment) OS=Mus musculus GN=Ms4a1 PE=2 SV=1	1	71.3429	6.62e-07	99.11	1	S	______________MSGPFPAEPTKGPLAMQ	_(ac)S(ph)GPFPAEPTKGPLAMQPAPK_	3	715.015	-0.83729	4.5515	6.1111	4.7357	5.8121	4.5515	7.203
E9PWB3;Q62172	S22;22	E9PWB3	RalA-binding protein 1	Ralbp1;Ralbp1	>tr|E9PWB3|E9PWB3_MOUSE RalA-binding protein 1 OS=Mus musculus GN=Ralbp1 PE=4 SV=1;>sp|Q62172|RBP1_MOUSE RalA-binding protein 1 OS=Mus musculus GN=Ralbp1 PE=1 SV=4	0.950642	14.0133	1.16e-09	112.7	2	S	PPSSSPSEHRRAEHGSGLTRTPSSEEISPTK	_AEHGS(ph)GLTRTPS(ph)SEEISPTKFPGLYR_	3	993.121	0.85708	4.5511	2.5063			4.5511	2.5063
O35711-2;O35711;G3X957;O35711-4	S328;328;328;328	O35711-2	Liprin-beta-2	Ppfibp2;Ppfibp2	>sp|O35711-2|LIPB2_MOUSE Isoform 2 of Liprin-beta-2 OS=Mus musculus GN=Ppfibp2;>sp|O35711|LIPB2_MOUSE Liprin-beta-2 OS=Mus musculus GN=Ppfibp2 PE=1 SV=3;>tr|G3X957|G3X957_MOUSE Protein tyrosine phosphatase, receptor-type, F interacting protein, binding pro	0.999883	39.3243	9.51e-10	117.29	1	S	KEIVMATQGPSERTLSINEDEIEGSFRKWNT	_TLS(ph)INEDEIEGSFRK_	3	606.615	-0.80282	4.5487	4.5924	6.203	6.1146	3.3356	3.4491
Q6P1H6-3;Q6P1H6-2;Q6P1H6;Q6P1H6-4	S275;275;275;275	Q6P1H6-3	Ankyrin repeat and LEM domain-containing protein 2	Ankle2	>sp|Q6P1H6-3|ANKL2_MOUSE Isoform 3 of Ankyrin repeat and LEM domain-containing protein 2 OS=Mus musculus GN=Ankle2;>sp|Q6P1H6-2|ANKL2_MOUSE Isoform 2 of Ankyrin repeat and LEM domain-containing protein 2 OS=Mus musculus GN=Ankle2;>sp|Q6P1H6|ANKL2_MOUSE Ank	0.999988	52.4076	0.00477384	64.121	1	S	ICDYLPSPNKTTPLLSPVKAVPLGGSDGLKA	_TTPLLS(ph)PVK_	2	518.278	0.16539	4.5461	4.8287	4.5461	4.8287	4.3954	4.7192
Q6KCD5;Q6KCD5-2	S243;243	Q6KCD5;Q6KCD5-2	Nipped-B-like protein	Nipbl	>sp|Q6KCD5|NIPBL_MOUSE Nipped-B-like protein OS=Mus musculus GN=Nipbl PE=1 SV=1;>sp|Q6KCD5-2|NIPBL_MOUSE Isoform 2 of Nipped-B-like protein OS=Mus musculus GN=Nipbl	0.925909	11.1114	1.29e-05	77.531	2	S	SGNSANHHADNPRHGSSDDYLHMVHRLSSDD	_HGS(ph)SDDYLHM(ox)VHRLSS(ph)DDGDSSTM(ox)R_	4	750.035	-2.0242	4.5268	10.304	3.0471	6.8299	5.5233	12.303
Q921F2	S273	Q921F2	TAR DNA-binding protein 43	Tardbp	>sp|Q921F2|TADBP_MOUSE TAR DNA-binding protein 43 OS=Mus musculus GN=Tardbp PE=1 SV=1	1	67.6348	0.000368514	67.658	1	S	SNAEPKHNSNRQLERSGRFGGNPGGFGNQGG	_S(ph)GRFGGNPGGFGNQGGFGNSR_	3	702.968	0.26901	4.5209	1.6076			4.5209	1.6076
Q66JQ7;A3KGI3;A3KGI5;A3KGI6	S60;60;60;60	Q66JQ7	Protein CASC5	Casc5;Casc5;Casc5;Casc5	>sp|Q66JQ7|CASC5_MOUSE Protein CASC5 OS=Mus musculus GN=Casc5 PE=2 SV=3;>tr|A3KGI3|A3KGI3_MOUSE Cancer susceptibility candidate 5 OS=Mus musculus GN=Casc5 PE=4 SV=1;>tr|A3KGI5|A3KGI5_MOUSE Cancer susceptibility candidate 5 (Fragment) OS=Mus musculus GN=Cas	0.999859	38.5003	0.000158768	99.844	1	S	QEPNPPRKRKSSRRVSFADTIKVFQTESHMK	_RVS(ph)FADTIK_	2	558.776	0.4539	4.5175	4.2546	4.1758	4.0447	5.2769	5.1218
Q8BH76;Q9EQ28	S453;454	Q8BH76	DNA polymerase delta subunit 3	Pold3;Pold3	>tr|Q8BH76|Q8BH76_MOUSE Polymerase (DNA-directed), delta 3, accessory subunit OS=Mus musculus GN=Pold3 PE=2 SV=1;>sp|Q9EQ28|DPOD3_MOUSE DNA polymerase delta subunit 3 OS=Mus musculus GN=Pold3 PE=1 SV=2	0.999998	58.0003	3.13e-06	112.02	1	S	PKKGAAALGKANRQVSITGFFQKK_______	_QVS(ph)ITGFFQK_	2	617.797	-0.58582	4.5136	4.4422	3.8215	4.028	4.9937	5.356
P63037	Y381	P63037	DnaJ homolog subfamily A member 1	Dnaja1	>sp|P63037|DNJA1_MOUSE DnaJ homolog subfamily A member 1 OS=Mus musculus GN=Dnaja1 PE=1 SV=1	1	75.9932	1.14e-08	109.83	1	Y	FDPNQERRRHYNGEAYEDDEHHPRGGVQCQT	_HYNGEAY(ph)EDDEHHPR_	4	487.937	-0.64151	4.5087	2.4835					4.5087	2.4835
Q9EQ32;Q9EQ32-2	Y570;391	Q9EQ32	Phosphoinositide 3-kinase adapter protein 1	Pik3ap1	>sp|Q9EQ32|BCAP_MOUSE Phosphoinositide 3-kinase adapter protein 1 OS=Mus musculus GN=Pik3ap1 PE=1 SV=1;>sp|Q9EQ32-2|BCAP_MOUSE Isoform 2 of Phosphoinositide 3-kinase adapter protein 1 OS=Mus musculus GN=Pik3ap1	1	76.6349	7.13e-27	184.43	1;2	Y	SKVFAEKSQERLGNFYVSSESIRKEPLVRPW	_LGNFY(ph)VSSESIR_	2	726.332	-0.11395	4.508	3.6806			12.358	3.3398	4.508	3.5257	4.0754	3.7374
Q5DTW7-2;Q5DTW7-3;Q5DTW7	S398;551;551	Q5DTW7-2	Uncharacterized protein C12orf35 homolog	Kiaa1551	>sp|Q5DTW7-2|CL035_MOUSE Isoform 2 of Uncharacterized protein C12orf35 homolog OS=Mus musculus GN=Kiaa1551;>sp|Q5DTW7-3|CL035_MOUSE Isoform 3 of Uncharacterized protein C12orf35 homolog OS=Mus musculus GN=Kiaa1551;>sp|Q5DTW7|CL035_MOUSE Uncharacterized pro	0.970501	16.0509	3.42e-05	78.354	1	S	GVAVGKGTELQIAVVSPLVLSDTNTLPGKDS	_GTELQIAVVS(ph)PLVLSDTNTLPGK_	3	811.428	0.15566	4.4928	6.8683			4.4928	6.8683
E9Q868;Q80WQ8;Q8K3D2	S635;635;33	E9Q868	Mis18-binding protein 1	Mis18bp1;Mis18bp1;Mis18bp1	>tr|E9Q868|E9Q868_MOUSE MIS18-binding protein 1 OS=Mus musculus GN=Mis18bp1 PE=4 SV=1;>sp|Q80WQ8|M18BP_MOUSE Mis18-binding protein 1 OS=Mus musculus GN=Mis18bp1 PE=1 SV=1;>tr|Q8K3D2|Q8K3D2_MOUSE C79407 protein OS=Mus musculus GN=Mis18bp1 PE=2 SV=1	0.921304	13.2368	9.31e-07	107.09	2	S	KTENQIGVSQYCRSSSHLSSEENEVEIKSRT	_SSS(ph)HLS(ph)SEENEVEIK_	2	917.861	0.048499	4.4861	4.0691	5.0819	3.9076	4.4861	4.0691
Q7TT00;Q7TT00-2	S520;521	Q7TT00	Protein FAM48A	Fam48a	>sp|Q7TT00|FA48A_MOUSE Protein FAM48A OS=Mus musculus GN=Fam48a PE=1 SV=1;>sp|Q7TT00-2|FA48A_MOUSE Isoform 2 of Protein FAM48A OS=Mus musculus GN=Fam48a	0.998312	29.8382	2.78e-23	152.73	3	S	SVDLSQVSMLSPAALSPASSSQRHES_____	_KSS(ph)VDLSQVSMLS(ph)PAALS(ph)PASSSQR_	3	925.069	-0.074322	4.4814	4.4219	4.3938	3.8161	5.4326	5.8514
Q7TT00;Q7TT00-2	S515;516	Q7TT00	Protein FAM48A	Fam48a	>sp|Q7TT00|FA48A_MOUSE Protein FAM48A OS=Mus musculus GN=Fam48a PE=1 SV=1;>sp|Q7TT00-2|FA48A_MOUSE Isoform 2 of Protein FAM48A OS=Mus musculus GN=Fam48a	0.999991	49.8934	2.78e-23	152.73	3	S	LSRKSSVDLSQVSMLSPAALSPASSSQRHES	_KSS(ph)VDLSQVSMLS(ph)PAALS(ph)PASSSQR_	3	925.069	-0.42732	4.4814	4.4219	4.3938	3.8161	5.4326	5.8514
Q8VDN4	S194	Q8VDN4	Coiled-coil domain-containing protein 92	Ccdc92	>sp|Q8VDN4|CCD92_MOUSE Coiled-coil domain-containing protein 92 OS=Mus musculus GN=Ccdc92 PE=1 SV=1	0.999969	45.0269	1.37e-16	151.41	1	S	DKLPETPRRRMKKSLSAPLHPEFEEVYRFGA	_SLS(ph)APLHPEFEEVYR_	3	618.62	-0.2113	4.4804	4.6724	4.4804	4.6724	4.4743	4.6353
P33609;B9EHJ9	T180;180	P33609	DNA polymerase alpha catalytic subunit	Pola1;Pola1	>sp|P33609|DPOLA_MOUSE DNA polymerase alpha catalytic subunit OS=Mus musculus GN=Pola1 PE=1 SV=2;>tr|B9EHJ9|B9EHJ9_MOUSE Pola1 protein OS=Mus musculus GN=Pola1 PE=2 SV=1	1	88.7901	2.09e-216	342.76	1	T	LGDILQDLNTETAQITPPPVLIPKKKRSTGA	_AVDLSKDDLLGDILQDLNTETAQIT(ph)PPPVLIPK_	3	1208.3	-2.1302	4.4789	5.4629	4.3417	5.0835	4.6115	5.6926
Q8CGC7	S944	Q8CGC7	Bifunctional glutamate/proline--tRNA ligase;Glutamate--tRNA ligase;Proline--tRNA ligase	Eprs	>sp|Q8CGC7|SYEP_MOUSE Bifunctional glutamate/proline--tRNA ligase OS=Mus musculus GN=Eprs PE=2 SV=4	0.92179	10.714	5.34e-05	64.069	1	S	DSAVQELLQLKAQYKSLTGIEYKPVSATGAE	_S(ph)LTGIEYKPVSATGAEDK_	3	649.31	-0.77595	4.4788	1.4946			4.4788	1.4946
P57725;D3Z0Y1;Q9D4W6	S74;203;242	P57725	SAM domain-containing protein SAMSN-1	Samsn1;Samsn1;Samsn1	>sp|P57725|SAMN1_MOUSE SAM domain-containing protein SAMSN-1 OS=Mus musculus GN=Samsn1 PE=1 SV=2;>tr|D3Z0Y1|D3Z0Y1_MOUSE Uncharacterized protein OS=Mus musculus GN=Samsn1 PE=4 SV=1;>tr|Q9D4W6|Q9D4W6_MOUSE SAM domain, SH3 domain and nuclear localization sig	0.998721	28.9247	0.00964528	83.647	1	S	TSSSGGSLGKKVRAISWTMKKKVGKKYIKAL	_AIS(ph)WTMK_	2	458.704	0.10954	4.4743	4.989	4.7993	5.6272	4.1143	3.7797
Q8R0G9	S40	Q8R0G9	Nuclear pore complex protein Nup133	Nup133	>sp|Q8R0G9|NU133_MOUSE Nuclear pore complex protein Nup133 OS=Mus musculus GN=Nup133 PE=1 SV=2	0.994654	23.6733	0.00206464	49.187	1;2	S	PTSTPRASRRGLSLGSAVNSPVLFSPAGRRS	_GLS(ph)LGS(ph)AVNSPVLFSPAGR_	2	994.966	1.4104	4.4733	4.1488			4.4733	4.1488
Q3U5M9;Q9CQT2	S42;108	Q3U5M9	RNA-binding protein 7	Rbm7;Rbm7	>tr|Q3U5M9|Q3U5M9_MOUSE Uncharacterized protein OS=Mus musculus GN=Rbm7 PE=2 SV=1;>sp|Q9CQT2|RBM7_MOUSE RNA-binding protein 7 OS=Mus musculus GN=Rbm7 PE=1 SV=1	0.993493	22.5567	2.61e-22	125.49	1;2	S	QDASVSYPQHHVGNLSPTSTSPNSYERTVGN	_SGSSHASQDASVSYPQHHVGNLS(ph)PTSTSPNSYER_	4	913.649	1.1916	4.4711	4.77	4.4711	4.77	1.5966	2.1821
Q8K4P0	S999	Q8K4P0	pre-mRNA 3' end processing protein WDR33	Wdr33	>sp|Q8K4P0|WDR33_MOUSE pre-mRNA 3' end processing protein WDR33 OS=Mus musculus GN=Wdr33 PE=2 SV=1	1	51.1041	2.4e-06	98.627	1	S	FRGGQDCRGPPDRRGSHPDFPDDFRPDDFHP	_RGS(ph)HPDFPDDFRPDDFHPDK_	4	620.013	-0.45565	4.469	6.2839	4.5512	6.2345	4.3867	6.3287
F8WGF5;Q80Y19	S568;819	F8WGF5	Rho GTPase-activating protein 11A	Arhgap11a;Arhgap11a	>tr|F8WGF5|F8WGF5_MOUSE Rho GTPase-activating protein 11A OS=Mus musculus GN=Arhgap11a PE=4 SV=1;>sp|Q80Y19|RHGBA_MOUSE Rho GTPase-activating protein 11A OS=Mus musculus GN=Arhgap11a PE=1 SV=2	1	76.5153	3.33e-05	110.98	1	S	KFQRTPVRQSVRRINSLLEYGRQPVRQKLAI	_RINS(ph)LLEYGR_	2	650.824	0.38678	4.4553	5.7588	3.906	4.4106	5.8892	7.8607
B1AYB7;B1AYB6;B1AYB5	S246;246;246	B1AYB7	Methyl-CpG-binding domain protein 5	Mbd5;Mbd5;Mbd5	>tr|B1AYB7|B1AYB7_MOUSE Methyl-CpG binding domain protein 5 OS=Mus musculus GN=Mbd5 PE=4 SV=1;>sp|B1AYB6|MBD5_MOUSE Methyl-CpG-binding domain protein 5 OS=Mus musculus GN=Mbd5 PE=2 SV=1;>tr|B1AYB5|B1AYB5_MOUSE Methyl-CpG binding domain protein 5 OS=Mus mus	0.998817	29.2724	0.00264287	76.82	1	S	IYGDGSISPRTDPLGSPDVFTRNNPGFHGAP	_TDPLGS(ph)PDVFTR_	2	692.811	-0.99676	4.4438	1.9504	4.5674	5.7591	4.3235	0.66055
Q3TKT4;Q3TKT4-2;Q3URH5;G3UX35	S1349;1349;1181;1187	Q3TKT4	Transcription activator BRG1	Smarca4;Smarca4;Smarca4	>sp|Q3TKT4|SMCA4_MOUSE Transcription activator BRG1 OS=Mus musculus GN=Smarca4 PE=1 SV=1;>sp|Q3TKT4-2|SMCA4_MOUSE Isoform 2 of Transcription activator BRG1 OS=Mus musculus GN=Smarca4;>tr|Q3URH5|Q3URH5_MOUSE Uncharacterized protein (Fragment) OS=Mus musculu	0.956426	15.8913	3.17e-16	163.99	1	S	FGRGSRHRKEVDYSDSLTEKQWLKAIEEGTL	_EVDYSDS(ph)LTEK_	2	683.277	1.1018	4.4404	2.2904	4.3	1.8787	4.5744	2.4117
Q5SXA5;Q5SRX1;F6ZDJ1;Q5SXA4	S407;457;149;412	Q5SXA5	TOM1-like protein 2	Tom1l2;Tom1l2;Tom1l2;Tom1l2	>tr|Q5SXA5|Q5SXA5_MOUSE Target of myb1-like 2 (Chicken) OS=Mus musculus GN=Tom1l2 PE=2 SV=1;>sp|Q5SRX1|TM1L2_MOUSE TOM1-like protein 2 OS=Mus musculus GN=Tom1l2 PE=1 SV=1;>tr|F6ZDJ1|F6ZDJ1_MOUSE Target of myb1-like 2 (chicken) (Fragment) OS=Mus musculus GN	0.98211	17.3955	8.64e-12	157.12	1	S	LRTDLKGDDLEEGVTSEEFDKFLEERAKAAE	_TDLKGDDLEEGVTS(ph)EEFDK_	3	736.314	0.48652	4.4338	6.0404	4.2405	5.9633	4.6561	7.0658
Q5NCI0-2;Q6ZPP3;Q5NCI0	S786;799;829	Q5NCI0-2	Up-regulator of cell proliferation	Urgcp;Urgcp	>sp|Q5NCI0-2|URGCP_MOUSE Isoform 2 of Up-regulator of cell proliferation OS=Mus musculus GN=Urgcp;>tr|Q6ZPP3|Q6ZPP3_MOUSE MKIAA1507 protein (Fragment) OS=Mus musculus GN=Urgcp PE=2 SV=1;>sp|Q5NCI0|URGCP_MOUSE Up-regulator of cell proliferation OS=Mus muscu	1	64.5612	5.5e-08	96.707	1	S	NYQFVYQNLHDLPVPSPKPRDRRQLLDPPSD	_M(ox)GHM(ox)PNYQFVYQNLHDLPVPS(ph)PKPR_	4	770.11	1.4227	4.4306	5.1198	4.0442	4.7436	4.6043	5.3347
Q99K74-2;Q99K74;A6PW47	S829;860;879	Q99K74-2	Mediator of RNA polymerase II transcription subunit 24	Med24;Med24	>sp|Q99K74-2|MED24_MOUSE Isoform 2 of Mediator of RNA polymerase II transcription subunit 24 OS=Mus musculus GN=Med24;>sp|Q99K74|MED24_MOUSE Mediator of RNA polymerase II transcription subunit 24 OS=Mus musculus GN=Med24 PE=1 SV=1;>tr|A6PW47|A6PW47_MOUSE M	0.99829	27.8007	1.58e-237	354.66	1;2	S	FPVEDMQPSKLMRLLSSSDDDANILSSPTDR	_LLS(ph)SSDDDANILSSPTDR_	2	993.439	-0.38286	4.4123	3.7165	4.4262	3.7843	4.3387	3.6361
P70211-3;P70211-2;E9QAE7;P70211;G3X9X6	S12;96;96;96;96	P70211-3	Netrin receptor DCC	Dcc;Dcc;Dcc	>sp|P70211-3|DCC_MOUSE Isoform B of Netrin receptor DCC OS=Mus musculus GN=Dcc;>sp|P70211-2|DCC_MOUSE Isoform C of Netrin receptor DCC OS=Mus musculus GN=Dcc;>tr|E9QAE7|E9QAE7_MOUSE Uncharacterized protein OS=Mus musculus GN=Dcc PE=4 SV=1;>sp|P70211|DCC_MO	1	47.616	0.00398237	47.616	2	S	____MDDRKQQLPNGSLLIQNILHSRHHKPD	_KQQLPNGS(ph)LLIQNILHS(ph)RHHK_	3	874.446	0.91639	4.401	9.6675			4.401	9.6675
P70211-3;P70211-2;E9QAE7;P70211;G3X9X6	S21;105;105;105;105	P70211-3	Netrin receptor DCC	Dcc;Dcc;Dcc	>sp|P70211-3|DCC_MOUSE Isoform B of Netrin receptor DCC OS=Mus musculus GN=Dcc;>sp|P70211-2|DCC_MOUSE Isoform C of Netrin receptor DCC OS=Mus musculus GN=Dcc;>tr|E9QAE7|E9QAE7_MOUSE Uncharacterized protein OS=Mus musculus GN=Dcc PE=4 SV=1;>sp|P70211|DCC_MO	1	47.616	0.00398237	47.616	2	S	QQLPNGSLLIQNILHSRHHKPDEGLYQCEAS	_KQQLPNGS(ph)LLIQNILHS(ph)RHHK_	3	874.446	0.91639	4.401	9.6675			4.401	9.6675
Q9CXF4	S203	Q9CXF4	TBC1 domain family member 15	Tbc1d15	>sp|Q9CXF4|TBC15_MOUSE TBC1 domain family member 15 OS=Mus musculus GN=Tbc1d15 PE=1 SV=1	0.962226	15.3742	3.43e-26	185.64	1	S	QDSRTLLVNCQNKSLSQSFENLLDEPAYGLI	_SLS(ph)QSFENLLDEPAYGLIQK_	2	1166.56	-1.0969	4.4002	3.811	0.19335	0.14671	4.4002	3.811
Q9CQJ4	S41	Q9CQJ4	E3 ubiquitin-protein ligase RING2	Rnf2	>sp|Q9CQJ4|RING2_MOUSE E3 ubiquitin-protein ligase RING2 OS=Mus musculus GN=Rnf2 PE=1 SV=1	1	80.7901	5.6e-06	87.319	1	S	RTPQEAITDGLEIVVSPRSLHSELMCPICLD	_TPQEAITDGLEIVVS(ph)PR_	3	635.65	-0.45097	4.399	4.3408	3.4721	3.1078	4.942	6.1158
Q80UP8	S324	Q80UP8	Sodium-dependent phosphate transporter 2	Slc20a2	>sp|Q80UP8|S20A2_MOUSE Sodium-dependent phosphate transporter 2 OS=Mus musculus GN=Slc20a2 PE=1 SV=2	0.999841	38.8961	2.51e-34	187.79	1;2	S	ASYGRALSMTHGSAKSPISNGTFGFEGHMRN	_ALS(ph)M(ox)THGSAKS(ph)PISNGTFGFEGHM(ox)R_	4	703.796	-1.4498	4.398	5.2439	4.4715	5.349	4.398	4.228
F7AL76;Q09XV5	S1776;2040	F7AL76	Chromodomain-helicase-DNA-binding protein 8	Chd8;Chd8	>tr|F7AL76|F7AL76_MOUSE Chromodomain helicase DNA-binding protein 8 (Fragment) OS=Mus musculus GN=Chd8 PE=4 SV=1;>sp|Q09XV5|CHD8_MOUSE Chromodomain-helicase-DNA-binding protein 8 OS=Mus musculus GN=Chd8 PE=1 SV=1	0.999757	36.1705	3.95e-05	111.94	1	S	TLKLEDEVVARSRLTSQDYEVRVGSSDTAPL	_LTS(ph)QDYEVR_	2	595.758	0.37874	4.3938	4.0913	5.2941	5.0329	4.1082	3.8858
Q9EQQ9;Q9EQQ9-3	T709;747	Q9EQQ9	Bifunctional protein NCOAT;Protein O-GlcNAcase;Histone acetyltransferase	Mgea5	>sp|Q9EQQ9|NCOAT_MOUSE Bifunctional protein NCOAT OS=Mus musculus GN=Mgea5 PE=1 SV=2;>sp|Q9EQQ9-3|NCOAT_MOUSE Isoform 3 of Bifunctional protein NCOAT OS=Mus musculus GN=Mgea5	0.77858	6.08487	2.09e-26	184.19	1	T	PIDGANDLFFQPPPLTPTSKVYTIRPYFPKD	_LLPIDGANDLFFQPPPLT(ph)PTSK_	2	1231.12	0.031132	4.3914	8.6104	4.2796	8.6906	4.5062	8.531
Q80ST9;G5E886	S549;549	Q80ST9	Lebercilin	Lca5;Lca5	>sp|Q80ST9|LCA5_MOUSE Lebercilin OS=Mus musculus GN=Lca5 PE=2 SV=1;>tr|G5E886|G5E886_MOUSE RIKEN cDNA 4930431B11, isoform CRA_c OS=Mus musculus GN=Lca5 PE=4 SV=1	0.999702	38.9956	0.000563333	51.673	3	S	EGGSPGPIRSPGQIRSPAPLDEFSFGSYVPS	_GEGGS(ph)PGPIRS(ph)PGQIRS(ph)PAPLDEFSFGSYVPSFGK_	4	955.173	1.0397	4.3858	4.5664	4.3858	4.5664	4.4216	4.7073
Q80ST9;G5E886	S537;537	Q80ST9	Lebercilin	Lca5;Lca5	>sp|Q80ST9|LCA5_MOUSE Lebercilin OS=Mus musculus GN=Lca5 PE=2 SV=1;>tr|G5E886|G5E886_MOUSE RIKEN cDNA 4930431B11, isoform CRA_c OS=Mus musculus GN=Lca5 PE=4 SV=1	0.999708	38.9956	0.000563333	51.673	3	S	HLQDLSFLTPRGEGGSPGPIRSPGQIRSPAP	_GEGGS(ph)PGPIRS(ph)PGQIRS(ph)PAPLDEFSFGSYVPSFGK_	4	955.173	1.0397	4.3858	4.5664	4.3858	4.5664	4.4216	4.7073
Q80ST9;G5E886	S543;543	Q80ST9	Lebercilin	Lca5;Lca5	>sp|Q80ST9|LCA5_MOUSE Lebercilin OS=Mus musculus GN=Lca5 PE=2 SV=1;>tr|G5E886|G5E886_MOUSE RIKEN cDNA 4930431B11, isoform CRA_c OS=Mus musculus GN=Lca5 PE=4 SV=1	0.999707	38.9956	0.000563333	51.673	3	S	FLTPRGEGGSPGPIRSPGQIRSPAPLDEFSF	_GEGGS(ph)PGPIRS(ph)PGQIRS(ph)PAPLDEFSFGSYVPSFGK_	4	955.173	1.0397	4.3858	4.5664	4.3858	4.5664	4.4216	4.7073
Q149C2	S316	Q149C2	TRAF3-interacting protein 1	Traf3ip1	>sp|Q149C2|MIPT3_MOUSE TRAF3-interacting protein 1 OS=Mus musculus GN=Traf3ip1 PE=1 SV=2	1	41.695	0.00165274	58.079	2	S	PEKKSSSSGEISRKLSDGSFKDVKAEMEADI	_KLS(ph)DGS(ph)FKDVK_	3	461.87	1.4272	4.3805	4.8044	4.7318	4.9069	4.0553	4.6757
Q149C2	S319	Q149C2	TRAF3-interacting protein 1	Traf3ip1	>sp|Q149C2|MIPT3_MOUSE TRAF3-interacting protein 1 OS=Mus musculus GN=Traf3ip1 PE=1 SV=2	1	41.695	0.00165274	58.079	2	S	KSSSSGEISRKLSDGSFKDVKAEMEADISVG	_KLS(ph)DGS(ph)FKDVK_	3	461.87	1.4272	4.3805	4.8044	4.7318	4.9069	4.0553	4.6757
A6H619;A6H619-2	S622;463	A6H619	PHD and RING finger domain-containing protein 1	Phrf1	>sp|A6H619|PHRF1_MOUSE PHD and RING finger domain-containing protein 1 OS=Mus musculus GN=Phrf1 PE=1 SV=2;>sp|A6H619-2|PHRF1_MOUSE Isoform 2 of PHD and RING finger domain-containing protein 1 OS=Mus musculus GN=Phrf1	0.995632	24.3017	0.00989971	46.88	1	S	SDPSLTPRSGLSRTLSDENRPSRTHSSSPQL	_TLS(ph)DENRPSR_	2	627.777	1.9584	4.3776	4.297	5.1359	4.8475	3.7312	3.809
Q6PGL7	S867	Q6PGL7	WASH complex subunit FAM21	Fam21	>sp|Q6PGL7|FAM21_MOUSE WASH complex subunit FAM21 OS=Mus musculus GN=Fam21 PE=1 SV=1	0.780311	5.45758	1.4e-17	128.12	2;3	S	DPDVDLFAGTKKIRSSVPSGGSLFGDDEDDD	_KIRSS(ph)VPS(ph)GGS(ph)LFGDDEDDDLFSSAK_	3	990.401	-0.024612	4.374	4.1548	5.3098	5.249	4.374	4.1548
Q9EQP2	S15	Q9EQP2	EH domain-containing protein 4	Ehd4	>sp|Q9EQP2|EHD4_MOUSE EH domain-containing protein 4 OS=Mus musculus GN=Ehd4 PE=1 SV=1	1	121.836	1.06e-17	189.41	1	S	_MFSWMGRQAGGRERSGGMDAVQTVTGGLRS	_S(ph)GGMDAVQTVTGGLR_	2	764.845	-0.65372	4.3707	4.0941	4.8301	4.0941	4.3637	4.0751
Q8BMB0-3;Q8BMB0	S1065;1079	Q8BMB0-3	Protein EMSY	Emsy	>sp|Q8BMB0-3|EMSY_MOUSE Isoform 3 of Protein EMSY OS=Mus musculus GN=Emsy;>sp|Q8BMB0|EMSY_MOUSE Protein EMSY OS=Mus musculus GN=Emsy PE=1 SV=2	0.992156	21.0405	0.000416212	81.016	1	S	TVTKITGGSSVPKLTSPVTSISPIQASEKTA	_LTS(ph)PVTSISPIQASEK_	2	869.437	-0.45356	4.3705	8.1161	4.787	10.71	3.498	7.1541
E9Q9N6;E9PYX3;Q05512-3;Q05512-4;Q3T9A3;F8WJ68;Q05512-2;Q05512;F6ZS70;E9PWB5;E9QMP6;E9PZ55;E9Q2G8;E9Q8H5;E9Q2J6	S40;40;40;40;7;40;40;40;31;40;40;7;40;40;7	E9Q9N6	Serine/threonine-protein kinase MARK2	Mark2;Mark2;Mark2;Mark2;Mark2;Mark2;Mark2;Mark2;Mark2;Mark2;Mark2;Mark2	>tr|E9Q9N6|E9Q9N6_MOUSE Uncharacterized protein OS=Mus musculus GN=Mark2 PE=4 SV=1;>tr|E9PYX3|E9PYX3_MOUSE Uncharacterized protein OS=Mus musculus GN=Mark2 PE=4 SV=1;>sp|Q05512-3|MARK2_MOUSE Isoform 3 of Serine/threonine-protein kinase MARK2 OS=Mus musculu	0.99612	27.1051	2.43e-06	105.06	1	S	DSKPSSKSNMLRGRNSATSADEQPHIGNYRL	_GRNS(ph)ATSADEQPHIGNYR_	3	684.968	0.95873	4.3687	3.8809	3.9161	3.5137	4.8736	4.2864
P83741-4;F8WHP4;P83741;P83741-2;P83741-3;P83741-5	S2118;2119;2367;2616;2625;2185	P83741-4	Serine/threonine-protein kinase WNK1	Wnk1;Wnk1	>sp|P83741-4|WNK1_MOUSE Isoform 4 of Serine/threonine-protein kinase WNK1 OS=Mus musculus GN=Wnk1;>tr|F8WHP4|F8WHP4_MOUSE Uncharacterized protein OS=Mus musculus GN=Wnk1 PE=4 SV=1;>sp|P83741|WNK1_MOUSE Serine/threonine-protein kinase WNK1 OS=Mus musculus G	0.999968	45.0294	1.97e-05	94.673	1	S	ASLQNFNISNLQKSISNPPGSNLRTT_____	_SIS(ph)NPPGSNLR_	2	611.285	-1.4182	4.3677	3.8099	6.4628	5.3958	3.457	2.7243
P59281-2;P59281;G3X932	S597;597;599	P59281-2	Rho GTPase-activating protein 39	Arhgap39;Arhgap39	>sp|P59281-2|RHG39_MOUSE Isoform 2 of Rho GTPase-activating protein 39 OS=Mus musculus GN=Arhgap39;>sp|P59281|RHG39_MOUSE Rho GTPase-activating protein 39 OS=Mus musculus GN=Arhgap39 PE=1 SV=2;>tr|G3X932|G3X932_MOUSE DNA segment, Chr 15, Wayne State Univer	1	109.205	2.15e-13	133.78	1	S	GAVPLPMPGPVVRAFSEDEALAQQDSKHWKR	_AFS(ph)EDEALAQQDSK_	2	809.835	0.34197	4.3574	0.91673	4.3574	0.84367	4.1128	0.99187
E9PZA7;E9QLK7;E9PWT1;F7CGG2;Q80YV3	S2031;2031;2049;1771;749	E9PZA7	Transformation/transcription domain-associated protein	Trrap;Trrap;Trrap;Trrap;Trrap	>tr|E9PZA7|E9PZA7_MOUSE Uncharacterized protein OS=Mus musculus GN=Trrap PE=4 SV=1;>tr|E9QLK7|E9QLK7_MOUSE Uncharacterized protein OS=Mus musculus GN=Trrap PE=4 SV=1;>tr|E9PWT1|E9PWT1_MOUSE Uncharacterized protein OS=Mus musculus GN=Trrap PE=4 SV=1;>tr|F7C	0.999999	60.7891	3.7e-13	136.81	1	S	SSGEGVNSVSIKRGLSVDSAQEVKRFRAATG	_GLS(ph)VDSAQEVKR_	2	684.83	0.32712	4.3406	5.4483	4.3406	5.4519	4.0726	5.1092
P25206	S160	P25206	DNA replication licensing factor MCM3	Mcm3	>sp|P25206|MCM3_MOUSE DNA replication licensing factor MCM3 OS=Mus musculus GN=Mcm3 PE=1 SV=2	0.999911	41.4302	5.04e-92	221.27	1	S	VHYCPATKKTIERRYSDLTTLVAFPSSSVYP	_RYS(ph)DLTTLVAFPSSSVYPTKDEENNPLETEYGLSVYK_	3	1431.68	0.6653	4.3329	4.8486	4.5751	4.6197	3.9278	4.9049
E9PUQ8	S733	E9PUQ8		Dgkd	>tr|E9PUQ8|E9PUQ8_MOUSE Uncharacterized protein OS=Mus musculus GN=Dgkd PE=4 SV=1	0.999043	30.2192	3.29e-05	104.84	1	S	NTKILYPSVRAGMSGSLPGGSVISRLLINAD	_AGM(ox)SGS(ph)LPGGSVISR_	2	736.334	-0.81677	4.3309	10.578	4.9924	14.807	3.757	7.5563
P17809	S473	P17809	Solute carrier family 2, facilitated glucose transporter member 1	Slc2a1	>sp|P17809|GTR1_MOUSE Solute carrier family 2, facilitated glucose transporter member 1 OS=Mus musculus GN=Slc2a1 PE=1 SV=4	0.999982	47.5299	4.24e-23	163.32	1	S	RTFDEIASGFRQGGASQSDKTPEELFHPLGA	_QGGAS(ph)QSDKTPEELFHPLGADSQV_	2	1289.58	0.7049	4.323	5.5057	4.5844	5.9288	3.7994	4.6872
Q7TSH3	S720	Q7TSH3	Zinc finger protein 516	Znf516	>sp|Q7TSH3|ZN516_MOUSE Zinc finger protein 516 OS=Mus musculus GN=Znf516 PE=2 SV=1	1	64.6545	4.35e-05	74.029	1	S	LSDLHKEHCGVGKRASAPDLVPLDLSMRSSR	_RAS(ph)APDLVPLDLSM(ox)R_	3	579.618	-0.33091	4.323	8.5928	4.3804	8.9829	3.8115	7.1347
Q9ERD6-4;Q9ERD6;Q9ERD6-3	S37;37;37	Q9ERD6-4	Ras-specific guanine nucleotide-releasing factor RalGPS2	Ralgps2	>sp|Q9ERD6-4|RGPS2_MOUSE Isoform 4 of Ras-specific guanine nucleotide-releasing factor RalGPS2 OS=Mus musculus GN=Ralgps2;>sp|Q9ERD6|RGPS2_MOUSE Ras-specific guanine nucleotide-releasing factor RalGPS2 OS=Mus musculus GN=Ralgps2 PE=1 SV=2;>sp|Q9ERD6-3|RGPS	1	98.582	7.55e-06	101.43	1	S	SSSESLSEKGSELKKSFDAVVFDVLKVTPEE	_S(ph)FDAVVFDVLK_	2	660.318	0.20767	4.3229	2.2133	5.1106	2.3657	4.1681	2.1603
E9Q6E3;E9Q7E2	T443;633	E9Q6E3		Arid2;Arid2	>tr|E9Q6E3|E9Q6E3_MOUSE AT-rich interactive domain 2 (ARID, RFX-like) OS=Mus musculus GN=Arid2 PE=4 SV=1;>tr|E9Q7E2|E9Q7E2_MOUSE AT-rich interactive domain 2 (ARID, RFX-like) OS=Mus musculus GN=Arid2 PE=4 SV=1	0.794327	5.85908	0.00200135	52.276	2	T	STPVVRVDAVADLSPTPSPAGIPHGPQAAGN	_VDAVADLSPT(ph)PS(ph)PAGIPHGPQAAGNHFQR_	5	614.282	-0.083222	4.3149	7.0488			4.3149	7.0488
P59672;P59672-2;Q3UHP6	S593;572;593	P59672	Ankyrin repeat and SAM domain-containing protein 1A	Anks1a;Anks1	>sp|P59672|ANS1A_MOUSE Ankyrin repeat and SAM domain-containing protein 1A OS=Mus musculus GN=Anks1a PE=1 SV=3;>sp|P59672-2|ANS1A_MOUSE Isoform 2 of Ankyrin repeat and SAM domain-containing protein 1A OS=Mus musculus GN=Anks1a;>tr|Q3UHP6|Q3UHP6_MOUSE Ankyr	0.99999	49.8256	8.94e-05	90.442	1	S	QSKRVGLPAGLTALASRTYLDALTHTVPLRP	_RVGLPAGLTALAS(ph)R_	3	487.936	-0.19726	4.313	2.5231	3.2213	2.9575	4.744	2.5231
A2ATN9;Q9ES70	S195;206	A2ATN9	Serine/threonine-protein kinase Nek6	Nek6;Nek6	>tr|A2ATN9|A2ATN9_MOUSE NIMA (Never in mitosis gene a)-related expressed OS=Mus musculus GN=Nek6 PE=4 SV=1;>sp|Q9ES70|NEK6_MOUSE Serine/threonine-protein kinase Nek6 OS=Mus musculus GN=Nek6 PE=1 SV=1	0.99815	30.1272	0.000309475	68.763	2;4	S	LGLGRFFSSETTAAHSLVGTPYYMSPERIHE	_FFSS(ph)ET(ph)T(ph)AAHS(ph)LVGTPYYMSPER_	3	966.691	-0.23743	4.3118	3.1202	4.5926	3.4821	4.0482	2.7959
Q9JMH9-2;Q9JMH9;Q9JMH9-6;E9Q405;Q9JMH9-5;Q9JMH9-7;Q9JMH9-1;B2RRE2;E9QAX2;Q9JMH9-4;E9QA74	S1701;2032;2044;1682;1686;1698;2017;2029;2065;1980;1624	Q9JMH9-2	Unconventional myosin-XVIIIa	Myo18a;Myo18a;Myo18a;Myo18a;Myo18a	>sp|Q9JMH9-2|MY18A_MOUSE Isoform 2 of Unconventional myosin-XVIIIa OS=Mus musculus GN=Myo18a;>sp|Q9JMH9|MY18A_MOUSE Unconventional myosin-XVIIIa OS=Mus musculus GN=Myo18a PE=1 SV=2;>sp|Q9JMH9-6|MY18A_MOUSE Isoform 6 of Unconventional myosin-XVIIIa OS=Mus m	0.989607	20.4662	8.43e-14	141.21	3	S	DDEHDPVDSISRPRFSHSYLSDSDTEAKLTE	_FS(ph)HSYLS(ph)DS(ph)DTEAKLTETSA_	2	1214.95	1.4378	4.3101	4.1323	4.0313	3.9038	4.5456	4.5789
E9Q6E3;E9Q7E2	S445;635	E9Q6E3		Arid2;Arid2	>tr|E9Q6E3|E9Q6E3_MOUSE AT-rich interactive domain 2 (ARID, RFX-like) OS=Mus musculus GN=Arid2 PE=4 SV=1;>tr|E9Q7E2|E9Q7E2_MOUSE AT-rich interactive domain 2 (ARID, RFX-like) OS=Mus musculus GN=Arid2 PE=4 SV=1	0.998331	26.7652	1.58e-44	184.33	2	S	PVVRVDAVADLSPTPSPAGIPHGPQAAGNHF	_VDAVADLSPT(ph)PS(ph)PAGIPHGPQAAGNHFQR_	5	614.282	-0.083222	4.3031	6.3806	4.4141	7.1443	3.2886	5.6499
A2AQW0	S984	A2AQW0	Mitogen-activated protein kinase kinase kinase 15	Map3k15	>sp|A2AQW0|M3K15_MOUSE Mitogen-activated protein kinase kinase kinase 15 OS=Mus musculus GN=Map3k15 PE=3 SV=1	1	78.2362	1.24e-29	205.77	1	S	FEKVQVPKHQLSHLLSVPDESPALDDRSTAL	_HQLSHLLS(ph)VPDESPALDDR_	3	737.014	0.31981	4.2936	4.5548	4.1049	4.0434	5.3472	5.0518
Q7TPM9	S745	Q7TPM9	Myotubularin-related protein 10	Mtmr10	>sp|Q7TPM9|MTMRA_MOUSE Myotubularin-related protein 10 OS=Mus musculus GN=Mtmr10 PE=2 SV=2	0.999981	47.5427	0.00797529	69.864	1	S	SSSFPFSPVGNLCRRSILGTPLSKFLSGAKI	_S(ph)ILGTPLSK_	2	498.262	-0.16088	4.2923	3.401	4.4363	3.6378	2.2795	1.9067
Q4G0F8-2;Q4G0F8;Q4G0F8-3	S734;734;734	Q4G0F8-2	Ubinuclein-1	Ubn1	>sp|Q4G0F8-2|UBN1_MOUSE Isoform 2 of Ubinuclein-1 OS=Mus musculus GN=Ubn1;>sp|Q4G0F8|UBN1_MOUSE Ubinuclein-1 OS=Mus musculus GN=Ubn1 PE=2 SV=1;>sp|Q4G0F8-3|UBN1_MOUSE Isoform 3 of Ubinuclein-1 OS=Mus musculus GN=Ubn1	0.991769	21.8726	2.59e-16	116.68	1	S	AKPSSSAPPPTNALQSPLNFLAEQALALGQS	_RNFAKPSSSAPPPTNALQS(ph)PLNFLAEQALALGQSSQEK_	4	1019.51	1.0522	4.2898	3.9852	6.0899	5.6865	3.5243	3.4082
P27546-3;E9QPW8;P27546-2;P27546	S381;381;381;381	P27546-3	Microtubule-associated protein;Microtubule-associated protein 4	Mtap4;Map4	>sp|P27546-3|MAP4_MOUSE Isoform 3 of Microtubule-associated protein 4 OS=Mus musculus GN=Map4;>tr|E9QPW8|E9QPW8_MOUSE Microtubule-associated protein OS=Mus musculus GN=Mtap4 PE=4 SV=1;>sp|P27546-2|MAP4_MOUSE Isoform 2 of Microtubule-associated protein 4 OS	0.999224	31.1	1.55e-07	140.46	1	S	LLTKETELAPAKGMVSLSEIEEALAKNDESS	_GMVS(ph)LSEIEEALAK_	2	778.868	-2.771	4.2868	5.1408	3.8447	5.1095	4.3148	5.1408
A2AMH5	S654	A2AMH5		Slc44a1	>tr|A2AMH5|A2AMH5_MOUSE Solute carrier family 44, member 1 OS=Mus musculus GN=Slc44a1 PE=4 SV=1	0.921916	10.7071	0.00306722	68.283	1;2	S	GAADARELKPMASGASSA_____________	_ELKPMAS(ph)GAS(ph)SA_	2	654.751	0.51572	4.2861	3.9999	4.2353	3.9603	5.7173	3.9999
P22682	S797	P22682	E3 ubiquitin-protein ligase CBL	Cbl	>sp|P22682|CBL_MOUSE E3 ubiquitin-protein ligase CBL OS=Mus musculus GN=Cbl PE=1 SV=3	0.93056	12.576	9.28e-17	116.54	1	S	VPKPPVPAVLARRTLSDISNASSSFGWLSLD	_TLS(ph)DISNASSSFGWLSLDGDPTNFNEGSQVPERPPKPFPR_	4	1107.52	-3.4896	4.2798	3.2947	9.1075	6.3755	3.5166	2.5198
P97351;D3Z6C3;D3Z7W7	Y256;256;256	P97351	40S ribosomal protein S3a	Rps3a;Gm10119;Gm9000	>sp|P97351|RS3A_MOUSE 40S ribosomal protein S3a OS=Mus musculus GN=Rps3a PE=1 SV=3;>tr|D3Z6C3|D3Z6C3_MOUSE Uncharacterized protein OS=Mus musculus GN=Gm10119 PE=3 SV=1;>tr|D3Z7W7|D3Z7W7_MOUSE Uncharacterized protein OS=Mus musculus GN=Gm9000 PE=3 SV=1	1	91.2549	0.000176501	100.11	1	Y	AAGDETGAKVERADGYEPPVQESV_______	_VERADGY(ph)EPPVQESV_	2	877.885	-0.25732	4.2796	1.4733					5.4797	1.8769	3.3423	1.1564
Q922J3-2;D3Z3M7;Q922J3;D3Z2Z1;F8WIA1;F6RCU2;E9Q4F5;F7CB97	S1113;1116;1189;1224;1235;862;145;1037	Q922J3-2;F7CB97	CAP-Gly domain-containing linker protein 1	Clip1;Clip1;Clip1;Clip1;Clip1;Clip1;Clip1	>sp|Q922J3-2|CLIP1_MOUSE Isoform 2 of CAP-Gly domain-containing linker protein 1 OS=Mus musculus GN=Clip1;>tr|D3Z3M7|D3Z3M7_MOUSE CAP-GLY domain-containing linker protein 1 OS=Mus musculus GN=Clip1 PE=4 SV=1;>sp|Q922J3|CLIP1_MOUSE CAP-Gly domain-containing	0.997785	28.7494	0.00078708	73.833	1	S	RKDADEEKASLQKSISLTSALLTEKDAELEK	_SIS(ph)LTSALLTEK_	2	671.847	-0.39769	4.2749	5.1627	4.2749	5.1627	4.0266	5.9139
Q80TJ7;Q80TJ7-2	S686;585	Q80TJ7	Histone lysine demethylase PHF8	Phf8	>sp|Q80TJ7|PHF8_MOUSE Histone lysine demethylase PHF8 OS=Mus musculus GN=Phf8 PE=1 SV=2;>sp|Q80TJ7-2|PHF8_MOUSE Isoform 2 of Histone lysine demethylase PHF8 OS=Mus musculus GN=Phf8	1	116.976	1.48e-09	116.98	1	S	DEDMVEGVESKLGNGSGAGGILDLLKASRQV	_LGNGS(ph)GAGGILDLLK_	2	732.877	-0.17406	4.2701	1.2866	4.1117	1.2008	4.4346	1.3784
P70452;D6RJ29	S36;36	P70452	Syntaxin-4	Stx4;Stx4a	>sp|P70452|STX4_MOUSE Syntaxin-4 OS=Mus musculus GN=Stx4 PE=1 SV=1;>tr|D6RJ29|D6RJ29_MOUSE Uncharacterized protein OS=Mus musculus GN=Stx4a PE=4 SV=1	1	59.2475	2.44e-05	94.059	1	S	VRVALVVHSGAARLGSPDDEFFQKVQTIRQT	_LGS(ph)PDDEFFQK_	2	681.784	0.98584	4.2643	8.8437	6.6164	14.225	3.7618	7.2125
Q6NZP1	S613	Q6NZP1	Zinc finger Ran-binding domain-containing protein 3	Zranb3	>sp|Q6NZP1|ZRAB3_MOUSE Zinc finger Ran-binding domain-containing protein 3 OS=Mus musculus GN=Zranb3 PE=1 SV=1	0.999955	43.8582	0.00141222	58.712	1	S	ATSMEVVHEVKPPLASPALPEKGWQCGFCTF	_ATSMEVVHEVKPPLAS(ph)PALPEK_	4	603.308	-0.41805	4.2615	4.0611	4.2615	4.0611
Q8K019-2;Q8K019;F8WI22;Q8K019-3	S514;516;516;514	Q8K019-2	Bcl-2-associated transcription factor 1	Bclaf1;Bclaf1	>sp|Q8K019-2|BCLF1_MOUSE Isoform 2 of Bcl-2-associated transcription factor 1 OS=Mus musculus GN=Bclaf1;>sp|Q8K019|BCLF1_MOUSE Bcl-2-associated transcription factor 1 OS=Mus musculus GN=Bclaf1 PE=1 SV=2;>tr|F8WI22|F8WI22_MOUSE Uncharacterized protein OS=Mu	1	72.8557	2.41e-09	110.26	2	S	EKLKELFDYSPPLHKSLDAREKSIFREESPL	_ELFDYS(ph)PPLHKS(ph)LDAR_	3	683.302	-0.94325	4.2571	1.7319	4.363	1.5935	4.1828	1.7746
Q8K3K8	S530	Q8K3K8	Optineurin	Optn	>sp|Q8K3K8|OPTN_MOUSE Optineurin OS=Mus musculus GN=Optn PE=1 SV=1	0.845838	7.40275	1.16e-08	139.7	1	S	RQSLMEMQCRHGARTSDSDQQTYLFQRGAED	_TS(ph)DSDQQTYLFQR_	2	834.849	0.53902	4.2517	5.9447	5.1241	7.392	3.5279	4.7808
E9Q774;E9Q777	S21;21	E9Q774		Akap11;Akap11	>tr|E9Q774|E9Q774_MOUSE Uncharacterized protein OS=Mus musculus GN=Akap11 PE=4 SV=1;>tr|E9Q777|E9Q777_MOUSE Uncharacterized protein OS=Mus musculus GN=Akap11 PE=4 SV=1	0.986081	18.503	0.000391193	121.6	1	S	PLRSSHLKSKASVRKSFSEDVFRSVKSLLQS	_S(ph)FSEDVFR_	2	533.716	-1.1214	4.248	3.6922	4.6812	3.6745	3.9309	3.6922
E9PVX6	S193	E9PVX6		Mki67	>tr|E9PVX6|E9PVX6_MOUSE Uncharacterized protein OS=Mus musculus GN=Mki67 PE=4 SV=1	0.977653	16.4097	9.55e-05	75.998	1	S	GHVEQHTGRNIVEPTSGDLFKKSRSTGSSYR	_NIVEPTS(ph)GDLFKK_	3	509.92	2.9343	4.2457	5.1933	4.152	4.8494	4.3416	5.5616
A2ABG4	S382	A2ABG4		Tbc1d16	>tr|A2ABG4|A2ABG4_MOUSE TBC1 domain family, member 16 OS=Mus musculus GN=Tbc1d16 PE=4 SV=1	0.765155	5.13076	0.00211016	63.894	1	S	ERTCMQFSIRRPKLPSSEIHPEESLYRRLDV	_LPS(ph)SEIHPEESLYR_	3	579.601	0.13411	4.2445	4.244	6.1471	6.2626	2.9308	2.876
Q91WZ8-2;Q91WZ8	S11;11	Q91WZ8-2	Dysbindin	Dtnbp1	>sp|Q91WZ8-2|DTBP1_MOUSE Isoform 2 of Dysbindin OS=Mus musculus GN=Dtnbp1;>sp|Q91WZ8|DTBP1_MOUSE Dysbindin OS=Mus musculus GN=Dtnbp1 PE=1 SV=1	1	68.7463	0.000567588	88.19	1	S	_____MLETLRERLLSVQQDFTSGLKTLSDK	_LLS(ph)VQQDFTSGLK_	2	758.376	-1.1706	4.2432	4.9706	4.2432	3.424	5.2442	5.1574
Q924N4;Q3V0N8;Q924N4-2;E9QA29;Q6P6P5	S1029;1029;978;1014;1014	Q924N4	Solute carrier family 12 member 6	Slc12a6;Slc12a6;Slc12a6;Slc12a6	>sp|Q924N4|S12A6_MOUSE Solute carrier family 12 member 6 OS=Mus musculus GN=Slc12a6 PE=1 SV=2;>tr|Q3V0N8|Q3V0N8_MOUSE Solute carrier family 12, member 6 OS=Mus musculus GN=Slc12a6 PE=2 SV=1;>sp|Q924N4-2|S12A6_MOUSE Isoform 2 of Solute carrier family 12 mem	0.999669	34.7958	6.6e-47	202.65	1;2	S	EAQLVKDRNSMLRLTSIGSDEDEETETYQEK	_LTS(ph)IGSDEDEETETYQEK_	2	1077.44	-0.038393	4.2401	2.5963	4.4408	2.5963	4.0991	2.3341
Q99N13-3;Q99N13;Q99N13-2;F7AL07	S419;421;377;377	Q99N13-3	Histone deacetylase 9	Hdac9;Hdac9	>sp|Q99N13-3|HDAC9_MOUSE Isoform 3 of Histone deacetylase 9 OS=Mus musculus GN=Hdac9;>sp|Q99N13|HDAC9_MOUSE Histone deacetylase 9 OS=Mus musculus GN=Hdac9 PE=1 SV=2;>sp|Q99N13-2|HDAC9_MOUSE Isoform 2 of Histone deacetylase 9 OS=Mus musculus GN=Hdac9;>tr|F7	0.957184	13.4939	0.000205407	59.789	1	S	QQKLLVAGGVPLHPQSPLATKERISPGIRGT	_LLVAGGVPLHPQS(ph)PLATK_	3	626.68	0.58722	4.2345	2.7947	3.6177	2.7947	4.4712	3.139
Q61233;D3YZ25;D3YVW8;D3Z7D9;D3Z311	Y48;48;48;48;48	Q61233	Plastin-2	Lcp1;Lcp1;Lcp1;Lcp1;Lcp1	>sp|Q61233|PLSL_MOUSE Plastin-2 OS=Mus musculus GN=Lcp1 PE=1 SV=4;>tr|D3YZ25|D3YZ25_MOUSE Lymphocyte cytosolic protein 1 (Fragment) OS=Mus musculus GN=Lcp1 PE=4 SV=1;>tr|D3YVW8|D3YVW8_MOUSE Lymphocyte cytosolic protein 1 (Fragment) OS=Mus musculus GN=Lcp1	1	74.4644	0.000636778	74.464	1	Y	ELNDLFKAACLPLPGYRVREITENLMATGDL	_AAC(ne)LPLPGY(ph)R_	2	633.291	0.13818	4.2335	2.3507					4.0411	2.2475	4.4351	2.4587
Q8CDG3;F6ZDG3;Q8CDG3-2	S767;792;767	Q8CDG3	Deubiquitinating protein VCIP135	Vcpip1;Vcpip1	>sp|Q8CDG3|VCIP1_MOUSE Deubiquitinating protein VCIP135 OS=Mus musculus GN=Vcpip1 PE=2 SV=1;>tr|F6ZDG3|F6ZDG3_MOUSE Uncharacterized protein (Fragment) OS=Mus musculus GN=Vcpip1 PE=4 SV=1;>sp|Q8CDG3-2|VCIP1_MOUSE Isoform 2 of Deubiquitinating protein VCIP13	0.923023	12.5423	0.00958792	61.11	1	S	DGPSSAPATPTKAPYSPTTSKEKKIRITTND	_APYS(ph)PTTSK_	2	516.226	-1.5957	4.2271	1.5539	4.2271	1.5539
A6H8H2;A2AJX5;E9Q449	S1240;1289;1289	A6H8H2		Dennd4c;Dennd4c;Dennd4c	>tr|A6H8H2|A6H8H2_MOUSE Dennd4c protein OS=Mus musculus GN=Dennd4c PE=2 SV=1;>tr|A2AJX5|A2AJX5_MOUSE DENN/MADD domain containing 4C OS=Mus musculus GN=Dennd4c PE=4 SV=1;>tr|E9Q449|E9Q449_MOUSE DENN/MADD domain-containing 4C OS=Mus musculus GN=Dennd4c PE=4	0.998474	28.1597	2.16e-62	244.71	1	S	SRNLADEIESYMNLKSPLGSKSCSMELHGEG	_NLADEIESYM(ox)NLKS(ph)PLGSK_	2	1103.01	0.68097	4.2269	3.78	3.6236	3.4277	4.6348	4.7634
Q8CHI8-5;Q8CHI8-3;Q8CHI8-2;Q8CHI8-4;Q8CHI8;D3Z6R8	S180;180;180;180;180;180	Q8CHI8-5	E1A-binding protein p400	Ep400;Ep400	>sp|Q8CHI8-5|EP400_MOUSE Isoform 5 of E1A-binding protein p400 OS=Mus musculus GN=Ep400;>sp|Q8CHI8-3|EP400_MOUSE Isoform 3 of E1A-binding protein p400 OS=Mus musculus GN=Ep400;>sp|Q8CHI8-2|EP400_MOUSE Isoform 2 of E1A-binding protein p400 OS=Mus musculus G	0.99854	30.8791	4.09e-39	129.18	2	S	PTGGFVDASVLVRQISLSPSSGGHFVFQEAP	_QIS(ph)LS(ph)PSSGGHFVFQEAPGLTQM(ox)AQGAQVQLQHSGAPITVR_	4	1109.78	0.8211	4.2257	4.5778	4.2189	3.6052	4.6952	5.7759
Q9D2D7;Q9D2D7-3;Q9D2D7-2	T377;377;377	Q9D2D7	Zinc finger protein 687	Znf687	>sp|Q9D2D7|ZN687_MOUSE Zinc finger protein 687 OS=Mus musculus GN=Znf687 PE=2 SV=1;>sp|Q9D2D7-3|ZN687_MOUSE Isoform 3 of Zinc finger protein 687 OS=Mus musculus GN=Znf687;>sp|Q9D2D7-2|ZN687_MOUSE Isoform 2 of Zinc finger protein 687 OS=Mus musculus GN=Znf6	0.821637	6.6482	1.19e-05	76.562	2	T	GAFLAETSFLKLSPVTPTPEGPKVVSVQLGD	_VPSEPDPPAPLAEGAFLAETSFLKLS(ph)PVT(ph)PTPEGPK_	4	962.469	2.1406	4.2249	3.3965			4.2249	3.3965
B1AZA5;D3YWD3	S327;327	B1AZA5	Transmembrane protein 245	Tmem245;Tmem245	>tr|B1AZA5|B1AZA5_MOUSE Likely ortholog of H. sapiens chromosome 9 open reading frame 5 (C9orf5) OS=Mus musculus GN=D730040F13Rik PE=4 SV=1;>tr|D3YWD3|D3YWD3_MOUSE Uncharacterized protein OS=Mus musculus GN=D730040F13Rik PE=4 SV=1	0.942591	12.7804	0.000962234	80.632	1	S	ALSASSSSSSRSSPSSPSPTLGRQRPEMGTF	_SSPSS(ph)PSPTLGR_	2	626.782	0.00391	4.2233	5.539	4.2233	5.539
Q5DTZ3;P59759;G3X8R8	S913;913;924	Q5DTZ3	MKL/myocardin-like protein 2	Mkl2;Mkl2;Mkl2	>tr|Q5DTZ3|Q5DTZ3_MOUSE MKIAA1243 protein (Fragment) OS=Mus musculus GN=Mkl2 PE=2 SV=1;>sp|P59759|MKL2_MOUSE MKL/myocardin-like protein 2 OS=Mus musculus GN=Mkl2 PE=1 SV=1;>tr|G3X8R8|G3X8R8_MOUSE MCG123888 OS=Mus musculus GN=Mkl2 PE=4 SV=1	0.999768	36.3431	2.34e-60	224.1	1	S	LIKSGEISFPIKEEPSPISKMKPVTASITTM	_SGEISFPIKEEPS(ph)PISK_	2	962.969	-1.6844	4.2194	5.7543	4.1929	5.6478	4.2928	6.132
P70677	S26	P70677	Caspase-3;Caspase-3 subunit p17;Caspase-3 subunit p12	Casp3	>sp|P70677|CASP3_MOUSE Caspase-3 OS=Mus musculus GN=Casp3 PE=1 SV=1	0.996	23.9628	0.00174261	74.141	1	S	KSINNFEVKTIHGSKSVDSGIYLDSSYKMDY	_S(ph)VDSGIYLDSSYK_	2	757.327	0.30564	4.2116	3.0271	5.9562	4.4704	3.1242	2.9088
Q9ER00	Y3	Q9ER00	Syntaxin-12	Stx12	>sp|Q9ER00|STX12_MOUSE Syntaxin-12 OS=Mus musculus GN=Stx12 PE=1 SV=1	0.981965	17.3599	5.41e-05	98.048	1	Y	_____________MSYGPLDMYRNPGPSGPQ	_(ac)SY(ph)GPLDM(ox)YR_	2	620.241	0.32819	4.2078	2.1391					4.5078	2.1304	3.673	2.1918
E9Q8L9;Q9D620	S357;357	E9Q8L9	Rab11 family-interacting protein 1	Rab11fip1;Rab11fip1	>tr|E9Q8L9|E9Q8L9_MOUSE RAB11 family-interacting protein 1 (class I) OS=Mus musculus GN=Rab11fip1 PE=4 SV=1;>sp|Q9D620|RFIP1_MOUSE Rab11 family-interacting protein 1 OS=Mus musculus GN=Rab11fip1 PE=1 SV=2	0.99854	28.1237	0.000740025	84.94	2	S	SNSPSPQGFRRKHLFSSTENLAARSPKEPGE	_HLFS(ph)S(ph)TENLAAR_	2	753.313	1.3876	4.2031	3.2371	4.8869	3.0368	4.2031	3.2371
G3XA30	S373	G3XA30		Nsmce4a	>tr|G3XA30|G3XA30_MOUSE MCG1618, isoform CRA_c OS=Mus musculus GN=Nsmce4a PE=4 SV=1	0.910457	10.0723	3.9e-06	130.01	1	S	EIVKTFEISEPVIPLSQSQQRLSA_______	_TFEISEPVIPLS(ph)QSQQR_	2	1020	-1.3014	4.203	3.3769	4.203	3.3769	3.9044	3.4987
Q9EPR4-2;Q9EPR4	S78;78	Q9EPR4-2	Solute carrier family 23 member 2	Slc23a2	>sp|Q9EPR4-2|S23A2_MOUSE Isoform 2 of Solute carrier family 23 member 2 OS=Mus musculus GN=Slc23a2;>sp|Q9EPR4|S23A2_MOUSE Solute carrier family 23 member 2 OS=Mus musculus GN=Slc23a2 PE=1 SV=2	0.987822	19.0175	1.3e-47	210.32	2	S	ENGIAEKSSLAETLDSTGSLDPQRSDMIYTI	_SSLAETLDS(ph)TGS(ph)LDPQR_	2	968.9	0.94521	4.2023	2.7412	4.2432	2.7412	3.9345	2.742
A2ALU3;F8WJG6;E9Q596;Q8K382	S142;365;392;536	A2ALU3	DENN domain-containing protein 1A	Dennd1a;Dennd1a;Dennd1a;Dennd1a	>tr|A2ALU3|A2ALU3_MOUSE DENN/MADD domain containing 1A (Fragment) OS=Mus musculus GN=Dennd1a PE=4 SV=1;>tr|F8WJG6|F8WJG6_MOUSE DENN/MADD domain-containing 1A OS=Mus musculus GN=Dennd1a PE=4 SV=1;>tr|E9Q596|E9Q596_MOUSE DENN/MADD domain-containing 1A OS=Mus	0.861875	8.97962	2.44e-05	87.28	1	S	SAPFEWPQPYRTLKESDSAEGDETESPEQLV	_TLKES(ph)DSAEGDETESPEQLVR_	3	800.687	1.9438	4.1904	2.6423	4.1904	2.6423	1.8695	1.4548
P50580	S361	P50580	Proliferation-associated protein 2G4	Pa2g4	>sp|P50580|PA2G4_MOUSE Proliferation-associated protein 2G4 OS=Mus musculus GN=Pa2g4 PE=1 SV=3	0.756815	5.3782	0.000244052	99.5	1;2	S	EMEVQDAELKALLQSSASRKTQKKKKKKASK	_ALLQSS(ph)ASR_	2	506.745	0.018261	4.1879	4.3686	4.1879	4.3686	4.8542	5.0644
P33174	S802	P33174	Chromosome-associated kinesin KIF4	Kif4	>sp|P33174|KIF4_MOUSE Chromosome-associated kinesin KIF4 OS=Mus musculus GN=Kif4 PE=2 SV=3	1	69.6077	1.09e-142	305.56	1;2	S	ESGENPPLKLRRRTFSYDEIHGQDSGAEDSI	_T(ph)FS(ph)YDEIHGQDSGAEDSIAK_	2	1165.45	0.9057	4.185	4.286	4.1174	4.2728	4.2572	4.286
Q9QUG9;D3YXD6;D3Z2F9;Q9QUG9-2	S117;117;117;117	Q9QUG9	RAS guanyl-releasing protein 2	Rasgrp2;Rasgrp2;Rasgrp2	>sp|Q9QUG9|GRP2_MOUSE RAS guanyl-releasing protein 2 OS=Mus musculus GN=Rasgrp2 PE=1 SV=2;>tr|D3YXD6|D3YXD6_MOUSE RAS, guanyl-releasing protein 2 (Fragment) OS=Mus musculus GN=Rasgrp2 PE=4 SV=1;>tr|D3Z2F9|D3Z2F9_MOUSE RAS, guanyl-releasing protein 2 (Fragm	0.832527	6.96454	0.00159659	71.263	1	S	ELKALLDQEGNRRHSSLIDIESVPTYKWKRQ	_HSS(ph)LIDIESVPTYK_	3	556.934	0.99899	4.1837	1.4912	4.1837	1.4912
Q08024-4;Q08024;Q08024-3	S134;173;141	Q08024-4	Core-binding factor subunit beta	Cbfb	>sp|Q08024-4|PEBB_MOUSE Isoform 4 of Core-binding factor subunit beta OS=Mus musculus GN=Cbfb;>sp|Q08024|PEBB_MOUSE Core-binding factor subunit beta OS=Mus musculus GN=Cbfb PE=1 SV=1;>sp|Q08024-3|PEBB_MOUSE Isoform 3 of Core-binding factor subunit beta OS=	0.99086	20.3505	0.00203088	59.539	1	S	RSHREEMEARRQQDPSPGSNLGGGDDLKLR_	_RQQDPS(ph)PGSNLGGGDDLK_	3	640.953	0.85266	4.1823	1.1264	4.1823	1.1264
Q8C2T6;P33611	S126;126	Q8C2T6	DNA polymerase alpha subunit B	Pola2;Pola2	>tr|Q8C2T6|Q8C2T6_MOUSE Uncharacterized protein OS=Mus musculus GN=Pola2 PE=2 SV=1;>sp|P33611|DPOA2_MOUSE DNA polymerase alpha subunit B OS=Mus musculus GN=Pola2 PE=1 SV=2	0.996443	24.6316	1.18e-26	176.49	1;2	S	SSYTTPSKGPLKRVSSTPETPLTKRSVAARS	_VSS(ph)TPETPLTK_	2	620.297	1.0213	4.1795	4.6057	4.1795	4.6057	3.9009	4.7294
Q2TBE6	S9	Q2TBE6	Phosphatidylinositol 4-kinase type 2-alpha	Pi4k2a	>sp|Q2TBE6|P4K2A_MOUSE Phosphatidylinositol 4-kinase type 2-alpha OS=Mus musculus GN=Pi4k2a PE=1 SV=1	0.999994	52.0266	2.46e-32	149.99	1;2	S	_______MDETSPLVSPERAQPPEYTFPSGS	_(ac)M(ox)DETS(ph)PLVS(ph)PER_	2	789.793	-0.080546	4.1791	7.4087	6.78	11.177	3.5922	6.6928
Q8BH31	S18	Q8BH31	Major facilitator superfamily domain-containing protein 8	Mfsd8	>sp|Q8BH31|MFSD8_MOUSE Major facilitator superfamily domain-containing protein 8 OS=Mus musculus GN=Mfsd8 PE=2 SV=1	0.97175	15.408	3.55e-19	165.3	1	S	NLGSEAEREPLLGPGSPGSREWSEIETQEHY	_(ac)ANLGSEAEREPLLGPGS(ph)PGSR_	2	1108.52	0.22312	4.1768	7.3314	4.3783	8.399	4.0318	7.1718
Q3UZA1;Q3UZA1-2	S105;75	Q3UZA1	CapZ-interacting protein	Rcsd1	>sp|Q3UZA1|CPZIP_MOUSE CapZ-interacting protein OS=Mus musculus GN=Rcsd1 PE=2 SV=1;>sp|Q3UZA1-2|CPZIP_MOUSE Isoform 2 of CapZ-interacting protein OS=Mus musculus GN=Rcsd1	1	57.997	2.4e-123	285.92	1;2	S	QANLAFDPAALLPGASPKSPGLKAIVSPFHS	_LQANLAFDPAALLPGAS(ph)PKS(ph)PGLK_	3	846.092	-0.79104	4.149	5.8702	4.4805	6.1644	4.066	5.5901
E9Q9D1;E9Q9D2;Q8K4G5-3;E9Q030;Q8K4G5-4;E9Q9C7;E9Q1E8;E9Q9C4;Q8K4G5-2;E9Q9C8;E9Q9C0;E9Q9C9;E9Q9C1;E9Q9C2;Q8K4G5;E9QK41;E9Q9Q7	S136;164;180;180;376;376;376;404;376;376;389;452;417;452;496;496;110	E9Q9D1	Actin-binding LIM protein 1	Ablim1;Ablim1;Ablim1;Ablim1;Ablim1;Ablim1;Ablim1;Ablim1;Ablim1;Ablim1;Ablim1;Ablim1;Ablim1;Ablim1	>tr|E9Q9D1|E9Q9D1_MOUSE Uncharacterized protein OS=Mus musculus GN=Ablim1 PE=4 SV=1;>tr|E9Q9D2|E9Q9D2_MOUSE Uncharacterized protein OS=Mus musculus GN=Ablim1 PE=4 SV=1;>sp|Q8K4G5-3|ABLM1_MOUSE Isoform 3 of Actin-binding LIM protein 1 OS=Mus musculus GN=Abl	0.991462	23.6638	1.03e-06	100.04	1	S	EGYQDVRDRMIHRSTSQGSINSPVYSRHSYT	_STS(ph)QGSINSPVYSR_	2	781.846	-0.19646	4.1412	3.3994	3.6421	3.1738	4.1412	3.3994
Q14AX6-3;Q14AX6;Q14AX6-2	S384;384;384	Q14AX6-3	Cyclin-dependent kinase 12	Cdk12	>sp|Q14AX6-3|CDK12_MOUSE Isoform 3 of Cyclin-dependent kinase 12 OS=Mus musculus GN=Cdk12;>sp|Q14AX6|CDK12_MOUSE Cyclin-dependent kinase 12 OS=Mus musculus GN=Cdk12 PE=1 SV=2;>sp|Q14AX6-2|CDK12_MOUSE Isoform 2 of Cyclin-dependent kinase 12 OS=Mus musculus	1	76.7412	0	429.02	1;2;3;4	S	SKKKRSGSRSRHSSISPVRLPLNSSLGAELS	_SRHS(ph)S(ph)IS(ph)PVRLPLNSSLGAELSR_	3	901.752	0.48532	4.1369	1.0342	4.1369	1.0342	1.1146	1.0609
P46062;E9Q0Y4;F6Q641	S554;555;616	P46062	Signal-induced proliferation-associated protein 1	Sipa1;Sipa1;Sipa1	>sp|P46062|SIPA1_MOUSE Signal-induced proliferation-associated protein 1 OS=Mus musculus GN=Sipa1 PE=2 SV=2;>tr|E9Q0Y4|E9Q0Y4_MOUSE Uncharacterized protein OS=Mus musculus GN=Sipa1 PE=4 SV=1;>tr|F6Q641|F6Q641_MOUSE Signal-induced proliferation-associated g	1	84.3093	0.00032606	95.477	1	S	VTTTSLDSASRFGLPSLGGRRRATPRSPGAD	_FGLPS(ph)LGGR_	2	492.239	-0.23428	4.1344	4.4048	4.2882	4.4339	4.0855	4.2804
Q7TQE6	S634	Q7TQE6	Macoilin	Tmem57	>sp|Q7TQE6|MACOI_MOUSE Macoilin OS=Mus musculus GN=Tmem57 PE=2 SV=1	0.910313	15.3215	3.07e-05	70.003	2	S	AVMPSITYSAATSPLSPVSPHYSSKFVETSP	_IAEVMAVMPSITYSAATSPLS(ph)PVS(ph)PHYSSK_	3	1094.5	-1.6767	4.131	3.8728	4.131	3.8728
Q9QYB5-2;Q9QYB5	S402;402	Q9QYB5-2	Gamma-adducin	Add3	>sp|Q9QYB5-2|ADDG_MOUSE Isoform 1 of Gamma-adducin OS=Mus musculus GN=Add3;>sp|Q9QYB5|ADDG_MOUSE Gamma-adducin OS=Mus musculus GN=Add3 PE=1 SV=2	0.999779	36.5864	7.39e-27	151.93	2	S	YAYRHPLVREKPRHKSDVEIPATVTAFSFED	_HKS(ph)DVEIPATVTAFSFEDDSAPLS(ph)PLK_	3	1021.13	-2.0947	4.1242	5.3607	4.0428	4.9463	5.0528	6.4754
A2ATN9;Q9ES70	T190;201	A2ATN9	Serine/threonine-protein kinase Nek6	Nek6;Nek6	>tr|A2ATN9|A2ATN9_MOUSE NIMA (Never in mitosis gene a)-related expressed OS=Mus musculus GN=Nek6 PE=4 SV=1;>sp|Q9ES70|NEK6_MOUSE Serine/threonine-protein kinase Nek6 OS=Mus musculus GN=Nek6 PE=1 SV=1	0.943235	11.19	2.81e-10	110.01	1;2;4	T	VKLGDLGLGRFFSSETTAAHSLVGTPYYMSP	_FFSS(ph)ET(ph)T(ph)AAHS(ph)LVGTPYYMSPER_	3	966.691	-0.23743	4.1226	3.2593	2.6644	0.85635	4.1226	3.2593
E9QA25;E9Q2Z1;F6VR46	S402;402;170	E9QA25		Cecr2;Cecr2;Cecr2	>tr|E9QA25|E9QA25_MOUSE Uncharacterized protein OS=Mus musculus GN=Cecr2 PE=4 SV=1;>tr|E9Q2Z1|E9Q2Z1_MOUSE Uncharacterized protein OS=Mus musculus GN=Cecr2 PE=4 SV=1;>tr|F6VR46|F6VR46_MOUSE Cat eye syndrome chromosome region, candidate 2 homolog (human) (F	1	69.8453	4.82e-12	133.84	1	S	QGKELPPELSHLDLNSPMREGKKTKDLFELD	_ELPPELSHLDLNS(ph)PM(ox)R_	3	648.636	0.17304	4.1159	4.2013	3.9628	4.0775	4.1813	4.2868
Q5QNS5-2;Q3V033;Q5QNS5	Y276;276;299	Q5QNS5-2	Hepatitis A virus cellular receptor 1 homolog	Havcr1;Havcr1	>sp|Q5QNS5-2|HAVR1_MOUSE Isoform 2 of Hepatitis A virus cellular receptor 1 homolog OS=Mus musculus GN=Havcr1;>tr|Q3V033|Q3V033_MOUSE Hepatitis A virus cellular receptor 1, isoform CRA_b OS=Mus musculus GN=Havcr1 PE=2 SV=1;>sp|Q5QNS5|HAVR1_MOUSE Hepatitis	1	66.3926	7.77e-21	158.86	1	Y	LQNAAVVHSRAEDNIYIVEDRP_________	_AEDNIY(ph)IVEDRP_	3	505.224	1.7902	4.109	3.2568					4.1058	3.1256	4.1912	3.3554
Q9QZQ1-2;E9Q852;Q9QZQ1;E9Q316;E9Q9C3;E9PYX7	S494;494;509;509;509;509	Q9QZQ1-2	Afadin	Mllt4;Mllt4;Mllt4;Mllt4;Mllt4	>sp|Q9QZQ1-2|AFAD_MOUSE Isoform 1 of Afadin OS=Mus musculus GN=Mllt4;>tr|E9Q852|E9Q852_MOUSE Uncharacterized protein OS=Mus musculus GN=Mllt4 PE=4 SV=1;>sp|Q9QZQ1|AFAD_MOUSE Afadin OS=Mus musculus GN=Mllt4 PE=1 SV=3;>tr|E9Q316|E9Q316_MOUSE Uncharacterized	1	81.6316	6.26e-05	83.692	1	S	SHVFKFVDPIQDHVLSKRSVDGGLMVKGPRH	_FVDPIQDHVLS(ph)K_	3	493.241	-0.49813	4.0954	4.0514	4.0457	3.9328	4.1307	4.0793
Q7TT21;Q61037-6;E9QLU3;E9QN11;Q61037-4;E9QN07;Q61037-3;E9QMZ9;Q61037-2;E9QMZ6;Q61037-5;E9QMW6;Q61037	S1733;1777;1777;1759;1761;1764;1766;1766;1768;1780;1782;1803;1805	Q7TT21	Tuberin	Tsc2;Tsc2;Tsc2;Tsc2;Tsc2;Tsc2;Tsc2;Tsc2	>tr|Q7TT21|Q7TT21_MOUSE Tuberous sclerosis 2 OS=Mus musculus GN=Tsc2 PE=2 SV=1;>sp|Q61037-6|TSC2_MOUSE Isoform E of Tuberin OS=Mus musculus GN=Tsc2;>tr|E9QLU3|E9QLU3_MOUSE Uncharacterized protein OS=Mus musculus GN=Tsc2 PE=4 SV=1;>tr|E9QN11|E9QN11_MOUSE Un	0.849485	7.51575	1.48e-49	210.09	1	S	EATPTYETGQRKRLISSVDDFTEFV______	_RLIS(ph)SVDDFTEFV_	2	804.371	-0.37066	4.0919	4.3385	4.0972	3.4083	4.0865	4.7098
A2A5V4;P55194;A2A5V3;A2A5V2	S277;197;277;277	A2A5V4	SH3 domain-binding protein 1	Sh3bp1;Sh3bp1;Sh3bp1;Sh3bp1	>tr|A2A5V4|A2A5V4_MOUSE SH3-domain binding protein 1 OS=Mus musculus GN=Sh3bp1 PE=4 SV=1;>sp|P55194|3BP1_MOUSE SH3 domain-binding protein 1 OS=Mus musculus GN=Sh3bp1 PE=1 SV=2;>tr|A2A5V3|A2A5V3_MOUSE SH3-domain binding protein 1 OS=Mus musculus GN=Sh3bp1 P	1	88.0495	0.0023334	108.57	1	S	SPLTTAAPFSRVYGVSLRTHLQDLGRDIALP	_VYGVS(ph)LR_	2	437.215	-0.37363	4.0875	5.0591	4.1221	5.0591	3.5322	4.878
P52795	S282	P52795	Ephrin-B1	Efnb1	>sp|P52795|EFNB1_MOUSE Ephrin-B1 OS=Mus musculus GN=Efnb1 PE=1 SV=1	0.817909	6.76846	6.29e-07	101.05	1	S	RHRKHTQQRAAALSLSTLASPKGGSGTAGTE	_AAALSLS(ph)TLASPK_	2	655.342	0.32213	4.0823	2.3725	4.1819	2.4182	4.0823	2.3725
Q91YK2	S672	Q91YK2	Ribosomal RNA processing protein 1 homolog B	Rrp1b	>sp|Q91YK2|RRP1B_MOUSE Ribosomal RNA processing protein 1 homolog B OS=Mus musculus GN=Rrp1b PE=2 SV=2	0.999253	31.6054	6.81e-08	116.58	1	S	NMTAEFKKTDKSILVSPTGLSRVAFNPEQRP	_SILVS(ph)PTGLSR_	2	605.316	-0.10876	4.0823	4.8784	3.9829	4.6789	4.1517	4.9507
Q8CCP0	S892	Q8CCP0	Nuclear export mediator factor Nemf	Nemf	>sp|Q8CCP0|NEMF_MOUSE Nuclear export mediator factor Nemf OS=Mus musculus GN=Nemf PE=1 SV=2	0.999931	41.5852	3.86e-05	85.178	1	S	DEDRELIMKLLASAGSNKEEKGKKGKKGKPK	_LLASAGS(ph)NKEEK_	3	442.882	0.19545	4.082	4.3656	2.6095	2.837	4.2948	5.2673
Q9WUU8-2;Q9WUU8-3;D3Z2W0;Q9WUU8;E9QM75;D3Z410;D3Z3B6;Q3UXR9	S27;80;80;80;80;80;27;80	Q9WUU8-2	TNFAIP3-interacting protein 1	Tnip1;Tnip1;Tnip1;Tnip1;Tnip1;Tnip1	>sp|Q9WUU8-2|TNIP1_MOUSE Isoform 2 of TNFAIP3-interacting protein 1 OS=Mus musculus GN=Tnip1;>sp|Q9WUU8-3|TNIP1_MOUSE Isoform 3 of TNFAIP3-interacting protein 1 OS=Mus musculus GN=Tnip1;>tr|D3Z2W0|D3Z2W0_MOUSE TNFAIP3-interacting protein 1 OS=Mus musculus	0.993879	26.4502	1.11e-10	92.819	2	S	ELVKDSELSPPTSAPSLVSFDDLAELTGQDT	_AEELVKDSELSPPTSAPS(ph)LVS(ph)FDDLAELTGQDTK_	3	1250.57	-1.8543	4.081	4.1427	3.615	4.0222	13.164	12.762
P58462-3;P58462-4;P58462-2;P58462;D3Z6Q4;D3Z6Q3	S218;338;468;468;469;469	P58462-3	Forkhead box protein P1	Foxp1;Foxp1;Foxp1	>sp|P58462-3|FOXP1_MOUSE Isoform 3 of Forkhead box protein P1 OS=Mus musculus GN=Foxp1;>sp|P58462-4|FOXP1_MOUSE Isoform 4 of Forkhead box protein P1 OS=Mus musculus GN=Foxp1;>sp|P58462-2|FOXP1_MOUSE Isoform 2 of Forkhead box protein P1 OS=Mus musculus GN=F	0.998069	28.2703	2.65e-16	126.8	1	S	TTTSMHTVGPIRRRYSDKYNVPISSADIAQN	_RYS(ph)DKYNVPISSADIAQNQEFYK_	3	939.436	0.56427	4.081	4.2091	2.4528	2.3403	4.8263	4.6037
Q9WUU8-2;Q9WUU8-3;D3Z2W0;Q9WUU8;E9QM75;D3Z410;D3Z3B6;Q3UXR9	S30;83;83;83;83;83;30;83	Q9WUU8-2	TNFAIP3-interacting protein 1	Tnip1;Tnip1;Tnip1;Tnip1;Tnip1;Tnip1	>sp|Q9WUU8-2|TNIP1_MOUSE Isoform 2 of TNFAIP3-interacting protein 1 OS=Mus musculus GN=Tnip1;>sp|Q9WUU8-3|TNIP1_MOUSE Isoform 3 of TNFAIP3-interacting protein 1 OS=Mus musculus GN=Tnip1;>tr|D3Z2W0|D3Z2W0_MOUSE TNFAIP3-interacting protein 1 OS=Mus musculus	0.996323	27.8916	1.11e-10	92.819	2	S	KDSELSPPTSAPSLVSFDDLAELTGQDTKVQ	_AEELVKDSELSPPTSAPS(ph)LVS(ph)FDDLAELTGQDTK_	3	1250.57	1.1235	4.081	4.1427	3.615	4.0222	13.164	12.762
Q3TUJ9;Q3TAI4;Q8BKP1;Q9CYZ2;A2AUD5	S141;161;155;175;184	Q3TUJ9	Tumor protein D54	Tpd52l2;Tpd52l2;Tpd52l2;Tpd52l2;Tpd52l2	>tr|Q3TUJ9|Q3TUJ9_MOUSE Tumor protein D52-like 2 OS=Mus musculus GN=Tpd52l2 PE=2 SV=1;>tr|Q3TAI4|Q3TAI4_MOUSE Tumor protein D52-like 2 OS=Mus musculus GN=Tpd52l2 PE=2 SV=1;>tr|Q8BKP1|Q8BKP1_MOUSE Tumor protein D52-like 2 OS=Mus musculus GN=Tpd52l2 PE=2 SV=	0.990086	19.99	1.94e-05	99.722	2	S	TMGSAISRKLGDMRNSATFKSFEDRVGTIKS	_LGDM(ox)RNS(ph)ATFKS(ph)FEDR_	3	683.943	0.54665	4.079	3.8056	4.079	3.8056
Q5I1X5	S113	Q5I1X5	RelA-associated inhibitor	Ppp1r13l	>sp|Q5I1X5|IASPP_MOUSE RelA-associated inhibitor OS=Mus musculus GN=Ppp1r13l PE=1 SV=1	0.822948	6.67341	3.9e-05	98.562	1	S	GRSESAPSLHPYSPLSPKGRPSSPRTPIYLQ	_SESAPSLHPYSPLS(ph)PK_	3	592.945	0.69687	4.0656	3.3773	4.0656	3.3773	4.2388	3.363
Q80TG1;A2A5Y4;Q80TG1-5	T934;997;164	Q80TG1	KAT8 regulatory NSL complex subunit 1	Kansl1;Kansl1	>sp|Q80TG1|KANL1_MOUSE KAT8 regulatory NSL complex subunit 1 OS=Mus musculus GN=Kiaa1267 PE=1 SV=1;>tr|A2A5Y4|A2A5Y4_MOUSE MCG141096, isoform CRA_a OS=Mus musculus GN=1700081L11Rik PE=4 SV=1;>sp|Q80TG1-5|KANL1_MOUSE Isoform 5 of KAT8 regulatory NSL complex	0.999594	33.9159	1.02e-13	151.18	2;3	T	SPRSPISPELHSAPLTPVARDSLRHLASEDT	_S(ph)PIS(ph)PELHSAPLT(ph)PVAR_	3	671.295	0.89778	4.0628	2.1809	3.9524	2.1809	4.7193	2.3227
Q8VI33	S149	Q8VI33	Transcription initiation factor TFIID subunit 9	Taf9	>sp|Q8VI33|TAF9_MOUSE Transcription initiation factor TFIID subunit 9 OS=Mus musculus GN=Taf9 PE=2 SV=1	0.999166	30.7942	1.15e-41	184.53	1;2;3;4	S	KKAPAPAGRITVPRLSVGSVSSRPSTPTLGT	_LS(ph)VGSVSSRPSTPTLGTPTPQTM(ox)SVSTK_	3	967.142	1.0507	4.0593	3.5897	3.8759	4.0165	4.3752	3.4284
Q8BGD9;Q3TDD8	S16;16	Q8BGD9	Eukaryotic translation initiation factor 4B	Eif4b;Eif4b	>sp|Q8BGD9|IF4B_MOUSE Eukaryotic translation initiation factor 4B OS=Mus musculus GN=Eif4b PE=1 SV=1;>tr|Q3TDD8|Q3TDD8_MOUSE Uncharacterized protein OS=Mus musculus GN=Eif4b PE=2 SV=1	0.897112	11.0169	0.000103358	73.654	1	S	MAASAKKKNKKGKTISLTDFLAEDGGTGGGS	_TIS(ph)LTDFLAEDGGTGGGSTYVPK_	3	789.365	-4.0338	4.0516	4.4829	3.5041	2.8046	4.2128	4.5025
E9PUF7;Q61210-5;Q61210-2;Q61210	S961;964;904;905	E9PUF7	Rho guanine nucleotide exchange factor 1	Arhgef1;Arhgef1	>tr|E9PUF7|E9PUF7_MOUSE Uncharacterized protein OS=Mus musculus GN=Arhgef1 PE=4 SV=1;>sp|Q61210-5|ARHG1_MOUSE Isoform 5 of Rho guanine nucleotide exchange factor 1 OS=Mus musculus GN=Arhgef1;>sp|Q61210-2|ARHG1_MOUSE Isoform 2 of Rho guanine nucleotide exch	1	68.6691	2.04e-141	295	1	S	FCRLRPLLSQLGGTLSPNLAAPERSAQTGLS	_LRPLLSQLGGTLS(ph)PNLAAPER_	3	761.746	-0.40788	4.0433	8.1855	4.2072	8.4072	3.9182	7.9057
Q9D4H1	S404	Q9D4H1	Exocyst complex component 2	Exoc2	>sp|Q9D4H1|EXOC2_MOUSE Exocyst complex component 2 OS=Mus musculus GN=Exoc2 PE=1 SV=1	1	92.7633	1.15e-32	158.56	2	S	KEGHMKSLKGHPGPHSPMLDLDNDVRPSVLG	_GHPGPHS(ph)PM(ox)LDLDNDVRPSVLGHLSQTAS(ph)LKR_	5	722.343	1.1768	4.0387	5.8883	4.2549	6.012	2.272	3.6857
O88746;Q3UDC3;O88746-2	S462;486;138	O88746	Target of Myb protein 1	Tom1;Tom1	>sp|O88746|TOM1_MOUSE Target of Myb protein 1 OS=Mus musculus GN=Tom1 PE=1 SV=1;>tr|Q3UDC3|Q3UDC3_MOUSE Uncharacterized protein OS=Mus musculus GN=Tom1 PE=2 SV=1;>sp|O88746-2|TOM1_MOUSE Isoform 2 of Target of Myb protein 1 OS=Mus musculus GN=Tom1	0.998569	28.5198	1.45e-34	184.82	1;2	S	LEERAKAADRLPNLASPSAEGPPRPSPGTAP	_AADRLPNLAS(ph)PSAEGPPRPS(ph)PGTAPR_	4	686.324	0.49489	4.0358	4.8313	3.986	4.7589	4.1637	5.3114
P26040	S535	P26040	Ezrin	Ezr	>sp|P26040|EZRI_MOUSE Ezrin OS=Mus musculus GN=Ezr PE=1 SV=3	0.996337	27.256	2.04e-05	139.49	1	S	EAEKNERVQRQLLTLSNELSQARDENKRTHN	_QLLTLS(ph)NELSQAR_	2	776.89	0.22762	4.0285	4.5525	4.3698	4.9006	4.0285	4.5525
E9Q6E5;Q3UIX4;Q8BV04;B7ZNC5	S235;200;147;147	E9Q6E5		Srsf11;Srsf11;Srsf11;Srsf11	>tr|E9Q6E5|E9Q6E5_MOUSE Serine/arginine-rich-splicing factor 11 OS=Mus musculus GN=Srsf11 PE=4 SV=1;>tr|Q3UIX4|Q3UIX4_MOUSE Splicing factor, arginine/serine-rich 11, isoform CRA_b OS=Mus musculus GN=Srsf11 PE=2 SV=1;>tr|Q8BV04|Q8BV04_MOUSE Splicing factor,	0.99979	36.7892	8.42e-169	321.84	1;2;3	S	STVDPKLNHVAAGLVSPSLKSDTSSKEIEEA	_LNHVAAGLVS(ph)PSLKS(ph)DTSSKEIEEAM(ox)K_	4	755.104	0.31708	4.0279	5.0562	4.0958	5.4166	3.8004	4.7338
G5E829;Q9R0K7;F8WHB1	S1127;1105;1150	G5E829	Plasma membrane calcium-transporting ATPase 2	Atp2b1;Atp2b2;Atp2b2	>tr|G5E829|G5E829_MOUSE MCG13663, isoform CRA_a OS=Mus musculus GN=Atp2b1 PE=3 SV=1;>sp|Q9R0K7|AT2B2_MOUSE Plasma membrane calcium-transporting ATPase 2 OS=Mus musculus GN=Atp2b2 PE=1 SV=2;>tr|F8WHB1|F8WHB1_MOUSE ATPase, Ca++-transporting, plasma membrane	0.871284	8.31859	1.41e-11	154.14	1	S	NRIQTQIRVVNAFRSSLYEGLEKPESRSSIH	_SS(ph)LYEGLEKPESR_	3	525.575	-0.45251	4.0243	4.2694	3.9683	4.3607	4.0243	4.2694
E9Q3I4;Q9Z0R4-2;E9PUZ2;E9Q3I5;Q9Z0R4;F8VQE5;E9Q0N0;E9Q3I8;E9Q3I9;F6TKT3;Q8CJ55;F6ZLP6	S934;971;971;976;971;971;976;971;976;11;6;31	E9Q3I4	Intersectin-1	Itsn1;Itsn1;Itsn1;Itsn1;Itsn1;Itsn1;Itsn1;Itsn1;Itsn1;Itsn1;Itsn1	>tr|E9Q3I4|E9Q3I4_MOUSE Uncharacterized protein OS=Mus musculus GN=Itsn1 PE=4 SV=1;>sp|Q9Z0R4-2|ITSN1_MOUSE Isoform 2 of Intersectin-1 OS=Mus musculus GN=Itsn1;>tr|E9PUZ2|E9PUZ2_MOUSE Uncharacterized protein OS=Mus musculus GN=Itsn1 PE=4 SV=1;>tr|E9Q3I5|E9	0.999371	34.5757	2.43e-09	156.92	1;2	S	KSYVKLISGPVRKSTSIDTGPTESPASLKRV	_STS(ph)IDTGPTESPAS(ph)LKR_	3	636.278	0.58513	4.0177	3.1017	4.0177	3.3672	3.2389	2.4858
E9PVX6	S337	E9PVX6		Mki67	>tr|E9PVX6|E9PVX6_MOUSE Uncharacterized protein OS=Mus musculus GN=Mki67 PE=4 SV=1	0.999998	57.1687	0.000415947	72.564	1	S	QQLKDEDSRVTGRRHSVNLDEGESAQAVHKT	_RHS(ph)VNLDEGESAQAVHK_	4	489.979	-1.1952	4.0169	4.3837	4.3822	4.7832	3.8755	4.3271
E9Q6J5	S632	E9Q6J5		Bod1l	>tr|E9Q6J5|E9Q6J5_MOUSE Uncharacterized protein OS=Mus musculus GN=Bod1l PE=4 SV=1	0.95102	12.8845	3.84e-07	108.08	1;2	S	HTHGKGEPSRPARRLSESLHSADENKTESKV	_RLS(ph)ESLHSADENKTESK_	4	503.484	1.1617	4.0156	4.2715	4.1375	4.349	3.9628	4.1708
Q99K90;D3Z564;D3Z216	S450;376;450	Q99K90	TGF-beta-activated kinase 1 and MAP3K7-binding protein 2	Tab2;Tab2;Tab2	>sp|Q99K90|TAB2_MOUSE TGF-beta-activated kinase 1 and MAP3K7-binding protein 2 OS=Mus musculus GN=Tab2 PE=1 SV=1;>tr|D3Z564|D3Z564_MOUSE TGF-beta-activated kinase 1/MAP3K7-binding protein 2 (Fragment) OS=Mus musculus GN=Tab2 PE=4 SV=1;>tr|D3Z216|D3Z216_MOU	0.792106	5.83182	8.28e-06	99.069	1	S	HHPPKSRVLGGNSATSPRVVVTQPNTKYTFK	_VLGGNSATS(ph)PR_	2	569.766	0.041616	4.0151	4.4092	4.6883	5.3405	4.0151	4.4092
Q0KL01	S235	Q0KL01	UBX domain-containing protein 2B	Ubxn2b	>sp|Q0KL01|UBX2B_MOUSE UBX domain-containing protein 2B OS=Mus musculus GN=Ubxn2b PE=1 SV=2	0.903716	9.73106	6.73e-19	166.43	1;2	S	QKLGSLTPEIVSTPSSPEEEDKSILNAAVLI	_LGSLTPEIVSTPSS(ph)PEEEDK_	2	1098	-0.14023	4.0137	4.5859	4.3564	4.9126	3.698	4.2809
Q8BSK8-2;Q8BSK8	T421;444	Q8BSK8-2	Ribosomal protein S6 kinase beta-1	Rps6kb1	>sp|Q8BSK8-2|KS6B1_MOUSE Isoform Alpha II of Ribosomal protein S6 kinase beta-1 OS=Mus musculus GN=Rps6kb1;>sp|Q8BSK8|KS6B1_MOUSE Ribosomal protein S6 kinase beta-1 OS=Mus musculus GN=Rps6kb1 PE=1 SV=2	1	66.4013	1.47e-20	150.94	2;3	T	EPKIRSPRRFIGSPRTPVSPVKFSPGDFWGR	_RFIGS(ph)PRT(ph)PVS(ph)PVK_	3	594.27	-1.3496	4.0121	3.5487	4.2272	4.1235	3.6756	3.3838
Q62418-3;Q62418-2;Q62418	S287;288;291	Q62418-3	Drebrin-like protein	Dbnl	>sp|Q62418-3|DBNL_MOUSE Isoform 3 of Drebrin-like protein OS=Mus musculus GN=Dbnl;>sp|Q62418-2|DBNL_MOUSE Isoform 2 of Drebrin-like protein OS=Mus musculus GN=Dbnl;>sp|Q62418|DBNL_MOUSE Drebrin-like protein OS=Mus musculus GN=Dbnl PE=1 SV=2	1	42.5986	0.00583807	80.014	1	S	MSTTSVTSSQPGKLRSPFLQKQLTQPETSYG	_LRS(ph)PFLQK_	3	356.858	-0.4534	4.0071	4.8725	4.0071	4.8725	3.6806	5.0625
Q8VHR5;Q8VHR5-2	S339;339	Q8VHR5	Transcriptional repressor p66-beta	Gatad2b	>sp|Q8VHR5|P66B_MOUSE Transcriptional repressor p66-beta OS=Mus musculus GN=Gatad2b PE=1 SV=1;>sp|Q8VHR5-2|P66B_MOUSE Isoform 2 of Transcriptional repressor p66-beta OS=Mus musculus GN=Gatad2b	0.998137	27.4101	2.13e-27	183.65	1;2	S	HIQPGTVNRVSSPLPSPSAMSDAANSQAAAK	_VSS(ph)PLPS(ph)PSAM(ox)SDAANSQAAAK_	2	1131.97	1.0661	4.0037	4.2903	3.9771	3.7492	4.8549	4.6667
Q8BZ03	S375	Q8BZ03	Serine/threonine-protein kinase D2	Prkd2	>sp|Q8BZ03|KPCD2_MOUSE Serine/threonine-protein kinase D2 OS=Mus musculus GN=Prkd2 PE=1 SV=1	0.94496	12.3578	0.00875615	59.248	1	S	LHASEEEEGEGHKAQSSLGYIPLMRVVQSVR	_AQS(ph)SLGYIPLM(ox)R_	2	716.339	0.29443	3.9889	2.5128	3.9889	2.5128
Q8R1Q8	T513	Q8R1Q8	Cytoplasmic dynein 1 light intermediate chain 1	Dync1li1	>sp|Q8R1Q8|DC1L1_MOUSE Cytoplasmic dynein 1 light intermediate chain 1 OS=Mus musculus GN=Dync1li1 PE=1 SV=1	0.987943	21.3163	2.85e-08	125.45	2	T	ELDRITRKPASVSPTTPTSPTEGEAS_____	_KPASVSPTT(ph)PTS(ph)PTEGEAS_	2	1002.42	0.88594	3.9875	9.467	4.1249	10.009	2.8349	5.8637
Q8K2Z4;Q8K2Z4-2;E9QPT2	S1320;1320;1320	Q8K2Z4	Condensin complex subunit 1;Condensin complex subunit 1	Ncapd2;Ncapd2	>sp|Q8K2Z4|CND1_MOUSE Condensin complex subunit 1 OS=Mus musculus GN=Ncapd2 PE=1 SV=2;>sp|Q8K2Z4-2|CND1_MOUSE Isoform 2 of Condensin complex subunit 1 OS=Mus musculus GN=Ncapd2;>tr|E9QPT2|E9QPT2_MOUSE Condensin complex subunit 1 OS=Mus musculus GN=Ncapd2 P	1	137.376	1.79e-27	184.94	1;2;3	S	SAKKPSAVSRLQPLTSVDSDNDFVTPKPRRT	_LQPLT(ph)S(ph)VDS(ph)DNDFVTPKPR_	2	1185	0.27094	3.9864	2.7641	3.8911	2.6246	4.1773	2.919
E9PUX9;Q63850;G3UZB1	S2;2;2	E9PUX9	Nuclear pore glycoprotein p62	Nup62;Nup62;Nup62	>tr|E9PUX9|E9PUX9_MOUSE Uncharacterized protein OS=Mus musculus GN=Nup62 PE=4 SV=1;>sp|Q63850|NUP62_MOUSE Nuclear pore glycoprotein p62 OS=Mus musculus GN=Nup62 PE=1 SV=2;>tr|G3UZB1|G3UZB1_MOUSE Nucleoporin 62 (Fragment) OS=Mus musculus GN=Nup62 PE=4 SV=1	0.999999	59.3049	7.48e-10	110.78	1	S	______________MSGFNFGGTGAPAGGFT	_(ac)S(ph)GFNFGGTGAPAGGFTFGTAK_	2	1035.95	2.6693	3.9811	1.452	4.6664	1.6588	3.3964	1.271
Q6PAL8	S193	Q6PAL8	DENN domain-containing protein 5A	Dennd5a	>sp|Q6PAL8|DEN5A_MOUSE DENN domain-containing protein 5A OS=Mus musculus GN=Dennd5a PE=1 SV=1	0.999827	39.8969	0.000147704	84.249	1	S	EDGEGIPGTKLQRFNSYDISRDTLYVSKCIC	_FNS(ph)YDISR_	2	541.221	0.023964	3.9759	3.6881	3.9942	3.6647	3.9576	3.7116
Q8BHK9	S1043	Q8BHK9	DNA excision repair protein ERCC-6-like	Ercc6l	>sp|Q8BHK9|ERC6L_MOUSE DNA excision repair protein ERCC-6-like OS=Mus musculus GN=Ercc6l PE=1 SV=1	0.999969	47.2359	2.95e-08	117.22	1;2	S	EEDAFKGSHTNSINISPFPFSSVKQFDASTP	_GSHTNSINIS(ph)PFPFSSVK_	3	666.982	1.836	3.9712	3.0175	2.4233	2.1032	4.6321	3.8394
Q8C0J2	S269	Q8C0J2	Autophagy-related protein 16-1	Atg16l1	>sp|Q8C0J2|A16L1_MOUSE Autophagy-related protein 16-1 OS=Mus musculus GN=Atg16l1 PE=1 SV=1	1	116.321	3.7e-47	219.32	1	S	TSPVRAVSRAATKRLSQPAGGLLDSITNIFG	_RLS(ph)QPAGGLLDSITNIFGR_	3	699.028	2.6539	3.9693	3.172	4.3218	3.4037	3.3414	2.6845
Q6P1H6-3;Q6P1H6-2;Q6P1H6	S742;819;820	Q6P1H6-3	Ankyrin repeat and LEM domain-containing protein 2	Ankle2	>sp|Q6P1H6-3|ANKL2_MOUSE Isoform 3 of Ankyrin repeat and LEM domain-containing protein 2 OS=Mus musculus GN=Ankle2;>sp|Q6P1H6-2|ANKL2_MOUSE Isoform 2 of Ankyrin repeat and LEM domain-containing protein 2 OS=Mus musculus GN=Ankle2;>sp|Q6P1H6|ANKL2_MOUSE Ank	1	148.528	3.99e-33	181.88	1	S	TEVSEAMAEMSLGPKSPQLGVQAGLEPILSS	_S(ph)PQLGVQAGLEPILSSATVDSTK_	2	1189.6	1.1894	3.9606	3.7276	4.0106	3.7449	3.9606	3.5084
Q9WUA6	S472	Q9WUA6	RAC-gamma serine/threonine-protein kinase	Akt3	>sp|Q9WUA6|AKT3_MOUSE RAC-gamma serine/threonine-protein kinase OS=Mus musculus GN=Akt3 PE=1 SV=1	0.999978	46.5191	7.88e-17	151.42	2	S	MDGMDNERRPHFPQFSYSASGRE________	_RPHFPQFS(ph)YSAS(ph)GRE_	3	642.596	1.2372	3.9513	4.051	4.0429	4.051	3.8029	3.9628
Q921I2;G3X961;G3UZ63;G3UZF2	S29;29;29;29	Q921I2	Kelch domain-containing protein 4	Klhdc4;Klhdc4;Klhdc4;Klhdc4	>sp|Q921I2|KLDC4_MOUSE Kelch domain-containing protein 4 OS=Mus musculus GN=Klhdc4 PE=1 SV=2;>tr|G3X961|G3X961_MOUSE Kelch domain containing 4, isoform CRA_a OS=Mus musculus GN=Klhdc4 PE=4 SV=1;>tr|G3UZ63|G3UZ63_MOUSE Kelch domain-containing 4 OS=Mus muscu	0.999994	52.4633	0.00395152	54.3	1	S	AEKTAAKMEKKVSKRSRKEEEDLEALIAHFQ	_S(ph)RKEEEDLEALIAHFQTLDAK_	4	631.559	-4.2269	3.9506	4.1835			3.9506	4.1835
Q9CQS8;F6Y8B3;E9PW43	S49;49;66	Q9CQS8	Protein transport protein Sec61 subunit beta	Sec61b;Gm5474;Gm10320	>sp|Q9CQS8|SC61B_MOUSE Protein transport protein Sec61 subunit beta OS=Mus musculus GN=Sec61b PE=1 SV=3;>tr|F6Y8B3|F6Y8B3_MOUSE Uncharacterized protein (Fragment) OS=Mus musculus GN=Gm5474 PE=4 SV=1;>tr|E9PW43|E9PW43_MOUSE Uncharacterized protein OS=Mus mu	0.998463	32.3813	0.00114733	64.104	1	S	RKNASCGTRSAGRTTSAGTGGMWRFYTEDSP	_TTS(ph)AGTGGMWR_	2	602.744	0.032893	3.949	5.3234	3.8219	5.0401	4.0804	5.6227
O88738-3;O88738-2;O88738	S1266;1266;1266	O88738-3	Baculoviral IAP repeat-containing protein 6	Birc6	>sp|O88738-3|BIRC6_MOUSE Isoform 3 of Baculoviral IAP repeat-containing protein 6 OS=Mus musculus GN=Birc6;>sp|O88738-2|BIRC6_MOUSE Isoform 2 of Baculoviral IAP repeat-containing protein 6 OS=Mus musculus GN=Birc6;>sp|O88738|BIRC6_MOUSE Baculoviral IAP rep	0.997437	25.9901	0.00892076	48.568	1	S	LPSLKQQGHKGYSLASLLAKVAAGKEKSSNV	_GYSLAS(ph)LLAK_	2	551.781	-0.66194	3.9459	4.7596	3.8284	4.4515	4.067	5.0891
Q6PGG2-2;Q6PGG2	S546;546	Q6PGG2-2	GEM-interacting protein	Gmip	>sp|Q6PGG2-2|GMIP_MOUSE Isoform 2 of GEM-interacting protein OS=Mus musculus GN=Gmip;>sp|Q6PGG2|GMIP_MOUSE GEM-interacting protein OS=Mus musculus GN=Gmip PE=1 SV=1	1	42.9467	0.000382406	81.656	1	S	TLLILCGHRRLPARMSLFGVDFLQLPRDFPE	_M(ox)S(ph)LFGVDFLQLPR_	2	809.889	-0.68296	3.9406	3.2231	4.3698	4.2148	3.9406	3.2231
Q7TT21;Q61037-6;E9QLU3;Q61037-7;E9QN11;Q61037-4;E9QN07;Q61037-3;E9QMZ9;Q61037-2;E9QMZ6;Q61037-5;E9QMW6;Q61037	S664;664;664;664;664;664;625;625;627;627;664;664;664;664	Q7TT21	Tuberin	Tsc2;Tsc2;Tsc2;Tsc2;Tsc2;Tsc2;Tsc2;Tsc2	>tr|Q7TT21|Q7TT21_MOUSE Tuberous sclerosis 2 OS=Mus musculus GN=Tsc2 PE=2 SV=1;>sp|Q61037-6|TSC2_MOUSE Isoform E of Tuberin OS=Mus musculus GN=Tsc2;>tr|E9QLU3|E9QLU3_MOUSE Uncharacterized protein OS=Mus musculus GN=Tsc2 PE=4 SV=1;>sp|Q61037-7|TSC2_MOUSE Is	0.970382	17.4652	1.22e-07	120.23	2	S	MELDRASEKKASGPLSPPTGPPSPVPMGPAV	_KASGPLS(ph)PPTGPPS(ph)PVPM(ox)GPAVR_	3	791.707	0.1307	3.9374	7.9172	4.1247	7.7736	3.9374	7.9172
Q05D44	S149	Q05D44	Eukaryotic translation initiation factor 5B	Eif5b	>sp|Q05D44|IF2P_MOUSE Eukaryotic translation initiation factor 5B OS=Mus musculus GN=Eif5b PE=1 SV=2	0.999417	32.3332	5.38e-48	204.71	2	S	APLSGSEDADDSNKLSKKGKKAQKSTKKRDG	_TARPNSEAPLS(ph)GSEDADDSNKLS(ph)K_	3	883.707	0.030645	3.9364	4.0887	3.8158	4.065	4.0608	4.4117
F7C0F2;Q0VF62;Q8CCN5;B1AR76;F7CPM1;B1AR74;Q3TAC0	S283;503;503;26;30;503;503	F7C0F2	Breast carcinoma-amplified sequence 3 homolog	Bcas3;Bcas3;Bcas3;Bcas3;Bcas3;Bcas3;Bcas3	>tr|F7C0F2|F7C0F2_MOUSE Breast carcinoma-amplified sequence 3 (Fragment) OS=Mus musculus GN=Bcas3 PE=4 SV=1;>tr|Q0VF62|Q0VF62_MOUSE Bcas3 protein OS=Mus musculus GN=Bcas3 PE=2 SV=1;>sp|Q8CCN5|BCAS3_MOUSE Breast carcinoma-amplified sequence 3 homolog OS=Mus	0.999999	60.0784	9.78e-211	340.03	1	S	SPSGSPLHGKLTSQDSYNNFTNNNPGNPRLS	_LTSQDS(ph)YNNFTNNNPGNPR_	2	1116.97	-0.23506	3.9341	4.047	3.8747	3.8433	4.2455	4.458
Q9CQC6	S12	Q9CQC6	Basic leucine zipper and W2 domain-containing protein 1	Bzw1	>sp|Q9CQC6|BZW1_MOUSE Basic leucine zipper and W2 domain-containing protein 1 OS=Mus musculus GN=Bzw1 PE=1 SV=1	0.931316	11.3224	0.00281666	59.294	1	S	____MNNQKQQKPTLSGQRFKTRKRDEKERF	_QQKPTLS(ph)GQR_	3	408.203	0.79688	3.9326	4.1827	3.9326	4.1827
Q7TN02	S458	Q7TN02	Mediator of RNA polymerase II transcription subunit 26	Med26	>sp|Q7TN02|MED26_MOUSE Mediator of RNA polymerase II transcription subunit 26 OS=Mus musculus GN=Med26 PE=2 SV=1	1	76.1357	3.52e-20	147.09	1	S	PRTELEQQEVKASLQSPFEQTNWKELSRNEI	_ASLQS(ph)PFEQTNWK_	2	808.361	-1.3265	3.9287	4.4261	3.5741	3.8734	3.9287	4.4261
E9PVV1;E9PWE4;E9PWE2;F6T941;E9PWE3;P15806-2;E9PVV2;E9PWE5;P15806	S135;135;135;127;135;135;135;135;135	E9PVV1;F6T941	Transcription factor E2-alpha	Tcf3;Tcf3;Tcf3;Tcf3;Tcf3;Tcf3;Tcf3;Tcf3	>tr|E9PVV1|E9PVV1_MOUSE Uncharacterized protein OS=Mus musculus GN=Tcf3 PE=4 SV=1;>tr|E9PWE4|E9PWE4_MOUSE Uncharacterized protein OS=Mus musculus GN=Tcf3 PE=4 SV=1;>tr|E9PWE2|E9PWE2_MOUSE Uncharacterized protein OS=Mus musculus GN=Tcf3 PE=4 SV=1;>tr|F6T941	0.929342	11.4726	5.57e-21	128.26	2	S	TLSQAGFLPGELSLSSPGPLSPSGIKSSSQY	_DTSVGTLSQAGFLPGELSLSS(ph)PGPLS(ph)PSGIK_	3	1053.83	-0.63303	3.9252	3.5513	3.5802	3.1534	4.0338	3.7925
Q8CIH5	Y759	Q8CIH5	1-phosphatidylinositol 4,5-bisphosphate phosphodiesterase gamma-2	Plcg2	>sp|Q8CIH5|PLCG2_MOUSE 1-phosphatidylinositol-4,5-bisphosphate phosphodiesterase gamma-2 OS=Mus musculus GN=Plcg2 PE=1 SV=1	1	80.8974	5.19e-16	151.56	1	Y	NMERDINSLYDVSRMYVDPSEINPSMPQRTV	_M(ox)Y(ph)VDPSEINPSMPQR_	2	930.389	-0.57059	3.9245	3.2685					4.1792	3.4155	3.3911	2.9613
P70218;Q3UPT4	S405;359	P70218	Mitogen-activated protein kinase kinase kinase kinase 1	Map4k1;Map4k1	>sp|P70218|M4K1_MOUSE Mitogen-activated protein kinase kinase kinase kinase 1 OS=Mus musculus GN=Map4k1 PE=1 SV=1;>tr|Q3UPT4|Q3UPT4_MOUSE Uncharacterized protein OS=Mus musculus GN=Map4k1 PE=2 SV=1	0.999952	43.4353	8.65e-124	276.95	1;2;3	S	NIPPPLPPKPKFRSPSDDGSGGIRDDGQLSP	_SPS(ph)DDGSGGIRDDGQLSPGVLVR_	3	788.699	0.59432	3.9239	7.2494	4.06	6.5789	3.6036	7.2494
O70405	S774	O70405	Serine/threonine-protein kinase ULK1	Ulk1	>sp|O70405|ULK1_MOUSE Serine/threonine-protein kinase ULK1 OS=Mus musculus GN=Ulk1 PE=1 SV=1	0.999346	33.725	0.00034282	72.935	1	S	PSGATPPQSTRTRMFSVGSSSSLGSTGSSSA	_M(ox)FS(ph)VGSSSSLGSTGSSSAR_	2	944.393	1.5579	3.9236	3.2805			3.9236	3.2805
Q9JLC8-2;Q9JLC8-3;E9QLK5;Q9JLC8;E9QNY8;E9QL60	S1029;1778;1778;1781;1781;1781	Q9JLC8-2	Sacsin	Sacs;Sacs;Sacs;Sacs	>sp|Q9JLC8-2|SACS_MOUSE Isoform 2 of Sacsin OS=Mus musculus GN=Sacs;>sp|Q9JLC8-3|SACS_MOUSE Isoform 3 of Sacsin OS=Mus musculus GN=Sacs;>tr|E9QLK5|E9QLK5_MOUSE Uncharacterized protein OS=Mus musculus GN=Sacs PE=4 SV=1;>sp|Q9JLC8|SACS_MOUSE Sacsin OS=Mus mu	0.999999	60.355	9.11e-12	112.6	1	S	VEEFHHVFRRIADLQSPLFRGPDDDPATLFE	_IADLQS(ph)PLFRGPDDDPATLFEM(ox)AK_	3	915.094	-0.1049	3.9223	4.3207	4.3355	4.9091	3.0143	3.651
Q8BHL3	S693	Q8BHL3	TBC1 domain family member 10B	Tbc1d10b	>sp|Q8BHL3|TB10B_MOUSE TBC1 domain family member 10B OS=Mus musculus GN=Tbc1d10b PE=1 SV=2	0.940822	12.4091	1.14e-80	221.49	2	S	PGAVVIAEGLHPSLPSPTGNSTPLGTSKEIR	_RAS(ph)AGPVPGAVVIAEGLHPSLPS(ph)PTGNSTPLGTSK_	3	1161.57	0.58998	3.9167	7.242	6.1303	10.811	3.5301	6.585
Q8BMN8;Q8BLB7-2;Q8BLB7	T131;584;609	Q8BMN8	Lethal(3)malignant brain tumor-like protein 3	L3mbtl3;L3mbtl3	>tr|Q8BMN8|Q8BMN8_MOUSE Uncharacterized protein OS=Mus musculus GN=L3mbtl3 PE=2 SV=1;>sp|Q8BLB7-2|LMBL3_MOUSE Isoform 2 of Lethal(3)malignant brain tumor-like protein 3 OS=Mus musculus GN=L3mbtl3;>sp|Q8BLB7|LMBL3_MOUSE Lethal(3)malignant brain tumor-like p	0.780503	7.47581	2.14e-05	78.128	2	T	RIFPDRLSGDTSPPTTPSFPRSKRMDTRESS	_IFPDRLSGDT(ph)SPPTT(ph)PSFPR_	3	783.35	-4.4345	3.9132	4.4262	3.1526	3.9098	3.9132	4.4262
P70296;D3Z1V4	S185;207	P70296	Phosphatidylethanolamine-binding protein 1;Hippocampal cholinergic neurostimulating peptide	Pebp1;Pebp1	>sp|P70296|PEBP1_MOUSE Phosphatidylethanolamine-binding protein 1 OS=Mus musculus GN=Pebp1 PE=1 SV=3;>tr|D3Z1V4|D3Z1V4_MOUSE Phosphatidylethanolamine-binding protein 1 OS=Mus musculus GN=Pebp1 PE=4 SV=1	1	86.719	0.000702475	101.48	1	S	QAEWDDYVPKLYEQLSGK_____________	_LYEQLS(ph)GK_	2	509.236	-0.016562	3.9119	3.8973	4.1902	4.1154	3.652	3.6614
Q80ZE3	Y682	Q80ZE3		Siglecg	>tr|Q80ZE3|Q80ZE3_MOUSE Siglec-G OS=Mus musculus GN=Siglecg PE=2 SV=1	0.764606	5.96098	1.09e-18	167.63	1	Y	LRLQETQDPQDTYSDYTEVRVH_________	_LRLQETQDPQDTYSDY(ph)TEVR_	3	846.378	0.51258	3.9063	3.6258					4.2892	3.6052	3.9063	3.6258
Q2TB02	S35	Q2TB02	NF-kappa-B inhibitor delta	Nfkbid	>sp|Q2TB02|IKBD_MOUSE NF-kappa-B inhibitor delta OS=Mus musculus GN=Nfkbid PE=1 SV=2	0.999532	33.3857	2.33e-88	249.24	1;2	S	SWRVSSLPSGSPQLPSPTGPSLETARAHILA	_VSSLPSGS(ph)PQLPS(ph)PTGPSLETAR_	3	809.04	0.679	3.9044	4.4494	4.1207	4.8495	3.8362	4.2968
P49117;G3X9W4	S219;252	P49117	Nuclear receptor subfamily 2 group C member 2	Nr2c2;Nr2c2	>sp|P49117|NR2C2_MOUSE Nuclear receptor subfamily 2 group C member 2 OS=Mus musculus GN=Nr2c2 PE=1 SV=1;>tr|G3X9W4|G3X9W4_MOUSE Nuclear receptor subfamily 2, group C, member 2, isoform CRA_a OS=Mus musculus GN=Nr2c2 PE=3 SV=1	1	66.8162	7.51e-07	127.54	1	S	CAASTEKIYIRKDLRSPLIATPTFVADKDGA	_DLRS(ph)PLIATPTFVADK_	3	608.648	-0.37637	3.9021	3.8232	2.2828	2.618	3.9792	4.7172
Q60769	S220	Q60769	Tumor necrosis factor alpha-induced protein 3	Tnfaip3	>sp|Q60769|TNAP3_MOUSE Tumor necrosis factor alpha-induced protein 3 OS=Mus musculus GN=Tnfaip3 PE=1 SV=2	0.951919	12.9663	1.2e-06	104.94	1	S	RPIIVISDKMLRSLESGSNFAPLKVGGIYLP	_SLES(ph)GSNFAPLK_	2	665.308	0.365	3.9005	5.5367	4.3284	6.0356	3.515	5.079
Q9ER73	S47	Q9ER73	Elongator complex protein 4	Elp4	>sp|Q9ER73|ELP4_MOUSE Elongator complex protein 4 OS=Mus musculus GN=Elp4 PE=2 SV=2	0.999857	39.1706	3.15e-05	86.944	1	S	KGKASGGPGGGPRLLSIAGTRPSVRNGQLLV	_LLS(ph)IAGTRPSVR_	3	450.582	0.59476	3.8996	4.7961	3.8996	4.7961
B1AQJ2;B0QZF8	T518;353	B1AQJ2	Ubiquitin carboxyl-terminal hydrolase 36	Usp36;Usp36	>sp|B1AQJ2|UBP36_MOUSE Ubiquitin carboxyl-terminal hydrolase 36 OS=Mus musculus GN=Usp36 PE=2 SV=1;>tr|B0QZF8|B0QZF8_MOUSE Ubiquitin specific peptidase 36 (Fragment) OS=Mus musculus GN=Usp36 PE=4 SV=1	0.975276	17.67	6.73e-09	103.55	2	T	CAPAKTPAGSPSPRLTPTPTHMPTILDEPGK	_TPAGSPS(ph)PRLT(ph)PTPTHM(ox)PTILDEPGKK_	4	751.358	-0.018057	3.8817	4.8218	3.1624	5.1752	3.8817	4.7711
Q9QZK2-2;Q9QZK2	S164;284	Q9QZK2-2	Breast cancer anti-estrogen resistance protein 3	Bcar3	>sp|Q9QZK2-2|BCAR3_MOUSE Isoform 2 of Breast cancer anti-estrogen resistance protein 3 OS=Mus musculus GN=Bcar3;>sp|Q9QZK2|BCAR3_MOUSE Breast cancer anti-estrogen resistance protein 3 OS=Mus musculus GN=Bcar3 PE=1 SV=1	0.909342	10.0334	2.39e-05	82.349	1	S	EGSLAEGRPDVVKRLSLTTGSSIQAREHSLP	_RLS(ph)LTTGSSIQAR_	3	490.587	0.20222	3.8757	3.2312	3.8757	3.2312
O88286-3;E9QNI7;D3Z195;O88286-2;O88286;E9QLK4;G5E8J8;F6ZBR8	S348;348;348;322;1050;1050;322;209	O88286-3;F6ZBR8	Protein Wiz	Wiz;Wiz;Wiz;Wiz;Wiz;Wiz	>sp|O88286-3|WIZ_MOUSE Isoform 2 of Protein Wiz OS=Mus musculus GN=Wiz;>tr|E9QNI7|E9QNI7_MOUSE Uncharacterized protein OS=Mus musculus GN=Wiz PE=4 SV=1;>tr|D3Z195|D3Z195_MOUSE Uncharacterized protein OS=Mus musculus GN=Wiz PE=4 SV=1;>sp|O88286-2|WIZ_MOUSE	0.828228	6.88233	6.67e-36	192.37	2	S	PEDKSPQLSLSPRPTSPKAQWPQSEDEGPLN	_NPEDKSPQLSLS(ph)PRPTS(ph)PK_	3	746.678	-0.35268	3.8686	3.1026	4.2713	3.2475	3.4738	2.6069
Q5Y5T1-2;Q5Y5T1	S318;330	Q5Y5T1-2	Probable palmitoyltransferase ZDHHC20	Zdhhc20	>sp|Q5Y5T1-2|ZDH20_MOUSE Isoform 2 of Probable palmitoyltransferase ZDHHC20 OS=Mus musculus GN=Zdhhc20;>sp|Q5Y5T1|ZDH20_MOUSE Probable palmitoyltransferase ZDHHC20 OS=Mus musculus GN=Zdhhc20 PE=2 SV=1	0.999998	61.42	2.85e-48	233.56	1;2	S	DPEQASVANQSDYVRSIGSNQPFPIKPLSES	_S(ph)IGS(ph)NQPFPIKPLSESK_	3	663.643	-1.2794	3.8682	3.5788	4.0214	3.8603	3.6334	3.013
Q8BYU9;Q3U1C4	S229;229	Q8BYU9		Secisbp2;Secisbp2	>tr|Q8BYU9|Q8BYU9_MOUSE Uncharacterized protein OS=Mus musculus GN=Secisbp2 PE=2 SV=1;>tr|Q3U1C4|Q3U1C4_MOUSE MCG1271 OS=Mus musculus GN=Secisbp2 PE=2 SV=1	1	121.539	1.61e-122	298.5	1	S	KPEFEFSRLDFPELQSPKNSNMPETQKPPRW	_SASTSKPEFEFSRLDFPELQS(ph)PK_	3	903.093	-1.2503	3.8579	3.5893	4.0583	4.0209	3.647	3.4224
P19973-2;P19973;A2A6J4;A2A6J7	S197;199;191;193	P19973-2	Lymphocyte-specific protein 1	Lsp1;Lsp1;Lsp1	>sp|P19973-2|LSP1_MOUSE Isoform 2 of Lymphocyte-specific protein 1 OS=Mus musculus GN=Lsp1;>sp|P19973|LSP1_MOUSE Lymphocyte-specific protein 1 OS=Mus musculus GN=Lsp1 PE=1 SV=2;>tr|A2A6J4|A2A6J4_MOUSE Lymphocyte specific 1 OS=Mus musculus GN=Lsp1 PE=4 SV=1	0.999973	45.668	0.00119232	55.912	2	S	SPTTKLADRTESLNRSIKKSNSVKKSQPTLP	_TES(ph)LNRS(ph)IKK_	3	445.874	1.0317	3.8559	3.3623	3.7112	3.0567	4.4421	3.5835
Q4VAA2;Q4VAA2-2	S51;51	Q4VAA2	Protein CDV3	Cdv3	>sp|Q4VAA2|CDV3_MOUSE Protein CDV3 OS=Mus musculus GN=Cdv3 PE=1 SV=2;>sp|Q4VAA2-2|CDV3_MOUSE Isoform 2 of Protein CDV3 OS=Mus musculus GN=Cdv3	0.804133	6.42846	7.97e-27	157.75	1	S	GGSSAAAGSRPGDGGSLGSGARSGDGGSLGS	_AANAASGAGGSSAAAGSRPGDGGS(ph)LGSGAR_	3	842.376	0.26209	3.8507	3.4746	4.1844	3.3336	3.5436	3.6214
Q8CH02	S134	Q8CH02	SURP and G-patch domain-containing protein 1	Sugp1	>sp|Q8CH02|SUGP1_MOUSE SURP and G-patch domain-containing protein 1 OS=Mus musculus GN=Sugp1 PE=1 SV=1	0.815962	6.88716	0.00250024	62.94	1	S	KKPLVLSKRTGLGLSSPTGPVKNYSHAKQLP	_RTGLGLSS(ph)PTGPVK_	3	483.92	1.1639	3.8481	6.0268	3.8855	6.0947	3.4213	5.5637
Q8BJ71	S80	Q8BJ71	Nuclear pore complex protein Nup93	Nup93	>sp|Q8BJ71|NUP93_MOUSE Nuclear pore complex protein Nup93 OS=Mus musculus GN=Nup93 PE=2 SV=1	0.999988	49.2096	2.71e-69	240.41	1	S	GSRGLDISHISQRLESLSAATTFEPLEPVKD	_LES(ph)LSAATTFEPLEPVKDTDIQGFLK_	3	977.154	-0.40011	3.8431	3.8417	4.4477	4.4726	2.9855	3.7829
G3UWP0;P48381	S169;169	G3UWP0	Transcription factor RFX3	Rfx3;Rfx3	>tr|G3UWP0|G3UWP0_MOUSE Uncharacterized protein OS=Mus musculus GN=Rfx3 PE=4 SV=1;>sp|P48381|RFX3_MOUSE Transcription factor RFX3 OS=Mus musculus GN=Rfx3 PE=1 SV=2	0.993623	23.3409	1.25e-16	128.71	1	S	ASPATIEMAIETLQKSDGLSTHRSSLLNSHL	_ASPATIEM(ox)AIETLQKS(ph)DGLSTHR_	4	638.807	1.0339	3.8428	1.0617	3.4338	0.75751	4.3157	1.2264
Q8BGT0	S326	Q8BGT0	Osteopetrosis-associated transmembrane protein 1	Ostm1	>sp|Q8BGT0|OSTM1_MOUSE Osteopetrosis-associated transmembrane protein 1 OS=Mus musculus GN=Ostm1 PE=1 SV=1	0.833721	6.78693	2.67e-16	149.8	2	S	SEQKKRKLILPKRLKSSTSFANIQENAT___	_RLKS(ph)S(ph)TSFANIQENAT_	3	642.95	-0.80288	3.8409	3.1048	3.8409	3.1048	3.1747	3.1314
Q2TB02	S30	Q2TB02	NF-kappa-B inhibitor delta	Nfkbid	>sp|Q2TB02|IKBD_MOUSE NF-kappa-B inhibitor delta OS=Mus musculus GN=Nfkbid PE=1 SV=2	0.999849	38.2714	6.46e-61	228.61	1;2	S	LSQVGSWRVSSLPSGSPQLPSPTGPSLETAR	_VSSLPSGS(ph)PQLPS(ph)PTGPSLETAR_	2	1213.06	0.33518	3.8404	4.4641	3.8404	4.4641	6.8789	9.7788
Q6QI06;Q6QI06-2	S1395;1243	Q6QI06	Rapamycin-insensitive companion of mTOR	Rictor	>sp|Q6QI06|RICTR_MOUSE Rapamycin-insensitive companion of mTOR OS=Mus musculus GN=Rictor PE=1 SV=2;>sp|Q6QI06-2|RICTR_MOUSE Isoform 2 of Rapamycin-insensitive companion of mTOR OS=Mus musculus GN=Rictor	1	66.024	3.49e-33	193.97	2	S	MKALSYASLDKEDLLSPINHNTLQRSSSVRS	_ALSYAS(ph)LDKEDLLS(ph)PINHNTLQR_	3	920.1	0.0014779	3.8307	4.213	3.123	2.8747	4.2034	4.5655
Q9CX66	S66	Q9CX66	Uncharacterized protein C12orf45 homolog	D10Wsu102e	>sp|Q9CX66|CL045_MOUSE Uncharacterized protein C12orf45 homolog OS=Mus musculus GN=D10Wsu102e PE=2 SV=1	1	101.713	8.4e-14	142.4	1	S	HPRKTSTLQTVRMQRSPLLDQVQAFLPQMAQ	_S(ph)PLLDQVQAFLPQM(ox)AQANEK_	3	775.371	0.93812	3.829	4.657	3.829	4.657	3.7469	4.67
Q9DBR7;Q9DBR7-2	S542;542	Q9DBR7	Protein phosphatase 1 regulatory subunit 12A	Ppp1r12a	>sp|Q9DBR7|MYPT1_MOUSE Protein phosphatase 1 regulatory subunit 12A OS=Mus musculus GN=Ppp1r12a PE=1 SV=2;>sp|Q9DBR7-2|MYPT1_MOUSE Isoform 2 of Protein phosphatase 1 regulatory subunit 12A OS=Mus musculus GN=Ppp1r12a	0.993354	21.7467	0.000775756	87.447	1	S	SYTRRKWEDDLKKNSSINEGSTYHRSCSFGR	_NSS(ph)INEGSTYHR_	2	722.796	-2.2106	3.8265	3.5647	3.9318	3.3668	3.6218	3.6625
Q4V9W2	S97	Q4V9W2	Protein SREK1IP1	Srek1ip1	>sp|Q4V9W2|SR1IP_MOUSE Protein SREK1IP1 OS=Mus musculus GN=Srek1ip1 PE=2 SV=1	0.974247	17.8122	4.23e-07	102.67	2	S	REKIKLKKRRKRSYSSATEEDSAKQKKQKYQ	_RSYS(ph)S(ph)ATEEDSAK_	2	795.79	1.0364	3.8204	2.7116	3.835	2.8325	3.2826	2.0817
E9Q1V5;E9Q914;Q6ZPR5-3;Q6ZPR5-2;Q6ZPR5-4;Q6ZPR5;Q6ZPR5-5	T148;221;221;221;221;221;64	E9Q1V5	Sphingomyelin phosphodiesterase 4	Smpd4;Smpd4;Smpd4	>tr|E9Q1V5|E9Q1V5_MOUSE Uncharacterized protein OS=Mus musculus GN=Smpd4 PE=4 SV=1;>tr|E9Q914|E9Q914_MOUSE Uncharacterized protein OS=Mus musculus GN=Smpd4 PE=4 SV=1;>sp|Q6ZPR5-3|NSMA3_MOUSE Isoform 3 of Sphingomyelin phosphodiesterase 4 OS=Mus musculus GN	1	68.5659	2.44e-05	129.2	1	T	LCSSPGGSSPSPAPRTPAMPFASYGLHTSLL	_T(ph)PAM(ox)PFASYGLHTSLLK_	3	643.978	1.0263	3.8161	5.9785	3.4759	5.0199	4.1896	6.857
Q5SWU9;E9PUB1;Q5SWU9-2	S23;60;61	Q5SWU9	Acetyl-CoA carboxylase 1;Biotin carboxylase	Acaca;Acaca	>sp|Q5SWU9|ACACA_MOUSE Acetyl-CoA carboxylase 1 OS=Mus musculus GN=Acaca PE=1 SV=1;>tr|E9PUB1|E9PUB1_MOUSE Uncharacterized protein OS=Mus musculus GN=Acaca PE=4 SV=1;>sp|Q5SWU9-2|ACACA_MOUSE Isoform 2 of Acetyl-CoA carboxylase 1 OS=Mus musculus GN=Acaca	1	79.2965	1.3e-185	322.7	1;2;3	S	AKTLELNQHSRFIIGSVSEDNSEDEISNLVK	_FIIGS(ph)VS(ph)EDNS(ph)EDEISNLVK_	2	1217.99	1.8426	3.8111	3.6788	3.977	3.8673	3.4318	3.4994
Q68ED3;F8WI26;E9QJT6	S44;91;91	Q68ED3	PAP-associated domain-containing protein 5	Papd5;Papd5;Papd5	>sp|Q68ED3|PAPD5_MOUSE PAP-associated domain-containing protein 5 OS=Mus musculus GN=Papd5 PE=2 SV=2;>tr|F8WI26|F8WI26_MOUSE PAP-associated domain-containing 5 OS=Mus musculus GN=Papd5 PE=4 SV=1;>tr|E9QJT6|E9QJT6_MOUSE Uncharacterized protein OS=Mus muscul	0.976194	16.564	2.57e-14	92.819	2;3	S	NNNNHHQPAAWARRASAGPSASPVPSAPSSP	_RAS(ph)AGPSASPVPSAPS(ph)SPRPAAALPASESTDPASGSSNK_	4	945.183	-1.0834	3.8098	3.4478	3.6913	3.1864	4.073	3.5959
Q99N57;Q99N57-2;F6TUC4	S252;252;59	Q99N57	RAF proto-oncogene serine/threonine-protein kinase	Raf1;Raf1	>sp|Q99N57|RAF1_MOUSE RAF proto-oncogene serine/threonine-protein kinase OS=Mus musculus GN=Raf1 PE=1 SV=2;>sp|Q99N57-2|RAF1_MOUSE Isoform 2 of RAF proto-oncogene serine/threonine-protein kinase OS=Mus musculus GN=Raf1;>tr|F6TUC4|F6TUC4_MOUSE V-raf-leukemi	0.997298	25.6798	1.45e-54	203.34	1;2;3	S	AFTFNTSSPSSEGSLSQRQRSTSTPNVHMVS	_YSTPHAFTFNTSSPSSEGSLS(ph)QR_	3	856.706	0.50652	3.806	3.8246	3.806	3.8246	3.9746	3.9709
Q4V9W2	S94	Q4V9W2	Protein SREK1IP1	Srek1ip1	>sp|Q4V9W2|SR1IP_MOUSE Protein SREK1IP1 OS=Mus musculus GN=Srek1ip1 PE=2 SV=1	0.946841	15.2057	4.23e-07	102.67	2	S	EKSREKIKLKKRRKRSYSSATEEDSAKQKKQ	_KRS(ph)YSS(ph)ATEEDSAK_	3	573.561	2.787	3.8058	2.8325	3.851	2.8969	3.2826	2.6776
Q01853	S765	Q01853	Transitional endoplasmic reticulum ATPase	Vcp	>sp|Q01853|TERA_MOUSE Transitional endoplasmic reticulum ATPase OS=Mus musculus GN=Vcp PE=1 SV=4	1	70.6712	2.29e-05	104.26	1	S	NDIRKYEMFAQTLQQSRGFGSFRFPSGNQGG	_KYEM(ox)FAQTLQQS(ph)R_	3	575.927	0.46573	3.8019	2.7848	3.7322	2.4883	3.8019	3.3604
Q9JHL0	S95	Q9JHL0	Linker for activation of T-cells family member 2	Lat2	>sp|Q9JHL0|NTAL_MOUSE Linker for activation of T-cells family member 2 OS=Mus musculus GN=Lat2 PE=1 SV=1	1	95.9513	9.45e-29	205.9	1;2	S	ERKNKMLFSHLEGPESPRYQNFYKGSNQEPD	_MLFSHLEGPES(ph)PRY(ph)QNFYK_	3	835.023	-0.099914	3.8019	3.7195	3.8192	3.7079	3.763	3.7892	126.76	99.458	88.245	69.757
O70445	T381	O70445	BRCA1-associated RING domain protein 1	Bard1	>sp|O70445|BARD1_MOUSE BRCA1-associated RING domain protein 1 OS=Mus musculus GN=Bard1 PE=2 SV=1	1	78.7952	1.48e-39	188.36	2;3;4;5	T	RKSNASDDPLSLSPGTPPPLLNNSTHRQMMS	_RKS(ph)NASDDPLSLS(ph)PGT(ph)PPPLLNNSTHR_	4	778.598	0.15601	3.7904	2.7129	5.7842	2.8828	1.5127	0.76403
B9EKI3;D6RJK7	T360;360	B9EKI3	TATA element modulatory factor	Tmf1;Tmf1	>sp|B9EKI3|TMF1_MOUSE TATA element modulatory factor OS=Mus musculus GN=Tmf1 PE=1 SV=2;>tr|D6RJK7|D6RJK7_MOUSE Uncharacterized protein OS=Mus musculus GN=Tmf1 PE=4 SV=1	0.814554	5.11294	1.23e-05	85.45	2	T	PGKGYALVPIIVSPSTPKTKVVESTEENAEE	_GYALVPIIVS(ph)PST(ph)PK_	3	567.947	-0.68134	3.7829	10.185	0.90765	2.6007	3.7829	10.185
D3Z0V2;Q9ES28-8;Q9ES28-4;Q9ES28-3;Q9ES28-2;Q9ES28-7;Q9ES28;Q9ES28-6;Q9ES28-5	S441;516;621;598;673;621;673;621;673	D3Z0V2	Rho guanine nucleotide exchange factor 7	Arhgef7;Arhgef7	>tr|D3Z0V2|D3Z0V2_MOUSE Uncharacterized protein OS=Mus musculus GN=Arhgef7 PE=4 SV=1;>sp|Q9ES28-8|ARHG7_MOUSE Isoform H of Rho guanine nucleotide exchange factor 7 OS=Mus musculus GN=Arhgef7;>sp|Q9ES28-4|ARHG7_MOUSE Isoform D of Rho guanine nucleotide exch	1	47.3013	0.000309404	73.802	1	S	TMKKLLPKRKPERKPSDEEFAVRKSTAALEE	_KPS(ph)DEEFAVRK_	3	462.554	1.2337	3.7817	4.4842	3.8445	4.619	3.3252	4.0192
Q8CI95;G5E8A0	S177;183	Q8CI95	Oxysterol-binding protein-related protein 11;Oxysterol-binding protein	Osbpl11;Osbpl11	>sp|Q8CI95|OSB11_MOUSE Oxysterol-binding protein-related protein 11 OS=Mus musculus GN=Osbpl11 PE=1 SV=2;>tr|G5E8A0|G5E8A0_MOUSE Oxysterol-binding protein OS=Mus musculus GN=Osbpl11 PE=3 SV=1	0.999502	33.0263	2.01e-106	273.32	1;2	S	HTEAIGKNNPPLKSRSFSLASSGNSPISQRR	_S(ph)FSLASSGNSPISQR_	2	809.367	-0.29188	3.7806	3.0543	3.3828	3.0348	4.2804	3.8934
Q3THJ3	S55	Q3THJ3	Probable RNA-binding protein EIF1AD	Eif1ad	>sp|Q3THJ3|EIF1A_MOUSE Probable RNA-binding protein EIF1AD OS=Mus musculus GN=Eif1ad PE=2 SV=2	0.999999	62.0475	0.000147729	127.83	1	S	EVETAQGQRFLVSMPSKYRKNIWIKRGDFLI	_FLVSM(ox)PS(ph)K_	2	502.73	-0.30236	3.777	4.368	3.6957	4.3238	3.8905	4.4916
B0V2M3;B8JJA0;E9QLT2;Q99PP2;G3X980;Q99PP2-2	S239;239;27;66;27;66	B0V2M3	Zinc finger protein 318	Zfp318;Zfp318;Zfp318;Znf318;Zfp318	>tr|B0V2M3|B0V2M3_MOUSE Uncharacterized protein OS=Mus musculus GN=Zfp318 PE=4 SV=1;>tr|B8JJA0|B8JJA0_MOUSE Uncharacterized protein OS=Mus musculus GN=Zfp318 PE=4 SV=1;>tr|E9QLT2|E9QLT2_MOUSE Uncharacterized protein OS=Mus musculus GN=Zfp318 PE=4 SV=1;>sp|	0.999931	41.5862	1.85e-05	85.337	2	S	FTRSSQCSRGLERYISREEGPLSPFLGQLDE	_YIS(ph)REEGPLS(ph)PFLGQLDEDYR_	3	882.05	1.3417	3.7755	3.3573	4.4975	3.7243	2.5816	2.7939
B0V2M3;B8JJA0;E9QLT2;Q99PP2;G3X980;Q99PP2-2	S246;246;34;73;34;73	B0V2M3	Zinc finger protein 318	Zfp318;Zfp318;Zfp318;Znf318;Zfp318	>tr|B0V2M3|B0V2M3_MOUSE Uncharacterized protein OS=Mus musculus GN=Zfp318 PE=4 SV=1;>tr|B8JJA0|B8JJA0_MOUSE Uncharacterized protein OS=Mus musculus GN=Zfp318 PE=4 SV=1;>tr|E9QLT2|E9QLT2_MOUSE Uncharacterized protein OS=Mus musculus GN=Zfp318 PE=4 SV=1;>sp|	0.999997	55.2833	1.85e-05	85.337	2	S	SRGLERYISREEGPLSPFLGQLDEDYRTRET	_YIS(ph)REEGPLS(ph)PFLGQLDEDYR_	3	882.05	0.70492	3.7755	3.3573	4.4975	3.7243	2.5816	2.7939
Q8BJ05;Q8BJ05-2;Q8BJ05-3	S309;309;309	Q8BJ05	Zinc finger CCCH domain-containing protein 14	Zc3h14	>sp|Q8BJ05|ZC3HE_MOUSE Zinc finger CCCH domain-containing protein 14 OS=Mus musculus GN=Zc3h14 PE=1 SV=1;>sp|Q8BJ05-2|ZC3HE_MOUSE Isoform 2 of Zinc finger CCCH domain-containing protein 14 OS=Mus musculus GN=Zc3h14;>sp|Q8BJ05-3|ZC3HE_MOUSE Isoform 3 of Zin	1	87.6684	8.53e-60	218.25	1	S	RKLPVVSSVVKVKRFSHDGEEEEEDEDYGTR	_VKRFS(ph)HDGEEEEEDEDYGTR_	4	627.505	-1.2014	3.7752	6.1755	4.4086	7.6535	3.3974	5.5714
E9QM38;P55012	S934;933	E9QM38	Solute carrier family 12 member 2	Slc12a2;Slc12a2	>tr|E9QM38|E9QM38_MOUSE Uncharacterized protein OS=Mus musculus GN=Slc12a2 PE=4 SV=1;>sp|P55012|S12A2_MOUSE Solute carrier family 12 member 2 OS=Mus musculus GN=Slc12a2 PE=1 SV=2	0.804732	6.15019	2.01e-16	161.58	1	S	GLDISHLQGQEELLSSQEKSPGTKDVVVNVD	_EGLDISHLQGQEELLSS(ph)QEK_	3	774.028	4.3149	3.7692	3.259	2.6599	3.0983	3.7692	3.259
Q9ESD6-2;Q9ESD6	S5;5	Q9ESD6-2	CKLF-like MARVEL transmembrane domain-containing protein 7	Cmtm7	>sp|Q9ESD6-2|CKLF7_MOUSE Isoform 2 of CKLF-like MARVEL transmembrane domain-containing protein 7 OS=Mus musculus GN=Cmtm7;>sp|Q9ESD6|CKLF7_MOUSE CKLF-like MARVEL transmembrane domain-containing protein 7 OS=Mus musculus GN=Cmtm7 PE=2 SV=1	0.999507	33.0654	0.000757948	98.754	1	S	___________MSHGSGLVRTTCSSGGALGP	_(ac)SHGS(ph)GLVR_	2	467.711	-1.0786	3.7675	3.3969	3.7675	3.3969	3.769	3.5037
Q91ZR1	S193	Q91ZR1	Ras-related protein Rab-4B	Rab4b	>sp|Q91ZR1|RAB4B_MOUSE Ras-related protein Rab-4B OS=Mus musculus GN=Rab4b PE=2 SV=2	1	86.7179	2.26e-33	182.09	1	S	LDPERMGSGIQYGDISLRQLRQPRSAQAVAP	_M(ox)GSGIQYGDIS(ph)LR_	2	746.829	-0.038401	3.7647	3.8315	3.9113	3.8519	3.0264	3.5646
Q91YK2	S697	Q91YK2	Ribosomal RNA processing protein 1 homolog B	Rrp1b	>sp|Q91YK2|RRP1B_MOUSE Ribosomal RNA processing protein 1 homolog B OS=Mus musculus GN=Rrp1b PE=2 SV=2	0.82999	7.17395	5.54e-14	153.12	2	S	NPEQRPLHGVLKTATSSPASTPLSPMRLPAT	_TATS(ph)SPASTPLS(ph)PM(ox)RLPATTPK_	3	796.702	0.10117	3.7635	6.3015	3.7635	6.3015	3.4198	5.958
Q8K1B8	S8	Q8K1B8	Fermitin family homolog 3	Fermt3	>sp|Q8K1B8|URP2_MOUSE Fermitin family homolog 3 OS=Mus musculus GN=Fermt3 PE=1 SV=1	0.998711	28.8918	6.21e-05	111.77	1	S	________MAGMKTASGDYIDSSWELRVFVG	_TAS(ph)GDYIDSSWELR_	2	840.351	1.8342	3.7634	23.508	4.2874	27.082	3.3034	20.405
P50580	S363	P50580	Proliferation-associated protein 2G4	Pa2g4	>sp|P50580|PA2G4_MOUSE Proliferation-associated protein 2G4 OS=Mus musculus GN=Pa2g4 PE=1 SV=3	0.953975	13.9848	1.42e-06	138.71	1;2	S	EVQDAELKALLQSSASRKTQKKKKKKASKTV	_ALLQSSAS(ph)RK_	3	380.864	0.14774	3.7609	4.6537	3.9387	4.5762	3.5925	4.8089
Q8BZ32;D6REV1;B2RUG8	S590;590;638	Q8BZ32	Putative Polycomb group protein ASXL2	Asxl2;Asxl2;Asxl2	>sp|Q8BZ32|ASXL2_MOUSE Putative Polycomb group protein ASXL2 OS=Mus musculus GN=Asxl2 PE=2 SV=1;>tr|D6REV1|D6REV1_MOUSE Additional sex combs-like 2 (Drosophila) OS=Mus musculus GN=Asxl2 PE=4 SV=2;>tr|B2RUG8|B2RUG8_MOUSE Additional sex combs-like 2 (Drosoph	0.999726	36.5981	1.86e-20	151.58	1	S	PVSRISPMLFSTSQVSPRARFPISITSPYRT	_ISPM(ox)LFSTSQVS(ph)PR_	2	823.386	2.0205	3.7582	3.5844	3.916	2.756	3.7582	3.5844
Q8C708	S212	Q8C708	Transmembrane protein C16orf54 homolog		>sp|Q8C708|CP054_MOUSE Transmembrane protein C16orf54 homolog OS=Mus musculus PE=1 SV=1	1	106.734	1.95e-07	131.66	1	S	EPDWGLQPRVTLEQISAFWKREGRTSVGF__	_VTLEQIS(ph)AFWK_	2	701.344	-2.0946	3.7559	3.9862	3.1676	2.8083	3.9323	4.0084
Q9Z2B9	S365	Q9Z2B9	Ribosomal protein S6 kinase alpha-4	Rps6ka4	>sp|Q9Z2B9|KS6A4_MOUSE Ribosomal protein S6 kinase alpha-4 OS=Mus musculus GN=Rps6ka4 PE=1 SV=2	1	68.7967	4.23e-16	111.26	2	S	PGDPRIFQGYSFVAPSILFDHNNAVMADVLQ	_IFQGYS(ph)FVAPS(ph)ILFDHNNAVM(ox)ADVLQAPGAGYRPGR_	4	1014.47	0.26523	3.7414	4.272	3.3604	3.8614	4.2556	4.7133
D3Z4C0	S659	D3Z4C0		Farp2	>tr|D3Z4C0|D3Z4C0_MOUSE Uncharacterized protein OS=Mus musculus GN=Farp2 PE=4 SV=1	0.981713	18.7183	1.77e-16	179.5	1	S	LFEVKAQASLMQSLLSPSETSSLRNNQSENS	_AQASLMQSLLS(ph)PSETSSLR_	2	1043.5	-0.068656	3.7406	3.4443	8.153	7.0187	2.3127	2.5129
P97434-3;P97434-2;Q5SWZ5;F6S5I0;P97434-4;P97434;P97434-5;F6RND9;E9PZ80	S581;617;581;428;579;617;622;603;140	P97434-3	Myosin phosphatase Rho-interacting protein	Mprip;Mprip;Mprip;Mprip;Mprip	>sp|P97434-3|MPRIP_MOUSE Isoform 3 of Myosin phosphatase Rho-interacting protein OS=Mus musculus GN=Mprip;>sp|P97434-2|MPRIP_MOUSE Isoform 2 of Myosin phosphatase Rho-interacting protein OS=Mus musculus GN=Mprip;>tr|Q5SWZ5|Q5SWZ5_MOUSE Myosin phosphatase R	1	75.5324	2.27e-12	136.62	1;2	S	GPGMEDTALRMDIDRSPGLLGTPDLKTQNVH	_M(ox)DIDRS(ph)PGLLGTPDLK_	3	608.625	-0.18025	3.7383	3.9652	3.9985	3.9937	3.5129	3.8124
Q8BH50-2;Q8BH50;Q0VAW6;F6ZUQ0;G8JL48	S143;143;143;23;63	Q8BH50-2	Uncharacterized protein C18orf25 homolog	8030462N17Rik;8030462N17Rik;8030462N17Rik	>sp|Q8BH50-2|CR025_MOUSE Isoform 2 of Uncharacterized protein C18orf25 homolog OS=Mus musculus;>sp|Q8BH50|CR025_MOUSE Uncharacterized protein C18orf25 homolog OS=Mus musculus PE=2 SV=1;>tr|Q0VAW6|Q0VAW6_MOUSE RIKEN cDNA 8030462N17, isoform CRA_a OS=Mus mus	0.990376	20.7058	1.77e-05	85.937	2	S	TSGVSGATVGRKSRRSRSESETSTMAAKKNR	_S(ph)RS(ph)ESETSTMAAK_	2	772.789	-1.0194	3.7371	7.6231	3.8679	6.891	3.7371	7.6231
E9QKG6;Q99NH0;Q99NH0-2;Q99NH0-3;E9Q804	S152;152;11;152;151	E9QKG6	Ankyrin repeat domain-containing protein 17	Ankrd17;Ankrd17;Ankrd17	>tr|E9QKG6|E9QKG6_MOUSE Uncharacterized protein OS=Mus musculus GN=Ankrd17 PE=4 SV=1;>sp|Q99NH0|ANR17_MOUSE Ankyrin repeat domain-containing protein 17 OS=Mus musculus GN=Ankrd17 PE=1 SV=2;>sp|Q99NH0-2|ANR17_MOUSE Isoform 2 of Ankyrin repeat domain-contain	0.999603	34.009	3.7e-40	185.74	1	S	DLENPMLETASKLLLSGTADGADLRTVDPET	_LLLS(ph)GTADGADLR_	2	691.34	-0.182	3.7304	0.90451	3.777	0.81235	3.6844	1.0071
E9Q6L4;F6QUA9;Q60949-2;Q60949;D6RGQ5	T370;499;499;499;499	E9Q6L4	TBC1 domain family member 1	Tbc1d1;Tbc1d1;Tbc1d1;Tbc1d1	>tr|E9Q6L4|E9Q6L4_MOUSE Uncharacterized protein OS=Mus musculus GN=Tbc1d1 PE=4 SV=1;>tr|F6QUA9|F6QUA9_MOUSE Uncharacterized protein OS=Mus musculus GN=Tbc1d1 PE=4 SV=2;>sp|Q60949-2|TBCD1_MOUSE Isoform 2 of TBC1 domain family member 1 OS=Mus musculus GN=Tbc	0.856403	7.75551	5.5e-05	133.48	1	T	RFRLDSLKNRAKRSLTESLESILSRGNKARG	_SLT(ph)ESLESILSR_	2	707.845	-1.174	3.7171	3.5228	3.6637	3.2133	3.7171	3.801
Q3USJ8-3;Q3USJ8;Q3USJ8-2	S679;693;717	Q3USJ8-3	FCH and double SH3 domains protein 2	Fchsd2	>sp|Q3USJ8-3|FCSD2_MOUSE Isoform 3 of FCH and double SH3 domains protein 2 OS=Mus musculus GN=Fchsd2;>sp|Q3USJ8|FCSD2_MOUSE FCH and double SH3 domains protein 2 OS=Mus musculus GN=Fchsd2 PE=1 SV=2;>sp|Q3USJ8-2|FCSD2_MOUSE Isoform 2 of FCH and double SH3 do	0.987278	19.7211	1.07e-14	121.62	2	S	FPRSPSANENSLHAESPGFSQASRQTPDTSY	_SSQFFPRS(ph)PSANENSLHAES(ph)PGFSQASR_	4	796.34	3.3801	3.7161	5.4503			3.7161	5.4503
Q8VHR5	S487	Q8VHR5	Transcriptional repressor p66-beta	Gatad2b	>sp|Q8VHR5|P66B_MOUSE Transcriptional repressor p66-beta OS=Mus musculus GN=Gatad2b PE=1 SV=1	0.998807	30.0461	1.78e-35	192.62	1	S	QEQEIEQRLQQQAALSPTTAPAVSSVSKQET	_LQQQAALS(ph)PTTAPAVSSVSK_	2	1032.52	0.35059	3.7148	4.0037	3.7269	4.0629	3.688	3.9672
Q5SSH7-2;Q5SSH7;E9Q5W5	S1538;1538;1538	Q5SSH7-2	Zinc finger ZZ-type and EF-hand domain-containing protein 1	Zzef1;Zzef1	>sp|Q5SSH7-2|ZZEF1_MOUSE Isoform 2 of Zinc finger ZZ-type and EF-hand domain-containing protein 1 OS=Mus musculus GN=Zzef1;>sp|Q5SSH7|ZZEF1_MOUSE Zinc finger ZZ-type and EF-hand domain-containing protein 1 OS=Mus musculus GN=Zzef1 PE=1 SV=2;>tr|E9Q5W5|E9Q5	1	70.868	3.75e-27	172.32	2	S	RPPFTRGRLRLLSFRSMEETRPVPTVKEKYP	_LLS(ph)FRS(ph)MEETRPVPTVK_	3	717.342	-0.065864	3.7079	3.9243	3.7286	3.8163	3.6334	3.9459
Q9D456;Q8VED8	S300;317	Q9D456	Protein FAM54A	Fam54a;Fam54a	>tr|Q9D456|Q9D456_MOUSE Uncharacterized protein OS=Mus musculus GN=Fam54a PE=2 SV=1;>sp|Q8VED8|FA54A_MOUSE Protein FAM54A OS=Mus musculus GN=Fam54a PE=2 SV=2	1	74.0126	3.85e-06	130.83	1;2	S	ERSPGGRPVQKRKRRSSEWDPVSLISNALKQ	_RRS(ph)S(ph)EWDPVSLISNALK_	3	706.664	0.25054	3.7015	3.0487			3.7015	3.0487
Q9D456;Q8VED8	S301;318	Q9D456	Protein FAM54A	Fam54a;Fam54a	>tr|Q9D456|Q9D456_MOUSE Uncharacterized protein OS=Mus musculus GN=Fam54a PE=2 SV=1;>sp|Q8VED8|FA54A_MOUSE Protein FAM54A OS=Mus musculus GN=Fam54a PE=2 SV=2	1	71.2908	3.85e-06	130.83	1;2	S	RSPGGRPVQKRKRRSSEWDPVSLISNALKQK	_RRS(ph)S(ph)EWDPVSLISNALK_	3	706.664	0.25054	3.7015	3.0487			3.7015	3.0487
Q9DAM7	S107	Q9DAM7	UPF0444 transmembrane protein C12orf23 homolog		>sp|Q9DAM7|CL023_MOUSE UPF0444 transmembrane protein C12orf23 homolog OS=Mus musculus PE=2 SV=1	0.999774	36.5487	4.77e-08	76.979	1	S	GVTAVGSAVVNKVPLSGKKKDKSD_______	_GGVSAVAGGVTAVGSAVVNKVPLS(ph)GK_	3	787.756	1.937	3.6985	3.5137	3.3664	2.6411	4.0634	4.6748
Q8BVU0;E9QAU9;B7ZWM8;B2RXP1;F6TPH7;F6YZL6	S415;415;415;415;48;38	Q8BVU0	Leucine-rich repeat and calponin homology domain-containing protein 3	Lrch3;Lrch3;Lrch3;Lrch3;Lrch3;Lrch3	>sp|Q8BVU0|LRCH3_MOUSE Leucine-rich repeat and calponin homology domain-containing protein 3 OS=Mus musculus GN=Lrch3 PE=2 SV=3;>tr|E9QAU9|E9QAU9_MOUSE Leucine-rich repeats and calponin homology (CH) domain-containing 3 OS=Mus musculus GN=Lrch3 PE=4 SV=1;>	1	43.476	0.00254292	43.476	2	S	SLSSQFMAYIEQRRISHEVSPVKPIAVREFQ	_RIS(ph)HEVS(ph)PVKPIAVR_	4	462.738	0.17471	3.6971	3.6702			3.6971	3.6702
Q8BVU0;E9QAU9;B7ZWM8;B2RXP1;F6TPH7;F6YZL6	S419;419;419;419;52;42	Q8BVU0	Leucine-rich repeat and calponin homology domain-containing protein 3	Lrch3;Lrch3;Lrch3;Lrch3;Lrch3;Lrch3	>sp|Q8BVU0|LRCH3_MOUSE Leucine-rich repeat and calponin homology domain-containing protein 3 OS=Mus musculus GN=Lrch3 PE=2 SV=3;>tr|E9QAU9|E9QAU9_MOUSE Leucine-rich repeats and calponin homology (CH) domain-containing 3 OS=Mus musculus GN=Lrch3 PE=4 SV=1;>	1	43.476	0.00254292	43.476	2	S	QFMAYIEQRRISHEVSPVKPIAVREFQKTED	_RIS(ph)HEVS(ph)PVKPIAVR_	4	462.738	0.17471	3.6971	3.6702			3.6971	3.6702
F8VQ54;Q8R418;G3UW33;F7D1A4	S1456;1466;1466;1025	F8VQ54	Endoribonuclease Dicer	Dicer1;Dicer1;Dicer1;Dicer1	>tr|F8VQ54|F8VQ54_MOUSE Uncharacterized protein OS=Mus musculus GN=Dicer1 PE=4 SV=1;>sp|Q8R418|DICER_MOUSE Endoribonuclease Dicer OS=Mus musculus GN=Dicer1 PE=1 SV=3;>tr|G3UW33|G3UW33_MOUSE Dicer1, Dcr-1 homolog (Drosophila), isoform CRA_a (Fragment) OS=Mu	0.999588	34.81	1.42e-11	126.09	1	S	SMLMGSGAFVRKISLSPFSASDSAYEWKMPK	_ISLS(ph)PFSASDSAYEWK_	2	934.411	0.52883	3.6959	3.4439	4.3496	3.5758	3.1405	3.3168
B0QZH9;Q8BSN5;Q8BSN5-3;Q8BSN5-2	S140;150;20;83	B0QZH9	PHD finger protein 23	Phf23;Phf23	>tr|B0QZH9|B0QZH9_MOUSE PHD finger protein 23 (Fragment) OS=Mus musculus GN=Phf23 PE=4 SV=1;>sp|Q8BSN5|PHF23_MOUSE PHD finger protein 23 OS=Mus musculus GN=Phf23 PE=2 SV=2;>sp|Q8BSN5-3|PHF23_MOUSE Isoform 3 of PHD finger protein 23 OS=Mus musculus GN=Phf23	0.998265	28.8157	1.55e-62	193.16	1;2	S	DSLFDLDGPKVASPLSPTSLTHTSRPPAALA	_VASPLS(ph)PTSLTHTSRPPAALAPVPLSQGDLSQPR_	3	1176.95	-0.24866	3.6951	3.5933	3.6951	3.5619	3.8209	3.6064
Q99K01;Q99K01-2;E9Q8P7;Q99K01-4;Q99K01-3	T691;691;691;691;691	Q99K01	Pyridoxal-dependent decarboxylase domain-containing protein 1	Pdxdc1;Pdxdc1	>sp|Q99K01|PDXD1_MOUSE Pyridoxal-dependent decarboxylase domain-containing protein 1 OS=Mus musculus GN=Pdxdc1 PE=1 SV=2;>sp|Q99K01-2|PDXD1_MOUSE Isoform 2 of Pyridoxal-dependent decarboxylase domain-containing protein 1 OS=Mus musculus GN=Pdxdc1;>tr|E9Q8P	0.999971	45.3873	2.95e-74	235.76	1;2	T	TYVHKVQGTGVTPPPTPLGTRSKQRLPGQKP	_VQGTGVT(ph)PPPT(ph)PLGTR_	2	869.402	-0.19544	3.6941	3.1065	2.123	1.9385	3.6941	3.1065
Q9ERU9	T2342	Q9ERU9	E3 SUMO-protein ligase RanBP2;Putative peptidyl-prolyl cis-trans isomerase	Ranbp2	>sp|Q9ERU9|RBP2_MOUSE E3 SUMO-protein ligase RanBP2 OS=Mus musculus GN=Ranbp2 PE=1 SV=2	0.796963	6.26246	3.59e-58	211.04	1;2	T	DTTSEAGETSSTSETTPKAVVSPPKFVFGSE	_ERTDLTQGDEVIDTTSEAGETSSTSETT(ph)PK_	3	1089.14	-0.53881	3.6927	3.7907	3.6927	3.7907	3.7183	3.7336
P29351;P29351-2;G3UXM2	S32;34;32	P29351	Tyrosine-protein phosphatase non-receptor type 6	Ptpn6;Ptpn6	>sp|P29351|PTN6_MOUSE Tyrosine-protein phosphatase non-receptor type 6 OS=Mus musculus GN=Ptpn6 PE=1 SV=2;>sp|P29351-2|PTN6_MOUSE Isoform 2 of Tyrosine-protein phosphatase non-receptor type 6 OS=Mus musculus GN=Ptpn6;>tr|G3UXM2|G3UXM2_MOUSE Protein tyrosin	0.999964	44.4963	4.88e-05	82.651	1	S	LLKGRGVPGSFLARPSRKNQGDFSLSVRVDD	_GVPGSFLARPS(ph)R_	3	441.89	-0.65685	3.6887	4.59	3.5843	4.2331	3.8187	4.9771
G3X9B8;O70318;Q811B2;G3X991;Q80UE5;Q80UE4;E9Q4H2	S395;395;395;395;395;395;265	G3X9B8;Q80UE5	Band 4.1-like protein 2	Epb4.1l2;Epb41l2;Epb4.1l2;Epb4.1l2;Epb4.1l2;Epb4.1l2;Epb4.1l2	>tr|G3X9B8|G3X9B8_MOUSE Erythrocyte protein band 4.1-like 2, isoform CRA_b OS=Mus musculus GN=Epb4.1l2 PE=4 SV=1;>sp|O70318|E41L2_MOUSE Band 4.1-like protein 2 OS=Mus musculus GN=Epb41l2 PE=1 SV=1;>tr|Q811B2|Q811B2_MOUSE Protein 4.1G OS=Mus musculus GN=Epb	0.991927	20.8947	0.00130141	54.768	1	S	PAQADSQFLENAKRLSMYGVDLHHAKDSEGV	_RLS(ph)M(ox)YGVDLHHAK_	4	406.443	0.63222	3.6828	4.1643	3.6828	3.9323	3.6872	4.3258
Q68FD5;Q5SXR6	S1229;1233	Q68FD5	Clathrin heavy chain 1	Cltc;Cltc	>sp|Q68FD5|CLH_MOUSE Clathrin heavy chain 1 OS=Mus musculus GN=Cltc PE=1 SV=3;>tr|Q5SXR6|Q5SXR6_MOUSE Clathrin, heavy polypeptide (Hc) OS=Mus musculus GN=Cltc PE=2 SV=1	0.994707	22.7402	2.12e-26	178.11	1	S	AKLLYNNVSNFGRLASTLVHLGEYQAAVDGA	_LAS(ph)TLVHLGEYQAAVDGAR_	3	684.337	0.97246	3.6806	4.86	3.9581	4.8008	3.5757	4.86
E9Q6L4;F6QUA9;Q60949-2;Q60949;D6RGQ5	S100;229;229;229;229	E9Q6L4	TBC1 domain family member 1	Tbc1d1;Tbc1d1;Tbc1d1;Tbc1d1	>tr|E9Q6L4|E9Q6L4_MOUSE Uncharacterized protein OS=Mus musculus GN=Tbc1d1 PE=4 SV=1;>tr|F6QUA9|F6QUA9_MOUSE Uncharacterized protein OS=Mus musculus GN=Tbc1d1 PE=4 SV=2;>sp|Q60949-2|TBCD1_MOUSE Isoform 2 of TBC1 domain family member 1 OS=Mus musculus GN=Tbc	0.954484	13.216	0.00331706	81.95	1	S	PTGQPSAPGPRPMRKSFSQPGLRSLAFRKEF	_S(ph)FSQPGLR_	2	486.221	-0.28798	3.6785	3.1162	3.6049	3.1021	4.5251	4.0333
Q148V7-3;Q148V7-2;E9QM90;Q148V7;G3X9J4	T305;313;313;337;337	Q148V7-3	LisH domain and HEAT repeat-containing protein KIAA1468	2310035C23Rik;Kiaa1468;2310035C23Rik	>sp|Q148V7-3|K1468_MOUSE Isoform 3 of LisH domain and HEAT repeat-containing protein KIAA1468 OS=Mus musculus GN=Kiaa1468;>sp|Q148V7-2|K1468_MOUSE Isoform 2 of LisH domain and HEAT repeat-containing protein KIAA1468 OS=Mus musculus GN=Kiaa1468;>tr|E9QM90|E	0.998032	27.5254	8.81e-17	117.17	1	T	VDVASGVDEDELEALTPILGNVPPTLDTPLP	_DLVDVASGVDEDELEALT(ph)PILGNVPPTLDTPLPIENTLLVQK_	4	1134.08	-0.45729	3.6748	7.7077			3.6748	7.7077
Q61457	T393	Q61457	G1/S-specific cyclin-E1	Ccne1	>sp|Q61457|CCNE1_MOUSE G1/S-specific cyclin-E1 OS=Mus musculus GN=Ccne1 PE=1 SV=2	0.938717	15.3278	0.00154139	59.944	2	T	LSEQNRISPPPSVVLTPPPSSKKQSSEQETE	_AILSEQNRIS(ph)PPPSVVLT(ph)PPPSSK_	3	892.113	0.61895	3.6705	1.5566	3.4407	1.6763	5.203	1.4192
Q9JII5-2;Q9JII5;Q3UGB5	S3;3;3	Q9JII5-2	DAZ-associated protein 1	Dazap1;Dazap1	>sp|Q9JII5-2|DAZP1_MOUSE Isoform 2 of DAZ-associated protein 1 OS=Mus musculus GN=Dazap1;>sp|Q9JII5|DAZP1_MOUSE DAZ-associated protein 1 OS=Mus musculus GN=Dazap1 PE=2 SV=2;>tr|Q3UGB5|Q3UGB5_MOUSE DAZ associated protein 1, isoform CRA_b OS=Mus musculus GN=	1	86.9442	0.000526351	86.944	1	S	_____________MNSAGADEIGKLFVGGLD	_(ac)M(ox)NS(ph)AGADEIGK_	2	615.739	0.54442	3.6684	5.6908	5.1227	7.6721	2.627	4.2211
P58871	S1022	P58871	182 kDa tankyrase-1-binding protein	Tnks1bp1	>sp|P58871|TB182_MOUSE 182 kDa tankyrase-1-binding protein OS=Mus musculus GN=Tnks1bp1 PE=1 SV=2	0.999988	49.5092	6.33e-73	234.73	1;2	S	RDVGHLEEGASGGLLSPSTPHSRDGAARPKD	_DVGHLEEGASGGLLS(ph)PST(ph)PHSR_	3	788.34	-0.023135	3.6646	4.7072	3.872	5.3107	3.6646	4.7072
Q6P5D4	S1130	Q6P5D4	Centrosomal protein of 135 kDa	Cep135	>sp|Q6P5D4|CP135_MOUSE Centrosomal protein of 135 kDa OS=Mus musculus GN=Cep135 PE=1 SV=1	0.999987	50.8246	1.83e-90	273.24	2;3	S	RRLGLPTSPLSSTLKSPVQTPDHINA_____	_RLGLPTS(ph)PLSSTLKS(ph)PVQTPDHINA_	3	930.459	-0.62449	3.6607	5.5584	3.7298	5.5934	3.534	5.5063
P23475	S518	P23475	X-ray repair cross-complementing protein 6	Xrcc6	>sp|P23475|XRCC6_MOUSE X-ray repair cross-complementing protein 6 OS=Mus musculus GN=Xrcc6 PE=1 SV=5	1	107.348	1.21e-06	118.51	1	S	DLTLPKVEAIKKRLGSLADEFKELVYPPGYN	_RLGS(ph)LADEFK_	2	608.292	1.224	3.6586	8.547	3.6699	8.6745	3.6586	8.3838
Q8BGD9;Q3TDD8	T420;420	Q8BGD9	Eukaryotic translation initiation factor 4B	Eif4b;Eif4b	>sp|Q8BGD9|IF4B_MOUSE Eukaryotic translation initiation factor 4B OS=Mus musculus GN=Eif4b PE=1 SV=1;>tr|Q3TDD8|Q3TDD8_MOUSE Uncharacterized protein OS=Mus musculus GN=Eif4b PE=2 SV=1	0.997487	26.6121	1.66e-100	238.93	1;2;3;4	T	PSWRSEETQERERSRTGSESSQTGASATSGR	_ERS(ph)RT(ph)GS(ph)ESSQTGASATSGR_	3	751.284	0.35693	3.6552	3.7361	3.8073	3.749	2.9063	3.122
A2APD7;Q9D6Z1	S270;554	A2APD7	Nucleolar protein 56	Nop56;Nop56	>tr|A2APD7|A2APD7_MOUSE Nucleolar protein 5A (Fragment) OS=Mus musculus GN=Nop56 PE=4 SV=1;>sp|Q9D6Z1|NOP56_MOUSE Nucleolar protein 56 OS=Mus musculus GN=Nop56 PE=1 SV=2	1	100.554	6.27e-25	202.61	1	S	EEAASPTTPKKKRKFSEEPEVAANFTKSSTK	_RKFS(ph)EEPEVAANFTK_	3	611.624	1.7093	3.6531	6.6023	3.5914	6.7369	3.7246	6.0306
Q9D5K4-4;Q9D5K4-3;E9Q5M3;Q9D5K4-2;Q9D5K4	S175;216;252;294;294	Q9D5K4-4	S100P-binding protein	S100pbp;S100pbp	>sp|Q9D5K4-4|S1PBP_MOUSE Isoform 4 of S100P-binding protein OS=Mus musculus GN=S100pbp;>sp|Q9D5K4-3|S1PBP_MOUSE Isoform 3 of S100P-binding protein OS=Mus musculus GN=S100pbp;>tr|E9Q5M3|E9Q5M3_MOUSE S100P binding protein (Fragment) OS=Mus musculus GN=S100pb	0.999932	41.6833	2.89e-06	123.75	1	S	LGKVIPVLQTRTRMFSQSELEKQKDIYLSKV	_MFS(ph)QSELEK_	2	589.744	-0.28968	3.6522	3.8	3.0961	3.1401	3.6522	3.8
Q61127-2;E9Q7A4;Q3TYF1;Q61127	S162;162;162;162	Q61127-2	NGFI-A-binding protein 2	Nab2;Nab2;Nab2	>sp|Q61127-2|NAB2_MOUSE Isoform 2 of NGFI-A-binding protein 2 OS=Mus musculus GN=Nab2;>tr|E9Q7A4|E9Q7A4_MOUSE Ngfi-A-binding protein 2 OS=Mus musculus GN=Nab2 PE=4 SV=1;>tr|Q3TYF1|Q3TYF1_MOUSE Uncharacterized protein OS=Mus musculus GN=Nab2 PE=2 SV=1;>sp|Q	1	50.8914	8.38e-31	181.99	2;3	S	SPGEKAGSARSFSPKSPLELGEKLSPLPGGP	_S(ph)PLELGEKLS(ph)PLPGGPGAGDPR_	3	768.694	0.25754	3.6517	3.2059	3.4153	3.0927	3.6517	3.2333
Q9DCD5	S442	Q9DCD5	Tight junction-associated protein 1	Tjap1	>sp|Q9DCD5|TJAP1_MOUSE Tight junction-associated protein 1 OS=Mus musculus GN=Tjap1 PE=1 SV=1	0.991019	20.8337	2.8e-12	130.46	2	S	LQLHFSPGHSTAPPPSPHRERGLVLPAEPDS	_DSLPELQLHFS(ph)PGHSTAPPPS(ph)PHRER_	4	763.098	1.0751	3.6514	2.8238	2.79	3.1325	3.6514	2.8238
P70399-3;P70399	T428;428	P70399-3	Tumor suppressor p53-binding protein 1	Tp53bp1	>sp|P70399-3|TP53B_MOUSE Isoform 3 of Tumor suppressor p53-binding protein 1 OS=Mus musculus GN=Tp53bp1;>sp|P70399|TP53B_MOUSE Tumor suppressor p53-binding protein 1 OS=Mus musculus GN=Tp53bp1 PE=1 SV=2	0.925222	10.9721	1.84e-111	262.89	2	T	KPLLPSQPTVSPQASTPVSRSTPVFTPGSLP	_LHDDEAM(ox)ETEKPLLPSQPTVS(ph)PQAST(ph)PVSR_	3	1146.18	0.5158	3.651	4.559	3.651	4.559	2.8983	3.4388
E9Q2A6;Q9QVP9;G3X8V1	T800;842;842	E9Q2A6	Protein-tyrosine kinase 2-beta	Ptk2b;Ptk2b;Ptk2b	>tr|E9Q2A6|E9Q2A6_MOUSE Uncharacterized protein OS=Mus musculus GN=Ptk2b PE=4 SV=1;>sp|Q9QVP9|FAK2_MOUSE Protein-tyrosine kinase 2-beta OS=Mus musculus GN=Ptk2b PE=1 SV=1;>tr|G3X8V1|G3X8V1_MOUSE PTK2 protein tyrosine kinase 2 beta, isoform CRA_a OS=Mus mus	0.996735	27.3343	0.0010879	74.287	2	T	RCLDPMVYMNDKSPLTPEKEAGYTEFTGPPQ	_SPLT(ph)PEKEAGY(ph)TEFTGPPQKPPR_	4	672.559	-0.12267	3.6502	5.7884							3.6502	5.7884
Q9CY58;Q9CY58-2;Q9CY58-3	S329;314;308	Q9CY58;Q9CY58-2	Plasminogen activator inhibitor 1 RNA-binding protein	Serbp1	>sp|Q9CY58|PAIRB_MOUSE Plasminogen activator inhibitor 1 RNA-binding protein OS=Mus musculus GN=Serbp1 PE=1 SV=2;>sp|Q9CY58-2|PAIRB_MOUSE Isoform 2 of Plasminogen activator inhibitor 1 RNA-binding protein OS=Mus musculus GN=Serbp1;>sp|Q9CY58-3|PAIRB_MOUSE	0.98888	19.4953	1.75e-05	76.378	1	S	ADGQWKKGFVLHKSKSEEAHAEDSVMDHHFR	_SKS(ph)EEAHAEDSVM(ox)DHHFR_	4	552.726	0.63178	3.6495	4.6682	4.152	4.7855	3.2078	4.5538
E0CYE6;Q3TWL2;E0CZ18	S8;8;8	E0CYE6	Transmembrane protein 55B	Tmem55b;Tmem55b;Tmem55b	>tr|E0CYE6|E0CYE6_MOUSE Transmembrane protein 55b (Fragment) OS=Mus musculus GN=Tmem55b PE=4 SV=1;>sp|Q3TWL2|TM55B_MOUSE Transmembrane protein 55B OS=Mus musculus GN=Tmem55b PE=1 SV=1;>tr|E0CZ18|E0CZ18_MOUSE Uncharacterized protein OS=Mus musculus GN=Tmem5	0.945174	12.3656	1.15e-08	70.166	1	S	________MAADGERSPLLSEAGDGGAGGNG	_(ac)AADGERS(ph)PLLSEAGDGGAGGNGLAGPGGSATGPGGGLTPSAPPYGAGK_	4	1064.74	-4.4731	3.6485	2.855	3.6485	2.855
P70459	S535	P70459	ETS domain-containing transcription factor ERF	Erf	>sp|P70459|ERF_MOUSE ETS domain-containing transcription factor ERF OS=Mus musculus GN=Erf PE=2 SV=1	0.851373	7.58023	6.9e-16	155.46	1	S	GPGESGGPLTPRRVSSDLQHATAQLSLEHRD	_RVSS(ph)DLQHATAQLSLEHRDS_	4	583.278	2.456	3.6479	3.9587	3.1115	3.4315	4.2768	4.5669
Q9JMK2	S408	Q9JMK2	Casein kinase I isoform epsilon	Csnk1e	>sp|Q9JMK2|KC1E_MOUSE Casein kinase I isoform epsilon OS=Mus musculus GN=Csnk1e PE=1 SV=2	0.992045	21.6843	1.13e-07	107.72	1;2	S	LTGRQEVSRLAASQTSVPFDHLGK_______	_LAASQTS(ph)VPFDHLGK_	3	550.934	-0.064006	3.6476	2.9266	2.5335	2.0728	5.2517	4.1322
Q8CJF7	S528	Q8CJF7	Protein ELYS	Ahctf1	>sp|Q8CJF7|ELYS_MOUSE Protein ELYS OS=Mus musculus GN=Ahctf1 PE=1 SV=1	1	80.9595	5.33e-05	107.65	1	S	VIPDSYNRCLVAGLLSPRLIDIQPSSLSQEE	_C(ne)LVAGLLS(ph)PR_	2	617.307	-0.34591	3.6475	4.2526	3.186	4.2526	3.6494	4.0826
Q8BS90;Q8BS90-2	T15;15	Q8BS90	Protein aurora borealis	Bora	>sp|Q8BS90|BORA_MOUSE Protein aurora borealis OS=Mus musculus GN=Bora PE=2 SV=1;>sp|Q8BS90-2|BORA_MOUSE Isoform 2 of Protein aurora borealis OS=Mus musculus GN=Bora	0.998718	37.164	8e-06	58.19	2	T	_MGDVSELKMQITPETPGRIPVLNPFESPSD	_M(ox)QIT(ph)PET(ph)PGRIPVLNPFESPSDYSNLHEQTLASPSIFK_	4	1105.02	1.1201	3.6447	3.1373			3.6447	3.1373
Q3U9H3;F7ABX5;D3YZR8;Q61337	S86;85;128;128	Q3U9H3	Bcl2 antagonist of cell death	Bad;Bad;Bad;Bad	>tr|Q3U9H3|Q3U9H3_MOUSE Bcl-associated death promoter, isoform CRA_a OS=Mus musculus GN=Bad PE=2 SV=1;>tr|F7ABX5|F7ABX5_MOUSE BCL2-associated agonist of cell death (Fragment) OS=Mus musculus GN=Bad PE=4 SV=1;>tr|D3YZR8|D3YZR8_MOUSE Uncharacterized protein	0.999999	63.0407	4.86e-18	131.13	2	S	YPAGTEEDEGMEEELSPFRGRSRSAPPNLWA	_SRHSS(ph)YPAGTEEDEGM(ox)EEELS(ph)PFRGR_	4	783.063	1.2397	3.6335	5.235	3.7319	5.2634	3.6317	5.03
F8WIE5;Q69ZR2	S1547;1552	F8WIE5	E3 ubiquitin-protein ligase HECTD1	Hectd1;Hectd1	>tr|F8WIE5|F8WIE5_MOUSE HECT domain-containing 1 OS=Mus musculus GN=Hectd1 PE=4 SV=1;>sp|Q69ZR2|HECD1_MOUSE E3 ubiquitin-protein ligase HECTD1 OS=Mus musculus GN=Hectd1 PE=1 SV=2	1	85.2374	2.56e-16	175.74	1	S	ASVPNLSSRETSSLESFVRRVANIARTNATN	_ETSSLES(ph)FVRR_	3	464.217	0.35704	3.6298	3.2651	3.4666	3.19	3.7417	3.3879
F8WHT3;A2AN33	S1147;475	F8WHT3		Prrc2b;Prrc2b	>tr|F8WHT3|F8WHT3_MOUSE Uncharacterized protein OS=Mus musculus GN=Prrc2b PE=4 SV=1;>tr|A2AN33|A2AN33_MOUSE Novel protein (5830434P21Rik) (Fragment) OS=Mus musculus GN=Prrc2b PE=4 SV=1	0.999778	36.531	1.81e-07	149	2	S	PPEDCPRAKPRRRIASETHSEGSEYEELPKR	_IAS(ph)ETHS(ph)EGSEYEELPK_	2	1033.41	0.80377	3.6015	2.9382	3.5648	2.7879	3.9064	3.3785
Q9CX60	S63	Q9CX60	Protein LBH	Lbh	>sp|Q9CX60|LBH_MOUSE Protein LBH OS=Mus musculus GN=Lbh PE=1 SV=1	1	76.1389	3.27e-16	154.34	1	S	PSDFDRCCKLKDRLPSIVVEPTEGEVESGEL	_DRLPS(ph)IVVEPTEGEVESGELR_	3	797.719	-1.4666	3.5989	3.7004	3.2547	3.5658	3.777	3.9936
P47810	S136	P47810	Wee1-like protein kinase	Wee1	>sp|P47810|WEE1_MOUSE Wee1-like protein kinase OS=Mus musculus GN=Wee1 PE=1 SV=2	0.834118	6.0179	1.11e-05	123.36	2	S	SSSPVKSPSTAYFLSSPFSPVRCGGPGDASP	_SPSTAYFLSS(ph)PFS(ph)PVR_	2	951.907	2.7011	3.5924	2.1071	3.9245	1.9991	3.5924	2.1071
F7DCF0;Q8K2Q9	S463;464	F7DCF0	Shootin-1	4930506M07Rik;Kiaa1598	>tr|F7DCF0|F7DCF0_MOUSE Uncharacterized protein (Fragment) OS=Mus musculus GN=4930506M07Rik PE=4 SV=1;>sp|Q8K2Q9|SHOT1_MOUSE Shootin-1 OS=Mus musculus GN=Kiaa1598 PE=1 SV=1	0.999999	63.3825	0.000293786	82.302	2	S	LKGILGTLNKSTSSRSLKSLGPENSETELER	_S(ph)LKS(ph)LGPENSETELER_	3	650.282	-0.30501	3.592	3.6313	3.592	3.6313
Q62318	S489	Q62318	Transcription intermediary factor 1-beta	Trim28	>sp|Q62318|TIF1B_MOUSE Transcription intermediary factor 1-beta OS=Mus musculus GN=Trim28 PE=1 SV=3	1	79.8235	9.52e-33	193.09	1	S	GEGEVSGLLRKVPRVSLERLDLDLTSDSQPP	_VS(ph)LERLDLDLTSDSQPPVFK_	3	780.389	-0.35475	3.5882	4.6642	3.6908	4.7222	3.386	4.6193
A2AHQ7;Q8BWJ3	S729;729	A2AHQ7	Phosphorylase b kinase regulatory subunit alpha, liver isoform	Phka2;Phka2	>tr|A2AHQ7|A2AHQ7_MOUSE Phosphorylase kinase alpha 2 OS=Mus musculus GN=Phka2 PE=4 SV=1;>sp|Q8BWJ3|KPB2_MOUSE Phosphorylase b kinase regulatory subunit alpha, liver isoform OS=Mus musculus GN=Phka2 PE=1 SV=1	1	66.1517	0.00445946	66.152	2	S	FPMILPTKVLSGHRKSLNLVDSPQPLLKTTP	_S(ph)LNLVDS(ph)PQPLLK_	2	792.378	0.92667	3.5867	3.1068	3.5867	3.1068
Q4KMV6;Q80XQ2;Q571D8;E9PV30	S420;582;588;604	Q4KMV6	TBC1 domain family member 5	Tbc1d5;Tbc1d5;Tbc1d5;Tbc1d5	>tr|Q4KMV6|Q4KMV6_MOUSE Tbc1d5 protein OS=Mus musculus GN=Tbc1d5 PE=2 SV=1;>sp|Q80XQ2|TBCD5_MOUSE TBC1 domain family member 5 OS=Mus musculus GN=Tbc1d5 PE=1 SV=2;>tr|Q571D8|Q571D8_MOUSE MKIAA0210 protein (Fragment) OS=Mus musculus GN=Tbc1d5 PE=2 SV=1;>tr|E	0.802426	6.85113	5.9e-08	84.436	2	S	ESLPGGREFTGSPPPSATKKDSFFSNIARSR	_TISSSPSIESLPGGREFT(ph)GSPPPS(ph)ATKK_	3	992.465	1.0096	3.5864	3.5862	3.7974	5.015	3.5864	3.5862
Q922M7	S150	Q922M7	Ashwin		>sp|Q922M7|ASHWN_MOUSE Ashwin OS=Mus musculus PE=1 SV=1	1	73.9917	2.2e-09	113.33	1	S	TSDAFWKSPNSSSRISPLVLFSNLPVNHKME	_IS(ph)PLVLFSNLPVNHK_	3	586.65	-0.22055	3.583	5.5611	2.9095	4.6069	3.9252	5.5611
Q8BZ03;E9Q185	S200;200	Q8BZ03	Serine/threonine-protein kinase D2	Prkd2;Prkd2	>sp|Q8BZ03|KPCD2_MOUSE Serine/threonine-protein kinase D2 OS=Mus musculus GN=Prkd2 PE=1 SV=1;>tr|E9Q185|E9Q185_MOUSE Uncharacterized protein OS=Mus musculus GN=Prkd2 PE=4 SV=1	0.991929	19.3276	2.29e-05	77.062	2;3;4;5	S	PNNCSGARKRRLSSTSLASGHSVRLGSSESL	_RRLS(ph)S(ph)TS(ph)LAS(ph)GHS(ph)VR_	3	671.91	-0.42139	3.5821	4.8667	3.5821	4.8667	22.002	17.021
Q8BZ03;E9Q185	S203;203	Q8BZ03	Serine/threonine-protein kinase D2	Prkd2;Prkd2	>sp|Q8BZ03|KPCD2_MOUSE Serine/threonine-protein kinase D2 OS=Mus musculus GN=Prkd2 PE=1 SV=1;>tr|E9Q185|E9Q185_MOUSE Uncharacterized protein OS=Mus musculus GN=Prkd2 PE=4 SV=1	0.999982	45.8823	2.29e-05	77.062	2;3;4;5	S	CSGARKRRLSSTSLASGHSVRLGSSESLPCT	_RRLS(ph)S(ph)TS(ph)LAS(ph)GHS(ph)VR_	3	671.91	-0.42139	3.5821	4.8667	3.5821	4.8667	14.333	6.5291
Q9EQ32;Q9EQ32-2	S642;463	Q9EQ32	Phosphoinositide 3-kinase adapter protein 1	Pik3ap1	>sp|Q9EQ32|BCAP_MOUSE Phosphoinositide 3-kinase adapter protein 1 OS=Mus musculus GN=Pik3ap1 PE=1 SV=1;>sp|Q9EQ32-2|BCAP_MOUSE Isoform 2 of Phosphoinositide 3-kinase adapter protein 1 OS=Mus musculus GN=Pik3ap1	0.999996	54.4063	1.74e-06	115.04	1	S	LHFKEWQLNQKKRSESFRFQQENLKRLRESI	_SES(ph)FRFQQENLK_	3	531.575	1.4199	3.5815	3.3897	3.8952	3.4038	3.1428	3.1228
P41230-3;P41230-2;P41230	S246;287;287	P41230-3	Lysine-specific demethylase 5C	Kdm5c	>sp|P41230-3|KDM5C_MOUSE Isoform 3 of Lysine-specific demethylase 5C OS=Mus musculus GN=Kdm5c;>sp|P41230-2|KDM5C_MOUSE Isoform 2 of Lysine-specific demethylase 5C OS=Mus musculus GN=Kdm5c;>sp|P41230|KDM5C_MOUSE Lysine-specific demethylase 5C OS=Mus musculu	0.816534	5.52115	0.000923767	50.392	2	S	VVKEELGGDVKMESTSPKTFLEGKEELSHSP	_EELGGDVKM(ox)EST(ph)S(ph)PK_	2	891.849	4.4362	3.5814	2.7539	3.5814	2.7539
P41230-3;P41230-2;P41230	T245;286;286	P41230-3	Lysine-specific demethylase 5C	Kdm5c	>sp|P41230-3|KDM5C_MOUSE Isoform 3 of Lysine-specific demethylase 5C OS=Mus musculus GN=Kdm5c;>sp|P41230-2|KDM5C_MOUSE Isoform 2 of Lysine-specific demethylase 5C OS=Mus musculus GN=Kdm5c;>sp|P41230|KDM5C_MOUSE Lysine-specific demethylase 5C OS=Mus musculu	0.837605	6.05098	0.000923767	50.392	2	T	VVVKEELGGDVKMESTSPKTFLEGKEELSHS	_EELGGDVKM(ox)EST(ph)S(ph)PK_	2	891.849	4.4362	3.5814	2.7539	3.5814	2.7539
Q80SZ7	S2	Q80SZ7	Guanine nucleotide-binding protein G(I)/G(S)/G(O) subunit gamma-5	Gng5	>sp|Q80SZ7|GBG5_MOUSE Guanine nucleotide-binding protein G(I)/G(S)/G(O) subunit gamma-5 OS=Mus musculus GN=Gng5 PE=2 SV=2	0.998069	27.1439	5.62e-08	111.31	1	S	______________MSGSSSVAAMKKVVQQL	_(ac)S(ph)GSSSVAAM(ox)KK_	2	595.76	0.079872	3.581	4.6266	4.1447	5.5998	3.5335	3.8226
Q5NBZ2;Q5NBZ1;Q80XS2;Q9JMG9;Q5NBY9	S243;243;243;243;243	Q5NBZ2		Patz1;Patz1;Patz1;Patz1;Patz1	>tr|Q5NBZ2|Q5NBZ2_MOUSE POZ (BTB) and AT hook containing zinc finger 1 OS=Mus musculus GN=Patz1 PE=2 SV=1;>tr|Q5NBZ1|Q5NBZ1_MOUSE POZ (BTB) and AT hook containing zinc finger 1 OS=Mus musculus GN=Patz1 PE=2 SV=1;>tr|Q80XS2|Q80XS2_MOUSE Patz1 protein OS=Mus	0.999593	34.4722	2.51e-07	78.04	1	S	VLPGVDRLPMVAGPLSPQLLTSPFPNVASSA	_LPM(ox)VAGPLS(ph)PQLLTSPFPNVASSAPPLTSK_	3	1038.54	0.73402	3.5799	3.6821	3.3468	3.4609	3.8293	3.9175
Q80WT5-2;Q80WT5	S311;311	Q80WT5-2	Aftiphilin	Aftph	>sp|Q80WT5-2|AFTIN_MOUSE Isoform 2 of Aftiphilin OS=Mus musculus GN=Aftph;>sp|Q80WT5|AFTIN_MOUSE Aftiphilin OS=Mus musculus GN=Aftph PE=1 SV=2	0.995373	23.3274	0.000213256	72.566	1	S	QVCVSEIHAVADRGLSVEKQDLQTLQQDEFL	_GLS(ph)VEKQDLQTLQQDEFLNSR_	3	843.406	1.8261	3.5758	5.17	3.6377	5.2667	0.75582	5.0751
P62908	T242	P62908	40S ribosomal protein S3	Rps3	>sp|P62908|RS3_MOUSE 40S ribosomal protein S3 OS=Mus musculus GN=Rps3 PE=1 SV=1	1	53.2781	6.26e-07	91.067	1	T	KGGKPEPPAMPQPVPTA______________	_GGKPEPPAMPQPVPT(ph)A_	2	827.389	2.1802	3.5751	5.3804	3.418	5.3941	3.8293	5.3391
Q8K321;Q91VL9	S65;393	Q8K321	Zinc finger and BTB domain-containing protein 1	Zbtb1;Zbtb1	>tr|Q8K321|Q8K321_MOUSE Uncharacterized protein OS=Mus musculus GN=Zbtb1 PE=2 SV=1;>sp|Q91VL9|ZBTB1_MOUSE Zinc finger and BTB domain-containing protein 1 OS=Mus musculus GN=Zbtb1 PE=1 SV=1	0.999924	41.1977	0.00418506	78.342	1	S	VGIKKSGRKTLKPRMSISVDERGGLENMRPP	_MS(ph)ISVDER_	2	508.71	-0.2282	3.5735	3.2067	3.2903	2.7685	4.1158	3.9276
E9Q5T3;Q61937;Q5SQB0	S250;258;230	E9Q5T3;Q61937	Nucleophosmin	Gm5611;Npm1;Npm1	>tr|E9Q5T3|E9Q5T3_MOUSE Uncharacterized protein OS=Mus musculus GN=Gm5611 PE=4 SV=1;>sp|Q61937|NPM_MOUSE Nucleophosmin OS=Mus musculus GN=Npm1 PE=1 SV=1;>tr|Q5SQB0|Q5SQB0_MOUSE Nucleophosmin 1 OS=Mus musculus GN=Npm1 PE=2 SV=1	1	85.0132	1.15e-09	129.26	1;2	S	EDIKAKMQASIEKGGSLPKVEAKFINYVKNC	_MQAS(ph)IEKGGS(ph)LPKVEAK_	3	644.968	-1.6478	3.5696	4.9591	3.4788	5.6657	4.1064	4.3406
Q8CGA3	S278	Q8CGA3	Large neutral amino acids transporter small subunit 4	Slc43a2	>sp|Q8CGA3|LAT4_MOUSE Large neutral amino acids transporter small subunit 4 OS=Mus musculus GN=Slc43a2 PE=1 SV=1	0.889594	9.06162	0.000624649	85.45	2	S	YKQVTTVGRRLSVGSSMRTAKEQAALQEGHK	_RLS(ph)VGSS(ph)M(ox)R_	3	390.158	1.3701	3.5688	2.9133	3.5688	2.9133	3.6696	2.842
Q924A2	T753	Q924A2	Protein capicua homolog	Cic	>sp|Q924A2|CIC_MOUSE Protein capicua homolog OS=Mus musculus GN=Cic PE=1 SV=2	0.896294	9.2008	9.02e-06	86.434	2	T	PKSDSLDSGVDSVSHTPTPSTPAGFRAVSPA	_SDSLDSGVDSVSHT(ph)PTPS(ph)TPAGFR_	3	859.69	1.6573	3.5681	3.3848			3.5681	3.3848
E9Q634	S1004	E9Q634	Unconventional myosin-Ie	Myo1e	>sp|E9Q634|MYO1E_MOUSE Unconventional myosin-Ie OS=Mus musculus GN=Myo1e PE=1 SV=1	0.971919	16.48	1.68e-14	116.51	2	S	TSMARPPLPRQQSTGSDRLSQTPESLDFLKV	_QQS(ph)TGS(ph)DRLSQTPESLDFLK_	3	799.684	1.3909	3.568	3.4706	3.5997	2.9267	3.4851	3.6632
Q3UZA1;Q3UZA1-2	S83;53	Q3UZA1	CapZ-interacting protein	Rcsd1	>sp|Q3UZA1|CPZIP_MOUSE CapZ-interacting protein OS=Mus musculus GN=Rcsd1 PE=2 SV=1;>sp|Q3UZA1-2|CPZIP_MOUSE Isoform 2 of CapZ-interacting protein OS=Mus musculus GN=Rcsd1	0.960796	13.893	0.000380253	92.151	1	S	SPSGASHPPKIKVKSSPLIEKLQANLAFDPA	_VKSS(ph)PLIEK_	2	540.789	0.46811	3.5679	4.1221	3.8164	4.4674	3.0009	3.3465
Q9QXM1-2;E9PW81;Q9QXM1-3;E9PZF6;Q9QXM1	S94;94;94;94;94	Q9QXM1-2	Junction-mediating and -regulatory protein	Jmy;Jmy;Jmy	>sp|Q9QXM1-2|JMY_MOUSE Isoform 2 of Junction-mediating and -regulatory protein OS=Mus musculus GN=Jmy;>tr|E9PW81|E9PW81_MOUSE Uncharacterized protein OS=Mus musculus GN=Jmy PE=4 SV=1;>sp|Q9QXM1-3|JMY_MOUSE Isoform 3 of Junction-mediating and -regulatory pr	0.76115	6.06069	0.00047899	48.968	1	S	RGRSEAAASATAALRSPGPRKSQAWAEGGSP	_SEAAASATAALRS(ph)PGPR_	3	564.94	-1.1763	3.5678	3.0595	3.5678	3.0595
Q8K2K6-3;Q8K2K6-1;Q8K2K6;Q8K2K6-2	S142;142;142;142	Q8K2K6-3	Arf-GAP domain and FG repeat-containing protein 1	Agfg1	>sp|Q8K2K6-3|AGFG1_MOUSE Isoform 3 of Arf-GAP domain and FG repeat-containing protein 1 OS=Mus musculus GN=Agfg1;>sp|Q8K2K6-1|AGFG1_MOUSE Isoform 1 of Arf-GAP domain and FG repeat-containing protein 1 OS=Mus musculus GN=Agfg1;>sp|Q8K2K6|AGFG1_MOUSE Arf-GAP	0.97428	17.136	1.08e-06	90.363	1	S	YVPPEQAKVVASVHASISGSSASSTSSTPEV	_VVASVHAS(ph)ISGSSASSTSSTPEVKPLK_	3	898.451	1.14	3.5674	2.7803			3.5674	2.7803
Q80U72;Q80U72-4;Q80U72-2;Q80U72-3;F6RIN9	S1218;1197;1218;1218;523	Q80U72	Protein scribble homolog	Scrib;Scrib	>sp|Q80U72|SCRIB_MOUSE Protein scribble homolog OS=Mus musculus GN=Scrib PE=1 SV=2;>sp|Q80U72-4|SCRIB_MOUSE Isoform 4 of Protein scribble homolog OS=Mus musculus GN=Scrib;>sp|Q80U72-2|SCRIB_MOUSE Isoform 2 of Protein scribble homolog OS=Mus musculus GN=Scr	0.899109	6.13747	0.0095082	44.726	3	S	HRNSLESISSIDRELSPEGPGKEKELASQAL	_NSLES(ph)IS(ph)SIDRELS(ph)PEGPGK_	3	785.657	2.0924	3.5663	7.0193	3.5663	7.0193
Q80XI3;A2AMI2;Q80XI3-3;E9QNX3;Q80XI3-2;Q80XI3-4;A2AMI6	T259;259;270;270;259;277;269	Q80XI3	Eukaryotic translation initiation factor 4 gamma 3	Eif4g3;Eif4g3;Eif4g3;Eif4g3	>sp|Q80XI3|IF4G3_MOUSE Eukaryotic translation initiation factor 4 gamma 3 OS=Mus musculus GN=Eif4g3 PE=1 SV=2;>tr|A2AMI2|A2AMI2_MOUSE Eukaryotic translation initiation factor 4 gamma, 3 OS=Mus musculus GN=Eif4g3 PE=4 SV=1;>sp|Q80XI3-3|IF4G3_MOUSE Isoform 3	0.866265	9.64951	6.28e-19	101.88	2	T	KEQAGQMPETAAGEPTPEPPRTSSPTSLPPL	_EQAGQM(ox)PETAAGEPT(ph)PEPPRT(ph)SSPTSLPPLAR_	3	1159.52	0.18538	3.5641	5.2064	4.3575	5.9842	2.9152	4.5297
Q91Z96	S715	Q91Z96	BMP-2-inducible protein kinase	Bmp2k	>sp|Q91Z96|BMP2K_MOUSE BMP-2-inducible protein kinase OS=Mus musculus GN=Bmp2k PE=1 SV=1	0.992738	21.3576	0.00773907	60.301	1	S	GSSPLCKDQRAGKKTSENPVIRGQVQKGHDD	_KTS(ph)ENPVIR_	2	562.279	0.0021919	3.5592	2.6136	5.2279	3.8355	1.6966	1.2897
Q91YK2	S705	Q91YK2	Ribosomal RNA processing protein 1 homolog B	Rrp1b	>sp|Q91YK2|RRP1B_MOUSE Ribosomal RNA processing protein 1 homolog B OS=Mus musculus GN=Rrp1b PE=2 SV=2	0.992497	25.4744	5.54e-14	153.12	1;2	S	GVLKTATSSPASTPLSPMRLPATTPKRRPRA	_TATS(ph)SPASTPLS(ph)PM(ox)RLPATTPK_	3	796.702	0.10117	3.5566	2.9979	3.3466	2.7158	3.7214	3.0914
A2RSQ0	S178	A2RSQ0	DENN domain-containing protein 5B	Dennd5b	>sp|A2RSQ0|DEN5B_MOUSE DENN domain-containing protein 5B OS=Mus musculus GN=Dennd5b PE=1 SV=2	1	68.4029	6.02e-08	163.04	1	S	DEGDATSLLKLQRYNSYDINRDTLYVSKSIC	_YNS(ph)YDINRDTLYVSK_	2	965.933	0.52495	3.5525	3.8525	3.515	3.8415	3.6403	3.8841
Q8CGA3	S274	Q8CGA3	Large neutral amino acids transporter small subunit 4	Slc43a2	>sp|Q8CGA3|LAT4_MOUSE Large neutral amino acids transporter small subunit 4 OS=Mus musculus GN=Slc43a2 PE=1 SV=1	0.999938	40.076	0.000230162	93.228	2	S	GKQFYKQVTTVGRRLSVGSSMRTAKEQAALQ	_RLS(ph)VGS(ph)SM(ox)R_	2	584.733	0.53	3.5509	2.8517	3.4971	2.7467	3.7876	3.0333
Q3TF15;O35942	S247;290	Q3TF15	Serine/threonine-protein kinase Nek2	Nek2;Nek2	>tr|Q3TF15|Q3TF15_MOUSE Uncharacterized protein OS=Mus musculus GN=Nek2 PE=2 SV=1;>sp|O35942|NEK2_MOUSE Serine/threonine-protein kinase Nek2 OS=Mus musculus GN=Nek2 PE=1 SV=2	0.992099	21.0542	0.000348428	51.39	1	S	VAEEQRRNLERRGRRSGEPSKLPDSSPVLSE	_S(ph)GEPSKLPDSSPVLSELK_	3	650.654	-0.27564	3.5465	3.1373			3.5465	3.1373
Q8K0P3	S438	Q8K0P3	TLD domain-containing protein KIAA1609	Kiaa1609	>sp|Q8K0P3|K1609_MOUSE TLD domain-containing protein KIAA1609 OS=Mus musculus GN=Kiaa1609 PE=2 SV=1	1	93.5053	6.85e-07	131.42	1	S	SVLDSNPEARSLLEISGRARHSEGLREVPRD	_SLLEIS(ph)GR_	2	477.736	-0.46104	3.5455	3.2211	3.6287	3.4723	3.4057	3.0689
Q8C1D8	S666	Q8C1D8	Protein IWS1 homolog	Iws1	>sp|Q8C1D8|IWS1_MOUSE Protein IWS1 homolog OS=Mus musculus GN=Iws1 PE=1 SV=1	0.999585	36.2323	0.000936005	62.055	2	S	REQRDLEQMPQRRRLSSTGGQTPRRDLEKVL	_RLS(ph)S(ph)TGGQTPR_	2	660.279	0.496	3.5452	4.4195	3.3607	4.1574	10.485	12.204
Q3UR91;Q80U58	S587;587	Q3UR91	Pumilio homolog 2	Pum2;Pum2	>tr|Q3UR91|Q3UR91_MOUSE Uncharacterized protein OS=Mus musculus GN=Pum2 PE=2 SV=1;>sp|Q80U58|PUM2_MOUSE Pumilio homolog 2 OS=Mus musculus GN=Pum2 PE=1 SV=2	0.999947	42.7756	3.74e-13	130.29	1	S	SSVGSSASSSATRRESLSTSSDLYKRSSSSL	_RES(ph)LSTSSDLYK_	2	733.332	0.40568	3.545	3.0463	3.5624	2.7304	3.4924	3.0858
D3YVW3;D3YWM7;D3Z5Y9;D3Z400;E9Q6X5;E9Q2V7;E9Q8K4;G3UVU5;F6Q3H8	S63;43;63;58;28;43;43;63;63	D3YVW3		Tbc1d14;Tbc1d14;Tbc1d14;Tbc1d14;Tbc1d14;Tbc1d14;Tbc1d14;Tbc1d14;Tbc1d14	>tr|D3YVW3|D3YVW3_MOUSE TBC1 domain family, member 14 (Fragment) OS=Mus musculus GN=Tbc1d14 PE=4 SV=1;>tr|D3YWM7|D3YWM7_MOUSE TBC1 domain family, member 14 (Fragment) OS=Mus musculus GN=Tbc1d14 PE=4 SV=1;>tr|D3Z5Y9|D3Z5Y9_MOUSE TBC1 domain family, member 1	0.997334	25.9391	0.00804068	60.549	1	S	QDLQHLSIKAAPRSLSVPDYGPSLKLGALED	_SLS(ph)VPDYGPSLK_	2	671.818	0.058033	3.5349	3.07	3.5917	3.1255	3.4789	3.0154
Q8WTY4;F7BWP1	S183;88	Q8WTY4	Anamorsin	Ciapin1;Ciapin1	>sp|Q8WTY4|CPIN1_MOUSE Anamorsin OS=Mus musculus GN=Ciapin1 PE=1 SV=1;>tr|F7BWP1|F7BWP1_MOUSE Cytokine-induced apoptosis inhibitor 1 (Fragment) OS=Mus musculus GN=Ciapin1 PE=4 SV=1	0.91358	13.2516	0.00126458	60.489	1	S	VGSSSQLKLPNKKSSSVKPVVDPAAAKLWTL	_SSS(ph)VKPVVDPAAAK_	3	479.245	0.43974	3.5278	3.6149	2.8337	2.9213	3.7084	4.207
Q78PY7	Y908	Q78PY7	Staphylococcal nuclease domain-containing protein 1	Snd1	>sp|Q78PY7|SND1_MOUSE Staphylococcal nuclease domain-containing protein 1 OS=Mus musculus GN=Snd1 PE=1 SV=1	0.88428	8.83528	0.00869518	42.708	1	Y	WRYGDFRADDADEFGYSR_____________	_YGDFRADDADEFGY(ph)SR_	3	655.255	0.27911	3.5235	2.5878							3.5235	2.5878
Q6NZD2;Q9WV80	S279;280	Q6NZD2	Sorting nexin-1	Snx1;Snx1	>tr|Q6NZD2|Q6NZD2_MOUSE Sorting nexin 1 OS=Mus musculus GN=Snx1 PE=2 SV=1;>sp|Q9WV80|SNX1_MOUSE Sorting nexin-1 OS=Mus musculus GN=Snx1 PE=1 SV=1	1	63.9597	4.03e-14	130.4	1	S	LEKEELPRAVGTQALSGAGLLKMFNKATDAV	_AVGTQALS(ph)GAGLLK_	2	683.361	1.0845	3.5229	2.8969	3.772	2.9453	3.4713	2.859
Q6ZPR6-2;Q6ZPR6	Y896;997	Q6ZPR6-2	Inhibitor of Bruton tyrosine kinase	Ibtk	>sp|Q6ZPR6-2|IBTK_MOUSE Isoform 2 of Inhibitor of Bruton tyrosine kinase OS=Mus musculus GN=Ibtk;>sp|Q6ZPR6|IBTK_MOUSE Inhibitor of Bruton tyrosine kinase OS=Mus musculus GN=Ibtk PE=1 SV=3	0.86048	9.94055	1.38e-48	210.16	2;3	Y	RAKKKPRKRSDSSGGYTLSDVIQSPPSAGLL	_KRS(ph)DSSGGY(ph)TLSDVIQSPPSAGLLK_	4	681.573	-0.72037	3.5168	3.2903	3.5168	3.2903	3.1444	3.0019
Q5Y5T2	S53	Q5Y5T2	Palmitoyltransferase ZDHHC18	Zdhhc18	>sp|Q5Y5T2|ZDH18_MOUSE Palmitoyltransferase ZDHHC18 OS=Mus musculus GN=Zdhhc18 PE=1 SV=4	0.770369	5.33214	0.00132308	59.585	2	S	APGAPRWSGSGSGSGSLGRRPRRKWEVFPGR	_WSGS(ph)GSGSGS(ph)LGR_	2	677.745	0.24366	3.514	3.8137	3.2653	3.2779	3.7818	4.4371
Q5Y5T2	S47	Q5Y5T2	Palmitoyltransferase ZDHHC18	Zdhhc18	>sp|Q5Y5T2|ZDH18_MOUSE Palmitoyltransferase ZDHHC18 OS=Mus musculus GN=Zdhhc18 PE=1 SV=4	0.96702	16.2595	0.00132308	59.585	2	S	APSPGPAPGAPRWSGSGSGSGSLGRRPRRKW	_WSGS(ph)GSGSGS(ph)LGR_	2	677.745	0.24366	3.514	3.8137	3.2653	3.2779	3.7818	4.4371
Q8K327	S421	Q8K327	Chromosome alignment-maintaining phosphoprotein 1	Champ1	>sp|Q8K327|CHAP1_MOUSE Chromosome alignment-maintaining phosphoprotein 1 OS=Mus musculus GN=Champ1 PE=1 SV=1	1	142.219	7.23e-73	233.08	2;3	S	PELRRPGPPLSPEIRSPAGSPELKKPSSSPD	_RPGPPLS(ph)PEIRS(ph)PAGS(ph)PELK_	4	582.016	0.30325	3.5134	1.7415	3.6009	1.7728	2.5869	1.2079
P41183	T190	P41183	B-cell lymphoma 6 protein homolog	Bcl6	>sp|P41183|BCL6_MOUSE B-cell lymphoma 6 protein homolog OS=Mus musculus GN=Bcl6 PE=1 SV=1	0.970926	15.2916	4.08e-58	183.2	1	T	CESRAFAPPLYSGLSTPPASYPMYSHLPLST	_AFAPPLYSGLST(ph)PPASYPM(ox)YSHLPLSTFLFSDEELRDAPR_	4	1135.04	1.3883	3.5128	3.0677	3.6027	3.0631	3.4551	3.2011
Q8BWY3	S70	Q8BWY3	Eukaryotic peptide chain release factor subunit 1	Etf1	>sp|Q8BWY3|ERF1_MOUSE Eukaryotic peptide chain release factor subunit 1 OS=Mus musculus GN=Etf1 PE=1 SV=4	0.999998	57.9033	6.06e-06	77.575	1	S	EFGTASNIKSRVNRLSVLGAITSVQQRLKLY	_VNRLS(ph)VLGAITSVQQR_	3	607.663	1.275	3.5083	3.176	3.4823	2.9652	3.5345	3.4017
Q3USJ8-3;Q3USJ8;Q3USJ8-2	S667;681;705	Q3USJ8-3	FCH and double SH3 domains protein 2	Fchsd2	>sp|Q3USJ8-3|FCSD2_MOUSE Isoform 3 of FCH and double SH3 domains protein 2 OS=Mus musculus GN=Fchsd2;>sp|Q3USJ8|FCSD2_MOUSE FCH and double SH3 domains protein 2 OS=Mus musculus GN=Fchsd2 PE=1 SV=2;>sp|Q3USJ8-2|FCSD2_MOUSE Isoform 2 of FCH and double SH3 do	0.989381	19.6929	1.51e-23	164.39	1;2	S	PYPSPDKRSSQFFPRSPSANENSLHAESPGF	_S(ph)PSANENSLHAESPGFSQASR_	3	751.657	-0.27773	3.5032	3.801	3.8592	4.2325	3.4168	3.4135
Q0VF22	S581	Q0VF22	Coiled-coil domain-containing protein 138	Ccdc138	>sp|Q0VF22|CC138_MOUSE Coiled-coil domain-containing protein 138 OS=Mus musculus GN=Ccdc138 PE=2 SV=1	1	55.8436	0.0057074	55.844	3	S	SNVIDSLLQMTVESKSLQPFLEACSNSLFFR	_S(ph)LQPFLEACS(ph)NS(ph)LFFR_	2	1078.42	-1.6618	3.4992	0.81786	3.4992	0.81786
Q0VF22	S590	Q0VF22	Coiled-coil domain-containing protein 138	Ccdc138	>sp|Q0VF22|CC138_MOUSE Coiled-coil domain-containing protein 138 OS=Mus musculus GN=Ccdc138 PE=2 SV=1	1	55.8436	0.0057074	55.844	3	S	MTVESKSLQPFLEACSNSLFFRTCSVLLRTP	_S(ph)LQPFLEACS(ph)NS(ph)LFFR_	2	1078.42	-1.6618	3.4992	0.81786	3.4992	0.81786
Q0VF22	S592	Q0VF22	Coiled-coil domain-containing protein 138	Ccdc138	>sp|Q0VF22|CC138_MOUSE Coiled-coil domain-containing protein 138 OS=Mus musculus GN=Ccdc138 PE=2 SV=1	1	55.8436	0.0057074	55.844	3	S	VESKSLQPFLEACSNSLFFRTCSVLLRTPKL	_S(ph)LQPFLEACS(ph)NS(ph)LFFR_	2	1078.42	-1.6618	3.4992	0.81786	3.4992	0.81786
Q505F1-2;Q505F1	S203;203	Q505F1-2	Nuclear receptor subfamily 2 group C member 1	Nr2c1	>sp|Q505F1-2|NR2C1_MOUSE Isoform 2 of Nuclear receptor subfamily 2 group C member 1 OS=Mus musculus GN=Nr2c1;>sp|Q505F1|NR2C1_MOUSE Nuclear receptor subfamily 2 group C member 1 OS=Mus musculus GN=Nr2c1 PE=1 SV=3	1	64.2272	2.26e-14	151.16	1;2	S	CAASTEKIYIRKDLRSPLAATPTFVTDSETA	_DLRS(ph)PLAAT(ph)PTFVTDSETAR_	3	770.013	0.45451	3.4974	3.643	3.8365	3.9954	3.0998	3.2601
Q91ZZ2;E9Q9E2;Q3UGX8;Q3UHC1;E0CXV1;E9PVH3	S329;262;291;329;291;9	Q91ZZ2		Rapgef1;Rapgef1;Rapgef1;Rapgef1;Rapgef1;Rapgef1	>tr|Q91ZZ2|Q91ZZ2_MOUSE Guanine nucleotide exchange factor OS=Mus musculus GN=Rapgef1 PE=2 SV=1;>tr|E9Q9E2|E9Q9E2_MOUSE Uncharacterized protein OS=Mus musculus GN=Rapgef1 PE=4 SV=1;>tr|Q3UGX8|Q3UGX8_MOUSE Uncharacterized protein OS=Mus musculus GN=Rapgef1	0.809781	6.35201	0.00607758	67.646	1	S	RVAVVAPMSRATSGSSLPVGINRQDFDVECY	_ATSGSS(ph)LPVGINR_	2	669.824	0.65431	3.4955	0.76978	3.7473	0.89108	3.4955	0.76978
Q8BVL9;G3UYZ9;D3Z4U5	S387;222;387	Q8BVL9	Janus kinase and microtubule-interacting protein 1	Jakmip1;Jakmip1;Jakmip1	>sp|Q8BVL9|JKIP1_MOUSE Janus kinase and microtubule-interacting protein 1 OS=Mus musculus GN=Jakmip1 PE=1 SV=2;>tr|G3UYZ9|G3UYZ9_MOUSE Janus kinase and microtubule-interacting protein 1 OS=Mus musculus GN=Jakmip1 PE=4 SV=1;>tr|D3Z4U5|D3Z4U5_MOUSE Janus kin	0.999847	38.0197	1.23e-35	186.33	2	S	SAQASLKRHTSLNDLSLTRDEQEIEFLRLQV	_RHTS(ph)LNDLS(ph)LTRDEQEIEFLR_	4	683.816	-0.084459	3.4949	2.0691	2.8305	1.8807	4.4035	3.6284
Q8CGA3	S277	Q8CGA3	Large neutral amino acids transporter small subunit 4	Slc43a2	>sp|Q8CGA3|LAT4_MOUSE Large neutral amino acids transporter small subunit 4 OS=Mus musculus GN=Slc43a2 PE=1 SV=1	0.759935	5.00395	0.000230162	93.228	2	S	FYKQVTTVGRRLSVGSSMRTAKEQAALQEGH	_RLS(ph)VGS(ph)SM(ox)R_	2	584.733	-0.6044	3.4928	2.6325	3.4928	2.6325	3.6622	2.9927
Q8JZQ9;E9PX78	S111;111	Q8JZQ9	Eukaryotic translation initiation factor 3 subunit B	Eif3b;Eif3b	>sp|Q8JZQ9|EIF3B_MOUSE Eukaryotic translation initiation factor 3 subunit B OS=Mus musculus GN=Eif3b PE=1 SV=1;>tr|E9PX78|E9PX78_MOUSE Uncharacterized protein OS=Mus musculus GN=Eif3b PE=3 SV=1	1	97.5497	4.1e-123	288.02	1;3	S	PGKAEAVGEQARGHPSAGAEEEGGSDGSAAE	_GHPS(ph)AGAEEEGGS(ph)DGS(ph)AAEAEPR_	3	803.275	0.26431	3.4922	5.5235	3.6029	5.5077	3.3783	5.5393
Q6XZL8;F6WHP1;F6SJX8	S1271;1099;150	Q6XZL8		Dot1l;Dot1l;Dot1l	>tr|Q6XZL8|Q6XZL8_MOUSE Histone H3 methyltransferase DOT1 variant a OS=Mus musculus GN=Dot1l PE=2 SV=1;>tr|F6WHP1|F6WHP1_MOUSE Uncharacterized protein (Fragment) OS=Mus musculus GN=Dot1l PE=4 SV=1;>tr|F6SJX8|F6SJX8_MOUSE DOT1-like, histone H3 methyltransfe	0.974091	18.9215	7.37e-32	147.17	1;2	S	KAVDSPLQAGSALSHSPLFSFRPSLEEPAAE	_AVDS(ph)PLQAGSALSHS(ph)PLFSFRPSLEEPAAEAK_	3	1157.21	-2.3647	3.4896	3.1439	3.5969	3.0322	3.1595	3.9704
Q80X82;E9PVR1;F8WJD4;E9Q661	S510;510;510;510	Q80X82	Symplekin	Sympk;Sympk;Sympk;Sympk	>sp|Q80X82|SYMPK_MOUSE Symplekin OS=Mus musculus GN=Sympk PE=1 SV=1;>tr|E9PVR1|E9PVR1_MOUSE Uncharacterized protein OS=Mus musculus GN=Sympk PE=4 SV=1;>tr|F8WJD4|F8WJD4_MOUSE Uncharacterized protein OS=Mus musculus GN=Sympk PE=4 SV=1;>tr|E9Q661|E9Q661_MOUS	0.998609	28.6333	1.07e-67	218.32	2	S	VQGQAISVVGSQSTMSPLEEEVPQAKRRPEP	_RRLS(ph)VQGQAISVVGSQSTM(ox)S(ph)PLEEEVPQAK_	4	847.656	-0.18443	3.4894	13.545	3.796	14.134	3.4894	13.545
E9QMC5	S35	E9QMC5		Ptpmt1	>tr|E9QMC5|E9QMC5_MOUSE Uncharacterized protein OS=Mus musculus GN=Ptpmt1 PE=4 SV=1	0.818217	8.84781	1.34e-11	126.9	1	S	KSREASGGPQLSSSASFSRWLVASPGAGGWP	_EASGGPQLSSSAS(ph)FSR_	2	824.354	-0.7141	3.4836	2.2854	2.3664	1.8406	3.6297	2.327
Q8K394	S124	Q8K394	Inactive phospholipase C-like protein 2	Plcl2	>sp|Q8K394|PLCL2_MOUSE Inactive phospholipase C-like protein 2 OS=Mus musculus GN=Plcl2 PE=1 SV=2	0.998242	28.5716	0.00390363	70.889	1;2	S	IKDGTKQKRERKKTVSFSSMPTEKKISSASD	_TVS(ph)FSSM(ox)PTEK_	2	655.273	1.2731	3.4836	4.3881	3.4836	4.3881	4.0178	4.5812
P59281-2;P59281;G3X932	S380;380;382	P59281-2	Rho GTPase-activating protein 39	Arhgap39;Arhgap39	>sp|P59281-2|RHG39_MOUSE Isoform 2 of Rho GTPase-activating protein 39 OS=Mus musculus GN=Arhgap39;>sp|P59281|RHG39_MOUSE Rho GTPase-activating protein 39 OS=Mus musculus GN=Arhgap39 PE=1 SV=2;>tr|G3X932|G3X932_MOUSE DNA segment, Chr 15, Wayne State Univer	0.99999	51.1087	0.00168808	80.746	1	S	QQLMRTKQKCPERFLSLEYSPVGKEYVRQLV	_FLS(ph)LEYSPVGK_	2	660.318	0.32824	3.4779	9.5017			3.4779	9.5017
Q9ES74	T190	Q9ES74	Serine/threonine-protein kinase Nek7	Nek7	>sp|Q9ES74|NEK7_MOUSE Serine/threonine-protein kinase Nek7 OS=Mus musculus GN=Nek7 PE=2 SV=1	0.885975	5.05146	0.00790865	75.057	4	T	VKLGDLGLGRFFSSKTTAAHSLVGTPYYMSP	_FFS(ph)SKT(ph)T(ph)AAHS(ph)LVGTPYYMSPER_	3	966.375	1.9034	3.4748	0.72565	3.4748	0.72565
G5E8C2;E9PYD7	S29;92	G5E8C2		Kbtbd7;Gm5465	>tr|G5E8C2|G5E8C2_MOUSE MCG9018 OS=Mus musculus GN=Kbtbd7 PE=4 SV=1;>tr|E9PYD7|E9PYD7_MOUSE Uncharacterized protein OS=Mus musculus GN=Gm5465 PE=4 SV=1	0.966436	15.8956	2.97e-06	116.94	1;2	S	ASPRGGRRPKRISKPSVSAFFTGPEELKDAA	_RISKPS(ph)VSAFFTGPEELK_	3	691.685	-0.58383	3.4746	7.8723	2.8562	5.1291	3.849	8.475
Q8BH50-2;Q8BH50;Q0VAW6;F6ZUQ0;G8JL48	S145;145;145;25;65	Q8BH50-2	Uncharacterized protein C18orf25 homolog	8030462N17Rik;8030462N17Rik;8030462N17Rik	>sp|Q8BH50-2|CR025_MOUSE Isoform 2 of Uncharacterized protein C18orf25 homolog OS=Mus musculus;>sp|Q8BH50|CR025_MOUSE Uncharacterized protein C18orf25 homolog OS=Mus musculus PE=2 SV=1;>tr|Q0VAW6|Q0VAW6_MOUSE RIKEN cDNA 8030462N17, isoform CRA_a OS=Mus mus	0.996942	26.5646	1.77e-05	85.937	2	S	GVSGATVGRKSRRSRSESETSTMAAKKNRQL	_S(ph)RS(ph)ESETSTMAAK_	2	772.789	-1.0194	3.4712	6.6595	3.8679	6.891	1.8703	2.7676
Q924N4;Q3V0N8;Q924N4-2;E9QA29;Q6P6P5;A2AGJ9	S148;148;97;133;133;133	Q924N4	Solute carrier family 12 member 6	Slc12a6;Slc12a6;Slc12a6;Slc12a6;Slc12a6	>sp|Q924N4|S12A6_MOUSE Solute carrier family 12 member 6 OS=Mus musculus GN=Slc12a6 PE=1 SV=2;>tr|Q3V0N8|Q3V0N8_MOUSE Solute carrier family 12, member 6 OS=Mus musculus GN=Slc12a6 PE=2 SV=1;>sp|Q924N4-2|S12A6_MOUSE Isoform 2 of Solute carrier family 12 mem	0.999744	35.917	0.000158	151.97	1	S	LALFEEEMDTRPKVSSLLNRMANYTNLTQGA	_VSS(ph)LLNR_	2	434.718	-0.13209	3.4609	3.4188	3.4723	3.2314	3.4413	3.5104
F7ABM5;E9Q0E2;E9PV87	S338;333;333	F7ABM5		2700049A03Rik;2700049A03Rik;2700049A03Rik	>tr|F7ABM5|F7ABM5_MOUSE Uncharacterized protein (Fragment) OS=Mus musculus GN=2700049A03Rik PE=4 SV=1;>tr|E9Q0E2|E9Q0E2_MOUSE Uncharacterized protein OS=Mus musculus GN=2700049A03Rik PE=4 SV=1;>tr|E9PV87|E9PV87_MOUSE Uncharacterized protein OS=Mus musculus	0.999891	39.6316	1.63e-11	116.19	1	S	KRVPLSEDTDFDGQKSPLETPAPRRFAPVPV	_RVPLSEDTDFDGQKS(ph)PLETPAPR_	4	659.565	1.6505	3.4598	2.0544	3.4598	2.0544
B0QZH9;Q8BSN5	S114;124	B0QZH9	PHD finger protein 23	Phf23;Phf23	>tr|B0QZH9|B0QZH9_MOUSE PHD finger protein 23 (Fragment) OS=Mus musculus GN=Phf23 PE=4 SV=1;>sp|Q8BSN5|PHF23_MOUSE PHD finger protein 23 OS=Mus musculus GN=Phf23 PE=2 SV=2	0.984151	17.9305	0.000227732	91.657	1	S	PGPPRSTFSRLQAPDSATLLEKMKLKDSLFD	_LQAPDS(ph)ATLLEK_	2	683.337	0.10797	3.4585	2.775	3.4585	2.775	3.1745	3.3674
O35691;Q3TUQ5	S66;66	O35691	Pinin	Pnn;Pnn	>sp|O35691|PININ_MOUSE Pinin OS=Mus musculus GN=Pnn PE=1 SV=4;>tr|Q3TUQ5|Q3TUQ5_MOUSE Pinin OS=Mus musculus GN=Pnn PE=2 SV=1	0.999784	36.6542	6.26e-05	89.624	1	S	GGGRGRGSLLLRRGFSDSGGGPPAKQRDLEG	_GFS(ph)DSGGGPPAK_	2	578.737	0.48605	3.4585	3.3818	3.7676	4.2953	3.4585	3.3106
Q9ERU9	S2083	Q9ERU9	E3 SUMO-protein ligase RanBP2;Putative peptidyl-prolyl cis-trans isomerase	Ranbp2	>sp|Q9ERU9|RBP2_MOUSE E3 SUMO-protein ligase RanBP2 OS=Mus musculus GN=Ranbp2 PE=1 SV=2	0.99964	32.845	4.57e-91	267.56	2;3	S	EDALDDSVSSSSVHASPLASSPVRKNLFRFG	_EDALDDSVSSSSVHAS(ph)PLASS(ph)PVRK_	3	901.063	1.218	3.4567	4.5088	3.4935	4.7548	3.3535	3.8368
Q8R1M0	S252	Q8R1M0	UPF0361 protein C3orf37 homolog		>sp|Q8R1M0|CC037_MOUSE UPF0361 protein C3orf37 homolog OS=Mus musculus PE=2 SV=1	0.99646	24.6843	8.83e-05	71.295	1	S	LKLIHPIDNITFHPVSPVVNNSRNNTPECLA	_LIHPIDNITFHPVS(ph)PVVNNSR_	4	613.065	0.40582	3.4504	3.0065	3.8599	3.5881	3.432	2.9635
P70671	S171	P70671	Interferon regulatory factor 3	Irf3	>sp|P70671|IRF3_MOUSE Interferon regulatory factor 3 OS=Mus musculus GN=Irf3 PE=1 SV=1	0.999417	33.7077	5.38e-16	110.43	1	S	SSDLAIVSDPSQQLPSPNVNNFLNPAPQENP	_DEGSSDLAIVSDPSQQLPS(ph)PNVNNFLNPAPQENPLK_	3	1304.62	-0.31037	3.4493	5.0712	3.3717	4.7158	3.581	5.4533
Q3U182;Q9D682	S434;255	Q3U182	CREB-regulated transcription coactivator 2	Crtc2;Crtc2	>sp|Q3U182|CRTC2_MOUSE CREB-regulated transcription coactivator 2 OS=Mus musculus GN=Crtc2 PE=1 SV=2;>tr|Q9D682|Q9D682_MOUSE Uncharacterized protein OS=Mus musculus GN=Crtc2 PE=2 SV=1	0.999969	45.04	2.18e-21	155.11	1	S	ASTPGASPRHRRVPLSPLSLPAGPADARRSQ	_VPLS(ph)PLSLPAGPADAR_	2	820.924	-0.1114	3.445	3.2476	3.5297	3.2476	3.2267	3.2456
G3X9M8;O35387	S69;69	G3X9M8	HCLS1-associated protein X-1	Hax1;Hax1	>tr|G3X9M8|G3X9M8_MOUSE MCG124547, isoform CRA_c OS=Mus musculus GN=Hax1 PE=4 SV=1;>sp|O35387|HAX1_MOUSE HCLS1-associated protein X-1 OS=Mus musculus GN=Hax1 PE=1 SV=1	0.967029	14.6731	8.79e-28	185.06	1	S	AFDGSQPPEEFGFSFSPRGGMRFHGNFGFDD	_ESYAFDGSQPPEEFGFSFS(ph)PR_	3	821.006	0.9835	3.4428	5.4541	3.6431	5.5183	3.4292	5.4541
Q61457	S385	Q61457	G1/S-specific cyclin-E1	Ccne1	>sp|Q61457|CCNE1_MOUSE G1/S-specific cyclin-E1 OS=Mus musculus GN=Ccne1 PE=1 SV=2	0.911383	10.8709	0.00154139	59.944	2	S	KAQAKKAILSEQNRISPPPSVVLTPPPSSKK	_AILSEQNRIS(ph)PPPSVVLT(ph)PPPSSK_	3	892.113	0.61895	3.4407	1.6763	3.4407	1.6763	1.8045	1.6801
Q9DB38	S15	Q9DB38	Zinc finger protein 580	Znf580	>sp|Q9DB38|ZN580_MOUSE Zinc finger protein 580 OS=Mus musculus GN=Znf580 PE=2 SV=1	0.886377	11.7131	0.00117718	59.893	2	S	_MLLLPPRPPHPRSSSPEVMDPPPPKTPPFP	_SSS(ph)PEVM(ox)DPPPPKT(ph)PPFPK_	3	737.654	-0.62094	3.4395	3.4642	3.4395	3.4642
Q9DB38	T26	Q9DB38	Zinc finger protein 580	Znf580	>sp|Q9DB38|ZN580_MOUSE Zinc finger protein 580 OS=Mus musculus GN=Znf580 PE=2 SV=1	0.999988	53.528	0.00117718	59.893	2	T	PRSSSPEVMDPPPPKTPPFPKAEGPSSTSSS	_SSS(ph)PEVM(ox)DPPPPKT(ph)PPFPK_	3	737.654	-0.62094	3.4395	3.4642	3.4395	3.4642
Q9DBR7;Q9DBR7-2	S509;509	Q9DBR7	Protein phosphatase 1 regulatory subunit 12A	Ppp1r12a	>sp|Q9DBR7|MYPT1_MOUSE Protein phosphatase 1 regulatory subunit 12A OS=Mus musculus GN=Ppp1r12a PE=1 SV=2;>sp|Q9DBR7-2|MYPT1_MOUSE Isoform 2 of Protein phosphatase 1 regulatory subunit 12A OS=Mus musculus GN=Ppp1r12a	0.926526	10.4956	3.57e-08	124.04	2	S	LAYVTPTIPRRLASTSDIEEKENRESSSLRT	_RLAS(ph)TS(ph)DIEEK_	2	704.791	-0.17695	3.4366	4.0559	3.9771	5.0278	3.0834	3.5294
Q4QRL3-2;Q4QRL3;E9Q8T5	S1350;1350;1351	Q4QRL3-2	Coiled-coil domain-containing protein 88B	Ccdc88b;Ccdc88b	>sp|Q4QRL3-2|CC88B_MOUSE Isoform 2 of Coiled-coil domain-containing protein 88B OS=Mus musculus GN=Ccdc88b;>sp|Q4QRL3|CC88B_MOUSE Coiled-coil domain-containing protein 88B OS=Mus musculus GN=Ccdc88b PE=1 SV=2;>tr|E9Q8T5|E9Q8T5_MOUSE Coiled-coil domain-cont	0.798432	5.98688	1.53e-20	144.2	1;2	S	GALHGGPRLGADGAGSTESLGGPLETELPEG	_LGADGAGS(ph)TESLGGPLETELPEGR_	2	1197.05	-1.387	3.4362	5.1185	4.3039	6.1621	1.5735	3.0042
Q61733	S115	Q61733	28S ribosomal protein S31, mitochondrial	Mrps31	>sp|Q61733|RT31_MOUSE 28S ribosomal protein S31, mitochondrial OS=Mus musculus GN=Mrps31 PE=2 SV=1	0.998011	27.0227	0.000543882	86.772	1	S	STANVKTPKPRGRKPSASLEATVDRLQKAPE	_KPS(ph)ASLEATVDR_	2	677.324	-0.67308	3.4351	3.7999	3.3743	3.6713	3.4971	4.6071
Q9JID9	Y618	Q9JID9	SH2B adapter protein 2	Sh2b2	>sp|Q9JID9|SH2B2_MOUSE SH2B adapter protein 2 OS=Mus musculus GN=Sh2b2 PE=1 SV=2	0.999837	37.8817	0.000285943	107.69	1	Y	PTEATLGRARAVENQYSFY____________	_AVENQY(ph)SFY_	2	600.734	0.3867	3.435	1.8215					37.362	19.032	0.31581	0.17433
F6Q6A5;P63044;B0QZN5;P63024	S60;61;61;48	F6Q6A5;P63024	Vesicle-associated membrane protein 2;Vesicle-associated membrane protein 3	Vamp2;Vamp2;Vamp2;Vamp3	>tr|F6Q6A5|F6Q6A5_MOUSE Uncharacterized protein (Fragment) OS=Mus musculus GN=Vamp2 PE=4 SV=1;>sp|P63044|VAMP2_MOUSE Vesicle-associated membrane protein 2 OS=Mus musculus GN=Vamp2 PE=1 SV=2;>tr|B0QZN5|B0QZN5_MOUSE Vesicle-associated membrane 2 OS=Mus muscu	1	120.924	3.66e-172	322.63	1	S	MRVNVDKVLERDQKLSELDDRADALQAGASQ	_DQKLS(ph)ELDDRADALQAGASQFETSAAK_	3	982.456	-1.6155	3.4344	3.8953	3.5516	3.8303	3.2703	3.9937
Q9QUN3;D3YWR2	T152;152	Q9QUN3	B-cell linker protein	Blnk;Blnk	>sp|Q9QUN3|BLNK_MOUSE B-cell linker protein OS=Mus musculus GN=Blnk PE=1 SV=1;>tr|D3YWR2|D3YWR2_MOUSE B cell linker OS=Mus musculus GN=Blnk PE=4 SV=1	0.783032	5.57399	6.81e-06	91.565	1	T	PSKPSWPSAKARLASTLPAPNSLQKPQVPPK	_LAST(ph)LPAPNSLQKPQVPPKPK_	3	764.422	-0.1567	3.4304	3.7136	20.129	21.418	3.4304	3.7136
Q7TMY8-3;Q7TMY8;A2AFQ0;Q7TMY8-4;Q7TMY8-2	S2593;2593;2594;2593;2593	Q7TMY8-3	E3 ubiquitin-protein ligase HUWE1	Huwe1;Huwe1	>sp|Q7TMY8-3|HUWE1_MOUSE Isoform 3 of E3 ubiquitin-protein ligase HUWE1 OS=Mus musculus GN=Huwe1;>sp|Q7TMY8|HUWE1_MOUSE E3 ubiquitin-protein ligase HUWE1 OS=Mus musculus GN=Huwe1 PE=1 SV=5;>tr|A2AFQ0|A2AFQ0_MOUSE HECT, UBA and WWE domain containing 1 OS=Mu	0.99055	18.762	6.86e-47	203.79	1;2	S	QRLLGPSAAADILQLSSSLPLQSRGRARLLV	_LLGPSAAADILQLS(ph)S(ph)SLPLQSR_	2	1199.1	-1.4018	3.428	1.466	3.0465	1.3613	3.428	1.8877
Q3UHD6-2;Q3UHD6;E9PW30;F6QKA8	S224;224;133;54	Q3UHD6-2	Sorting nexin-27	Snx27;Snx27;Snx27	>sp|Q3UHD6-2|SNX27_MOUSE Isoform 2 of Sorting nexin-27 OS=Mus musculus GN=Snx27;>sp|Q3UHD6|SNX27_MOUSE Sorting nexin-27 OS=Mus musculus GN=Snx27 PE=1 SV=2;>tr|E9PW30|E9PW30_MOUSE Uncharacterized protein OS=Mus musculus GN=Snx27 PE=4 SV=1;>tr|F6QKA8|F6QKA8_	0.998416	27.9947	0.000400535	93.226	1	S	FANFTFPRLPGKWPFSLSEQQLDARRRGLEE	_WPFS(ph)LSEQQLDAR_	2	828.875	3.9151	3.424	4.4901	3.424	4.4901
Q7TPV4;Q3TLF6	T14;14	Q7TPV4	Myb-binding protein 1A	Mybbp1a;Mybbp1a	>sp|Q7TPV4|MBB1A_MOUSE Myb-binding protein 1A OS=Mus musculus GN=Mybbp1a PE=1 SV=2;>tr|Q3TLF6|Q3TLF6_MOUSE Uncharacterized protein OS=Mus musculus GN=Mybbp1a PE=2 SV=1	0.998706	29.7423	3.57e-05	76.937	2	T	__MAEMKSPTKAEPATPAEAAQSDRHSLLEH	_(ac)AEMKS(ph)PTKAEPAT(ph)PAEAAQSDR_	3	830.02	-0.10051	3.4227	4.2781	3.4227	4.2781	3.9786	6.5511
Q9EQ32;Q9EQ32-2	Y694;515	Q9EQ32	Phosphoinositide 3-kinase adapter protein 1	Pik3ap1	>sp|Q9EQ32|BCAP_MOUSE Phosphoinositide 3-kinase adapter protein 1 OS=Mus musculus GN=Pik3ap1 PE=1 SV=1;>sp|Q9EQ32-2|BCAP_MOUSE Isoform 2 of Phosphoinositide 3-kinase adapter protein 1 OS=Mus musculus GN=Pik3ap1	0.999986	48.4936	6e-47	211.75	1	Y	IRHSQHLPEKVEFGVYESGPRKSVLPARTEL	_HSQHLPEKVEFGVY(ph)ESGPRK_	4	601.792	-0.028803	3.422	3.0281	3.1301	2.8409	2.9617	2.8996	3.7989	3.1082	3.5294	3.2651
Q7TN58;B0QZP7;Q7TN58-2	S658;658;659	Q7TN58	Transmembrane channel-like protein 8	Tmc8;Tmc8	>sp|Q7TN58|TMC8_MOUSE Transmembrane channel-like protein 8 OS=Mus musculus GN=Tmc8 PE=2 SV=2;>tr|B0QZP7|B0QZP7_MOUSE Transmembrane channel-like 8 OS=Mus musculus GN=Tmc8 PE=4 SV=1;>sp|Q7TN58-2|TMC8_MOUSE Isoform 2 of Transmembrane channel-like protein 8 OS	0.999999	61.5427	3.38e-07	116.45	2	S	KWHLVDDLSRLLPELSPEPGSPHSRASRPRS	_LLPELS(ph)PEPGS(ph)PHSR_	3	592.597	-0.090884	3.4166	3.5461	3.7059	3.699	3.3768	3.4331
Q9QY06-3;Q9QY06;Q9QY06-2;E9QKV6;E9PWZ6;E9PZW8;E9QQ56	S1453;1453;1482;1453;1466;1466;1483	Q9QY06-3	Unconventional myosin-IXb	Myo9b;Myo9b;Myo9b;Myo9b;Myo9b	>sp|Q9QY06-3|MYO9B_MOUSE Isoform 3 of Unconventional myosin-IXb OS=Mus musculus GN=Myo9b;>sp|Q9QY06|MYO9B_MOUSE Unconventional myosin-IXb OS=Mus musculus GN=Myo9b PE=1 SV=2;>sp|Q9QY06-2|MYO9B_MOUSE Isoform 2 of Unconventional myosin-IXb OS=Mus musculus GN=	0.999275	31.3958	0.000232399	100.07	1	S	KGKKNRNRKVGQITVSEKWRESVFRKITNAN	_VGQITVS(ph)EK_	2	520.755	0.46953	3.4113	3.0561	3.4113	3.0444	3.859	3.1907
Q61191;B1AUX2	S598;598	Q61191	Host cell factor 1;HCF N-terminal chain 1;HCF N-terminal chain 2;HCF N-terminal chain 3;HCF N-terminal chain 4;HCF N-terminal chain 5;HCF N-terminal chain 6;HCF C-terminal chain 1;HCF C-terminal chain 2;HCF C-terminal chain 3;HCF C-terminal chain 4;HCF C-terminal chain 5;HCF C-terminal chain 6	Hcfc1;Hcfc1	>sp|Q61191|HCFC1_MOUSE Host cell factor 1 OS=Mus musculus GN=Hcfc1 PE=1 SV=2;>tr|B1AUX2|B1AUX2_MOUSE Host cell factor C1 OS=Mus musculus GN=Hcfc1 PE=4 SV=1	0.827762	6.81971	7.41e-05	77.027	1	S	TPGTTTLPATVKVASSPVMVSNPATRMLKTA	_VASS(ph)PVMVSNPATR_	2	748.352	1.2118	3.4058	4.7699	3.227	4.5589	3.5775	4.9986
Q80U62-4;D3Z7B1;Q80U62-3;Q80U62-2;Q80U62	S189;189;250;250;250	Q80U62-4	Run domain Beclin-1 interacting and cystein-rich containing protein	1700021K19Rik;Kiaa0226	>sp|Q80U62-4|RUBIC_MOUSE Isoform 4 of Run domain Beclin-1 interacting and cystein-rich containing protein OS=Mus musculus GN=Kiaa0226;>tr|D3Z7B1|D3Z7B1_MOUSE Uncharacterized protein OS=Mus musculus GN=1700021K19Rik PE=4 SV=1;>sp|Q80U62-3|RUBIC_MOUSE Isofor	0.979171	19.7757	2.5e-06	112.58	1	S	QSMPQSSHSSERRSTSFSLSGPSWQPQEDRE	_STS(ph)FSLSGPSWQPQEDR_	2	994.923	3.0782	3.4053	1.0531	4.0585	1.0862	2.8572	1.021
Q8VCF0	S220	Q8VCF0	Mitochondrial antiviral-signaling protein	Mavs	>sp|Q8VCF0|MAVS_MOUSE Mitochondrial antiviral-signaling protein OS=Mus musculus GN=Mavs PE=1 SV=1	0.958199	13.6706	3.6e-58	187.58	1	S	AANVASVPIATYGPVSPTVSFQPLPRTALRT	_EHQEQEPELGGAHAANVASVPIATYGPVS(ph)PTVSFQPLPR_	4	1041.01	2.3817	3.4053	5.1742			3.4053	5.1742
O70405	S614	O70405	Serine/threonine-protein kinase ULK1	Ulk1	>sp|O70405|ULK1_MOUSE Serine/threonine-protein kinase ULK1 OS=Mus musculus GN=Ulk1 PE=1 SV=1	1	111.042	3.23e-22	191.4	2	S	RPLRGSPKLPDFLQRSPLPPILGSPTKAGPS	_LPDFLQRS(ph)PLPPILGS(ph)PTK_	3	746.044	-0.29807	3.4014	3.6136	3.4664	3.5379	3.4	3.6394
Q9D4J7-2;E9QAG2;Q9D4J7	S58;138;138	Q9D4J7-2	PHD finger protein 6	Phf6;Phf6	>sp|Q9D4J7-2|PHF6_MOUSE Isoform 2 of PHD finger protein 6 OS=Mus musculus GN=Phf6;>tr|E9QAG2|E9QAG2_MOUSE Uncharacterized protein OS=Mus musculus GN=Phf6 PE=4 SV=1;>sp|Q9D4J7|PHF6_MOUSE PHD finger protein 6 OS=Mus musculus GN=Phf6 PE=1 SV=1	0.999991	51.9098	1.1e-36	189.53	2;3	S	IYMVYCRKHKKTAHNSEADLEESFNEHELEP	_TAHNS(ph)EADLEESFNEHELEPSS(ph)PK_	3	953.046	0.13126	3.4012	5.2744	3.3713	5.1966	3.6945	5.8136
P46062;E9Q0Y4;F6Q641	S903;904;965	P46062	Signal-induced proliferation-associated protein 1	Sipa1;Sipa1;Sipa1	>sp|P46062|SIPA1_MOUSE Signal-induced proliferation-associated protein 1 OS=Mus musculus GN=Sipa1 PE=2 SV=2;>tr|E9Q0Y4|E9Q0Y4_MOUSE Uncharacterized protein OS=Mus musculus GN=Sipa1 PE=4 SV=1;>tr|F6Q641|F6Q641_MOUSE Signal-induced proliferation-associated g	0.999996	53.9202	3.28e-10	153.2	2	S	DSGPELRASILPRTLSLRNSISKIMSEAGSE	_TLS(ph)LRNS(ph)ISK_	2	639.796	0.085475	3.4009	3.4594	3.3728	3.2271	3.4277	3.7758
P46062;E9Q0Y4;F6Q641	S907;908;969	P46062	Signal-induced proliferation-associated protein 1	Sipa1;Sipa1;Sipa1	>sp|P46062|SIPA1_MOUSE Signal-induced proliferation-associated protein 1 OS=Mus musculus GN=Sipa1 PE=2 SV=2;>tr|E9Q0Y4|E9Q0Y4_MOUSE Uncharacterized protein OS=Mus musculus GN=Sipa1 PE=4 SV=1;>tr|F6Q641|F6Q641_MOUSE Signal-induced proliferation-associated g	0.99966	34.681	3.28e-10	153.2	2	S	ELRASILPRTLSLRNSISKIMSEAGSETLED	_TLS(ph)LRNS(ph)ISK_	2	639.796	0.27901	3.398	3.4348	3.3421	3.2036	3.4277	3.7758
Q9QYE3;Q5STS9;Q9QYE3-14;Q9QYE3-11;Q9QYE3-13	S205;205;153;205;205	Q9QYE3	B-cell lymphoma/leukemia 11A	Bcl11a;Bcl11a	>sp|Q9QYE3|BC11A_MOUSE B-cell lymphoma/leukemia 11A OS=Mus musculus GN=Bcl11a PE=1 SV=1;>tr|Q5STS9|Q5STS9_MOUSE B-cell CLL/lymphoma 11A (Zinc finger protein) OS=Mus musculus GN=Bcl11a PE=2 SV=1;>sp|Q9QYE3-14|BC11A_MOUSE Isoform 6 of B-cell lymphoma/leukemi	1	78.1478	3.86e-82	247.66	1;2;3	S	QNTHGLRIYLESEHGSPLTPRVGIPSGLGAE	_IYLESEHGS(ph)PLT(ph)PR_	2	879.879	-0.035884	3.3939	2.6577	3.3939	2.8964	3.2925	2.1359
F6SMY7;Q7TPH6-2;Q7TPH6;E9PUJ6;E9QKA8;F7CZG3	S3052;3124;3124;3162;3124;763	F6SMY7;E9QKA8	Probable E3 ubiquitin-protein ligase MYCBP2	Mycbp2;Mycbp2;Mycbp2;Mycbp2;Mycbp2	>tr|F6SMY7|F6SMY7_MOUSE MYC-binding protein 2 (Fragment) OS=Mus musculus GN=Mycbp2 PE=4 SV=1;>sp|Q7TPH6-2|MYCB2_MOUSE Isoform 2 of Probable E3 ubiquitin-protein ligase MYCBP2 OS=Mus musculus GN=Mycbp2;>sp|Q7TPH6|MYCB2_MOUSE Probable E3 ubiquitin-protein li	0.999966	46.1851	8.64e-21	163	1	S	QPPTEEKEIKLKNRHSLEISSALNMFNIAPH	_NRHS(ph)LEISSALNM(ox)FNIAPHGPDISK_	4	711.843	1.7598	3.3905	2.4017	4.048	2.5041	3.3905	2.4017
P55258;Q3UHW5	S181;181	P55258	Ras-related protein Rab-8A	Rab8a;Rab8a	>sp|P55258|RAB8A_MOUSE Ras-related protein Rab-8A OS=Mus musculus GN=Rab8a PE=1 SV=2;>tr|Q3UHW5|Q3UHW5_MOUSE Uncharacterized protein OS=Mus musculus GN=Rab8a PE=2 SV=1	0.999991	47.2428	0.000181371	84.166	2	S	ARDIKAKMDKKLEGNSPQGSSHGVKITVEQQ	_KLEGNS(ph)PQGS(ph)SHGVK_	3	562.241	0.31173	3.3879	1.9336			3.3879	1.9336
Q6KCD5;Q6KCD5-2	S256;256	Q6KCD5;Q6KCD5-2	Nipped-B-like protein	Nipbl	>sp|Q6KCD5|NIPBL_MOUSE Nipped-B-like protein OS=Mus musculus GN=Nipbl PE=1 SV=1;>sp|Q6KCD5-2|NIPBL_MOUSE Isoform 2 of Nipped-B-like protein OS=Mus musculus GN=Nipbl	0.999531	38.1826	1.29e-05	77.531	1;2	S	HGSSDDYLHMVHRLSSDDGDSSTMRNAASFP	_HGSSDDYLHM(ox)VHRLS(ph)S(ph)DDGDSSTM(ox)R_	4	750.035	2.3297	3.3836	3.4839	4.1851	4.7327	1.9479	2.5079
P70218;Q3UPT4	S171;125	P70218	Mitogen-activated protein kinase kinase kinase kinase 1	Map4k1;Map4k1	>sp|P70218|M4K1_MOUSE Mitogen-activated protein kinase kinase kinase kinase 1 OS=Mus musculus GN=Map4k1 PE=1 SV=1;>tr|Q3UPT4|Q3UPT4_MOUSE Uncharacterized protein OS=Mus musculus GN=Map4k1 PE=2 SV=1	0.975344	15.9735	8.47e-10	113.29	1	S	FGISAQIGATLARRLSFIGTPYWMAPEVAAV	_RLS(ph)FIGTPYWM(ox)APEVAAVALK_	3	806.076	1.2297	3.3832	1.9263	3.8371	2.074	2.9489	1.8876
Q3UML2;Q8K004	S247;247	Q3UML2		Spata2;Spata2	>tr|Q3UML2|Q3UML2_MOUSE Spermatogenesis associated 2 OS=Mus musculus GN=Spata2 PE=2 SV=1;>tr|Q8K004|Q8K004_MOUSE Spermatogenesis associated 2 OS=Mus musculus GN=Spata2 PE=2 SV=1	1	121.974	1.15e-20	159.41	1	S	AAKDYYKPRVTKPSRSVDAYDSYWESRKPPS	_S(ph)VDAYDSYWESR_	2	779.298	0.40819	3.3826	3.4831	3.89	3.6882	3.2132	3.3091
Q8C5X1;E9PY73	S945;733	Q8C5X1		4931406P16Rik;4931406P16Rik	>tr|Q8C5X1|Q8C5X1_MOUSE Novel protein OS=Mus musculus GN=4931406P16Rik PE=2 SV=1;>tr|E9PY73|E9PY73_MOUSE Uncharacterized protein OS=Mus musculus GN=4931406P16Rik PE=4 SV=1	0.990876	24.8721	0.000434317	50.899	3	S	RRKHSSGEQETSTLPSPPLLTTVEDVNQDNK	_KHSSGEQETS(ph)T(ph)LPS(ph)PPLLTTVEDVNQDNK_	3	1131.15	2.7034	3.3818	6.5796	2.9328	6.5436	3.8996	6.6158
F6ZBR8	S271	F6ZBR8		Wiz	>tr|F6ZBR8|F6ZBR8_MOUSE Widely-interspaced zinc finger motifs (Fragment) OS=Mus musculus GN=Wiz PE=4 SV=1	1	71.3475	1.14e-14	146.25	1	S	AHLRHLGVSDPDAKGSPIDVLHGLIRRDGIQ	_HLGVSDPDAKGS(ph)PIDVLHGLIR_	4	594.807	0.74792	3.3772	3.5248			3.3772	3.5248
F8WGF5;Q80Y19	T254;505	F8WGF5	Rho GTPase-activating protein 11A	Arhgap11a;Arhgap11a	>tr|F8WGF5|F8WGF5_MOUSE Rho GTPase-activating protein 11A OS=Mus musculus GN=Arhgap11a PE=4 SV=1;>sp|Q80Y19|RHGBA_MOUSE Rho GTPase-activating protein 11A OS=Mus musculus GN=Arhgap11a PE=1 SV=2	0.999997	55.0009	9.86e-12	139.95	1	T	KKGSEKISKSEEHLLTPDQLDGTGYRMSWTE	_SEEHLLT(ph)PDQLDGTGYR_	2	1005.94	-1.8297	3.3741	4.1055	7.8321	9.2803	1.4536	1.8162
Q9ERU9	S2100	Q9ERU9	E3 SUMO-protein ligase RanBP2;Putative peptidyl-prolyl cis-trans isomerase	Ranbp2	>sp|Q9ERU9|RBP2_MOUSE E3 SUMO-protein ligase RanBP2 OS=Mus musculus GN=Ranbp2 PE=1 SV=2	0.841262	8.76093	5.09e-49	202.63	1	S	LASSPVRKNLFRFGESTTGFNFSFKSALSPS	_FGES(ph)TTGFNFSFK_	2	774.824	3.0789	3.374	2.1367			3.374	2.1367
Q8BHZ4	T6	Q8BHZ4	Zinc finger protein 592	Znf592	>sp|Q8BHZ4|ZN592_MOUSE Zinc finger protein 592 OS=Mus musculus GN=Znf592 PE=1 SV=3	1	114.865	5.25e-41	187.79	1	T	__________MGDMKTPDFDDLLAAFDIPDP	_(ac)GDM(ox)KT(ph)PDFDDLLAAFDIPDPTSLDAK_	3	982.772	-1.0335	3.3706	3.9981	3.0935	3.9981	3.3817	4.0756
Q6ZPE2;D3Z1C0;B2RXX4	T1137;1145;1137	Q6ZPE2	Myotubularin-related protein 5	Sbf1;Sbf1;Sbf1	>sp|Q6ZPE2|MTMR5_MOUSE Myotubularin-related protein 5 OS=Mus musculus GN=Sbf1 PE=1 SV=2;>tr|D3Z1C0|D3Z1C0_MOUSE SET-binding factor 1 OS=Mus musculus GN=Sbf1 PE=4 SV=1;>tr|B2RXX4|B2RXX4_MOUSE Sbf1 protein OS=Mus musculus GN=Sbf1 PE=2 SV=1	0.999618	35.4151	2.07e-06	126.77	1;2	T	VERACCRDYQRLGLGTLSSSLSRAKSEPFRI	_LGLGT(ph)LSSSLSR_	2	635.824	0.65745	3.3698	2.4309	3.2754	2.2999	3.3698	2.5492
Q8VCD7	S508	Q8VCD7	Lysine-specific demethylase 4C	Kdm4c	>sp|Q8VCD7|KDM4C_MOUSE Lysine-specific demethylase 4C OS=Mus musculus GN=Kdm4c PE=1 SV=1	0.998956	30.2577	1.35e-05	80.382	1	S	QAGKESHLLKILKLESPKIPSPLPESNKVLT	_ILKLES(ph)PKIPSPLPESNK_	3	690.713	1.6369	3.364	4.931	3.364	4.931
A2AQ25;E9QAU4;A2AQ25-2;A2AQ25-4;D3Z781;A2AQ25-3;A2AQ25-8	S1902;1953;1585;1297;1303;1308;996	A2AQ25	Sickle tail protein	Skt;Etl4;Etl4	>sp|A2AQ25|SKT_MOUSE Sickle tail protein OS=Mus musculus GN=Skt PE=1 SV=1;>tr|E9QAU4|E9QAU4_MOUSE Uncharacterized protein OS=Mus musculus GN=Etl4 PE=4 SV=1;>sp|A2AQ25-2|SKT_MOUSE Isoform 2 of Sickle tail protein OS=Mus musculus GN=Skt;>sp|A2AQ25-4|SKT_MOUS	0.99986	47.1081	6.89e-08	94.264	2	S	NGRAAPTTSSSSSPPSPASPTSLNQGARGIR	_AAPTTSSSSSPPS(ph)PAS(ph)PTSLNQGAR_	3	839.362	-0.69239	3.3583	3.328	4.3796	4.4321	3.0629	3.2754
Q6NZR5	S242	Q6NZR5		Skiv2l	>tr|Q6NZR5|Q6NZR5_MOUSE Superkiller viralicidic activity 2-like (S. cerevisiae) OS=Mus musculus GN=Skiv2l PE=2 SV=1	0.92871	12.5282	2.24e-117	258.89	1;2	S	EGEAAGGPRGDNASPSPSGTPLVRASSLEDL	_LLEPLDLSGGDEDEGEAAGGPRGDNAS(ph)PS(ph)PSGTPLVR_	4	948.921	0.076208	3.3549	1.275	3.3549	1.275	0.82264	0.89482
Q6PD31;F6VFQ5	S716;725	Q6PD31	Trafficking kinesin-binding protein 1	Trak1;Trak1	>sp|Q6PD31|TRAK1_MOUSE Trafficking kinesin-binding protein 1 OS=Mus musculus GN=Trak1 PE=1 SV=1;>tr|F6VFQ5|F6VFQ5_MOUSE Trafficking protein, kinesin-binding 1 OS=Mus musculus GN=Trak1 PE=4 SV=1	1	65.9049	1.66e-05	90.453	1	S	LKSTPVATPCTPRRLSLAESFTNVRESTTTM	_RLS(ph)LAESFTNVR_	2	736.866	-0.1257	3.3523	3.06	3.3337	2.7742	3.8264	3.3057
O35955	S22	O35955	Proteasome subunit beta type-10	Psmb10	>sp|O35955|PSB10_MOUSE Proteasome subunit beta type-10 OS=Mus musculus GN=Psmb10 PE=1 SV=1	1	41.2836	0.00340701	52.527	1	S	EPTGGFSFENCQRNASLEHVLPGLRVPHARK	_NAS(ph)LEHVLPGLR_	3	462.569	0.3349	3.35	2.3608	3.717	3.6121	3.0192	1.5429
E9PUM8;Q9ESU7	S18;18	E9PUM8		Slc1a5;Slc1a5	>tr|E9PUM8|E9PUM8_MOUSE Uncharacterized protein OS=Mus musculus GN=Slc1a5 PE=4 SV=1;>tr|Q9ESU7|Q9ESU7_MOUSE Neutral amino acid transporter ASCT2 OS=Mus musculus GN=Slc1a5 PE=2 SV=1	0.952877	13.058	2.92e-36	195.18	1	S	VDPPKADPKGVVAVDSTANGGPALGSREDQS	_GVVAVDS(ph)TANGGPALGSR_	2	854.407	0.016429	3.3478	2.8894	3.2318	2.7432	3.4385	2.9585
Q62141-2;Q62141-3;Q62141-1;Q62141	S24;24;24;24	Q62141-2	Paired amphipathic helix protein Sin3b	Sin3b	>sp|Q62141-2|SIN3B_MOUSE Isoform 2 of Paired amphipathic helix protein Sin3b OS=Mus musculus GN=Sin3b;>sp|Q62141-3|SIN3B_MOUSE Isoform 3 of Paired amphipathic helix protein Sin3b OS=Mus musculus GN=Sin3b;>sp|Q62141-1|SIN3B_MOUSE Isoform 1 of Paired amphipa	0.794037	5.86053	1.84e-11	107.71	1	S	SAGRGFGGSRWGRSGSGGHEKLPVHVEDALT	_SGS(ph)GGHEKLPVHVEDALTYLDQVK_	4	665.575	1.7898	3.3457	2.9805			3.3457	2.9805
Q61029-3;Q61029;Q61029-2;Q61029-4;Q3TXQ1	S344;384;312;275;38	Q61029-3	Lamina-associated polypeptide 2, isoforms beta/delta/epsilon/gamma	Tmpo;Tmpo	>sp|Q61029-3|LAP2B_MOUSE Isoform Epsilon of Lamina-associated polypeptide 2, isoforms beta/delta/epsilon/gamma OS=Mus musculus GN=Tmpo;>sp|Q61029|LAP2B_MOUSE Lamina-associated polypeptide 2, isoforms beta/delta/epsilon/gamma OS=Mus musculus GN=Tmpo PE=1 SV	0.995903	24.2874	3.58e-05	111.86	1	S	AAGRPLELSDFRMEESFSSKYVPKYAPLADV	_MEES(ph)FSSK_	2	512.688	0.59534	3.3383	1.8231	3.1684	1.6156	3.8699	2.4085
P97465	S290	P97465	Docking protein 1	Dok1	>sp|P97465|DOK1_MOUSE Docking protein 1 OS=Mus musculus GN=Dok1 PE=1 SV=2	0.999981	48.6062	7.84e-06	81.718	1	S	EGKTVPPPVPQDPLGSPPALYAEPLDSLRIP	_TVPPPVPQDPLGS(ph)PPALYAEPLDSLR_	3	936.14	2.3014	3.3371	5.5881	3.6007	5.9092	3.3315	5.5227
E9QB05;Q8BRT1;E9Q8N5;Q08EB6;B9EJA4;Q08EB5	S1249;1021;1021;1022;1043;1039	E9QB05	CLIP-associating protein 2	Clasp2;Clasp2;Clasp2;Clasp2;Clasp2;Clasp2	>tr|E9QB05|E9QB05_MOUSE CLIP-associating protein 2 OS=Mus musculus GN=Clasp2 PE=4 SV=1;>sp|Q8BRT1|CLAP2_MOUSE CLIP-associating protein 2 OS=Mus musculus GN=Clasp2 PE=1 SV=1;>tr|E9Q8N5|E9Q8N5_MOUSE CLIP-associating protein 2 OS=Mus musculus GN=Clasp2 PE=4 S	0.999871	38.9014	3.15e-38	214.24	1	S	PRSRDYNPYNYSDSISPFNKSALKEAMFDDD	_SRDYNPYNYSDSIS(ph)PFNK_	2	1123.97	0.091239	3.3325	4.0228	4.1618	4.1302	2.7136	3.8039
Q3V424;P62309	S54;66	Q3V424	Small nuclear ribonucleoprotein G	Snrpg;Snrpg	>tr|Q3V424|Q3V424_MOUSE Uncharacterized protein OS=Mus musculus GN=Snrpg PE=2 SV=1;>sp|P62309|RUXG_MOUSE Small nuclear ribonucleoprotein G OS=Mus musculus GN=Snrpg PE=1 SV=1	1	44.3907	0.00435858	52.862	1	S	SGQQNNIGMVVIRGNSIIMLEALERV_____	_GNS(ph)IIM(ox)LEALERV_	2	770.876	-2.0324	3.3285	2.1818	3.204	2.5696	3.4579	1.8526
Q8CDA1;F7C8P0;Q8CDA1-4	Y339;306;339	Q8CDA1	Phosphatidylinositide phosphatase SAC2	Inpp5f;Inpp5f	>sp|Q8CDA1|SAC2_MOUSE Phosphatidylinositide phosphatase SAC2 OS=Mus musculus GN=Inpp5f PE=1 SV=1;>tr|F7C8P0|F7C8P0_MOUSE Uncharacterized protein (Fragment) OS=Mus musculus GN=Inpp5f PE=4 SV=1;>sp|Q8CDA1-4|SAC2_MOUSE Isoform 4 of Phosphatidylinositide phosp	0.998382	27.9026	0.000339689	77.644	1	Y	IQTRGSVPVFWSQVGYRYNPRPRLDKSEKET	_GSVPVFWSQVGY(ph)R_	2	781.364	0.47639	3.3258	4.373					3.523	4.4431	3.1397	4.3039
Q7TT21;Q61037-6;E9QLU3;Q61037-7;E9QN11;Q61037-4;E9QN07;Q61037-3;E9QMZ9;Q61037-2;E9QMZ6;Q61037-5;E9QMW6;Q61037	S671;671;671;671;671;671;632;632;634;634;671;671;671;671	Q7TT21	Tuberin	Tsc2;Tsc2;Tsc2;Tsc2;Tsc2;Tsc2;Tsc2;Tsc2	>tr|Q7TT21|Q7TT21_MOUSE Tuberous sclerosis 2 OS=Mus musculus GN=Tsc2 PE=2 SV=1;>sp|Q61037-6|TSC2_MOUSE Isoform E of Tuberin OS=Mus musculus GN=Tsc2;>tr|E9QLU3|E9QLU3_MOUSE Uncharacterized protein OS=Mus musculus GN=Tsc2 PE=4 SV=1;>sp|Q61037-7|TSC2_MOUSE Is	0.999999	62.2542	1.22e-07	120.23	2	S	EKKASGPLSPPTGPPSPVPMGPAVRLGYLPY	_KASGPLS(ph)PPTGPPS(ph)PVPM(ox)GPAVR_	3	791.707	0.1307	3.3237	6.5664	2.8474	5.9625	3.5152	7.0941
Q3TGG2;Q7TQH0-3;Q7TQH0;Q7TQH0-2;E9Q5Q0	S601;681;687;681;567	Q3TGG2	Ataxin-2-like protein	Atxn2l;Atxn2l;Atxn2l	>tr|Q3TGG2|Q3TGG2_MOUSE Uncharacterized protein OS=Mus musculus GN=Atxn2l PE=2 SV=1;>sp|Q7TQH0-3|ATX2L_MOUSE Isoform 3 of Ataxin-2-like protein OS=Mus musculus GN=Atxn2l;>sp|Q7TQH0|ATX2L_MOUSE Ataxin-2-like protein OS=Mus musculus GN=Atxn2l PE=1 SV=1;>sp|Q	0.966933	14.993	6.23e-33	191.4	1;2	S	TKPLLSVNKSTSTPTSPGPRTHSTPSIPVLT	_STSTPTS(ph)PGPR_	2	584.256	0.14757	3.3196	3.1117	3.4075	3.209	3.0307	3.1028
A2AH22-4;A2AH22-3;E9Q961;A2AH22-5;A2AH22-7;A2AH22-2;A2AH22-6;A2AH22	S636;636;545;545;545;545;636;636	A2AH22-4	Activating molecule in BECN1-regulated autophagy protein 1	Ambra1;Ambra1	>sp|A2AH22-4|AMRA1_MOUSE Isoform 4 of Activating molecule in BECN1-regulated autophagy protein 1 OS=Mus musculus GN=Ambra1;>sp|A2AH22-3|AMRA1_MOUSE Isoform 3 of Activating molecule in BECN1-regulated autophagy protein 1 OS=Mus musculus GN=Ambra1;>tr|E9Q961	0.96079	15.261	0.00238918	71.685	1	S	ERTEGQMPSSSRLELSSSASSQEERTVGVAF	_LELS(ph)SSASSQEER_	2	751.822	-0.46274	3.3189	1.428	3.3189	1.428	3.7826	1.4718
E9Q6F3;Q80V62;Q80V62-2	S10;10;10	E9Q6F3	Fanconi anemia group D2 protein homolog	Fancd2;Fancd2	>tr|E9Q6F3|E9Q6F3_MOUSE Uncharacterized protein OS=Mus musculus GN=Fancd2 PE=4 SV=1;>sp|Q80V62|FACD2_MOUSE Fanconi anemia group D2 protein homolog OS=Mus musculus GN=Fancd2 PE=1 SV=2;>sp|Q80V62-2|FACD2_MOUSE Isoform 2 of Fanconi anemia group D2 protein hom	1	76.0029	1.86e-12	140.2	1	S	______MISKRRRLDSEDKENLTEDASKTMP	_LDS(ph)EDKENLTEDASK_	3	591.919	-0.21844	3.3157	3.4154	3.3144	3.4171	3.3479	3.3466
O35954	S600	O35954	Membrane-associated phosphatidylinositol transfer protein 1	Pitpnm1	>sp|O35954|PITM1_MOUSE Membrane-associated phosphatidylinositol transfer protein 1 OS=Mus musculus GN=Pitpnm1 PE=1 SV=1	1	86.6305	1.09e-20	142.67	2	S	SRGSSRRGSMNNEMLSPEVGPVRDPLADGVE	_RGS(ph)M(ox)NNEM(ox)LS(ph)PEVGPVRDPLADGVEVLGR_	4	822.371	-0.18965	3.3103	2.9501	3.2227	2.8893	3.4942	2.9501
Q9WUI1;F6V672	Y182;190	Q9WUI1	Mitogen-activated protein kinase 11	Mapk11;Mapk11	>sp|Q9WUI1|MK11_MOUSE Mitogen-activated protein kinase 11 OS=Mus musculus GN=Mapk11 PE=1 SV=2;>tr|F6V672|F6V672_MOUSE Uncharacterized protein (Fragment) OS=Mus musculus GN=Mapk11 PE=4 SV=1	0.973728	16.0981	2.56e-05	141.54	1	Y	LDFGLARQADEEMTGYVATRWYRAPEIMLNW	_QADEEM(ox)TGY(ph)VATR_	2	783.811	-0.71026	3.3091	2.2824	0.45801	0.31994	3.3091	2.2824	6.8044	4.593
Q80UP8	S425	Q80UP8	Sodium-dependent phosphate transporter 2	Slc20a2	>sp|Q80UP8|S20A2_MOUSE Sodium-dependent phosphate transporter 2 OS=Mus musculus GN=Slc20a2 PE=1 SV=2	0.989615	19.7921	3.16e-06	111.83	1	S	APEDSEKLVGDSVSYSKKRLRYDSYSSYCNA	_LVGDSVSYS(ph)K_	2	567.758	0.38859	3.3085	3.1314	3.3166	3.1029	3.3004	3.2739
E9PVX6	S523	E9PVX6		Mki67	>tr|E9PVX6|E9PVX6_MOUSE Uncharacterized protein OS=Mus musculus GN=Mki67 PE=4 SV=1	0.999206	30.9988	2.33e-05	72.474	2	S	KTIIKERPQSPGKQESPGITPPRTNDQRRRS	_ERPQS(ph)PGKQES(ph)PGITPPR_	3	707.656	0.59971	3.3085	4.0346	2.5102	2.8862	3.3085	4.0346
Q8CJF7	S1930	Q8CJF7	Protein ELYS	Ahctf1	>sp|Q8CJF7|ELYS_MOUSE Protein ELYS OS=Mus musculus GN=Ahctf1 PE=1 SV=1	0.773234	5.9056	7.33e-08	87.891	2	S	LPLKRKRVREREVSVSSVTEEPKLDSSQLPL	_EVS(ph)VS(ph)SVTEEPKLDSSQLPLQTGLDVPATPR_	3	1147.21	1.0904	3.3074	4.1428	3.3074	4.1428	2.3334	2.7739
F8WJK8;Q99L47	S355;364	F8WJK8	Hsc70-interacting protein	St13;St13	>tr|F8WJK8|F8WJK8_MOUSE Uncharacterized protein OS=Mus musculus GN=St13 PE=4 SV=1;>sp|Q99L47|F10A1_MOUSE Hsc70-interacting protein OS=Mus musculus GN=St13 PE=2 SV=1	0.955704	13.3396	0.00263444	59.709	1	S	KYQSNPKVMNLISKLSAKFGGQS________	_VM(ox)NLISKLS(ph)AK_	3	433.896	0.030896	3.307	4.4205	2.4442	4.7009	4.4746	4.1568
Q9D7Y9-2;Q9D7Y9	S267;337	Q9D7Y9-2	UPF0492 protein C20orf94 homolog		>sp|Q9D7Y9-2|CT094_MOUSE Isoform 2 of UPF0492 protein C20orf94 homolog OS=Mus musculus;>sp|Q9D7Y9|CT094_MOUSE UPF0492 protein C20orf94 homolog OS=Mus musculus PE=2 SV=1	1	52.8138	0.00858428	52.814	1	S	RERSTAVRVLPALELSDPGLLLKQDLAKAKA	_VLPALELS(ph)DPGLLLK_	2	829.462	-1.825	3.3055	1.6165	3.3055	1.6165
P54728;Q3TJ52	S160;160	P54728	UV excision repair protein RAD23 homolog B	Rad23b;Rad23b	>sp|P54728|RD23B_MOUSE UV excision repair protein RAD23 homolog B OS=Mus musculus GN=Rad23b PE=1 SV=2;>tr|Q3TJ52|Q3TJ52_MOUSE Uncharacterized protein OS=Mus musculus GN=Rad23b PE=2 SV=1	0.991758	20.8089	4.35e-15	149.52	1	S	PEKPAEKPAQTPVLTSPAPADSTPGDSSRSN	_PAQTPVLTS(ph)PAPADSTPGDSSR_	2	1116.51	0.79954	3.3048	7.1261	2.3109	5.0529	3.864	7.9384
Q9Z0R6-2;E9QNG1;Q9Z0R6;B2RR82;Q3V3Y8	Y554;554;554;554;554	Q9Z0R6-2	Intersectin-2	Itsn2;Itsn2;Itsn2;Itsn2	>sp|Q9Z0R6-2|ITSN2_MOUSE Isoform 2 of Intersectin-2 OS=Mus musculus GN=Itsn2;>tr|E9QNG1|E9QNG1_MOUSE Uncharacterized protein OS=Mus musculus GN=Itsn2 PE=4 SV=1;>sp|Q9Z0R6|ITSN2_MOUSE Intersectin-2 OS=Mus musculus GN=Itsn2 PE=1 SV=2;>tr|B2RR82|B2RR82_MOUSE	1	111.167	4.17e-10	160.11	1	Y	KQLQQELKEYQNKLIYLVPEKQLLNERIKNM	_LIY(ph)LVPEK_	2	527.783	0.052088	3.3011	4.5064	3.2265	4.349	3.3011	4.5553	3.2555	3.5709	3.5252	4.781
Q921Y0-2;Q921Y0	S2;2	Q921Y0-2	MOB kinase activator 1A	Mob1a	>sp|Q921Y0-2|MOB1A_MOUSE Isoform 2 of MOB kinase activator 1A OS=Mus musculus GN=Mob1a;>sp|Q921Y0|MOB1A_MOUSE MOB kinase activator 1A OS=Mus musculus GN=Mob1a PE=1 SV=3	0.999924	43.2068	0.00679283	54.722	1;2	S	______________MSFLFSSRSSKTFKPKK	_(ac)S(ph)FLFSSR_	2	483.21	-0.89132	3.3005	2.8264	3.6007	3.029	3.2917	2.8264
P52795	S280	P52795	Ephrin-B1	Efnb1	>sp|P52795|EFNB1_MOUSE Ephrin-B1 OS=Mus musculus GN=Efnb1 PE=1 SV=1	0.998972	30.0903	3.89e-07	104.2	1	S	RKRHRKHTQQRAAALSLSTLASPKGGSGTAG	_AAALS(ph)LSTLASPK_	2	655.342	-0.56404	3.2951	1.9984	3.1264	1.8027	3.3007	2.0639
E9Q3L2	S199	E9Q3L2		Pi4ka	>tr|E9Q3L2|E9Q3L2_MOUSE Uncharacterized protein OS=Mus musculus GN=Pi4ka PE=4 SV=1	0.911707	13.1622	0.00181355	69.979	1	S	LLTVCQEGTLKRKTSSVSSISQVSPERGIPP	_TSS(ph)VSSISQVSPER_	2	772.354	1.4652	3.2916	2.3673			3.2916	2.3673
Q9Z148-2;Q9Z148-3;A2CG76;Q9Z148	S230;230;287;287	Q9Z148-2	Histone-lysine N-methyltransferase EHMT2	Ehmt2;Ehmt2	>sp|Q9Z148-2|EHMT2_MOUSE Isoform 2 of Histone-lysine N-methyltransferase EHMT2 OS=Mus musculus GN=Ehmt2;>sp|Q9Z148-3|EHMT2_MOUSE Isoform 3 of Histone-lysine N-methyltransferase EHMT2 OS=Mus musculus GN=Ehmt2;>tr|A2CG76|A2CG76_MOUSE Euchromatic histone lysi	0.985519	18.3298	3.71e-60	217.63	1;2	S	KVTSDVAKRRKLNSGSLSEDLGSAGGSGDII	_LNSGS(ph)LSEDLGSAGGSGDIILEK_	2	1150.04	-0.064401	3.291	4.0595	3.3924	4.0802	2.9663	3.2879
Q6P9L6	S1141	Q6P9L6	Kinesin-like protein KIF15	Kif15	>sp|Q6P9L6|KIF15_MOUSE Kinesin-like protein KIF15 OS=Mus musculus GN=Kif15 PE=1 SV=1	0.990134	20.0213	8.15e-40	196.22	2	S	RQLEHVMGSATEYPQSPKTPPHFQAHLAKLL	_QLEHVM(ox)GSATEYPQS(ph)PKT(ph)PPHFQAHLAK_	4	827.127	0.044554	3.2807	4.0381	1.4231	1.7874	7.5631	9.1231
Q6P9L6	T1144	Q6P9L6	Kinesin-like protein KIF15	Kif15	>sp|Q6P9L6|KIF15_MOUSE Kinesin-like protein KIF15 OS=Mus musculus GN=Kif15 PE=1 SV=1	0.999837	37.8777	8.15e-40	196.22	2	T	EHVMGSATEYPQSPKTPPHFQAHLAKLLETQ	_QLEHVM(ox)GSATEYPQS(ph)PKT(ph)PPHFQAHLAK_	4	827.127	0.044554	3.2807	4.0381	1.4231	1.7874	7.5631	9.1231
Q6PAJ1	Y178	Q6PAJ1	Breakpoint cluster region protein	Bcr	>sp|Q6PAJ1|BCR_MOUSE Breakpoint cluster region protein OS=Mus musculus GN=Bcr PE=1 SV=3	0.99999	50.0349	5.95e-07	115.87	1	Y	KGPAQPGSADAEKPFYVNVEFHHERGLVKVN	_GPAQPGSADAEKPFY(ph)VNVEFHHER_	4	691.314	-0.16685	3.2787	2.0426					3.2308	2.0542	3.3273	2.031
P29351;P29351-2;P29351-3	Y98;100;59	P29351	Tyrosine-protein phosphatase non-receptor type 6	Ptpn6	>sp|P29351|PTN6_MOUSE Tyrosine-protein phosphatase non-receptor type 6 OS=Mus musculus GN=Ptpn6 PE=1 SV=2;>sp|P29351-2|PTN6_MOUSE Isoform 2 of Tyrosine-protein phosphatase non-receptor type 6 OS=Mus musculus GN=Ptpn6;>sp|P29351-3|PTN6_MOUSE Isoform 3 of Ty	0.999962	44.5114	6.22e-05	89.859	1	Y	QGILQDRDGTIIHLKYPLNCSDPTSERWYHG	_DGTIIHLKY(ph)PLNC(ne)SDPTSER_	3	822.045	0.57662	3.2772	3.1524					3.2829	3.4101	3.2715	2.9141
E9Q4S2;Q6PFD9;E9PZU1;E9PYP6	T79;670;546;670	E9Q4S2;Q6PFD9		Nup98;Nup98;Nup98;Nup98	>tr|E9Q4S2|E9Q4S2_MOUSE Uncharacterized protein OS=Mus musculus GN=Nup98 PE=4 SV=1;>tr|Q6PFD9|Q6PFD9_MOUSE Nucleoporin 98 OS=Mus musculus GN=Nup98 PE=2 SV=1;>tr|E9PZU1|E9PZU1_MOUSE Uncharacterized protein OS=Mus musculus GN=Nup98 PE=4 SV=1;>tr|E9PYP6|E9PYP	1	206.15	5.66e-186	330.26	1;2	T	VSRFYTNPIAKPIPQTPESVGNKNNSSSNVE	_FYTNPIAKPIPQT(ph)PES(ph)VGNK_	3	787.702	0.2432	3.2719	3.6724	3.3097	3.691	3.219	3.6579
Q8BH40;O70439	S125;125	Q8BH40	Syntaxin-7	Stx7;Stx7	>tr|Q8BH40|Q8BH40_MOUSE Syntaxin 7 OS=Mus musculus GN=Stx7 PE=2 SV=1;>sp|O70439|STX7_MOUSE Syntaxin-7 OS=Mus musculus GN=Stx7 PE=1 SV=3	0.983537	17.7578	9.46e-10	129.29	2	S	QAAEREKEFVARVRASSRVSGGFPEDSSKEK	_VRAS(ph)SRVS(ph)GGFPEDSSK_	3	642.61	0.053325	3.2678	2.7064	3.2678	2.1589	3.4427	3.0352
Q9D1R2	T187	Q9D1R2	Protein KTI12 homolog	Kti12	>sp|Q9D1R2|KTI12_MOUSE Protein KTI12 homolog OS=Mus musculus GN=Kti12 PE=1 SV=1	0.837477	7.15243	0.0039049	68.313	1	T	LDPEEILPSNPSAVMTPGSEKSAEPASCAFP	_ELDPEEILPSNPSAVM(ox)T(ph)PGSEK_	3	812.701	1.64	3.2615	2.0997			3.2615	2.0997
Q8VI59	S505	Q8VI59	Pecanex-like protein 3	Pcnxl3	>sp|Q8VI59|PCX3_MOUSE Pecanex-like protein 3 OS=Mus musculus GN=Pcnxl3 PE=1 SV=2	1	65.9493	3.91e-05	97.904	1	S	RTPSTASAKTHARVLSMDGAGGDVLRAPLAG	_VLS(ph)MDGAGGDVLR_	2	685.313	-1.1859	3.2602	2.5521	4.8166	4.2092	2.3759	2.3964
Q8K0Q5	S263	Q8K0Q5	Rho GTPase-activating protein 18	Arhgap18	>sp|Q8K0Q5|RHG18_MOUSE Rho GTPase-activating protein 18 OS=Mus musculus GN=Arhgap18 PE=2 SV=1	0.97662	16.4356	0.00242521	46.925	1	S	SKERTQKISSNDSLPSFRLPKDKTGTTRIGD	_ISSNDSLPS(ph)FRLPK_	3	547.606	-0.16121	3.2601	2.2475			3.2601	2.2475
Q571I4;E9QLH9	S608;802	Q571I4	Tyrosine-protein kinase SgK223	Sgk223;D8Ertd82e	>sp|Q571I4|SG223_MOUSE Tyrosine-protein kinase SgK223 OS=Mus musculus GN=Sgk223 PE=2 SV=2;>tr|E9QLH9|E9QLH9_MOUSE DNA segment, Chr 8, ERATO Doi 82,-expressed OS=Mus musculus GN=D8Ertd82e PE=4 SV=1	0.849985	7.53278	4.46e-07	117.38	1	S	QPPPLPQKKIVSRAASSPDGFFWTQGSPKPR	_AAS(ph)SPDGFFWTQGSPKPR_	3	672.639	0.38571	3.2588	3.0795	2.9431	2.6022	3.6083	3.6443
Q922M7	S193	Q922M7	Ashwin		>sp|Q922M7|ASHWN_MOUSE Ashwin OS=Mus musculus PE=1 SV=1	0.999999	61.1833	3.62e-73	240.53	2;3;4	S	MNRKSPSGPVKSPPLSPVGTTPVKLKRAAPK	_SPSGPVKS(ph)PPLS(ph)PVGTTPVKLK_	3	778.402	-0.77844	3.2587	2.3739	3.3434	2.4522	3.2202	2.2921
F6ZMJ4;Q3UHK8	S1150;1197	F6ZMJ4	Trinucleotide repeat-containing gene 6A protein	Tnrc6a;Tnrc6a	>tr|F6ZMJ4|F6ZMJ4_MOUSE Trinucleotide repeat-containing 6a OS=Mus musculus GN=Tnrc6a PE=4 SV=1;>sp|Q3UHK8|TNR6A_MOUSE Trinucleotide repeat-containing gene 6A protein OS=Mus musculus GN=Tnrc6a PE=1 SV=1	0.862308	10.0211	0.000269126	71.06	1	S	EDAWINPFVKQFSNISFSRDSPEENVQSNKM	_QFSNIS(ph)FSRDSPEENVQSNK_	3	798.352	0.49139	3.2522	1.3167	3.2522	1.3167
P22682;B1NE42	S437;31	P22682	E3 ubiquitin-protein ligase CBL	Cbl;Cbl	>sp|P22682|CBL_MOUSE E3 ubiquitin-protein ligase CBL OS=Mus musculus GN=Cbl PE=1 SV=3;>tr|B1NE42|B1NE42_MOUSE Casitas B-lineage lymphoma (Fragment) OS=Mus musculus GN=Cbl PE=2 SV=1	0.825191	6.73989	1.69e-18	157.12	1	S	KGTEPIVVDPFDPRGSGSLLRQGAEGAPSPN	_GTEPIVVDPFDPRGS(ph)GSLLR_	3	731.363	0.51779	3.2515	3.1247	3.0412	3.101	3.4082	3.1719
P39428	S60	P39428	TNF receptor-associated factor 1	Traf1	>sp|P39428|TRAF1_MOUSE TNF receptor-associated factor 1 OS=Mus musculus GN=Traf1 PE=1 SV=2	1	74.4626	1.74e-25	173.09	2	S	DRICPKCRADNLHPVSPGSPLTQEKVHSDVA	_C(ne)RADNLHPVS(ph)PGS(ph)PLTQEK_	3	778.671	0.54993	3.2505	5.2615	3.1051	5.4169	3.4028	5.1106
Q80UP8	S316	Q80UP8	Sodium-dependent phosphate transporter 2	Slc20a2	>sp|Q80UP8|S20A2_MOUSE Sodium-dependent phosphate transporter 2 OS=Mus musculus GN=Slc20a2 PE=1 SV=2	0.990173	20.0899	2.51e-34	187.79	2	S	TSAGNHPRASYGRALSMTHGSAKSPISNGTF	_ALS(ph)M(ox)THGSAKS(ph)PISNGTFGFEGHM(ox)R_	4	703.796	-1.4498	3.2491	3.1951	4.71	4.4025	1.7655	1.7804
Q3UIW5;D3Z1N2;E9Q3K8;F7AN16;Q3UIW5-2	S128;128;287;91;29	Q3UIW5	RING finger protein 10	Rnf10;Rnf10;Rnf10;Rnf10	>sp|Q3UIW5|RNF10_MOUSE RING finger protein 10 OS=Mus musculus GN=Rnf10 PE=2 SV=2;>tr|D3Z1N2|D3Z1N2_MOUSE Uncharacterized protein OS=Mus musculus GN=Rnf10 PE=4 SV=1;>tr|E9Q3K8|E9Q3K8_MOUSE Uncharacterized protein OS=Mus musculus GN=Rnf10 PE=4 SV=1;>tr|F7AN1	0.999997	54.7465	3.52e-06	96.489	1	S	GGRRDEVAEAQRAEFSPAQFSGPKKINLNHL	_AEFS(ph)PAQFSGPK_	2	673.295	-0.87251	3.2469	3.2321	3.179	2.9983	3.3402	3.603
Q8VCB1	S473	Q8VCB1	Nucleoporin NDC1	Tmem48	>sp|Q8VCB1|NDC1_MOUSE Nucleoporin NDC1 OS=Mus musculus GN=Tmem48 PE=2 SV=1	1	84.5665	1.22e-46	206.48	1;2	S	MAGILDVNPFSGSPQSPQLIRRGPRLWTHTS	_MAGILDVNPFSGS(ph)PQS(ph)PQLIR_	3	796.367	0.40148	3.2457	3.6291	3.2562	3.5491	3.2351	3.7142
P19973-2;P19973;A2A6J4;A2A6J7	S193;195;187;189	P19973-2	Lymphocyte-specific protein 1	Lsp1;Lsp1;Lsp1	>sp|P19973-2|LSP1_MOUSE Isoform 2 of Lymphocyte-specific protein 1 OS=Mus musculus GN=Lsp1;>sp|P19973|LSP1_MOUSE Lymphocyte-specific protein 1 OS=Mus musculus GN=Lsp1 PE=1 SV=2;>tr|A2A6J4|A2A6J4_MOUSE Lymphocyte specific 1 OS=Mus musculus GN=Lsp1 PE=4 SV=1	0.999961	44.1087	2.93e-09	139.78	1;2	S	SPPLSPTTKLADRTESLNRSIKKSNSVKKSQ	_TES(ph)LNRS(ph)IKK_	3	445.874	0.64684	3.2407	2.6289	3.2251	2.6121	3.3254	2.644
F8VPZ9	T1549	F8VPZ9		Gltscr1	>tr|F8VPZ9|F8VPZ9_MOUSE Uncharacterized protein OS=Mus musculus GN=Gltscr1 PE=4 SV=1	0.970772	14.1598	4.72e-06	75.662	2	T	RTPAGPYPHTGPTPGTPTSPAPLHRPDAFPP	_TPAGPYPHTGPTPGT(ph)PTS(ph)PAPLHRPDAFPPSSHNGGLGAR_	5	826.384	-2.7919	3.2384	3.3524	3.209	3.2156	3.2384	3.6362
Q8CIN4	S58	Q8CIN4	Serine/threonine-protein kinase PAK 2;PAK-2p27;PAK-2p34	Pak2	>sp|Q8CIN4|PAK2_MOUSE Serine/threonine-protein kinase PAK 2 OS=Mus musculus GN=Pak2 PE=1 SV=1	0.981505	17.2526	4.5e-05	99.161	1	S	VPEEKKPRNKIISIFSGTEKGSKKKEKERPE	_IISIFS(ph)GTEK_	2	587.791	-0.9629	3.2359	3.0793	3.2359	3.0793	3.5701	3.3735
Q9Z1S8;Q3ZB57	S532;532	Q9Z1S8	GRB2-associated-binding protein 2	Gab2;Gab2	>sp|Q9Z1S8|GAB2_MOUSE GRB2-associated-binding protein 2 OS=Mus musculus GN=Gab2 PE=1 SV=2;>tr|Q3ZB57|Q3ZB57_MOUSE Growth factor receptor bound protein 2-associated protein 2 OS=Mus musculus GN=Gab2 PE=2 SV=1	0.971328	15.2991	7.85e-07	89.663	1	S	LDLRNNTVIDELPFKSPVTKSWSRINHTFNS	_NNTVIDELPFKS(ph)PVTK_	3	627.983	-1.6727	3.2311	2.2793	3.2311	2.2793	2.0386	1.4997
Q9EP53-4;E9Q267;Q9EP53-3;Q9EP53-2;Q9EP53	S591;591;591;591;592	Q9EP53-4	Hamartin	Tsc1;Tsc1	>sp|Q9EP53-4|TSC1_MOUSE Isoform 4 of Hamartin OS=Mus musculus GN=Tsc1;>tr|E9Q267|E9Q267_MOUSE Uncharacterized protein OS=Mus musculus GN=Tsc1 PE=4 SV=1;>sp|Q9EP53-3|TSC1_MOUSE Isoform 3 of Hamartin OS=Mus musculus GN=Tsc1;>sp|Q9EP53-2|TSC1_MOUSE Isoform 2	0.999906	40.2524	5.05e-14	131.62	1	S	ILTPSPCKIPPQRGVSFGSGQLPPYDHLFEV	_GVS(ph)FGSGQLPPYDHLFEVALPK_	3	813.398	0.85205	3.2309	3.3833	3.1541	3.3779	3.2382	3.5676
E9Q5D5;Q924H7-2;Q924H7;F7CLA8;E9PZH6;F7A7S5	T248;248;293;56;248;141	E9Q5D5	WW domain-containing adapter protein with coiled-coil	Wac;Wac;Wac;Wac;Wac	>tr|E9Q5D5|E9Q5D5_MOUSE WW domain-containing adaptor with coiled-coil OS=Mus musculus GN=Wac PE=4 SV=1;>sp|Q924H7-2|WAC_MOUSE Isoform 2 of WW domain-containing adapter protein with coiled-coil OS=Mus musculus GN=Wac;>sp|Q924H7|WAC_MOUSE WW domain-containin	0.995378	24.0428	0.000834152	101.71	1	T	KSFDANGASTLSKLPTPTASLPAQKTERKES	_LPT(ph)PTASLPAQK_	2	652.337	-0.82489	3.2305	8.9416	3.6849	9.0527	2.8322	7.9846
Q9QZK7	S277	Q9QZK7	Docking protein 3	Dok3	>sp|Q9QZK7|DOK3_MOUSE Docking protein 3 OS=Mus musculus GN=Dok3 PE=1 SV=1	1	66.5362	0.00277749	66.536	2	S	AMSPPCPLPRALSLPSLEPPGELREVAPGFE	_ALS(ph)LPS(ph)LEPPGELR_	2	819.881	0.39523	3.2292	4.4961			3.2292	4.4961
Q9QXV1	S229	Q9QXV1	Chromobox protein homolog 8	Cbx8	>sp|Q9QXV1|CBX8_MOUSE Chromobox protein homolog 8 OS=Mus musculus GN=Cbx8 PE=1 SV=1	0.999961	44.1667	2.35e-05	82.998	1;2	S	FPAGHSVIQLARRQDSDLVQYGVTSPSSAEA	_RQDS(ph)DLVQYGVTSPSSAEASSK_	3	798.027	-2.3422	3.2277	5.2173	3.7734	4.0043	3.2277	5.2173
E9Q8V6	S1217	E9Q8V6		Dennd4a	>tr|E9Q8V6|E9Q8V6_MOUSE DENN/MADD domain-containing 4A OS=Mus musculus GN=Dennd4a PE=4 SV=1	0.848207	10.5884	0.000212476	85.849	1	S	RNLAEEIEMYMNNMSSPLTSRTPSIDLQRAC	_RNLAEEIEM(ox)YM(ox)NNM(ox)SS(ph)PLTSR_	3	872.038	-1.9137	3.2226	1.8733	2.1353	2.5995	3.2226	1.8733
Q6KCD5;Q6KCD5-2	S1090;1090	Q6KCD5;Q6KCD5-2	Nipped-B-like protein	Nipbl	>sp|Q6KCD5|NIPBL_MOUSE Nipped-B-like protein OS=Mus musculus GN=Nipbl PE=1 SV=1;>sp|Q6KCD5-2|NIPBL_MOUSE Isoform 2 of Nipped-B-like protein OS=Mus musculus GN=Nipbl	0.999954	44.4506	1.02e-08	124.99	3	S	EKPKYAEISSDEDNDSDEAFESSRKRHKKDD	_YAEIS(ph)S(ph)DEDNDS(ph)DEAFESSRK_	3	878.633	1.7659	3.2224	1.5023	6.1528	2.408	1.9197	1.1721
Q9WVH4	S310	Q9WVH4	Forkhead box protein O3	Foxo3	>sp|Q9WVH4|FOXO3_MOUSE Forkhead box protein O3 OS=Mus musculus GN=Foxo3 PE=2 SV=1	0.985321	18.2687	6.04e-15	137.73	1	S	TSRSSDELDAWTDFRSRTNSNASTVSGRLSP	_SSDELDAWTDFRS(ph)R_	3	588.912	-0.5382	3.2219	2.3596			3.2219	2.3596
Q8CJF7;F6QTR3	S1507;73	Q8CJF7	Protein ELYS	Ahctf1;Ahctf1	>sp|Q8CJF7|ELYS_MOUSE Protein ELYS OS=Mus musculus GN=Ahctf1 PE=1 SV=1;>tr|F6QTR3|F6QTR3_MOUSE AT hook-containing transcription factor 1 (Fragment) OS=Mus musculus GN=Ahctf1 PE=4 SV=1	1	51.0302	0.000942752	81.128	1	S	IEAHVPKENVGLPEESPRISAAPSDTHEIHL	_ENVGLPEES(ph)PR_	2	653.787	-0.58905	3.2179	4.8003	3.8478	6.7613	3.2179	4.8003
A2AR78;P70347-4;Q8C2D3;P70347-2;F8WHS7;A2AR76;P70347;P70347-3	S72;107;72;73;89;106;107;107	A2AR78	TRAF family member-associated NF-kappa-B activator	Tank;Tank;Tank;Tank;Tank	>tr|A2AR78|A2AR78_MOUSE TRAF family member-associated Nf-kappa B activator OS=Mus musculus GN=Tank PE=4 SV=1;>sp|P70347-4|TANK_MOUSE Isoform 4 of TRAF family member-associated NF-kappa-B activator OS=Mus musculus GN=Tank;>tr|Q8C2D3|Q8C2D3_MOUSE TRAF family	0.999997	56.0865	3.64e-42	210.36	1;2	S	RLKSQLLLVDSSRDNSYGYVPLLEDSDRRKN	_DNS(ph)YGYVPLLEDSDR_	2	911.88	0.64513	3.2169	4.3312	3.0619	4.067	3.4276	4.5131
E9Q2I4	S34	E9Q2I4		C130039O16Rik	>tr|E9Q2I4|E9Q2I4_MOUSE Uncharacterized protein OS=Mus musculus GN=C130039O16Rik PE=4 SV=1	0.999296	31.5235	0.000121465	96.143	1	S	GDQEPAAKEQPPPLQSPPQSLRAKEEQYGAH	_EQPPPLQS(ph)PPQSLR_	3	551.938	-0.22974	3.213	3.5359	2.947	3.3184	3.6171	3.9452
A2ATN9;Q9ES70	S188;199	A2ATN9	Serine/threonine-protein kinase Nek6	Nek6;Nek6	>tr|A2ATN9|A2ATN9_MOUSE NIMA (Never in mitosis gene a)-related expressed OS=Mus musculus GN=Nek6 PE=4 SV=1;>sp|Q9ES70|NEK6_MOUSE Serine/threonine-protein kinase Nek6 OS=Mus musculus GN=Nek6 PE=1 SV=1	0.859429	5.77608	6.48e-06	89.721	1;2;4	S	GIVKLGDLGLGRFFSSETTAAHSLVGTPYYM	_FFSS(ph)ET(ph)T(ph)AAHS(ph)LVGTPYYM(ox)SPER_	3	972.022	-0.092897	3.2028	2.9751	2.1988	1.9728	4.6654	4.4865
Q3TBD2-4;Q3TBD2-3;Q3TBD2-2;Q3TBD2;G3X9Q3;D3Z7R7	S414;566;759;875;875;886	Q3TBD2-4	Minor histocompatibility protein HA-1	Hmha1;Hmha1;Hmha1	>sp|Q3TBD2-4|HMHA1_MOUSE Isoform 4 of Minor histocompatibility protein HA-1 OS=Mus musculus GN=Hmha1;>sp|Q3TBD2-3|HMHA1_MOUSE Isoform 3 of Minor histocompatibility protein HA-1 OS=Mus musculus GN=Hmha1;>sp|Q3TBD2-2|HMHA1_MOUSE Isoform 2 of Minor histocompa	0.999981	47.2621	2.51e-10	152.38	1	S	AEAEAKAASRGRQGGSESEAATLAMVGRLRE	_QGGS(ph)ESEAATLAM(ox)VGR_	2	830.356	0.42903	3.1979	4.072	3.3434	4.8372	3.0972	3.732
Q8BGD9;Q3TDD8	S422;422	Q8BGD9	Eukaryotic translation initiation factor 4B	Eif4b;Eif4b	>sp|Q8BGD9|IF4B_MOUSE Eukaryotic translation initiation factor 4B OS=Mus musculus GN=Eif4b PE=1 SV=1;>tr|Q3TDD8|Q3TDD8_MOUSE Uncharacterized protein OS=Mus musculus GN=Eif4b PE=2 SV=1	0.999975	46.1171	2.64e-163	315.72	1;2;3;4	S	WRSEETQERERSRTGSESSQTGASATSGRNT	_TGS(ph)ESSQTGASATSGR_	2	782.318	-0.36178	3.1978	2.9982	3.186	2.9662	3.2236	3.0189
Q99PU8-2;Q99PU8-3;F7CEU6;D3Z2J3;Q99PU8	S226;255;236;218;249	Q99PU8-2;Q99PU8-3	Putative ATP-dependent RNA helicase DHX30	Dhx30;Dhx30;Dhx30	>sp|Q99PU8-2|DHX30_MOUSE Isoform 2 of Putative ATP-dependent RNA helicase DHX30 OS=Mus musculus GN=Dhx30;>sp|Q99PU8-3|DHX30_MOUSE Isoform 3 of Putative ATP-dependent RNA helicase DHX30 OS=Mus musculus GN=Dhx30;>tr|F7CEU6|F7CEU6_MOUSE Uncharacterized protei	1	70.0742	7.01e-20	142.39	1	S	TQQDSHNPLRDSRGGSFEMTDDDSAIRALTQ	_GGS(ph)FEM(ox)TDDDSAIR_	2	798.798	0.18483	3.1956	2.5234	3.1733	2.3397	3.3173	2.6097
Q8CFN5-5;Q8CFN5-4;Q8CFN5-2;Q8CFN5;Q8CFN5-3	S226;226;228;228;228	Q8CFN5-5	Myocyte-specific enhancer factor 2C	Mef2c	>sp|Q8CFN5-5|MEF2C_MOUSE Isoform 5 of Myocyte-specific enhancer factor 2C OS=Mus musculus GN=Mef2c;>sp|Q8CFN5-4|MEF2C_MOUSE Isoform 4 of Myocyte-specific enhancer factor 2C OS=Mus musculus GN=Mef2c;>sp|Q8CFN5-2|MEF2C_MOUSE Isoform 2 of Myocyte-specific enh	1	55.4063	6.61e-70	232.73	1;2	S	GNGYGNPRNSPGLLVSPGNLNKNIQAKSPPP	_NS(ph)PGLLVS(ph)PGNLNKNIQAK_	3	708.68	0.23941	3.1951	4.2228	3.1326	4.1782	3.2634	4.2401
Q9DCD5	S432	Q9DCD5	Tight junction-associated protein 1	Tjap1	>sp|Q9DCD5|TJAP1_MOUSE Tight junction-associated protein 1 OS=Mus musculus GN=Tjap1 PE=1 SV=1	0.998385	28.3281	2.8e-12	130.46	2	S	TAFGRDSLPELQLHFSPGHSTAPPPSPHRER	_DSLPELQLHFS(ph)PGHSTAPPPS(ph)PHRER_	4	763.098	1.0751	3.1918	2.8963	2.79	3.1325	3.6514	2.8238
Q8VHJ7;Q8VHJ7-2	S145;161	Q8VHJ7	Peroxisome proliferator-activated receptor gamma coactivator 1-beta	Ppargc1b	>sp|Q8VHJ7|PRGC2_MOUSE Peroxisome proliferator-activated receptor gamma coactivator 1-beta OS=Mus musculus GN=Ppargc1b PE=1 SV=1;>sp|Q8VHJ7-2|PRGC2_MOUSE Isoform 2 of Peroxisome proliferator-activated receptor gamma coactivator 1-beta OS=Mus musculus GN=Pp	0.992325	21.1422	0.000502529	54.747	1	S	APLSAPPSPTLERLLSPASDVDELSLLQKLL	_LLS(ph)PASDVDELSLLQK_	2	904.458	-0.65661	3.1913	2.3404	2.9434	1.9447	3.46	2.8167
F7BFE5;A2ABW9;Q8K3M5	S63;267;272	F7BFE5	CDK5 and ABL1 enzyme substrate 2	Gm6190;Cables2;Cables2	>tr|F7BFE5|F7BFE5_MOUSE Uncharacterized protein (Fragment) OS=Mus musculus GN=Gm6190 PE=3 SV=1;>tr|A2ABW9|A2ABW9_MOUSE Cdk5 and Abl enzyme substrate 2 OS=Mus musculus GN=Cables2 PE=3 SV=1;>sp|Q8K3M5|CABL2_MOUSE CDK5 and ABL1 enzyme substrate 2 OS=Mus muscu	1	75.0574	1.01e-05	91.603	2	S	IHKNDSHGLLPQPRPSIPRAPPGSRHKPVPT	_NDSHGLLPQPRPS(ph)IPRAPPGS(ph)R_	4	628.052	0.15461	3.1899	3.2916	3.5401	3.5169	2.6816	2.9288
F7BFE5;A2ABW9;Q8K3M5	S71;275;280	F7BFE5	CDK5 and ABL1 enzyme substrate 2	Gm6190;Cables2;Cables2	>tr|F7BFE5|F7BFE5_MOUSE Uncharacterized protein (Fragment) OS=Mus musculus GN=Gm6190 PE=3 SV=1;>tr|A2ABW9|A2ABW9_MOUSE Cdk5 and Abl enzyme substrate 2 OS=Mus musculus GN=Cables2 PE=3 SV=1;>sp|Q8K3M5|CABL2_MOUSE CDK5 and ABL1 enzyme substrate 2 OS=Mus muscu	1	88.9961	1.01e-05	91.603	2	S	LLPQPRPSIPRAPPGSRHKPVPTKSTPAATE	_NDSHGLLPQPRPS(ph)IPRAPPGS(ph)R_	4	628.052	0.15461	3.1899	3.2916	3.5401	3.5169	2.6816	2.9288
Q6QI06;Q6QI06-2	S1283;1131	Q6QI06	Rapamycin-insensitive companion of mTOR	Rictor	>sp|Q6QI06|RICTR_MOUSE Rapamycin-insensitive companion of mTOR OS=Mus musculus GN=Rictor PE=1 SV=2;>sp|Q6QI06-2|RICTR_MOUSE Isoform 2 of Rapamycin-insensitive companion of mTOR OS=Mus musculus GN=Rictor	0.990297	21.7839	3.33e-06	96.848	1	S	YLTPQSNHLSLSKSNSVSLVPPGSSHTLPRR	_SNS(ph)VSLVPPGSSHTLPR_	3	605.631	1.8865	3.1848	3.4586	2.9441	3.2305	3.3839	3.73
O08583	S93	O08583	THO complex subunit 4	Alyref	>sp|O08583|THOC4_MOUSE THO complex subunit 4 OS=Mus musculus GN=Alyref PE=1 SV=3	1	101.37	8.63e-10	114.68	1	S	RPKQLPDKWQHDLFDSGFGGGAGVETGGKLL	_WQHDLFDS(ph)GFGGGAGVETGGK_	3	734.648	1.1195	3.1837	1.1636	1.9523	0.46914	4.9797	2.3284
Q8K0D0	S75	Q8K0D0	Cyclin-dependent kinase 17	Cdk17	>sp|Q8K0D0|CDK17_MOUSE Cyclin-dependent kinase 17 OS=Mus musculus GN=Cdk17 PE=1 SV=2	0.999999	61.3791	5.92e-09	130.21	1;2	S	QYTGSFKKPPLRRPHSVIGGSLGSFMAMPRN	_RPHS(ph)VIGGSLGS(ph)FM(ox)AM(ox)PR_	3	697.968	0.83368	3.1825	1.5662	4.6329	1.5818	3.1825	1.5662
A2ASY0;Q5HZG4	S51;204	A2ASY0	Transcription initiation factor TFIID subunit 3	Taf3;Taf3	>tr|A2ASY0|A2ASY0_MOUSE TAF3 RNA polymerase II, TATA box binding protein (TBP)-associated factor OS=Mus musculus GN=Taf3 PE=4 SV=1;>sp|Q5HZG4|TAF3_MOUSE Transcription initiation factor TFIID subunit 3 OS=Mus musculus GN=Taf3 PE=1 SV=2	0.772328	7.92783	3.57e-05	71.853	1	S	MPSMKRPRLLSTKGDSLDVVLLEAREPLSSI	_LLSTKGDS(ph)LDVVLLEAR_	3	637.006	-0.85843	3.1804	3.2074	3.1804	3.2074
Q9DBC3;D3Z491	S27;27	Q9DBC3	Cap-specific mRNA (nucleoside-2'-O-)-methyltransferase 1	Ftsjd2;Ftsjd2	>sp|Q9DBC3|MTR1_MOUSE Cap-specific mRNA (nucleoside-2'-O-)-methyltransferase 1 OS=Mus musculus GN=Ftsjd2 PE=1 SV=1;>tr|D3Z491|D3Z491_MOUSE FtsJ methyltransferase domain-containing 2 (Fragment) OS=Mus musculus GN=Ftsjd2 PE=4 SV=1	0.999323	31.4519	8.94e-26	181.13	2;3	S	PLKKQKRIGELARHLSSTSDDEPLSSVNHAA	_HLS(ph)S(ph)TS(ph)DDEPLSSVNHAAK_	2	1117.92	-0.013086	3.18	2.7896	2.9536	2.8078	3.3457	2.6745
P56812;D3Z7Q5	S51;130	P56812	Programmed cell death protein 5	Pdcd5;Gm3837	>sp|P56812|PDCD5_MOUSE Programmed cell death protein 5 OS=Mus musculus GN=Pdcd5 PE=1 SV=3;>tr|D3Z7Q5|D3Z7Q5_MOUSE Uncharacterized protein OS=Mus musculus GN=Pdcd5 PE=4 SV=1	1	119.826	1.16e-49	223.06	1	S	EAEMRNSILAQVLDQSARARLSNLALVKPEK	_NSILAQVLDQS(ph)AR_	2	747.869	-0.57576	3.1798	1.9739	3.1798	1.7217	3.2826	2.2367
O88738-3;O88738-2;O88738	S546;546;546	O88738-3	Baculoviral IAP repeat-containing protein 6	Birc6	>sp|O88738-3|BIRC6_MOUSE Isoform 3 of Baculoviral IAP repeat-containing protein 6 OS=Mus musculus GN=Birc6;>sp|O88738-2|BIRC6_MOUSE Isoform 2 of Baculoviral IAP repeat-containing protein 6 OS=Mus musculus GN=Birc6;>sp|O88738|BIRC6_MOUSE Baculoviral IAP rep	0.769716	7.45776	0.0008379	73.722	1	S	LEDTVKDLEELGANPSLTNSKSEKTKEKHQE	_DLEELGANPS(ph)LTNSK_	2	834.38	2.5796	3.1765	3.9084	3.1765	3.9084
E9Q8V6	S1225	E9Q8V6		Dennd4a	>tr|E9Q8V6|E9Q8V6_MOUSE DENN/MADD domain-containing 4A OS=Mus musculus GN=Dennd4a PE=4 SV=1	0.999991	50.5249	0.000437732	100.88	1	S	MYMNNMSSPLTSRTPSIDLQRACDDKLTNKK	_TPS(ph)IDLQR_	2	505.239	0.17549	3.1722	2.5663	3.1784	2.7181	3.0773	2.493
Q80YV2-2;Q80YV2;D3Z0B2	S340;340;216	Q80YV2-2	Nuclear-interacting partner of ALK	Zc3hc1;Zc3hc1	>sp|Q80YV2-2|NIPA_MOUSE Isoform 2 of Nuclear-interacting partner of ALK OS=Mus musculus GN=Zc3hc1;>sp|Q80YV2|NIPA_MOUSE Nuclear-interacting partner of ALK OS=Mus musculus GN=Zc3hc1 PE=1 SV=1;>tr|D3Z0B2|D3Z0B2_MOUSE Zinc finger, C3HC type 1 (Fragment) OS=Mu	0.999429	33.9701	1.06e-07	94.352	3;4	S	MTRSQDATVSPGSEQSEKSPGPIVSRTRSWE	_SQDATVS(ph)PGS(ph)EQS(ph)EKS(ph)PGPIVSR_	3	888.341	3.0863	3.1715	1.3289	3.1715	1.3289
P48024;G3UW42;D3YXK8	S9;9;9	P48024	Eukaryotic translation initiation factor 1	Eif1;Gm6900;Gm16378	>sp|P48024|EIF1_MOUSE Eukaryotic translation initiation factor 1 OS=Mus musculus GN=Eif1 PE=2 SV=2;>tr|G3UW42|G3UW42_MOUSE MCG49030 OS=Mus musculus GN=Gm6900 PE=4 SV=1;>tr|D3YXK8|D3YXK8_MOUSE MCG1035767 OS=Mus musculus GN=Gm16378 PE=4 SV=1	1	85.041	4.48e-32	193.45	1	S	_______MSAIQNLHSFDPFADASKGDDLLP	_(ac)SAIQNLHS(ph)FDPFADASK_	2	985.438	-0.70255	3.1708	3.6797	3.1708	3.5716	3.1269	4.1516
Q3UZA1	S68	Q3UZA1	CapZ-interacting protein	Rcsd1	>sp|Q3UZA1|CPZIP_MOUSE CapZ-interacting protein OS=Mus musculus GN=Rcsd1 PE=2 SV=1	0.845221	9.9865	0.00899852	46.065	1	S	LFPPKVELGQNGEEKSPSGASHPPKIKVKSS	_VELGQNGEEKS(ph)PSGASHPPK_	3	709.995	0.079993	3.1699	3.0677			3.1699	3.0677
Q8BTI8-2;Q8BTI8;Q8BTI8-3	S2200;2296;2296	Q8BTI8-2	Serine/arginine repetitive matrix protein 2	Srrm2	>sp|Q8BTI8-2|SRRM2_MOUSE Isoform 2 of Serine/arginine repetitive matrix protein 2 OS=Mus musculus GN=Srrm2;>sp|Q8BTI8|SRRM2_MOUSE Serine/arginine repetitive matrix protein 2 OS=Mus musculus GN=Srrm2 PE=1 SV=3;>sp|Q8BTI8-3|SRRM2_MOUSE Isoform 3 of Serine/ar	0.764907	5.12395	0.00249463	65.949	1	S	TPQAPTPANLVVGPRSAHGTAPVNIAGSRTP	_S(ph)AHGTAPVNIAGSR_	3	473.224	0.49922	3.1694	3.1423	3.2491	3.2011	3.1694	3.1423
E9Q8L9;Q9D620	S301;301	E9Q8L9	Rab11 family-interacting protein 1	Rab11fip1;Rab11fip1	>tr|E9Q8L9|E9Q8L9_MOUSE RAB11 family-interacting protein 1 (class I) OS=Mus musculus GN=Rab11fip1 PE=4 SV=1;>sp|Q9D620|RFIP1_MOUSE Rab11 family-interacting protein 1 OS=Mus musculus GN=Rab11fip1 PE=1 SV=2	1	61.4953	0.00122261	61.495	1	S	QPNQSNFSLPKKEGLSFLGGLRSKNDSLSRS	_KEGLS(ph)FLGGLR_	2	628.824	0.058828	3.1692	2.7347			3.1692	2.7347
E9Q6J5	S637	E9Q6J5		Bod1l	>tr|E9Q6J5|E9Q6J5_MOUSE Uncharacterized protein OS=Mus musculus GN=Bod1l PE=4 SV=1	0.970009	16.3628	0.00749733	46.862	2	S	GEPSRPARRLSESLHSADENKTESKVEREYK	_RLS(ph)ESLHS(ph)ADENKTESK_	3	697.631	0.27517	3.1683	3.4489			3.1683	3.4489
Q571K4	S510	Q571K4	TGF-beta-activated kinase 1 and MAP3K7-binding protein 3	Tab3	>sp|Q571K4|TAB3_MOUSE TGF-beta-activated kinase 1 and MAP3K7-binding protein 3 OS=Mus musculus GN=Tab3 PE=1 SV=2	0.99825	28.9861	5.36e-27	184.2	1;2	S	GSGGEKGNHKYQRSSSSGSDDYAYTQALLLH	_SSS(ph)SGSDDYAYTQALLLHQR_	3	760.337	0.12872	3.1666	2.8552	3.417	2.8775	2.763	2.6276
Q8K2L8;Q8C0C3	S300;300	Q8K2L8	Trafficking protein particle complex subunit 12	Trappc12;Ttc15	>sp|Q8K2L8|TPC12_MOUSE Trafficking protein particle complex subunit 12 OS=Mus musculus GN=Trappc12 PE=1 SV=2;>tr|Q8C0C3|Q8C0C3_MOUSE Uncharacterized protein OS=Mus musculus GN=Ttc15 PE=2 SV=1	0.992323	22.149	1.96e-09	107.3	2;3	S	VSNPNAGSPVPEKLSSLTAPVGEKSPDSTSP	_LSS(ph)LTAPVGEKS(ph)PDSTSPSYSTR_	3	843.038	-2.2366	3.165	14.028	3.165	14.028	2.4901	4.5699
Q6A065	S443	Q6A065	Centrosomal protein of 170 kDa	Cep170	>sp|Q6A065|CE170_MOUSE Centrosomal protein of 170 kDa OS=Mus musculus GN=Cep170 PE=1 SV=2	0.998653	29.7935	2.94e-05	88.684	1	S	RGGHGVPHGKLLKQKSEEPSVSLPFLQTALL	_QKS(ph)EEPSVSLPFLQTALLR_	3	741.719	1.2056	3.165	3.1072	2.4998	2.8785	3.7296	3.8777
Q3UDD3;F6VR84;Q8BG81	T132;132;132	Q3UDD3;Q8BG81	Polymerase delta-interacting protein 3	Poldip3;Poldip3;Poldip3	>tr|Q3UDD3|Q3UDD3_MOUSE Polymerase (DNA-directed), delta interacting protein 3 OS=Mus musculus GN=Poldip3 PE=2 SV=1;>tr|F6VR84|F6VR84_MOUSE Polymerase (DNA-directed), delta-interacting protein 3 (Fragment) OS=Mus musculus GN=Poldip3 PE=4 SV=1;>sp|Q8BG81|PD	0.797464	5.95399	6.3e-06	96.793	2	T	AREKISLKRRSPAAFTSPPIGTVTPALKLTK	_RRS(ph)PAAFT(ph)SPPIGTVTPALK_	3	743.039	1.8621	3.1645	12.39			3.1645	12.39
P22893	S318	P22893	Tristetraprolin	Zfp36	>sp|P22893|TTP_MOUSE Tristetraprolin OS=Mus musculus GN=Zfp36 PE=1 SV=1	1	81.6316	1.21e-26	175.66	1;2	S	PAPPRRLPIFNRISVSE______________	_RLPIFNRIS(ph)VS(ph)E_	3	530.92	1.6756	3.1612	5.4161	3.1612	5.4161	4.8743	7.202
Q3TUJ9;Q3TAI4;Q8BKP1;Q9CYZ2;A2AUD5;F6VQ81	S94;94;94;94;94;88	Q3TUJ9	Tumor protein D54	Tpd52l2;Tpd52l2;Tpd52l2;Tpd52l2;Tpd52l2;Tpd52l2	>tr|Q3TUJ9|Q3TUJ9_MOUSE Tumor protein D52-like 2 OS=Mus musculus GN=Tpd52l2 PE=2 SV=1;>tr|Q3TAI4|Q3TAI4_MOUSE Tumor protein D52-like 2 OS=Mus musculus GN=Tpd52l2 PE=2 SV=1;>tr|Q8BKP1|Q8BKP1_MOUSE Tumor protein D52-like 2 OS=Mus musculus GN=Tpd52l2 PE=2 SV=	1	85.4705	1.18e-16	150.7	1	S	RRLGLSTLGELKQNLSRSWHDVQVSTAYKKT	_LGLSTLGELKQNLS(ph)R_	3	570.305	-1.5761	3.1567	3.9096	3.1567	3.7014	3.3824	4.3124
Q61165;Q7TSV2	S707;707	Q61165	Sodium/hydrogen exchanger 1;Sodium/hydrogen exchanger	Slc9a1;Slc9a1	>sp|Q61165|SL9A1_MOUSE Sodium/hydrogen exchanger 1 OS=Mus musculus GN=Slc9a1 PE=1 SV=1;>tr|Q7TSV2|Q7TSV2_MOUSE Sodium/hydrogen exchanger OS=Mus musculus GN=Slc9a1 PE=2 SV=1	1	99.8755	4.81e-12	143.93	1	S	AHKLDSPTLSRARIGSDPLAYEPKADLPVIT	_IGS(ph)DPLAYEPK_	2	635.292	-0.56616	3.1558	3.3215	3.1378	3.3816	3.3223	3.2453
P35283;A2CG35	S15;63	P35283	Ras-related protein Rab-12	Rab12;Rab12	>sp|P35283|RAB12_MOUSE Ras-related protein Rab-12 OS=Mus musculus GN=Rab12 PE=1 SV=3;>tr|A2CG35|A2CG35_MOUSE RAB12, member RAS oncogene family OS=Mus musculus GN=Rab12 PE=3 SV=1	0.999993	51.4112	2.4e-05	84.674	1;2	S	_MDPSAALHRRPAGGSLGAVSPALSGGQARR	_RPAGGS(ph)LGAVSPALSGGQAR_	3	630.318	1.5392	3.1555	2.8194	3.1555	2.7976	3.6335	3.1076
Q6P3Y5-2;Q6P3Y5-3;Q6P3Y5	S127;118;127	Q6P3Y5-2	Zinc finger protein 280C	Znf280c	>sp|Q6P3Y5-2|Z280C_MOUSE Isoform 2 of Zinc finger protein 280C OS=Mus musculus GN=Znf280c;>sp|Q6P3Y5-3|Z280C_MOUSE Isoform 3 of Zinc finger protein 280C OS=Mus musculus GN=Znf280c;>sp|Q6P3Y5|Z280C_MOUSE Zinc finger protein 280C OS=Mus musculus GN=Znf280c P	0.953043	13.1703	0.000160054	89.663	1	S	LVALPSFHPALKSSESSDGQTVSKLDFTKTS	_SSES(ph)SDGQTVSKLDFTK_	3	632.614	1.1906	3.1539	3.1543	2.529	2.4855	4.9316	4.0029
Q6PCP5;E0CYB9;Q6PCP5-4;F7CTF8;E0CYI3;Q6PCP5-3	S115;115;115;110;115;115	Q6PCP5;Q6PCP5-3	Mitochondrial fission factor	Mff;Mff;Mff;Mff	>sp|Q6PCP5|MFF_MOUSE Mitochondrial fission factor OS=Mus musculus GN=Mff PE=1 SV=1;>tr|E0CYB9|E0CYB9_MOUSE Uncharacterized protein OS=Mus musculus GN=Mff PE=4 SV=1;>sp|Q6PCP5-4|MFF_MOUSE Isoform 4 of Mitochondrial fission factor OS=Mus musculus GN=Mff;>tr|	0.987202	18.8727	3.65e-30	173.85	1;2	S	PLDFLDLERPLPTPQSEESRAVGRLKRERSM	_VLTLSERPLDFLDLERPLPT(ph)PQS(ph)EESR_	4	825.151	-0.3243	3.1532	3.7301	0.54356	1.264	3.1532	3.7301
Q6PDK2	T2289	Q6PDK2	Histone-lysine N-methyltransferase MLL2	Mll2	>sp|Q6PDK2|MLL2_MOUSE Histone-lysine N-methyltransferase MLL2 OS=Mus musculus GN=Mll2 PE=1 SV=2	1	48.5895	0.00791623	48.59	1	T	GGLELKAPDVFKAPLTPRASQVEPQSPGLGL	_APDVFKAPLT(ph)PR_	3	464.574	-0.50147	3.1527	3.1868			3.1527	3.1868
P22682	S722	P22682	E3 ubiquitin-protein ligase CBL	Cbl	>sp|P22682|CBL_MOUSE E3 ubiquitin-protein ligase CBL OS=Mus musculus GN=Cbl PE=1 SV=3	0.936809	12.4692	3.89e-05	95.98	1	S	GVQKPEPKRPLEATQSSRACDCDQQIDSCTY	_RPLEATQS(ph)SR_	2	612.79	0.36557	3.15	2.7852	2.7169	2.14	4.1129	3.9077
Q7TPV4;Q3TLF6	T1191;583	Q7TPV4	Myb-binding protein 1A	Mybbp1a;Mybbp1a	>sp|Q7TPV4|MBB1A_MOUSE Myb-binding protein 1A OS=Mus musculus GN=Mybbp1a PE=1 SV=2;>tr|Q3TLF6|Q3TLF6_MOUSE Uncharacterized protein OS=Mus musculus GN=Mybbp1a PE=2 SV=1	0.898478	9.46846	3.54e-09	134.97	2	T	LPETKKRKKLKSEGTTPEKNAASQQDAVTEG	_LKS(ph)EGTT(ph)PEK_	2	625.259	0.37477	3.1469	5.4773	3.4179	5.9329	2.8974	5.0566
Q7TPV4;Q3TLF6	S1187;579	Q7TPV4	Myb-binding protein 1A	Mybbp1a;Mybbp1a	>sp|Q7TPV4|MBB1A_MOUSE Myb-binding protein 1A OS=Mus musculus GN=Mybbp1a PE=1 SV=2;>tr|Q3TLF6|Q3TLF6_MOUSE Uncharacterized protein OS=Mus musculus GN=Mybbp1a PE=2 SV=1	0.999789	36.2827	3.54e-09	134.97	2	S	KKGFLPETKKRKKLKSEGTTPEKNAASQQDA	_LKS(ph)EGTT(ph)PEK_	2	625.259	0.37477	3.1469	5.4773	3.4179	5.9329	2.8974	5.0566
[truncated: 9,722 more rows]
