# Supplementary material for: Systems-wide analysis of BCR signalosomes and downstream phosphorylation and ubiquitylation
Source: Mol Syst Biol. 2015 Jun 2;11(6):810. doi: 10.15252/msb.20145880 (PMC4501846; doi:10.15252/msb.20145880)
Supplement: Supplementary file 4 [file msb0011-0810-sd4.xlsx]

## Sheet: Sheet1
Supplementary Table S3: A list of protein kinases and ubiquitin ligases that were phosphorylated after BCR stimulation (SILAC L= unstimulated, SILAC M = 5 minutes BCR stimulation, SILAC H =15 minutes BCR stimulation)
Gene names	Official gene name
Position	Modified amino acid for this entry and the position in the protein
Modified sequence	Sequence representation of the modified peptide including location(s) of the modified amino acids
Normalized ratio M/L	SILAC M/L ratio for modified peptide at 5 minutes
Normalized ratio H/L	SILAC H/L ratio for modified peptide at 15 minutes
Protein kinases						Ubiquitin E3 ligases
Gene names	Position	Modified sequence	Normalized ratio M/L	Normalized ratio H/L		Gene names	Position	Modified sequence	Normalized ratio M/L	Normalized ratio H/L
ABL2	S832	_VPVLIS(ph)PTLK_	6.9084	7.86		AMFR	S538	_VPLDLS(ph)PR_	5.3724	8.7594
ABL2	S718	_TVS(ph)TSS(ph)QPEENVDRANDM(ox)LPK_	2.4815	3.6297		CBL	S877	_LM(ox)SQGYS(ph)YQDIQK_	2.0071	2.4263
ADRBK1	S643	_VPLIQRGS(ph)ANGL_	6.6155	7.1117		CBL	S667	_IKPSSS(ph)ANAIYSLAARPLPM(ox)PK_	9.0102	6.2835
AKT1	S434	_RPHFPQFSYSAS(ph)GTA_	2.932	2.8481		CBL	S437	_GTEPIVVDPFDPRGS(ph)GSLLR_	3.2515	3.1247
AKT1	S430	_RPHFPQFS(ph)YSAS(ph)GTA_	2.168	2.9866		CBL	S617	_HS(ph)LPFSLPSQM(ox)EPR_	5.5506	4.3429
AKT1	S432	_RPHFPQFSYS(ph)ASGTA_	2.96	2.8778		CBL	S640	_LGSTFS(ph)LDTSM(ox)TM(ox)NSSPVAGPESEHPK_	4.7976	4.1001
AKT3	S472	_RPHFPQFS(ph)YSAS(ph)GRE_	3.9513	4.051		CBL	S722	_RPLEATQS(ph)SR_	3.15	2.7852
ARAF	S186	_QQEAPSNLSVNELLTPQGPS(ph)PFTQQR_	2.8387	3.0798		CBL	S439	_GSGS(ph)LLR_	4.767	3.8714
ARAF	T181	_QQEAPSNLSVNELLT(ph)PQGPS(ph)PFTQQR_	2.915	3.6468		CBL	Y698	_LPPGEQGESEEDTEY(ph)M(ox)TPTSRPVGVQKPEPK_	2.8903	2.2663
ARAF	T316	_IGT(ph)GSFGTVFR_	6.6821	6.2444		CBL	S797	_TLS(ph)DISNASSSFGWLSLDGDPTNFNEGSQVPERPPKPFPR_	4.2798	3.2947
BMP2K	S1012	_VGRRDS(ph)QS(ph)S(ph)NEFLTISDSK_	2.7017	2.4706		CBLB	S825	_EFAFPPPVS(ph)PR_	5.9496	4.9752
BMP2K	S690	_S(ph)ITANLTK_	7.0655	4.4802		CBLB	Y556	_TRDTVEDDDDEY(ph)KIPSSHPVSLNSQPSHC(ne)HNVK_	26.89	16.853
BMP2K	S715	_KTS(ph)ENPVIR_	3.5592	2.6136		CBLB	Y611	_SNIPDLGIY(ph)LK_	20.197	15.108
BMP2K	S1013	_VGRRDS(ph)QS(ph)S(ph)NEFLTISDSK_	2.824	2.5992		CBLB	Y737	_ASQDY(ph)DQLPSSSDGSQAPARPPKPR_	12.658	12.361
BMP2K	S865	_NLS(ph)QHAFPEQEDFDVFTK_	3.0555	3.8299		CBLB	Y512	_VFSNGHLATEEY(ph)DVPPR_	6.7687	3.7303
BMP2K	S1087	_QNS(ph)VHGS(ph)FHSAETLR_	2.5437	2.6456		CNOT4	S429	_ELSVQDQPSLS(ph)PTSLQNASSHTTTAK_	1.9527	2.0577
BMP2K	S1091	_QNS(ph)VHGS(ph)FHSAETLR_	2.5437	2.6456		HECTD1	S1547	_ETSSLES(ph)FVRR_	3.6298	3.2651
BRAF	T404	_YQSRT(ph)PS(ph)PLLHSVPSEIVFDFEPGPVFR_	1.8861	2.1331		HECTD1	Y1751	_SDVTHHVVTSQLPQVPSGAGSRPVGEQEEEEY(ph)ETK_	48.894	16.338
BRAF	S406	_YQSRT(ph)PS(ph)PLLHSVPSEIVFDFEPGPVFR_	2.0349	2.1057		HECTD1	S1544	_ETSS(ph)LESFVR_	2.853	2.1816
BTK	Y344	_HYVVC(ne)STPQSQY(ph)YLAEK_	2.1918	1.9187		HUWE1	S3116	_LFGHS(ph)STSALSAILRS(ph)PAFTSR_	5.7941	1.1421
BTK	Y223	_VVALY(ph)DYM(ox)PM(ox)NANDLQLR_	2.3143	2.1062		HUWE1	S2593	_LLGPSAAADILQLS(ph)S(ph)SLPLQSR_	3.428	1.466
BUB1B	S686	_SSSSAPSTSS(ph)IKGFQLLEK_	2.3571	2.328		HUWE1	S1903	_IALPAPRGS(ph)GT(ph)ASDDEFENLR_	1.4334	2.0964
CAMKK2	S511	_SLS(ph)APGNLLTK_	1.8107	2.7354		HUWE1	S3754	_LGSS(ph)GLGSASSIQAAVR_	2.4824	1.7097
CDK12	S384	_SRHS(ph)S(ph)IS(ph)PVRLPLNSSLGAELSR_	4.1369	1.0342		HUWE1	S1368	_DLS(ph)M(ox)SEEDQM(ox)M(ox)R_	1.9237	2.7423
CDK13	S316	_S(ph)LS(ph)PLGGRDES(ph)PVSHR_	1.5072	2.2646		HUWE1	S3758	_LGSSGLGS(ph)ASS(ph)IQAAVR_	1.5768	2.0303
CDK13	S318	_S(ph)LS(ph)PLGGRDES(ph)PVSHR_	1.5072	2.2646		HUWE1	S2595	_LLGPSAAADILQLSSS(ph)LPLQSR_	6.0899	2.3737
CDK17	S83	_RPHS(ph)VIGGSLGS(ph)FM(ox)AM(ox)PR_	2.1489	2.8116		HUWE1	S2266	_IVNQPSSLFGS(ph)K_	1.7789	2.1208
CDK17	S176	_S(ph)RRAS(ph)LSEIGFGK_	2.1462	2.3211		IRF2BP1	S106	_LALPS(ph)PALEYTLGSR_	4.7975	4.9283
CDK17	S165	_LQISS(ph)PPFDQPMSR_	2.425	2.7335		MDM2	S114	_RRS(ph)IS(ph)ETEENTDELPGER_	2.6026	2.45
CDK17	S75	_RPHS(ph)VIGGSLGS(ph)FM(ox)AM(ox)PR_	3.1825	1.5662		MDM2	S112	_RRS(ph)IS(ph)ETEENTDELPGER_	2.0327	2.2223
CHEK1	S186	_ATS(ph)GGMSESSSGFSK_	2.8086	2.8913		MYCBP2	S3052	_NRHS(ph)LEISSALNM(ox)FNIAPHGPDISK_	3.3905	2.4017
CSNK1D	T347	_LRGTQEVAPPTPLT(ph)PT(ph)SHTANTSPRPVSGM(ox)ER_	2.4491	2.4507		NEDD4	S309	_RQIS(ph)EDVDGPDNR_	2.1318	3.5373
CSNK1D	S382	_GAPVNVS(ph)SSDLTGR_	1.5263	4.4431		PELI1	S76	_AISNKDQHS(ph)IS(ph)YTLSR_	0.76555	3.4511
CSNK1E	S408	_LAASQTS(ph)VPFDHLGK_	3.6476	2.9266		PELI1	S78	_AISNKDQHS(ph)IS(ph)YTLSR_	0.76555	3.4511
DCLK2	Y57	_GNGLIPSPAHSAHCSFY(ph)RTR_	13.622	30.32		RAD18	S103	_THLLQFALES(ph)PPIS(ph)PVSSTSK_	5.3333	3.0368
EIF2AK3	S711	_EQIEVIAPS(ph)PERS(ph)R_	2.314	4.2951		RBBP6	S782	_S(ph)VDFRDPFEK_	2.872	0.83824
EIF2AK3	S715	_EQIEVIAPS(ph)PERS(ph)R_	2.314	4.2951		RING1	S111	_LHNQQALSSS(ph)IEEGLR_	6.3415	2.1766
EIF2AK4	S433	_LPLVEQSPEDS(ph)GGQDYIETVIPSNQLPSAAFFSETQK_	NA	1.0035		RLIM	S194	_AERNS(ph)AEAVTEVPTTR_	1.2293	2.0221
ERBB3	Y1325	_SLEATDSAFDNPDY(ph)WHSR_	3.086	2.2553		RLIM	S269	_QQIS(ph)GPELLGR_	8.1621	9.9526
GAK	S16	_(ac)SLLQSALDFLAGPGS(ph)LGGAAGR_	2.5298	2.6669		RLIM	S163	_RLS(ph)VENM(ox)ESSSQR_	2.9193	3.3494
IKBKB	S675	_VRGPVSGS(ph)PDS(ph)M(ox)NVSR_	2.0242	1.6889		RNF2	S41	_TPQEAITDGLEIVVS(ph)PR_	4.399	4.3408
LIMK2	S111	_SNS(ph)ISKSPGPSS(ph)PKEPLLLSR_	2.5758	3.2392		RNF20	S522	_SGSALLQS(ph)QS(ph)STEDPKDEPTELKQDSEDLATHSSALK_	2.2315	2.5697
LIMK2	S110	_SPGPS(ph)SPKEPLLLSR_	3.1217	3.0247		RNF34	S258	_ARAS(ph)LSDLSSLEEVEGM(ox)SVR_	2.2747	2.2043
LRRK1	S249	_YFIEASALPSS(ph)YPGK_	2.3362	4.2295		RNF8	S157	_RKFS(ph)SPGLENLPAEGSSDLR_	5.1671	4.5238
LRRK1	S1068	_KVTIYSFTGS(ph)QR_	6.0816	6.4439		SYVN1	S557	_LQKLES(ph)PVAH_	2.7147	3.5511
MAP2K1	T292	_T(ph)PGRPLS(ph)SYGM(ox)DSRPPM(ox)AIFELLDYIVNEPPPK_	2.1041	1.821		TRAF2	S11	_(ac)AAASVTSPGS(ph)LELLQPGFSKTLLGTR_	2.2713	2.7325
MAP2K2	T25	_RKPVLPALTINPTIAEGPSPT(ph)SEGASEANLVDLQK_	2.0513	3.4331		TRIM33	S1115	_S(ph)DERPVHIK_	2.5964	2.9019
MAP2K2	S23	_RKPVLPALTINPTIAEGPS(ph)PTSEGASEANLVDLQK_	1.4198	3.5202		TTC3	S1042	_RNS(ph)DSAGPFAVPDHLRQDVEEFEALYDQHSSEYVVR_	2.8003	2.9439
MAP2K2	S295	_ELEASFGRPVVDGADGEPHSVS(ph)PR_	2.4754	3.1163		UBR4	S178	_ELAS(ph)PVSPELR_	1.4806	2.7651
MAP2K2	S26	_RKPVLPALTINPTIAEGPS(ph)PTS(ph)EGASEANLVDLQK_	2.8861	11.209		UBR4	S362	_TGS(ph)TSSKEDDYESDAATIVQK_	2.3092	3.6938
MAP3K15	S984	_HQLSHLLS(ph)VPDESPALDDR_	4.2936	4.5548		UBR5	S110	_TSDS(ph)PWFLSGSETLGR_	2.2119	2.0952
MAP3K3	S352	_LRS(ph)ADSENALTVQER_	7.3662	6.4403		XIAP	S5	_(ac)TFNS(ph)FEGTR_	14.122	7.5763
MAP3K7	S367	_QQSESGRLS(ph)LGASR_	6.9189	3.3112		ZNRF2	S75	_S(ph)LGGAVGSASGGR_	2.0985	1.8946
MAP4K1	S592	_TGS(ph)PIAHIS(ph)PHR_	1.0704	2.1932
MAP4K1	S586	_TGS(ph)PIAHIS(ph)PHR_	1.0704	2.1932
MAP4K1	S452	_S(ph)DPSLWNPAAPEPGQPPLVPPRK_	1.6842	2.0897
MAP4K1	S171	_RLS(ph)FIGTPYWM(ox)APEVAAVALK_	3.3832	1.9263
MAP4K1	S405	_SPS(ph)DDGSGGIRDDGQLSPGVLVR_	3.9239	7.2494
MAP4K1	S403	_FRS(ph)PSDDGSGGIRDDGQLS(ph)PGVLVR_	4.6334	9.163
MAP4K2	S305	_SLTIRPALELQELDS(ph)PDDAIGTIK_	2.1024	4.3586
MAP4K4	S821	_HKS(ph)S(ph)SSFTPFIDPR_	2.4829	1.8486
MAPK1	T183	_VADPDHDHTGFLT(ph)EY(ph)VATR_	5.4514	5.2271
MAPK11	Y182	_QADEEM(ox)TGY(ph)VATR_	3.3091	2.2824
MAPK14	T180	_HTDDEM(ox)T(ph)GY(ph)VATR_	5.0887	4.2629
MAPK14	Y182	_HTDDEM(ox)TGY(ph)VATR_	5.0489	4.2787
MAPK3	T84	_IADPEHDHT(ph)GFLTEY(ph)VATR_	6.2557	6.2491
MAPK3	T88	_IADPEHDHTGFLT(ph)EY(ph)VATR_	4.9214	4.7582
MAPK7	Y82	_GLC(ne)TSPAEHQYFMTEY(ph)VATR_	2.2192	3.8731
MAPK7	T85	_GLC(ne)TSPAEHQYFM(ox)TEYVAT(ph)R_	2.5381	4.5558
MAPK8	Y185	_TAGTSFMMT(ph)PY(ph)VVTR_	13.12	24.297
MAPK8	S179	_TAGTS(ph)FM(ox)M(ox)TPY(ph)VVTR_	13.587	18.104
MAPK8	T183	_TAGTSFM(ox)M(ox)T(ph)PY(ph)VVTR_	6.3906	11.38
MAPK9	T183	_TAC(ne)TNFM(ox)M(ox)T(ph)PY(ph)VVTR_	46.52	63.026
MAPK9	Y185	_TAC(ne)TNFM(ox)M(ox)T(ph)PY(ph)VVTR_	12.029	26.675
MAPKAPK5	S63	_SGIIPTS(ph)PTPYTYNK_	1.865	2.0976
MARK2	S40	_GRNS(ph)ATSADEQPHIGNYR_	4.3687	3.8809
MAST2	S149	_NFS(ph)PNAPAHFSFVPAR_	8.3891	8.3164
MAST4	S1098	_SLS(ph)SGESLPGSPTHSLSPR_	3.1156	2.3517
MAST4	S1183	_S(ph)AGSIPLS(ph)PLAR_	2.9467	1.4383
MAST4	S1273	_KHS(ph)LEVTQEEVQR_	3.1114	2.4546
MINK1	S641	_LDSSPVLS(ph)PGNK_	2.8761	2.1501
NEK2	S247	_S(ph)GEPSKLPDSSPVLSELK_	3.5465	3.1373
NEK6	T191	_FFSS(ph)ET(ph)T(ph)AAHS(ph)LVGTPYYMSPER_	4.8721	2.3123
NEK6	S188	_FFSS(ph)ET(ph)T(ph)AAHS(ph)LVGTPYYM(ox)SPER_	3.2028	2.9751
NEK6	S195	_FFSS(ph)ET(ph)T(ph)AAHS(ph)LVGTPYYMSPER_	4.3118	3.1202
NEK6	T190	_FFSS(ph)ET(ph)T(ph)AAHS(ph)LVGTPYYMSPER_	4.1226	3.2593
NEK7	S188	_FFS(ph)S(ph)KTTAAHSLVGTPYYM(ox)SPER_	2.9383	0.84441
NEK7	T190	_FFS(ph)SKT(ph)T(ph)AAHS(ph)LVGTPYYMSPER_	3.4748	0.72565
NEK7	S187	_FFS(ph)S(ph)KTTAAHSLVGTPYYM(ox)SPER_	2.9383	0.84441
NEK9	T333	_SST(ph)VTEAPIAVVTSR_	1.6216	2.5653
NRBP1	S2	_(ac)S(ph)EGESQTVVSSGSDPK_	2.0986	0.86762
PAK2	T134	_FYDSNT(ph)VK_	8.8543	7.6481
PAK2	S58	_IISIFS(ph)GTEK_	3.2359	3.0793
PBK	S13	_(ac)M(ox)EGINNFKTPNKS(ph)EK_	2.1305	2.3022
PEAK1	S282	_ANTLS(ph)PVR_	0.86108	7.144
PKN1	S536	_LIPSAVATGTFS(ph)PNAS(ph)PGAEIR_	1.5103	2.1656
PKN1	S540	_LIPSAVATGTFS(ph)PNAS(ph)PGAEIR_	1.784	3.0209
PKN2	S566	_ASS(ph)LGETDESSELR_	2.5225	3.8101
PRKCB	S352	_LTDFNFLM(ox)VLGKGS(ph)FGK_	2.4037	2.0356
PRKCD	Y311	_KLDTTESVGIY(ph)QGFEK_	21.498	13.315
PRKCD	S652	_NLIDS(ph)M(ox)DQEAFHGFS(ph)FVNPK_	3.1263	2.8226
PRKCD	Y332	_KPEVSGSDILDNNGTY(ph)GK_	16.513	11.644
PRKD2	S200	_RRLS(ph)S(ph)TS(ph)LAS(ph)GHS(ph)VR_	3.5821	4.8667
PRKD2	S206	_RRLS(ph)S(ph)TS(ph)LAS(ph)GHS(ph)VR_	14.333	6.5291
PRKD2	S203	_RRLS(ph)S(ph)TS(ph)LAS(ph)GHS(ph)VR_	3.5821	4.8667
PRKD2	S519	_QALM(ox)PVILQDAPS(ph)APGHTPHR_	26.563	17.373
PRKD2	S198	_RLS(ph)S(ph)TSLASGHSVR_	2.0428	3.1418
PRKD2	S375	_AQS(ph)SLGYIPLM(ox)R_	3.9889	2.5128
PRKD2	S711	_S(ph)VVGTPAYLAPEVLLNQGYNR_	7.8539	6.3563
PRKD2	S707	_S(ph)FRRS(ph)VVGTPAYLAPEVLLNQGYNR_	9.2273	6.1249
PRKD3	S213	_RRLS(ph)NVS(ph)LPGPGLSVPR_	7.2026	8.2569
PRKD3	S730	_S(ph)FRRS(ph)VVGTPAYLAPEVLR_	9.6804	4.6659
PRKD3	S216	_RRLS(ph)NVS(ph)LPGPGLSVPR_	7.2026	8.2569
PRKD3	S734	_S(ph)VVGTPAYLAPEVLR_	9.0579	7.7661
PTK2	S910	_LQPQEIS(ph)PPPTANLDR_	2.3256	3.702
PTK2B	Y579	_YIEDEDY(ph)Y(ph)KASVTRLPIK_	2.2323	2.9468
PTK2B	T800	_SPLT(ph)PEKEAGY(ph)TEFTGPPQKPPR_	3.6502	5.7884
RAF1	S289	_SHSESAS(ph)PSALSSSPNNLS(ph)PTGWSQPK_	1.6043	2.668
RAF1	S252	_YSTPHAFTFNTSSPSSEGSLS(ph)QR_	3.806	3.8246
RAF1	S12	_TIS(ph)NGFGLK_	2.5494	2.3328
RAF1	S250	_YSTPHAFTFNTSSPSSEGS(ph)LSQR_	2.925	3.4313
RIOK3	S8	_(ac)M(ox)DLVGVSS(ph)PEPGPAAAWGPSK_	1.7223	2.6809
RIPK1	S254	_EYPDQS(ph)PVLQR_	2.2697	3.3295
RPS6KA1	S386	_GFS(ph)FVATGLM(ox)EDDGKPR_	7.4059	6.2112
RPS6KA3	S354	_GFS(ph)FVAITSDDESQAM(ox)QTVGVHSIVQQLHR_	2.6679	2.4204
RPS6KA4	S343	_LEPVYS(ph)PAGS(ph)PPPGDPR_	2.2091	2.261
RPS6KA4	T687	_SS(ph)PPLRT(ph)PDVLESSGPAVR_	8.8706	8.4199
RPS6KA4	S360	_IFQGYS(ph)FVAPS(ph)ILFDHNNAVM(ox)ADVLQAPGAGYRPGR_	3.007	3.7407
RPS6KA4	S365	_IFQGYS(ph)FVAPS(ph)ILFDHNNAVM(ox)ADVLQAPGAGYRPGR_	3.7414	4.272
RPS6KA5	S380	_LFQGYS(ph)FVAPS(ph)ILFKR_	7.5359	8.126
RPS6KA5	S375	_LFQGYS(ph)FVAPS(ph)ILFKR_	28.995	14.726
RPS6KB1	T421	_RFIGS(ph)PRT(ph)PVS(ph)PVK_	4.0121	3.5487
SCYL2	S676	_GS(ph)LTLEEK_	4.9523	3.4927
SGK223	S608	_AAS(ph)SPDGFFWTQGSPKPR_	3.2588	3.0795
SGK223	S526	_VSQSSAESLS(ph)PSFR_	2.6681	2.5717
SLK	S777	_DSGS(ph)VSLQETR_	2.226	2.0151
STK10	T950	_LSEEAEPRPTT(ph)PSK_	2.8337	2.3097
STK10	S515	_ETGSLS(ph)LK_	2.4433	2.6172
STK3	S321	_NATS(ph)PQVQRPSFMDYFDKQDFK_	2.2138	2.1036
SYK	Y623	_LRNY(ph)YYDVVN_	52.669	51.738
SYK	Y519	_ALRADENY(ph)Y(ph)K_	76.388	50.791
SYK	Y342	_EALPM(ox)DTEVY(ph)ESPY(ph)ADPEEIRPK_	9.6982	6.1252
SYK	Y625	_LRNYY(ph)Y(ph)DVVN_	69.646	38.792
SYK	Y346	_EALPM(ox)DTEVYESPY(ph)ADPEEIRPK_	8.6444	4.5772
SYK	Y317	_KPAPPQGSRPESTVSFNPY(ph)EPTGGPWGPDR_	2.7488	1.6639
SYK	Y624	_LRNYY(ph)YDVVN_	14.015	7.7584
SYK	Y520	_ALRADENY(ph)Y(ph)K_	89.055	57.802
SYK	Y290	_IKS(ph)Y(ph)S(ph)FPKPGHK_	10.77	5.2726
SYK	Y202	_ARDNSGSY(ph)ALC(ne)LLHEGK_	13.007	11.253
TAOK1	S9	_AGS(ph)LKDPEIAELFFKEDPEK_	2.8425	3.0057
TAOK2	S500	_QIQEHEQDSALREQLS(ph)GYK_	5.1023	4.482
TAOK3	S349	_EVDSLGS(ph)IHS(ph)IPSTSVSTGSR_	1.8908	2.2592
TAOK3	S346	_EVDSLGS(ph)IHS(ph)IPSTSVSTGSR_	1.8908	2.2592
TBCK	S890	_IRPTGLLTVPS(ph)PQI_	2.1932	6.6534
TBK1	S716	_FGS(ph)LTMDGGLR_	2.6393	2.8792
TBK1	S172	_ELEDDEQFVS(ph)LYGTEEYLHPDM(ox)YER_	2.767	3.6905
TEC	S71	_YNLFESS(ph)IRK_	2.1749	2.2565
TRIO	S2462	_TRPGAVS(ph)PLNS(ph)PLSTTFPSPFGK_	3.0577	2.8369
ULK1	S614	_LPDFLQRS(ph)PLPPILGS(ph)PTK_	3.4014	3.6136
ULK1	S774	_M(ox)FS(ph)VGSSSSLGSTGSSSAR_	3.9236	3.2805
VRK1	S348	_DDGKLDFSAVENGS(ph)VK_	1.9969	3.1787
WEE1	S247	_QTPQVNINPFTPDPVLLHS(ph)SGR_	2.3513	3.1195
WEE1	S136	_SPSTAYFLSS(ph)PFS(ph)PVR_	3.5924	2.1071
WNK1	T1723	_EGPVT(ph)SPPFRDSEQTVIPAVIPK_	1.9901	2.9586
WNK1	S1724	_EGPVTS(ph)PPFRDSEQTVIPAVIPK_	2.0067	2.6902
WNK1	S2118	_SIS(ph)NPPGSNLR_	4.3677	3.8099
