# Supplementary material for: Systems-wide analysis of BCR signalosomes and downstream phosphorylation and ubiquitylation
Source: Mol Syst Biol. 2015 Jun 2;11(6):810. doi: 10.15252/msb.20145880 (PMC4501846; doi:10.15252/msb.20145880)
Supplement: Supplementary file 5 [file msb0011-0810-sd5.xlsx]

## Sheet: Sheet1
Supplementary Table S4: A list of GOBP terms that were enriched in proteins containing BCR-upregulated phosphorylation sites
GOBP terms	P value at 5 minutes	P value at 15 minutes
regulation of small GTPase mediated signal transduction	1.43e-19	7.99e-18
regulation of Ras protein signal transduction	2.8e-18	9.3e-17
intracellular signaling cascade	7.39e-18	1.88e-12
cell cycle	2.56e-15	3.78e-16
protein amino acid phosphorylation	8.16e-13	5.4e-10
regulation of GTPase activity	2.93e-12	8.09e-14
regulation of Ras GTPase activity	3.04e-12	3.06e-12
phosphorylation	4.83e-12	2.97e-09
cell cycle process	5.33e-12	1.02e-13
phosphate metabolic process	1.96e-11	3.14e-09
phosphorus metabolic process	1.96e-11	3.14e-09
negative regulation of macromolecule metabolic process	3.39e-11	2.28e-12
cell cycle phase	9.43e-11	2.57e-13
M phase	1.55e-10	7.26e-13
regulation of hydrolase activity	3.67e-10	1.2e-09
lymphocyte activation	6.66e-10	8.06e-07
regulation of Rho protein signal transduction	7.37e-10	2.18e-08
negative regulation of gene expression	7.54e-10	2.09e-11
chromosome organization	1.16e-09	1.08e-11
protein kinase cascade	2.01e-09	6.24e-07
protein localization	3.93e-09	1.22e-07
chromatin modification	6.68e-09	2.21e-10
leukocyte activation	8.87e-09	6.03e-06
regulation of transcription	1.15e-08	5.55e-12
lymphocyte differentiation	1.18e-08	1.41e-05
negative regulation of cellular biosynthetic process	1.19e-08	3.09e-09
negative regulation of nucleobase, nucleoside, nucleotide and nucleic acid metabolic process	1.2e-08	6.21e-09
chromatin organization	1.67e-08	1.55e-09
negative regulation of biosynthetic process	1.67e-08	4.45e-09
negative regulation of nitrogen compound metabolic process	1.68e-08	9.03e-09
mitotic cell cycle	1.74e-08	6.69e-10
immune system development	1.81e-08	3.89e-06
B cell activation	2.08e-08	4.54e-07
regulation of Rab GTPase activity	2.58e-08	6.23e-07
regulation of Rab protein signal transduction	2.58e-08	6.23e-07
negative regulation of macromolecule biosynthetic process	2.81e-08	2.6e-09
transcription	3.19e-08	3.01e-12
negative regulation of transcription	6.18e-08	3.82e-09
protein transport	6.36e-08	1.06e-06
leukocyte differentiation	7.57e-08	4.83e-05
establishment of protein localization	8.61e-08	7.29e-07
M phase of mitotic cell cycle	1.59e-07	1.11e-08
cell activation	2e-07	6.81e-05
DNA metabolic process	2.17e-07	8.73e-09
negative regulation of RNA metabolic process	2.17e-07	2.56e-09
hemopoietic or lymphoid organ development	2.9e-07	3.85e-05
mitosis	3.18e-07	2.15e-08
nuclear division	3.18e-07	2.15e-08
hemopoiesis	3.35e-07	4.35e-05
negative regulation of transcription, DNA-dependent	4.82e-07	5.89e-09
organelle fission	7.19e-07	5.56e-08
cytoskeleton organization	8.93e-07	4.47e-05
regulation of programmed cell death	9.04e-07	0.000356
regulation of cell death	1.09e-06	0.000404
regulation of apoptosis	1.25e-06	0.000446
regulation of transcription from RNA polymerase II promoter	1.34e-06	2.49e-07
cell division	2.07e-06	5.73e-08
negative regulation of cellular component organization	2.08e-06	2.86e-05
intracellular transport	2.4e-06	5.79e-05
response to DNA damage stimulus	3.46e-06	1.15e-05
actin filament-based process	6.06e-06	8.03e-05
B cell differentiation	1.17e-05	0.000144
regulation of cell cycle	1.2e-05	6.38e-05
covalent chromatin modification	1.36e-05	0.000475
negative regulation of organelle organization	1.36e-05	0.000156
macromolecule catabolic process	1.98e-05	3.22e-07
cellular response to stress	2e-05	0.000176
protein catabolic process	2.47e-05	1.73e-06
cellular macromolecule catabolic process	2.72e-05	3.28e-07
immune response-regulating cell surface receptor signaling pathway	4.17e-05	9.37e-05
immune response-regulating signal transduction	4.45e-05	0.000105
regulation of organelle organization	4.49e-05	6.32e-05
actin cytoskeleton organization	4.79e-05	0.000478
regulation of gene expression, epigenetic	5.8e-05	0.00015
DNA repair	6.27e-05	0.000126
regulation of cytoskeleton organization	7.53e-05	0.000221
negative regulation of cytoskeleton organization	9.86e-05	0.000931
histone modification	0.000104	0.0025672
positive regulation of immune system process	0.000105	0.000986
modification-dependent macromolecule catabolic process	0.000106	6.03e-06
modification-dependent protein catabolic process	0.000106	6.03e-06
proteolysis involved in cellular protein catabolic process	0.000107	7.36e-06
gene silencing	0.000116	0.000266
cellular protein catabolic process	0.000124	8.83e-06
programmed cell death	0.000124	0.000308
establishment of RNA localization	0.000125	0.000301
nucleic acid transport	0.000125	0.000301
protein ubiquitination	0.000125	0.000301
RNA transport	0.000125	0.000301
negative regulation of transcription from RNA polymerase II promoter	0.000128	7.39e-06
RNA localization	0.000146	0.000351
apoptosis	0.000159	0.000375
antigen receptor-mediated signaling pathway	0.000208	0.000405
regulation of microtubule cytoskeleton organization	0.000208	0.000405
response to dsRNA	0.000209	4.92e-06
protein modification by small protein conjugation	0.000226	0.000559
regulation of microtubule-based process	0.000267	0.000543
meiotic cell cycle	0.000276	1.79e-05
regulation of binding	0.000276	0.00566787
negative regulation of programmed cell death	0.00033	0.000651
regulation of leukocyte activation	0.000347	0.00258298
cell death	0.000349	0.000874
negative regulation of cell death	0.000354	0.000696
regulation of lymphocyte activation	0.000373	0.00113891
nucleobase, nucleoside, nucleotide and nucleic acid transport	0.00041	0.000948
regulation of cell activation	0.000414	0.00300695
positive regulation of apoptosis	0.000433	0.0584958
immune response-activating signal transduction	0.000464	0.000931
positive regulation of programmed cell death	0.000493	0.0628467
cellular protein localization	0.000516	0.00768385
negative regulation of apoptosis	0.000524	0.000981
positive regulation of cell death	0.000555	0.067419
intracellular protein transport	0.000561	0.0247879
cellular macromolecule localization	0.00058	0.00849604
immune response-activating cell surface receptor signaling pathway	0.000592	0.00112142
death	0.000596	0.00147465
mRNA metabolic process	0.000624	7.06e-06
positive regulation of GTPase activity	0.000658	0.00099
regulation of T cell activation	0.000685	0.00174942
M phase of meiotic cell cycle	0.000708	4.85e-05
meiosis	0.000708	4.85e-05
negative regulation of protein complex disassembly	0.000894	0.00159149
regulation of Rho GTPase activity	0.000974	0.00145719
mRNA transport	0.00102964	0.000601
vesicle-mediated transport	0.00104481	0.000401
insulin receptor signaling pathway	0.00106064	0.00178365
regulation of phosphate metabolic process	0.00117279	0.00849604
regulation of phosphorus metabolic process	0.00117279	0.00849604
histone ubiquitination	0.00126924	0.0017724
insulin-like growth factor receptor signaling pathway	0.00126924	0.0017724
regulation of phosphorylation	0.00127105	0.00902755
protein modification by small protein conjugation or removal	0.00131727	0.00313252
posttranscriptional regulation of gene expression	0.00136315	0.000653
positive regulation of lymphocyte activation	0.00137652	0.00817199
T cell activation	0.00149676	0.0403097
DNA recombination	0.00158514	0.00937685
regulation of RNA metabolic process	0.00162976	0.000309
RNA processing	0.00166506	4.77e-06
nucleocytoplasmic transport	0.00169203	0.00971417
regulation of mitotic cell cycle	0.00169203	0.00382715
small GTPase mediated signal transduction	0.00170703	0.0195378
T cell differentiation	0.00178199	0.0599186
negative regulation of microtubule polymerization or depolymerization	0.0019214	0.000354
positive regulation of Ras GTPase activity	0.00201541	0.00280145
nuclear transport	0.00206548	0.0114748
regulation of lymphocyte differentiation	0.00215354	0.03453
positive regulation of leukocyte activation	0.00227634	0.012443
mitotic cell cycle checkpoint	0.00242022	0.0179272
Ras protein signal transduction	0.00245673	0.000374
response to insulin stimulus	0.00245673	0.0046585
posttranscriptional gene silencing	0.00258897	0.00381974
posttranscriptional gene silencing by RNA	0.00258897	0.00381974
positive regulation of cell activation	0.00275152	0.0145673
in utero embryonic development	0.00281823	0.000153
positive regulation of hydrolase activity	0.00309029	0.0384864
protein localization in nucleus	0.0031655	0.0447611
regulation of cellular component size	0.00360196	0.0630297
cellular response to insulin stimulus	0.00360264	0.00616593
regulation of protein complex disassembly	0.00360264	0.00616593
negative regulation of cell activation	0.00393398	0.0212229
negative regulation of leukocyte activation	0.00393398	0.0212229
response to UV	0.00417817	NA
mRNA processing	0.00421597	4.59e-05
lipopolysaccharide-mediated signaling pathway	0.00431353	0.000644
regulation of DNA binding	0.00440829	0.0221011
chordate embryonic development	0.00454468	0.00146686
negative regulation of protein complex assembly	0.00456461	0.0971024
negative regulation of protein polymerization	0.00456461	0.0971024
regulation of B cell activation	0.0050734	0.0027471
activation of immune response	0.00508583	0.0100936
embryonic development ending in birth or egg hatching	0.0053037	0.00177012
positive regulation of macromolecule metabolic process	0.0053389	0.0283875
regulation of microtubule polymerization or depolymerization	0.00552024	0.00847071
actin filament organization	0.00573137	0.000884
protein import into nucleus	0.00573137	0.0721068
phosphoinositide phosphorylation	0.00593808	0.00099
regulation of mRNA stability	0.00593808	0.049019
microtubule cytoskeleton organization	0.00650073	0.059606
gene silencing by RNA	0.00661421	0.0101013
histone H4 acetylation	0.00697356	0.0100979
steroid hormone receptor signaling pathway	0.00697356	0.000262
regulation of transcription, DNA-dependent	0.00716664	0.000754
regulation of T cell differentiation	0.00720332	0.0921224
nuclear import	0.00724303	0.0837287
methylation	0.0072717	0.0729971
positive regulation of transcription	0.00736282	0.0630961
B cell receptor signaling pathway	0.00792384	0.00145719
gene silencing by miRNA	0.00792384	0.010816
lipid phosphorylation	0.00792384	0.00145719
peptidyl-threonine modification	0.00792384	0.010816
peptidyl-threonine phosphorylation	0.00792384	0.010816
microtubule-based process	0.00809811	0.0367637
regulation of transcription factor activity	0.00810456	0.0140378
response to molecule of bacterial origin	0.00816815	0.00411028
MAPKKK cascade	0.00819894	NA
negative regulation of gene expression, epigenetic	0.00858729	0.0123772
peptidyl-serine phosphorylation	0.00858729	0.0123772
somatic cell DNA recombination	0.00858729	0.0123772
somatic diversification of immune receptors via germline recombination within a single locus	0.00858729	0.0123772
regulation of caspase activity	0.0092267	NA
regulation of endopeptidase activity	0.0092267	NA
establishment or maintenance of cell polarity	0.00925982	0.0140088
RNA splicing	0.00932544	0.00150591
positive regulation of nucleobase, nucleoside, nucleotide and nucleic acid metabolic process	0.00945837	0.053429
biopolymer methylation	0.00947234	0.0922526
positive regulation of Rho GTPase activity	0.00958801	0.012263
protein kinase B signaling cascade	0.00958801	0.012263
positive regulation of molecular function	0.00982914	NA
regulation of cellular protein metabolic process	0.0101443	0.017363
positive regulation of nitrogen compound metabolic process	0.0101731	0.0582408
actin filament-based movement	0.0103002	0.0139968
actin filament bundle formation	0.0103002	0.0139968
thymic T cell selection	0.0103002	0.0707984
regulation of peptidase activity	0.0103842	NA
negative regulation of cellular protein metabolic process	0.0104271	0.0185366
negative regulation of protein amino acid phosphorylation	0.0104419	0.0149811
neural tube development	0.0104675	0.00764461
intracellular receptor-mediated signaling pathway	0.0108324	0.00403233
regulation of B cell proliferation	0.0108324	0.00403233
T cell differentiation in the thymus	0.0108324	NA
transmembrane receptor protein tyrosine kinase signaling pathway	0.0113406	0.0269541
positive regulation of gene expression	0.0114372	0.0870593
cell cycle checkpoint	0.0116459	0.0519098
negative regulation of lymphocyte activation	0.0116459	0.0190788
negative regulation of T cell activation	0.0116602	0.0183214
blood vessel development	0.0117057	NA
membrane organization	0.0125108	0.0209173
somatic diversification of immune receptors	0.0125528	0.0179272
activation of caspase activity	0.0125849	NA
negative regulation of cell differentiation	0.0130749	0.0890097
lamellipodium assembly	0.0130931	0.017713
regulation of mitotic metaphase/anaphase transition	0.0130931	0.017713
regulation of RNA stability	0.0130931	0.0830488
enzyme linked receptor protein signaling pathway	0.0131883	NA
chromatin assembly or disassembly	0.0133956	0.0259256
protein targeting	0.0134984	0.096482
chromosome segregation	0.0136287	NA
gene silencing by miRNA, production of miRNAs	0.0137474	0.0017724
negative regulation of DNA recombination	0.0137474	NA
Rac protein signal transduction	0.0137474	0.0175084
positive regulation of cellular biosynthetic process	0.0143566	0.0777006
organelle localization	0.0145023	0.0235321
establishment of organelle localization	0.0145271	0.0216712
regulation of alpha-beta T cell activation	0.0145271	NA
heart development	0.0148623	0.00603454
vasculature development	0.0153533	NA
anti-apoptosis	0.0158609	0.0285034
cellular protein complex disassembly	0.0163251	0.0961333
protein complex disassembly	0.0163251	0.0961333
positive regulation of T cell activation	0.0164804	0.0658736
chromatin remodeling	0.0166682	0.00678937
induction of apoptosis by intracellular signals	0.0166682	NA
positive regulation of biosynthetic process	0.0169211	0.0867995
positive regulation of macromolecule biosynthetic process	0.0175094	0.0870878
negative regulation of protein metabolic process	0.0177664	0.0124716
endocytosis	0.0179151	0.0058733
membrane invagination	0.0179151	0.0058733
regulation of protein localization	0.0185199	0.0142553
cell volume homeostasis	0.0187754	0.0238113
dsRNA fragmentation	0.0187754	0.00280145
positive regulation of caspase activity	0.0190172	NA
positive regulation of peptidase activity	0.0190172	NA
response to organic substance	0.0194928	0.0678433
mitotic sister chromatid segregation	0.0200152	NA
protein import into nucleus, translocation	0.0200152	NA
somatic recombination of immunoglobulin gene segments	0.0200152	0.0268394
DNA replication	0.0201019	0.0215092
negative regulation of phosphorylation	0.0205637	0.0289702
regulation of lymphocyte proliferation	0.0209016	0.0149295
regulation of mononuclear cell proliferation	0.0209016	0.0149295
lipid modification	0.0210136	0.0322505
positive regulation of B cell activation	0.0215821	0.0317523
cellular response to hormone stimulus	0.0216873	0.03453
regulation of kinase activity	0.0218463	NA
induction of apoptosis	0.022756	NA
induction of programmed cell death	0.022756	NA
tube lumen formation	0.023818	0.0046585
cellular response to nutrient levels	0.0238341	NA
I-kappaB kinase/NF-kappaB cascade	0.0238341	0.0334266
lymphocyte activation during immune response	0.0241786	NA
sister chromatid segregation	0.0241786	NA
negative regulation of protein modification process	0.0243707	0.035691
response to lipopolysaccharide	0.0243707	0.0107456
regulation of leukocyte proliferation	0.0244217	0.0177351
negative regulation of alpha-beta T cell activation	0.0246845	NA
negative regulation of T cell differentiation	0.0246845	NA
regulation of T cell receptor signaling pathway	0.0246845	0.0041755
positive regulation of transcription from RNA polymerase II promoter	0.0252865	NA
response to peptide hormone stimulus	0.0265983	0.0926407
positive regulation of transcription, DNA-dependent	0.0267299	NA
negative regulation of molecular function	0.0268672	0.0125687
cellular component disassembly	0.0273902	NA
ER to Golgi vesicle-mediated transport	0.0274215	NA
negative regulation of phosphate metabolic process	0.0274215	0.038286
negative regulation of phosphorus metabolic process	0.0274215	0.038286
regulation of MAP kinase activity	0.0283494	NA
chromatin silencing	0.0288272	0.0383201
negative regulation of DNA metabolic process	0.0288272	NA
negative regulation of MAP kinase activity	0.0288272	0.0383201
somatic diversification of immunoglobulins	0.0288272	0.0383201
positive regulation of RNA metabolic process	0.0293294	NA
regulation of cell cycle process	0.0299113	0.0484472
regulation of transferase activity	0.0302756	NA
protein localization in organelle	0.0304526	NA
regulation of cell morphogenesis	0.0304526	0.0245142
regulation of protein kinase activity	0.0305639	NA
carbohydrate homeostasis	0.0306468	NA
glucose homeostasis	0.0306468	NA
regulation of I-kappaB kinase/NF-kappaB cascade	0.0306468	0.0141747
immunoglobulin production	0.0313344	0.0435546
lymphocyte homeostasis	0.0313344	NA
establishment of vesicle localization	0.0314748	0.0395859
histone H2A acetylation	0.0314748	0.0395859
lymphocyte apoptosis	0.0314748	0.0395859
response to exogenous dsRNA	0.0314748	0.00594137
negative regulation of kinase activity	0.0315217	0.0170938
negative regulation of protein kinase activity	0.0315217	0.0170938
neural tube formation	0.0315217	0.00541473
regulation of myeloid cell differentiation	0.0315217	0.0170938
protein depolymerization	0.0318229	NA
cell morphogenesis	0.0322358	NA
immunoglobulin mediated immune response	0.0338066	NA
phosphoinositide metabolic process	0.0338066	0.0525838
cellular macromolecular complex disassembly	0.0339693	NA
macromolecular complex disassembly	0.0339693	NA
negative regulation of actin filament depolymerization	0.0339693	NA
negative regulation of myeloid cell differentiation	0.0339693	0.0449606
receptor-mediated endocytosis	0.0339693	0.0449606
T cell selection	0.0339693	NA
cell activation during immune response	0.0355795	NA
leukocyte activation during immune response	0.0355795	NA
peptidyl-serine modification	0.0355795	0.0492365
regulation of translation	0.0369569	0.0302646
lymphocyte mediated immunity	0.0375158	NA
negative regulation of immune system process	0.0375158	NA
lymphocyte proliferation	0.0378942	NA
negative regulation of cell size	0.0379	NA
negative regulation of transferase activity	0.0379	0.0212229
negative regulation of lymphocyte differentiation	0.0391359	NA
regulation of anti-apoptosis	0.0391359	NA
regulation of antigen receptor-mediated signaling pathway	0.0391359	0.00814205
response to hormone stimulus	0.0391857	NA
T cell receptor signaling pathway	0.0396097	0.0522013
B cell mediated immunity	0.0397326	NA
leukocyte mediated immunity	0.0400899	NA
production of molecular mediator of immune response	0.0401623	0.0553338
positive regulation of catalytic activity	0.0412293	NA
embryonic epithelial tube formation	0.0413847	0.00794489
leukocyte proliferation	0.0418943	NA
mononuclear cell proliferation	0.0418943	NA
protein amino acid autophosphorylation	0.0429398	0.0658736
maintenance of location	0.0450868	NA
cellular response to starvation	0.0457503	NA
DNA damage response, signal transduction resulting in induction of apoptosis	0.0457503	NA
positive regulation of catabolic process	0.0457503	0.0600372
regulation of ARF GTPase activity	0.0457503	0.00300329
negative regulation of cell-matrix adhesion	0.0458596	0.0539847
negative regulation of microtubule depolymerization	0.0476482	0.010816
positive regulation of protein catabolic process	0.0476482	0.059438
regulation of microtubule depolymerization	0.0476482	0.010816
T cell activation during immune response	0.0476482	NA
positive regulation of lymphocyte differentiation	0.0503558	NA
positive regulation of binding	0.0506653	NA
negative regulation of signal transduction	0.0514147	0.016738
tube morphogenesis	0.0514147	0.0315844
regulation of actin filament depolymerization	0.0523898	NA
regulation of DNA recombination	0.0523898	NA
regulation of protein polymerization	0.053059	NA
positive regulation of response to stimulus	0.0547834	NA
histone acetylation	0.0559703	0.0761107
labyrinthine layer development	0.0559703	NA
meiosis I	0.0559703	0.0247502
protein import	0.056453	NA
B cell homeostasis	0.0569853	NA
immunoglobulin production during immune response	0.0569853	0.0707984
RNA export from nucleus	0.0569853	0.0139968
vesicle localization	0.0569853	0.0707984
regulation of DNA metabolic process	0.0573649	NA
regulation of cell size	0.0588998	NA
apoptotic mitochondrial changes	0.0595241	NA
maintenance of location in cell	0.0595241	NA
negative regulation of actin filament polymerization	0.0595241	NA
negative regulation of protein kinase cascade	0.0595241	0.0212317
nucleotide-excision repair	0.0595241	0.0774549
osteoblast differentiation	0.0604793	NA
centrosome cycle	0.0616954	NA
mature B cell differentiation	0.0616954	0.0723571
negative regulation of cell-substrate adhesion	0.0616954	0.0723571
regulation of centrosome cycle	0.0616954	0.0723571
vesicle targeting	0.0616954	0.0723571
protein amino acid acetylation	0.0619305	0.0838532
transcription, DNA-dependent	0.0620941	0.000977
adaptive immune response	0.0639282	NA
adaptive immune response based on somatic recombination of immune receptors built from immunoglobulin superfamily domains	0.0639282	NA
positive regulation of immune response	0.0645556	NA
negative regulation of transport	0.0657491	NA
protein amino acid acylation	0.0657804	0.0921224
regulation of actin cytoskeleton organization	0.0666078	NA
regulation of B cell differentiation	0.0671142	0.0830488
release of cytochrome c from mitochondria	0.0671142	NA
cell proliferation	0.0674218	0.0344949
epithelial tube morphogenesis	0.068966	0.0295751
aging	0.0715462	NA
regulation of actin filament-based process	0.0715462	NA
transcription from RNA polymerase II promoter	0.0747472	0.000948
regulation of ARF protein signal transduction	0.0748811	0.0107456
cellular component morphogenesis	0.0749262	NA
cytokinesis	0.0752479	0.0289702
nuclear export	0.0752479	0.0971024
immune effector process	0.075319	NA
RNA biosynthetic process	0.075319	0.00142599
regulation of actin polymerization or depolymerization	0.0771703	NA
macromolecular complex subunit organization	0.0779622	NA
negative regulation of B cell activation	0.0779976	0.0219878
vitamin transport	0.0779976	0.0961333
protein folding	0.0788861	NA
determination of adult life span	0.0790646	NA
negative regulation of peptidyl-tyrosine phosphorylation	0.0790646	0.0923884
nuclear-transcribed mRNA catabolic process, deadenylation-dependent decay	0.0790646	0.0923884
positive regulation of erythrocyte differentiation	0.0790646	0.0923884
positive thymic T cell selection	0.0790646	NA
negative regulation of cell proliferation	0.0803222	NA
glycerophospholipid metabolic process	0.0806808	NA
leukocyte homeostasis	0.0818651	NA
neural tube closure	0.0818651	0.0123748
tube closure	0.0818651	0.0123748
regulation of protein kinase cascade	0.0820755	0.0476099
regulation of actin filament length	0.0832568	NA
maintenance of protein location	0.0838169	NA
spindle organization	0.0838169	NA
cell migration	0.0852785	NA
response to endogenous stimulus	0.0864909	NA
blood vessel morphogenesis	0.0865139	NA
negative regulation of cell development	0.0891819	NA
placenta blood vessel development	0.0895941	NA
T cell homeostasis	0.0895941	0.0268394
Golgi vesicle transport	0.0896016	NA
one-carbon metabolic process	0.0922426	NA
cell aging	0.0928401	NA
response to starvation	0.0928401	NA
negative regulation of cell communication	0.0929889	0.0362508
regulation of protein complex assembly	0.0934095	NA
morphogenesis of embryonic epithelium	0.0948611	0.0306773
bone development	0.0965335	NA
negative regulation of osteoclast differentiation	0.0977266	NA
negative thymic T cell selection	0.0977266	NA
Schwann cell differentiation	0.0977266	0.0175084
V(D)J recombination	0.0977266	NA
actin cytoskeleton reorganization	NA	0.0395859
cellular glucan metabolic process	NA	0.0618467
cytoskeleton-dependent intracellular transport	NA	0.0618467
DNA alkylation	NA	0.0600372
DNA methylation	NA	0.0600372
DNA modification	NA	0.0684592
endochondral ossification	NA	0.0830488
energy reserve metabolic process	NA	0.0919939
erythrocyte differentiation	NA	0.0921224
glucan metabolic process	NA	0.0618467
glycogen metabolic process	NA	0.0618467
interphase of mitotic cell cycle	NA	0.0994804
ncRNA processing	NA	0.0549457
negative regulation of antigen receptor-mediated signaling pathway	NA	0.0539847
negative regulation of B cell proliferation	NA	0.0238113
negative regulation of binding	NA	0.0435546
negative regulation of catalytic activity	NA	0.0664108
negative regulation of leukocyte proliferation	NA	0.0761107
negative regulation of lymphocyte proliferation	NA	0.0761107
negative regulation of mononuclear cell proliferation	NA	0.0761107
negative regulation of T cell receptor signaling pathway	NA	0.0539847
nuclear-transcribed mRNA catabolic process	NA	0.0618467
nucleus organization	NA	0.078327
pigmentation	NA	0.0721068
positive regulation of cell motion	NA	0.0493305
positive regulation of myeloid cell differentiation	NA	0.0774549
pre-microRNA processing	NA	0.0539847
primary neural tube formation	NA	0.0183214
regulation of cell shape	NA	0.0850699
regulation of establishment of protein localization	NA	0.0922526
regulation of homeostatic process	NA	0.0963596
regulation of intracellular transport	NA	0.0183214
regulation of nucleocytoplasmic transport	NA	0.0247502
regulation of protein catabolic process	NA	0.0553338
regulation of T cell proliferation	NA	0.0899189
RNA catabolic process	NA	0.0921224
translation	NA	0.0475536
translational initiation	NA	0.0027776
ubiquitin-dependent protein catabolic process	NA	0.0432755
