# Supplementary material for: Systems-wide analysis of BCR signalosomes and downstream phosphorylation and ubiquitylation
Source: Mol Syst Biol. 2015 Jun 2;11(6):810. doi: 10.15252/msb.20145880 (PMC4501846; doi:10.15252/msb.20145880)
Supplement: Supplementary file 6 [file msb0011-0810-sd6.xlsx]

## Sheet: Sheet1
Supplementary Table S5: A list of proteins quantified in the GFP-RAB7A and RAB7 mutant pull-downs
Protein	Identifier of protein contained in the protein group
Protein names	The name of the identified protein
Gene names	Official gene name
Fasta headers	Description of the protein that the identified peptides are associated with
Peptides	Total number of peptides identified
Unique peptides	The number of peptides that map uniquely to this protein group
Sequence coverage [%]	The % of protein sequence that is covered by the peptides identified
Mol. weight [kDa]	Molecular weight of the identified protein
PEP	Posterior Error Probability of the identification
Ratio GFP-RAB7 S72A/ GFP	SILAC ratio for GFP-RAB7A S72A interactors compared to GFP control
Ratio GFP-RAB7A S72E/ GFP-RAB7A S72A	SILAC ratio for GFP-RAB7A S72E interactors compared to GFP-RAB7A S72A
Protein	Protein names	Gene names	Fasta headers	Peptides	Unique peptides	Sequence coverage [%]	Mol. weight [kDa]	PEP	Ratio GFP-RAB7 S72A/ GFP	Ratio GFP-RAB7A S72E/ GFP-RAB7A S72A
P24386	Rab proteins geranylgeranyltransferase component A 1	CHM	>sp|P24386|RAE1_HUMAN Rab proteins geranylgeranyltransferase component A 1 OS=Homo sapiens GN=CHM PE=1 SV=3;>tr|B4DRL9|B4DRL9_HUMAN Uncharacterized protein OS=Homo sapiens GN=CHM PE=2 SV=1	23	19	50.4	73.475	8.49e-276	8.2417	0.084151
P50395	Rab GDP dissociation inhibitor beta	GDI2	>sp|P50395|GDIB_HUMAN Rab GDP dissociation inhibitor beta OS=Homo sapiens GN=GDI2 PE=1 SV=2;>tr|E7EU23|E7EU23_HUMAN Uncharacterized protein OS=Homo sapiens GN=GDI2 PE=4 SV=1;>tr|Q5SX88|Q5SX88_HUMAN GDP dissociation inhibitor 2 OS=Homo sapiens GN=GDI2 PE=2	34	24	80	50.663	0	8.1357	0.063792
P26374	Rab proteins geranylgeranyltransferase component A 2	CHML	>sp|P26374|RAE2_HUMAN Rab proteins geranylgeranyltransferase component A 2 OS=Homo sapiens GN=CHML PE=1 SV=2	22	18	41.3	74.071	4.44e-173	7.4638	0.085559
P21266	Glutathione S-transferase Mu 3;Glutathione S-transferase Mu 5;Glutathione S-transferase Mu 2	GSTM3;GSTM2;GSTM5	>sp|P21266|GSTM3_HUMAN Glutathione S-transferase Mu 3 OS=Homo sapiens GN=GSTM3 PE=1 SV=3;>tr|E9PLF1|E9PLF1_HUMAN Glutathione S-transferase mu 2 (muscle) (Fragment) OS=Homo sapiens GN=GSTM2 PE=4 SV=1;>tr|E9PHN7|E9PHN7_HUMAN Glutathione S-transferase mu 2 (m	2	2	9.3	26.559	2.31e-06	5.9129	1.9699
P51149	Ras-related protein Rab-7a	RAB7A	>sp|P51149|RAB7A_HUMAN Ras-related protein Rab-7a OS=Homo sapiens GN=RAB7A PE=1 SV=1;>tr|C9J8S3|C9J8S3_HUMAN RAB7A, member RAS oncogene family OS=Homo sapiens GN=RAB7A PE=3 SV=1;>tr|C9J592|C9J592_HUMAN RAB7A, member RAS oncogene family (Fragment) OS=Homo s	27	27	88.4	23.489	0	5.5156	2.125
P51790	H(+)/Cl(-) exchange transporter 3	CLCN3	>sp|P51790|CLCN3_HUMAN H(+)/Cl(-) exchange transporter 3 OS=Homo sapiens GN=CLCN3 PE=1 SV=2;>tr|B9EGJ9|B9EGJ9_HUMAN CLCN3 protein OS=Homo sapiens GN=CLCN3 PE=2 SV=1;>sp|P51790-2|CLCN3_HUMAN Isoform 2 of H(+)/Cl(-) exchange transporter 3 OS=Homo sapiens GN=	15	15	19.3	90.965	2.49e-56	5.5125	0.084594
Q709C8	Vacuolar protein sorting-associated protein 13C	VPS13C	>sp|Q709C8-3|VP13C_HUMAN Isoform 3 of Vacuolar protein sorting-associated protein 13C OS=Homo sapiens GN=VPS13C;>sp|Q709C8|VP13C_HUMAN Vacuolar protein sorting-associated protein 13C OS=Homo sapiens GN=VPS13C PE=1 SV=1;>sp|Q709C8-4|VP13C_HUMAN Isoform 4 of	115	115	41	417.27	0	5.3162	0.18703
Q6BDS2	UHRF1-binding protein 1	UHRF1BP1	>sp|Q6BDS2|URFB1_HUMAN UHRF1-binding protein 1 OS=Homo sapiens GN=UHRF1BP1 PE=1 SV=1	24	24	22.2	159.48	2.87e-92	5.1304	0.24163
Q9BXW6	Oxysterol-binding protein-related protein 1;Oxysterol-binding protein	OSBPL1A	>sp|Q9BXW6|OSBL1_HUMAN Oxysterol-binding protein-related protein 1 OS=Homo sapiens GN=OSBPL1A PE=1 SV=2;>sp|Q9BXW6-3|OSBL1_HUMAN Isoform C of Oxysterol-binding protein-related protein 1 OS=Homo sapiens GN=OSBPL1A;>tr|B7Z7D3|B7Z7D3_HUMAN Oxysterol-binding p	5	5	6.3	108.47	9.96e-26	5.0134	2.1396
P31150	Rab GDP dissociation inhibitor alpha	GDI1	>sp|P31150|GDIA_HUMAN Rab GDP dissociation inhibitor alpha OS=Homo sapiens GN=GDI1 PE=1 SV=2;>tr|B4DHX4|B4DHX4_HUMAN Uncharacterized protein OS=Homo sapiens GN=GDI1 PE=2 SV=1	24	14	66	50.582	0	4.9121	0.19884
Q96NA2	Rab-interacting lysosomal protein	RILP	>sp|Q96NA2|RILP_HUMAN Rab-interacting lysosomal protein OS=Homo sapiens GN=RILP PE=1 SV=1	4	4	11.5	44.2	5.73e-35	4.8514	0.13307
Q92696	Geranylgeranyl transferase type-2 subunit alpha	RABGGTA	>sp|Q92696|PGTA_HUMAN Geranylgeranyl transferase type-2 subunit alpha OS=Homo sapiens GN=RABGGTA PE=1 SV=2;>tr|H0YLH3|H0YLH3_HUMAN Rab geranylgeranyltransferase, alpha subunit OS=Homo sapiens GN=RABGGTA PE=4 SV=1;>tr|B4E069|B4E069_HUMAN Uncharacterized pro	7	7	14.5	65.071	2.49e-15	4.5759	0.29394
Q7Z649	Transmembrane protein 9B	TMEM9B	>tr|Q7Z649|Q7Z649_HUMAN TMEM9 domain family, member B OS=Homo sapiens GN=TMEM9B PE=2 SV=1;>sp|Q9NQ34|TMM9B_HUMAN Transmembrane protein 9B OS=Homo sapiens GN=TMEM9B PE=1 SV=1	3	2	34.7	14.428	2.1e-05	4.0259	NaN
A6NDU8	UPF0600 protein C5orf51	C5orf51	>sp|A6NDU8|CE051_HUMAN UPF0600 protein C5orf51 OS=Homo sapiens GN=C5orf51 PE=1 SV=1	5	5	25.9	33.62	2.97e-36	3.638	1.3421
P51148	Ras-related protein Rab-5C;Ras-related protein Rab-5B;Ras-related protein Rab-5A	RAB5C;RAB5B;RAB5A	>sp|P51148|RAB5C_HUMAN Ras-related protein Rab-5C OS=Homo sapiens GN=RAB5C PE=1 SV=2;>tr|F8W1H5|F8W1H5_HUMAN RAB5C, member RAS oncogene family OS=Homo sapiens GN=RAB5C PE=3 SV=1;>tr|F8VWU4|F8VWU4_HUMAN RAB5C, member RAS oncogene family (Fragment) OS=Homo s	3	3	15.3	23.482	1.06e-08	3.2377	0.71505
P01040	Cystatin-A	CSTA	>sp|P01040|CYTA_HUMAN Cystatin-A OS=Homo sapiens GN=CSTA PE=1 SV=1;>tr|C9J0E4|C9J0E4_HUMAN Cystatin A (stefin A) OS=Homo sapiens GN=CSTA PE=4 SV=1	4	4	50	11.006	5.03e-14	2.8294	1.0307
A2A2L5	UPF0549 protein C20orf43	C20orf43	>tr|A2A2L5|A2A2L5_HUMAN Chromosome 20 open reading frame 43 (Fragment) OS=Homo sapiens GN=C20orf43 PE=4 SV=1;>sp|Q9BY42|CT043_HUMAN UPF0549 protein C20orf43 OS=Homo sapiens GN=C20orf43 PE=1 SV=3;>tr|A8MSH5|A8MSH5_HUMAN Chromosome 20 open reading frame 43 O	2	2	10.5	31.151	9.37e-06	2.7554	NaN
C9J712	Profilin-2;Profilin	PFN2	>tr|C9J712|C9J712_HUMAN Uncharacterized protein OS=Homo sapiens GN=PFN2 PE=4 SV=1;>sp|P35080|PROF2_HUMAN Profilin-2 OS=Homo sapiens GN=PFN2 PE=1 SV=3;>tr|C9JQ45|C9JQ45_HUMAN Profilin OS=Homo sapiens GN=PFN2 PE=3 SV=1;>tr|C9J2N0|C9J2N0_HUMAN Profilin OS=Hom	6	2	67	9.7982	3.23e-85	2.5153	2.6567
Q10589	Bone marrow stromal antigen 2	BST2	>sp|Q10589|BST2_HUMAN Bone marrow stromal antigen 2 OS=Homo sapiens GN=BST2 PE=1 SV=1;>tr|E7EPE1|E7EPE1_HUMAN Bone marrow stromal cell antigen 2 OS=Homo sapiens GN=BST2 PE=4 SV=1	3	3	18.3	19.769	5.02e-09	2.4217	1.3622
A8K318	Glucosidase 2 subunit beta	PRKCSH	>tr|A8K318|A8K318_HUMAN Protein kinase C substrate 80K-H OS=Homo sapiens GN=PRKCSH PE=2 SV=1;>sp|P14314|GLU2B_HUMAN Glucosidase 2 subunit beta OS=Homo sapiens GN=PRKCSH PE=1 SV=2;>tr|E7EQZ9|E7EQZ9_HUMAN Uncharacterized protein OS=Homo sapiens GN=PRKCSH PE=	9	9	19	59.177	7.2e-30	2.3232	4.0002
A3KFL4	Exosome complex component RRP4	EXOSC2	>tr|A3KFL4|A3KFL4_HUMAN Exosome component 2 OS=Homo sapiens GN=EXOSC2 PE=4 SV=1;>sp|Q13868|EXOS2_HUMAN Exosome complex component RRP4 OS=Homo sapiens GN=EXOSC2 PE=1 SV=2;>tr|A3KFL1|A3KFL1_HUMAN Exosome component 2 (Fragment) OS=Homo sapiens GN=EXOSC2 PE=4	3	3	13.7	29.408	5.57e-08	2.2849	NaN
Q9P0T7	Transmembrane protein 9	TMEM9	>sp|Q9P0T7|TMEM9_HUMAN Transmembrane protein 9 OS=Homo sapiens GN=TMEM9 PE=1 SV=1;>tr|B1ALM5|B1ALM5_HUMAN Transmembrane protein 9 OS=Homo sapiens GN=TMEM9 PE=4 SV=1	3	2	14.8	20.574	1.79e-08	2.2618	0.056888
E9PG39	Acylglycerol kinase, mitochondrial	AGK	>tr|E9PG39|E9PG39_HUMAN Uncharacterized protein OS=Homo sapiens GN=AGK PE=4 SV=1;>tr|E9PC15|E9PC15_HUMAN Acylglycerol kinase OS=Homo sapiens GN=AGK PE=4 SV=1;>sp|Q53H12|AGK_HUMAN Acylglycerol kinase, mitochondrial OS=Homo sapiens GN=AGK PE=1 SV=2	4	4	24.2	26.925	2.03e-16	2.2278	1.3791
P21796	Voltage-dependent anion-selective channel protein 1	VDAC1	>sp|P21796|VDAC1_HUMAN Voltage-dependent anion-selective channel protein 1 OS=Homo sapiens GN=VDAC1 PE=1 SV=2;>tr|E7ER14|E7ER14_HUMAN Uncharacterized protein OS=Homo sapiens GN=VDAC1 PE=4 SV=1;>tr|C9JI87|C9JI87_HUMAN Voltage-dependent anion channel 1 (Frag	8	8	32.9	30.772	4.68e-39	2.2081	1.5766
P00558	Phosphoglycerate kinase 1;Phosphoglycerate kinase	PGK1	>sp|P00558|PGK1_HUMAN Phosphoglycerate kinase 1 OS=Homo sapiens GN=PGK1 PE=1 SV=3;>tr|B7Z7A9|B7Z7A9_HUMAN Phosphoglycerate kinase OS=Homo sapiens GN=PGK1 PE=2 SV=1;>tr|B4E1H9|B4E1H9_HUMAN Phosphoglycerate kinase OS=Homo sapiens GN=PGK1 PE=2 SV=1	13	13	34.8	44.614	1.3e-53	2.1044	5.1888
P51858	Hepatoma-derived growth factor	HDGF	>sp|P51858|HDGF_HUMAN Hepatoma-derived growth factor OS=Homo sapiens GN=HDGF PE=1 SV=1;>tr|A8K8G0|A8K8G0_HUMAN Uncharacterized protein OS=Homo sapiens GN=HDGF PE=2 SV=1;>tr|Q5SZ08|Q5SZ08_HUMAN Hepatoma-derived growth factor (High-mobility group protein 1-l	3	3	12.5	26.788	2.93e-06	1.7698	1.7716
E7END7	Ras-related protein Rab-1A	RAB1A	>tr|E7END7|E7END7_HUMAN RAB1A, member RAS oncogene family OS=Homo sapiens GN=RAB1A PE=3 SV=1;>sp|P62820|RAB1A_HUMAN Ras-related protein Rab-1A OS=Homo sapiens GN=RAB1A PE=1 SV=3;>sp|P62820-2|RAB1A_HUMAN Isoform 2 of Ras-related protein Rab-1A OS=Homo sapie	5	2	31.2	19.018	2.52e-21	1.6874	3.5423
Q9P0V3	SH3 domain-binding protein 4	SH3BP4	>sp|Q9P0V3|SH3B4_HUMAN SH3 domain-binding protein 4 OS=Homo sapiens GN=SH3BP4 PE=1 SV=1;>sp|Q9P0V3-2|SH3B4_HUMAN Isoform 2 of SH3 domain-binding protein 4 OS=Homo sapiens GN=SH3BP4;>tr|C9J137|C9J137_HUMAN SH3-domain-binding protein 4 OS=Homo sapiens GN=SH3	3	3	3.1	107.49	3.81e-06	1.6873	NaN
O75165	DnaJ homolog subfamily C member 13	DNAJC13	>sp|O75165|DJC13_HUMAN DnaJ homolog subfamily C member 13 OS=Homo sapiens GN=DNAJC13 PE=1 SV=5	5	5	3.4	254.41	1.03e-40	1.6107	1.1576
Q9Y6W5	Wiskott-Aldrich syndrome protein family member 2	WASF2	>sp|Q9Y6W5|WASF2_HUMAN Wiskott-Aldrich syndrome protein family member 2 OS=Homo sapiens GN=WASF2 PE=1 SV=3;>sp|Q9Y6W5-2|WASF2_HUMAN Isoform 2 of Wiskott-Aldrich syndrome protein family member 2 OS=Homo sapiens GN=WASF2	2	2	5.4	54.283	0.0010205	1.6052	NaN
P45880	Voltage-dependent anion-selective channel protein 2	VDAC2	>sp|P45880-2|VDAC2_HUMAN Isoform 2 of Voltage-dependent anion-selective channel protein 2 OS=Homo sapiens GN=VDAC2;>sp|P45880|VDAC2_HUMAN Voltage-dependent anion-selective channel protein 2 OS=Homo sapiens GN=VDAC2 PE=1 SV=2;>sp|P45880-1|VDAC2_HUMAN Isofor	6	6	23.7	30.412	1.48e-18	1.5825	1.4077
E7ERW2	Aspartate aminotransferase;Aspartate aminotransferase, mitochondrial	GOT2	>tr|E7ERW2|E7ERW2_HUMAN Aspartate aminotransferase OS=Homo sapiens GN=GOT2 PE=3 SV=1;>sp|P00505|AATM_HUMAN Aspartate aminotransferase, mitochondrial OS=Homo sapiens GN=GOT2 PE=1 SV=3	3	3	8.8	43.029	6.07e-28	1.5219	3.6781
E7EUJ8	Creatine kinase B-type	CKB	>tr|E7EUJ8|E7EUJ8_HUMAN Creatine kinase, brain OS=Homo sapiens GN=CKB PE=3 SV=2;>sp|P12277|KCRB_HUMAN Creatine kinase B-type OS=Homo sapiens GN=CKB PE=1 SV=1;>tr|H0YJG0|H0YJG0_HUMAN Creatine kinase, brain (Fragment) OS=Homo sapiens GN=CKB PE=3 SV=1	7	7	28	38.725	8.41e-43	1.5202	6.9848
Q96DH6	RNA-binding protein Musashi homolog 2	MSI2	>sp|Q96DH6-2|MSI2H_HUMAN Isoform 2 of RNA-binding protein Musashi homolog 2 OS=Homo sapiens GN=MSI2;>tr|B4DHE8|B4DHE8_HUMAN Uncharacterized protein OS=Homo sapiens GN=MSI2 PE=2 SV=1;>sp|Q96DH6|MSI2H_HUMAN RNA-binding protein Musashi homolog 2 OS=Homo sapie	2	2	12.4	28.42	2.91e-07	1.4656	1.6039
O00299	Chloride intracellular channel protein 1	CLIC1	>sp|O00299|CLIC1_HUMAN Chloride intracellular channel protein 1 OS=Homo sapiens GN=CLIC1 PE=1 SV=4	4	4	21.2	26.922	1.02e-13	1.4058	3.5924
Q16630	Cleavage and polyadenylation specificity factor subunit 6	CPSF6	>sp|Q16630-3|CPSF6_HUMAN Isoform 3 of Cleavage and polyadenylation specificity factor subunit 6 OS=Homo sapiens GN=CPSF6;>tr|F8WJN3|F8WJN3_HUMAN Uncharacterized protein OS=Homo sapiens GN=CPSF6 PE=4 SV=1;>tr|C9JGC2|C9JGC2_HUMAN Uncharacterized protein OS=H	3	3	8.2	52.325	3.85e-28	1.403	1.8953
Q9UIA9	Exportin-7	XPO7	>sp|Q9UIA9|XPO7_HUMAN Exportin-7 OS=Homo sapiens GN=XPO7 PE=1 SV=3;>tr|E7ESC6|E7ESC6_HUMAN Exportin 7 OS=Homo sapiens GN=XPO7 PE=4 SV=1;>tr|E9PEN8|E9PEN8_HUMAN Exportin 7 OS=Homo sapiens GN=XPO7 PE=4 SV=1	3	2	3.2	123.91	1.54e-06	1.4003	2.4147
D6RB59	Exocyst complex component 3	EXOC3	>tr|D6RB59|D6RB59_HUMAN Exocyst complex component 3 OS=Homo sapiens GN=EXOC3 PE=4 SV=1;>sp|O60645-2|EXOC3_HUMAN Isoform 2 of Exocyst complex component 3 OS=Homo sapiens GN=EXOC3;>tr|Q6P2E8|Q6P2E8_HUMAN Epididymis secretory sperm binding protein Li 19lP OS=	2	2	7.1	53.241	1.85e-05	1.3953	1.3851
B4DTG6	Protein LSM14 homolog A	LSM14A	>tr|B4DTG6|B4DTG6_HUMAN Uncharacterized protein OS=Homo sapiens GN=LSM14A PE=2 SV=1;>sp|Q8ND56-2|LS14A_HUMAN Isoform 2 of Protein LSM14 homolog A OS=Homo sapiens GN=LSM14A;>sp|Q8ND56|LS14A_HUMAN Protein LSM14 homolog A OS=Homo sapiens GN=LSM14A PE=1 SV=3	4	4	10.4	46.411	4.26e-12	1.369	1.3365
Q16851	UTP--glucose-1-phosphate uridylyltransferase	UGP2	>sp|Q16851-2|UGPA_HUMAN Isoform 2 of UTP--glucose-1-phosphate uridylyltransferase OS=Homo sapiens GN=UGP2;>sp|Q16851|UGPA_HUMAN UTP--glucose-1-phosphate uridylyltransferase OS=Homo sapiens GN=UGP2 PE=1 SV=5;>tr|C9JKD6|C9JKD6_HUMAN Uncharacterized protein O	5	5	12.9	55.676	4.67e-13	1.3529	3.9922
C9JLM5	Serpin B5	SERPINB5	>tr|C9JLM5|C9JLM5_HUMAN Serpin peptidase inhibitor, clade B (ovalbumin), member 5 (Fragment) OS=Homo sapiens GN=SERPINB5 PE=4 SV=1;>sp|P36952-2|SPB5_HUMAN Isoform 2 of Serpin B5 OS=Homo sapiens GN=SERPINB5;>sp|P36952|SPB5_HUMAN Serpin B5 OS=Homo sapiens GN	2	2	26.4	14.357	6.33e-06	1.3344	NaN
P07737	Profilin-1	PFN1	>sp|P07737|PROF1_HUMAN Profilin-1 OS=Homo sapiens GN=PFN1 PE=1 SV=2	7	7	52.9	15.054	1.66e-45	1.3219	7.7828
Q86V81	THO complex subunit 4	ALYREF	>sp|Q86V81|THOC4_HUMAN THO complex subunit 4 OS=Homo sapiens GN=ALYREF PE=1 SV=3;>tr|E9PB61|E9PB61_HUMAN Aly/REF export factor OS=Homo sapiens GN=ALYREF PE=4 SV=1	2	2	11.3	26.888	2.35e-08	1.3207	1.277
P07195	L-lactate dehydrogenase B chain;L-lactate dehydrogenase	LDHB	>sp|P07195|LDHB_HUMAN L-lactate dehydrogenase B chain OS=Homo sapiens GN=LDHB PE=1 SV=2;>tr|A8MW50|A8MW50_HUMAN L-lactate dehydrogenase (Fragment) OS=Homo sapiens GN=LDHB PE=3 SV=1;>tr|C9J7H8|C9J7H8_HUMAN Lactate dehydrogenase B (Fragment) OS=Homo sapiens	12	11	39.8	36.638	1.63e-97	1.3124	6.5372
F5H093	AP-3 complex subunit beta-1	AP3B1	>tr|F5H093|F5H093_HUMAN Adaptor-related protein complex 3, beta 1 subunit OS=Homo sapiens GN=AP3B1 PE=4 SV=1;>tr|F5GXG9|F5GXG9_HUMAN Adaptor-related protein complex 3, beta 1 subunit OS=Homo sapiens GN=AP3B1 PE=4 SV=1;>tr|E5RJ68|E5RJ68_HUMAN Adaptor-relate	2	2	3.5	63.866	9.39e-06	1.311	2.8685
F8W7S5	Ribosome-binding protein 1	RRBP1	>tr|F8W7S5|F8W7S5_HUMAN Ribosome-binding protein 1 homolog 180kDa (dog) OS=Homo sapiens GN=RRBP1 PE=4 SV=1;>sp|Q9P2E9-3|RRBP1_HUMAN Isoform 2 of Ribosome-binding protein 1 OS=Homo sapiens GN=RRBP1;>sp|Q9P2E9-2|RRBP1_HUMAN Isoform 1 of Ribosome-binding prot	4	4	5.3	84.325	1.05e-10	1.3069	1.4022
B0QYK1	RNA-binding protein EWS	EWSR1	>tr|B0QYK1|B0QYK1_HUMAN Ewing sarcoma breakpoint region 1 OS=Homo sapiens GN=EWSR1 PE=4 SV=1;>tr|B0QYK0|B0QYK0_HUMAN Ewing sarcoma breakpoint region 1 OS=Homo sapiens GN=EWSR1 PE=4 SV=1;>tr|Q96FE8|Q96FE8_HUMAN EWSR1 protein OS=Homo sapiens GN=EWSR1 PE=2 SV	7	7	14.3	62.507	1.15e-93	1.3068	1.2256
P05187	Alkaline phosphatase, placental type;Alkaline phosphatase, placental-like	ALPP;ALPPL2	>sp|P05187|PPB1_HUMAN Alkaline phosphatase, placental type OS=Homo sapiens GN=ALPP PE=1 SV=2;>sp|P10696|PPBN_HUMAN Alkaline phosphatase, placental-like OS=Homo sapiens GN=ALPPL2 PE=1 SV=4	21	21	53.1	57.953	1.65e-157	1.2888	2.3053
D6RAA6	Transmembrane protein 33	TMEM33	>tr|D6RAA6|D6RAA6_HUMAN Transmembrane protein 33 (Fragment) OS=Homo sapiens GN=TMEM33 PE=4 SV=1;>sp|P57088|TMM33_HUMAN Transmembrane protein 33 OS=Homo sapiens GN=TMEM33 PE=1 SV=2;>tr|H0Y8N0|H0Y8N0_HUMAN Transmembrane protein 33 (Fragment) OS=Homo sapiens	4	4	16.7	25.223	4.84e-19	1.2866	0.76033
P23284	Peptidyl-prolyl cis-trans isomerase B	PPIB	>sp|P23284|PPIB_HUMAN Peptidyl-prolyl cis-trans isomerase B OS=Homo sapiens GN=PPIB PE=1 SV=2	4	4	18.5	23.742	7.05e-13	1.2841	3.8942
B7Z9F1	Serine hydroxymethyltransferase, mitochondrial;Serine hydroxymethyltransferase	SHMT2	>tr|B7Z9F1|B7Z9F1_HUMAN Serine hydroxymethyltransferase OS=Homo sapiens GN=SHMT2 PE=2 SV=1;>sp|P34897|GLYM_HUMAN Serine hydroxymethyltransferase, mitochondrial OS=Homo sapiens GN=SHMT2 PE=1 SV=3;>tr|B4DLV4|B4DLV4_HUMAN Serine hydroxymethyltransferase OS=Ho	9	8	21.9	53.454	2.48e-28	1.2808	3.5328
Q96A35	39S ribosomal protein L24, mitochondrial	MRPL24	>sp|Q96A35|RM24_HUMAN 39S ribosomal protein L24, mitochondrial OS=Homo sapiens GN=MRPL24 PE=1 SV=1	3	3	13.9	24.915	1.04e-07	1.2774	1.4789
B5ME91	Programmed cell death protein 4	PDCD4	>tr|B5ME91|B5ME91_HUMAN Programmed cell death 4 (neoplastic transformation inhibitor) OS=Homo sapiens GN=PDCD4 PE=4 SV=2;>sp|Q53EL6|PDCD4_HUMAN Programmed cell death protein 4 OS=Homo sapiens GN=PDCD4 PE=1 SV=2	4	4	11.4	50.576	7.4e-20	1.2725	2.0677
Q7L1Q6	Basic leucine zipper and W2 domain-containing protein 1	BZW1	>sp|Q7L1Q6-2|BZW1_HUMAN Isoform 2 of Basic leucine zipper and W2 domain-containing protein 1 OS=Homo sapiens GN=BZW1;>sp|Q7L1Q6|BZW1_HUMAN Basic leucine zipper and W2 domain-containing protein 1 OS=Homo sapiens GN=BZW1 PE=1 SV=1;>tr|C9IZ80|C9IZ80_HUMAN Bas	7	7	17.8	40.538	9.05e-16	1.2682	2.4463
C9JYS3	Mammalian ependymin-related protein 1	EPDR1;UCC1	>tr|C9JYS3|C9JYS3_HUMAN Ependymin-related protein 1 (zebrafish) OS=Homo sapiens GN=EPDR1 PE=4 SV=1;>sp|Q9UM22|EPDR1_HUMAN Mammalian ependymin-related protein 1 OS=Homo sapiens GN=EPDR1 PE=1 SV=2;>tr|A4D1W8|A4D1W8_HUMAN Ependymin related protein 1 (Zebrafis	2	2	12.9	18.672	9.77e-07	1.2526	0.7246
Q02809	Procollagen-lysine,2-oxoglutarate 5-dioxygenase 1	PLOD1	>sp|Q02809|PLOD1_HUMAN Procollagen-lysine,2-oxoglutarate 5-dioxygenase 1 OS=Homo sapiens GN=PLOD1 PE=1 SV=2;>tr|B4DR87|B4DR87_HUMAN Uncharacterized protein OS=Homo sapiens GN=PLOD1 PE=2 SV=1	6	6	11.3	83.549	1.52e-13	1.2427	1.166
Q96QD8	Sodium-coupled neutral amino acid transporter 2	SLC38A2	>sp|Q96QD8|S38A2_HUMAN Sodium-coupled neutral amino acid transporter 2 OS=Homo sapiens GN=SLC38A2 PE=1 SV=2;>sp|Q96QD8-2|S38A2_HUMAN Isoform 2 of Sodium-coupled neutral amino acid transporter 2 OS=Homo sapiens GN=SLC38A2	4	4	11.9	56.025	1.32e-60	1.2354	4.934
Q86VP6	Cullin-associated NEDD8-dissociated protein 1	CAND1	>sp|Q86VP6|CAND1_HUMAN Cullin-associated NEDD8-dissociated protein 1 OS=Homo sapiens GN=CAND1 PE=1 SV=2;>sp|Q86VP6-2|CAND1_HUMAN Isoform 2 of Cullin-associated NEDD8-dissociated protein 1 OS=Homo sapiens GN=CAND1	15	15	15.3	136.37	1.44e-104	1.2324	4.0015
F5H897	Heat shock protein 75 kDa, mitochondrial	TRAP1	>tr|F5H897|F5H897_HUMAN TNF receptor-associated protein 1 OS=Homo sapiens GN=TRAP1 PE=3 SV=1;>sp|Q12931|TRAP1_HUMAN Heat shock protein 75 kDa, mitochondrial OS=Homo sapiens GN=TRAP1 PE=1 SV=3	7	7	14.6	74.267	7.92e-30	1.2261	3.3812
F5GZI1	SWI/SNF-related matrix-associated actin-dependent regulator of chromatin subfamily A member 5;Probable global transcription activator SNF2L1	SMARCA5;SMARCA1	>tr|F5GZI1|F5GZI1_HUMAN Uncharacterized protein OS=Homo sapiens GN=SMARCA5 PE=4 SV=1;>sp|O60264|SMCA5_HUMAN SWI/SNF-related matrix-associated actin-dependent regulator of chromatin subfamily A member 5 OS=Homo sapiens GN=SMARCA5 PE=1 SV=1;>tr|F6TQG2|F6TQG2	2	2	1.5	116.78	0.00037916	1.2199	3.2453
O60942	mRNA-capping enzyme;Polynucleotide 5-triphosphatase;mRNA guanylyltransferase	RNGTT	>sp|O60942-3|MCE1_HUMAN Isoform 3 of mRNA-capping enzyme OS=Homo sapiens GN=RNGTT;>tr|B4DSJ8|B4DSJ8_HUMAN RNA guanylyltransferase and 5-phosphatase OS=Homo sapiens GN=RNGTT PE=2 SV=1;>tr|Q5TCW7|Q5TCW7_HUMAN RNA guanylyltransferase and 5-phosphatase OS=Ho	3	3	7.2	52.533	6.05e-08	1.2183	NaN
P00338	L-lactate dehydrogenase A chain;L-lactate dehydrogenase	LDHA	>sp|P00338|LDHA_HUMAN L-lactate dehydrogenase A chain OS=Homo sapiens GN=LDHA PE=1 SV=2;>sp|P00338-3|LDHA_HUMAN Isoform 3 of L-lactate dehydrogenase A chain OS=Homo sapiens GN=LDHA;>tr|E9PH51|E9PH51_HUMAN L-lactate dehydrogenase OS=Homo sapiens GN=LDHA PE=	20	19	55.7	36.688	3.82e-197	1.2158	6.4825
Q562R1	Beta-actin-like protein 2	ACTBL2	>sp|Q562R1|ACTBL_HUMAN Beta-actin-like protein 2 OS=Homo sapiens GN=ACTBL2 PE=1 SV=2	8	1	18.6	42.003	1.81e-52	1.2107	NaN
Q9GZP4	PITH domain-containing protein 1	PITHD1	>sp|Q9GZP4|PITH1_HUMAN PITH domain-containing protein 1 OS=Homo sapiens GN=PITHD1 PE=1 SV=1;>sp|Q9GZP4-2|PITH1_HUMAN Isoform 2 of PITH domain-containing protein 1 OS=Homo sapiens GN=PITHD1	3	3	13.7	24.178	1.74e-07	1.201	0.89889
O14925	Mitochondrial import inner membrane translocase subunit Tim23;Putative mitochondrial import inner membrane translocase subunit Tim23B	TIMM23;TIMM23B	>sp|O14925|TIM23_HUMAN Mitochondrial import inner membrane translocase subunit Tim23 OS=Homo sapiens GN=TIMM23 PE=1 SV=1;>tr|E9PB91|E9PB91_HUMAN Translocase of inner mitochondrial membrane 23 homolog (yeast) OS=Homo sapiens GN=TIMM23 PE=4 SV=2;>tr|B1APJ0|B	3	3	16.7	21.943	2.11e-29	1.2002	1.7796
P29401	Transketolase	TKT	>sp|P29401|TKT_HUMAN Transketolase OS=Homo sapiens GN=TKT PE=1 SV=3;>tr|E7EPA7|E7EPA7_HUMAN Transketolase OS=Homo sapiens GN=TKT PE=4 SV=1;>tr|B4E022|B4E022_HUMAN Uncharacterized protein OS=Homo sapiens GN=TKT PE=2 SV=1;>tr|B3KSI4|B3KSI4_HUMAN Uncharacteri	23	23	46.2	67.877	9.59e-158	1.1894	6.1552
Q16658	Fascin	FSCN1	>sp|Q16658|FSCN1_HUMAN Fascin OS=Homo sapiens GN=FSCN1 PE=1 SV=3	13	13	27	54.529	4.83e-55	1.1807	3.4789
O43676	NADH dehydrogenase [ubiquinone] 1 beta subcomplex subunit 3	NDUFB3	>sp|O43676|NDUB3_HUMAN NADH dehydrogenase [ubiquinone] 1 beta subcomplex subunit 3 OS=Homo sapiens GN=NDUFB3 PE=1 SV=3;>tr|C9JKQ2|C9JKQ2_HUMAN NADH dehydrogenase (ubiquinone) 1 beta subcomplex, 3, 12kDa (Fragment) OS=Homo sapiens GN=NDUFB3 PE=4 SV=1	2	2	21.4	11.402	0.00049773	1.1791	2.422
B4DHT4	U4/U6.U5 tri-snRNP-associated protein 2	USP39	>tr|B4DHT4|B4DHT4_HUMAN Uncharacterized protein OS=Homo sapiens GN=USP39 PE=2 SV=1;>tr|B8ZZD1|B8ZZD1_HUMAN Ubiquitin-specific peptidase 39 OS=Homo sapiens GN=USP39 PE=4 SV=1;>tr|B9A018|B9A018_HUMAN Ubiquitin-specific peptidase 39 OS=Homo sapiens GN=USP39 P	3	3	9.7	53.51	2.63e-17	1.1621	1.2661
F5H3A6	ADP-ribosylation factor 1;ADP-ribosylation factor 3;ADP-ribosylation factor 5	ARF1;ARF3;ARF5	>tr|F5H3A6|F5H3A6_HUMAN ADP-ribosylation factor 1 OS=Homo sapiens GN=ARF1 PE=3 SV=1;>sp|P84077|ARF1_HUMAN ADP-ribosylation factor 1 OS=Homo sapiens GN=ARF1 PE=1 SV=2;>sp|P61204|ARF3_HUMAN ADP-ribosylation factor 3 OS=Homo sapiens GN=ARF3 PE=1 SV=2;>tr|B7ZB	4	3	29.1	19.565	1.57e-09	1.1572	1.4815
Q8IV08	Phospholipase D3	PLD3	>sp|Q8IV08|PLD3_HUMAN Phospholipase D3 OS=Homo sapiens GN=PLD3 PE=1 SV=1;>tr|B4DEL6|B4DEL6_HUMAN Uncharacterized protein OS=Homo sapiens GN=PLD3 PE=2 SV=1	4	4	8.4	54.705	9.27e-11	1.1569	1.3387
B4DR70	RNA-binding protein FUS	FUS	>tr|B4DR70|B4DR70_HUMAN Uncharacterized protein OS=Homo sapiens GN=FUS PE=2 SV=1;>tr|E7EUX0|E7EUX0_HUMAN Uncharacterized protein OS=Homo sapiens GN=FUS PE=4 SV=1;>sp|P35637-2|FUS_HUMAN Isoform Short of RNA-binding protein FUS OS=Homo sapiens GN=FUS;>sp|P35	8	6	16.3	44.812	8.71e-120	1.1517	1.5143
P23381	Tryptophan--tRNA ligase, cytoplasmic;T1-TrpRS;T2-TrpRS	WARS	>sp|P23381|SYWC_HUMAN Tryptophan--tRNA ligase, cytoplasmic OS=Homo sapiens GN=WARS PE=1 SV=2;>sp|P23381-2|SYWC_HUMAN Isoform 2 of Tryptophan--tRNA ligase, cytoplasmic OS=Homo sapiens GN=WARS	19	19	53.9	53.165	6.07e-152	1.1481	2.9578
P06733	Alpha-enolase	ENO1	>sp|P06733|ENOA_HUMAN Alpha-enolase OS=Homo sapiens GN=ENO1 PE=1 SV=2;>sp|P06733-2|ENOA_HUMAN Isoform MBP-1 of Alpha-enolase OS=Homo sapiens GN=ENO1	23	21	64.1	47.168	0	1.147	5.2367
B4DL14	ATP synthase gamma chain;ATP synthase subunit gamma, mitochondrial	ATP5C1	>tr|B4DL14|B4DL14_HUMAN ATP synthase gamma chain OS=Homo sapiens GN=ATP5C1 PE=2 SV=1;>sp|P36542-2|ATPG_HUMAN Isoform Heart of ATP synthase subunit gamma, mitochondrial OS=Homo sapiens GN=ATP5C1;>sp|P36542|ATPG_HUMAN ATP synthase subunit gamma, mitochondria	5	5	19.2	27.512	4.16e-14	1.1436	2.595
Q96P70	Importin-9	IPO9	>sp|Q96P70|IPO9_HUMAN Importin-9 OS=Homo sapiens GN=IPO9 PE=1 SV=3	4	4	4.6	115.96	6.77e-15	1.1399	2.2799
Q12965	Unconventional myosin-Ie	MYO1E	>sp|Q12965|MYO1E_HUMAN Unconventional myosin-Ie OS=Homo sapiens GN=MYO1E PE=1 SV=2;>tr|H0YNQ8|H0YNQ8_HUMAN Myosin IE (Fragment) OS=Homo sapiens GN=MYO1E PE=4 SV=1	2	2	2.2	127.06	1.01e-06	1.1379	0.77034
P03915	NADH-ubiquinone oxidoreductase chain 5	MT-ND5	>sp|P03915|NU5M_HUMAN NADH-ubiquinone oxidoreductase chain 5 OS=Homo sapiens GN=MT-ND5 PE=1 SV=2	2	2	4.6	67.026	3.76e-05	1.1373	2.7501
F5GXZ2	Cleavage and polyadenylation specificity factor subunit 3	CPSF3	>tr|F5GXZ2|F5GXZ2_HUMAN Cleavage and polyadenylation-specific factor 3, 73kDa OS=Homo sapiens GN=CPSF3 PE=4 SV=1;>tr|G5E9W3|G5E9W3_HUMAN Cleavage and polyadenylation specific factor 3, 73kDa, isoform CRA_b OS=Homo sapiens GN=CPSF3 PE=4 SV=1;>sp|Q9UKF6|CPSF	2	2	6.4	45.894	1.66e-05	1.1372	NaN
Q9Y446	Plakophilin-3	PKP3	>sp|Q9Y446|PKP3_HUMAN Plakophilin-3 OS=Homo sapiens GN=PKP3 PE=1 SV=1	17	17	25.7	87.081	8.19e-72	1.1319	0.85038
P30414	NK-tumor recognition protein;Putative peptidyl-prolyl cis-trans isomerase	NKTR	>sp|P30414|NKTR_HUMAN NK-tumor recognition protein OS=Homo sapiens GN=NKTR PE=1 SV=2	3	3	3.1	165.67	1.27e-06	1.131	0.85369
Q15005	Signal peptidase complex subunit 2	SPCS2	>sp|Q15005|SPCS2_HUMAN Signal peptidase complex subunit 2 OS=Homo sapiens GN=SPCS2 PE=1 SV=3;>tr|E9PI68|E9PI68_HUMAN Signal peptidase complex subunit 2 homolog (S. cerevisiae) OS=Homo sapiens GN=SPCS2 PE=4 SV=1;>tr|E9PL01|E9PL01_HUMAN Signal peptidase comp	3	3	12.8	25.003	7.96e-08	1.1298	1.7499
P61026	Ras-related protein Rab-10	RAB10	>sp|P61026|RAB10_HUMAN Ras-related protein Rab-10 OS=Homo sapiens GN=RAB10 PE=1 SV=1	2	1	11	22.541	5.33e-07	1.1289	NaN
P06744	Glucose-6-phosphate isomerase	GPI	>sp|P06744|G6PI_HUMAN Glucose-6-phosphate isomerase OS=Homo sapiens GN=GPI PE=1 SV=4;>tr|B4DG39|B4DG39_HUMAN Glucose-6-phosphate isomerase OS=Homo sapiens GN=GPI PE=2 SV=1	12	12	29.7	63.146	5.5e-76	1.1247	7.2922
P52888	Thimet oligopeptidase	THOP1	>sp|P52888|THOP1_HUMAN Thimet oligopeptidase OS=Homo sapiens GN=THOP1 PE=1 SV=2	3	3	5.2	78.839	2.74e-05	1.1237	NaN
Q5JPE7	Nodal modulator 1;Nodal modulator 3;Nodal modulator 2	NOMO1;NOMO3;NOMO2	>sp|Q5JPE7-2|NOMO2_HUMAN Isoform 2 of Nodal modulator 2 OS=Homo sapiens GN=NOMO2;>sp|Q15155|NOMO1_HUMAN Nodal modulator 1 OS=Homo sapiens GN=NOMO1 PE=1 SV=5;>sp|P69849|NOMO3_HUMAN Nodal modulator 3 OS=Homo sapiens GN=NOMO3 PE=2 SV=2;>sp|Q5JPE7|NOMO2_HUMAN	6	6	5.6	134.19	1.1e-14	1.1212	2.6973
F5H895	Dolichyl-diphosphooligosaccharide--protein glycosyltransferase subunit DAD1	DAD1	>tr|F5H895|F5H895_HUMAN Defender against cell death 1 OS=Homo sapiens GN=DAD1 PE=4 SV=1;>tr|F5GXX5|F5GXX5_HUMAN Defender against cell death 1 OS=Homo sapiens GN=DAD1 PE=4 SV=1;>sp|P61803|DAD1_HUMAN Dolichyl-diphosphooligosaccharide--protein glycosyltransfe	2	2	33.8	7.2883	1.04e-06	1.1207	2.325
P12235	ADP/ATP translocase 1	SLC25A4	>sp|P12235|ADT1_HUMAN ADP/ATP translocase 1 OS=Homo sapiens GN=SLC25A4 PE=1 SV=4	15	4	51	33.064	4.98e-139	1.1189	1.1186
Q14517	Protocadherin Fat 1;Protocadherin Fat 1, nuclear form	FAT1	>sp|Q14517|FAT1_HUMAN Protocadherin Fat 1 OS=Homo sapiens GN=FAT1 PE=1 SV=2	3	3	0.8	506.27	8.32e-08	1.114	NaN
P33947	ER lumen protein retaining receptor 2;ER lumen protein retaining receptor 1	KDELR2;KDELR1	>sp|P33947-2|ERD22_HUMAN Isoform 2 of ER lumen protein retaining receptor 2 OS=Homo sapiens GN=KDELR2;>sp|P33947|ERD22_HUMAN ER lumen protein retaining receptor 2 OS=Homo sapiens GN=KDELR2 PE=1 SV=1;>sp|P24390|ERD21_HUMAN ER lumen protein retaining recepto	2	2	15.1	21.241	2.76e-26	1.1131	1.0581
Q9Y6N5	Sulfide:quinone oxidoreductase, mitochondrial	SQRDL	>sp|Q9Y6N5|SQRD_HUMAN Sulfide:quinone oxidoreductase, mitochondrial OS=Homo sapiens GN=SQRDL PE=1 SV=1	3	3	8.2	49.96	1.07e-11	1.1122	1.4051
Q01813	6-phosphofructokinase type C;6-phosphofructokinase	PFKP	>sp|Q01813|K6PP_HUMAN 6-phosphofructokinase type C OS=Homo sapiens GN=PFKP PE=1 SV=2;>tr|H0Y3P8|H0Y3P8_HUMAN 6-phosphofructokinase OS=Homo sapiens GN=PFKP PE=3 SV=1;>tr|Q5VSR7|Q5VSR7_HUMAN 6-phosphofructokinase OS=Homo sapiens GN=PFKP PE=2 SV=1	13	12	20.7	85.595	7.54e-51	1.1117	4.8645
P12004	Proliferating cell nuclear antigen	PCNA	>sp|P12004|PCNA_HUMAN Proliferating cell nuclear antigen OS=Homo sapiens GN=PCNA PE=1 SV=1	6	6	25.3	28.768	2.34e-19	1.1093	3.3328
Q8WUM4	Programmed cell death 6-interacting protein	PDCD6IP	>sp|Q8WUM4|PDC6I_HUMAN Programmed cell death 6-interacting protein OS=Homo sapiens GN=PDCD6IP PE=1 SV=1;>tr|E9PFU1|E9PFU1_HUMAN Programmed cell death 6-interacting protein OS=Homo sapiens GN=PDCD6IP PE=4 SV=1	7	7	8.4	96.022	1.12e-21	1.1029	2.1485
P50416	Carnitine O-palmitoyltransferase 1, liver isoform	CPT1A	>sp|P50416|CPT1A_HUMAN Carnitine O-palmitoyltransferase 1, liver isoform OS=Homo sapiens GN=CPT1A PE=1 SV=2;>sp|P50416-2|CPT1A_HUMAN Isoform 2 of Carnitine O-palmitoyltransferase 1, liver isoform OS=Homo sapiens GN=CPT1A	13	13	19	88.367	4.07e-46	1.0997	1.3978
F5GWQ7	TATA-binding protein-associated factor 2N	TAF15	>tr|F5GWQ7|F5GWQ7_HUMAN TAF15 RNA polymerase II, TATA box-binding protein (TBP)-associated factor, 68kDa OS=Homo sapiens GN=TAF15 PE=4 SV=1;>sp|Q92804-2|RBP56_HUMAN Isoform Short of TATA-binding protein-associated factor 2N OS=Homo sapiens GN=TAF15;>sp|Q92	4	2	16.5	40.094	1.06e-19	1.0986	1.6596
P62826	GTP-binding nuclear protein Ran	RAN	>sp|P62826|RAN_HUMAN GTP-binding nuclear protein Ran OS=Homo sapiens GN=RAN PE=1 SV=3;>tr|B5MDF5|B5MDF5_HUMAN RAN, member RAS oncogene family OS=Homo sapiens GN=RAN PE=4 SV=1;>tr|F5H018|F5H018_HUMAN RAN, member RAS oncogene family (Fragment) OS=Homo sapien	6	6	30.1	24.423	1.16e-19	1.0974	3.2839
F8W6E4	Glycerol-3-phosphate dehydrogenase, mitochondrial	GPD2	>tr|F8W6E4|F8W6E4_HUMAN Glycerol-3-phosphate dehydrogenase 2 (mitochondrial) OS=Homo sapiens GN=GPD2 PE=4 SV=1;>sp|P43304-2|GPDM_HUMAN Isoform 2 of Glycerol-3-phosphate dehydrogenase, mitochondrial OS=Homo sapiens GN=GPD2;>sp|P43304|GPDM_HUMAN Glycerol-3-p	8	8	21.2	55.758	4.78e-45	1.0962	1.4251
Q2TB90	Putative hexokinase HKDC1	HKDC1	>sp|Q2TB90|HKDC1_HUMAN Putative hexokinase HKDC1 OS=Homo sapiens GN=HKDC1 PE=2 SV=3;>sp|Q2TB90-3|HKDC1_HUMAN Isoform 3 of Putative hexokinase HKDC1 OS=Homo sapiens GN=HKDC1;>sp|Q2TB90-2|HKDC1_HUMAN Isoform 2 of Putative hexokinase HKDC1 OS=Homo sapiens GN=	13	10	14	102.54	8.05e-30	1.0881	1.5573
Q6UN15	Pre-mRNA 3-end-processing factor FIP1	FIP1L1	>sp|Q6UN15-4|FIP1_HUMAN Isoform 4 of Pre-mRNA 3-end-processing factor FIP1 OS=Homo sapiens GN=FIP1L1;>sp|Q6UN15-3|FIP1_HUMAN Isoform 3 of Pre-mRNA 3-end-processing factor FIP1 OS=Homo sapiens GN=FIP1L1;>tr|G3XAD6|G3XAD6_HUMAN FIP1 like 1 (S. cerevisiae),	3	3	11.6	40.834	1.34e-31	1.0877	0.68109
P02786	Transferrin receptor protein 1;Transferrin receptor protein 1, serum form	TFRC	>sp|P02786|TFR1_HUMAN Transferrin receptor protein 1 OS=Homo sapiens GN=TFRC PE=1 SV=2;>tr|G3V0E5|G3V0E5_HUMAN Transferrin receptor (P90, CD71), isoform CRA_c OS=Homo sapiens GN=TFRC PE=4 SV=1;>tr|F5H6B1|F5H6B1_HUMAN Transferrin receptor (p90, CD71) OS=Hom	28	28	43.9	84.87	2.37e-244	1.0843	4.2268
P38159	RNA-binding motif protein, X chromosome;RNA-binding motif protein, X chromosome, N-terminally processed	RBMX	>sp|P38159-2|RBMX_HUMAN Isoform 2 of RNA-binding motif protein, X chromosome OS=Homo sapiens GN=RBMX;>sp|P38159|RBMX_HUMAN RNA-binding motif protein, X chromosome OS=Homo sapiens GN=RBMX PE=1 SV=3;>tr|B4E3U4|B4E3U4_HUMAN Uncharacterized protein OS=Homo sap	5	5	13.2	40.846	1.16e-10	1.078	1.8548
E9PMT8	7-dehydrocholesterol reductase	DHCR7	>tr|E9PMT8|E9PMT8_HUMAN 7-dehydrocholesterol reductase (Fragment) OS=Homo sapiens GN=DHCR7 PE=4 SV=1;>tr|E9PM00|E9PM00_HUMAN 7-dehydrocholesterol reductase (Fragment) OS=Homo sapiens GN=DHCR7 PE=4 SV=1;>sp|Q9UBM7|DHCR7_HUMAN 7-dehydrocholesterol reductase	2	2	13.5	25.527	2.32e-08	1.0752	1.0553
P56385	ATP synthase subunit e, mitochondrial	ATP5I	>sp|P56385|ATP5I_HUMAN ATP synthase subunit e, mitochondrial OS=Homo sapiens GN=ATP5I PE=1 SV=2	2	2	24.6	7.9331	4.14e-05	1.0709	2.988
Q9H2H9	Sodium-coupled neutral amino acid transporter 1	SLC38A1	>sp|Q9H2H9|S38A1_HUMAN Sodium-coupled neutral amino acid transporter 1 OS=Homo sapiens GN=SLC38A1 PE=1 SV=1;>tr|F8VX04|F8VX04_HUMAN Solute carrier family 38, member 1 OS=Homo sapiens GN=SLC38A1 PE=4 SV=1;>tr|B5MEC5|B5MEC5_HUMAN Uncharacterized protein OS=H	4	4	7.4	54.047	5.43e-12	1.0695	1.9248
P40261	Nicotinamide N-methyltransferase	NNMT	>sp|P40261|NNMT_HUMAN Nicotinamide N-methyltransferase OS=Homo sapiens GN=NNMT PE=1 SV=1;>tr|F5H0R4|F5H0R4_HUMAN Uncharacterized protein OS=Homo sapiens GN=NNMT PE=4 SV=1	2	2	6.4	29.574	7.05e-06	1.0683	3.5294
D6RFM5	Succinate dehydrogenase [ubiquinone] flavoprotein subunit, mitochondrial	SDHA	>tr|D6RFM5|D6RFM5_HUMAN Succinate dehydrogenase complex, subunit A, flavoprotein (Fp) OS=Homo sapiens GN=SDHA PE=4 SV=1;>tr|E9PBJ5|E9PBJ5_HUMAN Succinate dehydrogenase complex, subunit A, flavoprotein (Fp) OS=Homo sapiens GN=SDHA PE=4 SV=1;>sp|P31040|DHSA_	3	3	6.3	63.566	2.83e-41	1.0649	2.409
Q92973	Transportin-1	TNPO1	>sp|Q92973-2|TNPO1_HUMAN Isoform 2 of Transportin-1 OS=Homo sapiens GN=TNPO1;>sp|Q92973|TNPO1_HUMAN Transportin-1 OS=Homo sapiens GN=TNPO1 PE=1 SV=2;>sp|Q92973-3|TNPO1_HUMAN Isoform 3 of Transportin-1 OS=Homo sapiens GN=TNPO1	7	3	8.1	101.31	4.22e-26	1.0647	2.3715
O15427	Monocarboxylate transporter 4	SLC16A3	>sp|O15427|MOT4_HUMAN Monocarboxylate transporter 4 OS=Homo sapiens GN=SLC16A3 PE=1 SV=1	4	4	10.1	49.469	3.94e-15	1.0637	2.4953
P22695	Cytochrome b-c1 complex subunit 2, mitochondrial	UQCRC2	>sp|P22695|QCR2_HUMAN Cytochrome b-c1 complex subunit 2, mitochondrial OS=Homo sapiens GN=UQCRC2 PE=1 SV=3	6	6	18.1	48.442	4.61e-31	1.0595	2.455
F8VZJ2	Nascent polypeptide-associated complex subunit alpha	NACA	>tr|F8VZJ2|F8VZJ2_HUMAN Nascent polypeptide-associated complex alpha subunit OS=Homo sapiens GN=NACA PE=4 SV=1;>tr|F8W0W4|F8W0W4_HUMAN Nascent polypeptide-associated complex alpha subunit (Fragment) OS=Homo sapiens GN=NACA PE=4 SV=1;>tr|H0YHX9|H0YHX9_HUMAN	5	5	45.6	15.016	5.44e-85	1.0572	2.1028
P31327	Carbamoyl-phosphate synthase [ammonia], mitochondrial	CPS1	>sp|P31327|CPSM_HUMAN Carbamoyl-phosphate synthase [ammonia], mitochondrial OS=Homo sapiens GN=CPS1 PE=1 SV=2;>tr|H0YGP4|H0YGP4_HUMAN Carbamoyl-phosphate synthase 1, mitochondrial OS=Homo sapiens GN=CPS1 PE=3 SV=1;>sp|P31327-2|CPSM_HUMAN Isoform 2 of Carba	65	62	51.1	164.94	0	1.0561	3.7652
Q9NRW3	Probable DNA dC->dU-editing enzyme APOBEC-3C;DNA dC->dU-editing enzyme APOBEC-3F;Probable DNA dC->dU-editing enzyme APOBEC-3D	APOBEC3C;bK150C2.9;APOBEC3F;APOBEC3D	>sp|Q9NRW3|ABC3C_HUMAN Probable DNA dC->dU-editing enzyme APOBEC-3C OS=Homo sapiens GN=APOBEC3C PE=1 SV=2;>tr|Q6ICH2|Q6ICH2_HUMAN BK150C2.9 protein OS=Homo sapiens GN=bK150C2.9 PE=2 SV=1;>sp|Q8IUX4|ABC3F_HUMAN DNA dC->dU-editing enzyme APOBEC-3F OS=Homo sa	2	2	12.6	22.826	0.00015084	1.0545	0.94358
O94776	Metastasis-associated protein MTA2	MTA2;DKFZp686F2281	>sp|O94776|MTA2_HUMAN Metastasis-associated protein MTA2 OS=Homo sapiens GN=MTA2 PE=1 SV=1;>tr|Q68DB1|Q68DB1_HUMAN Putative uncharacterized protein DKFZp686F2281 OS=Homo sapiens GN=DKFZp686F2281 PE=2 SV=1	7	7	10.5	75.022	3.07e-18	1.0532	1.4078
Q14157	Ubiquitin-associated protein 2-like	UBAP2L	>sp|Q14157-4|UBP2L_HUMAN Isoform 4 of Ubiquitin-associated protein 2-like OS=Homo sapiens GN=UBAP2L;>sp|Q14157-1|UBP2L_HUMAN Isoform 2 of Ubiquitin-associated protein 2-like OS=Homo sapiens GN=UBAP2L;>sp|Q14157-3|UBP2L_HUMAN Isoform 3 of Ubiquitin-associat	6	6	8.4	103.17	1.03e-26	1.0492	1.4345
P51610	Host cell factor 1;HCF N-terminal chain 1;HCF N-terminal chain 2;HCF N-terminal chain 3;HCF N-terminal chain 4;HCF N-terminal chain 5;HCF N-terminal chain 6;HCF C-terminal chain 1;HCF C-terminal chain 2;HCF C-terminal chain 3;HCF C-terminal chain 4;HCF C-terminal chain 5;HCF C-terminal chain 6	HCFC1	>sp|P51610-2|HCFC1_HUMAN Isoform 2 of Host cell factor 1 OS=Homo sapiens GN=HCFC1;>sp|P51610|HCFC1_HUMAN Host cell factor 1 OS=Homo sapiens GN=HCFC1 PE=1 SV=2;>tr|A6NEM2|A6NEM2_HUMAN Host cell factor C1 (VP16-accessory protein) OS=Homo sapiens GN=HCFC1 PE=	4	4	2.6	201.85	3.89e-09	1.0483	0.85147
F8W7V3	ATP synthase subunit f, mitochondrial	ATP5J2;PTCD1	>tr|F8W7V3|F8W7V3_HUMAN ATP synthase, H+-transporting, mitochondrial Fo complex, subunit F2 OS=Homo sapiens GN=ATP5J2 PE=4 SV=1;>sp|P56134|ATPK_HUMAN ATP synthase subunit f, mitochondrial OS=Homo sapiens GN=ATP5J2 PE=1 SV=3;>tr|C9J8H9|C9J8H9_HUMAN Uncharac	3	1	67.3	6.2953	2.49e-11	1.0478	2.3777
P22314	Ubiquitin-like modifier-activating enzyme 1	UBA1	>sp|P22314|UBA1_HUMAN Ubiquitin-like modifier-activating enzyme 1 OS=Homo sapiens GN=UBA1 PE=1 SV=3;>tr|B4DDE4|B4DDE4_HUMAN Uncharacterized protein OS=Homo sapiens GN=UBA1 PE=2 SV=1;>tr|E7ERL1|E7ERL1_HUMAN Uncharacterized protein OS=Homo sapiens GN=UBA1 PE	21	21	26.7	117.85	4.85e-203	1.043	3.0351
O76003	Glutaredoxin-3	GLRX3	>sp|O76003|GLRX3_HUMAN Glutaredoxin-3 OS=Homo sapiens GN=GLRX3 PE=1 SV=2	5	5	20.9	37.432	3.11e-45	1.04	2.0999
Q96AG4	Leucine-rich repeat-containing protein 59	LRRC59	>sp|Q96AG4|LRC59_HUMAN Leucine-rich repeat-containing protein 59 OS=Homo sapiens GN=LRRC59 PE=1 SV=1	6	6	26.4	34.93	3.38e-36	1.0395	1.3175
P08758	Annexin A5;Annexin	ANXA5	>sp|P08758|ANXA5_HUMAN Annexin A5 OS=Homo sapiens GN=ANXA5 PE=1 SV=2;>tr|D6RBL5|D6RBL5_HUMAN Annexin OS=Homo sapiens GN=ANXA5 PE=3 SV=1;>tr|E7ENQ5|E7ENQ5_HUMAN Annexin OS=Homo sapiens GN=ANXA5 PE=3 SV=1;>tr|E9PHT9|E9PHT9_HUMAN Annexin OS=Homo sapiens GN=AN	7	7	23.1	35.936	2.36e-77	1.0373	4.6636
Q9H9B4	Sideroflexin-1	SFXN1	>sp|Q9H9B4|SFXN1_HUMAN Sideroflexin-1 OS=Homo sapiens GN=SFXN1 PE=1 SV=4;>tr|D6RAE9|D6RAE9_HUMAN Sideroflexin 1 OS=Homo sapiens GN=SFXN1 PE=4 SV=1;>tr|D6RDG7|D6RDG7_HUMAN Sideroflexin 1 (Fragment) OS=Homo sapiens GN=SFXN1 PE=4 SV=1;>tr|D6RFI0|D6RFI0_HUMAN	3	3	12.1	35.619	1.97e-12	1.0364	2.111
Q8N766	ER membrane protein complex subunit 1	EMC1;KIAA0090	>sp|Q8N766-4|K0090_HUMAN Isoform 4 of Uncharacterized protein KIAA0090 OS=Homo sapiens GN=KIAA0090;>sp|Q8N766-3|K0090_HUMAN Isoform 3 of Uncharacterized protein KIAA0090 OS=Homo sapiens GN=KIAA0090;>sp|Q8N766-2|K0090_HUMAN Isoform 2 of Uncharacterized prot	2	2	3	109.42	0.00010287	1.0348	2.7792
Q9H3U1	Protein unc-45 homolog A	UNC45A	>sp|Q9H3U1-2|UN45A_HUMAN Isoform 2 of Protein unc-45 homolog A OS=Homo sapiens GN=UNC45A;>sp|Q9H3U1|UN45A_HUMAN Protein unc-45 homolog A OS=Homo sapiens GN=UNC45A PE=1 SV=1	5	5	6.8	101.67	8.4e-15	1.034	2.277
O14980	Exportin-1	XPO1	>sp|O14980|XPO1_HUMAN Exportin-1 OS=Homo sapiens GN=XPO1 PE=1 SV=1	27	27	30.1	123.38	1.24e-212	1.0331	2.0239
B7WPF4	Ubiquitin carboxyl-terminal hydrolase;Ubiquitin carboxyl-terminal hydrolase 24	USP24	>tr|B7WPF4|B7WPF4_HUMAN Ubiquitin carboxyl-terminal hydrolase OS=Homo sapiens GN=USP24 PE=3 SV=2;>sp|Q9UPU5|UBP24_HUMAN Ubiquitin carboxyl-terminal hydrolase 24 OS=Homo sapiens GN=USP24 PE=1 SV=3	10	10	5.3	277.41	5.04e-37	1.0308	1.3385
P05023	Sodium/potassium-transporting ATPase subunit alpha-1;Sodium/potassium-transporting ATPase subunit alpha-3;Sodium/potassium-transporting ATPase subunit alpha-2	ATP1A1;ATP1A3;ATP1A2	>sp|P05023|AT1A1_HUMAN Sodium/potassium-transporting ATPase subunit alpha-1 OS=Homo sapiens GN=ATP1A1 PE=1 SV=1;>tr|F5H3A1|F5H3A1_HUMAN ATPase, Na+/K+-transporting, alpha 1 polypeptide OS=Homo sapiens GN=ATP1A1 PE=3 SV=1;>tr|B7Z3U6|B7Z3U6_HUMAN ATPase, Na+	24	24	27.1	112.89	1.32e-220	1.0302	2.3024
P05141	ADP/ATP translocase 2	SLC25A5	>sp|P05141|ADT2_HUMAN ADP/ATP translocase 2 OS=Homo sapiens GN=SLC25A5 PE=1 SV=7	16	7	42.6	32.852	3.55e-90	1.0267	0.96614
Q8NGL9	Olfactory receptor 4C16	OR4C16	>sp|Q8NGL9|OR4CG_HUMAN Olfactory receptor 4C16 OS=Homo sapiens GN=OR4C16 PE=2 SV=2	2	2	2.6	34.991	0.0021862	1.0262	4.875
Q96GQ7	Probable ATP-dependent RNA helicase DDX27	DDX27	>sp|Q96GQ7|DDX27_HUMAN Probable ATP-dependent RNA helicase DDX27 OS=Homo sapiens GN=DDX27 PE=1 SV=2	4	4	4.6	89.834	1.73e-07	1.0249	1.0046
B4E0X8	Far upstream element-binding protein 1	FUBP1	>tr|B4E0X8|B4E0X8_HUMAN Far upstream element (FUSE) binding protein 1 OS=Homo sapiens GN=FUBP1 PE=2 SV=1;>sp|Q96AE4|FUBP1_HUMAN Far upstream element-binding protein 1 OS=Homo sapiens GN=FUBP1 PE=1 SV=3;>sp|Q96AE4-2|FUBP1_HUMAN Isoform 2 of Far upstream ele	11	7	15.9	66.231	4.96e-35	1.0241	4.0206
Q7Z3J3	RanBP2-like and GRIP domain-containing protein 4;RanBP2-like and GRIP domain-containing protein 3;RANBP2-like and GRIP domain-containing protein 1;RANBP2-like and GRIP domain-containing protein 2	RGPD4;RGPD3;RGPD1;RGPD2	>sp|Q7Z3J3|RGPD4_HUMAN RanBP2-like and GRIP domain-containing protein 4 OS=Homo sapiens GN=RGPD4 PE=2 SV=3;>sp|A6NKT7|RGPD3_HUMAN RanBP2-like and GRIP domain-containing protein 3 OS=Homo sapiens GN=RGPD3 PE=2 SV=2;>tr|E7ES93|E7ES93_HUMAN RANBP2-like and GR	2	1	1.4	197.29	5.73e-06	1.0215	2.2565
O75947	ATP synthase subunit d, mitochondrial	ATP5H	>sp|O75947-2|ATP5H_HUMAN Isoform 2 of ATP synthase subunit d, mitochondrial OS=Homo sapiens GN=ATP5H;>sp|O75947|ATP5H_HUMAN ATP synthase subunit d, mitochondrial OS=Homo sapiens GN=ATP5H PE=1 SV=3;>tr|F5H608|F5H608_HUMAN ATP synthase, H+-transporting, mito	6	6	46.7	15.773	1.02e-14	1.0211	2.516
Q09028	Histone-binding protein RBBP4	RBBP4;RBBP7	>sp|Q09028-3|RBBP4_HUMAN Isoform 3 of Histone-binding protein RBBP4 OS=Homo sapiens GN=RBBP4;>sp|Q09028|RBBP4_HUMAN Histone-binding protein RBBP4 OS=Homo sapiens GN=RBBP4 PE=1 SV=3;>sp|Q09028-4|RBBP4_HUMAN Isoform 4 of Histone-binding protein RBBP4 OS=Homo	6	2	18	46.158	1.12e-30	1.0152	1.5674
H0Y2N2	Ribonuclease 3	DROSHA	>tr|H0Y2N2|H0Y2N2_HUMAN Drosha, ribonuclease type III OS=Homo sapiens GN=DROSHA PE=4 SV=1;>sp|Q9NRR4-2|RNC_HUMAN Isoform 2 of Ribonuclease 3 OS=Homo sapiens GN=DROSHA;>tr|E7EMP9|E7EMP9_HUMAN Uncharacterized protein OS=Homo sapiens GN=DROSHA PE=4 SV=1;>sp|Q	3	3	2.3	150.53	4.15e-07	1.0121	NaN
P07237	Protein disulfide-isomerase	P4HB	>sp|P07237|PDIA1_HUMAN Protein disulfide-isomerase OS=Homo sapiens GN=P4HB PE=1 SV=3;>tr|F5H8J2|F5H8J2_HUMAN Prolyl 4-hydroxylase, beta polypeptide OS=Homo sapiens GN=P4HB PE=3 SV=1;>tr|B4DUA5|B4DUA5_HUMAN Uncharacterized protein OS=Homo sapiens GN=P4HB PE	18	18	32.9	57.116	6.98e-87	1.0108	3.8068
Q8NBJ5	Procollagen galactosyltransferase 1	GLT25D1	>sp|Q8NBJ5|GT251_HUMAN Procollagen galactosyltransferase 1 OS=Homo sapiens GN=GLT25D1 PE=1 SV=1	6	6	10.1	71.635	2.71e-10	1.0102	2.1565
P60468	Protein transport protein Sec61 subunit beta	SEC61B	>sp|P60468|SC61B_HUMAN Protein transport protein Sec61 subunit beta OS=Homo sapiens GN=SEC61B PE=1 SV=2	2	2	26	9.9743	0.00012735	1.0093	NaN
Q9P035	3-hydroxyacyl-CoA dehydratase 3	PTPLAD1	>sp|Q9P035|HACD3_HUMAN 3-hydroxyacyl-CoA dehydratase 3 OS=Homo sapiens GN=PTPLAD1 PE=1 SV=2;>tr|B4DRF4|B4DRF4_HUMAN Protein tyrosine phosphatase-like A domain containing 1 OS=Homo sapiens GN=PTPLAD1 PE=2 SV=1	3	3	11.6	43.159	6.99e-09	1.0086	1.0499
Q9UHY1	Nuclear receptor-binding protein	NRBP1	>sp|Q9UHY1|NRBP_HUMAN Nuclear receptor-binding protein OS=Homo sapiens GN=NRBP1 PE=1 SV=1;>tr|F8W6G1|F8W6G1_HUMAN Nuclear receptor-binding protein 1 OS=Homo sapiens GN=NRBP1 PE=4 SV=1;>tr|C9JHZ6|C9JHZ6_HUMAN Nuclear receptor-binding protein 1 (Fragment) OS	2	2	5	59.844	0.00014313	1.0036	NaN
P17480	Nucleolar transcription factor 1	UBTF	>sp|P17480|UBF1_HUMAN Nucleolar transcription factor 1 OS=Homo sapiens GN=UBTF PE=1 SV=1	26	1	33	89.405	5.45e-207	0.99872	0.95298
Q9P0J0	NADH dehydrogenase [ubiquinone] 1 alpha subcomplex subunit 13	NDUFA13	>sp|Q9P0J0|NDUAD_HUMAN NADH dehydrogenase [ubiquinone] 1 alpha subcomplex subunit 13 OS=Homo sapiens GN=NDUFA13 PE=1 SV=3;>tr|E7ENQ6|E7ENQ6_HUMAN Uncharacterized protein OS=Homo sapiens GN=NDUFA13 PE=4 SV=1	2	2	16	16.698	0.00066941	0.99659	NaN
Q8WWC4	Uncharacterized protein C2orf47, mitochondrial	C2orf47	>sp|Q8WWC4|CB047_HUMAN Uncharacterized protein C2orf47, mitochondrial OS=Homo sapiens GN=C2orf47 PE=1 SV=1	4	4	15.1	32.544	2.25e-12	0.99445	0.99451
Q99575	Ribonucleases P/MRP protein subunit POP1	POP1	>sp|Q99575|POP1_HUMAN Ribonucleases P/MRP protein subunit POP1 OS=Homo sapiens GN=POP1 PE=1 SV=2	3	3	4.4	114.71	1.13e-09	0.99419	1.4792
Q6IA86	Elongator complex protein 2	ELP2	>sp|Q6IA86-4|ELP2_HUMAN Isoform 4 of Elongator complex protein 2 OS=Homo sapiens GN=ELP2;>sp|Q6IA86-2|ELP2_HUMAN Isoform 2 of Elongator complex protein 2 OS=Homo sapiens GN=ELP2;>tr|E9PCX0|E9PCX0_HUMAN Elongation protein 2 homolog (S. cerevisiae) OS=Homo s	2	2	2.3	78.576	0.00047703	0.99334	1.4257
Q3ZCQ8	Mitochondrial import inner membrane translocase subunit TIM50	TIMM50	>sp|Q3ZCQ8|TIM50_HUMAN Mitochondrial import inner membrane translocase subunit TIM50 OS=Homo sapiens GN=TIMM50 PE=1 SV=2;>sp|Q3ZCQ8-2|TIM50_HUMAN Isoform 2 of Mitochondrial import inner membrane translocase subunit TIM50 OS=Homo sapiens GN=TIMM50;>tr|Q330K	5	5	17.3	39.646	1.15e-16	0.98951	1.212
P53007	Tricarboxylate transport protein, mitochondrial	SLC25A1	>sp|P53007|TXTP_HUMAN Tricarboxylate transport protein, mitochondrial OS=Homo sapiens GN=SLC25A1 PE=1 SV=2	7	7	23.2	34.012	3.64e-32	0.98936	0.94796
B4DJ81	NADH-ubiquinone oxidoreductase 75 kDa subunit, mitochondrial	NDUFS1	>tr|B4DJ81|B4DJ81_HUMAN Uncharacterized protein OS=Homo sapiens GN=NDUFS1 PE=2 SV=1;>tr|B4DPG1|B4DPG1_HUMAN Uncharacterized protein OS=Homo sapiens GN=NDUFS1 PE=2 SV=1;>tr|B4DUC1|B4DUC1_HUMAN Uncharacterized protein OS=Homo sapiens GN=NDUFS1 PE=2 SV=1;>tr|	9	9	23.1	66.921	5.65e-47	0.98529	1.9429
P31947	14-3-3 protein sigma	SFN	>sp|P31947-2|1433S_HUMAN Isoform 2 of 14-3-3 protein sigma OS=Homo sapiens GN=SFN;>sp|P31947|1433S_HUMAN 14-3-3 protein sigma OS=Homo sapiens GN=SFN PE=1 SV=1	6	2	23.6	24.336	5.17e-18	0.98504	3.035
Q9BXP5	Serrate RNA effector molecule homolog	SRRT	>sp|Q9BXP5-5|SRRT_HUMAN Isoform 5 of Serrate RNA effector molecule homolog OS=Homo sapiens GN=SRRT;>sp|Q9BXP5-4|SRRT_HUMAN Isoform 4 of Serrate RNA effector molecule homolog OS=Homo sapiens GN=SRRT;>sp|Q9BXP5-2|SRRT_HUMAN Isoform 2 of Serrate RNA effector	8	8	9.2	96.221	3.81e-33	0.98479	1.4444
O15067	Phosphoribosylformylglycinamidine synthase	PFAS	>sp|O15067|PUR4_HUMAN Phosphoribosylformylglycinamidine synthase OS=Homo sapiens GN=PFAS PE=1 SV=4	7	7	7	144.73	3.08e-14	0.98323	2.1531
P07942	Laminin subunit beta-1	LAMB1	>sp|P07942|LAMB1_HUMAN Laminin subunit beta-1 OS=Homo sapiens GN=LAMB1 PE=1 SV=2;>tr|G3XAI2|G3XAI2_HUMAN Laminin, beta 1 OS=Homo sapiens GN=LAMB1 PE=4 SV=1	6	6	3.6	198.04	2.4e-16	0.98232	1.6917
Q9BQG0	Myb-binding protein 1A	MYBBP1A	>sp|Q9BQG0|MBB1A_HUMAN Myb-binding protein 1A OS=Homo sapiens GN=MYBBP1A PE=1 SV=2;>sp|Q9BQG0-2|MBB1A_HUMAN Isoform 2 of Myb-binding protein 1A OS=Homo sapiens GN=MYBBP1A	9	9	6.9	148.85	9.93e-21	0.98117	1.0204
E9PH29	Thioredoxin-dependent peroxide reductase, mitochondrial	PRDX3	>tr|E9PH29|E9PH29_HUMAN Peroxiredoxin 3 OS=Homo sapiens GN=PRDX3 PE=4 SV=1;>sp|P30048|PRDX3_HUMAN Thioredoxin-dependent peroxide reductase, mitochondrial OS=Homo sapiens GN=PRDX3 PE=1 SV=3	7	7	33.2	25.838	1.06e-23	0.97979	3.1871
O00411	DNA-directed RNA polymerase, mitochondrial	POLRMT	>sp|O00411|RPOM_HUMAN DNA-directed RNA polymerase, mitochondrial OS=Homo sapiens GN=POLRMT PE=1 SV=2;>tr|E9PDE7|E9PDE7_HUMAN Uncharacterized protein OS=Homo sapiens GN=POLRMT PE=4 SV=2	2	2	1.5	138.62	1.02e-05	0.97745	1.1863
P30044	Peroxiredoxin-5, mitochondrial	PRDX5	>sp|P30044-2|PRDX5_HUMAN Isoform Cytoplasmic+peroxisomal of Peroxiredoxin-5, mitochondrial OS=Homo sapiens GN=PRDX5;>tr|A6NG06|A6NG06_HUMAN Peroxiredoxin 5 OS=Homo sapiens GN=PRDX5 PE=4 SV=1;>sp|P30044|PRDX5_HUMAN Peroxiredoxin-5, mitochondrial OS=Homo sap	3	3	22.8	17.031	1.04e-09	0.97659	1.9063
G3V3B0	Apoptotic chromatin condensation inducer in the nucleus	ACIN1	>tr|G3V3B0|G3V3B0_HUMAN Apoptotic chromatin condensation inducer 1 OS=Homo sapiens GN=ACIN1 PE=4 SV=1;>sp|Q9UKV3-3|ACINU_HUMAN Isoform 3 of Apoptotic chromatin condensation inducer in the nucleus OS=Homo sapiens GN=ACIN1;>sp|Q9UKV3-2|ACINU_HUMAN Isoform 2	3	3	4.8	67.494	3.48e-06	0.97606	1.1454
E9PEM5	Lipopolysaccharide-responsive and beige-like anchor protein	LRBA	>tr|E9PEM5|E9PEM5_HUMAN LPS-responsive vesicle-trafficking, beach and anchor-containing OS=Homo sapiens GN=LRBA PE=4 SV=1;>sp|P50851-2|LRBA_HUMAN Isoform 2 of Lipopolysaccharide-responsive and beige-like anchor protein OS=Homo sapiens GN=LRBA;>tr|F5H1X8|F5	5	5	2.1	286.97	3.6e-09	0.9738	2.4192
B7Z500	Putative RNA-binding protein Luc7-like 2;Putative RNA-binding protein Luc7-like 1	LUC7L2;LUC7L	>tr|B7Z500|B7Z500_HUMAN Uncharacterized protein OS=Homo sapiens GN=LUC7L2 PE=2 SV=1;>sp|Q9Y383-2|LC7L2_HUMAN Isoform 2 of Putative RNA-binding protein Luc7-like 2 OS=Homo sapiens GN=LUC7L2;>sp|Q9Y383|LC7L2_HUMAN Putative RNA-binding protein Luc7-like 2 OS=	2	2	4.9	46.228	8.22e-05	0.97379	0.95443
O75489	NADH dehydrogenase [ubiquinone] iron-sulfur protein 3, mitochondrial	NDUFS3	>sp|O75489|NDUS3_HUMAN NADH dehydrogenase [ubiquinone] iron-sulfur protein 3, mitochondrial OS=Homo sapiens GN=NDUFS3 PE=1 SV=1;>tr|B4DFM8|B4DFM8_HUMAN Uncharacterized protein OS=Homo sapiens GN=NDUFS3 PE=2 SV=1;>tr|E9PS48|E9PS48_HUMAN NADH dehydrogenase (	4	4	19.3	30.241	2.13e-14	0.97325	1.3024
A6NE29	Coatomer subunit epsilon	COPE	>tr|A6NE29|A6NE29_HUMAN Coatomer protein complex, subunit epsilon, isoform CRA_e OS=Homo sapiens GN=COPE PE=4 SV=1;>sp|O14579|COPE_HUMAN Coatomer subunit epsilon OS=Homo sapiens GN=COPE PE=1 SV=3;>tr|A6NKA3|A6NKA3_HUMAN Coatomer protein complex, subunit ep	3	3	19.9	28.772	4.25e-20	0.97196	2.0143
P84090	Enhancer of rudimentary homolog	ERH	>sp|P84090|ERH_HUMAN Enhancer of rudimentary homolog OS=Homo sapiens GN=ERH PE=1 SV=1;>tr|G3V279|G3V279_HUMAN Enhancer of rudimentary homolog (Drosophila) OS=Homo sapiens GN=ERH PE=4 SV=1	2	2	21.2	12.259	4.03e-58	0.97187	0.87229
P11387	DNA topoisomerase 1	TOP1	>sp|P11387|TOP1_HUMAN DNA topoisomerase 1 OS=Homo sapiens GN=TOP1 PE=1 SV=2	12	12	18.6	90.725	1.26e-34	0.97159	1.216
P55060	Exportin-2	CSE1L	>sp|P55060-3|XPO2_HUMAN Isoform 3 of Exportin-2 OS=Homo sapiens GN=CSE1L;>sp|P55060|XPO2_HUMAN Exportin-2 OS=Homo sapiens GN=CSE1L PE=1 SV=3;>tr|F8W904|F8W904_HUMAN CSE1 chromosome segregation 1-like (yeast) OS=Homo sapiens GN=CSE1L PE=4 SV=1;>tr|E7ENK9|E7	26	26	31.6	107.78	1.18e-267	0.97142	2.4805
Q9BVC6	Transmembrane protein 109	TMEM109	>sp|Q9BVC6|TM109_HUMAN Transmembrane protein 109 OS=Homo sapiens GN=TMEM109 PE=1 SV=1;>tr|E7ETZ3|E7ETZ3_HUMAN Transmembrane protein 109 OS=Homo sapiens GN=TMEM109 PE=4 SV=1	2	2	8.6	26.21	1.56e-05	0.97096	2.5798
P06703	Protein S100-A6	S100A6	>sp|P06703|S10A6_HUMAN Protein S100-A6 OS=Homo sapiens GN=S100A6 PE=1 SV=1	3	3	24.4	10.18	1.3e-06	0.97064	2.0017
E9PCY5	DNA topoisomerase 2;DNA topoisomerase 2-beta	TOP2B	>tr|E9PCY5|E9PCY5_HUMAN DNA topoisomerase 2 (Fragment) OS=Homo sapiens GN=TOP2B PE=3 SV=1;>sp|Q02880-2|TOP2B_HUMAN Isoform Beta-1 of DNA topoisomerase 2-beta OS=Homo sapiens GN=TOP2B;>sp|Q02880|TOP2B_HUMAN DNA topoisomerase 2-beta OS=Homo sapiens GN=TOP2B	8	4	7.5	130.48	1.21e-27	0.97009	1.1355
E9PHT6	Pantothenate kinase 4	PANK4	>tr|E9PHT6|E9PHT6_HUMAN Pantothenate kinase 4 OS=Homo sapiens GN=PANK4 PE=4 SV=1;>sp|Q9NVE7|PANK4_HUMAN Pantothenate kinase 4 OS=Homo sapiens GN=PANK4 PE=1 SV=1;>tr|H0YA26|H0YA26_HUMAN Pantothenate kinase 4 (Fragment) OS=Homo sapiens GN=PANK4 PE=4 SV=1	2	2	2.9	81.385	0.0024558	0.96976	0.81195
Q06265	Exosome complex component RRP45	EXOSC9	>sp|Q06265-3|EXOS9_HUMAN Isoform 3 of Exosome complex component RRP45 OS=Homo sapiens GN=EXOSC9;>sp|Q06265-4|EXOS9_HUMAN Isoform 4 of Exosome complex component RRP45 OS=Homo sapiens GN=EXOSC9;>tr|D6RIY6|D6RIY6_HUMAN Exosome component 9, isoform CRA_f OS=Ho	4	4	14.4	39.234	5.79e-17	0.96814	1.2652
O00422	Histone deacetylase complex subunit SAP18	SAP18	>sp|O00422|SAP18_HUMAN Histone deacetylase complex subunit SAP18 OS=Homo sapiens GN=SAP18 PE=1 SV=1	2	2	9.8	17.561	0.00060483	0.96782	1.3403
Q8IYS1	Peptidase M20 domain-containing protein 2	PM20D2	>sp|Q8IYS1|P20D2_HUMAN Peptidase M20 domain-containing protein 2 OS=Homo sapiens GN=PM20D2 PE=1 SV=2	2	2	5	47.776	0.00055171	0.96701	NaN
F5H6U8	Puromycin-sensitive aminopeptidase;Puromycin-sensitive aminopeptidase-like protein	NPEPPS;NPEPPSL1	>tr|F5H6U8|F5H6U8_HUMAN Uncharacterized protein OS=Homo sapiens GN=NPEPPS PE=4 SV=1;>tr|E9PLK3|E9PLK3_HUMAN Aminopeptidase puromycin-sensitive OS=Homo sapiens GN=NPEPPS PE=4 SV=1;>sp|P55786|PSA_HUMAN Puromycin-sensitive aminopeptidase OS=Homo sapiens GN=NP	10	10	14	85.111	2.58e-34	0.96697	2.7293
E7EMV2	Neurofilament medium polypeptide	NEFM	>tr|E7EMV2|E7EMV2_HUMAN Neurofilament, medium polypeptide OS=Homo sapiens GN=NEFM PE=3 SV=1;>tr|E7ESP9|E7ESP9_HUMAN Neurofilament, medium polypeptide OS=Homo sapiens GN=NEFM PE=3 SV=1;>sp|P07197|NFM_HUMAN Neurofilament medium polypeptide OS=Homo sapiens GN	2	1	2.7	78.881	3.55e-06	0.96661	0.4006
O60762	Dolichol-phosphate mannosyltransferase	DPM1	>sp|O60762|DPM1_HUMAN Dolichol-phosphate mannosyltransferase OS=Homo sapiens GN=DPM1 PE=1 SV=1;>tr|Q5QPK2|Q5QPK2_HUMAN Dolichyl-phosphate mannosyltransferase polypeptide 1, catalytic subunit OS=Homo sapiens GN=DPM1 PE=2 SV=1;>tr|H0Y368|H0Y368_HUMAN Dolichy	4	4	17.7	29.634	1.08e-22	0.96104	1.0261
F8WC15	Solute carrier family 2, facilitated glucose transporter member 1	SLC2A1	>tr|F8WC15|F8WC15_HUMAN Solute carrier family 2 (facilitated glucose transporter), member 1 OS=Homo sapiens GN=SLC2A1 PE=3 SV=1;>sp|P11166|GTR1_HUMAN Solute carrier family 2, facilitated glucose transporter member 1 OS=Homo sapiens GN=SLC2A1 PE=1 SV=2;>tr|	2	2	4.1	47.819	0.00045678	0.96019	1.3871
F8W914	Reticulon-4	RTN4	>tr|F8W914|F8W914_HUMAN Reticulon 4 OS=Homo sapiens GN=RTN4 PE=4 SV=1;>sp|Q9NQC3-2|RTN4_HUMAN Isoform 2 of Reticulon-4 OS=Homo sapiens GN=RTN4;>sp|Q9NQC3-5|RTN4_HUMAN Isoform 5 of Reticulon-4 OS=Homo sapiens GN=RTN4;>sp|Q9NQC3|RTN4_HUMAN Reticulon-4 OS=Hom	5	5	15.9	37.144	2.61e-20	0.96012	2.28
E9PD78	Ribonucleoside-diphosphate reductase;Ribonucleoside-diphosphate reductase large subunit	RRM1	>tr|E9PD78|E9PD78_HUMAN Ribonucleoside-diphosphate reductase OS=Homo sapiens GN=RRM1 PE=3 SV=2;>sp|P23921|RIR1_HUMAN Ribonucleoside-diphosphate reductase large subunit OS=Homo sapiens GN=RRM1 PE=1 SV=1;>tr|F5H861|F5H861_HUMAN Ribonucleotide reductase M1 OS	4	4	5.2	79.219	6.01e-09	0.95974	1.4681
Q92538	Golgi-specific brefeldin A-resistance guanine nucleotide exchange factor 1	GBF1	>sp|Q92538|GBF1_HUMAN Golgi-specific brefeldin A-resistance guanine nucleotide exchange factor 1 OS=Homo sapiens GN=GBF1 PE=1 SV=2	3	3	2.3	206.44	3.73e-08	0.95968	NaN
P50552	Vasodilator-stimulated phosphoprotein	VASP	>sp|P50552|VASP_HUMAN Vasodilator-stimulated phosphoprotein OS=Homo sapiens GN=VASP PE=1 SV=3	3	3	8.9	39.829	2.47e-08	0.95877	2.0806
Q9NZ01	Trans-2,3-enoyl-CoA reductase	TECR	>sp|Q9NZ01|TECR_HUMAN Trans-2,3-enoyl-CoA reductase OS=Homo sapiens GN=TECR PE=1 SV=1;>tr|B3KSQ1|B3KSQ1_HUMAN Uncharacterized protein OS=Homo sapiens GN=TECR PE=2 SV=1;>sp|Q9NZ01-2|TECR_HUMAN Isoform 2 of Trans-2,3-enoyl-CoA reductase OS=Homo sapiens GN=TE	6	6	18.2	36.034	4.35e-24	0.95723	0.83611
P14625	Endoplasmin	HSP90B1	>sp|P14625|ENPL_HUMAN Endoplasmin OS=Homo sapiens GN=HSP90B1 PE=1 SV=1;>tr|E9PEX3|E9PEX3_HUMAN Heat shock protein 90kDa beta (Grp94), member 1 OS=Homo sapiens GN=HSP90B1 PE=4 SV=1	27	25	40.7	92.468	3.45e-224	0.9571	3.7703
Q15024	Exosome complex component RRP42	EXOSC7	>sp|Q15024|EXOS7_HUMAN Exosome complex component RRP42 OS=Homo sapiens GN=EXOSC7 PE=1 SV=3	3	3	9.6	31.821	1.16e-06	0.95559	0.86187
Q02978	Mitochondrial 2-oxoglutarate/malate carrier protein	SLC25A11	>sp|Q02978|M2OM_HUMAN Mitochondrial 2-oxoglutarate/malate carrier protein OS=Homo sapiens GN=SLC25A11 PE=1 SV=3;>tr|F5GY65|F5GY65_HUMAN Solute carrier family 25 (mitochondrial carrier; oxoglutarate carrier), member 11 OS=Homo sapiens GN=SLC25A11 PE=3 SV=1	8	8	37.3	34.061	1.42e-41	0.95463	1.176
P52294	Importin subunit alpha-1;Importin subunit alpha-6	KPNA1;KPNA5	>sp|P52294|IMA1_HUMAN Importin subunit alpha-1 OS=Homo sapiens GN=KPNA1 PE=1 SV=3;>tr|H0Y3K0|H0Y3K0_HUMAN Karyopherin alpha 5 (importin alpha 6) (Fragment) OS=Homo sapiens GN=KPNA5 PE=4 SV=1;>tr|C9J352|C9J352_HUMAN Karyopherin alpha 1 (importin alpha 5) (F	2	1	4.6	60.221	1.13e-14	0.95333	1.7714
Q15021	Condensin complex subunit 1	NCAPD2	>sp|Q15021|CND1_HUMAN Condensin complex subunit 1 OS=Homo sapiens GN=NCAPD2 PE=1 SV=3;>tr|F5GZJ1|F5GZJ1_HUMAN Condensin complex subunit 1 OS=Homo sapiens GN=NCAPD2 PE=3 SV=1;>tr|E7EN77|E7EN77_HUMAN Non-SMC condensin I complex, subunit D2 (Fragment) OS=Homo	9	9	7.2	157.18	3.77e-19	0.95326	2.1991
P51659	Peroxisomal multifunctional enzyme type 2;(3R)-hydroxyacyl-CoA dehydrogenase;Enoyl-CoA hydratase 2	HSD17B4	>sp|P51659|DHB4_HUMAN Peroxisomal multifunctional enzyme type 2 OS=Homo sapiens GN=HSD17B4 PE=1 SV=3;>tr|E7ER27|E7ER27_HUMAN Hydroxysteroid (17-beta) dehydrogenase 4 OS=Homo sapiens GN=HSD17B4 PE=3 SV=3;>tr|E7EWE5|E7EWE5_HUMAN Hydroxysteroid (17-beta) dehy	10	10	17.8	79.685	3.54e-33	0.95279	2.2106
P08574	Cytochrome c1, heme protein, mitochondrial	CYC1	>sp|P08574|CY1_HUMAN Cytochrome c1, heme protein, mitochondrial OS=Homo sapiens GN=CYC1 PE=1 SV=3	2	2	11.1	35.422	3.53e-06	0.95251	2.1695
Q9Y266	Nuclear migration protein nudC	NUDC	>sp|Q9Y266|NUDC_HUMAN Nuclear migration protein nudC OS=Homo sapiens GN=NUDC PE=1 SV=1	8	8	26.9	38.242	1.32e-18	0.95221	2.09
P27824	Calnexin	CANX	>sp|P27824|CALX_HUMAN Calnexin OS=Homo sapiens GN=CANX PE=1 SV=2;>tr|B4E2T8|B4E2T8_HUMAN Calnexin OS=Homo sapiens GN=CANX PE=2 SV=1;>tr|F5H856|F5H856_HUMAN Calnexin OS=Homo sapiens GN=CANX PE=3 SV=1	17	17	29.9	67.567	2.38e-85	0.95078	3.1378
E9PBB0	PERQ amino acid-rich with GYF domain-containing protein 2	GIGYF2	>tr|E9PBB0|E9PBB0_HUMAN GRB10-interacting GYF protein 2 OS=Homo sapiens GN=GIGYF2 PE=4 SV=1;>sp|Q6Y7W6|PERQ2_HUMAN PERQ amino acid-rich with GYF domain-containing protein 2 OS=Homo sapiens GN=GIGYF2 PE=1 SV=1;>tr|A6H8W4|A6H8W4_HUMAN GIGYF2 protein OS=Homo	5	5	4.4	149.48	8.31e-19	0.94966	1.3091
P35613	Basigin	BSG	>sp|P35613-2|BASI_HUMAN Isoform 2 of Basigin OS=Homo sapiens GN=BSG;>sp|P35613|BASI_HUMAN Basigin OS=Homo sapiens GN=BSG PE=1 SV=2;>tr|D3YLG5|D3YLG5_HUMAN Basigin (Ok blood group), isoform CRA_b OS=Homo sapiens GN=BSG PE=2 SV=1;>tr|A6NJW1|A6NJW1_HUMAN Basi	6	6	27.1	29.221	1.47e-51	0.94963	3.4496
O14735	CDP-diacylglycerol--inositol 3-phosphatidyltransferase	CDIPT	>sp|O14735|CDIPT_HUMAN CDP-diacylglycerol--inositol 3-phosphatidyltransferase OS=Homo sapiens GN=CDIPT PE=1 SV=1	2	2	9.9	23.539	1.62e-05	0.94728	0.49827
Q8IWX8	Calcium homeostasis endoplasmic reticulum protein	CHERP	>sp|Q8IWX8|CHERP_HUMAN Calcium homeostasis endoplasmic reticulum protein OS=Homo sapiens GN=CHERP PE=1 SV=3	10	10	11.6	103.7	5.17e-36	0.94727	1.0666
Q5JVZ8	Engulfment and cell motility protein 2;Engulfment and cell motility protein 1	ELMO2;ELMO1	>tr|Q5JVZ8|Q5JVZ8_HUMAN Engulfment and cell motility 2 (Fragment) OS=Homo sapiens GN=ELMO2 PE=2 SV=1;>tr|Q5JVZ4|Q5JVZ4_HUMAN Engulfment and cell motility 2 (Fragment) OS=Homo sapiens GN=ELMO2 PE=2 SV=1;>tr|E9PBG2|E9PBG2_HUMAN Uncharacterized protein OS=Hom	2	2	6	30.733	0.00063762	0.94688	2.2833
P30041	Peroxiredoxin-6	PRDX6	>sp|P30041|PRDX6_HUMAN Peroxiredoxin-6 OS=Homo sapiens GN=PRDX6 PE=1 SV=3	11	11	55.4	25.035	8.64e-55	0.94681	2.2132
P09234	U1 small nuclear ribonucleoprotein C	SNRPC	>sp|P09234|RU1C_HUMAN U1 small nuclear ribonucleoprotein C OS=Homo sapiens GN=SNRPC PE=1 SV=1;>tr|Q5TAL2|Q5TAL2_HUMAN Small nuclear ribonucleoprotein polypeptide C OS=Homo sapiens GN=SNRPC PE=2 SV=1	2	2	13.2	17.394	7.65e-08	0.94642	1.4735
O15294	UDP-N-acetylglucosamine--peptide N-acetylglucosaminyltransferase 110 kDa subunit	OGT	>sp|O15294-4|OGT1_HUMAN Isoform 4 of UDP-N-acetylglucosamine--peptide N-acetylglucosaminyltransferase 110 kDa subunit OS=Homo sapiens GN=OGT;>sp|O15294-2|OGT1_HUMAN Isoform 2 of UDP-N-acetylglucosamine--peptide N-acetylglucosaminyltransferase 110 kDa subun	3	3	4.5	74.536	7.87e-08	0.9464	1.2965
P63241	Eukaryotic translation initiation factor 5A-1;Eukaryotic translation initiation factor 5A-2;Eukaryotic translation initiation factor 5A-1-like	EIF5A;EIF5A2;EIF5AL1	>sp|P63241|IF5A1_HUMAN Eukaryotic translation initiation factor 5A-1 OS=Homo sapiens GN=EIF5A PE=1 SV=2;>sp|P63241-2|IF5A1_HUMAN Isoform 2 of Eukaryotic translation initiation factor 5A-1 OS=Homo sapiens GN=EIF5A;>tr|F8WCJ1|F8WCJ1_HUMAN Eukaryotic translat	4	4	20.8	16.832	1.5e-15	0.94633	3.3383
P49588	Alanine--tRNA ligase, cytoplasmic	AARS	>sp|P49588|SYAC_HUMAN Alanine--tRNA ligase, cytoplasmic OS=Homo sapiens GN=AARS PE=1 SV=2;>tr|E7ETK8|E7ETK8_HUMAN Uncharacterized protein OS=Homo sapiens GN=AARS PE=3 SV=1	10	10	10.7	106.81	4.48e-22	0.94515	3.244
P53985	Monocarboxylate transporter 1	SLC16A1	>sp|P53985|MOT1_HUMAN Monocarboxylate transporter 1 OS=Homo sapiens GN=SLC16A1 PE=1 SV=3;>tr|Q5T8R3|Q5T8R3_HUMAN Solute carrier family 16, member 1 (Monocarboxylic acid transporter 1) (Fragment) OS=Homo sapiens GN=SLC16A1 PE=2 SV=1;>tr|Q49A45|Q49A45_HUMAN	3	3	7.8	53.944	6.5e-16	0.94494	1.1211
P22392	Nucleoside diphosphate kinase;Nucleoside diphosphate kinase B	NME1-NME2;NME1;NME2	>sp|P22392-2|NDKB_HUMAN Isoform 3 of Nucleoside diphosphate kinase B OS=Homo sapiens GN=NME2;>tr|Q32Q12|Q32Q12_HUMAN Nucleoside diphosphate kinase OS=Homo sapiens GN=NME1-NME2 PE=2 SV=1;>tr|E7ERL0|E7ERL0_HUMAN Non-metastatic cells 1, protein (NM23A)-expres	9	3	49.1	30.137	9.99e-36	0.94464	3.6872
Q8WXX5	DnaJ homolog subfamily C member 9	DNAJC9	>sp|Q8WXX5|DNJC9_HUMAN DnaJ homolog subfamily C member 9 OS=Homo sapiens GN=DNAJC9 PE=1 SV=1	3	3	15.4	29.909	1.97e-09	0.94405	1.0084
E7ETA0	Nuclease-sensitive element-binding protein 1	YBX1	>tr|E7ETA0|E7ETA0_HUMAN Y box-binding protein 1 OS=Homo sapiens GN=YBX1 PE=4 SV=1;>sp|P67809|YBOX1_HUMAN Nuclease-sensitive element-binding protein 1 OS=Homo sapiens GN=YBX1 PE=1 SV=3;>tr|H0Y449|H0Y449_HUMAN Y box-binding protein 1 (Fragment) OS=Homo sapie	5	2	26.1	34.028	8.86e-51	0.94303	1.2899
P12236	ADP/ATP translocase 3	SLC25A6	>sp|P12236|ADT3_HUMAN ADP/ATP translocase 3 OS=Homo sapiens GN=SLC25A6 PE=1 SV=4	17	4	54	32.866	4.55e-156	0.94289	0.90007
Q9UBS4	DnaJ homolog subfamily B member 11	DNAJB11	>sp|Q9UBS4|DJB11_HUMAN DnaJ homolog subfamily B member 11 OS=Homo sapiens GN=DNAJB11 PE=1 SV=1	5	5	12.3	40.513	1.14e-16	0.94174	1.3799
Q13490	Baculoviral IAP repeat-containing protein 2	BIRC2	>sp|Q13490|BIRC2_HUMAN Baculoviral IAP repeat-containing protein 2 OS=Homo sapiens GN=BIRC2 PE=1 SV=2;>tr|F5GYF2|F5GYF2_HUMAN Baculoviral IAP repeat-containing 2 OS=Homo sapiens GN=BIRC2 PE=4 SV=1;>tr|B4E026|B4E026_HUMAN Baculoviral IAP repeat containing 2	25	1	46.3	69.899	6.25e-194	0.94166	1.3571
P30049	ATP synthase subunit delta, mitochondrial	ATP5D	>sp|P30049|ATPD_HUMAN ATP synthase subunit delta, mitochondrial OS=Homo sapiens GN=ATP5D PE=1 SV=2	2	2	13.7	17.49	1.04e-08	0.94043	2.6322
G3XAN4	Translocating chain-associated membrane protein 1	TRAM1	>tr|G3XAN4|G3XAN4_HUMAN Translocation associated membrane protein 1 OS=Homo sapiens GN=TRAM1 PE=4 SV=1;>tr|B4E0K2|B4E0K2_HUMAN Translocation associated membrane protein 1 OS=Homo sapiens GN=TRAM1 PE=2 SV=1;>sp|Q15629|TRAM1_HUMAN Translocating chain-associa	2	2	8.7	33.435	6.71e-05	0.93939	1.1739
B4E318	BRCA2 and CDKN1A-interacting protein	BCCIP	>tr|B4E318|B4E318_HUMAN Uncharacterized protein OS=Homo sapiens GN=BCCIP PE=2 SV=1;>sp|Q9P287-4|BCCIP_HUMAN Isoform 4 of BRCA2 and CDKN1A-interacting protein OS=Homo sapiens GN=BCCIP;>sp|Q9P287-3|BCCIP_HUMAN Isoform 3 of BRCA2 and CDKN1A-interacting protei	3	3	17.6	29.797	6.36e-11	0.93928	1.9752
P68133	Actin, alpha skeletal muscle;Actin, alpha cardiac muscle 1;Actin, gamma-enteric smooth muscle;Actin, aortic smooth muscle	ACTA1;ACTC1;ACTG2;ACTA2	>sp|P68133|ACTS_HUMAN Actin, alpha skeletal muscle OS=Homo sapiens GN=ACTA1 PE=1 SV=1;>sp|P68032|ACTC_HUMAN Actin, alpha cardiac muscle 1 OS=Homo sapiens GN=ACTC1 PE=1 SV=1;>tr|Q5T8M8|Q5T8M8_HUMAN Actin, alpha 1, skeletal muscle OS=Homo sapiens GN=ACTA1 PE	15	1	31.8	42.051	1.25e-114	0.93899	3.5016
Q9UHB7	AF4/FMR2 family member 4	AFF4	>sp|Q9UHB7|AFF4_HUMAN AF4/FMR2 family member 4 OS=Homo sapiens GN=AFF4 PE=1 SV=1;>sp|Q9UHB7-2|AFF4_HUMAN Isoform 2 of AF4/FMR2 family member 4 OS=Homo sapiens GN=AFF4	3	3	3.4	127.46	3.83e-09	0.93844	0.94468
Q5JYR6	Dolichyl-diphosphooligosaccharide--protein glycosyltransferase subunit 2	RPN2	>tr|Q5JYR6|Q5JYR6_HUMAN Ribophorin II OS=Homo sapiens GN=RPN2 PE=2 SV=1;>sp|P04844|RPN2_HUMAN Dolichyl-diphosphooligosaccharide--protein glycosyltransferase subunit 2 OS=Homo sapiens GN=RPN2 PE=1 SV=3;>tr|A6NKT1|A6NKT1_HUMAN Uncharacterized protein OS=Homo	12	12	29.8	67.723	2.83e-252	0.9382	2.1862
Q9Y224	UPF0568 protein C14orf166	C14orf166	>sp|Q9Y224|CN166_HUMAN UPF0568 protein C14orf166 OS=Homo sapiens GN=C14orf166 PE=1 SV=1;>tr|G3V4C6|G3V4C6_HUMAN Chromosome 14 open reading frame 166 OS=Homo sapiens GN=C14orf166 PE=4 SV=1;>tr|H0YJB9|H0YJB9_HUMAN Chromosome 14 open reading frame 166 (Fragme	6	6	29.1	28.068	1.95e-20	0.93766	1.7996
H0Y612	E3 ubiquitin-protein ligase TRIM33	TRIM33	>tr|H0Y612|H0Y612_HUMAN Tripartite motif-containing 33 (Fragment) OS=Homo sapiens GN=TRIM33 PE=4 SV=1;>sp|Q9UPN9-2|TRI33_HUMAN Isoform Beta of E3 ubiquitin-protein ligase TRIM33 OS=Homo sapiens GN=TRIM33;>sp|Q9UPN9|TRI33_HUMAN E3 ubiquitin-protein ligase T	3	3	3.9	98.891	2.78e-10	0.93763	NaN
F5GXV8	RNA-binding protein 7	RBM7	>tr|F5GXV8|F5GXV8_HUMAN RNA-binding motif protein 7 OS=Homo sapiens GN=RBM7 PE=4 SV=1;>tr|F5GY08|F5GY08_HUMAN RNA-binding motif protein 7 OS=Homo sapiens GN=RBM7 PE=4 SV=1;>sp|Q9Y580|RBM7_HUMAN RNA-binding protein 7 OS=Homo sapiens GN=RBM7 PE=1 SV=1;>tr|F5	2	2	15.4	16.496	2.7e-06	0.93757	0.86395
Q92616	Translational activator GCN1	GCN1L1	>sp|Q92616|GCN1L_HUMAN Translational activator GCN1 OS=Homo sapiens GN=GCN1L1 PE=1 SV=6	65	65	28.4	292.75	7.13e-285	0.93739	1.7969
P25705	ATP synthase subunit alpha, mitochondrial;ATP synthase subunit alpha	ATP5A1	>sp|P25705|ATPA_HUMAN ATP synthase subunit alpha, mitochondrial OS=Homo sapiens GN=ATP5A1 PE=1 SV=1;>tr|A8K092|A8K092_HUMAN ATP synthase subunit alpha OS=Homo sapiens GN=ATP5A1 PE=2 SV=1	24	24	51	59.75	9.65e-265	0.93704	2.6453
Q3ZCM7	Tubulin beta-8 chain	TUBB8;RP11-631M21.2	>sp|Q3ZCM7|TBB8_HUMAN Tubulin beta-8 chain OS=Homo sapiens GN=TUBB8 PE=1 SV=2;>tr|F5H0I4|F5H0I4_HUMAN Uncharacterized protein OS=Homo sapiens PE=3 SV=1;>tr|C9JAA5|C9JAA5_HUMAN Uncharacterized protein OS=Homo sapiens PE=3 SV=1;>tr|Q5SQY0|Q5SQY0_HUMAN Novel	10	1	24.3	49.775	1.38e-154	0.93685	1.4507
P14618	Pyruvate kinase isozymes M1/M2;Pyruvate kinase	PKM	>sp|P14618|KPYM_HUMAN Pyruvate kinase isozymes M1/M2 OS=Homo sapiens GN=PKM2 PE=1 SV=4;>tr|B4DUU6|B4DUU6_HUMAN Pyruvate kinase OS=Homo sapiens GN=PKM2 PE=2 SV=1;>sp|P14618-2|KPYM_HUMAN Isoform M1 of Pyruvate kinase isozymes M1/M2 OS=Homo sapiens GN=PKM2;>t	37	37	67	57.936	1.27e-291	0.93619	4.7847
P06730	Eukaryotic translation initiation factor 4E	EIF4E	>sp|P06730|IF4E_HUMAN Eukaryotic translation initiation factor 4E OS=Homo sapiens GN=EIF4E PE=1 SV=2;>tr|B7Z6V1|B7Z6V1_HUMAN Eukaryotic translation initiation factor 4E OS=Homo sapiens GN=EIF4E PE=2 SV=1;>tr|D6RBW1|D6RBW1_HUMAN Eukaryotic translation initi	3	3	11.5	25.097	2.08e-06	0.93549	1.1015
Q9HD20	Probable cation-transporting ATPase 13A1	ATP13A1	>sp|Q9HD20-2|AT131_HUMAN Isoform B of Probable cation-transporting ATPase 13A1 OS=Homo sapiens GN=ATP13A1;>sp|Q9HD20|AT131_HUMAN Probable cation-transporting ATPase 13A1 OS=Homo sapiens GN=ATP13A1 PE=1 SV=2	2	2	1.5	121.11	0.00075083	0.93463	NaN
E9PI88	GDP-mannose 4,6 dehydratase	GMDS	>tr|E9PI88|E9PI88_HUMAN GDP-mannose 4,6-dehydratase OS=Homo sapiens GN=GMDS PE=4 SV=1;>sp|O60547|GMDS_HUMAN GDP-mannose 4,6 dehydratase OS=Homo sapiens GN=GMDS PE=1 SV=1	8	8	22.8	39.053	2.08e-18	0.93444	1.0278
Q9NZT1	Calmodulin-like protein 5	CALML5	>sp|Q9NZT1|CALL5_HUMAN Calmodulin-like protein 5 OS=Homo sapiens GN=CALML5 PE=1 SV=2	2	2	15.1	15.892	6.32e-06	0.93301	NaN
B4DL80	Cell division cycle protein 27 homolog	CDC27	>tr|B4DL80|B4DL80_HUMAN Cell division cycle 27 homolog (S. cerevisiae) OS=Homo sapiens GN=CDC27 PE=2 SV=1;>tr|G5EA36|G5EA36_HUMAN Cell division cycle 27 homolog (S. cerevisiae) OS=Homo sapiens GN=CDC27 PE=4 SV=1;>sp|P30260|CDC27_HUMAN Cell division cycle p	2	2	2.4	84.887	0.00029777	0.93208	NaN
P04350	Tubulin beta-4A chain	TUBB4A;TUBB4	>sp|P04350|TBB4A_HUMAN Tubulin beta-4A chain OS=Homo sapiens GN=TUBB4A PE=1 SV=2;>tr|B4DJ43|B4DJ43_HUMAN Tubulin, beta 4A class IVa OS=Homo sapiens GN=TUBB4 PE=2 SV=1;>tr|B4DFH6|B4DFH6_HUMAN Uncharacterized protein OS=Homo sapiens GN=TUBB4 PE=2 SV=1	23	2	62.6	49.585	0	0.9318	1.5252
O15479	Melanoma-associated antigen B2	MAGEB2	>sp|O15479|MAGB2_HUMAN Melanoma-associated antigen B2 OS=Homo sapiens GN=MAGEB2 PE=1 SV=3	6	6	16	35.277	1.41e-35	0.93158	1.4508
F5GWD7	RNA polymerase-associated protein LEO1	LEO1	>tr|F5GWD7|F5GWD7_HUMAN Leo1, Paf1/RNA polymerase II complex component, homolog (S. cerevisiae) OS=Homo sapiens GN=LEO1 PE=4 SV=1;>sp|Q8WVC0|LEO1_HUMAN RNA polymerase-associated protein LEO1 OS=Homo sapiens GN=LEO1 PE=1 SV=1;>sp|Q8WVC0-2|LEO1_HUMAN Isoform	4	4	6.5	72.813	9.36e-07	0.93075	1.2634
B8ZZU8	Transcription elongation factor B polypeptide 2	TCEB2	>tr|B8ZZU8|B8ZZU8_HUMAN Transcription elongation factor B (SIII), polypeptide 2 (18kDa, elongin B) OS=Homo sapiens GN=TCEB2 PE=4 SV=1;>sp|Q15370|ELOB_HUMAN Transcription elongation factor B polypeptide 2 OS=Homo sapiens GN=TCEB2 PE=1 SV=1;>tr|B7WPD3|B7WPD3	2	2	17.7	12.527	4.63e-06	0.92653	1.8201
Q9BS26	Endoplasmic reticulum resident protein 44	ERP44	>sp|Q9BS26|ERP44_HUMAN Endoplasmic reticulum resident protein 44 OS=Homo sapiens GN=ERP44 PE=1 SV=1	9	9	24.9	46.971	2.65e-47	0.92629	1.0118
P04843	Dolichyl-diphosphooligosaccharide--protein glycosyltransferase subunit 1	RPN1	>sp|P04843|RPN1_HUMAN Dolichyl-diphosphooligosaccharide--protein glycosyltransferase subunit 1 OS=Homo sapiens GN=RPN1 PE=1 SV=1;>tr|F5H6I5|F5H6I5_HUMAN Ribophorin I OS=Homo sapiens GN=RPN1 PE=4 SV=1;>tr|B7Z4L4|B7Z4L4_HUMAN Uncharacterized protein OS=Homo	24	24	50.9	68.569	2.22e-162	0.92578	2.4107
Q9NP92	28S ribosomal protein S30, mitochondrial	MRPS30	>sp|Q9NP92|RT30_HUMAN 28S ribosomal protein S30, mitochondrial OS=Homo sapiens GN=MRPS30 PE=1 SV=2	2	2	4.3	50.364	2.5e-05	0.92567	NaN
P18827	Syndecan-1	SDC1	>sp|P18827|SDC1_HUMAN Syndecan-1 OS=Homo sapiens GN=SDC1 PE=1 SV=3	3	3	11.9	32.461	3.87e-15	0.92492	1.018
O14646	Chromodomain-helicase-DNA-binding protein 1	CHD1	>sp|O14646-2|CHD1_HUMAN Isoform 2 of Chromodomain-helicase-DNA-binding protein 1 OS=Homo sapiens GN=CHD1;>sp|O14646|CHD1_HUMAN Chromodomain-helicase-DNA-binding protein 1 OS=Homo sapiens GN=CHD1 PE=1 SV=2	44	43	28.6	196.59	2.6e-200	0.92065	0.89911
Q9BUF5	Tubulin beta-6 chain	TUBB6	>sp|Q9BUF5|TBB6_HUMAN Tubulin beta-6 chain OS=Homo sapiens GN=TUBB6 PE=1 SV=1;>tr|B4DP54|B4DP54_HUMAN Tubulin, beta 6 class V OS=Homo sapiens GN=TUBB6 PE=2 SV=1;>tr|B3KS31|B3KS31_HUMAN Tubulin, beta 6 class V OS=Homo sapiens GN=TUBB6 PE=2 SV=1	17	6	44.4	49.857	4.7e-182	0.91745	1.3228
F8WAK8	Cohesin subunit SA-2;Cohesin subunit SA-1	STAG2;DKFZp781D1416;STAG1	>tr|F8WAK8|F8WAK8_HUMAN Stromal antigen 2 OS=Homo sapiens GN=STAG2 PE=4 SV=1;>sp|Q8N3U4|STAG2_HUMAN Cohesin subunit SA-2 OS=Homo sapiens GN=STAG2 PE=1 SV=3;>sp|Q8N3U4-2|STAG2_HUMAN Isoform 2 of Cohesin subunit SA-2 OS=Homo sapiens GN=STAG2;>tr|B1AMT4|B1AMT	2	2	1.5	134.07	0.00020575	0.91665	2.3518
G3V1R7	Very long-chain acyl-CoA synthetase	SLC27A2	>tr|G3V1R7|G3V1R7_HUMAN Solute carrier family 27 (Fatty acid transporter), member 2, isoform CRA_b OS=Homo sapiens GN=SLC27A2 PE=4 SV=1;>tr|Q6PF09|Q6PF09_HUMAN SLC27A2 protein OS=Homo sapiens GN=SLC27A2 PE=2 SV=1;>sp|O14975|S27A2_HUMAN Very long-chain acyl	2	2	6.5	44.001	3.32e-07	0.91636	1.9341
Q6P1L8	39S ribosomal protein L14, mitochondrial	MRPL14	>sp|Q6P1L8|RM14_HUMAN 39S ribosomal protein L14, mitochondrial OS=Homo sapiens GN=MRPL14 PE=1 SV=1	2	2	20	15.947	8.93e-10	0.91621	NaN
Q9NZM1	Myoferlin	MYOF	>sp|Q9NZM1-6|MYOF_HUMAN Isoform 6 of Myoferlin OS=Homo sapiens GN=MYOF;>sp|Q9NZM1|MYOF_HUMAN Myoferlin OS=Homo sapiens GN=MYOF PE=1 SV=1;>tr|F8W8J4|F8W8J4_HUMAN Myoferlin OS=Homo sapiens GN=MYOF PE=4 SV=1;>sp|Q9NZM1-3|MYOF_HUMAN Isoform 3 of Myoferlin OS=H	66	66	37	233.47	0	0.91491	2.1497
Q13263	Transcription intermediary factor 1-beta	TRIM28	>sp|Q13263-2|TIF1B_HUMAN Isoform 2 of Transcription intermediary factor 1-beta OS=Homo sapiens GN=TRIM28;>sp|Q13263|TIF1B_HUMAN Transcription intermediary factor 1-beta OS=Homo sapiens GN=TRIM28 PE=1 SV=5	17	17	25	79.473	8.3e-184	0.91217	1.7372
P23246	Splicing factor, proline- and glutamine-rich	SFPQ	>sp|P23246|SFPQ_HUMAN Splicing factor, proline- and glutamine-rich OS=Homo sapiens GN=SFPQ PE=1 SV=2;>sp|P23246-2|SFPQ_HUMAN Isoform Short of Splicing factor, proline- and glutamine-rich OS=Homo sapiens GN=SFPQ	22	21	33.1	76.149	8.44e-151	0.9114	0.86671
Q15637	Splicing factor 1	SF1	>sp|Q15637-4|SF01_HUMAN Isoform 4 of Splicing factor 1 OS=Homo sapiens GN=SF1;>sp|Q15637-6|SF01_HUMAN Isoform 6 of Splicing factor 1 OS=Homo sapiens GN=SF1;>sp|Q15637-3|SF01_HUMAN Isoform 3 of Splicing factor 1 OS=Homo sapiens GN=SF1;>sp|Q15637-2|SF01_HUMA	4	4	9.1	59.711	3.12e-19	0.91122	1.6432
Q0VDF9	Heat shock 70 kDa protein 14	HSPA14	>sp|Q0VDF9|HSP7E_HUMAN Heat shock 70 kDa protein 14 OS=Homo sapiens GN=HSPA14 PE=1 SV=1	4	4	8.6	54.794	4.37e-11	0.90806	1.6304
E9PK09	Bcl-2-associated transcription factor 1	BCLAF1	>tr|E9PK09|E9PK09_HUMAN BCL2-associated transcription factor 1 (Fragment) OS=Homo sapiens GN=BCLAF1 PE=4 SV=1;>tr|E9PQN2|E9PQN2_HUMAN BCL2-associated transcription factor 1 OS=Homo sapiens GN=BCLAF1 PE=4 SV=1;>tr|E9PKI6|E9PKI6_HUMAN Uncharacterized protein	20	20	23.6	83.231	4.14e-66	0.90551	0.97099
P19784	Casein kinase II subunit alpha	CSNK2A2	>sp|P19784|CSK22_HUMAN Casein kinase II subunit alpha OS=Homo sapiens GN=CSNK2A2 PE=1 SV=1	3	3	13.4	41.213	2.17e-09	0.90549	0.99038
E9PF74	Mitochondrial thiamine pyrophosphate carrier	SLC25A19	>tr|E9PF74|E9PF74_HUMAN Solute carrier family 25 (mitochondrial thiamine pyrophosphate carrier), member 19 OS=Homo sapiens GN=SLC25A19 PE=3 SV=1;>sp|Q9HC21|TPC_HUMAN Mitochondrial thiamine pyrophosphate carrier OS=Homo sapiens GN=SLC25A19 PE=1 SV=1	2	2	6.5	29.217	0.00085697	0.90463	0.83586
Q9BTT9	Glycogen [starch] synthase, muscle	GYS1	>tr|Q9BTT9|Q9BTT9_HUMAN GYS1 protein OS=Homo sapiens GN=GYS1 PE=2 SV=1;>sp|P13807|GYS1_HUMAN Glycogen [starch] synthase, muscle OS=Homo sapiens GN=GYS1 PE=1 SV=2;>tr|B7Z806|B7Z806_HUMAN Uncharacterized protein OS=Homo sapiens GN=GYS1 PE=2 SV=1;>tr|F5H1N8|F	8	8	12.2	76.482	4.8e-25	0.90358	1.3656
B4DLN1		SLC25A10	>tr|B4DLN1|B4DLN1_HUMAN Solute carrier family 25 (mitochondrial carrier; dicarboxylate transporter), member 10 OS=Homo sapiens GN=SLC25A10 PE=2 SV=1;>tr|B4E1E9|B4E1E9_HUMAN Solute carrier family 25 (mitochondrial carrier; dicarboxylate transporter), member	9	3	24.2	48.099	5.64e-58	0.90162	1.3169
P54886	Delta-1-pyrroline-5-carboxylate synthase;Glutamate 5-kinase;Gamma-glutamyl phosphate reductase	ALDH18A1	>sp|P54886-2|P5CS_HUMAN Isoform Short of Delta-1-pyrroline-5-carboxylate synthase OS=Homo sapiens GN=ALDH18A1;>sp|P54886|P5CS_HUMAN Delta-1-pyrroline-5-carboxylate synthase OS=Homo sapiens GN=ALDH18A1 PE=1 SV=2	9	9	12.5	87.088	5.12e-31	0.90125	1.4044
B3KQT9	Protein disulfide-isomerase A3	PDIA3	>tr|B3KQT9|B3KQT9_HUMAN Protein disulfide isomerase family A, member 3 OS=Homo sapiens GN=PDIA3 PE=2 SV=1;>tr|G5EA52|G5EA52_HUMAN Protein disulfide isomerase family A, member 3 OS=Homo sapiens GN=PDIA3 PE=3 SV=1;>sp|P30101|PDIA3_HUMAN Protein disulfide-iso	21	21	53.1	54.102	3.09e-223	0.90088	2.4587
P05556	Integrin beta-1	ITGB1	>sp|P05556|ITB1_HUMAN Integrin beta-1 OS=Homo sapiens GN=ITGB1 PE=1 SV=2;>sp|P05556-2|ITB1_HUMAN Isoform Beta-1B of Integrin beta-1 OS=Homo sapiens GN=ITGB1;>sp|P05556-5|ITB1_HUMAN Isoform Beta-1D of Integrin beta-1 OS=Homo sapiens GN=ITGB1;>sp|P05556-4|IT	6	6	8.3	88.414	2.84e-22	0.9007	3.0693
Q99623	Prohibitin-2	PHB2	>sp|Q99623|PHB2_HUMAN Prohibitin-2 OS=Homo sapiens GN=PHB2 PE=1 SV=2;>tr|B4DP75|B4DP75_HUMAN Uncharacterized protein OS=Homo sapiens GN=PHB2 PE=2 SV=1;>tr|F5GY37|F5GY37_HUMAN Prohibitin 2 OS=Homo sapiens GN=PHB2 PE=4 SV=1;>tr|B4DW05|B4DW05_HUMAN Uncharacte	20	20	72.2	33.296	1.85e-176	0.90022	1.8308
Q16531	DNA damage-binding protein 1	DDB1	>sp|Q16531|DDB1_HUMAN DNA damage-binding protein 1 OS=Homo sapiens GN=DDB1 PE=1 SV=1;>tr|F5GY55|F5GY55_HUMAN Uncharacterized protein OS=Homo sapiens GN=DDB1 PE=4 SV=1;>tr|E7EPB0|E7EPB0_HUMAN Uncharacterized protein OS=Homo sapiens GN=DDB1 PE=4 SV=1;>tr|B4D	21	21	18.2	126.97	1.01e-64	0.90008	1.7245
Q6FI81	Anamorsin	CIAPIN1	>sp|Q6FI81-3|CPIN1_HUMAN Isoform 3 of Anamorsin OS=Homo sapiens GN=CIAPIN1;>sp|Q6FI81|CPIN1_HUMAN Anamorsin OS=Homo sapiens GN=CIAPIN1 PE=1 SV=2	5	5	19.7	32.212	1.93e-17	0.8999	1.0786
P51571	Translocon-associated protein subunit delta	SSR4	>sp|P51571|SSRD_HUMAN Translocon-associated protein subunit delta OS=Homo sapiens GN=SSR4 PE=1 SV=1;>tr|A6NLM8|A6NLM8_HUMAN Signal sequence receptor, delta OS=Homo sapiens GN=SSR4 PE=4 SV=1	5	5	36.4	18.998	9.01e-27	0.89789	0.97723
E7ESM6	Staphylococcal nuclease domain-containing protein 1	SND1	>tr|E7ESM6|E7ESM6_HUMAN Staphylococcal nuclease and tudor domain-containing 1 OS=Homo sapiens GN=SND1 PE=4 SV=2;>sp|Q7KZF4|SND1_HUMAN Staphylococcal nuclease domain-containing protein 1 OS=Homo sapiens GN=SND1 PE=1 SV=1	17	17	23.8	101.21	3.46e-58	0.89621	2.566
Q13509	Tubulin beta-3 chain	TUBB3	>sp|Q13509|TBB3_HUMAN Tubulin beta-3 chain OS=Homo sapiens GN=TUBB3 PE=1 SV=2;>tr|A8K854|A8K854_HUMAN HCG1983504, isoform CRA_f OS=Homo sapiens GN=TUBB3 PE=2 SV=1	16	1	33.1	50.432	0	0.89594	2.6926
Q9HAV4	Exportin-5	XPO5	>sp|Q9HAV4|XPO5_HUMAN Exportin-5 OS=Homo sapiens GN=XPO5 PE=1 SV=1;>tr|E7EQK9|E7EQK9_HUMAN Exportin 5 OS=Homo sapiens GN=XPO5 PE=4 SV=2;>tr|C9J4N8|C9J4N8_HUMAN Exportin 5 OS=Homo sapiens GN=XPO5 PE=4 SV=2	9	9	9.2	136.31	1.28e-20	0.89591	1.7644
O95292	Vesicle-associated membrane protein-associated protein B/C	VAPB	>sp|O95292|VAPB_HUMAN Vesicle-associated membrane protein-associated protein B/C OS=Homo sapiens GN=VAPB PE=1 SV=3;>tr|A6NLV9|A6NLV9_HUMAN Uncharacterized protein OS=Homo sapiens GN=VAPB PE=4 SV=2	4	3	20.2	27.228	7.06e-12	0.89552	2.3488
P61106	Ras-related protein Rab-14	RAB14	>sp|P61106|RAB14_HUMAN Ras-related protein Rab-14 OS=Homo sapiens GN=RAB14 PE=1 SV=4	2	2	13	23.897	1.29e-17	0.89475	3.145
D6RGE2	Isochorismatase domain-containing protein 1	ISOC1	>tr|D6RGE2|D6RGE2_HUMAN Isochorismatase domain-containing 1 (Fragment) OS=Homo sapiens GN=ISOC1 PE=4 SV=1;>tr|D6RE73|D6RE73_HUMAN Isochorismatase domain-containing 1 (Fragment) OS=Homo sapiens GN=ISOC1 PE=4 SV=1;>tr|E7ENF9|E7ENF9_HUMAN Isochorismatase doma	2	2	13.8	20.239	1.14e-07	0.89269	NaN
O95202	LETM1 and EF-hand domain-containing protein 1, mitochondrial	LETM1	>sp|O95202|LETM1_HUMAN LETM1 and EF-hand domain-containing protein 1, mitochondrial OS=Homo sapiens GN=LETM1 PE=1 SV=1	3	3	5.3	83.353	3.72e-11	0.88974	2.914
Q5QNZ2	ATP synthase subunit b, mitochondrial	ATP5F1	>tr|Q5QNZ2|Q5QNZ2_HUMAN ATP synthase, H+ transporting, mitochondrial F0 complex, subunit B1 OS=Homo sapiens GN=ATP5F1 PE=2 SV=1;>sp|P24539|AT5F1_HUMAN ATP synthase subunit b, mitochondrial OS=Homo sapiens GN=ATP5F1 PE=1 SV=2	6	6	33.8	22.275	9.44e-85	0.889	3.0655
Q5VYK3	Proteasome-associated protein ECM29 homolog	ECM29;KIAA0368	>sp|Q5VYK3|ECM29_HUMAN Proteasome-associated protein ECM29 homolog OS=Homo sapiens GN=ECM29 PE=1 SV=2;>tr|B3KXF2|B3KXF2_HUMAN Uncharacterized protein OS=Homo sapiens GN=KIAA0368 PE=2 SV=1	10	10	6	204.29	1.52e-28	0.88881	2.204
Q9NVI7	ATPase family AAA domain-containing protein 3A	ATAD3A	>sp|Q9NVI7-2|ATD3A_HUMAN Isoform 2 of ATPase family AAA domain-containing protein 3A OS=Homo sapiens GN=ATAD3A;>sp|Q9NVI7|ATD3A_HUMAN ATPase family AAA domain-containing protein 3A OS=Homo sapiens GN=ATAD3A PE=1 SV=2;>tr|H0Y2W2|H0Y2W2_HUMAN ATPase family,	32	9	56	66.217	8.01e-164	0.88853	1.2541
P11388	DNA topoisomerase 2-alpha;DNA topoisomerase 2	TOP2A	>sp|P11388|TOP2A_HUMAN DNA topoisomerase 2-alpha OS=Homo sapiens GN=TOP2A PE=1 SV=3;>sp|P11388-2|TOP2A_HUMAN Isoform 2 of DNA topoisomerase 2-alpha OS=Homo sapiens GN=TOP2A;>sp|P11388-3|TOP2A_HUMAN Isoform 3 of DNA topoisomerase 2-alpha OS=Homo sapiens GN=	9	5	6.3	174.38	1.49e-22	0.88792	1.2601
P49748	Very long-chain specific acyl-CoA dehydrogenase, mitochondrial	ACADVL	>sp|P49748-2|ACADV_HUMAN Isoform 2 of Very long-chain specific acyl-CoA dehydrogenase, mitochondrial OS=Homo sapiens GN=ACADVL;>sp|P49748|ACADV_HUMAN Very long-chain specific acyl-CoA dehydrogenase, mitochondrial OS=Homo sapiens GN=ACADVL PE=1 SV=1;>tr|F5H	18	18	33.5	68.058	6.26e-170	0.88772	1.5692
Q14432	cGMP-inhibited 3,5-cyclic phosphodiesterase A	PDE3A	>sp|Q14432|PDE3A_HUMAN cGMP-inhibited 3,5-cyclic phosphodiesterase A OS=Homo sapiens GN=PDE3A PE=1 SV=3	8	8	8.3	124.98	1.17e-26	0.88706	1.0937
P78527	DNA-dependent protein kinase catalytic subunit	PRKDC	>sp|P78527|PRKDC_HUMAN DNA-dependent protein kinase catalytic subunit OS=Homo sapiens GN=PRKDC PE=1 SV=3;>tr|E7EUY0|E7EUY0_HUMAN Protein kinase, DNA-activated, catalytic polypeptide OS=Homo sapiens GN=PRKDC PE=4 SV=1;>sp|P78527-2|PRKDC_HUMAN Isoform 2 of D	133	133	35.8	469.08	0	0.88635	1.5808
O15042	U2 snRNP-associated SURP motif-containing protein	U2SURP	>sp|O15042-2|SR140_HUMAN Isoform 2 of U2 snRNP-associated SURP motif-containing protein OS=Homo sapiens GN=U2SURP;>sp|O15042|SR140_HUMAN U2 snRNP-associated SURP motif-containing protein OS=Homo sapiens GN=U2SURP PE=1 SV=2;>tr|E7ET15|E7ET15_HUMAN U2 snRNP-	19	19	20.1	118.23	4.45e-67	0.88588	0.92434
P67775	Serine/threonine-protein phosphatase 2A catalytic subunit alpha isoform;Serine/threonine-protein phosphatase 2A catalytic subunit beta isoform	PPP2CA;PPP2CB	>sp|P67775|PP2AA_HUMAN Serine/threonine-protein phosphatase 2A catalytic subunit alpha isoform OS=Homo sapiens GN=PPP2CA PE=1 SV=1;>sp|P62714|PP2AB_HUMAN Serine/threonine-protein phosphatase 2A catalytic subunit beta isoform OS=Homo sapiens GN=PPP2CB PE=1	6	5	24.3	35.594	1.7e-53	0.88527	1.3339
P16615	Sarcoplasmic/endoplasmic reticulum calcium ATPase 2	ATP2A2	>sp|P16615-5|AT2A2_HUMAN Isoform 5 of Sarcoplasmic/endoplasmic reticulum calcium ATPase 2 OS=Homo sapiens GN=ATP2A2;>sp|P16615-2|AT2A2_HUMAN Isoform 2 of Sarcoplasmic/endoplasmic reticulum calcium ATPase 2 OS=Homo sapiens GN=ATP2A2;>sp|P16615-3|AT2A2_HUMAN	12	12	13.9	109.73	9.7e-56	0.88507	1.9034
Q14980	Nuclear mitotic apparatus protein 1	NUMA1	>sp|Q14980-2|NUMA1_HUMAN Isoform 2 of Nuclear mitotic apparatus protein 1 OS=Homo sapiens GN=NUMA1;>sp|Q14980|NUMA1_HUMAN Nuclear mitotic apparatus protein 1 OS=Homo sapiens GN=NUMA1 PE=1 SV=2	5	5	2.7	236.51	2.05e-14	0.88415	2.1455
H0YA96	Heterogeneous nuclear ribonucleoprotein D0	HNRNPD	>tr|H0YA96|H0YA96_HUMAN Heterogeneous nuclear ribonucleoprotein D (AU-rich element RNA-binding protein 1, 37kDa) (Fragment) OS=Homo sapiens GN=HNRNPD PE=4 SV=1;>tr|H0Y8G5|H0Y8G5_HUMAN Heterogeneous nuclear ribonucleoprotein D (AU-rich element RNA-binding p	5	4	23.8	23.811	9.92e-17	0.88329	1.7455
P31942	Heterogeneous nuclear ribonucleoprotein H3	HNRNPH3	>sp|P31942-3|HNRH3_HUMAN Isoform 3 of Heterogeneous nuclear ribonucleoprotein H3 OS=Homo sapiens GN=HNRNPH3;>sp|P31942-2|HNRH3_HUMAN Isoform 2 of Heterogeneous nuclear ribonucleoprotein H3 OS=Homo sapiens GN=HNRNPH3;>sp|P31942|HNRH3_HUMAN Heterogeneous nuc	4	4	16.2	31.525	4.81e-15	0.88323	1.7822
Q15075	Early endosome antigen 1	EEA1	>sp|Q15075|EEA1_HUMAN Early endosome antigen 1 OS=Homo sapiens GN=EEA1 PE=1 SV=2	8	8	6.2	162.46	5.5e-15	0.88317	1.7222
P35232	Prohibitin	PHB	>sp|P35232|PHB_HUMAN Prohibitin OS=Homo sapiens GN=PHB PE=1 SV=1;>tr|C9JW96|C9JW96_HUMAN Prohibitin (Fragment) OS=Homo sapiens GN=PHB PE=4 SV=2;>tr|C9JZ20|C9JZ20_HUMAN Prohibitin (Fragment) OS=Homo sapiens GN=PHB PE=4 SV=1;>tr|E7ESE2|E7ESE2_HUMAN Prohibiti	18	18	75.4	29.804	1.53e-156	0.88257	1.8132
P62937	Peptidyl-prolyl cis-trans isomerase A;Peptidyl-prolyl cis-trans isomerase	PPIA	>sp|P62937|PPIA_HUMAN Peptidyl-prolyl cis-trans isomerase A OS=Homo sapiens GN=PPIA PE=1 SV=2;>tr|F8WE65|F8WE65_HUMAN Peptidyl-prolyl cis-trans isomerase OS=Homo sapiens GN=PPIA PE=3 SV=1;>tr|C9J5S7|C9J5S7_HUMAN Peptidyl-prolyl cis-trans isomerase OS=Homo	11	11	70.3	18.012	7.51e-186	0.88116	1.7449
Q5JSZ5	Protein PRRC2B	PRRC2B	>sp|Q5JSZ5-5|PRC2B_HUMAN Isoform 1 of Protein PRRC2B OS=Homo sapiens GN=PRRC2B;>sp|Q5JSZ5|PRC2B_HUMAN Protein PRRC2B OS=Homo sapiens GN=PRRC2B PE=1 SV=2;>tr|F5H662|F5H662_HUMAN Proline-rich coiled-coil 2B OS=Homo sapiens GN=PRRC2B PE=4 SV=1	3	2	1.9	165.53	2.44e-05	0.8804	NaN
F5H5Y3	Signal recognition particle 68 kDa protein	SRP68	>tr|F5H5Y3|F5H5Y3_HUMAN Signal recognition particle 68kDa OS=Homo sapiens GN=SRP68 PE=4 SV=1;>tr|G3V1U4|G3V1U4_HUMAN Signal recognition particle 68kDa, isoform CRA_e OS=Homo sapiens GN=SRP68 PE=4 SV=1;>sp|Q9UHB9|SRP68_HUMAN Signal recognition particle 68 k	11	11	26.4	60.284	1.02e-36	0.88037	1.5814
Q9Y6M5	Zinc transporter 1	SLC30A1	>sp|Q9Y6M5|ZNT1_HUMAN Zinc transporter 1 OS=Homo sapiens GN=SLC30A1 PE=1 SV=3	2	2	4.7	55.299	9.7e-08	0.88023	1.6429
Q9UQ80	Proliferation-associated protein 2G4	PA2G4	>sp|Q9UQ80|PA2G4_HUMAN Proliferation-associated protein 2G4 OS=Homo sapiens GN=PA2G4 PE=1 SV=3;>tr|F8VTY8|F8VTY8_HUMAN Proliferation-associated 2G4, 38kDa OS=Homo sapiens GN=PA2G4 PE=4 SV=1;>tr|H0Y3X3|H0Y3X3_HUMAN Proliferation-associated 2G4, 38kDa OS=Hom	12	12	32.7	43.786	9.96e-46	0.87954	4.0022
P54652	Heat shock-related 70 kDa protein 2	HSPA2	>sp|P54652|HSP72_HUMAN Heat shock-related 70 kDa protein 2 OS=Homo sapiens GN=HSPA2 PE=1 SV=1;>tr|B3KUS2|B3KUS2_HUMAN Heat shock 70kDa protein 2 OS=Homo sapiens GN=HSPA2 PE=2 SV=1	21	7	31.1	70.02	4.01e-239	0.87787	1.8298
Q8TCS8	Polyribonucleotide nucleotidyltransferase 1, mitochondrial	PNPT1	>sp|Q8TCS8|PNPT1_HUMAN Polyribonucleotide nucleotidyltransferase 1, mitochondrial OS=Homo sapiens GN=PNPT1 PE=1 SV=2	3	3	4.1	85.95	3.23e-08	0.8773	3.3351
O00410	Importin-5	IPO5	>sp|O00410|IPO5_HUMAN Importin-5 OS=Homo sapiens GN=IPO5 PE=1 SV=4;>tr|H0Y8C6|H0Y8C6_HUMAN Importin 5 (Fragment) OS=Homo sapiens GN=IPO5 PE=4 SV=1;>sp|O00410-3|IPO5_HUMAN Isoform 3 of Importin-5 OS=Homo sapiens GN=IPO5;>tr|B4E0R6|B4E0R6_HUMAN Uncharacteriz	18	18	21.3	123.63	1.72e-155	0.87726	2.0327
Q14974	Importin subunit beta-1	KPNB1	>sp|Q14974|IMB1_HUMAN Importin subunit beta-1 OS=Homo sapiens GN=KPNB1 PE=1 SV=2;>tr|B7ZAV6|B7ZAV6_HUMAN Uncharacterized protein OS=Homo sapiens GN=KPNB1 PE=2 SV=1;>tr|F5H4R7|F5H4R7_HUMAN Karyopherin (importin) beta 1 OS=Homo sapiens GN=KPNB1 PE=4 SV=1	24	24	36.6	97.169	2.62e-222	0.87703	2.6432
B4DWZ0	Guanine nucleotide-binding protein-like 1	GNL1	>tr|B4DWZ0|B4DWZ0_HUMAN Uncharacterized protein OS=Homo sapiens GN=GNL1 PE=2 SV=1;>tr|B0V0L0|B0V0L0_HUMAN Guanine nucleotide binding protein-like 1 (Fragment) OS=Homo sapiens GN=GNL1 PE=4 SV=1;>tr|E7ETJ1|E7ETJ1_HUMAN Uncharacterized protein OS=Homo sapiens	2	2	4.7	45.32	0.00015074	0.87674	NaN
P09382	Galectin-1	LGALS1	>sp|P09382|LEG1_HUMAN Galectin-1 OS=Homo sapiens GN=LGALS1 PE=1 SV=2	7	7	63	14.716	2.6e-37	0.87496	1.6485
O95071	E3 ubiquitin-protein ligase UBR5	UBR5	>sp|O95071|UBR5_HUMAN E3 ubiquitin-protein ligase UBR5 OS=Homo sapiens GN=UBR5 PE=1 SV=2;>tr|E7EMW7|E7EMW7_HUMAN Ubiquitin protein ligase E3 component n-recognin 5 OS=Homo sapiens GN=UBR5 PE=4 SV=1	53	53	24.3	309.35	0	0.87401	0.96494
Q9UBB9	Tuftelin-interacting protein 11	TFIP11	>sp|Q9UBB9|TFP11_HUMAN Tuftelin-interacting protein 11 OS=Homo sapiens GN=TFIP11 PE=1 SV=1;>tr|E9PHU6|E9PHU6_HUMAN Uncharacterized protein OS=Homo sapiens GN=TFIP11 PE=4 SV=1	3	3	3.9	96.819	9.76e-07	0.87365	NaN
O43809	Cleavage and polyadenylation specificity factor subunit 5	NUDT21	>sp|O43809|CPSF5_HUMAN Cleavage and polyadenylation specificity factor subunit 5 OS=Homo sapiens GN=NUDT21 PE=1 SV=1	7	7	28.6	26.227	4.53e-19	0.87365	1.5974
Q9UJS0	Calcium-binding mitochondrial carrier protein Aralar2	SLC25A13	>sp|Q9UJS0|CMC2_HUMAN Calcium-binding mitochondrial carrier protein Aralar2 OS=Homo sapiens GN=SLC25A13 PE=1 SV=2;>tr|Q546F9|Q546F9_HUMAN Mitochondrial aspartate-glutamate carrier protein OS=Homo sapiens GN=SLC25A13 PE=2 SV=1;>tr|F5GX33|F5GX33_HUMAN Solute	35	30	63.4	74.175	0	0.87296	0.94201
P48047	ATP synthase subunit O, mitochondrial	ATP5O	>sp|P48047|ATPO_HUMAN ATP synthase subunit O, mitochondrial OS=Homo sapiens GN=ATP5O PE=1 SV=1	9	9	53.5	23.277	1.33e-72	0.87292	2.5665
P27348	14-3-3 protein theta	YWHAQ	>sp|P27348|1433T_HUMAN 14-3-3 protein theta OS=Homo sapiens GN=YWHAQ PE=1 SV=1;>tr|B4DMT8|B4DMT8_HUMAN Uncharacterized protein OS=Homo sapiens GN=YWHAQ PE=2 SV=1	7	3	34.7	27.764	6.8e-45	0.87086	2.696
O75477	Erlin-1	ERLIN1	>sp|O75477|ERLN1_HUMAN Erlin-1 OS=Homo sapiens GN=ERLIN1 PE=1 SV=1	4	1	13	38.925	5.95e-23	0.87082	NaN
P51572	B-cell receptor-associated protein 31	BCAP31	>sp|P51572|BAP31_HUMAN B-cell receptor-associated protein 31 OS=Homo sapiens GN=BCAP31 PE=1 SV=3;>tr|C9JMD7|C9JMD7_HUMAN B-cell receptor-associated protein 31 (Fragment) OS=Homo sapiens GN=BCAP31 PE=4 SV=1;>tr|C9JSP1|C9JSP1_HUMAN B-cell receptor-associated	8	8	32.9	27.991	6.12e-31	0.87078	2.3107
P48507	Glutamate--cysteine ligase regulatory subunit	GCLM	>sp|P48507|GSH0_HUMAN Glutamate--cysteine ligase regulatory subunit OS=Homo sapiens GN=GCLM PE=1 SV=1	5	5	23.4	30.727	3.01e-16	0.87072	0.84683
P55072	Transitional endoplasmic reticulum ATPase	VCP	>sp|P55072|TERA_HUMAN Transitional endoplasmic reticulum ATPase OS=Homo sapiens GN=VCP PE=1 SV=4	34	34	57.7	89.321	7.65e-254	0.87023	3.2788
P17844	Probable ATP-dependent RNA helicase DDX5	DDX5	>sp|P17844|DDX5_HUMAN Probable ATP-dependent RNA helicase DDX5 OS=Homo sapiens GN=DDX5 PE=1 SV=1;>tr|E7ETL9|E7ETL9_HUMAN DEAD (Asp-Glu-Ala-Asp) box polypeptide 5 OS=Homo sapiens GN=DDX5 PE=3 SV=1	25	16	40.1	69.147	1.75e-125	0.8699	1.1496
Q9HCK8	Chromodomain-helicase-DNA-binding protein 8;Chromodomain-helicase-DNA-binding protein 6;Chromodomain-helicase-DNA-binding protein 9;Chromodomain-helicase-DNA-binding protein 7	CHD8;CHD6;CHD9;CHD7	>sp|Q9HCK8-2|CHD8_HUMAN Isoform 2 of Chromodomain-helicase-DNA-binding protein 8 OS=Homo sapiens GN=CHD8;>sp|Q9HCK8|CHD8_HUMAN Chromodomain-helicase-DNA-binding protein 8 OS=Homo sapiens GN=CHD8 PE=1 SV=5;>tr|H0YJA4|H0YJA4_HUMAN Chromodomain helicase DNA-b	2	2	0.9	262.34	0.0025694	0.86782	1.5279
Q07065	Cytoskeleton-associated protein 4	CKAP4	>sp|Q07065|CKAP4_HUMAN Cytoskeleton-associated protein 4 OS=Homo sapiens GN=CKAP4 PE=1 SV=2	20	20	40.4	66.022	9.89e-95	0.86662	1.1488
P48444	Coatomer subunit delta	ARCN1	>sp|P48444|COPD_HUMAN Coatomer subunit delta OS=Homo sapiens GN=ARCN1 PE=1 SV=1;>tr|B0YIW6|B0YIW6_HUMAN Archain 1 OS=Homo sapiens GN=ARCN1 PE=4 SV=1;>tr|E9PEU4|E9PEU4_HUMAN Archain 1 OS=Homo sapiens GN=ARCN1 PE=4 SV=1	12	12	25	57.21	2.59e-54	0.86596	2.006
E9PLA9	Caprin-1	CAPRIN1	>tr|E9PLA9|E9PLA9_HUMAN Cell cycle-associated protein 1 (Fragment) OS=Homo sapiens GN=CAPRIN1 PE=4 SV=1;>tr|G3V153|G3V153_HUMAN GPI-anchored membrane protein 1, isoform CRA_d OS=Homo sapiens GN=CAPRIN1 PE=4 SV=1;>sp|Q14444-2|CAPR1_HUMAN Isoform 2 of Caprin	5	5	28	20.236	1.41e-28	0.86572	1.2802
P49321	Nuclear autoantigenic sperm protein	NASP	>sp|P49321|NASP_HUMAN Nuclear autoantigenic sperm protein OS=Homo sapiens GN=NASP PE=1 SV=2;>sp|P49321-3|NASP_HUMAN Isoform 3 of Nuclear autoantigenic sperm protein OS=Homo sapiens GN=NASP;>tr|B4DS57|B4DS57_HUMAN Nuclear autoantigenic sperm protein (histon	9	9	13.8	85.237	7.1e-50	0.86557	2.6727
Q99832	T-complex protein 1 subunit eta	CCT7	>sp|Q99832|TCPH_HUMAN T-complex protein 1 subunit eta OS=Homo sapiens GN=CCT7 PE=1 SV=2;>tr|B7Z4T9|B7Z4T9_HUMAN Chaperonin containing TCP1, subunit 7 (Eta), isoform CRA_c OS=Homo sapiens GN=CCT7 PE=2 SV=1;>tr|B8ZZC9|B8ZZC9_HUMAN Chaperonin-containing TCP1,	28	28	65.7	59.366	6.82e-280	0.86555	2.3222
O43252	Bifunctional 3-phosphoadenosine 5-phosphosulfate synthase 1;Sulfate adenylyltransferase;Adenylyl-sulfate kinase	PAPSS1	>sp|O43252|PAPS1_HUMAN Bifunctional 3-phosphoadenosine 5-phosphosulfate synthase 1 OS=Homo sapiens GN=PAPSS1 PE=1 SV=2	3	3	6.4	70.832	2.09e-06	0.86534	1.0887
O94906	Pre-mRNA-processing factor 6	PRPF6	>sp|O94906|PRP6_HUMAN Pre-mRNA-processing factor 6 OS=Homo sapiens GN=PRPF6 PE=1 SV=1;>sp|O94906-2|PRP6_HUMAN Isoform 2 of Pre-mRNA-processing factor 6 OS=Homo sapiens GN=PRPF6	10	10	10.1	106.92	6.15e-19	0.86489	1.3229
Q86UE4	Protein LYRIC	MTDH	>sp|Q86UE4|LYRIC_HUMAN Protein LYRIC OS=Homo sapiens GN=MTDH PE=1 SV=2;>tr|E5RJU9|E5RJU9_HUMAN Metadherin OS=Homo sapiens GN=MTDH PE=4 SV=1	5	5	10	63.836	2.4e-16	0.86475	1.1786
P06576	ATP synthase subunit beta, mitochondrial;ATP synthase subunit beta	ATP5B	>sp|P06576|ATPB_HUMAN ATP synthase subunit beta, mitochondrial OS=Homo sapiens GN=ATP5B PE=1 SV=3;>tr|F8VPV9|F8VPV9_HUMAN ATP synthase subunit beta OS=Homo sapiens GN=ATP5B PE=3 SV=1;>tr|H0YH81|H0YH81_HUMAN ATP synthase subunit beta (Fragment) OS=Homo sapi	25	25	72.6	56.559	0	0.86374	2.5668
P08579	U2 small nuclear ribonucleoprotein B	SNRPB2	>sp|P08579|RU2B_HUMAN U2 small nuclear ribonucleoprotein B OS=Homo sapiens GN=SNRPB2 PE=1 SV=1	7	5	27.6	25.486	1.45e-17	0.86349	1.4961
Q14694	Ubiquitin carboxyl-terminal hydrolase 10	USP10	>sp|Q14694|UBP10_HUMAN Ubiquitin carboxyl-terminal hydrolase 10 OS=Homo sapiens GN=USP10 PE=1 SV=2;>sp|Q14694-3|UBP10_HUMAN Isoform 3 of Ubiquitin carboxyl-terminal hydrolase 10 OS=Homo sapiens GN=USP10;>sp|Q14694-2|UBP10_HUMAN Isoform 2 of Ubiquitin carbo	3	3	5	87.133	1.53e-12	0.86285	1.132
P16435	NADPH--cytochrome P450 reductase	POR	>sp|P16435|NCPR_HUMAN NADPH--cytochrome P450 reductase OS=Homo sapiens GN=POR PE=1 SV=2;>tr|E7EMD0|E7EMD0_HUMAN P450 (cytochrome) oxidoreductase OS=Homo sapiens GN=POR PE=4 SV=1;>tr|F5H468|F5H468_HUMAN P450 (cytochrome) oxidoreductase OS=Homo sapiens GN=PO	3	3	3.8	76.689	7.97e-06	0.86239	4.5241
P11586	C-1-tetrahydrofolate synthase, cytoplasmic;Methylenetetrahydrofolate dehydrogenase;Methenyltetrahydrofolate cyclohydrolase;Formyltetrahydrofolate synthetase	MTHFD1	>sp|P11586|C1TC_HUMAN C-1-tetrahydrofolate synthase, cytoplasmic OS=Homo sapiens GN=MTHFD1 PE=1 SV=3;>tr|G3V2B8|G3V2B8_HUMAN Methylenetetrahydrofolate dehydrogenase (NADP+-dependent) 1, methenyltetrahydrofolate cyclohydrolase, formyltetrahydrofolate synthe	23	23	27.6	101.56	3.85e-79	0.86169	3.6245
P53384	Cytosolic Fe-S cluster assembly factor NUBP1	NUBP1	>sp|P53384-2|NUBP1_HUMAN Isoform 2 of Cytosolic Fe-S cluster assembly factor NUBP1 OS=Homo sapiens GN=NUBP1;>sp|P53384|NUBP1_HUMAN Cytosolic Fe-S cluster assembly factor NUBP1 OS=Homo sapiens GN=NUBP1 PE=1 SV=2	2	2	8.7	33.412	0.00010173	0.86151	1.4623
O43592	Exportin-T	XPOT	>sp|O43592|XPOT_HUMAN Exportin-T OS=Homo sapiens GN=XPOT PE=1 SV=2	14	14	15.5	109.96	2.23e-63	0.86095	1.2376
B4E1K7	Stomatin-like protein 2	STOML2	>tr|B4E1K7|B4E1K7_HUMAN Uncharacterized protein OS=Homo sapiens GN=STOML2 PE=2 SV=1;>sp|Q9UJZ1|STML2_HUMAN Stomatin-like protein 2 OS=Homo sapiens GN=STOML2 PE=1 SV=1	7	7	34.7	33.337	1.02e-58	0.86076	1.5371
Q15631	Translin	TSN	>sp|Q15631|TSN_HUMAN Translin OS=Homo sapiens GN=TSN PE=1 SV=1;>tr|E9PGT1|E9PGT1_HUMAN Translin OS=Homo sapiens GN=TSN PE=4 SV=1;>tr|B7Z3X8|B7Z3X8_HUMAN Uncharacterized protein OS=Homo sapiens GN=TSN PE=2 SV=1;>tr|B7Z5D9|B7Z5D9_HUMAN Uncharacterized protei	4	4	25.9	26.183	3.19e-26	0.86039	2.0403
Q9BQE3	Tubulin alpha-1C chain	TUBA1C;TUBA1B	>sp|Q9BQE3|TBA1C_HUMAN Tubulin alpha-1C chain OS=Homo sapiens GN=TUBA1C PE=1 SV=1;>tr|F5H5D3|F5H5D3_HUMAN Tubulin, alpha 1c OS=Homo sapiens GN=TUBA1C PE=3 SV=1;>tr|F8VVB9|F8VVB9_HUMAN Tubulin, alpha 1b (Fragment) OS=Homo sapiens GN=TUBA1B PE=4 SV=1;>tr|E9P	25	3	63.7	49.895	0	0.86026	1.3683
Q71TU5	Casein kinase I isoform alpha	CSNK1A1	>tr|Q71TU5|Q71TU5_HUMAN Casein kinase 1, alpha 1 OS=Homo sapiens GN=CSNK1A1 PE=2 SV=1;>sp|P48729|KC1A_HUMAN Casein kinase I isoform alpha OS=Homo sapiens GN=CSNK1A1 PE=1 SV=2;>sp|P48729-2|KC1A_HUMAN Isoform 2 of Casein kinase I isoform alpha OS=Homo sapien	2	2	7.1	37.567	0.00036328	0.85976	1.1266
G3XAM7	Catenin alpha-1	CTNNA1	>tr|G3XAM7|G3XAM7_HUMAN Catenin (Cadherin-associated protein), alpha 1, 102kDa, isoform CRA_a OS=Homo sapiens GN=CTNNA1 PE=4 SV=1;>tr|B4E2G8|B4E2G8_HUMAN Uncharacterized protein OS=Homo sapiens GN=CTNNA1 PE=2 SV=1;>sp|P35221|CTNA1_HUMAN Catenin alpha-1 OS=	4	3	6.9	92.721	2.75e-35	0.85962	1.7814
G5E9B2	T-complex protein 1 subunit theta	CCT8	>tr|G5E9B2|G5E9B2_HUMAN Chaperonin containing TCP1, subunit 8 (Theta), isoform CRA_a OS=Homo sapiens GN=CCT8 PE=3 SV=1;>sp|P50990|TCPQ_HUMAN T-complex protein 1 subunit theta OS=Homo sapiens GN=CCT8 PE=1 SV=4;>tr|B4DEM7|B4DEM7_HUMAN Chaperonin containing T	32	32	62.9	59.478	2.53e-200	0.85886	2.5036
O43684	Mitotic checkpoint protein BUB3	BUB3	>sp|O43684-2|BUB3_HUMAN Isoform 2 of Mitotic checkpoint protein BUB3 OS=Homo sapiens GN=BUB3;>sp|O43684|BUB3_HUMAN Mitotic checkpoint protein BUB3 OS=Homo sapiens GN=BUB3 PE=1 SV=1;>tr|B4DDM6|B4DDM6_HUMAN Budding uninhibited by benzimidazoles 3 homolog (ye	7	7	23.6	36.954	3.75e-31	0.85877	1.3562
P17066	Heat shock 70 kDa protein 6;Putative heat shock 70 kDa protein 7	HSPA6;HSPA7	>sp|P17066|HSP76_HUMAN Heat shock 70 kDa protein 6 OS=Homo sapiens GN=HSPA6 PE=1 SV=2;>tr|B4DHP5|B4DHP5_HUMAN Heat shock 70kDa protein 6 (HSP70B) OS=Homo sapiens GN=HSPA6 PE=2 SV=1;>sp|P48741|HSP77_HUMAN Putative heat shock 70 kDa protein 7 OS=Homo sapien	11	1	15.7	71.027	2.54e-130	0.85805	1.1421
O00571	ATP-dependent RNA helicase DDX3X;ATP-dependent RNA helicase DDX3Y	DDX3X;DDX3Y	>sp|O00571|DDX3X_HUMAN ATP-dependent RNA helicase DDX3X OS=Homo sapiens GN=DDX3X PE=1 SV=3;>tr|B4E3E8|B4E3E8_HUMAN DEAD (Asp-Glu-Ala-Asp) box polypeptide 3, X-linked OS=Homo sapiens GN=DDX3X PE=2 SV=1;>tr|B4DXX7|B4DXX7_HUMAN DEAD (Asp-Glu-Ala-Asp) box poly	34	33	58.9	73.243	0	0.85753	1.0639
Q9Y678	Coatomer subunit gamma-1	COPG1	>sp|Q9Y678|COPG_HUMAN Coatomer subunit gamma OS=Homo sapiens GN=COPG PE=1 SV=1;>tr|F5GXH1|F5GXH1_HUMAN Uncharacterized protein OS=Homo sapiens GN=COPG PE=4 SV=1	13	13	18.3	97.717	4.02e-102	0.85676	2.3857
Q58FF8	Putative heat shock protein HSP 90-beta 2	HSP90AB2P	>sp|Q58FF8|H90B2_HUMAN Putative heat shock protein HSP 90-beta 2 OS=Homo sapiens GN=HSP90AB2P PE=1 SV=2	7	1	15.5	44.348	5.67e-128	0.8567	3.3636
P26232	Catenin alpha-2	CTNNA2	>sp|P26232-3|CTNA2_HUMAN Isoform 3 of Catenin alpha-2 OS=Homo sapiens GN=CTNNA2;>sp|P26232-2|CTNA2_HUMAN Isoform 2 of Catenin alpha-2 OS=Homo sapiens GN=CTNNA2;>sp|P26232-5|CTNA2_HUMAN Isoform 5 of Catenin alpha-2 OS=Homo sapiens GN=CTNNA2;>sp|P26232|CTNA2	2	1	4.1	95.557	6.83e-08	0.85661	1.5351
F5H3X0	CLIP-associating protein 2;CLIP-associating protein 1	CLASP2;CLASP1	>tr|F5H3X0|F5H3X0_HUMAN Cytoplasmic linker-associated protein 2 OS=Homo sapiens GN=CLASP2 PE=4 SV=1;>tr|E3W994|E3W994_HUMAN Cytoplasmic linker-associated protein 2 OS=Homo sapiens GN=CLASP2 PE=4 SV=2;>sp|O75122|CLAP2_HUMAN CLIP-associating protein 2 OS=Hom	3	3	2.8	116.03	2e-06	0.8554	1.5744
P80723	Brain acid soluble protein 1	BASP1	>sp|P80723|BASP1_HUMAN Brain acid soluble protein 1 OS=Homo sapiens GN=BASP1 PE=1 SV=2;>sp|P80723-2|BASP1_HUMAN Isoform 2 of Brain acid soluble protein 1 OS=Homo sapiens GN=BASP1	8	8	69.2	22.693	3.31e-47	0.85517	4.3924
Q99436	Proteasome subunit beta type-7	PSMB7	>sp|Q99436|PSB7_HUMAN Proteasome subunit beta type-7 OS=Homo sapiens GN=PSMB7 PE=1 SV=1	6	6	25.6	29.965	9.57e-37	0.85493	2.2259
Q9Y617	Phosphoserine aminotransferase	PSAT1	>sp|Q9Y617-2|SERC_HUMAN Isoform 2 of Phosphoserine aminotransferase OS=Homo sapiens GN=PSAT1;>sp|Q9Y617|SERC_HUMAN Phosphoserine aminotransferase OS=Homo sapiens GN=PSAT1 PE=1 SV=2	4	4	13	35.188	1.41e-11	0.85491	2.9666
P61619	Protein transport protein Sec61 subunit alpha isoform 1	SEC61A1	>sp|P61619|S61A1_HUMAN Protein transport protein Sec61 subunit alpha isoform 1 OS=Homo sapiens GN=SEC61A1 PE=1 SV=2;>tr|B4DR61|B4DR61_HUMAN Sec61 alpha 1 subunit (S. cerevisiae) OS=Homo sapiens GN=SEC61A1 PE=2 SV=1;>sp|P61619-3|S61A1_HUMAN Isoform 3 of Pro	4	1	10.5	52.264	6.49e-45	0.85486	1.1837
F5H3J5	Protein S100-A4	S100A4	>tr|F5H3J5|F5H3J5_HUMAN S100 calcium-binding protein A4 OS=Homo sapiens GN=S100A4 PE=4 SV=1;>sp|P26447|S10A4_HUMAN Protein S100-A4 OS=Homo sapiens GN=S100A4 PE=1 SV=1	2	2	18.9	10.557	9.68e-05	0.85416	2.5578
P48643	T-complex protein 1 subunit epsilon	CCT5	>sp|P48643|TCPE_HUMAN T-complex protein 1 subunit epsilon OS=Homo sapiens GN=CCT5 PE=1 SV=1;>tr|E7EWW2|E7EWW2_HUMAN Chaperonin-containing TCP1, subunit 5 (epsilon) OS=Homo sapiens GN=CCT5 PE=3 SV=2;>tr|E7ENZ3|E7ENZ3_HUMAN Chaperonin-containing TCP1, subuni	30	30	54.9	59.67	7.03e-261	0.85416	2.5287
P63104	14-3-3 protein zeta/delta	YWHAZ	>sp|P63104|1433Z_HUMAN 14-3-3 protein zeta/delta OS=Homo sapiens GN=YWHAZ PE=1 SV=1;>tr|E7EX29|E7EX29_HUMAN Tyrosine 3-monooxygenase/tryptophan 5-monooxygenase activation protein, zeta polypeptide (Fragment) OS=Homo sapiens GN=YWHAZ PE=3 SV=1;>tr|B0AZS6|B0	13	8	54.7	27.745	6.65e-155	0.8539	3.7299
P61981	14-3-3 protein gamma;14-3-3 protein gamma, N-terminally processed	YWHAG	>sp|P61981|1433G_HUMAN 14-3-3 protein gamma OS=Homo sapiens GN=YWHAG PE=1 SV=2;>tr|B4DE78|B4DE78_HUMAN Tyrosine 3-monooxygenase/tryptophan 5-monooxygenase activation protein, gamma polypeptide OS=Homo sapiens GN=YWHAG PE=2 SV=1;>tr|B4DHC4|B4DHC4_HUMAN Tyro	14	9	49.8	28.302	1.34e-88	0.85349	2.3835
P37802	Transgelin-2	TAGLN2	>sp|P37802|TAGL2_HUMAN Transgelin-2 OS=Homo sapiens GN=TAGLN2 PE=1 SV=3	9	9	47.2	22.391	3.18e-48	0.85328	3.4206
O75643	U5 small nuclear ribonucleoprotein 200 kDa helicase	SNRNP200	>sp|O75643|U520_HUMAN U5 small nuclear ribonucleoprotein 200 kDa helicase OS=Homo sapiens GN=SNRNP200 PE=1 SV=2	33	33	17.5	244.5	3.94e-154	0.85326	1.2541
O00487	26S proteasome non-ATPase regulatory subunit 14	PSMD14	>sp|O00487|PSDE_HUMAN 26S proteasome non-ATPase regulatory subunit 14 OS=Homo sapiens GN=PSMD14 PE=1 SV=1	4	4	20	34.577	2.15e-17	0.85323	2.1517
P50570	Dynamin-2	DNM2	>sp|P50570-2|DYN2_HUMAN Isoform 2 of Dynamin-2 OS=Homo sapiens GN=DNM2;>tr|A8K1B6|A8K1B6_HUMAN Dynamin 2 OS=Homo sapiens GN=DNM2 PE=2 SV=1;>sp|P50570|DYN2_HUMAN Dynamin-2 OS=Homo sapiens GN=DNM2 PE=1 SV=2;>tr|F5H4R9|F5H4R9_HUMAN Dynamin 2 OS=Homo sapiens G	9	9	10.5	97.651	3.19e-19	0.85284	2.3161
P17980	26S protease regulatory subunit 6A	PSMC3	>sp|P17980|PRS6A_HUMAN 26S protease regulatory subunit 6A OS=Homo sapiens GN=PSMC3 PE=1 SV=3;>tr|E9PM69|E9PM69_HUMAN Proteasome (prosome, macropain) 26S subunit, ATPase, 3 OS=Homo sapiens GN=PSMC3 PE=3 SV=1;>tr|E9PMD8|E9PMD8_HUMAN Proteasome (prosome, macr	13	9	37.1	49.203	3.93e-89	0.85141	2.1157
F5H521	ATP-dependent RNA helicase DHX8	DHX8	>tr|F5H521|F5H521_HUMAN Uncharacterized protein OS=Homo sapiens GN=DHX8 PE=4 SV=1;>tr|F5H658|F5H658_HUMAN DEAH (Asp-Glu-Ala-His) box polypeptide 8 OS=Homo sapiens GN=DHX8 PE=4 SV=1;>sp|Q14562|DHX8_HUMAN ATP-dependent RNA helicase DHX8 OS=Homo sapiens GN=DH	2	2	2.6	97.449	1.17e-05	0.85137	0.86836
B3KRS5	Histone deacetylase;Histone deacetylase 2	HDAC2	>tr|B3KRS5|B3KRS5_HUMAN Histone deacetylase OS=Homo sapiens GN=HDAC2 PE=2 SV=1;>sp|Q92769|HDAC2_HUMAN Histone deacetylase 2 OS=Homo sapiens GN=HDAC2 PE=1 SV=2;>tr|E5RFI6|E5RFI6_HUMAN Histone deacetylase 2 (Fragment) OS=Homo sapiens GN=HDAC2 PE=4 SV=1;>tr|E	6	2	15.5	51.998	4.35e-17	0.85117	1.435
P67870	Casein kinase II subunit beta	CSNK2B	>sp|P67870|CSK2B_HUMAN Casein kinase II subunit beta OS=Homo sapiens GN=CSNK2B PE=1 SV=1;>tr|Q5SRQ6|Q5SRQ6_HUMAN Casein kinase 2 beta polypeptide OS=Homo sapiens GN=CSNK2B PE=4 SV=2	3	3	18.6	24.942	1.82e-18	0.85064	0.91623
P13667	Protein disulfide-isomerase A4	PDIA4	>sp|P13667|PDIA4_HUMAN Protein disulfide-isomerase A4 OS=Homo sapiens GN=PDIA4 PE=1 SV=2	7	7	14	72.932	2.68e-19	0.85061	4.2326
Q15758	Neutral amino acid transporter B(0)	SLC1A5	>sp|Q15758|AAAT_HUMAN Neutral amino acid transporter B(0) OS=Homo sapiens GN=SLC1A5 PE=1 SV=2;>tr|B4DWS4|B4DWS4_HUMAN Uncharacterized protein OS=Homo sapiens GN=SLC1A5 PE=2 SV=1;>tr|E9PC01|E9PC01_HUMAN Solute carrier family 1 (neutral amino acid transporte	6	6	14.2	56.598	5.96e-39	0.84992	2.4902
P62140	Serine/threonine-protein phosphatase PP1-beta catalytic subunit;Serine/threonine-protein phosphatase;Serine/threonine-protein phosphatase PP1-gamma catalytic subunit;Serine/threonine-protein phosphatase PP1-alpha catalytic subunit	PPP1CB;PPP1CA;PPP1CC	>sp|P62140|PP1B_HUMAN Serine/threonine-protein phosphatase PP1-beta catalytic subunit OS=Homo sapiens GN=PPP1CB PE=1 SV=3;>tr|C9J9S3|C9J9S3_HUMAN Serine/threonine-protein phosphatase (Fragment) OS=Homo sapiens GN=PPP1CB PE=3 SV=1;>tr|C9JP48|C9JP48_HUMAN Se	5	5	19.9	37.186	4.32e-22	0.84948	1.9097
B4DK30	116 kDa U5 small nuclear ribonucleoprotein component	EFTUD2	>tr|B4DK30|B4DK30_HUMAN Elongation factor Tu GTP binding domain containing 2 OS=Homo sapiens GN=EFTUD2 PE=2 SV=1;>sp|Q15029|U5S1_HUMAN 116 kDa U5 small nuclear ribonucleoprotein component OS=Homo sapiens GN=EFTUD2 PE=1 SV=1	14	13	16.3	105.38	1.36e-32	0.84917	1.5413
P26599	Polypyrimidine tract-binding protein 1	PTBP1	>sp|P26599|PTBP1_HUMAN Polypyrimidine tract-binding protein 1 OS=Homo sapiens GN=PTBP1 PE=1 SV=1;>sp|P26599-2|PTBP1_HUMAN Isoform 2 of Polypyrimidine tract-binding protein 1 OS=Homo sapiens GN=PTBP1;>tr|Q9BUQ0|Q9BUQ0_HUMAN Polypyrimidine tract binding prot	11	11	28.4	57.221	6e-165	0.84874	1.792
Q9UHR5	SAP30-binding protein	SAP30BP	>sp|Q9UHR5-2|S30BP_HUMAN Isoform 2 of SAP30-binding protein OS=Homo sapiens GN=SAP30BP;>sp|Q9UHR5|S30BP_HUMAN SAP30-binding protein OS=Homo sapiens GN=SAP30BP PE=1 SV=1;>tr|F5H478|F5H478_HUMAN SAP30-binding protein OS=Homo sapiens GN=SAP30BP PE=4 SV=1	2	2	9.2	32.068	9.73e-09	0.84811	1.017
O14776	Transcription elongation regulator 1	TCERG1	>sp|O14776-2|TCRG1_HUMAN Isoform 2 of Transcription elongation regulator 1 OS=Homo sapiens GN=TCERG1;>sp|O14776|TCRG1_HUMAN Transcription elongation regulator 1 OS=Homo sapiens GN=TCERG1 PE=1 SV=2;>tr|G3V220|G3V220_HUMAN Transcription elongation regulator	4	4	4	121.69	1.01e-07	0.84797	3.4524
F5GZ84	FERM, RhoGEF and pleckstrin domain-containing protein 2	FARP2	>tr|F5GZ84|F5GZ84_HUMAN FERM, RhoGEF and pleckstrin domain protein 2 OS=Homo sapiens GN=FARP2 PE=4 SV=1;>sp|O94887-2|FARP2_HUMAN Isoform 2 of FERM, RhoGEF and pleckstrin domain-containing protein 2 OS=Homo sapiens GN=FARP2;>sp|O94887|FARP2_HUMAN FERM, RhoG	6	6	11.9	72.262	3.68e-47	0.84746	0.96964
F5H2G1	Chromodomain-helicase-DNA-binding protein 4	CHD4	>tr|F5H2G1|F5H2G1_HUMAN Chromodomain helicase DNA-binding protein 4 OS=Homo sapiens GN=CHD4 PE=4 SV=1;>tr|F5GWX5|F5GWX5_HUMAN Chromodomain helicase DNA-binding protein 4 OS=Homo sapiens GN=CHD4 PE=4 SV=1;>sp|Q14839|CHD4_HUMAN Chromodomain-helicase-DNA-bind	3	3	1.7	215.31	3.74e-05	0.84624	1.6849
B3KXS5	Lon protease homolog;Lon protease homolog, mitochondrial	LONP1	>tr|B3KXS5|B3KXS5_HUMAN Lon protease homolog OS=Homo sapiens GN=LONP1 PE=2 SV=1;>sp|P36776|LONM_HUMAN Lon protease homolog, mitochondrial OS=Homo sapiens GN=LONP1 PE=1 SV=2;>tr|F5GZ27|F5GZ27_HUMAN Lon protease homolog OS=Homo sapiens GN=LONP1 PE=3 SV=1	14	14	20.4	103.1	2.97e-80	0.8455	1.5921
P62304	Small nuclear ribonucleoprotein E	SNRPE	>sp|P62304|RUXE_HUMAN Small nuclear ribonucleoprotein E OS=Homo sapiens GN=SNRPE PE=1 SV=1;>tr|A6NHK2|A6NHK2_HUMAN Small nuclear ribonucleoprotein polypeptide E OS=Homo sapiens GN=SNRPE PE=4 SV=1	2	2	25	10.803	1.22e-14	0.84532	1.2966
B4DVE1	Galectin-3-binding protein	LGALS3BP	>tr|B4DVE1|B4DVE1_HUMAN Lectin, galactoside-binding, soluble, 3 binding protein OS=Homo sapiens GN=LGALS3BP PE=2 SV=1;>sp|Q08380|LG3BP_HUMAN Galectin-3-binding protein OS=Homo sapiens GN=LGALS3BP PE=1 SV=1;>tr|E7EW56|E7EW56_HUMAN Uncharacterized protein OS	6	6	12.7	64.096	7.26e-50	0.84515	1.0971
Q9UK99	F-box only protein 3	FBXO3	>sp|Q9UK99-3|FBX3_HUMAN Isoform 3 of F-box only protein 3 OS=Homo sapiens GN=FBXO3;>sp|Q9UK99-2|FBX3_HUMAN Isoform 2 of F-box only protein 3 OS=Homo sapiens GN=FBXO3;>tr|E9PJM3|E9PJM3_HUMAN F-box protein 3 OS=Homo sapiens GN=FBXO3 PE=4 SV=1;>sp|Q9UK99|FBX3	13	13	37.6	46.974	3.29e-148	0.84509	0.97129
F8W1Z6	Protein MON2 homolog	MON2	>tr|F8W1Z6|F8W1Z6_HUMAN MON2 homolog (S. cerevisiae) OS=Homo sapiens GN=MON2 PE=4 SV=1;>sp|Q7Z3U7-2|MON2_HUMAN Isoform 2 of Protein MON2 homolog OS=Homo sapiens GN=MON2;>tr|F8VWA6|F8VWA6_HUMAN MON2 homolog (S. cerevisiae) OS=Homo sapiens GN=MON2 PE=4 SV=1;	2	2	1.2	185.85	0.00018051	0.84465	1.7613
P08195	4F2 cell-surface antigen heavy chain	SLC3A2	>sp|P08195-2|4F2_HUMAN Isoform 2 of 4F2 cell-surface antigen heavy chain OS=Homo sapiens GN=SLC3A2;>sp|P08195-3|4F2_HUMAN Isoform 3 of 4F2 cell-surface antigen heavy chain OS=Homo sapiens GN=SLC3A2;>tr|F5GZS6|F5GZS6_HUMAN Solute carrier family 3 (activator	27	27	48.6	57.944	0	0.84309	2.206
Q00325	Phosphate carrier protein, mitochondrial	SLC25A3	>sp|Q00325-2|MPCP_HUMAN Isoform B of Phosphate carrier protein, mitochondrial OS=Homo sapiens GN=SLC25A3;>sp|Q00325|MPCP_HUMAN Phosphate carrier protein, mitochondrial OS=Homo sapiens GN=SLC25A3 PE=1 SV=2;>tr|F8VVM2|F8VVM2_HUMAN Solute carrier family 25 (m	15	15	38	39.958	2.32e-112	0.84218	0.91968
P31948	Stress-induced-phosphoprotein 1	STIP1	>sp|P31948|STIP1_HUMAN Stress-induced-phosphoprotein 1 OS=Homo sapiens GN=STIP1 PE=1 SV=1;>tr|G3XAD8|G3XAD8_HUMAN Stress-induced-phosphoprotein 1 OS=Homo sapiens GN=STIP1 PE=4 SV=1;>tr|F5H0T1|F5H0T1_HUMAN Stress-induced-phosphoprotein 1 OS=Homo sapiens GN=	25	25	41.6	62.639	9.28e-74	0.84195	3.0838
P62158	Calmodulin	CALM1;CALM2	>sp|P62158|CALM_HUMAN Calmodulin OS=Homo sapiens GN=CALM1 PE=1 SV=2;>tr|H0Y7A7|H0Y7A7_HUMAN Calmodulin 2 (phosphorylase kinase, delta) (Fragment) OS=Homo sapiens GN=CALM2 PE=4 SV=1;>tr|F8WBR5|F8WBR5_HUMAN Calmodulin 2 (phosphorylase kinase, delta) OS=Homo	4	4	35.6	16.837	4.8e-32	0.84145	1.8613
B4DDF7	Serine/threonine-protein phosphatase 2A 65 kDa regulatory subunit A alpha isoform	PPP2R1A	>tr|B4DDF7|B4DDF7_HUMAN Uncharacterized protein OS=Homo sapiens GN=PPP2R1A PE=2 SV=1;>sp|P30153|2AAA_HUMAN Serine/threonine-protein phosphatase 2A 65 kDa regulatory subunit A alpha isoform OS=Homo sapiens GN=PPP2R1A PE=1 SV=4;>tr|F5H3X9|F5H3X9_HUMAN Protei	18	18	40.1	64.181	3.68e-110	0.84121	1.7153
P12814	Alpha-actinin-1	ACTN1	>sp|P12814-2|ACTN1_HUMAN Isoform 2 of Alpha-actinin-1 OS=Homo sapiens GN=ACTN1;>sp|P12814|ACTN1_HUMAN Alpha-actinin-1 OS=Homo sapiens GN=ACTN1 PE=1 SV=2;>tr|Q1HE25|Q1HE25_HUMAN Actinin alpha 1 isoform b OS=Homo sapiens GN=ACTN1 PE=2 SV=1;>tr|B7TY16|B7TY16_	23	10	32	102.71	2.06e-142	0.84007	3.2116
O75746	Calcium-binding mitochondrial carrier protein Aralar1	SLC25A12	>sp|O75746|CMC1_HUMAN Calcium-binding mitochondrial carrier protein Aralar1 OS=Homo sapiens GN=SLC25A12 PE=1 SV=2;>tr|B3KR64|B3KR64_HUMAN Solute carrier family 25 (mitochondrial carrier, Aralar), member 12 OS=Homo sapiens GN=SLC25A12 PE=2 SV=1	18	13	27.4	74.761	3.02e-79	0.83963	0.9677
Q9Y3I0	tRNA-splicing ligase RtcB homolog	C22orf28	>sp|Q9Y3I0|RTCB_HUMAN tRNA-splicing ligase RtcB homolog OS=Homo sapiens GN=C22orf28 PE=1 SV=1;>tr|E9PCW3|E9PCW3_HUMAN Uncharacterized protein OS=Homo sapiens GN=C22orf28 PE=4 SV=1	10	10	23.2	55.21	5.09e-46	0.83915	1.6069
P09496	Clathrin light chain A	CLTA	>sp|P09496-2|CLCA_HUMAN Isoform Non-brain of Clathrin light chain A OS=Homo sapiens GN=CLTA;>tr|B4DIN1|B4DIN1_HUMAN Uncharacterized protein OS=Homo sapiens GN=CLTA PE=2 SV=1;>sp|P09496-3|CLCA_HUMAN Isoform 3 of Clathrin light chain A OS=Homo sapiens GN=CLT	5	5	24.8	23.662	8.03e-27	0.83872	1.6459
Q8IUQ4	E3 ubiquitin-protein ligase SIAH1	SIAH1	>sp|Q8IUQ4|SIAH1_HUMAN E3 ubiquitin-protein ligase SIAH1 OS=Homo sapiens GN=SIAH1 PE=1 SV=2;>sp|Q8IUQ4-2|SIAH1_HUMAN Isoform 2 of E3 ubiquitin-protein ligase SIAH1 OS=Homo sapiens GN=SIAH1;>sp|Q8IUQ4-3|SIAH1_HUMAN Isoform 3 of E3 ubiquitin-protein ligase S	5	5	19.1	31.123	1.21e-14	0.83861	1.1754
C9J0J7	Profilin	PFN2	>tr|C9J0J7|C9J0J7_HUMAN Uncharacterized protein OS=Homo sapiens GN=PFN2 PE=4 SV=1;>sp|P35080-2|PROF2_HUMAN Isoform IIb of Profilin-2 OS=Homo sapiens GN=PFN2;>tr|G5E9Q6|G5E9Q6_HUMAN Profilin OS=Homo sapiens GN=PFN2 PE=3 SV=1	7	3	78	9.8402	2.23e-86	0.83796	1.0374
C9J3L8	Translocon-associated protein subunit alpha	SSR1	>tr|C9J3L8|C9J3L8_HUMAN Signal sequence receptor, alpha OS=Homo sapiens GN=SSR1 PE=4 SV=1;>tr|C9J5W0|C9J5W0_HUMAN Signal sequence receptor, alpha OS=Homo sapiens GN=SSR1 PE=4 SV=1;>sp|P43307|SSRA_HUMAN Translocon-associated protein subunit alpha OS=Homo sa	2	2	7.2	29.573	7.36e-07	0.83762	1.4181
O95881	Thioredoxin domain-containing protein 12	TXNDC12	>sp|O95881|TXD12_HUMAN Thioredoxin domain-containing protein 12 OS=Homo sapiens GN=TXNDC12 PE=1 SV=1	2	2	14	19.206	0.00026647	0.83747	1.5541
Q4G104	F-box only protein 21	FBXO21	>tr|Q4G104|Q4G104_HUMAN FBXO21 protein OS=Homo sapiens GN=FBXO21 PE=2 SV=1;>sp|O94952-1|FBX21_HUMAN Isoform 2 of F-box only protein 21 OS=Homo sapiens GN=FBXO21;>sp|O94952|FBX21_HUMAN F-box only protein 21 OS=Homo sapiens GN=FBXO21 PE=2 SV=2;>tr|Q8IUQ5|Q8I	11	11	29.1	62.515	3.01e-128	0.83552	1.2184
F5H3W1	Podocalyxin	PODXL	>tr|F5H3W1|F5H3W1_HUMAN Podocalyxin-like OS=Homo sapiens GN=PODXL PE=4 SV=1;>sp|O00592-2|PODXL_HUMAN Isoform 2 of Podocalyxin OS=Homo sapiens GN=PODXL;>sp|O00592|PODXL_HUMAN Podocalyxin OS=Homo sapiens GN=PODXL PE=1 SV=2;>tr|F5GWY5|F5GWY5_HUMAN Podocalyxin	8	8	15.9	54.412	6.52e-56	0.8355	2.5839
A0FGR8	Extended synaptotagmin-2	ESYT2	>sp|A0FGR8-2|ESYT2_HUMAN Isoform 2 of Extended synaptotagmin-2 OS=Homo sapiens GN=ESYT2;>sp|A0FGR8|ESYT2_HUMAN Extended synaptotagmin-2 OS=Homo sapiens GN=ESYT2 PE=1 SV=1;>sp|A0FGR8-6|ESYT2_HUMAN Isoform 6 of Extended synaptotagmin-2 OS=Homo sapiens GN=ESY	15	15	21.1	98.9	6.36e-48	0.8349	2.2344
O43776	Asparagine--tRNA ligase, cytoplasmic	NARS	>sp|O43776|SYNC_HUMAN Asparagine--tRNA ligase, cytoplasmic OS=Homo sapiens GN=NARS PE=1 SV=1;>tr|B4DN60|B4DN60_HUMAN Asparaginyl-tRNA synthetase OS=Homo sapiens GN=NARS PE=2 SV=1	6	6	12.8	62.942	1.23e-21	0.83465	2.4478
P33176	Kinesin-1 heavy chain;Kinesin heavy chain isoform 5C;Kinesin heavy chain isoform 5A	KIF5B;KIF5C;KIF5A	>sp|P33176|KINH_HUMAN Kinesin-1 heavy chain OS=Homo sapiens GN=KIF5B PE=1 SV=1;>tr|H0Y2V0|H0Y2V0_HUMAN Kinesin family member 5C (Fragment) OS=Homo sapiens GN=KIF5C PE=3 SV=1;>tr|E9PET8|E9PET8_HUMAN Kinesin family member 5C OS=Homo sapiens GN=KIF5C PE=3 SV=	6	6	7.6	109.68	9.98e-35	0.83409	1.9573
P28066	Proteasome subunit alpha type-5	PSMA5	>sp|P28066|PSA5_HUMAN Proteasome subunit alpha type-5 OS=Homo sapiens GN=PSMA5 PE=1 SV=3;>tr|B4E2V4|B4E2V4_HUMAN Proteasome (Prosome, macropain) subunit, alpha type, 5, isoform CRA_c OS=Homo sapiens GN=PSMA5 PE=2 SV=1	10	10	52.3	26.411	7.38e-146	0.83381	2.4492
G3V1K1	Coiled-coil-helix-coiled-coil-helix domain-containing protein 3, mitochondrial	CHCHD3	>tr|G3V1K1|G3V1K1_HUMAN Coiled-coil-helix-coiled-coil-helix domain containing 3, isoform CRA_b OS=Homo sapiens GN=CHCHD3 PE=4 SV=1;>sp|Q9NX63|CHCH3_HUMAN Coiled-coil-helix-coiled-coil-helix domain-containing protein 3, mitochondrial OS=Homo sapiens GN=CHCH	3	3	23.2	15.558	3.09e-07	0.83349	1.6154
P78371	T-complex protein 1 subunit beta	CCT2	>sp|P78371|TCPB_HUMAN T-complex protein 1 subunit beta OS=Homo sapiens GN=CCT2 PE=1 SV=4;>tr|B7ZAT2|B7ZAT2_HUMAN Chaperonin containing TCP1, subunit 2 (Beta), isoform CRA_c OS=Homo sapiens GN=CCT2 PE=2 SV=1;>tr|F5GWF6|F5GWF6_HUMAN Chaperonin-containing TCP	29	29	61.9	57.488	0	0.8332	2.5384
F5GZT1	Exocyst complex component 4	EXOC4	>tr|F5GZT1|F5GZT1_HUMAN Exocyst complex component 4 OS=Homo sapiens GN=EXOC4 PE=4 SV=1;>tr|F5H222|F5H222_HUMAN Exocyst complex component 4 OS=Homo sapiens GN=EXOC4 PE=4 SV=1;>tr|B7Z321|B7Z321_HUMAN Uncharacterized protein OS=Homo sapiens GN=EXOC4 PE=2 SV=1	4	4	7.7	65.948	1.56e-08	0.83205	1.8165
O95373	Importin-7	IPO7	>sp|O95373|IPO7_HUMAN Importin-7 OS=Homo sapiens GN=IPO7 PE=1 SV=1	17	17	23	119.52	1.47e-115	0.83203	2.3029
Q5JP53	Tubulin beta chain	TUBB	>tr|Q5JP53|Q5JP53_HUMAN Tubulin beta polypeptide OS=Homo sapiens GN=TUBB PE=3 SV=1;>tr|F8VYX6|F8VYX6_HUMAN Tubulin, beta class I OS=Homo sapiens GN=TUBB PE=3 SV=1;>tr|F8VW92|F8VW92_HUMAN Tubulin, beta class I OS=Homo sapiens GN=TUBB PE=3 SV=1;>sp|P07437|TB	25	5	64.6	47.766	0	0.83156	1.2533
F5H8K4	26S proteasome non-ATPase regulatory subunit 3	PSMD3	>tr|F5H8K4|F5H8K4_HUMAN Proteasome (prosome, macropain) 26S subunit, non-ATPase, 3 OS=Homo sapiens GN=PSMD3 PE=4 SV=1;>sp|O43242|PSMD3_HUMAN 26S proteasome non-ATPase regulatory subunit 3 OS=Homo sapiens GN=PSMD3 PE=1 SV=2;>tr|B4DT72|B4DT72_HUMAN Proteasom	26	26	46.1	59.767	1.94e-150	0.83149	1.9311
P33316	Deoxyuridine 5-triphosphate nucleotidohydrolase, mitochondrial	DUT	>sp|P33316-2|DUT_HUMAN Isoform 2 of Deoxyuridine 5-triphosphate nucleotidohydrolase, mitochondrial OS=Homo sapiens GN=DUT;>tr|H0YNW5|H0YNW5_HUMAN Deoxyuridine triphosphatase OS=Homo sapiens GN=DUT PE=4 SV=1;>tr|H0YKC5|H0YKC5_HUMAN Deoxyuridine triphosphat	5	5	39.6	17.748	4.63e-35	0.83142	1.1332
P62316	Small nuclear ribonucleoprotein Sm D2	SNRPD2	>sp|P62316|SMD2_HUMAN Small nuclear ribonucleoprotein Sm D2 OS=Homo sapiens GN=SNRPD2 PE=1 SV=1	6	6	52.5	13.527	5.79e-18	0.83122	1.3851
P53621	Coatomer subunit alpha;Xenin;Proxenin	COPA	>sp|P53621|COPA_HUMAN Coatomer subunit alpha OS=Homo sapiens GN=COPA PE=1 SV=2;>sp|P53621-2|COPA_HUMAN Isoform 2 of Coatomer subunit alpha OS=Homo sapiens GN=COPA	29	29	25.4	138.34	1.71e-125	0.83098	2.0253
Q14764	Major vault protein	MVP	>sp|Q14764|MVP_HUMAN Major vault protein OS=Homo sapiens GN=MVP PE=1 SV=4;>tr|E9PHL5|E9PHL5_HUMAN Uncharacterized protein OS=Homo sapiens GN=MVP PE=4 SV=2	8	8	8.8	99.326	8.57e-22	0.83078	0.95207
P10809	60 kDa heat shock protein, mitochondrial	HSPD1	>sp|P10809|CH60_HUMAN 60 kDa heat shock protein, mitochondrial OS=Homo sapiens GN=HSPD1 PE=1 SV=2	37	37	71.7	61.054	0	0.83077	2.5924
O15078	Centrosomal protein of 290 kDa	CEP290	>sp|O15078-2|CE290_HUMAN Isoform 2 of Centrosomal protein of 290 kDa OS=Homo sapiens GN=CEP290;>sp|O15078|CE290_HUMAN Centrosomal protein of 290 kDa OS=Homo sapiens GN=CEP290 PE=1 SV=2	2	2	1.2	180.06	0.00039469	0.82921	NaN
Q14677	Clathrin interactor 1	CLINT1	>sp|Q14677-2|EPN4_HUMAN Isoform 2 of Clathrin interactor 1 OS=Homo sapiens GN=CLINT1;>sp|Q14677|EPN4_HUMAN Clathrin interactor 1 OS=Homo sapiens GN=CLINT1 PE=1 SV=1;>tr|B7Z6F8|B7Z6F8_HUMAN Clathrin interactor 1 OS=Homo sapiens GN=CLINT1 PE=2 SV=1	4	4	6.6	68.166	1.17e-07	0.82908	1.3205
P49756	RNA-binding protein 25	RBM25	>sp|P49756|RBM25_HUMAN RNA-binding protein 25 OS=Homo sapiens GN=RBM25 PE=1 SV=3;>tr|E9PQU5|E9PQU5_HUMAN RNA-binding motif protein 25 (Fragment) OS=Homo sapiens GN=RBM25 PE=4 SV=1;>sp|P49756-2|RBM25_HUMAN Isoform 2 of RNA-binding protein 25 OS=Homo sapiens	4	4	5.8	100.18	1.98e-10	0.82895	0.98069
P31689	DnaJ homolog subfamily A member 1	DNAJA1	>sp|P31689|DNJA1_HUMAN DnaJ homolog subfamily A member 1 OS=Homo sapiens GN=DNAJA1 PE=1 SV=2;>tr|B7Z5C0|B7Z5C0_HUMAN Uncharacterized protein OS=Homo sapiens GN=DNAJA1 PE=2 SV=1;>tr|F5GZ88|F5GZ88_HUMAN DnaJ (Hsp40) homolog, subfamily A, member 1 OS=Homo sap	12	12	41.6	44.868	4.59e-133	0.82891	0.9453
P09651	Heterogeneous nuclear ribonucleoprotein A1;Heterogeneous nuclear ribonucleoprotein A1-like 2	HNRNPA1;HNRNPA1L2	>sp|P09651-3|ROA1_HUMAN Isoform 2 of Heterogeneous nuclear ribonucleoprotein A1 OS=Homo sapiens GN=HNRNPA1;>tr|F8VXY0|F8VXY0_HUMAN Heterogeneous nuclear ribonucleoprotein A1 OS=Homo sapiens GN=HNRNPA1 PE=4 SV=1;>tr|F8VRQ1|F8VRQ1_HUMAN Heterogeneous nuclear	13	11	49.8	29.386	1.81e-125	0.82881	1.8045
G5E9S8	Kinesin light chain 1;Kinesin light chain 2	KLC1;KLC2	>tr|G5E9S8|G5E9S8_HUMAN Kinesin light chain 1 OS=Homo sapiens GN=KLC1 PE=4 SV=1;>sp|Q07866-8|KLC1_HUMAN Isoform S of Kinesin light chain 1 OS=Homo sapiens GN=KLC1;>tr|G3V2E7|G3V2E7_HUMAN Kinesin light chain 1 OS=Homo sapiens GN=KLC1 PE=4 SV=1;>sp|Q07866-2|	4	4	8.7	62.506	5.43e-13	0.82844	0.92885
Q9Y265	RuvB-like 1	RUVBL1	>sp|Q9Y265|RUVB1_HUMAN RuvB-like 1 OS=Homo sapiens GN=RUVBL1 PE=1 SV=1;>sp|Q9Y265-2|RUVB1_HUMAN Isoform 2 of RuvB-like 1 OS=Homo sapiens GN=RUVBL1;>tr|E7ETR0|E7ETR0_HUMAN RuvB-like 1 (E. coli) OS=Homo sapiens GN=RUVBL1 PE=4 SV=1	10	10	29.4	50.227	9.7e-57	0.82797	1.8922
G3V1T2	U4/U6.U5 tri-snRNP-associated protein 1	SART1	>tr|G3V1T2|G3V1T2_HUMAN Squamous cell carcinoma antigen recognised by T cells, isoform CRA_b OS=Homo sapiens GN=SART1 PE=4 SV=1;>sp|O43290|SNUT1_HUMAN U4/U6.U5 tri-snRNP-associated protein 1 OS=Homo sapiens GN=SART1 PE=1 SV=1	3	3	5.3	73.425	5.56e-08	0.82795	NaN
B4DEM6	Target of EGR1 protein 1	TOE1	>tr|B4DEM6|B4DEM6_HUMAN Uncharacterized protein OS=Homo sapiens GN=TOE1 PE=2 SV=1;>sp|Q96GM8|TOE1_HUMAN Target of EGR1 protein 1 OS=Homo sapiens GN=TOE1 PE=1 SV=1	2	2	8.6	47.889	1.85e-08	0.82785	0.9492
Q6P2Q9	Pre-mRNA-processing-splicing factor 8	PRPF8	>sp|Q6P2Q9|PRP8_HUMAN Pre-mRNA-processing-splicing factor 8 OS=Homo sapiens GN=PRPF8 PE=1 SV=2	36	36	16.9	273.6	1.4e-135	0.8278	1.2107
Q96PZ0	Pseudouridylate synthase 7 homolog	PUS7	>sp|Q96PZ0|PUS7_HUMAN Pseudouridylate synthase 7 homolog OS=Homo sapiens GN=PUS7 PE=1 SV=2;>tr|E7EUH7|E7EUH7_HUMAN Pseudouridylate synthase 7 homolog (S. cerevisiae) OS=Homo sapiens GN=PUS7 PE=4 SV=1	4	4	7.9	75.035	1.46e-12	0.82761	1.6585
F5H1P1	Exocyst complex component 7	EXOC7	>tr|F5H1P1|F5H1P1_HUMAN Exocyst complex component 7 OS=Homo sapiens GN=EXOC7 PE=4 SV=1;>sp|Q9UPT5-2|EXOC7_HUMAN Isoform 2 of Exocyst complex component 7 OS=Homo sapiens GN=EXOC7;>sp|Q9UPT5-5|EXOC7_HUMAN Isoform 5 of Exocyst complex component 7 OS=Homo sapi	3	3	5.2	70.744	1.51e-06	0.82758	1.54
B4DP38	Methylosome protein 50	WDR77	>tr|B4DP38|B4DP38_HUMAN WD repeat domain 77 OS=Homo sapiens GN=WDR77 PE=2 SV=1;>sp|Q9BQA1|MEP50_HUMAN Methylosome protein 50 OS=Homo sapiens GN=WDR77 PE=1 SV=1	2	2	9.7	29.651	4.85e-14	0.82752	1.9926
P01891	HLA class I histocompatibility antigen, A-68 alpha chain;HLA class I histocompatibility antigen, A-69 alpha chain;HLA class I histocompatibility antigen, A-66 alpha chain;HLA class I histocompatibility antigen, A-34 alpha chain;HLA class I histocompatibility antigen, A-33 alpha chain;HLA class I histocompatibility antigen, A-2 alpha chain;HLA class I histocompatibility antigen, A-26 alpha chain;H…	HLA-A	>sp|P01891|1A68_HUMAN HLA class I histocompatibility antigen, A-68 alpha chain OS=Homo sapiens GN=HLA-A PE=1 SV=4;>sp|P10316|1A69_HUMAN HLA class I histocompatibility antigen, A-69 alpha chain OS=Homo sapiens GN=HLA-A PE=1 SV=2;>tr|A9R9N8|A9R9N8_HUMAN Majo	7	2	25.8	40.908	2.79e-22	0.82728	1.9152
P11177	Pyruvate dehydrogenase E1 component subunit beta, mitochondrial	PDHB	>sp|P11177-2|ODPB_HUMAN Isoform 2 of Pyruvate dehydrogenase E1 component subunit beta, mitochondrial OS=Homo sapiens GN=PDHB;>sp|P11177|ODPB_HUMAN Pyruvate dehydrogenase E1 component subunit beta, mitochondrial OS=Homo sapiens GN=PDHB PE=1 SV=3;>tr|B4DDD7|	5	5	19.6	37.2	1.29e-51	0.82713	2.0107
O00231	26S proteasome non-ATPase regulatory subunit 11	PSMD11	>sp|O00231|PSD11_HUMAN 26S proteasome non-ATPase regulatory subunit 11 OS=Homo sapiens GN=PSMD11 PE=1 SV=3	21	21	56.2	47.463	3.4e-79	0.82698	2.0095
H0Y9H6	Calpastatin	CAST	>tr|H0Y9H6|H0Y9H6_HUMAN Calpastatin (Fragment) OS=Homo sapiens GN=CAST PE=4 SV=1;>sp|P20810-3|ICAL_HUMAN Isoform 3 of Calpastatin OS=Homo sapiens GN=CAST;>tr|E9PDE4|E9PDE4_HUMAN Calpastatin OS=Homo sapiens GN=CAST PE=4 SV=1;>tr|E7ES10|E7ES10_HUMAN Calpasta	6	6	15.5	50.498	7.26e-22	0.82519	1.1117
F8W9S7	GTPase-activating protein and VPS9 domain-containing protein 1	GAPVD1	>tr|F8W9S7|F8W9S7_HUMAN GTPase-activating protein and VPS9 domains 1 OS=Homo sapiens GN=GAPVD1 PE=4 SV=1;>sp|Q14C86-3|GAPD1_HUMAN Isoform 3 of GTPase-activating protein and VPS9 domain-containing protein 1 OS=Homo sapiens GN=GAPVD1;>sp|Q14C86-4|GAPD1_HUMAN	5	5	3.6	157.46	3.41e-11	0.82518	1.3733
P08238	Heat shock protein HSP 90-beta	HSP90AB1	>sp|P08238|HS90B_HUMAN Heat shock protein HSP 90-beta OS=Homo sapiens GN=HSP90AB1 PE=1 SV=4	41	23	54.6	83.263	0	0.82506	2.9732
O95816	BAG family molecular chaperone regulator 2	BAG2	>sp|O95816|BAG2_HUMAN BAG family molecular chaperone regulator 2 OS=Homo sapiens GN=BAG2 PE=1 SV=1;>tr|B4DXE2|B4DXE2_HUMAN Uncharacterized protein OS=Homo sapiens GN=BAG2 PE=2 SV=1;>tr|A2A296|A2A296_HUMAN BCL2-associated athanogene 2 (Fragment) OS=Homo sap	8	8	37.4	23.772	9.85e-20	0.82497	1.3695
P00403	Cytochrome c oxidase subunit 2	MT-CO2	>sp|P00403|COX2_HUMAN Cytochrome c oxidase subunit 2 OS=Homo sapiens GN=MT-CO2 PE=1 SV=1	3	3	14.5	25.565	2.35e-07	0.82421	3.012
F5GZ16	26S proteasome non-ATPase regulatory subunit 2	PSMD2	>tr|F5GZ16|F5GZ16_HUMAN Proteasome (prosome, macropain) 26S subunit, non-ATPase, 2 OS=Homo sapiens GN=PSMD2 PE=4 SV=1;>sp|Q13200|PSMD2_HUMAN 26S proteasome non-ATPase regulatory subunit 2 OS=Homo sapiens GN=PSMD2 PE=1 SV=3;>tr|E7EW34|E7EW34_HUMAN Proteasom	29	29	41	99.271	1.09e-235	0.82404	2.1465
Q13151	Heterogeneous nuclear ribonucleoprotein A0	HNRNPA0	>sp|Q13151|ROA0_HUMAN Heterogeneous nuclear ribonucleoprotein A0 OS=Homo sapiens GN=HNRNPA0 PE=1 SV=1	6	6	21.3	30.84	1.13e-32	0.82386	1.4783
A8MZ91	Protein arginine N-methyltransferase 5;Protein arginine N-methyltransferase 5, N-terminally processed	PRMT5	>tr|A8MZ91|A8MZ91_HUMAN Protein arginine methyltransferase 5, isoform CRA_d OS=Homo sapiens GN=PRMT5 PE=2 SV=1;>sp|O14744|ANM5_HUMAN Protein arginine N-methyltransferase 5 OS=Homo sapiens GN=PRMT5 PE=1 SV=4;>tr|B4DX49|B4DX49_HUMAN Uncharacterized protein O	12	12	23.4	71.319	2.45e-32	0.82319	2.1479
P52701	DNA mismatch repair protein Msh6	MSH6	>sp|P52701|MSH6_HUMAN DNA mismatch repair protein Msh6 OS=Homo sapiens GN=MSH6 PE=1 SV=2;>tr|B4DF41|B4DF41_HUMAN MutS homolog 6 (E. coli) OS=Homo sapiens GN=MSH6 PE=2 SV=1;>tr|F5H2F9|F5H2F9_HUMAN MutS homolog 6 (E. coli) OS=Homo sapiens GN=MSH6 PE=3 SV=1;>	14	14	11.2	152.78	5.03e-36	0.82159	1.6186
E9PD53	Structural maintenance of chromosomes protein;Structural maintenance of chromosomes protein 4	SMC4	>tr|E9PD53|E9PD53_HUMAN Structural maintenance of chromosomes protein OS=Homo sapiens GN=SMC4 PE=3 SV=1;>sp|Q9NTJ3|SMC4_HUMAN Structural maintenance of chromosomes protein 4 OS=Homo sapiens GN=SMC4 PE=1 SV=2;>sp|Q9NTJ3-2|SMC4_HUMAN Isoform 2 of Structural	28	28	23.7	144.45	5.27e-120	0.82151	1.5223
P33991	DNA replication licensing factor MCM4	MCM4	>sp|P33991|MCM4_HUMAN DNA replication licensing factor MCM4 OS=Homo sapiens GN=MCM4 PE=1 SV=5;>tr|E7EM48|E7EM48_HUMAN Minichromosome maintenance complex component 4 OS=Homo sapiens GN=MCM4 PE=3 SV=1	20	20	28.4	96.557	3.05e-72	0.82145	2.3358
Q7L2E3	Putative ATP-dependent RNA helicase DHX30	DHX30	>sp|Q7L2E3-3|DHX30_HUMAN Isoform 3 of Putative ATP-dependent RNA helicase DHX30 OS=Homo sapiens GN=DHX30;>sp|Q7L2E3|DHX30_HUMAN Putative ATP-dependent RNA helicase DHX30 OS=Homo sapiens GN=DHX30 PE=1 SV=1;>sp|Q7L2E3-2|DHX30_HUMAN Isoform 2 of Putative ATP-	8	8	7.6	129.44	1.26e-28	0.82143	1.1968
Q9Y6D5	Brefeldin A-inhibited guanine nucleotide-exchange protein 2;Brefeldin A-inhibited guanine nucleotide-exchange protein 1	ARFGEF2;ARFGEF1	>sp|Q9Y6D5|BIG2_HUMAN Brefeldin A-inhibited guanine nucleotide-exchange protein 2 OS=Homo sapiens GN=ARFGEF2 PE=1 SV=3;>tr|F5H3H3|F5H3H3_HUMAN ADP-ribosylation factor guanine nucleotide-exchange factor 2 (brefeldin A-inhibited) OS=Homo sapiens GN=ARFGEF2 P	3	3	1.8	202.04	1.12e-06	0.8212	1.9449
P52272	Heterogeneous nuclear ribonucleoprotein M	HNRNPM	>sp|P52272-2|HNRPM_HUMAN Isoform 2 of Heterogeneous nuclear ribonucleoprotein M OS=Homo sapiens GN=HNRNPM;>sp|P52272|HNRPM_HUMAN Heterogeneous nuclear ribonucleoprotein M OS=Homo sapiens GN=HNRNPM PE=1 SV=3;>tr|Q59ES8|Q59ES8_HUMAN Heterogeneous nuclear rib	29	29	44.6	73.62	1.21e-213	0.8211	1.4428
Q9BRJ7	Protein syndesmos	NUDT16L1	>sp|Q9BRJ7|SDOS_HUMAN Protein syndesmos OS=Homo sapiens GN=NUDT16L1 PE=1 SV=1	7	7	37.4	23.338	2.15e-15	0.82061	0.72164
E9PH41	Acyl-protein thioesterase 2	LYPLA2	>tr|E9PH41|E9PH41_HUMAN Lysophospholipase II OS=Homo sapiens GN=LYPLA2 PE=4 SV=1;>sp|O95372|LYPA2_HUMAN Acyl-protein thioesterase 2 OS=Homo sapiens GN=LYPLA2 PE=1 SV=1;>tr|Q5QPQ1|Q5QPQ1_HUMAN Lysophospholipase II (Fragment) OS=Homo sapiens GN=LYPLA2 PE=2 S	3	3	11.1	22.626	1.31e-05	0.82051	0.69895
Q32MZ4	Leucine-rich repeat flightless-interacting protein 1	LRRFIP1	>sp|Q32MZ4-3|LRRF1_HUMAN Isoform 3 of Leucine-rich repeat flightless-interacting protein 1 OS=Homo sapiens GN=LRRFIP1;>sp|Q32MZ4-2|LRRF1_HUMAN Isoform 2 of Leucine-rich repeat flightless-interacting protein 1 OS=Homo sapiens GN=LRRFIP1;>sp|Q32MZ4|LRRF1_HUM	9	6	17.3	82.688	8.99e-43	0.82049	1.8796
P23258	Tubulin gamma-1 chain;Tubulin gamma-2 chain	TUBG1;TUBG2	>sp|P23258|TBG1_HUMAN Tubulin gamma-1 chain OS=Homo sapiens GN=TUBG1 PE=1 SV=2;>sp|Q9NRH3|TBG2_HUMAN Tubulin gamma-2 chain OS=Homo sapiens GN=TUBG2 PE=1 SV=1	4	4	11.8	51.169	1.02e-22	0.81993	1.6112
Q7L2H7	Eukaryotic translation initiation factor 3 subunit M	EIF3M	>sp|Q7L2H7|EIF3M_HUMAN Eukaryotic translation initiation factor 3 subunit M OS=Homo sapiens GN=EIF3M PE=1 SV=1;>tr|B4E2Q4|B4E2Q4_HUMAN Uncharacterized protein OS=Homo sapiens GN=EIF3M PE=2 SV=1;>tr|H0YCQ8|H0YCQ8_HUMAN Eukaryotic translation initiation fact	4	4	15.2	42.502	1.38e-34	0.81966	1.5095
G3V1R9	Inositol-3-phosphate synthase 1	ISYNA1	>tr|G3V1R9|G3V1R9_HUMAN Myo-inositol 1-phosphate synthase A1, isoform CRA_d OS=Homo sapiens GN=ISYNA1 PE=4 SV=1;>sp|Q9NPH2-2|INO1_HUMAN Isoform 2 of Inositol-3-phosphate synthase 1 OS=Homo sapiens GN=ISYNA1;>tr|G5E9U0|G5E9U0_HUMAN Myo-inositol 1-phosphate	4	4	11.3	44.786	1.14e-11	0.81941	1.5659
F5H2E1	Vesicle-fusing ATPase	NSF	>tr|F5H2E1|F5H2E1_HUMAN Uncharacterized protein OS=Homo sapiens GN=NSF PE=3 SV=1;>sp|P46459|NSF_HUMAN Vesicle-fusing ATPase OS=Homo sapiens GN=NSF PE=1 SV=3;>tr|B4DFA2|B4DFA2_HUMAN N-ethylmaleimide-sensitive factor OS=Homo sapiens GN=NSF PE=2 SV=1	6	6	10.1	77.936	2.72e-36	0.81928	2.222
P22234	Multifunctional protein ADE2;Phosphoribosylaminoimidazole-succinocarboxamide synthase;Phosphoribosylaminoimidazole carboxylase	PAICS	>sp|P22234|PUR6_HUMAN Multifunctional protein ADE2 OS=Homo sapiens GN=PAICS PE=1 SV=3;>sp|P22234-2|PUR6_HUMAN Isoform 2 of Multifunctional protein ADE2 OS=Homo sapiens GN=PAICS;>tr|E9PBS1|E9PBS1_HUMAN Phosphoribosylaminoimidazole carboxylase, phosphoribosy	9	9	26.6	47.079	8.42e-52	0.81829	3.3199
P60842	Eukaryotic initiation factor 4A-I;Eukaryotic initiation factor 4A-II	EIF4A1;EIF4A2	>sp|P60842|IF4A1_HUMAN Eukaryotic initiation factor 4A-I OS=Homo sapiens GN=EIF4A1 PE=1 SV=1;>tr|E7EQG2|E7EQG2_HUMAN Eukaryotic translation initiation factor 4A2 OS=Homo sapiens GN=EIF4A2 PE=3 SV=1;>sp|Q14240|IF4A2_HUMAN Eukaryotic initiation factor 4A-II	16	15	48.5	46.153	3.49e-114	0.81817	2.6971
Q9Y2A7	Nck-associated protein 1	NCKAP1	>sp|Q9Y2A7|NCKP1_HUMAN Nck-associated protein 1 OS=Homo sapiens GN=NCKAP1 PE=1 SV=1;>sp|Q9Y2A7-2|NCKP1_HUMAN Isoform 2 of Nck-associated protein 1 OS=Homo sapiens GN=NCKAP1	4	4	3.8	128.79	2.7e-06	0.81812	NaN
O43852	Calumenin	CALU	>sp|O43852-2|CALU_HUMAN Isoform 2 of Calumenin OS=Homo sapiens GN=CALU;>sp|O43852|CALU_HUMAN Calumenin OS=Homo sapiens GN=CALU PE=1 SV=2;>tr|D6QS48|D6QS48_HUMAN Calumenin OS=Homo sapiens GN=CALU PE=2 SV=1;>tr|F5H1Q9|F5H1Q9_HUMAN Calumenin OS=Homo sapiens G	11	11	45.1	37.134	1.05e-68	0.81722	1.0191
Q96GX5	Serine/threonine-protein kinase greatwall	MASTL	>sp|Q96GX5-2|GWL_HUMAN Isoform 2 of Serine/threonine-protein kinase greatwall OS=Homo sapiens GN=MASTL;>sp|Q96GX5-3|GWL_HUMAN Isoform 3 of Serine/threonine-protein kinase greatwall OS=Homo sapiens GN=MASTL;>sp|Q96GX5|GWL_HUMAN Serine/threonine-protein kina	2	1	2.5	92.86	3e-05	0.81706	NaN
Q13428	Treacle protein	TCOF1	>sp|Q13428-7|TCOF_HUMAN Isoform 7 of Treacle protein OS=Homo sapiens GN=TCOF1;>tr|E7ETY2|E7ETY2_HUMAN Treacher Collins-Franceschetti syndrome 1 OS=Homo sapiens GN=TCOF1 PE=4 SV=1;>sp|Q13428-3|TCOF_HUMAN Isoform 3 of Treacle protein OS=Homo sapiens GN=TCOF1	26	26	19.2	148.35	4.75e-91	0.81674	1.0934
P11021	78 kDa glucose-regulated protein	HSPA5	>sp|P11021|GRP78_HUMAN 78 kDa glucose-regulated protein OS=Homo sapiens GN=HSPA5 PE=1 SV=2	39	37	55.2	72.332	0	0.81655	1.5048
Q96SZ5	2-aminoethanethiol dioxygenase	ADO	>sp|Q96SZ5|AEDO_HUMAN 2-aminoethanethiol dioxygenase OS=Homo sapiens GN=ADO PE=1 SV=2	9	9	32.6	29.751	6.3e-37	0.81632	0.81597
Q5T454	MMS19 nucleotide excision repair protein homolog	MMS19	>tr|Q5T454|Q5T454_HUMAN MMS19 nucleotide excision repair homolog (S. cerevisiae) (Fragment) OS=Homo sapiens GN=MMS19 PE=2 SV=2;>sp|Q96T76-7|MMS19_HUMAN Isoform 2 of MMS19 nucleotide excision repair protein homolog OS=Homo sapiens GN=MMS19;>sp|Q96T76-5|MMS1	2	2	6.6	33.616	2.51e-05	0.81606	1.6835
Q8TEQ6	Gem-associated protein 5	GEMIN5	>sp|Q8TEQ6|GEMI5_HUMAN Gem-associated protein 5 OS=Homo sapiens GN=GEMIN5 PE=1 SV=3	17	17	12.7	168.59	6.98e-51	0.81551	1.8575
P43686	26S protease regulatory subunit 6B	PSMC4	>sp|P43686|PRS6B_HUMAN 26S protease regulatory subunit 6B OS=Homo sapiens GN=PSMC4 PE=1 SV=2;>sp|P43686-2|PRS6B_HUMAN Isoform 2 of 26S protease regulatory subunit 6B OS=Homo sapiens GN=PSMC4	14	14	45.5	47.366	1.57e-97	0.81539	2.1913
P42285	Superkiller viralicidic activity 2-like 2	SKIV2L2	>sp|P42285|SK2L2_HUMAN Superkiller viralicidic activity 2-like 2 OS=Homo sapiens GN=SKIV2L2 PE=1 SV=3;>tr|F5H7E2|F5H7E2_HUMAN Superkiller viralicidic activity 2-like 2 (S. cerevisiae) OS=Homo sapiens GN=SKIV2L2 PE=4 SV=1	18	18	19.4	117.8	4.82e-75	0.81534	0.95867
B4DH53	Microtubule-associated protein 1S;MAP1S heavy chain;MAP1S light chain	MAP1S	>tr|B4DH53|B4DH53_HUMAN Uncharacterized protein OS=Homo sapiens GN=MAP1S PE=2 SV=1;>sp|Q66K74|MAP1S_HUMAN Microtubule-associated protein 1S OS=Homo sapiens GN=MAP1S PE=1 SV=2	4	4	5.5	109.79	5.99e-13	0.81461	0.99023
Q92878	DNA repair protein RAD50	RAD50	>sp|Q92878|RAD50_HUMAN DNA repair protein RAD50 OS=Homo sapiens GN=RAD50 PE=1 SV=1;>sp|Q92878-2|RAD50_HUMAN Isoform 2 of DNA repair protein RAD50 OS=Homo sapiens GN=RAD50;>sp|Q92878-3|RAD50_HUMAN Isoform 3 of DNA repair protein RAD50 OS=Homo sapiens GN=RAD	14	14	10.4	153.89	1.11e-35	0.81448	1.6295
P82933	28S ribosomal protein S9, mitochondrial	MRPS9	>sp|P82933|RT09_HUMAN 28S ribosomal protein S9, mitochondrial OS=Homo sapiens GN=MRPS9 PE=1 SV=2	2	2	8.3	45.834	9.9e-07	0.81419	2.0983
Q2M389	WASH complex subunit 7	KIAA1033	>sp|Q2M389|WASH7_HUMAN WASH complex subunit 7 OS=Homo sapiens GN=KIAA1033 PE=1 SV=2;>sp|Q2M389-2|WASH7_HUMAN Isoform 2 of WASH complex subunit 7 OS=Homo sapiens GN=KIAA1033	5	5	4.5	136.4	1.81e-13	0.81368	1.7868
Q9NZL9	Methionine adenosyltransferase 2 subunit beta	MAT2B	>sp|Q9NZL9-4|MAT2B_HUMAN Isoform 4 of Methionine adenosyltransferase 2 subunit beta OS=Homo sapiens GN=MAT2B;>sp|Q9NZL9-2|MAT2B_HUMAN Isoform 2 of Methionine adenosyltransferase 2 subunit beta OS=Homo sapiens GN=MAT2B;>sp|Q9NZL9|MAT2B_HUMAN Methionine aden	2	2	6.9	34.583	6.73e-05	0.81247	1.7826
P17987	T-complex protein 1 subunit alpha	TCP1	>sp|P17987|TCPA_HUMAN T-complex protein 1 subunit alpha OS=Homo sapiens GN=TCP1 PE=1 SV=1;>tr|E7ERF2|E7ERF2_HUMAN T-complex protein 1 subunit alpha OS=Homo sapiens GN=TCP1 PE=3 SV=1;>tr|E7EQR6|E7EQR6_HUMAN T-complex protein 1 subunit alpha OS=Homo sapiens	26	26	54.1	60.343	1.75e-268	0.81231	2.4325
O95163	Elongator complex protein 1	IKBKAP	>sp|O95163|ELP1_HUMAN Elongator complex protein 1 OS=Homo sapiens GN=IKBKAP PE=1 SV=3;>tr|F5H2T0|F5H2T0_HUMAN Inhibitor of kappa light polypeptide gene enhancer in B-cells, kinase complex-associated protein OS=Homo sapiens GN=IKBKAP PE=4 SV=1	17	17	17.4	150.25	4.22e-68	0.81197	1.8631
P26639	Threonine--tRNA ligase, cytoplasmic	TARS	>sp|P26639|SYTC_HUMAN Threonine--tRNA ligase, cytoplasmic OS=Homo sapiens GN=TARS PE=1 SV=3;>tr|B4DEG8|B4DEG8_HUMAN Threonyl-tRNA synthetase OS=Homo sapiens GN=TARS PE=2 SV=1;>tr|E7ERI3|E7ERI3_HUMAN Threonyl-tRNA synthetase OS=Homo sapiens GN=TARS PE=3 SV=	24	24	31.5	83.434	1.08e-88	0.81185	2.1308
Q14160	Protein scribble homolog	SCRIB	>sp|Q14160|SCRIB_HUMAN Protein scribble homolog OS=Homo sapiens GN=SCRIB PE=1 SV=4;>sp|Q14160-3|SCRIB_HUMAN Isoform 3 of Protein scribble homolog OS=Homo sapiens GN=SCRIB;>sp|Q14160-2|SCRIB_HUMAN Isoform 2 of Protein scribble homolog OS=Homo sapiens GN=SCR	10	9	8.8	174.88	8.91e-48	0.81149	1.5852
P25205	DNA replication licensing factor MCM3	MCM3	>sp|P25205|MCM3_HUMAN DNA replication licensing factor MCM3 OS=Homo sapiens GN=MCM3 PE=1 SV=3	27	27	36.3	90.98	2.94e-187	0.809	1.6255
B4DZP4	Cytoplasmic dynein 1 light intermediate chain 2	DYNC1LI2	>tr|B4DZP4|B4DZP4_HUMAN Uncharacterized protein OS=Homo sapiens GN=DYNC1LI2 PE=2 SV=1;>sp|O43237|DC1L2_HUMAN Cytoplasmic dynein 1 light intermediate chain 2 OS=Homo sapiens GN=DYNC1LI2 PE=1 SV=1	10	10	33.3	45.004	4.62e-58	0.80854	1.8452
Q13162	Peroxiredoxin-4	PRDX4	>sp|Q13162|PRDX4_HUMAN Peroxiredoxin-4 OS=Homo sapiens GN=PRDX4 PE=1 SV=1;>tr|E9PEN3|E9PEN3_HUMAN Uncharacterized protein OS=Homo sapiens GN=PRDX4 PE=4 SV=1	8	6	33.6	30.54	1.2e-31	0.80847	2.2721
Q7Z406	Myosin-14	MYH14	>sp|Q7Z406|MYH14_HUMAN Myosin-14 OS=Homo sapiens GN=MYH14 PE=1 SV=2;>sp|Q7Z406-6|MYH14_HUMAN Isoform 6 of Myosin-14 OS=Homo sapiens GN=MYH14;>tr|F2Z2U8|F2Z2U8_HUMAN Myosin, heavy chain 14, non-muscle OS=Homo sapiens GN=MYH14 PE=4 SV=1;>sp|Q7Z406-2|MYH14_HU	8	1	4	227.87	4.75e-59	0.80796	1.9911
P42704	Leucine-rich PPR motif-containing protein, mitochondrial	LRPPRC	>sp|P42704|LPPRC_HUMAN Leucine-rich PPR motif-containing protein, mitochondrial OS=Homo sapiens GN=LRPPRC PE=1 SV=3;>tr|F5H4J6|F5H4J6_HUMAN Leucine-rich PPR-motif-containing OS=Homo sapiens GN=LRPPRC PE=4 SV=1	48	48	38.4	157.9	0	0.80765	1.9506
P35998	26S protease regulatory subunit 7	PSMC2	>sp|P35998|PRS7_HUMAN 26S protease regulatory subunit 7 OS=Homo sapiens GN=PSMC2 PE=1 SV=3;>tr|B7Z5E2|B7Z5E2_HUMAN Proteasome (prosome, macropain) 26S subunit, ATPase, 2 OS=Homo sapiens GN=PSMC2 PE=2 SV=1	16	16	37.2	48.633	5.58e-126	0.80717	2.0932
Q9BSJ8	Extended synaptotagmin-1	ESYT1	>sp|Q9BSJ8|ESYT1_HUMAN Extended synaptotagmin-1 OS=Homo sapiens GN=ESYT1 PE=1 SV=1;>sp|Q9BSJ8-2|ESYT1_HUMAN Isoform 2 of Extended synaptotagmin-1 OS=Homo sapiens GN=ESYT1;>tr|B3KY56|B3KY56_HUMAN Extended synaptotagmin-like protein 1 OS=Homo sapiens GN=ESYT	9	9	10.6	122.85	7.91e-45	0.80698	2.2272
Q9UP83	Conserved oligomeric Golgi complex subunit 5	COG5	>sp|Q9UP83-3|COG5_HUMAN Isoform 3 of Conserved oligomeric Golgi complex subunit 5 OS=Homo sapiens GN=COG5;>sp|Q9UP83|COG5_HUMAN Conserved oligomeric Golgi complex subunit 5 OS=Homo sapiens GN=COG5 PE=1 SV=3;>sp|Q9UP83-2|COG5_HUMAN Isoform 2 of Conserved ol	2	2	2.2	90.808	0.0032449	0.80687	2.0746
Q14566	DNA replication licensing factor MCM6	MCM6	>sp|Q14566|MCM6_HUMAN DNA replication licensing factor MCM6 OS=Homo sapiens GN=MCM6 PE=1 SV=1	26	26	34.2	92.888	6.78e-135	0.80665	2.1567
Q09161	Nuclear cap-binding protein subunit 1	NCBP1	>sp|Q09161|NCBP1_HUMAN Nuclear cap-binding protein subunit 1 OS=Homo sapiens GN=NCBP1 PE=1 SV=1	7	7	10	91.838	3.34e-18	0.80523	1.3895
Q96CW5	Gamma-tubulin complex component 3	TUBGCP3	>sp|Q96CW5-2|GCP3_HUMAN Isoform 2 of Gamma-tubulin complex component 3 OS=Homo sapiens GN=TUBGCP3;>sp|Q96CW5|GCP3_HUMAN Gamma-tubulin complex component 3 OS=Homo sapiens GN=TUBGCP3 PE=1 SV=2	3	3	3.8	93.884	2.86e-08	0.80518	NaN
Q14978	Nucleolar and coiled-body phosphoprotein 1	NOLC1	>sp|Q14978|NOLC1_HUMAN Nucleolar and coiled-body phosphoprotein 1 OS=Homo sapiens GN=NOLC1 PE=1 SV=2;>sp|Q14978-3|NOLC1_HUMAN Isoform 3 of Nucleolar and coiled-body phosphoprotein 1 OS=Homo sapiens GN=NOLC1;>sp|Q14978-2|NOLC1_HUMAN Isoform Beta of Nucleola	16	16	21	73.602	2.98e-58	0.80475	1.0844
P43243	Matrin-3	MATR3	>sp|P43243|MATR3_HUMAN Matrin-3 OS=Homo sapiens GN=MATR3 PE=1 SV=2;>tr|A8MXP9|A8MXP9_HUMAN Uncharacterized protein OS=Homo sapiens GN=MATR3 PE=4 SV=1;>tr|D6REM6|D6REM6_HUMAN Matrin 3 OS=Homo sapiens GN=MATR3 PE=4 SV=1;>tr|B3KM87|B3KM87_HUMAN Uncharacterize	6	6	8.4	94.622	1.17e-12	0.80463	1.9405
P17812	CTP synthase 1	CTPS1	>sp|P17812|PYRG1_HUMAN CTP synthase 1 OS=Homo sapiens GN=CTPS PE=1 SV=2;>tr|B4DR64|B4DR64_HUMAN Uncharacterized protein OS=Homo sapiens GN=CTPS PE=2 SV=1	27	24	48.2	66.69	1.2e-248	0.80448	1.1967
Q9BUQ8	Probable ATP-dependent RNA helicase DDX23	DDX23	>sp|Q9BUQ8|DDX23_HUMAN Probable ATP-dependent RNA helicase DDX23 OS=Homo sapiens GN=DDX23 PE=1 SV=3	4	4	4.4	95.581	4.04e-08	0.80438	0.6509
F5H8E5	Ubiquitin carboxyl-terminal hydrolase;Ubiquitin carboxyl-terminal hydrolase 7	USP7	>tr|F5H8E5|F5H8E5_HUMAN Ubiquitin carboxyl-terminal hydrolase OS=Homo sapiens GN=USP7 PE=3 SV=1;>sp|Q93009|UBP7_HUMAN Ubiquitin carboxyl-terminal hydrolase 7 OS=Homo sapiens GN=USP7 PE=1 SV=2;>tr|H0Y3G8|H0Y3G8_HUMAN Ubiquitin carboxyl-terminal hydrolase OS	8	8	8.6	117	2.92e-16	0.80331	1.7765
B2ZZ83	Filamin-B	FLNB	>tr|B2ZZ83|B2ZZ83_HUMAN Filamin B OS=Homo sapiens GN=FLNB PE=2 SV=1;>sp|O75369-2|FLNB_HUMAN Isoform 2 of Filamin-B OS=Homo sapiens GN=FLNB;>tr|Q60FE7|Q60FE7_HUMAN Filamin B OS=Homo sapiens GN=FLNB PE=2 SV=1;>sp|O75369|FLNB_HUMAN Filamin-B OS=Homo sapiens G	109	94	49	281.63	0	0.80317	2.3201
Q13057	Bifunctional coenzyme A synthase;Phosphopantetheine adenylyltransferase;Dephospho-CoA kinase	COASY	>sp|Q13057|COASY_HUMAN Bifunctional coenzyme A synthase OS=Homo sapiens GN=COASY PE=1 SV=4;>sp|Q13057-2|COASY_HUMAN Isoform 2 of Bifunctional coenzyme A synthase OS=Homo sapiens GN=COASY	6	6	13.3	62.328	9.06e-21	0.80304	0.99225
P09012	U1 small nuclear ribonucleoprotein A	SNRPA	>sp|P09012|SNRPA_HUMAN U1 small nuclear ribonucleoprotein A OS=Homo sapiens GN=SNRPA PE=1 SV=3	4	2	11.7	31.279	2.3e-09	0.80297	1.1921
P57678	Gem-associated protein 4	GEMIN4	>sp|P57678|GEMI4_HUMAN Gem-associated protein 4 OS=Homo sapiens GN=GEMIN4 PE=1 SV=2	5	5	5.8	120.04	2.59e-11	0.80273	1.1421
A8MUB1	Tubulin alpha-4A chain	TUBA4A	>tr|A8MUB1|A8MUB1_HUMAN Tubulin, alpha 1 (Testis specific), isoform CRA_a OS=Homo sapiens GN=TUBA4A PE=2 SV=1;>sp|P68366|TBA4A_HUMAN Tubulin alpha-4A chain OS=Homo sapiens GN=TUBA4A PE=1 SV=1	24	4	61.7	48.328	0	0.8023	1.3731
P55081	Microfibrillar-associated protein 1	MFAP1	>sp|P55081|MFAP1_HUMAN Microfibrillar-associated protein 1 OS=Homo sapiens GN=MFAP1 PE=1 SV=2	5	5	13	51.958	3.96e-25	0.80226	0.8029
B4E2Z2	DNA mismatch repair protein Msh2	MSH2	>tr|B4E2Z2|B4E2Z2_HUMAN MutS homolog 2, colon cancer, nonpolyposis type 1 (E. coli) OS=Homo sapiens GN=MSH2 PE=2 SV=1;>sp|P43246|MSH2_HUMAN DNA mismatch repair protein Msh2 OS=Homo sapiens GN=MSH2 PE=1 SV=1;>tr|B4DL39|B4DL39_HUMAN Uncharacterized protein O	9	9	12.2	97.321	2.3e-39	0.80218	1.5541
B4E241	Serine/arginine-rich splicing factor 3	SRSF3	>tr|B4E241|B4E241_HUMAN Splicing factor, arginine/serine-rich 3, isoform CRA_a OS=Homo sapiens GN=SFRS3 PE=2 SV=1;>sp|P84103|SRSF3_HUMAN Serine/arginine-rich splicing factor 3 OS=Homo sapiens GN=SRSF3 PE=1 SV=1	3	2	24.2	14.203	1.73e-13	0.80211	1.5741
Q5T9A4	ATPase family AAA domain-containing protein 3B	ATAD3B	>sp|Q5T9A4|ATD3B_HUMAN ATPase family AAA domain-containing protein 3B OS=Homo sapiens GN=ATAD3B PE=1 SV=1;>sp|Q5T9A4-3|ATD3B_HUMAN Isoform 3 of ATPase family AAA domain-containing protein 3B OS=Homo sapiens GN=ATAD3B;>tr|A8MSP6|A8MSP6_HUMAN ATPase family,	25	2	36.4	72.572	6.23e-110	0.80188	0.87037
B4DZI8	Coatomer subunit beta	COPB2	>tr|B4DZI8|B4DZI8_HUMAN Coatomer protein complex, subunit beta 2 (Beta prime), isoform CRA_b OS=Homo sapiens GN=COPB2 PE=2 SV=1;>sp|P35606|COPB2_HUMAN Coatomer subunit beta OS=Homo sapiens GN=COPB2 PE=1 SV=2	19	19	27.5	99.045	3.89e-64	0.80161	1.9783
E9PCY7	Heterogeneous nuclear ribonucleoprotein H;Heterogeneous nuclear ribonucleoprotein H, N-terminally processed;Heterogeneous nuclear ribonucleoprotein H2	HNRNPH1;HNRNPH2	>tr|E9PCY7|E9PCY7_HUMAN Heterogeneous nuclear ribonucleoprotein H1 (H) OS=Homo sapiens GN=HNRNPH1 PE=4 SV=1;>sp|P31943|HNRH1_HUMAN Heterogeneous nuclear ribonucleoprotein H OS=Homo sapiens GN=HNRNPH1 PE=1 SV=4;>tr|G8JLB6|G8JLB6_HUMAN Heterogeneous nuclear	7	5	20.5	47.087	3.96e-100	0.80138	1.1659
P00533	Epidermal growth factor receptor	EGFR	>sp|P00533|EGFR_HUMAN Epidermal growth factor receptor OS=Homo sapiens GN=EGFR PE=1 SV=2;>tr|E9PFD7|E9PFD7_HUMAN Epidermal growth factor receptor OS=Homo sapiens GN=EGFR PE=3 SV=2;>tr|Q504U8|Q504U8_HUMAN EGFR protein OS=Homo sapiens GN=EGFR PE=2 SV=1;>tr|H	12	12	12.5	134.28	2.9e-50	0.80135	2.1457
F5H3V0	DNA replication licensing factor MCM2	MCM2	>tr|F5H3V0|F5H3V0_HUMAN Minichromosome maintenance complex component 2 OS=Homo sapiens GN=MCM2 PE=3 SV=1;>tr|H0Y8E6|H0Y8E6_HUMAN Minichromosome maintenance complex component 2 (Fragment) OS=Homo sapiens GN=MCM2 PE=3 SV=1;>sp|P49736|MCM2_HUMAN DNA replicati	13	13	19.4	91.273	1.24e-81	0.80092	2.4914
P48556	26S proteasome non-ATPase regulatory subunit 8	PSMD8	>sp|P48556|PSMD8_HUMAN 26S proteasome non-ATPase regulatory subunit 8 OS=Homo sapiens GN=PSMD8 PE=1 SV=2	6	6	18.9	39.611	1.5e-31	0.80087	2.4301
P14866	Heterogeneous nuclear ribonucleoprotein L	HNRNPL	>sp|P14866|HNRPL_HUMAN Heterogeneous nuclear ribonucleoprotein L OS=Homo sapiens GN=HNRNPL PE=1 SV=2;>tr|A6NIT8|A6NIT8_HUMAN Uncharacterized protein OS=Homo sapiens GN=HNRNPL PE=2 SV=1	8	8	14.8	64.132	2.09e-28	0.80037	2.0281
Q15428	Splicing factor 3A subunit 2	SF3A2	>sp|Q15428|SF3A2_HUMAN Splicing factor 3A subunit 2 OS=Homo sapiens GN=SF3A2 PE=1 SV=2	3	3	8	49.255	5.3e-09	0.79967	1.8824
Q96AB3	Isochorismatase domain-containing protein 2, mitochondrial	ISOC2	>sp|Q96AB3|ISOC2_HUMAN Isochorismatase domain-containing protein 2, mitochondrial OS=Homo sapiens GN=ISOC2 PE=1 SV=1;>sp|Q96AB3-2|ISOC2_HUMAN Isoform 2 of Isochorismatase domain-containing protein 2, mitochondrial OS=Homo sapiens GN=ISOC2;>sp|Q96AB3-3|ISOC	4	4	34.6	22.337	5.65e-54	0.79961	0.9043
Q9UKV8	Protein argonaute-2	EIF2C2	>sp|Q9UKV8-2|AGO2_HUMAN Isoform 2 of Protein argonaute-2 OS=Homo sapiens GN=EIF2C2;>sp|Q9UKV8|AGO2_HUMAN Protein argonaute-2 OS=Homo sapiens GN=EIF2C2 PE=1 SV=3	5	5	6.7	93.619	3.74e-10	0.79924	1.0951
P40227	T-complex protein 1 subunit zeta	CCT6A	>sp|P40227|TCPZ_HUMAN T-complex protein 1 subunit zeta OS=Homo sapiens GN=CCT6A PE=1 SV=3;>tr|B4DPJ8|B4DPJ8_HUMAN Chaperonin containing TCP1, subunit 6A (zeta 1) OS=Homo sapiens GN=CCT6A PE=2 SV=1;>tr|A6NCD2|A6NCD2_HUMAN Chaperonin-containing TCP1, subunit	25	25	55.6	58.024	9.17e-278	0.79904	2.3977
E9PC74	Translation initiation factor eIF-2B subunit epsilon	EIF2B5	>tr|E9PC74|E9PC74_HUMAN Eukaryotic translation initiation factor 2B, subunit 5 epsilon, 82kDa OS=Homo sapiens GN=EIF2B5 PE=4 SV=1;>sp|Q13144|EI2BE_HUMAN Translation initiation factor eIF-2B subunit epsilon OS=Homo sapiens GN=EIF2B5 PE=1 SV=3;>tr|C9JRD9|C9J	4	4	7.8	78.346	2.82e-10	0.79875	1.5111
Q9H6R7	WD repeat-containing protein C2orf44	C2orf44	>sp|Q9H6R7-2|CB044_HUMAN Isoform 2 of WD repeat-containing protein C2orf44 OS=Homo sapiens GN=C2orf44;>sp|Q9H6R7|CB044_HUMAN WD repeat-containing protein C2orf44 OS=Homo sapiens GN=C2orf44 PE=1 SV=1	2	2	3.1	68.456	9.37e-05	0.79861	NaN
Q9Y2W1	Thyroid hormone receptor-associated protein 3	THRAP3	>sp|Q9Y2W1|TR150_HUMAN Thyroid hormone receptor-associated protein 3 OS=Homo sapiens GN=THRAP3 PE=1 SV=2	21	21	19.7	108.66	1.01e-97	0.79836	0.94955
Q9BTE3	Mini-chromosome maintenance complex-binding protein	MCMBP	>sp|Q9BTE3-2|MCMBP_HUMAN Isoform 2 of Mini-chromosome maintenance complex-binding protein OS=Homo sapiens GN=MCMBP;>sp|Q9BTE3|MCMBP_HUMAN Mini-chromosome maintenance complex-binding protein OS=Homo sapiens GN=MCMBP PE=1 SV=2;>sp|Q9BTE3-3|MCMBP_HUMAN Isofor	7	7	10.9	72.748	2.22e-13	0.79797	NaN
P33993	DNA replication licensing factor MCM7	MCM7	>sp|P33993|MCM7_HUMAN DNA replication licensing factor MCM7 OS=Homo sapiens GN=MCM7 PE=1 SV=4;>tr|F5H776|F5H776_HUMAN Minichromosome maintenance complex component 7 OS=Homo sapiens GN=MCM7 PE=3 SV=1;>tr|F5H4S2|F5H4S2_HUMAN Minichromosome maintenance comple	22	22	37.6	81.307	1.04e-101	0.79776	2.1009
Q9H936	Mitochondrial glutamate carrier 1;Mitochondrial glutamate carrier 2	SLC25A22;SLC25A18	>sp|Q9H936|GHC1_HUMAN Mitochondrial glutamate carrier 1 OS=Homo sapiens GN=SLC25A22 PE=1 SV=1;>tr|E9PJH7|E9PJH7_HUMAN Solute carrier family 25 (mitochondrial carrier: glutamate), member 22 (Fragment) OS=Homo sapiens GN=SLC25A22 PE=3 SV=1;>tr|E9PS95|E9PS95_	6	6	16.4	34.47	1.73e-17	0.79756	0.99943
Q00839	Heterogeneous nuclear ribonucleoprotein U	HNRNPU	>sp|Q00839-2|HNRPU_HUMAN Isoform Short of Heterogeneous nuclear ribonucleoprotein U OS=Homo sapiens GN=HNRNPU;>sp|Q00839|HNRPU_HUMAN Heterogeneous nuclear ribonucleoprotein U OS=Homo sapiens GN=HNRNPU PE=1 SV=6;>tr|B3KX72|B3KX72_HUMAN Uncharacterized prote	21	21	25.6	88.979	3.32e-175	0.79735	1.46
Q8IX12	Cell division cycle and apoptosis regulator protein 1	CCAR1	>sp|Q8IX12-2|CCAR1_HUMAN Isoform 2 of Cell division cycle and apoptosis regulator protein 1 OS=Homo sapiens GN=CCAR1;>sp|Q8IX12|CCAR1_HUMAN Cell division cycle and apoptosis regulator protein 1 OS=Homo sapiens GN=CCAR1 PE=1 SV=2;>tr|F5H3E1|F5H3E1_HUMAN Unc	5	5	4.4	131.04	7.89e-15	0.79687	1.6511
Q14683	Structural maintenance of chromosomes protein 1A	SMC1A	>sp|Q14683|SMC1A_HUMAN Structural maintenance of chromosomes protein 1A OS=Homo sapiens GN=SMC1A PE=1 SV=2	12	12	10.1	143.23	1.19e-31	0.79685	2.1002
O14933	Ubiquitin/ISG15-conjugating enzyme E2 L6	UBE2L6	>sp|O14933|UB2L6_HUMAN Ubiquitin/ISG15-conjugating enzyme E2 L6 OS=Homo sapiens GN=UBE2L6 PE=1 SV=4;>sp|O14933-2|UB2L6_HUMAN Isoform 2 of Ubiquitin/ISG15-conjugating enzyme E2 L6 OS=Homo sapiens GN=UBE2L6	6	6	52.9	17.769	2.29e-26	0.79636	0.87163
O75694	Nuclear pore complex protein Nup155	NUP155	>sp|O75694|NU155_HUMAN Nuclear pore complex protein Nup155 OS=Homo sapiens GN=NUP155 PE=1 SV=1;>tr|E9PF10|E9PF10_HUMAN Nucleoporin 155kDa OS=Homo sapiens GN=NUP155 PE=4 SV=1;>sp|O75694-2|NU155_HUMAN Isoform 2 of Nuclear pore complex protein Nup155 OS=Homo	24	24	21.7	155.2	5.22e-134	0.79635	1.1819
Q9UNM6	26S proteasome non-ATPase regulatory subunit 13	PSMD13	>sp|Q9UNM6|PSD13_HUMAN 26S proteasome non-ATPase regulatory subunit 13 OS=Homo sapiens GN=PSMD13 PE=1 SV=2;>sp|Q9UNM6-2|PSD13_HUMAN Isoform 2 of 26S proteasome non-ATPase regulatory subunit 13 OS=Homo sapiens GN=PSMD13;>tr|B4DJ66|B4DJ66_HUMAN Proteasome (P	14	14	42.6	42.945	5.49e-54	0.79632	2.1873
O95831	Apoptosis-inducing factor 1, mitochondrial	AIFM1;PDCD8	>sp|O95831-3|AIFM1_HUMAN Isoform 3 of Apoptosis-inducing factor 1, mitochondrial OS=Homo sapiens GN=AIFM1;>sp|O95831|AIFM1_HUMAN Apoptosis-inducing factor 1, mitochondrial OS=Homo sapiens GN=AIFM1 PE=1 SV=1;>sp|O95831-2|AIFM1_HUMAN Isoform 2 of Apoptosis-i	11	11	22.2	66.294	5.81e-76	0.79613	1.8505
Q7Z451	AP-2 complex subunit beta	AP2B1	>tr|Q7Z451|Q7Z451_HUMAN Adaptor-related protein complex 2, beta 1 subunit OS=Homo sapiens GN=AP2B1 PE=2 SV=1;>sp|P63010|AP2B1_HUMAN AP-2 complex subunit beta OS=Homo sapiens GN=AP2B1 PE=1 SV=1;>sp|P63010-2|AP2B1_HUMAN Isoform 2 of AP-2 complex subunit beta	10	5	13.9	98.117	1.29e-51	0.7961	2.7621
Q9BRA2	Thioredoxin domain-containing protein 17	TXNDC17	>sp|Q9BRA2|TXD17_HUMAN Thioredoxin domain-containing protein 17 OS=Homo sapiens GN=TXNDC17 PE=1 SV=1	2	2	15.4	13.941	0.00010501	0.79598	1.4224
Q92499	ATP-dependent RNA helicase DDX1	DDX1	>sp|Q92499|DDX1_HUMAN ATP-dependent RNA helicase DDX1 OS=Homo sapiens GN=DDX1 PE=1 SV=2;>tr|B4DME8|B4DME8_HUMAN Uncharacterized protein OS=Homo sapiens GN=DDX1 PE=2 SV=1;>tr|B4DPN6|B4DPN6_HUMAN DEAD (Asp-Glu-Ala-Asp) box polypeptide 1 OS=Homo sapiens GN=DD	17	17	29.2	82.431	1.2e-121	0.79593	1.623
E5RHG8	Transcription elongation factor B polypeptide 1	TCEB1	>tr|E5RHG8|E5RHG8_HUMAN Transcription elongation factor B (SIII), polypeptide 1 (15kDa, elongin C) (Fragment) OS=Homo sapiens GN=TCEB1 PE=4 SV=1;>tr|E5RGD9|E5RGD9_HUMAN Transcription elongation factor B (SIII), polypeptide 1 (15kDa, elongin C) OS=Homo sapi	2	2	24.7	9.9601	7.23e-07	0.79527	1.4572
A8MT72	Reticulon-1	RTN1	>tr|A8MT72|A8MT72_HUMAN Reticulon 1 OS=Homo sapiens GN=RTN1 PE=4 SV=1;>sp|Q16799-3|RTN1_HUMAN Isoform RTN1-C of Reticulon-1 OS=Homo sapiens GN=RTN1;>sp|Q16799-2|RTN1_HUMAN Isoform RTN1-B of Reticulon-1 OS=Homo sapiens GN=RTN1;>tr|Q2NKQ5|Q2NKQ5_HUMAN RTN1 p	2	2	8.3	21.862	0.00012459	0.79473	1.2638
A8MTG3	Zinc finger protein 207	ZNF207	>tr|A8MTG3|A8MTG3_HUMAN Zinc finger protein 207 OS=Homo sapiens GN=ZNF207 PE=4 SV=1;>sp|O43670-2|ZN207_HUMAN Isoform 2 of Zinc finger protein 207 OS=Homo sapiens GN=ZNF207;>sp|O43670|ZN207_HUMAN Zinc finger protein 207 OS=Homo sapiens GN=ZNF207 PE=1 SV=1;>	5	5	10.3	47.749	7.51e-44	0.7946	1.5216
E7EU96	Casein kinase II subunit alpha	CSNK2A1	>tr|E7EU96|E7EU96_HUMAN Casein kinase 2, alpha 1 polypeptide OS=Homo sapiens GN=CSNK2A1 PE=4 SV=1;>sp|P68400|CSK21_HUMAN Casein kinase II subunit alpha OS=Homo sapiens GN=CSNK2A1 PE=1 SV=1;>tr|Q5U5J2|Q5U5J2_HUMAN CSNK2A1 protein OS=Homo sapiens GN=CSNK2A1	9	9	34	45.31	1.89e-52	0.79451	1.0285
Q8IYB5	Stromal membrane-associated protein 1	SMAP1	>sp|Q8IYB5-3|SMAP1_HUMAN Isoform 3 of Stromal membrane-associated protein 1 OS=Homo sapiens GN=SMAP1;>sp|Q8IYB5-2|SMAP1_HUMAN Isoform 2 of Stromal membrane-associated protein 1 OS=Homo sapiens GN=SMAP1;>sp|Q8IYB5|SMAP1_HUMAN Stromal membrane-associated pro	3	3	7.3	47.861	1.07e-16	0.79446	0.94952
P46063	ATP-dependent DNA helicase Q1	RECQL	>sp|P46063|RECQ1_HUMAN ATP-dependent DNA helicase Q1 OS=Homo sapiens GN=RECQL PE=1 SV=3;>tr|F5H2L2|F5H2L2_HUMAN RecQ protein-like (DNA helicase Q1-like) (Fragment) OS=Homo sapiens GN=RECQL PE=4 SV=1;>tr|F8WA66|F8WA66_HUMAN RecQ protein-like (DNA helicase Q	4	4	8	73.457	1.41e-10	0.79443	1.9322
C9JVA8	Serpin B8	SERPINB8	>tr|C9JVA8|C9JVA8_HUMAN Serpin peptidase inhibitor, clade B (ovalbumin), member 8 (Fragment) OS=Homo sapiens GN=SERPINB8 PE=3 SV=1;>tr|Q8N178|Q8N178_HUMAN Serpin peptidase inhibitor, clade B (Ovalbumin), member 8 OS=Homo sapiens GN=SERPINB8 PE=2 SV=1;>sp|P	2	2	14.6	18.333	3.2e-11	0.79438	0.72946
Q86X55	Histone-arginine methyltransferase CARM1	CARM1	>sp|Q86X55-1|CARM1_HUMAN Isoform 1 of Histone-arginine methyltransferase CARM1 OS=Homo sapiens GN=CARM1;>sp|Q86X55|CARM1_HUMAN Histone-arginine methyltransferase CARM1 OS=Homo sapiens GN=CARM1 PE=1 SV=3;>sp|Q86X55-2|CARM1_HUMAN Isoform 2 of Histone-arginin	7	7	10.9	63.459	9.83e-19	0.79406	1.8769
Q9BSJ2	Gamma-tubulin complex component 2	TUBGCP2	>sp|Q9BSJ2|GCP2_HUMAN Gamma-tubulin complex component 2 OS=Homo sapiens GN=TUBGCP2 PE=1 SV=2;>tr|F5H4L0|F5H4L0_HUMAN Tubulin, gamma complex-associated protein 2 OS=Homo sapiens GN=TUBGCP2 PE=4 SV=1;>tr|F5H4E0|F5H4E0_HUMAN Tubulin, gamma complex-associated	9	9	12.5	102.53	3.05e-36	0.794	1.4919
O60749	Sorting nexin-2	SNX2	>sp|O60749|SNX2_HUMAN Sorting nexin-2 OS=Homo sapiens GN=SNX2 PE=1 SV=2;>tr|B4DEK4|B4DEK4_HUMAN Uncharacterized protein OS=Homo sapiens GN=SNX2 PE=2 SV=1;>tr|D6RC15|D6RC15_HUMAN Sorting nexin 2 (Fragment) OS=Homo sapiens GN=SNX2 PE=4 SV=1	18	16	39.3	58.47	8.47e-136	0.79387	1.6836
O94979	Protein transport protein Sec31A	SEC31A	>sp|O94979-6|SC31A_HUMAN Isoform 6 of Protein transport protein Sec31A OS=Homo sapiens GN=SEC31A;>sp|O94979-3|SC31A_HUMAN Isoform 3 of Protein transport protein Sec31A OS=Homo sapiens GN=SEC31A;>tr|B7ZL00|B7ZL00_HUMAN SEC31 homolog A (S. cerevisiae) OS=Hom	12	12	12.1	117.67	1.68e-36	0.79349	2.0925
P25788	Proteasome subunit alpha type-3	PSMA3	>sp|P25788-2|PSA3_HUMAN Isoform 2 of Proteasome subunit alpha type-3 OS=Homo sapiens GN=PSMA3;>sp|P25788|PSA3_HUMAN Proteasome subunit alpha type-3 OS=Homo sapiens GN=PSMA3 PE=1 SV=2	9	9	39.5	27.647	3.24e-37	0.79345	2.103
B7Z475	F-box-like/WD repeat-containing protein TBL1XR1;F-box-like/WD repeat-containing protein TBL1Y;F-box-like/WD repeat-containing protein TBL1X	TBL1XR1;TBL1Y;TBL1X	>tr|B7Z475|B7Z475_HUMAN Transducin (beta)-like 1 X-linked receptor 1 OS=Homo sapiens GN=TBL1XR1 PE=2 SV=1;>sp|Q9BZK7|TBL1R_HUMAN F-box-like/WD repeat-containing protein TBL1XR1 OS=Homo sapiens GN=TBL1XR1 PE=1 SV=1;>tr|F5H6C0|F5H6C0_HUMAN Transducin (beta)-	2	2	4.8	40.756	0.00046412	0.7931	2.4688
Q86VM9	Zinc finger CCCH domain-containing protein 18	ZC3H18	>sp|Q86VM9|ZCH18_HUMAN Zinc finger CCCH domain-containing protein 18 OS=Homo sapiens GN=ZC3H18 PE=1 SV=2;>tr|E7ERS3|E7ERS3_HUMAN Zinc finger CCCH-type-containing 18 OS=Homo sapiens GN=ZC3H18 PE=4 SV=1;>sp|Q86VM9-2|ZCH18_HUMAN Isoform 2 of Zinc finger CCCH	19	19	25	106.38	5.8e-146	0.79305	0.8513
P46940	Ras GTPase-activating-like protein IQGAP1	IQGAP1	>sp|P46940|IQGA1_HUMAN Ras GTPase-activating-like protein IQGAP1 OS=Homo sapiens GN=IQGAP1 PE=1 SV=1;>tr|H0YLE8|H0YLE8_HUMAN IQ motif-containing GTPase-activating protein 1 OS=Homo sapiens GN=IQGAP1 PE=4 SV=1;>tr|F5H7A1|F5H7A1_HUMAN Uncharacterized protein	69	67	47	189.25	0	0.79265	2.536
O14818	Proteasome subunit alpha type-7	PSMA7	>sp|O14818|PSA7_HUMAN Proteasome subunit alpha type-7 OS=Homo sapiens GN=PSMA7 PE=1 SV=1;>sp|O14818-2|PSA7_HUMAN Isoform 2 of Proteasome subunit alpha type-7 OS=Homo sapiens GN=PSMA7;>tr|H0Y586|H0Y586_HUMAN Proteasome (prosome, macropain) subunit, alpha ty	13	13	58.9	27.887	8.15e-95	0.7923	2.3304
Q9H6T3	RNA polymerase II-associated protein 3	RPAP3	>sp|Q9H6T3-2|RPAP3_HUMAN Isoform 2 of RNA polymerase II-associated protein 3 OS=Homo sapiens GN=RPAP3;>sp|Q9H6T3|RPAP3_HUMAN RNA polymerase II-associated protein 3 OS=Homo sapiens GN=RPAP3 PE=1 SV=2	2	2	4	71.866	0.0028358	0.79148	1.9294
B4DR63	26S protease regulatory subunit 4	PSMC1	>tr|B4DR63|B4DR63_HUMAN Proteasome (prosome, macropain) 26S subunit, ATPase, 1 OS=Homo sapiens GN=PSMC1 PE=2 SV=1;>sp|P62191|PRS4_HUMAN 26S protease regulatory subunit 4 OS=Homo sapiens GN=PSMC1 PE=1 SV=1	14	14	48.8	41.167	7.02e-123	0.79075	2.1477
Q13136	Liprin-alpha-1	PPFIA1	>sp|Q13136-2|LIPA1_HUMAN Isoform 2 of Liprin-alpha-1 OS=Homo sapiens GN=PPFIA1;>sp|Q13136|LIPA1_HUMAN Liprin-alpha-1 OS=Homo sapiens GN=PPFIA1 PE=1 SV=1;>tr|E9PJZ7|E9PJZ7_HUMAN Protein tyrosine phosphatase, receptor type, f polypeptide (PTPRF),-interacting	5	5	5.1	133.97	4.54e-12	0.79047	1.7138
O00629	Importin subunit alpha-4;Importin subunit alpha-3	KPNA4;KPNA3	>sp|O00629|IMA4_HUMAN Importin subunit alpha-4 OS=Homo sapiens GN=KPNA4 PE=1 SV=1;>sp|O00505|IMA3_HUMAN Importin subunit alpha-3 OS=Homo sapiens GN=KPNA3 PE=1 SV=2	3	3	6.3	57.886	2.05e-15	0.79045	1.7671
P43487	Ran-specific GTPase-activating protein	RANBP1	>sp|P43487|RANG_HUMAN Ran-specific GTPase-activating protein OS=Homo sapiens GN=RANBP1 PE=1 SV=1;>tr|C9JXG8|C9JXG8_HUMAN RAN-binding protein 1 (Fragment) OS=Homo sapiens GN=RANBP1 PE=4 SV=2	3	3	13.4	23.31	2.11e-08	0.78997	3.8602
F5H6Z3	Adenylyl cyclase-associated protein;Adenylyl cyclase-associated protein 1	CAP1	>tr|F5H6Z3|F5H6Z3_HUMAN Adenylyl cyclase-associated protein OS=Homo sapiens GN=CAP1 PE=3 SV=1;>sp|Q01518|CAP1_HUMAN Adenylyl cyclase-associated protein 1 OS=Homo sapiens GN=CAP1 PE=1 SV=5;>sp|Q01518-2|CAP1_HUMAN Isoform 2 of Adenylyl cyclase-associated pro	9	9	29.4	49.308	9.67e-112	0.78917	3.4331
E7EWR0	Cullin-1	CUL1	>tr|E7EWR0|E7EWR0_HUMAN Cullin 1 OS=Homo sapiens GN=CUL1 PE=3 SV=1;>sp|Q13616|CUL1_HUMAN Cullin-1 OS=Homo sapiens GN=CUL1 PE=1 SV=2;>tr|B3KTW0|B3KTW0_HUMAN Cullin 1 OS=Homo sapiens GN=CUL1 PE=2 SV=1	6	6	8.8	81.485	2.47e-12	0.78853	2.0795
Q9NYU2	UDP-glucose:glycoprotein glucosyltransferase 1	UGGT1	>sp|Q9NYU2-2|UGGG1_HUMAN Isoform 2 of UDP-glucose:glycoprotein glucosyltransferase 1 OS=Homo sapiens GN=UGGT1;>sp|Q9NYU2|UGGG1_HUMAN UDP-glucose:glycoprotein glucosyltransferase 1 OS=Homo sapiens GN=UGGT1 PE=1 SV=3	28	28	20.3	174.97	4.66e-113	0.78825	1.3903
A0AVT1	Ubiquitin-like modifier-activating enzyme 6	UBA6	>sp|A0AVT1|UBA6_HUMAN Ubiquitin-like modifier-activating enzyme 6 OS=Homo sapiens GN=UBA6 PE=1 SV=1;>sp|A0AVT1-2|UBA6_HUMAN Isoform 2 of Ubiquitin-like modifier-activating enzyme 6 OS=Homo sapiens GN=UBA6	9	9	9.3	117.97	1.76e-26	0.78802	1.4115
Q15233	Non-POU domain-containing octamer-binding protein	NONO	>sp|Q15233|NONO_HUMAN Non-POU domain-containing octamer-binding protein OS=Homo sapiens GN=NONO PE=1 SV=4;>tr|F5GYZ3|F5GYZ3_HUMAN Non-POU domain-containing, octamer-binding OS=Homo sapiens GN=NONO PE=4 SV=1	21	20	55.2	54.231	5.37e-249	0.78757	0.82884
Q9Y230	RuvB-like 2	RUVBL2	>sp|Q9Y230|RUVB2_HUMAN RuvB-like 2 OS=Homo sapiens GN=RUVBL2 PE=1 SV=3;>tr|B3KQ59|B3KQ59_HUMAN RuvB-like 2 (E. coli) OS=Homo sapiens GN=RUVBL2 PE=2 SV=1	16	16	39.1	51.156	5.33e-61	0.7875	1.6335
G3V576	Heterogeneous nuclear ribonucleoproteins C1/C2;Heterogeneous nuclear ribonucleoprotein C-like 1	HNRNPC;HNRNPCL1	>tr|G3V576|G3V576_HUMAN Uncharacterized protein OS=Homo sapiens GN=HNRNPC PE=4 SV=1;>sp|P07910-4|HNRPC_HUMAN Isoform 4 of Heterogeneous nuclear ribonucleoproteins C1/C2 OS=Homo sapiens GN=HNRNPC;>tr|G3V4W0|G3V4W0_HUMAN Heterogeneous nuclear ribonucleoprote	8	8	33.8	25.256	7.14e-45	0.78716	2.3498
Q15393	Splicing factor 3B subunit 3	SF3B3	>sp|Q15393|SF3B3_HUMAN Splicing factor 3B subunit 3 OS=Homo sapiens GN=SF3B3 PE=1 SV=4	25	25	23.6	135.58	4.74e-147	0.78656	1.2172
P04075	Fructose-bisphosphate aldolase A	ALDOA	>sp|P04075|ALDOA_HUMAN Fructose-bisphosphate aldolase A OS=Homo sapiens GN=ALDOA PE=1 SV=2	14	13	54.7	39.42	1.43e-116	0.78652	3.9737
Q13283	Ras GTPase-activating protein-binding protein 1	G3BP1	>sp|Q13283|G3BP1_HUMAN Ras GTPase-activating protein-binding protein 1 OS=Homo sapiens GN=G3BP1 PE=1 SV=1;>tr|F5H4D6|F5H4D6_HUMAN GTPase-activating protein (SH3 domain)-binding protein 1 OS=Homo sapiens GN=G3BP1 PE=4 SV=1;>tr|F8W7N6|F8W7N6_HUMAN GTPase-act	9	9	26	52.164	1.68e-92	0.78646	1.5931
P63208	S-phase kinase-associated protein 1	SKP1	>sp|P63208|SKP1_HUMAN S-phase kinase-associated protein 1 OS=Homo sapiens GN=SKP1 PE=1 SV=2;>tr|E5RJR5|E5RJR5_HUMAN S-phase kinase-associated protein 1 OS=Homo sapiens GN=SKP1 PE=4 SV=1;>tr|E7ERH2|E7ERH2_HUMAN S-phase kinase-associated protein 1 (Fragment)	10	9	48.5	18.658	2.43e-87	0.78615	1.0734
O43707	Alpha-actinin-4	ACTN4	>sp|O43707|ACTN4_HUMAN Alpha-actinin-4 OS=Homo sapiens GN=ACTN4 PE=1 SV=2;>tr|D6PXK4|D6PXK4_HUMAN Actinin, alpha 4 OS=Homo sapiens GN=ACTN4 PE=2 SV=1;>tr|F5GXS2|F5GXS2_HUMAN Actinin, alpha 4 OS=Homo sapiens GN=ACTN4 PE=4 SV=1;>tr|E7EV83|E7EV83_HUMAN Actini	40	27	55.7	104.85	1.18e-281	0.78601	4.1837
D6RA70	Probable ATP-dependent RNA helicase YTHDC2	YTHDC2	>tr|D6RA70|D6RA70_HUMAN YTH domain-containing 2 OS=Homo sapiens GN=YTHDC2 PE=4 SV=1;>sp|Q9H6S0|YTDC2_HUMAN Probable ATP-dependent RNA helicase YTHDC2 OS=Homo sapiens GN=YTHDC2 PE=1 SV=2;>tr|D6RF50|D6RF50_HUMAN YTH domain-containing 2 OS=Homo sapiens GN=YTH	4	4	5.5	82.988	3.92e-08	0.78593	1.2828
P23528	Cofilin-1	CFL1	>sp|P23528|COF1_HUMAN Cofilin-1 OS=Homo sapiens GN=CFL1 PE=1 SV=3;>tr|G3V1A4|G3V1A4_HUMAN Cofilin 1 (Non-muscle), isoform CRA_a OS=Homo sapiens GN=CFL1 PE=4 SV=1;>tr|E9PP50|E9PP50_HUMAN Cofilin 1 (non-muscle) (Fragment) OS=Homo sapiens GN=CFL1 PE=4 SV=1;>t	12	11	78.9	18.502	8.67e-143	0.78579	1.4714
Q03001	Dystonin	DST	>sp|Q03001-8|DYST_HUMAN Isoform 2 of Dystonin OS=Homo sapiens GN=DST;>tr|E7ERU0|E7ERU0_HUMAN Dystonin OS=Homo sapiens GN=DST PE=4 SV=1;>tr|F8W9J4|F8W9J4_HUMAN Dystonin OS=Homo sapiens GN=DST PE=4 SV=1;>sp|Q03001|DYST_HUMAN Dystonin OS=Homo sapiens GN=DST P	3	2	0.5	591.03	3.58e-06	0.78566	NaN
E9PKG1	Protein arginine N-methyltransferase 1	PRMT1	>tr|E9PKG1|E9PKG1_HUMAN Protein arginine methyltransferase 1 OS=Homo sapiens GN=PRMT1 PE=4 SV=1;>sp|Q99873-3|ANM1_HUMAN Isoform 3 of Protein arginine N-methyltransferase 1 OS=Homo sapiens GN=PRMT1;>sp|Q99873-2|ANM1_HUMAN Isoform 2 of Protein arginine N-met	11	11	32	37.709	1.18e-38	0.78555	1.5137
P49915	GMP synthase [glutamine-hydrolyzing]	GMPS	>sp|P49915|GUAA_HUMAN GMP synthase [glutamine-hydrolyzing] OS=Homo sapiens GN=GMPS PE=1 SV=1;>tr|F8W720|F8W720_HUMAN Guanine monphosphate synthetase OS=Homo sapiens GN=GMPS PE=4 SV=1;>tr|B4DUT7|B4DUT7_HUMAN Uncharacterized protein OS=Homo sapiens GN=GMPS P	14	14	24	76.715	9.64e-42	0.78554	1.5939
P13639	Elongation factor 2	EEF2	>sp|P13639|EF2_HUMAN Elongation factor 2 OS=Homo sapiens GN=EEF2 PE=1 SV=4;>tr|B4DPU3|B4DPU3_HUMAN Uncharacterized protein OS=Homo sapiens GN=EEF2 PE=2 SV=1;>tr|F5H370|F5H370_HUMAN Eukaryotic translation elongation factor 2 OS=Homo sapiens GN=EEF2 PE=4 SV=	48	47	61.5	95.337	0	0.78493	2.4626
P50991	T-complex protein 1 subunit delta	CCT4	>sp|P50991|TCPD_HUMAN T-complex protein 1 subunit delta OS=Homo sapiens GN=CCT4 PE=1 SV=4;>tr|F5H5W3|F5H5W3_HUMAN T-complex protein 1 subunit delta OS=Homo sapiens GN=CCT4 PE=3 SV=1;>tr|B7Z9L0|B7Z9L0_HUMAN T-complex protein 1 subunit delta OS=Homo sapiens	28	28	60.1	57.924	0	0.78475	2.3311
F5GYQ4	Glutamate dehydrogenase;Glutamate dehydrogenase 1, mitochondrial;Glutamate dehydrogenase 2, mitochondrial	GLUD1;GLUD2	>tr|F5GYQ4|F5GYQ4_HUMAN Glutamate dehydrogenase OS=Homo sapiens GN=GLUD1 PE=3 SV=1;>sp|P00367|DHE3_HUMAN Glutamate dehydrogenase 1, mitochondrial OS=Homo sapiens GN=GLUD1 PE=1 SV=2;>tr|B4DGN5|B4DGN5_HUMAN Glutamate dehydrogenase OS=Homo sapiens GN=GLUD1 PE	9	9	20.4	54.286	7.84e-26	0.78471	2.0282
P25786	Proteasome subunit alpha type-1;Proteasome subunit alpha type	PSMA1	>sp|P25786|PSA1_HUMAN Proteasome subunit alpha type-1 OS=Homo sapiens GN=PSMA1 PE=1 SV=1;>sp|P25786-2|PSA1_HUMAN Isoform Long of Proteasome subunit alpha type-1 OS=Homo sapiens GN=PSMA1;>tr|F5GX11|F5GX11_HUMAN Proteasome (prosome, macropain) subunit, alpha	11	11	41.1	29.555	1.03e-41	0.78442	2.3341
F5GYF5	Vacuolar protein sorting-associated protein 35	VPS35	>tr|F5GYF5|F5GYF5_HUMAN Vacuolar protein sorting 35 homolog (S. cerevisiae) OS=Homo sapiens GN=VPS35 PE=4 SV=1;>sp|Q96QK1|VPS35_HUMAN Vacuolar protein sorting-associated protein 35 OS=Homo sapiens GN=VPS35 PE=1 SV=2	9	9	17.1	76.211	1.34e-54	0.7844	3.6557
B4DR31	Dihydropyrimidinase-related protein 2	DPYSL2	>tr|B4DR31|B4DR31_HUMAN Uncharacterized protein OS=Homo sapiens GN=DPYSL2 PE=2 SV=1;>sp|Q16555|DPYL2_HUMAN Dihydropyrimidinase-related protein 2 OS=Homo sapiens GN=DPYSL2 PE=1 SV=1;>tr|Q8NAN9|Q8NAN9_HUMAN Uncharacterized protein OS=Homo sapiens GN=DPYSL2 P	15	15	38.4	58.162	1.97e-139	0.78412	1.7705
P54577	Tyrosine--tRNA ligase, cytoplasmic	YARS	>sp|P54577|SYYC_HUMAN Tyrosine--tRNA ligase, cytoplasmic OS=Homo sapiens GN=YARS PE=1 SV=4	10	10	19.7	59.143	1.19e-24	0.78356	2.8036
E9PAQ6	T-complex protein 1 subunit gamma	CCT3	>tr|E9PAQ6|E9PAQ6_HUMAN Uncharacterized protein OS=Homo sapiens GN=CCT3 PE=3 SV=1;>sp|P49368|TCPG_HUMAN T-complex protein 1 subunit gamma OS=Homo sapiens GN=CCT3 PE=1 SV=4;>sp|P49368-2|TCPG_HUMAN Isoform 2 of T-complex protein 1 subunit gamma OS=Homo sapie	29	29	53.9	60.462	1.47e-262	0.78303	2.1281
B2REB8	Protein SET	SET	>tr|B2REB8|B2REB8_HUMAN SET nuclear oncogene OS=Homo sapiens GN=SET PE=3 SV=1;>tr|A6NGV1|A6NGV1_HUMAN SET nuclear oncogene OS=Homo sapiens GN=SET PE=2 SV=2;>tr|Q5VXV2|Q5VXV2_HUMAN SET nuclear oncogene OS=Homo sapiens GN=SET PE=2 SV=2;>sp|Q01105-2|SET_HUMAN	5	5	24.9	30.992	1.03e-55	0.78294	2.3249
P53618	Coatomer subunit beta	COPB1	>sp|P53618|COPB_HUMAN Coatomer subunit beta OS=Homo sapiens GN=COPB1 PE=1 SV=3;>tr|E9PP73|E9PP73_HUMAN Coatomer protein complex, subunit beta 1 (Fragment) OS=Homo sapiens GN=COPB1 PE=4 SV=1	26	26	33.3	107.14	8.25e-130	0.7822	1.7288
P11142	Heat shock cognate 71 kDa protein	HSPA8	>sp|P11142|HSP7C_HUMAN Heat shock cognate 71 kDa protein OS=Homo sapiens GN=HSPA8 PE=1 SV=1;>tr|E9PKE3|E9PKE3_HUMAN Heat shock 70kDa protein 8 OS=Homo sapiens GN=HSPA8 PE=3 SV=1;>sp|P11142-2|HSP7C_HUMAN Isoform 2 of Heat shock cognate 71 kDa protein OS=Hom	40	25	63.3	70.897	0	0.78198	1.3087
Q05BK6	Protein TFG	TFG	>tr|Q05BK6|Q05BK6_HUMAN TFG protein OS=Homo sapiens GN=TFG PE=2 SV=1;>tr|G5E9V1|G5E9V1_HUMAN TRK-fused OS=Homo sapiens GN=TFG PE=4 SV=1;>sp|Q92734|TFG_HUMAN Protein TFG OS=Homo sapiens GN=TFG PE=1 SV=2;>tr|C9JJP5|C9JJP5_HUMAN TRK-fused gene (Fragment) OS=H	7	7	26.2	40.691	3.72e-32	0.78192	2.5363
P62258	14-3-3 protein epsilon	YWHAE	>sp|P62258|1433E_HUMAN 14-3-3 protein epsilon OS=Homo sapiens GN=YWHAE PE=1 SV=1;>sp|P62258-2|1433E_HUMAN Isoform SV of 14-3-3 protein epsilon OS=Homo sapiens GN=YWHAE	14	11	57.3	29.174	8.87e-70	0.78154	2.6433
B7ZKM0	Squamous cell carcinoma antigen recognized by T-cells 3	SART3	>tr|B7ZKM0|B7ZKM0_HUMAN SART3 protein OS=Homo sapiens GN=SART3 PE=2 SV=1;>sp|Q15020|SART3_HUMAN Squamous cell carcinoma antigen recognized by T-cells 3 OS=Homo sapiens GN=SART3 PE=1 SV=1;>tr|F8VV04|F8VV04_HUMAN Squamous cell carcinoma antigen recognized by	11	11	13.5	105.58	4.05e-27	0.78069	1.779
P40939	Trifunctional enzyme subunit alpha, mitochondrial;Long-chain enoyl-CoA hydratase;Long chain 3-hydroxyacyl-CoA dehydrogenase	HADHA	>sp|P40939|ECHA_HUMAN Trifunctional enzyme subunit alpha, mitochondrial OS=Homo sapiens GN=HADHA PE=1 SV=2	31	31	50.9	82.999	2.99e-282	0.7805	1.4464
P21127	Cyclin-dependent kinase 11B;Cyclin-dependent kinase 11A	CDK11B;CDC2L2;CDK11A	>sp|P21127-8|CD11B_HUMAN Isoform 8 of Cyclin-dependent kinase 11B OS=Homo sapiens GN=CDK11B;>sp|P21127-3|CD11B_HUMAN Isoform 2 of Cyclin-dependent kinase 11B OS=Homo sapiens GN=CDK11B;>sp|P21127-2|CD11B_HUMAN Isoform SV1 of Cyclin-dependent kinase 11B OS=H	11	11	13.9	90.255	2.49e-30	0.78032	0.97768
Q08211	ATP-dependent RNA helicase A	DHX9	>sp|Q08211|DHX9_HUMAN ATP-dependent RNA helicase A OS=Homo sapiens GN=DHX9 PE=1 SV=4	36	36	33.6	140.96	1.24e-222	0.77981	1.4554
P08237	6-phosphofructokinase, muscle type	PFKM	>sp|P08237|K6PF_HUMAN 6-phosphofructokinase, muscle type OS=Homo sapiens GN=PFKM PE=1 SV=2;>sp|P08237-2|K6PF_HUMAN Isoform 2 of 6-phosphofructokinase, muscle type OS=Homo sapiens GN=PFKM	4	3	5.4	85.182	4.47e-10	0.7795	3.8952
P10398	Serine/threonine-protein kinase A-Raf;RAF proto-oncogene serine/threonine-protein kinase;Serine/threonine-protein kinase B-raf	ARAF;RAF1;BRAF	>sp|P10398|ARAF_HUMAN Serine/threonine-protein kinase A-Raf OS=Homo sapiens GN=ARAF PE=1 SV=2;>tr|B4E1N6|B4E1N6_HUMAN V-raf-1 murine leukemia viral oncogene homolog 1 OS=Homo sapiens GN=RAF1 PE=2 SV=1;>tr|B4E0X2|B4E0X2_HUMAN V-raf-1 murine leukemia viral o	2	2	3.5	67.585	4.12e-05	0.77924	1.7164
B7Z403	Glyoxalase domain-containing protein 4	GLOD4	>tr|B7Z403|B7Z403_HUMAN Uncharacterized protein OS=Homo sapiens GN=GLOD4 PE=2 SV=1;>sp|Q9HC38-2|GLOD4_HUMAN Isoform 2 of Glyoxalase domain-containing protein 4 OS=Homo sapiens GN=GLOD4;>sp|Q9HC38|GLOD4_HUMAN Glyoxalase domain-containing protein 4 OS=Homo s	4	4	13.8	32.046	1.16e-10	0.77903	0.93593
B4DP59	28S ribosomal protein S29, mitochondrial	DAP3	>tr|B4DP59|B4DP59_HUMAN Death associated protein 3, isoform CRA_d OS=Homo sapiens GN=DAP3 PE=2 SV=1;>tr|E7EM60|E7EM60_HUMAN Death-associated protein 3 OS=Homo sapiens GN=DAP3 PE=4 SV=1;>sp|P51398|RT29_HUMAN 28S ribosomal protein S29, mitochondrial OS=Homo	3	3	10.4	41.044	3.14e-30	0.77891	1.9838
H0YN18	Proteasome subunit alpha type-4;Proteasome subunit beta type;Proteasome subunit alpha type	PSMA4	>tr|H0YN18|H0YN18_HUMAN Proteasome (prosome, macropain) subunit, alpha type, 4 OS=Homo sapiens GN=PSMA4 PE=4 SV=1;>sp|P25789|PSA4_HUMAN Proteasome subunit alpha type-4 OS=Homo sapiens GN=PSMA4 PE=1 SV=1;>tr|H0YKT8|H0YKT8_HUMAN Proteasome subunit beta type	4	4	17.8	26.282	1.19e-10	0.77799	2.1998
P53396	ATP-citrate synthase	ACLY	>sp|P53396-2|ACLY_HUMAN Isoform 2 of ATP-citrate synthase OS=Homo sapiens GN=ACLY;>sp|P53396|ACLY_HUMAN ATP-citrate synthase OS=Homo sapiens GN=ACLY PE=1 SV=3;>tr|E7ENH9|E7ENH9_HUMAN ATP citrate lyase OS=Homo sapiens GN=ACLY PE=4 SV=2;>tr|B4E3P0|B4E3P0_HUM	21	21	25.2	119.77	8.95e-137	0.77797	3.0084
B7Z4V2	Stress-70 protein, mitochondrial	HSPA9	>tr|B7Z4V2|B7Z4V2_HUMAN Heat shock 70kDa protein 9 (mortalin) OS=Homo sapiens GN=HSPA9 PE=2 SV=1;>sp|P38646|GRP75_HUMAN Stress-70 protein, mitochondrial OS=Homo sapiens GN=HSPA9 PE=1 SV=2;>tr|F5H3L8|F5H3L8_HUMAN Heat shock 70kDa protein 9 (mortalin) OS=Hom	40	39	58.9	72.4	0	0.77786	1.2608
Q7L576	Cytoplasmic FMR1-interacting protein 1;Cytoplasmic FMR1-interacting protein 2	CYFIP1;CYFIP2	>sp|Q7L576|CYFP1_HUMAN Cytoplasmic FMR1-interacting protein 1 OS=Homo sapiens GN=CYFIP1 PE=1 SV=1;>tr|E7EQ04|E7EQ04_HUMAN Cytoplasmic FMR1-interacting protein 1 OS=Homo sapiens GN=CYFIP1 PE=4 SV=1;>tr|A8MUM2|A8MUM2_HUMAN Uncharacterized protein OS=Homo sap	15	15	13.8	145.18	1.03e-50	0.77761	1.2677
Q6NZY4	Zinc finger CCHC domain-containing protein 8	ZCCHC8	>sp|Q6NZY4|ZCHC8_HUMAN Zinc finger CCHC domain-containing protein 8 OS=Homo sapiens GN=ZCCHC8 PE=1 SV=2;>sp|Q6NZY4-2|ZCHC8_HUMAN Isoform 2 of Zinc finger CCHC domain-containing protein 8 OS=Homo sapiens GN=ZCCHC8;>tr|F5H6J5|F5H6J5_HUMAN Zinc finger, CCHC d	9	9	19.2	78.576	6.05e-83	0.77686	0.81693
Q96EY1	DnaJ homolog subfamily A member 3, mitochondrial	DNAJA3	>sp|Q96EY1-2|DNJA3_HUMAN Isoform 2 of DnaJ homolog subfamily A member 3, mitochondrial OS=Homo sapiens GN=DNAJA3;>sp|Q96EY1|DNJA3_HUMAN DnaJ homolog subfamily A member 3, mitochondrial OS=Homo sapiens GN=DNAJA3 PE=1 SV=2	4	4	9.9	49.611	5.08e-13	0.77673	0.98422
Q15149			>sp|Q15149-4|PLEC_HUMAN Isoform 4 of Plectin OS=Homo sapiens GN=PLEC;>sp|Q15149-7|PLEC_HUMAN Isoform 7 of Plectin OS=Homo sapiens GN=PLEC;>sp|Q15149-8|PLEC_HUMAN Isoform 8 of Plectin OS=Homo sapiens GN=PLEC;>sp|Q15149-9|PLEC_HUMAN Isoform 9 of Plectin OS=H	178	2	43.3	516.19	0	0.77667	1.6432
P55036	26S proteasome non-ATPase regulatory subunit 4	PSMD4	>sp|P55036|PSMD4_HUMAN 26S proteasome non-ATPase regulatory subunit 4 OS=Homo sapiens GN=PSMD4 PE=1 SV=1;>tr|Q5VWC4|Q5VWC4_HUMAN Proteasome (Prosome, macropain) 26S subunit, non-ATPase, 4 OS=Homo sapiens GN=PSMD4 PE=2 SV=1;>tr|E9PEX5|E9PEX5_HUMAN Uncharact	7	7	17.2	40.736	5.3e-36	0.77638	2.1452
B1AK87	F-actin-capping protein subunit beta	CAPZB	>tr|B1AK87|B1AK87_HUMAN Capping protein (Actin filament) muscle Z-line, beta OS=Homo sapiens GN=CAPZB PE=4 SV=1;>sp|P47756-2|CAPZB_HUMAN Isoform 2 of F-actin-capping protein subunit beta OS=Homo sapiens GN=CAPZB;>tr|B1AK88|B1AK88_HUMAN Capping protein (Act	6	6	28.5	29.295	5.67e-37	0.77632	1.2713
H0Y4V5	A-kinase anchor protein 13	AKAP13	>tr|H0Y4V5|H0Y4V5_HUMAN A kinase (PRKA) anchor protein 13 OS=Homo sapiens GN=AKAP13 PE=4 SV=1;>sp|Q12802-4|AKP13_HUMAN Isoform 3 of A-kinase anchor protein 13 OS=Homo sapiens GN=AKAP13;>sp|Q12802|AKP13_HUMAN A-kinase anchor protein 13 OS=Homo sapiens GN=AK	11	11	5	305.17	6.25e-40	0.77601	1.0609
H0Y4P3	Protein VPRBP	VPRBP	>tr|H0Y4P3|H0Y4P3_HUMAN Vpr (HIV-1)-binding protein (Fragment) OS=Homo sapiens GN=VPRBP PE=4 SV=1;>sp|Q9Y4B6-2|VPRBP_HUMAN Isoform 2 of Protein VPRBP OS=Homo sapiens GN=VPRBP;>sp|Q9Y4B6|VPRBP_HUMAN Protein VPRBP OS=Homo sapiens GN=VPRBP PE=1 SV=3;>sp|Q9Y4B	2	2	1.6	120.35	0.00050536	0.77573	1.3196
Q12874	Splicing factor 3A subunit 3	SF3A3	>sp|Q12874|SF3A3_HUMAN Splicing factor 3A subunit 3 OS=Homo sapiens GN=SF3A3 PE=1 SV=1;>tr|E7EUT8|E7EUT8_HUMAN Splicing factor 3a, subunit 3, 60kDa OS=Homo sapiens GN=SF3A3 PE=4 SV=1	10	10	23.4	58.848	9.09e-35	0.77558	1.3181
P33992	DNA replication licensing factor MCM5	MCM5	>sp|P33992|MCM5_HUMAN DNA replication licensing factor MCM5 OS=Homo sapiens GN=MCM5 PE=1 SV=5;>tr|B1AHB1|B1AHB1_HUMAN MCM5 minichromosome maintenance deficient 5, cell division cycle 46 (S. cerevisiae), isoform CRA_c OS=Homo sapiens GN=MCM5 PE=3 SV=1;>tr|E	24	24	36.1	82.285	5.44e-93	0.77555	1.9919
Q9NSD9	Phenylalanine--tRNA ligase beta subunit	FARSB	>sp|Q9NSD9|SYFB_HUMAN Phenylalanine--tRNA ligase beta subunit OS=Homo sapiens GN=FARSB PE=1 SV=3;>tr|F5H6Y1|F5H6Y1_HUMAN Phenylalanyl-tRNA synthetase, beta subunit OS=Homo sapiens GN=FARSB PE=4 SV=1	18	18	32.9	66.115	1.12e-113	0.77543	1.1256
P52597	Heterogeneous nuclear ribonucleoprotein F;Heterogeneous nuclear ribonucleoprotein F, N-terminally processed	HNRNPF	>sp|P52597|HNRPF_HUMAN Heterogeneous nuclear ribonucleoprotein F OS=Homo sapiens GN=HNRNPF PE=1 SV=3;>tr|B4DKS8|B4DKS8_HUMAN Uncharacterized protein OS=Homo sapiens GN=HNRNPF PE=2 SV=1	11	9	34.7	45.671	6.68e-183	0.77528	1.0248
P07900	Heat shock protein HSP 90-alpha	HSP90AA1	>sp|P07900|HS90A_HUMAN Heat shock protein HSP 90-alpha OS=Homo sapiens GN=HSP90AA1 PE=1 SV=5;>sp|P07900-2|HS90A_HUMAN Isoform 2 of Heat shock protein HSP 90-alpha OS=Homo sapiens GN=HSP90AA1;>tr|Q86U12|Q86U12_HUMAN Full-length cDNA clone CS0CAP007YF18 of T	43	28	56.6	84.659	0	0.77469	3.2445
A3KMH1	Uncharacterized protein KIAA0564	KIAA0564	>sp|A3KMH1-3|K0564_HUMAN Isoform 3 of Uncharacterized protein KIAA0564 OS=Homo sapiens GN=KIAA0564;>sp|A3KMH1|K0564_HUMAN Uncharacterized protein KIAA0564 OS=Homo sapiens GN=KIAA0564 PE=1 SV=2;>tr|E2QRD0|E2QRD0_HUMAN KIAA0564 OS=Homo sapiens GN=KIAA0564 PE	32	32	19.7	210.92	5.26e-161	0.77432	0.78128
E9PHA2	Condensin complex subunit 2	NCAPH	>tr|E9PHA2|E9PHA2_HUMAN Condensin complex subunit 2 OS=Homo sapiens GN=NCAPH PE=3 SV=1;>sp|Q15003|CND2_HUMAN Condensin complex subunit 2 OS=Homo sapiens GN=NCAPH PE=1 SV=3;>tr|C9J470|C9J470_HUMAN Non-SMC condensin I complex, subunit H (Fragment) OS=Homo sa	6	6	10	81.572	1.12e-21	0.77365	NaN
Q5TCU6	Talin-1	TLN1	>tr|Q5TCU6|Q5TCU6_HUMAN Talin 1 OS=Homo sapiens GN=TLN1 PE=2 SV=1;>sp|Q9Y490|TLN1_HUMAN Talin-1 OS=Homo sapiens GN=TLN1 PE=1 SV=3	31	24	16.7	258.08	3.51e-199	0.77351	2.9482
P62847	40S ribosomal protein S24	RPS24	>sp|P62847-2|RS24_HUMAN Isoform 2 of 40S ribosomal protein S24 OS=Homo sapiens GN=RPS24;>tr|E7ETK0|E7ETK0_HUMAN 40S ribosomal protein S24 OS=Homo sapiens GN=RPS24 PE=3 SV=1;>sp|P62847-3|RS24_HUMAN Isoform 3 of 40S ribosomal protein S24 OS=Homo sapiens GN=R	4	4	35.4	15.069	9.91e-38	0.77348	1.2394
P62333	26S protease regulatory subunit 10B	PSMC6	>sp|P62333|PRS10_HUMAN 26S protease regulatory subunit 10B OS=Homo sapiens GN=PSMC6 PE=1 SV=1	12	12	36.8	44.172	3.13e-62	0.77324	2.0254
B7Z1R5	V-type proton ATPase catalytic subunit A	ATP6V1A	>tr|B7Z1R5|B7Z1R5_HUMAN ATPase, H+ transporting, lysosomal 70kDa, V1 subunit A OS=Homo sapiens GN=ATP6V1A PE=2 SV=1;>sp|P38606|VATA_HUMAN V-type proton ATPase catalytic subunit A OS=Homo sapiens GN=ATP6V1A PE=1 SV=2	7	7	16.4	64.735	7.41e-62	0.77319	1.7798
Q9Y2V2	Calcium-regulated heat stable protein 1	CARHSP1	>sp|Q9Y2V2|CHSP1_HUMAN Calcium-regulated heat stable protein 1 OS=Homo sapiens GN=CARHSP1 PE=1 SV=2	2	2	35.4	15.892	2.93e-05	0.77292	NaN
Q8NHU0	Cancer/testis antigen family 45 member A3;Cancer/testis antigen family 45 member A4/A6;Cancer/testis antigen family 45 member A5;Cancer/testis antigen family 45 member A1;Cancer/testis antigen family 45 member A2	CT45A3;CT45A4;CT45A5;CT45A1;CT45A2	>sp|Q8NHU0|CT453_HUMAN Cancer/testis antigen family 45 member A3 OS=Homo sapiens GN=CT45A3 PE=2 SV=1;>sp|Q8N7B7|CT454_HUMAN Cancer/testis antigen family 45 member A4/A6 OS=Homo sapiens GN=CT45A4 PE=2 SV=1;>sp|Q6NSH3|CT455_HUMAN Cancer/testis antigen family	2	2	9	21.33	0.00012307	0.77236	NaN
O95347	Structural maintenance of chromosomes protein 2	SMC2	>sp|O95347|SMC2_HUMAN Structural maintenance of chromosomes protein 2 OS=Homo sapiens GN=SMC2 PE=1 SV=2;>sp|O95347-2|SMC2_HUMAN Isoform 2 of Structural maintenance of chromosomes protein 2 OS=Homo sapiens GN=SMC2	24	24	21.4	135.65	3.25e-73	0.77235	1.7142
E7EU85	Fragile X mental retardation syndrome-related protein 1;Fragile X mental retardation syndrome-related protein 2;Fragile X mental retardation protein 1	FXR1;FXR2;FMR1	>tr|E7EU85|E7EU85_HUMAN Fragile X mental retardation, autosomal homolog 1 OS=Homo sapiens GN=FXR1 PE=4 SV=1;>tr|E9PFF5|E9PFF5_HUMAN Fragile X mental retardation, autosomal homolog 1 OS=Homo sapiens GN=FXR1 PE=4 SV=1;>sp|P51114-3|FXR1_HUMAN Isoform 3 of Fra	2	2	3.5	50.99	0.00011713	0.77151	1.8643
Q96D15	Reticulocalbin-3	RCN3	>sp|Q96D15|RCN3_HUMAN Reticulocalbin-3 OS=Homo sapiens GN=RCN3 PE=1 SV=1	4	4	14.3	37.493	3.36e-16	0.7714	1.0753
O60884	DnaJ homolog subfamily A member 2	DNAJA2	>sp|O60884|DNJA2_HUMAN DnaJ homolog subfamily A member 2 OS=Homo sapiens GN=DNAJA2 PE=1 SV=1	14	14	37.4	45.745	7.97e-56	0.77127	1.0057
P02545	Prelamin-A/C;Lamin-A/C	LMNA	>sp|P02545|LMNA_HUMAN Prelamin-A/C OS=Homo sapiens GN=LMNA PE=1 SV=1;>sp|P02545-2|LMNA_HUMAN Isoform C of Prelamin-A/C OS=Homo sapiens GN=LMNA;>tr|Q6UYC3|Q6UYC3_HUMAN Lamin A/C OS=Homo sapiens GN=LMNA PE=2 SV=1;>sp|P02545-3|LMNA_HUMAN Isoform ADelta10 of P	33	32	51.8	74.139	2.81e-172	0.76932	1.9141
Q13442	28 kDa heat- and acid-stable phosphoprotein	PDAP1	>sp|Q13442|HAP28_HUMAN 28 kDa heat- and acid-stable phosphoprotein OS=Homo sapiens GN=PDAP1 PE=1 SV=1	7	7	40.9	20.63	1.73e-43	0.76883	1.6964
Q96PK2	Microtubule-actin cross-linking factor 1, isoforms 1/2/3/5	MACF1	>sp|Q96PK2|MACF4_HUMAN Microtubule-actin cross-linking factor 1, isoform 4 OS=Homo sapiens GN=MACF1 PE=1 SV=2;>sp|Q9UPN3|MACF1_HUMAN Microtubule-actin cross-linking factor 1, isoforms 1/2/3/5 OS=Homo sapiens GN=MACF1 PE=1 SV=4;>tr|H0Y390|H0Y390_HUMAN Micro	8	6	1.4	670.13	1.22e-18	0.76875	1.0762
O60313	Dynamin-like 120 kDa protein, mitochondrial;Dynamin-like 120 kDa protein, form S1	OPA1	>sp|O60313|OPA1_HUMAN Dynamin-like 120 kDa protein, mitochondrial OS=Homo sapiens GN=OPA1 PE=1 SV=3;>tr|E5KLK1|E5KLK1_HUMAN Mitochondrial dynamin-like 120 kDa protein OS=Homo sapiens GN=OPA1 PE=3 SV=1;>tr|E5KLJ6|E5KLJ6_HUMAN Mitochondrial dynamin-like 120	24	24	27.9	111.63	5.25e-87	0.7686	0.98292
P20042	Eukaryotic translation initiation factor 2 subunit 2	EIF2S2	>sp|P20042|IF2B_HUMAN Eukaryotic translation initiation factor 2 subunit 2 OS=Homo sapiens GN=EIF2S2 PE=1 SV=2	4	4	11.7	38.388	6.62e-13	0.76817	1.2448
E9PHJ7	Pre-mRNA-processing factor 40 homolog A	PRPF40A	>tr|E9PHJ7|E9PHJ7_HUMAN PRP40 pre-mRNA-processing factor 40 homolog A (S. cerevisiae) OS=Homo sapiens GN=PRPF40A PE=4 SV=2;>sp|O75400-2|PR40A_HUMAN Isoform 2 of Pre-mRNA-processing factor 40 homolog A OS=Homo sapiens GN=PRPF40A;>sp|O75400-3|PR40A_HUMAN Iso	9	9	13	95.096	3.35e-33	0.76785	0.92951
F5H365	Protein transport protein Sec23A	SEC23A	>tr|F5H365|F5H365_HUMAN Sec23 homolog A (S. cerevisiae) OS=Homo sapiens GN=SEC23A PE=4 SV=1;>sp|Q15436|SC23A_HUMAN Protein transport protein Sec23A OS=Homo sapiens GN=SEC23A PE=1 SV=2;>tr|B3KXI2|B3KXI2_HUMAN Sec23 homolog A (S. cerevisiae) OS=Homo sapiens	9	7	15.5	82.968	9.41e-100	0.76752	2.2979
P62987	Ubiquitin-60S ribosomal protein L40;Ubiquitin;60S ribosomal protein L40;Ubiquitin-40S ribosomal protein S27a;Ubiquitin;40S ribosomal protein S27a;Polyubiquitin-B;Ubiquitin;Polyubiquitin-C;Ubiquitin	UBA52;UBC;UBB;RPS27A	>sp|P62987|RL40_HUMAN Ubiquitin-60S ribosomal protein L40 OS=Homo sapiens GN=UBA52 PE=1 SV=2;>tr|F5H6Q2|F5H6Q2_HUMAN Ubiquitin C (Fragment) OS=Homo sapiens GN=UBC PE=4 SV=1;>tr|F5GYU3|F5GYU3_HUMAN Ubiquitin C (Fragment) OS=Homo sapiens GN=UBC PE=4 SV=1;>tr	5	5	44.5	14.728	1.08e-79	0.76745	0.92078
P98170	E3 ubiquitin-protein ligase XIAP	XIAP	>sp|P98170|XIAP_HUMAN Baculoviral IAP repeat-containing protein 4 OS=Homo sapiens GN=XIAP PE=1 SV=2;>tr|B1AKU2|B1AKU2_HUMAN X-linked inhibitor of apoptosis (Fragment) OS=Homo sapiens GN=XIAP PE=4 SV=1	3	3	8.2	56.684	5.94e-10	0.76732	0.72128
Q9Y5X1	Sorting nexin-9	SNX9	>sp|Q9Y5X1|SNX9_HUMAN Sorting nexin-9 OS=Homo sapiens GN=SNX9 PE=1 SV=1;>tr|B3KXH8|B3KXH8_HUMAN Uncharacterized protein OS=Homo sapiens GN=SNX9 PE=2 SV=1	10	10	22	66.591	2.11e-63	0.76726	1.3756
P25398	40S ribosomal protein S12	RPS12	>sp|P25398|RS12_HUMAN 40S ribosomal protein S12 OS=Homo sapiens GN=RPS12 PE=1 SV=3	6	6	62.1	14.515	1.32e-128	0.76683	1.482
Q9Y4W6	AFG3-like protein 2	AFG3L2	>sp|Q9Y4W6|AFG32_HUMAN AFG3-like protein 2 OS=Homo sapiens GN=AFG3L2 PE=1 SV=2;>tr|Q8TA92|Q8TA92_HUMAN AFG3 ATPase family gene 3-like 2 (S. cerevisiae) (Fragment) OS=Homo sapiens GN=AFG3L2 PE=2 SV=1	7	6	8.3	88.583	1.53e-13	0.76653	1.2637
P63167	Dynein light chain 1, cytoplasmic	DYNLL1	>sp|P63167|DYL1_HUMAN Dynein light chain 1, cytoplasmic OS=Homo sapiens GN=DYNLL1 PE=1 SV=1;>tr|F8VXL2|F8VXL2_HUMAN Dynein, light chain, LC8-type 1 OS=Homo sapiens GN=DYNLL1 PE=4 SV=1;>tr|F8VRV5|F8VRV5_HUMAN Uncharacterized protein OS=Homo sapiens GN=DYNLL	3	3	44.9	10.366	1.31e-37	0.76652	1.1863
Q9UNH7	Sorting nexin-6	SNX6	>sp|Q9UNH7|SNX6_HUMAN Sorting nexin-6 OS=Homo sapiens GN=SNX6 PE=1 SV=1;>tr|C0H5W9|C0H5W9_HUMAN SNX6 protein OS=Homo sapiens GN=SNX6 PE=2 SV=1;>tr|B4DJS7|B4DJS7_HUMAN Sorting nexin 6, isoform CRA_e OS=Homo sapiens GN=SNX6 PE=2 SV=1;>tr|G3V5X9|G3V5X9_HUMAN	8	8	18.2	46.648	1.56e-21	0.76634	1.6417
P13010	X-ray repair cross-complementing protein 5	XRCC5	>sp|P13010|XRCC5_HUMAN X-ray repair cross-complementing protein 5 OS=Homo sapiens GN=XRCC5 PE=1 SV=3	26	26	42.3	82.704	2.44e-258	0.76575	1.9975
F5H6K0	Putative pre-mRNA-splicing factor ATP-dependent RNA helicase DHX15	DHX15	>tr|F5H6K0|F5H6K0_HUMAN DEAH (Asp-Glu-Ala-His) box polypeptide 15 OS=Homo sapiens GN=DHX15 PE=4 SV=1;>sp|O43143|DHX15_HUMAN Putative pre-mRNA-splicing factor ATP-dependent RNA helicase DHX15 OS=Homo sapiens GN=DHX15 PE=1 SV=2	24	24	29.5	89.502	3.55e-146	0.76573	1.2046
G5E9H4	Dynactin subunit 1	DCTN1;DKFZp686E0752	>tr|G5E9H4|G5E9H4_HUMAN Dynactin 1 (P150, glued homolog, Drosophila), isoform CRA_a OS=Homo sapiens GN=DCTN1 PE=4 SV=1;>sp|Q14203-2|DCTN1_HUMAN Isoform p135 of Dynactin subunit 1 OS=Homo sapiens GN=DCTN1;>tr|E9PFS5|E9PFS5_HUMAN Dynactin 1 OS=Homo sapiens G	15	15	15.4	126.73	1.3e-54	0.76572	2.0142
E7EP00	Protein transport protein Sec24C	SEC24C	>tr|E7EP00|E7EP00_HUMAN SEC24 family, member C (S. cerevisiae) OS=Homo sapiens GN=SEC24C PE=4 SV=2;>tr|G5EA31|G5EA31_HUMAN SEC24 family, member C (S. cerevisiae) OS=Homo sapiens GN=SEC24C PE=4 SV=1;>sp|P53992|SC24C_HUMAN Protein transport protein Sec24C OS	8	8	11.4	106.62	3.42e-39	0.76565	2.3042
Q99497	Protein DJ-1	PARK7	>sp|Q99497|PARK7_HUMAN Protein DJ-1 OS=Homo sapiens GN=PARK7 PE=1 SV=2	18	18	82	19.891	0	0.76551	0.95737
P26038	Moesin	MSN	>sp|P26038|MOES_HUMAN Moesin OS=Homo sapiens GN=MSN PE=1 SV=3	27	16	40	67.819	5.55e-92	0.76544	2.4814
Q16181	Septin-7	2014-09-07	>sp|Q16181-2|SEPT7_HUMAN Isoform 2 of Septin-7 OS=Homo sapiens GN=SEPT7;>tr|E7ES33|E7ES33_HUMAN Septin 7 OS=Homo sapiens GN=SEPT7 PE=3 SV=2;>tr|E7EPK1|E7EPK1_HUMAN Septin 7 OS=Homo sapiens GN=SEPT7 PE=3 SV=1;>sp|Q16181|SEPT7_HUMAN Septin-7 OS=Homo sapiens	9	9	23.4	50.58	2.31e-42	0.76534	1.572
G5E964	Ankyrin repeat domain-containing protein 17	ANKRD17	>tr|G5E964|G5E964_HUMAN Ankyrin repeat domain 17 OS=Homo sapiens GN=ANKRD17 PE=4 SV=1;>tr|H0YM23|H0YM23_HUMAN Ankyrin repeat domain 17 (Fragment) OS=Homo sapiens GN=ANKRD17 PE=4 SV=1;>tr|E7EUV3|E7EUV3_HUMAN Ankyrin repeat domain 17 OS=Homo sapiens GN=ANKRD	5	2	2.9	246.75	3.85e-19	0.76518	1.2869
P60174	Triosephosphate isomerase	TPI1	>sp|P60174-1|TPIS_HUMAN Isoform 2 of Triosephosphate isomerase OS=Homo sapiens GN=TPI1;>sp|P60174|TPIS_HUMAN Triosephosphate isomerase OS=Homo sapiens GN=TPI1 PE=1 SV=3;>tr|B7Z5D8|B7Z5D8_HUMAN Triosephosphate isomerase OS=Homo sapiens GN=TPI1 PE=2 SV=1	8	8	50.6	26.669	1.93e-62	0.76486	5.9626
P30084	Enoyl-CoA hydratase, mitochondrial	ECHS1	>sp|P30084|ECHM_HUMAN Enoyl-CoA hydratase, mitochondrial OS=Homo sapiens GN=ECHS1 PE=1 SV=4	6	6	25.2	31.387	3.15e-15	0.76479	5.005
Q9UHD8	Septin-9	2014-09-09	>sp|Q9UHD8|SEPT9_HUMAN Septin-9 OS=Homo sapiens GN=SEPT9 PE=1 SV=2;>sp|Q9UHD8-7|SEPT9_HUMAN Isoform 7 of Septin-9 OS=Homo sapiens GN=SEPT9;>sp|Q9UHD8-2|SEPT9_HUMAN Isoform 2 of Septin-9 OS=Homo sapiens GN=SEPT9;>sp|Q9UHD8-5|SEPT9_HUMAN Isoform 5 of Septin-	26	26	50.9	65.401	9.66e-121	0.76405	1.6644
Q2TAA2	Isoamyl acetate-hydrolyzing esterase 1 homolog	IAH1	>sp|Q2TAA2|IAH1_HUMAN Isoamyl acetate-hydrolyzing esterase 1 homolog OS=Homo sapiens GN=IAH1 PE=1 SV=1;>tr|B4DMV3|B4DMV3_HUMAN HCG1685787, isoform CRA_b OS=Homo sapiens GN=IAH1 PE=2 SV=1;>tr|C9JE02|C9JE02_HUMAN Isoamyl acetate-hydrolyzing esterase 1 homolo	4	4	16.9	27.598	2.51e-14	0.76264	0.87175
Q9H307	Pinin	PNN	>sp|Q9H307|PININ_HUMAN Pinin OS=Homo sapiens GN=PNN PE=1 SV=4;>sp|Q9H307-2|PININ_HUMAN Isoform 2 of Pinin OS=Homo sapiens GN=PNN	10	10	13.9	81.613	7.69e-27	0.76225	1.2204
P40763	Signal transducer and activator of transcription 3	STAT3	>sp|P40763-2|STAT3_HUMAN Isoform Del-701 of Signal transducer and activator of transcription 3 OS=Homo sapiens GN=STAT3;>sp|P40763|STAT3_HUMAN Signal transducer and activator of transcription 3 OS=Homo sapiens GN=STAT3 PE=1 SV=2;>tr|G8JLH9|G8JLH9_HUMAN Sig	21	21	33.4	87.98	4.1e-181	0.76188	1.1087
P15880	40S ribosomal protein S2	RPS2	>sp|P15880|RS2_HUMAN 40S ribosomal protein S2 OS=Homo sapiens GN=RPS2 PE=1 SV=2;>tr|H0YEN5|H0YEN5_HUMAN Ribosomal protein S2 (Fragment) OS=Homo sapiens GN=RPS2 PE=3 SV=1;>tr|E9PPT0|E9PPT0_HUMAN Ribosomal protein S2 OS=Homo sapiens GN=RPS2 PE=4 SV=1;>tr|E9P	11	11	36.2	31.324	6.51e-44	0.76169	1.5026
P61978	Heterogeneous nuclear ribonucleoprotein K	HNRNPK	>sp|P61978|HNRPK_HUMAN Heterogeneous nuclear ribonucleoprotein K OS=Homo sapiens GN=HNRNPK PE=1 SV=1;>sp|P61978-2|HNRPK_HUMAN Isoform 2 of Heterogeneous nuclear ribonucleoprotein K OS=Homo sapiens GN=HNRNPK;>sp|P61978-3|HNRPK_HUMAN Isoform 3 of Heterogeneo	19	19	51	50.976	7.88e-231	0.76147	1.6506
Q9UHX1	Poly(U)-binding-splicing factor PUF60	PUF60	>sp|Q9UHX1-6|PUF60_HUMAN Isoform 6 of Poly(U)-binding-splicing factor PUF60 OS=Homo sapiens GN=PUF60;>sp|Q9UHX1-4|PUF60_HUMAN Isoform 4 of Poly(U)-binding-splicing factor PUF60 OS=Homo sapiens GN=PUF60;>sp|Q9UHX1-5|PUF60_HUMAN Isoform 5 of Poly(U)-binding-	20	20	48.7	55.399	1.23e-160	0.76106	1.1198
P00492	Hypoxanthine-guanine phosphoribosyltransferase	HPRT1	>sp|P00492|HPRT_HUMAN Hypoxanthine-guanine phosphoribosyltransferase OS=Homo sapiens GN=HPRT1 PE=1 SV=2	5	5	27.1	24.579	6.35e-20	0.76064	1.3462
Q5H907	Melanoma-associated antigen D2	MAGED2	>tr|Q5H907|Q5H907_HUMAN Melanoma antigen family D, 2 OS=Homo sapiens GN=MAGED2 PE=2 SV=1;>tr|Q5H909|Q5H909_HUMAN Melanoma antigen family D, 2 OS=Homo sapiens GN=MAGED2 PE=2 SV=1;>sp|Q9UNF1-2|MAGD2_HUMAN Isoform 2 of Melanoma-associated antigen D2 OS=Homo s	6	6	13.2	55.795	2.37e-24	0.76045	1.7274
O75533	Splicing factor 3B subunit 1	SF3B1	>sp|O75533|SF3B1_HUMAN Splicing factor 3B subunit 1 OS=Homo sapiens GN=SF3B1 PE=1 SV=3	33	33	31.1	145.83	8.96e-210	0.75989	1.1066
P10599	Thioredoxin	TXN	>sp|P10599|THIO_HUMAN Thioredoxin OS=Homo sapiens GN=TXN PE=1 SV=3;>tr|B1ALW1|B1ALW1_HUMAN Thioredoxin OS=Homo sapiens GN=TXN PE=4 SV=1	8	8	51.4	11.737	6.07e-49	0.75988	0.87042
P28070	Proteasome subunit beta type-4	PSMB4	>sp|P28070|PSB4_HUMAN Proteasome subunit beta type-4 OS=Homo sapiens GN=PSMB4 PE=1 SV=4	6	6	31.8	29.204	1.54e-64	0.75935	2.1303
F5H816	Phosphorylase;Glycogen phosphorylase, liver form	PYGL	>tr|F5H816|F5H816_HUMAN Phosphorylase OS=Homo sapiens GN=PYGL PE=3 SV=1;>tr|E9PK47|E9PK47_HUMAN Phosphorylase OS=Homo sapiens GN=PYGL PE=3 SV=1;>sp|P06737|PYGL_HUMAN Glycogen phosphorylase, liver form OS=Homo sapiens GN=PYGL PE=1 SV=4	9	6	13.2	93.133	2.91e-20	0.75925	2.328
P10586	Receptor-type tyrosine-protein phosphatase F	PTPRF	>sp|P10586-2|PTPRF_HUMAN Isoform 2 of Receptor-type tyrosine-protein phosphatase F OS=Homo sapiens GN=PTPRF;>sp|P10586|PTPRF_HUMAN Receptor-type tyrosine-protein phosphatase F OS=Homo sapiens GN=PTPRF PE=1 SV=2;>tr|H0Y7Z9|H0Y7Z9_HUMAN Protein tyrosine phos	10	10	7	211.68	3.4e-33	0.75865	2.2062
G3V4F7	Signal recognition particle 54 kDa protein	SRP54	>tr|G3V4F7|G3V4F7_HUMAN Signal recognition particle 54kDa OS=Homo sapiens GN=SRP54 PE=4 SV=1;>tr|B4DUW6|B4DUW6_HUMAN Uncharacterized protein OS=Homo sapiens GN=SRP54 PE=2 SV=1;>sp|P61011|SRP54_HUMAN Signal recognition particle 54 kDa protein OS=Homo sapien	2	2	5.9	48.67	5.64e-06	0.75854	NaN
Q3MHD2	Protein LSM12 homolog	LSM12	>sp|Q3MHD2|LSM12_HUMAN Protein LSM12 homolog OS=Homo sapiens GN=LSM12 PE=1 SV=2;>sp|Q3MHD2-2|LSM12_HUMAN Isoform 2 of Protein LSM12 homolog OS=Homo sapiens GN=LSM12	2	2	11.3	21.701	0.00021626	0.75851	1.1167
P51665	26S proteasome non-ATPase regulatory subunit 7	PSMD7	>sp|P51665|PSD7_HUMAN 26S proteasome non-ATPase regulatory subunit 7 OS=Homo sapiens GN=PSMD7 PE=1 SV=2;>tr|B4DXI8|B4DXI8_HUMAN Uncharacterized protein OS=Homo sapiens GN=PSMD7 PE=2 SV=1	10	10	44.1	37.025	6.1e-58	0.75837	2.0179
P0CW22	40S ribosomal protein S17-like;40S ribosomal protein S17	RPS17L;RPS17	>sp|P0CW22|RS17L_HUMAN 40S ribosomal protein S17-like OS=Homo sapiens GN=RPS17L PE=3 SV=1;>sp|P08708|RS17_HUMAN 40S ribosomal protein S17 OS=Homo sapiens GN=RPS17 PE=1 SV=2;>tr|H0YN88|H0YN88_HUMAN Ribosomal protein S17 OS=Homo sapiens GN=RPS17L PE=3 SV=1;>	9	9	63	15.55	8.43e-114	0.75831	1.4657
B7Z6M1	Plastin-3	PLS3	>tr|B7Z6M1|B7Z6M1_HUMAN Plastin 3 OS=Homo sapiens GN=PLS3 PE=2 SV=1;>tr|F8W8D8|F8W8D8_HUMAN Plastin 3 OS=Homo sapiens GN=PLS3 PE=4 SV=1;>tr|B4DGB4|B4DGB4_HUMAN Plastin 3 OS=Homo sapiens GN=PLS3 PE=2 SV=1;>sp|P13797|PLST_HUMAN Plastin-3 OS=Homo sapiens GN=P	11	11	23.6	65.632	1.44e-49	0.75745	2.0125
P29144	Tripeptidyl-peptidase 2	TPP2	>sp|P29144|TPP2_HUMAN Tripeptidyl-peptidase 2 OS=Homo sapiens GN=TPP2 PE=1 SV=4;>tr|Q5VZU9|Q5VZU9_HUMAN Tripeptidyl peptidase II OS=Homo sapiens GN=TPP2 PE=2 SV=1	18	18	19	138.35	1.82e-104	0.75719	1.5351
P14735	Insulin-degrading enzyme	IDE	>sp|P14735|IDE_HUMAN Insulin-degrading enzyme OS=Homo sapiens GN=IDE PE=1 SV=4	9	9	9.9	117.97	2.92e-20	0.75712	1.7717
Q6UB35	Monofunctional C1-tetrahydrofolate synthase, mitochondrial	MTHFD1L	>sp|Q6UB35|C1TM_HUMAN Monofunctional C1-tetrahydrofolate synthase, mitochondrial OS=Homo sapiens GN=MTHFD1L PE=1 SV=1	21	21	24.5	105.79	1.33e-94	0.75668	1.0626
P63244	Guanine nucleotide-binding protein subunit beta-2-like 1	GNB2L1	>sp|P63244|GBLP_HUMAN Guanine nucleotide-binding protein subunit beta-2-like 1 OS=Homo sapiens GN=GNB2L1 PE=1 SV=3;>tr|D6RAC2|D6RAC2_HUMAN Guanine nucleotide-binding protein (G protein), beta polypeptide 2-like 1 OS=Homo sapiens GN=GNB2L1 PE=4 SV=1;>tr|H0Y	19	19	68.5	35.076	5.77e-191	0.75654	1.4228
Q09666	Neuroblast differentiation-associated protein AHNAK	AHNAK	>sp|Q09666|AHNK_HUMAN Neuroblast differentiation-associated protein AHNAK OS=Homo sapiens GN=AHNAK PE=1 SV=2	207	205	62.3	629.09	0	0.75642	1.211
P46781	40S ribosomal protein S9	RPS9	>sp|P46781|RS9_HUMAN 40S ribosomal protein S9 OS=Homo sapiens GN=RPS9 PE=1 SV=3;>tr|B5MCT8|B5MCT8_HUMAN Ribosomal protein S9 OS=Homo sapiens GN=RPS9 PE=3 SV=1;>tr|C9JM19|C9JM19_HUMAN Ribosomal protein S9 OS=Homo sapiens GN=RPS9 PE=3 SV=1	13	13	46.9	22.591	5.82e-28	0.7562	1.4838
Q7Z784	DnaJ homolog subfamily C member 7	DNAJC7	>tr|Q7Z784|Q7Z784_HUMAN DNAJC7 protein OS=Homo sapiens GN=DNAJC7 PE=2 SV=1;>sp|Q99615|DNJC7_HUMAN DnaJ homolog subfamily C member 7 OS=Homo sapiens GN=DNAJC7 PE=1 SV=2	4	4	12.3	50.096	8.13e-09	0.7554	1.4607
Q06124	Tyrosine-protein phosphatase non-receptor type 11	PTPN11	>sp|Q06124-2|PTN11_HUMAN Isoform 2 of Tyrosine-protein phosphatase non-receptor type 11 OS=Homo sapiens GN=PTPN11;>sp|Q06124|PTN11_HUMAN Tyrosine-protein phosphatase non-receptor type 11 OS=Homo sapiens GN=PTPN11 PE=1 SV=2;>sp|Q06124-3|PTN11_HUMAN Isoform	4	4	8.4	68.01	2.15e-11	0.75486	0.46589
Q6L8Q7	2,5-phosphodiesterase 12	PDE12	>sp|Q6L8Q7-2|PDE12_HUMAN Isoform 2 of 2,5-phosphodiesterase 12 OS=Homo sapiens GN=PDE12;>sp|Q6L8Q7|PDE12_HUMAN 2,5-phosphodiesterase 12 OS=Homo sapiens GN=PDE12 PE=1 SV=2;>tr|F6T1Q0|F6T1Q0_HUMAN Phosphodiesterase 12 OS=Homo sapiens GN=PDE12 PE=4 SV=1	4	4	9.5	58.889	5.06e-11	0.75471	0.89539
Q07666	KH domain-containing, RNA-binding, signal transduction-associated protein 1	KHDRBS1	>sp|Q07666-2|KHDR1_HUMAN Isoform 2 of KH domain-containing, RNA-binding, signal transduction-associated protein 1 OS=Homo sapiens GN=KHDRBS1;>tr|E7ET98|E7ET98_HUMAN KH domain-containing, RNA-binding, signal transduction-associated 1 OS=Homo sapiens GN=KHDR	5	5	14.6	45.86	1.1e-21	0.75447	1.3411
Q63ZY3	KN motif and ankyrin repeat domain-containing protein 2	KANK2	>sp|Q63ZY3-3|KANK2_HUMAN Isoform 3 of KN motif and ankyrin repeat domain-containing protein 2 OS=Homo sapiens GN=KANK2;>sp|Q63ZY3|KANK2_HUMAN KN motif and ankyrin repeat domain-containing protein 2 OS=Homo sapiens GN=KANK2 PE=1 SV=1;>sp|Q63ZY3-2|KANK2_HUMA	3	3	3.8	90.043	1.01e-05	0.75437	NaN
P55084	Trifunctional enzyme subunit beta, mitochondrial;3-ketoacyl-CoA thiolase	HADHB	>sp|P55084|ECHB_HUMAN Trifunctional enzyme subunit beta, mitochondrial OS=Homo sapiens GN=HADHB PE=1 SV=3;>tr|B4E2W0|B4E2W0_HUMAN Hydroxyacyl-CoA dehydrogenase/3-ketoacyl-CoA thiolase/enoyl-CoA hydratase (trifunctional protein), beta subunit OS=Homo sapien	15	15	30.6	51.294	5.32e-71	0.75426	1.465
P68371	Tubulin beta-4B chain	TUBB4B	>sp|P68371|TBB4B_HUMAN Tubulin beta-4B chain OS=Homo sapiens GN=TUBB4B PE=1 SV=1	25	1	65.6	49.83	0	0.75413	1.2179
Q9BWU0	Kanadaptin	SLC4A1AP	>sp|Q9BWU0|NADAP_HUMAN Kanadaptin OS=Homo sapiens GN=SLC4A1AP PE=1 SV=1	4	4	4.1	88.813	4.08e-08	0.75377	1.207
P40222	Alpha-taxilin	TXLNA	>sp|P40222|TXLNA_HUMAN Alpha-taxilin OS=Homo sapiens GN=TXLNA PE=1 SV=3	3	3	5.3	61.89	4.95e-08	0.75361	1.6443
P60900	Proteasome subunit alpha type-6;Proteasome subunit alpha type	PSMA6	>sp|P60900|PSA6_HUMAN Proteasome subunit alpha type-6 OS=Homo sapiens GN=PSMA6 PE=1 SV=1;>tr|G3V5Z7|G3V5Z7_HUMAN Proteasome subunit alpha type OS=Homo sapiens GN=PSMA6 PE=3 SV=1;>tr|G3V295|G3V295_HUMAN Proteasome subunit alpha type OS=Homo sapiens GN=PSMA6	8	8	39.4	27.399	4.39e-48	0.75319	2.1448
A6NHL2	Tubulin alpha chain-like 3	TUBAL3	>sp|A6NHL2-2|TBAL3_HUMAN Isoform 2 of Tubulin alpha chain-like 3 OS=Homo sapiens GN=TUBAL3;>sp|A6NHL2|TBAL3_HUMAN Tubulin alpha chain-like 3 OS=Homo sapiens GN=TUBAL3 PE=1 SV=2	4	1	9.1	45.517	1.05e-40	0.75316	1.2849
E9PCI3	Asparagine synthetase;Asparagine synthetase [glutamine-hydrolyzing]	ASNS	>tr|E9PCI3|E9PCI3_HUMAN Uncharacterized protein OS=Homo sapiens GN=ASNS PE=4 SV=1;>sp|P08243|ASNS_HUMAN Asparagine synthetase [glutamine-hydrolyzing] OS=Homo sapiens GN=ASNS PE=1 SV=4;>tr|E9PCX6|E9PCX6_HUMAN Uncharacterized protein OS=Homo sapiens GN=ASNS	9	9	16.3	62.168	3.86e-25	0.7528	2.019
B4DG60	Calcium-binding and coiled-coil domain-containing protein 1	CALCOCO1	>tr|B4DG60|B4DG60_HUMAN Uncharacterized protein OS=Homo sapiens GN=CALCOCO1 PE=2 SV=1;>sp|Q9P1Z2-4|CACO1_HUMAN Isoform 4 of Calcium-binding and coiled-coil domain-containing protein 1 OS=Homo sapiens GN=CALCOCO1;>tr|E7EPK7|E7EPK7_HUMAN Uncharacterized prot	4	4	9.6	61.474	7.48e-15	0.75218	1.2379
Q7Z5K2	Wings apart-like protein homolog	WAPAL	>sp|Q7Z5K2|WAPL_HUMAN Wings apart-like protein homolog OS=Homo sapiens GN=WAPAL PE=1 SV=1;>sp|Q7Z5K2-2|WAPL_HUMAN Isoform 2 of Wings apart-like protein homolog OS=Homo sapiens GN=WAPAL;>tr|E9PH12|E9PH12_HUMAN Uncharacterized protein OS=Homo sapiens GN=WAPA	2	2	1.8	132.94	1.47e-06	0.75188	0.7545
P30419	Glycylpeptide N-tetradecanoyltransferase 1	NMT1	>sp|P30419-2|NMT1_HUMAN Isoform Short of Glycylpeptide N-tetradecanoyltransferase 1 OS=Homo sapiens GN=NMT1;>sp|P30419|NMT1_HUMAN Glycylpeptide N-tetradecanoyltransferase 1 OS=Homo sapiens GN=NMT1 PE=1 SV=2;>tr|B7Z8J4|B7Z8J4_HUMAN Uncharacterized protein O	3	3	8.4	48.14	1.53e-08	0.75186	2.0679
P62308	Small nuclear ribonucleoprotein G;Small nuclear ribonucleoprotein G-like protein	SNRPG	>sp|P62308|RUXG_HUMAN Small nuclear ribonucleoprotein G OS=Homo sapiens GN=SNRPG PE=1 SV=1;>sp|A8MWD9|RUXGL_HUMAN Small nuclear ribonucleoprotein G-like protein OS=Homo sapiens PE=3 SV=2;>tr|Q49AN9|Q49AN9_HUMAN SNRPG protein OS=Homo sapiens GN=SNRPG PE=4 S	3	3	35.5	8.496	7.57e-09	0.7512	1.2852
Q00610	Clathrin heavy chain 1	CLTC	>sp|Q00610-2|CLH1_HUMAN Isoform 2 of Clathrin heavy chain 1 OS=Homo sapiens GN=CLTC;>sp|Q00610|CLH1_HUMAN Clathrin heavy chain 1 OS=Homo sapiens GN=CLTC PE=1 SV=5	79	79	55	187.89	0	0.75107	1.5126
G5E9W7	28S ribosomal protein S22, mitochondrial	MRPS22	>tr|G5E9W7|G5E9W7_HUMAN Mitochondrial ribosomal protein S22, isoform CRA_e OS=Homo sapiens GN=MRPS22 PE=4 SV=1;>tr|G5E9V5|G5E9V5_HUMAN Mitochondrial ribosomal protein S22, isoform CRA_a OS=Homo sapiens GN=MRPS22 PE=4 SV=1;>sp|P82650|RT22_HUMAN 28S ribosoma	4	4	13.5	36.805	4.68e-12	0.75047	1.9921
Q9Y520	Protein PRRC2C	PRRC2C	>sp|Q9Y520-3|PRC2C_HUMAN Isoform 3 of Protein PRRC2C OS=Homo sapiens GN=PRRC2C;>sp|Q9Y520-6|PRC2C_HUMAN Isoform 6 of Protein PRRC2C OS=Homo sapiens GN=PRRC2C;>tr|B7WNZ6|B7WNZ6_HUMAN Uncharacterized protein OS=Homo sapiens GN=PRRC2C PE=4 SV=2;>sp|Q9Y520-4|P	12	11	4.8	295.73	2.35e-34	0.75039	1.1516
O94822	E3 ubiquitin-protein ligase listerin	LTN1	>sp|O94822|LTN1_HUMAN E3 ubiquitin-protein ligase listerin OS=Homo sapiens GN=LTN1 PE=1 SV=6	4	4	2.2	200.55	1.43e-08	0.75034	1.1709
O43396	Thioredoxin-like protein 1	TXNL1	>sp|O43396|TXNL1_HUMAN Thioredoxin-like protein 1 OS=Homo sapiens GN=TXNL1 PE=1 SV=3;>tr|G3V1K0|G3V1K0_HUMAN Thioredoxin-like 1, isoform CRA_b OS=Homo sapiens GN=TXNL1 PE=4 SV=1	12	12	51.6	32.251	6.54e-80	0.74934	1.075
Q92615	La-related protein 4B	LARP4B	>sp|Q92615|LAR4B_HUMAN La-related protein 4B OS=Homo sapiens GN=LARP4B PE=1 SV=3;>tr|H0Y641|H0Y641_HUMAN La ribonucleoprotein domain family, member 4B (Fragment) OS=Homo sapiens GN=LARP4B PE=4 SV=1;>tr|H0Y4V9|H0Y4V9_HUMAN La ribonucleoprotein domain family	3	3	6	80.551	3.63e-25	0.74922	1.2031
Q9Y5B9	FACT complex subunit SPT16	SUPT16H	>sp|Q9Y5B9|SP16H_HUMAN FACT complex subunit SPT16 OS=Homo sapiens GN=SUPT16H PE=1 SV=1	21	21	22.3	119.91	3.42e-112	0.74889	1.3024
O95470	Sphingosine-1-phosphate lyase 1	SGPL1	>sp|O95470|SGPL1_HUMAN Sphingosine-1-phosphate lyase 1 OS=Homo sapiens GN=SGPL1 PE=1 SV=3;>tr|H0Y3V8|H0Y3V8_HUMAN Sphingosine-1-phosphate lyase 1 (Fragment) OS=Homo sapiens GN=SGPL1 PE=3 SV=1	5	5	7.9	63.523	6.77e-13	0.74876	1.4563
Q15293	Reticulocalbin-1	RCN1	>sp|Q15293|RCN1_HUMAN Reticulocalbin-1 OS=Homo sapiens GN=RCN1 PE=1 SV=1;>tr|B7Z1M1|B7Z1M1_HUMAN Reticulocalbin 1, EF-hand calcium binding domain OS=Homo sapiens GN=RCN1 PE=2 SV=1;>tr|E9PJD5|E9PJD5_HUMAN Reticulocalbin 1, EF-hand calcium-binding domain OS=	8	8	27.8	38.89	1.94e-43	0.74833	1.0182
B4DRT4	Phosphatidylethanolamine-binding protein 1;Hippocampal cholinergic neurostimulating peptide	PEBP1	>tr|B4DRT4|B4DRT4_HUMAN Uncharacterized protein OS=Homo sapiens GN=PEBP1 PE=2 SV=1;>sp|P30086|PEBP1_HUMAN Phosphatidylethanolamine-binding protein 1 OS=Homo sapiens GN=PEBP1 PE=1 SV=3	2	2	18.1	17.326	0.00021848	0.7483	3.0715
Q9BRK5	45 kDa calcium-binding protein	SDF4	>sp|Q9BRK5|CAB45_HUMAN 45 kDa calcium-binding protein OS=Homo sapiens GN=SDF4 PE=1 SV=1;>sp|Q9BRK5-4|CAB45_HUMAN Isoform 4 of 45 kDa calcium-binding protein OS=Homo sapiens GN=SDF4;>sp|Q9BRK5-3|CAB45_HUMAN Isoform 3 of 45 kDa calcium-binding protein OS=Hom	7	7	19.6	41.806	2.43e-17	0.74819	0.99977
Q13085	Acetyl-CoA carboxylase 1;Biotin carboxylase	ACACA	>sp|Q13085|ACACA_HUMAN Acetyl-CoA carboxylase 1 OS=Homo sapiens GN=ACACA PE=1 SV=2;>sp|Q13085-4|ACACA_HUMAN Isoform 4 of Acetyl-CoA carboxylase 1 OS=Homo sapiens GN=ACACA;>sp|Q13085-3|ACACA_HUMAN Isoform 3 of Acetyl-CoA carboxylase 1 OS=Homo sapiens GN=ACA	31	31	16.4	265.55	6.27e-81	0.74813	1.4259
H0Y7M8	Histone lysine demethylase PHF8	PHF8	>tr|H0Y7M8|H0Y7M8_HUMAN PHD finger protein 8 (Fragment) OS=Homo sapiens GN=PHF8 PE=4 SV=1;>tr|H0Y589|H0Y589_HUMAN PHD finger protein 8 (Fragment) OS=Homo sapiens GN=PHF8 PE=4 SV=1;>tr|B7Z911|B7Z911_HUMAN PHD finger protein 8 OS=Homo sapiens GN=PHF8 PE=2 SV	2	2	11.2	15.354	0.0027658	0.74811	NaN
E9PCX8	Tensin-3	TNS3	>tr|E9PCX8|E9PCX8_HUMAN Tensin 3 (Fragment) OS=Homo sapiens GN=TNS3 PE=4 SV=1;>tr|Q59GW4|Q59GW4_HUMAN Tensin 3 (Fragment) OS=Homo sapiens GN=TNS3 PE=2 SV=1;>sp|Q68CZ2|TENS3_HUMAN Tensin-3 OS=Homo sapiens GN=TNS3 PE=1 SV=2;>sp|Q68CZ2-3|TENS3_HUMAN Isoform 3	3	3	3	133.91	4.1e-07	0.74758	NaN
P11413	Glucose-6-phosphate 1-dehydrogenase	G6PD	>sp|P11413|G6PD_HUMAN Glucose-6-phosphate 1-dehydrogenase OS=Homo sapiens GN=G6PD PE=1 SV=4;>sp|P11413-2|G6PD_HUMAN Isoform Long of Glucose-6-phosphate 1-dehydrogenase OS=Homo sapiens GN=G6PD;>tr|E9PDV8|E9PDV8_HUMAN Glucose-6-phosphate 1-dehydrogenase OS=H	12	12	26.4	59.256	2.67e-28	0.74739	3.2836
Q9NR31	GTP-binding protein SAR1a;GTP-binding protein SAR1b	SAR1A;SAR1B	>sp|Q9NR31|SAR1A_HUMAN GTP-binding protein SAR1a OS=Homo sapiens GN=SAR1A PE=1 SV=1;>tr|D6RAA2|D6RAA2_HUMAN SAR1 homolog B (S. cerevisiae) (Fragment) OS=Homo sapiens GN=SAR1B PE=4 SV=1;>tr|Q5SQT8|Q5SQT8_HUMAN SAR1 gene homolog A (S. cerevisiae) OS=Homo sap	6	6	33.8	22.367	5.44e-48	0.74733	1.1804
P04792	Heat shock protein beta-1	HSPB1	>sp|P04792|HSPB1_HUMAN Heat shock protein beta-1 OS=Homo sapiens GN=HSPB1 PE=1 SV=2;>tr|B4DL87|B4DL87_HUMAN Heat shock 27kDa protein 1 OS=Homo sapiens GN=HSPB1 PE=2 SV=1;>tr|F8WE04|F8WE04_HUMAN Heat shock 27kDa protein 1 OS=Homo sapiens GN=HSPB1 PE=4 SV=1	12	12	63.4	22.782	8.77e-118	0.74712	2.4886
Q99661	Kinesin-like protein KIF2C	KIF2C	>sp|Q99661-2|KIF2C_HUMAN Isoform 2 of Kinesin-like protein KIF2C OS=Homo sapiens GN=KIF2C;>tr|B7Z6Q6|B7Z6Q6_HUMAN Kinesin family member 2C OS=Homo sapiens GN=KIF2C PE=2 SV=1;>sp|Q99661|KIF2C_HUMAN Kinesin-like protein KIF2C OS=Homo sapiens GN=KIF2C PE=1 SV	3	3	5.1	75.561	5.4e-07	0.74684	1.9666
Q8NE71	ATP-binding cassette sub-family F member 1	ABCF1	>sp|Q8NE71-2|ABCF1_HUMAN Isoform 2 of ATP-binding cassette sub-family F member 1 OS=Homo sapiens GN=ABCF1;>sp|Q8NE71|ABCF1_HUMAN ATP-binding cassette sub-family F member 1 OS=Homo sapiens GN=ABCF1 PE=1 SV=2;>tr|H0YGW7|H0YGW7_HUMAN ATP-binding cassette, sub	11	11	17	91.679	6.95e-57	0.74684	1.2874
O43390	Heterogeneous nuclear ribonucleoprotein R	HNRNPR	>sp|O43390|HNRPR_HUMAN Heterogeneous nuclear ribonucleoprotein R OS=Homo sapiens GN=HNRNPR PE=1 SV=1;>tr|Q2L7G6|Q2L7G6_HUMAN Heterogeneous nuclear ribonucleoprotein-R2 OS=Homo sapiens GN=HNRNPR PE=2 SV=1;>sp|O43390-2|HNRPR_HUMAN Isoform 2 of Heterogeneous	11	7	20.4	70.942	5.17e-49	0.74641	1.9005
P45974	Ubiquitin carboxyl-terminal hydrolase 5	USP5	>sp|P45974-2|UBP5_HUMAN Isoform Short of Ubiquitin carboxyl-terminal hydrolase 5 OS=Homo sapiens GN=USP5;>sp|P45974|UBP5_HUMAN Ubiquitin carboxyl-terminal hydrolase 5 OS=Homo sapiens GN=USP5 PE=1 SV=2	10	10	15.6	93.307	1.58e-48	0.74563	1.8748
P49207	60S ribosomal protein L34	RPL34	>sp|P49207|RL34_HUMAN 60S ribosomal protein L34 OS=Homo sapiens GN=RPL34 PE=1 SV=3	6	6	29.9	13.293	3.4e-17	0.744	1.1693
Q14697	Neutral alpha-glucosidase AB	GANAB	>sp|Q14697|GANAB_HUMAN Neutral alpha-glucosidase AB OS=Homo sapiens GN=GANAB PE=1 SV=3;>sp|Q14697-2|GANAB_HUMAN Isoform 2 of Neutral alpha-glucosidase AB OS=Homo sapiens GN=GANAB;>tr|F5H6X6|F5H6X6_HUMAN Glucosidase, alpha; neutral AB OS=Homo sapiens GN=GAN	28	28	36.7	106.87	1.16e-129	0.7436	2.4501
Q8N2M8	CLK4-associating serine/arginine rich protein	CLASRP	>sp|Q8N2M8-3|CLASR_HUMAN Isoform 2 of CLK4-associating serine/arginine rich protein OS=Homo sapiens GN=CLASRP;>tr|F5H0Q6|F5H0Q6_HUMAN CLK4-associating serine/arginine-rich protein OS=Homo sapiens GN=CLASRP PE=4 SV=1;>sp|Q8N2M8|CLASR_HUMAN CLK4-associating	6	6	12.3	66.354	2.81e-23	0.74304	0.78158
Q12905	Interleukin enhancer-binding factor 2	ILF2	>sp|Q12905|ILF2_HUMAN Interleukin enhancer-binding factor 2 OS=Homo sapiens GN=ILF2 PE=1 SV=2	10	10	35.9	43.062	5.95e-47	0.74299	1.4945
E7EMZ4	Large proline-rich protein BAG6	BAG6;BAT3	>tr|E7EMZ4|E7EMZ4_HUMAN Uncharacterized protein OS=Homo sapiens GN=BAG6 PE=4 SV=1;>tr|F8VXY4|F8VXY4_HUMAN Uncharacterized protein OS=Homo sapiens GN=BAG6 PE=4 SV=1;>tr|F8VX53|F8VX53_HUMAN Uncharacterized protein OS=Homo sapiens GN=BAG6 PE=4 SV=1;>sp|P46379	9	9	11.3	96.798	3.73e-41	0.74286	1.7731
Q9P258	Protein RCC2	RCC2	>sp|Q9P258|RCC2_HUMAN Protein RCC2 OS=Homo sapiens GN=RCC2 PE=1 SV=2	19	19	42	56.084	1.06e-108	0.74276	0.90486
Q9BYD2	39S ribosomal protein L9, mitochondrial	MRPL9	>sp|Q9BYD2|RM09_HUMAN 39S ribosomal protein L9, mitochondrial OS=Homo sapiens GN=MRPL9 PE=1 SV=2;>tr|Q5SZR1|Q5SZR1_HUMAN Mitochondrial ribosomal protein L9 OS=Homo sapiens GN=MRPL9 PE=2 SV=1	4	4	18.4	30.243	1.89e-08	0.74272	2.2446
Q9Y285	Phenylalanine--tRNA ligase alpha subunit	FARSA	>sp|Q9Y285|SYFA_HUMAN Phenylalanine--tRNA ligase alpha subunit OS=Homo sapiens GN=FARSA PE=1 SV=3;>tr|B4E363|B4E363_HUMAN Phenylalanyl-tRNA synthetase, alpha subunit OS=Homo sapiens GN=FARSA PE=2 SV=1	13	13	24.2	57.563	3.44e-92	0.74259	1.1337
Q9NXV6	CDKN2A-interacting protein	CDKN2AIP	>sp|Q9NXV6|CARF_HUMAN CDKN2A-interacting protein OS=Homo sapiens GN=CDKN2AIP PE=1 SV=3	7	7	15	61.124	1.5e-29	0.74247	1.7104
P58107	Epiplakin	EPPK1	>sp|P58107|EPIPL_HUMAN Epiplakin OS=Homo sapiens GN=EPPK1 PE=1 SV=2;>tr|E9PPU0|E9PPU0_HUMAN Epiplakin 1 OS=Homo sapiens GN=EPPK1 PE=4 SV=1	38	34	33.8	555.61	0	0.74206	2.383
P35237	Serpin B6	SERPINB6	>sp|P35237|SPB6_HUMAN Serpin B6 OS=Homo sapiens GN=SERPINB6 PE=1 SV=3;>tr|H0Y3G3|H0Y3G3_HUMAN Serpin peptidase inhibitor, clade B (ovalbumin), member 6 (Fragment) OS=Homo sapiens GN=SERPINB6 PE=3 SV=1;>tr|E9PD07|E9PD07_HUMAN Serpin peptidase inhibitor, cla	5	5	19.1	42.621	6.86e-29	0.74163	1.0709
Q504Z1	Eukaryotic translation initiation factor 4 gamma 3	EIF4G3	>tr|Q504Z1|Q504Z1_HUMAN EIF4G3 protein OS=Homo sapiens GN=EIF4G3 PE=2 SV=1;>sp|O43432|IF4G3_HUMAN Eukaryotic translation initiation factor 4 gamma 3 OS=Homo sapiens GN=EIF4G3 PE=1 SV=2;>tr|B9EGQ7|B9EGQ7_HUMAN EIF4G3 protein OS=Homo sapiens GN=EIF4G3 PE=2 S	4	1	2.7	146.87	1.69e-13	0.74156	1.6674
Q99439	Calponin-2	CNN2	>sp|Q99439|CNN2_HUMAN Calponin-2 OS=Homo sapiens GN=CNN2 PE=1 SV=4;>tr|E7ENR3|E7ENR3_HUMAN Calponin 2 OS=Homo sapiens GN=CNN2 PE=4 SV=1;>tr|A6NFI4|A6NFI4_HUMAN Calponin 2, isoform CRA_a OS=Homo sapiens GN=CNN2 PE=2 SV=1	9	9	34.6	33.697	2.24e-60	0.74109	1.0867
P49721	Proteasome subunit beta type-2	PSMB2	>sp|P49721|PSB2_HUMAN Proteasome subunit beta type-2 OS=Homo sapiens GN=PSMB2 PE=1 SV=1	4	4	27.4	22.836	1.28e-20	0.74079	1.9202
Q9BVP2	Guanine nucleotide-binding protein-like 3	GNL3	>sp|Q9BVP2-2|GNL3_HUMAN Isoform 2 of Guanine nucleotide-binding protein-like 3 OS=Homo sapiens GN=GNL3;>sp|Q9BVP2|GNL3_HUMAN Guanine nucleotide-binding protein-like 3 OS=Homo sapiens GN=GNL3 PE=1 SV=2	6	6	13	60.54	1.02e-17	0.74078	1.7528
P15170	Eukaryotic peptide chain release factor GTP-binding subunit ERF3A	GSPT1	>sp|P15170-2|ERF3A_HUMAN Isoform 2 of Eukaryotic peptide chain release factor GTP-binding subunit ERF3A OS=Homo sapiens GN=GSPT1;>sp|P15170|ERF3A_HUMAN Eukaryotic peptide chain release factor GTP-binding subunit ERF3A OS=Homo sapiens GN=GSPT1 PE=1 SV=1	13	13	21.9	68.6	1.14e-55	0.74074	1.4449
Q9UL46	Proteasome activator complex subunit 2	PSME2	>sp|Q9UL46|PSME2_HUMAN Proteasome activator complex subunit 2 OS=Homo sapiens GN=PSME2 PE=1 SV=4;>tr|A8MZ76|A8MZ76_HUMAN Uncharacterized protein OS=Homo sapiens GN=PSME2 PE=4 SV=1;>tr|C9JE52|C9JE52_HUMAN Uncharacterized protein OS=Homo sapiens GN=PSME2 PE=	11	11	49	27.401	4.95e-56	0.7407	1.3514
P20618	Proteasome subunit beta type-1	PSMB1	>sp|P20618|PSB1_HUMAN Proteasome subunit beta type-1 OS=Homo sapiens GN=PSMB1 PE=1 SV=2	9	9	43.6	26.489	6.67e-82	0.74056	2.0073
P22626	Heterogeneous nuclear ribonucleoproteins A2/B1	HNRNPA2B1	>sp|P22626|ROA2_HUMAN Heterogeneous nuclear ribonucleoproteins A2/B1 OS=Homo sapiens GN=HNRNPA2B1 PE=1 SV=2;>sp|P22626-2|ROA2_HUMAN Isoform A2 of Heterogeneous nuclear ribonucleoproteins A2/B1 OS=Homo sapiens GN=HNRNPA2B1	15	14	47.3	37.429	2.9e-73	0.74014	2.1593
O75116	Rho-associated protein kinase 2	ROCK2	>sp|O75116|ROCK2_HUMAN Rho-associated protein kinase 2 OS=Homo sapiens GN=ROCK2 PE=1 SV=4;>tr|E9PF63|E9PF63_HUMAN Rho-associated, coiled-coil-containing protein kinase 2 OS=Homo sapiens GN=ROCK2 PE=4 SV=1;>tr|F8W847|F8W847_HUMAN Rho-associated, coiled-coil	22	22	18.1	160.9	2.13e-72	0.73961	1.972
Q06830	Peroxiredoxin-1	PRDX1	>sp|Q06830|PRDX1_HUMAN Peroxiredoxin-1 OS=Homo sapiens GN=PRDX1 PE=1 SV=1	17	14	75.4	22.11	1.79e-87	0.73945	2.4378
Q9ULX6	A-kinase anchor protein 8-like	AKAP8L	>sp|Q9ULX6|AKP8L_HUMAN A-kinase anchor protein 8-like OS=Homo sapiens GN=AKAP8L PE=1 SV=3	7	7	13.9	71.648	1.37e-78	0.7392	0.91332
P62241	40S ribosomal protein S8	RPS8	>sp|P62241|RS8_HUMAN 40S ribosomal protein S8 OS=Homo sapiens GN=RPS8 PE=1 SV=2;>tr|Q5JR95|Q5JR95_HUMAN Ribosomal protein S8 OS=Homo sapiens GN=RPS8 PE=4 SV=1	8	8	45.2	24.205	3.63e-155	0.73884	1.4136
Q2NL82	Pre-rRNA-processing protein TSR1 homolog	TSR1	>sp|Q2NL82|TSR1_HUMAN Pre-rRNA-processing protein TSR1 homolog OS=Homo sapiens GN=TSR1 PE=1 SV=1	11	11	18	91.809	2.07e-66	0.73857	1.1446
Q13643	Four and a half LIM domains protein 3	FHL3	>sp|Q13643|FHL3_HUMAN Four and a half LIM domains protein 3 OS=Homo sapiens GN=FHL3 PE=1 SV=4	6	6	17.9	31.192	5.64e-17	0.73842	0.85773
P41250	Glycine--tRNA ligase	GARS	>sp|P41250|SYG_HUMAN Glycine--tRNA ligase OS=Homo sapiens GN=GARS PE=1 SV=3	20	20	30.2	83.165	4.59e-115	0.7376	2.205
Q99460	26S proteasome non-ATPase regulatory subunit 1	PSMD1	>sp|Q99460-2|PSMD1_HUMAN Isoform 2 of 26S proteasome non-ATPase regulatory subunit 1 OS=Homo sapiens GN=PSMD1;>sp|Q99460|PSMD1_HUMAN 26S proteasome non-ATPase regulatory subunit 1 OS=Homo sapiens GN=PSMD1 PE=1 SV=2	28	28	37.7	102.26	8.57e-139	0.73755	2.1911
Q8N163	DBIRD complex subunit KIAA1967	KIAA1967	>sp|Q8N163-2|K1967_HUMAN Isoform 2 of Protein KIAA1967 OS=Homo sapiens GN=KIAA1967;>sp|Q8N163|K1967_HUMAN Protein KIAA1967 OS=Homo sapiens GN=KIAA1967 PE=1 SV=2;>tr|G3V119|G3V119_HUMAN KIAA1967, isoform CRA_b OS=Homo sapiens GN=KIAA1967 PE=4 SV=1;>tr|H0YB2	9	9	11.1	103.14	2.39e-23	0.73752	2.1632
Q15459	Splicing factor 3A subunit 1	SF3A1	>sp|Q15459|SF3A1_HUMAN Splicing factor 3A subunit 1 OS=Homo sapiens GN=SF3A1 PE=1 SV=1;>tr|E9PAW1|E9PAW1_HUMAN Splicing factor 3a, subunit 1, 120kDa OS=Homo sapiens GN=SF3A1 PE=4 SV=1;>tr|F5H048|F5H048_HUMAN Splicing factor 3a, subunit 1, 120kDa OS=Homo sa	21	21	31.4	88.885	3.06e-98	0.73726	1.2558
P62280	40S ribosomal protein S11	RPS11	>sp|P62280|RS11_HUMAN 40S ribosomal protein S11 OS=Homo sapiens GN=RPS11 PE=1 SV=3	11	11	50.6	18.431	1.89e-31	0.73723	1.5758
Q13409	Cytoplasmic dynein 1 intermediate chain 2	DYNC1I2	>sp|Q13409-3|DC1I2_HUMAN Isoform 2C of Cytoplasmic dynein 1 intermediate chain 2 OS=Homo sapiens GN=DYNC1I2;>tr|B7ZA04|B7ZA04_HUMAN Dynein, cytoplasmic 1, intermediate chain 2 OS=Homo sapiens GN=DYNC1I2 PE=2 SV=1;>sp|Q13409-2|DC1I2_HUMAN Isoform 2B of Cyto	11	11	26.1	68.426	1.77e-112	0.73723	1.4929
Q15019	Septin-2	2014-09-02	>sp|Q15019|SEPT2_HUMAN Septin-2 OS=Homo sapiens GN=SEPT2 PE=1 SV=1;>sp|Q15019-2|SEPT2_HUMAN Isoform 2 of Septin-2 OS=Homo sapiens GN=SEPT2;>tr|B5MCX3|B5MCX3_HUMAN Septin 2 OS=Homo sapiens GN=SEPT2 PE=3 SV=1;>tr|C9J2Q4|C9J2Q4_HUMAN Septin 2 (Fragment) OS=Ho	14	14	52.4	41.487	8.52e-71	0.73721	1.7448
D6R9I9	ATP-binding cassette sub-family E member 1	ABCE1	>tr|D6R9I9|D6R9I9_HUMAN ATP-binding cassette, sub-family E (OABP), member 1 OS=Homo sapiens GN=ABCE1 PE=4 SV=1;>sp|P61221|ABCE1_HUMAN ATP-binding cassette sub-family E member 1 OS=Homo sapiens GN=ABCE1 PE=1 SV=1;>tr|H0Y990|H0Y990_HUMAN ATP-binding cassette	4	4	11.6	47.037	3.09e-21	0.73708	1.9749
Q96CG1	Eukaryotic peptide chain release factor subunit 1	ETF1	>tr|Q96CG1|Q96CG1_HUMAN ETF1 protein OS=Homo sapiens GN=ETF1 PE=2 SV=1;>tr|B7Z7P8|B7Z7P8_HUMAN Uncharacterized protein OS=Homo sapiens GN=ETF1 PE=2 SV=1;>sp|P62495|ERF1_HUMAN Eukaryotic peptide chain release factor subunit 1 OS=Homo sapiens GN=ETF1 PE=1 SV	2	2	5.7	45.462	2.3e-08	0.73704	3.0063
F8W1R7	Myosin light polypeptide 6	MYL6	>tr|F8W1R7|F8W1R7_HUMAN Myosin, light chain 6, alkali, smooth muscle and non-muscle OS=Homo sapiens GN=MYL6 PE=4 SV=1;>sp|P60660-2|MYL6_HUMAN Isoform Smooth muscle of Myosin light polypeptide 6 OS=Homo sapiens GN=MYL6;>sp|P60660|MYL6_HUMAN Myosin light pol	7	7	50.3	16.29	1.03e-61	0.73703	2.4134
O94903	Proline synthase co-transcribed bacterial homolog protein	PROSC	>sp|O94903|PROSC_HUMAN Proline synthase co-transcribed bacterial homolog protein OS=Homo sapiens GN=PROSC PE=1 SV=1;>tr|H0YBB9|H0YBB9_HUMAN Proline synthetase co-transcribed homolog (bacterial) (Fragment) OS=Homo sapiens GN=PROSC PE=3 SV=1;>tr|E5RG77|E5RG7	11	11	45.8	30.344	2.39e-45	0.73628	0.75065
Q13813	Spectrin alpha chain, non-erythrocytic 1	SPTAN1	>sp|Q13813|SPTA2_HUMAN Spectrin alpha chain, brain OS=Homo sapiens GN=SPTAN1 PE=1 SV=3;>sp|Q13813-2|SPTA2_HUMAN Isoform 2 of Spectrin alpha chain, brain OS=Homo sapiens GN=SPTAN1;>tr|A6NG51|A6NG51_HUMAN Spectrin, alpha, non-erythrocytic 1 (alpha-fodrin) OS	70	70	35.2	284.54	0	0.73553	1.4085
Q07021	Complement component 1 Q subcomponent-binding protein, mitochondrial	C1QBP	>sp|Q07021|C1QBP_HUMAN Complement component 1 Q subcomponent-binding protein, mitochondrial OS=Homo sapiens GN=C1QBP PE=1 SV=1	4	4	22	31.362	4.32e-46	0.7347	2.8229
Q13885	Tubulin beta-2A chain;Tubulin beta-2B chain	TUBB2A;TUBB2B	>sp|Q13885|TBB2A_HUMAN Tubulin beta-2A chain OS=Homo sapiens GN=TUBB2A PE=1 SV=1;>sp|Q9BVA1|TBB2B_HUMAN Tubulin beta-2B chain OS=Homo sapiens GN=TUBB2B PE=1 SV=1;>tr|E7EX69|E7EX69_HUMAN Uncharacterized protein OS=Homo sapiens GN=TUBB2B PE=4 SV=2;>tr|F5H8C9	21	2	49.7	49.906	0	0.7347	1.8217
E7ERW8	Protein diaphanous homolog 1	DIAPH1	>tr|E7ERW8|E7ERW8_HUMAN Diaphanous homolog 1 (Drosophila) OS=Homo sapiens GN=DIAPH1 PE=4 SV=1;>sp|O60610-2|DIAP1_HUMAN Isoform 2 of Protein diaphanous homolog 1 OS=Homo sapiens GN=DIAPH1;>tr|B9ZVX0|B9ZVX0_HUMAN Diaphanous homolog 1 (Drosophila) OS=Homo sap	12	12	11.4	135.35	4.68e-43	0.73435	2.0483
P08240	Signal recognition particle receptor subunit alpha	SRPR	>sp|P08240|SRPR_HUMAN Signal recognition particle receptor subunit alpha OS=Homo sapiens GN=SRPR PE=1 SV=2;>tr|E9PJS4|E9PJS4_HUMAN Signal recognition particle receptor (docking protein) OS=Homo sapiens GN=SRPR PE=4 SV=1	4	4	6.1	69.81	2.88e-09	0.73434	1.6503
Q96I25	Splicing factor 45	RBM17	>sp|Q96I25|SPF45_HUMAN Splicing factor 45 OS=Homo sapiens GN=RBM17 PE=1 SV=1;>tr|E9PDG1|E9PDG1_HUMAN Uncharacterized protein OS=Homo sapiens GN=RBM17 PE=4 SV=1;>tr|Q5W011|Q5W011_HUMAN RNA binding motif protein 17 (Fragment) OS=Homo sapiens GN=RBM17 PE=2 SV	8	8	17.5	44.961	2.21e-23	0.73381	0.85569
P26640	Valine--tRNA ligase	VARS	>sp|P26640|SYVC_HUMAN Valine--tRNA ligase OS=Homo sapiens GN=VARS PE=1 SV=4;>tr|B0V043|B0V043_HUMAN Valyl-tRNA synthetase OS=Homo sapiens GN=VARS PE=3 SV=1;>tr|H0Y4A6|H0Y4A6_HUMAN Valyl-tRNA synthetase (Fragment) OS=Homo sapiens GN=VARS PE=3 SV=1	29	29	26.8	140.47	7.3e-143	0.73305	1.8128
E7EVD7		LRRFIP1	>tr|E7EVD7|E7EVD7_HUMAN Leucine-rich repeat (in FLII)-interacting protein 1 OS=Homo sapiens GN=LRRFIP1 PE=4 SV=2;>tr|E9PGZ2|E9PGZ2_HUMAN Leucine-rich repeat (in FLII)-interacting protein 1 OS=Homo sapiens GN=LRRFIP1 PE=4 SV=1	5	2	9.2	71.632	7.4e-13	0.73292	1.7346
P62266	40S ribosomal protein S23	RPS23	>sp|P62266|RS23_HUMAN 40S ribosomal protein S23 OS=Homo sapiens GN=RPS23 PE=1 SV=3;>tr|D6RD47|D6RD47_HUMAN Ribosomal protein S23 OS=Homo sapiens GN=RPS23 PE=3 SV=1;>tr|D6RDJ2|D6RDJ2_HUMAN Ribosomal protein S23 OS=Homo sapiens GN=RPS23 PE=3 SV=1;>tr|D6RIX0|	6	6	30.1	15.807	1.06e-24	0.73229	1.5312
Q9UHI6	Probable ATP-dependent RNA helicase DDX20	DDX20	>sp|Q9UHI6|DDX20_HUMAN Probable ATP-dependent RNA helicase DDX20 OS=Homo sapiens GN=DDX20 PE=1 SV=2	2	2	3	92.239	9.03e-05	0.73228	NaN
P23396	40S ribosomal protein S3	RPS3	>sp|P23396|RS3_HUMAN 40S ribosomal protein S3 OS=Homo sapiens GN=RPS3 PE=1 SV=2;>tr|E9PL09|E9PL09_HUMAN Ribosomal protein S3 OS=Homo sapiens GN=RPS3 PE=3 SV=1;>tr|E9PPU1|E9PPU1_HUMAN Ribosomal protein S3 OS=Homo sapiens GN=RPS3 PE=4 SV=1;>tr|F2Z2S8|F2Z2S8_	21	21	78.6	26.688	3e-160	0.73208	1.4611
Q14134	Tripartite motif-containing protein 29	TRIM29	>sp|Q14134-2|TRI29_HUMAN Isoform Beta of Tripartite motif-containing protein 29 OS=Homo sapiens GN=TRIM29;>sp|Q14134|TRI29_HUMAN Tripartite motif-containing protein 29 OS=Homo sapiens GN=TRIM29 PE=1 SV=2	18	18	30.4	63.843	8.99e-59	0.73183	1.1195
Q14204	Cytoplasmic dynein 1 heavy chain 1	DYNC1H1	>sp|Q14204|DYHC1_HUMAN Cytoplasmic dynein 1 heavy chain 1 OS=Homo sapiens GN=DYNC1H1 PE=1 SV=5	206	206	48.8	532.4	0	0.73107	1.6797
O43823	A-kinase anchor protein 8	AKAP8	>sp|O43823|AKAP8_HUMAN A-kinase anchor protein 8 OS=Homo sapiens GN=AKAP8 PE=1 SV=1	15	15	24.3	76.107	1.95e-151	0.73061	0.81955
P62263	40S ribosomal protein S14	RPS14	>sp|P62263|RS14_HUMAN 40S ribosomal protein S14 OS=Homo sapiens GN=RPS14 PE=1 SV=3;>tr|H0YB22|H0YB22_HUMAN Ribosomal protein S14 (Fragment) OS=Homo sapiens GN=RPS14 PE=4 SV=1;>tr|E5RH77|E5RH77_HUMAN Ribosomal protein S14 OS=Homo sapiens GN=RPS14 PE=4 SV=1	6	6	37.7	16.273	4.03e-43	0.73051	1.4036
P52907	F-actin-capping protein subunit alpha-1	CAPZA1	>sp|P52907|CAZA1_HUMAN F-actin-capping protein subunit alpha-1 OS=Homo sapiens GN=CAPZA1 PE=1 SV=3	8	6	42	32.922	5.15e-75	0.73042	1.3917
Q96C92	Serologically defined colon cancer antigen 3	SDCCAG3	>sp|Q96C92-4|SDCG3_HUMAN Isoform 4 of Serologically defined colon cancer antigen 3 OS=Homo sapiens GN=SDCCAG3;>sp|Q96C92-3|SDCG3_HUMAN Isoform 3 of Serologically defined colon cancer antigen 3 OS=Homo sapiens GN=SDCCAG3;>sp|Q96C92-2|SDCG3_HUMAN Isoform 2 o	4	4	13.8	40.058	2.46e-23	0.73008	0.56024
B4DMT5	Eukaryotic translation initiation factor 3 subunit F	EIF3F	>tr|B4DMT5|B4DMT5_HUMAN Uncharacterized protein OS=Homo sapiens GN=EIF3F PE=2 SV=1;>sp|O00303|EIF3F_HUMAN Eukaryotic translation initiation factor 3 subunit F OS=Homo sapiens GN=EIF3F PE=1 SV=1;>tr|B3KSH1|B3KSH1_HUMAN HCG1784554, isoform CRA_a OS=Homo sapi	10	10	39.4	33.24	5.77e-67	0.72979	1.1067
Q92841	Probable ATP-dependent RNA helicase DDX17	DDX17	>sp|Q92841|DDX17_HUMAN Probable ATP-dependent RNA helicase DDX17 OS=Homo sapiens GN=DDX17 PE=1 SV=2;>tr|Q59F66|Q59F66_HUMAN DEAD (Asp-Glu-Ala-Asp) box polypeptide 17 (Fragment) OS=Homo sapiens GN=DDX17 PE=2 SV=1;>sp|Q92841-1|DDX17_HUMAN Isoform 2 of Probab	23	14	35.3	80.272	7.38e-171	0.72972	1.2297
Q06210	Glucosamine--fructose-6-phosphate aminotransferase [isomerizing] 1	GFPT1	>sp|Q06210-2|GFPT1_HUMAN Isoform 2 of Glucosamine--fructose-6-phosphate aminotransferase [isomerizing] 1 OS=Homo sapiens GN=GFPT1;>sp|Q06210|GFPT1_HUMAN Glucosamine--fructose-6-phosphate aminotransferase [isomerizing] 1 OS=Homo sapiens GN=GFPT1 PE=1 SV=3	16	16	26.9	76.758	2.47e-78	0.72919	1.5153
Q9Y6G9	Cytoplasmic dynein 1 light intermediate chain 1	DYNC1LI1	>sp|Q9Y6G9|DC1L1_HUMAN Cytoplasmic dynein 1 light intermediate chain 1 OS=Homo sapiens GN=DYNC1LI1 PE=1 SV=3;>tr|E9PHI6|E9PHI6_HUMAN Dynein, cytoplasmic 1, light intermediate chain 1 OS=Homo sapiens GN=DYNC1LI1 PE=4 SV=1	11	11	27.3	56.578	1.57e-81	0.72901	1.6524
Q86UP2	Kinectin	KTN1	>sp|Q86UP2-2|KTN1_HUMAN Isoform 2 of Kinectin OS=Homo sapiens GN=KTN1;>sp|Q86UP2|KTN1_HUMAN Kinectin OS=Homo sapiens GN=KTN1 PE=1 SV=1;>tr|Q17RZ5|Q17RZ5_HUMAN Kinectin 1 (Kinesin receptor) OS=Homo sapiens GN=KTN1 PE=2 SV=1	24	24	22.7	149.61	1.34e-102	0.72848	1.2527
P28072	Proteasome subunit beta type-6	PSMB6	>sp|P28072|PSB6_HUMAN Proteasome subunit beta type-6 OS=Homo sapiens GN=PSMB6 PE=1 SV=4	5	5	17.6	25.357	1.11e-14	0.72846	1.7927
Q13347	Eukaryotic translation initiation factor 3 subunit I	EIF3I	>sp|Q13347|EIF3I_HUMAN Eukaryotic translation initiation factor 3 subunit I OS=Homo sapiens GN=EIF3I PE=1 SV=1	10	10	35.7	36.501	6.21e-38	0.72814	1.3441
Q9NRF8	CTP synthase 2	CTPS2	>sp|Q9NRF8|PYRG2_HUMAN CTP synthase 2 OS=Homo sapiens GN=CTPS2 PE=1 SV=1	6	3	11.9	65.677	1.25e-30	0.72785	2.0695
P04080	Cystatin-B	CSTB	>sp|P04080|CYTB_HUMAN Cystatin-B OS=Homo sapiens GN=CSTB PE=1 SV=2	6	6	88.8	11.139	1.51e-48	0.72762	0.791
P62701	40S ribosomal protein S4, X isoform	RPS4X	>sp|P62701|RS4X_HUMAN 40S ribosomal protein S4, X isoform OS=Homo sapiens GN=RPS4X PE=1 SV=2	16	16	55.5	29.597	3.7e-128	0.72757	1.5449
Q16891	Mitochondrial inner membrane protein	IMMT	>sp|Q16891-2|IMMT_HUMAN Isoform 2 of Mitochondrial inner membrane protein OS=Homo sapiens GN=IMMT;>tr|F5GZ32|F5GZ32_HUMAN Inner membrane protein, mitochondrial OS=Homo sapiens GN=IMMT PE=4 SV=1;>sp|Q16891|IMMT_HUMAN Mitochondrial inner membrane protein OS=	17	17	27.6	82.624	2.8e-74	0.72712	1.6547
O75340	Programmed cell death protein 6	PDCD6	>sp|O75340|PDCD6_HUMAN Programmed cell death protein 6 OS=Homo sapiens GN=PDCD6 PE=1 SV=1;>tr|Q2YDC2|Q2YDC2_HUMAN HCG1985580, isoform CRA_f OS=Homo sapiens GN=PDCD6 PE=2 SV=1	5	5	26.7	21.868	4.57e-29	0.72698	1.1154
B8ZZQ6	Prothymosin alpha;Thymosin alpha-1	PTMA	>tr|B8ZZQ6|B8ZZQ6_HUMAN Uncharacterized protein OS=Homo sapiens GN=PTMA PE=4 SV=1;>sp|P06454-2|PTMA_HUMAN Isoform 2 of Prothymosin alpha OS=Homo sapiens GN=PTMA;>sp|P06454|PTMA_HUMAN Prothymosin alpha OS=Homo sapiens GN=PTMA PE=1 SV=2;>tr|B8ZZI3|B8ZZI3_HUM	2	2	22.4	11.758	8.59e-11	0.72662	3.0694
Q659C9	WD repeat-containing protein 11	DKFZp434L1715;WDR11	>tr|Q659C9|Q659C9_HUMAN Putative uncharacterized protein DKFZp434L1715 OS=Homo sapiens GN=DKFZp434L1715 PE=2 SV=1;>sp|Q9BZH6|WDR11_HUMAN WD repeat-containing protein 11 OS=Homo sapiens GN=WDR11 PE=1 SV=1	3	3	4.6	84.637	1.73e-08	0.72656	1.1493
Q9NPD3	Exosome complex component RRP41	EXOSC4	>sp|Q9NPD3|EXOS4_HUMAN Exosome complex component RRP41 OS=Homo sapiens GN=EXOSC4 PE=1 SV=3;>tr|E9PI41|E9PI41_HUMAN Exosome component 4 (Fragment) OS=Homo sapiens GN=EXOSC4 PE=4 SV=1	3	3	12.2	26.383	4.2e-11	0.72634	0.8415
Q9NP97	Dynein light chain roadblock-type 1;Dynein light chain roadblock-type 2	DYNLRB1;DYNLRB2	>sp|Q9NP97|DLRB1_HUMAN Dynein light chain roadblock-type 1 OS=Homo sapiens GN=DYNLRB1 PE=1 SV=3;>tr|B4DFR2|B4DFR2_HUMAN Uncharacterized protein OS=Homo sapiens GN=DYNLRB1 PE=2 SV=1;>sp|Q8TF09|DLRB2_HUMAN Dynein light chain roadblock-type 2 OS=Homo sapiens	3	3	38.5	10.921	2.73e-15	0.72571	NaN
P20700	Lamin-B1	LMNB1	>sp|P20700|LMNB1_HUMAN Lamin-B1 OS=Homo sapiens GN=LMNB1 PE=1 SV=2;>tr|E9PBF6|E9PBF6_HUMAN Lamin B1 OS=Homo sapiens GN=LMNB1 PE=3 SV=1	9	8	19.6	66.408	3.5e-34	0.72558	2.413
Q15046	Lysine--tRNA ligase	KARS	>sp|Q15046|SYK_HUMAN Lysine--tRNA ligase OS=Homo sapiens GN=KARS PE=1 SV=3;>sp|Q15046-2|SYK_HUMAN Isoform Mitochondrial of Lysine--tRNA ligase OS=Homo sapiens GN=KARS;>tr|E9PDU1|E9PDU1_HUMAN Uncharacterized protein OS=Homo sapiens GN=KARS PE=3 SV=2	29	29	47.9	68.047	9.16e-186	0.72555	1.3536
Q9BUJ2	Heterogeneous nuclear ribonucleoprotein U-like protein 1	HNRNPUL1	>sp|Q9BUJ2-4|HNRL1_HUMAN Isoform 4 of Heterogeneous nuclear ribonucleoprotein U-like protein 1 OS=Homo sapiens GN=HNRNPUL1;>tr|B7Z4B8|B7Z4B8_HUMAN Uncharacterized protein OS=Homo sapiens GN=HNRNPUL1 PE=2 SV=1;>sp|Q9BUJ2-2|HNRL1_HUMAN Isoform 2 of Heterogen	9	9	13	84.793	1.24e-48	0.7254	1.4962
Q06323	Proteasome activator complex subunit 1	PSME1	>sp|Q06323|PSME1_HUMAN Proteasome activator complex subunit 1 OS=Homo sapiens GN=PSME1 PE=1 SV=1;>tr|H0YNE3|H0YNE3_HUMAN Proteasome (prosome, macropain) activator subunit 1 (PA28 alpha) OS=Homo sapiens GN=PSME1 PE=4 SV=1;>tr|A6NJG9|A6NJG9_HUMAN Proteasome	13	13	47.4	28.723	1.69e-109	0.72503	1.3349
Q9UQE7	Structural maintenance of chromosomes protein 3	SMC3	>sp|Q9UQE7|SMC3_HUMAN Structural maintenance of chromosomes protein 3 OS=Homo sapiens GN=SMC3 PE=1 SV=2	5	5	4.1	141.54	3.47e-12	0.72501	1.7442
O15084	Serine/threonine-protein phosphatase 6 regulatory ankyrin repeat subunit A	ANKRD28	>sp|O15084-2|ANR28_HUMAN Isoform 2 of Serine/threonine-protein phosphatase 6 regulatory ankyrin repeat subunit A OS=Homo sapiens GN=ANKRD28;>sp|O15084|ANR28_HUMAN Serine/threonine-protein phosphatase 6 regulatory ankyrin repeat subunit A OS=Homo sapiens GN	4	4	6.6	96.16	1.69e-10	0.725	1.2994
Q9Y3D9	28S ribosomal protein S23, mitochondrial	MRPS23	>sp|Q9Y3D9|RT23_HUMAN 28S ribosomal protein S23, mitochondrial OS=Homo sapiens GN=MRPS23 PE=1 SV=2	2	2	10.5	21.77	2.61e-06	0.72497	1.4462
Q14257	Reticulocalbin-2	RCN2	>sp|Q14257|RCN2_HUMAN Reticulocalbin-2 OS=Homo sapiens GN=RCN2 PE=1 SV=1;>tr|F8WCY5|F8WCY5_HUMAN Reticulocalbin 2, EF-hand calcium-binding domain OS=Homo sapiens GN=RCN2 PE=4 SV=1;>tr|H0YL43|H0YL43_HUMAN Reticulocalbin 2, EF-hand calcium-binding domain (Fr	5	5	22.4	36.876	7.61e-44	0.72465	0.87524
O95782	AP-2 complex subunit alpha-1;AP-2 complex subunit alpha-2	AP2A1;AP2A2	>sp|O95782-2|AP2A1_HUMAN Isoform B of AP-2 complex subunit alpha-1 OS=Homo sapiens GN=AP2A1;>sp|O95782|AP2A1_HUMAN AP-2 complex subunit alpha-1 OS=Homo sapiens GN=AP2A1 PE=1 SV=3;>sp|O94973-3|AP2A2_HUMAN Isoform 3 of AP-2 complex subunit alpha-2 OS=Homo sa	8	8	8.2	105.36	5.38e-15	0.72349	2.3174
O60716	Catenin delta-1	CTNND1	>sp|O60716-24|CTND1_HUMAN Isoform 3 of Catenin delta-1 OS=Homo sapiens GN=CTNND1;>sp|O60716-23|CTND1_HUMAN Isoform 3C of Catenin delta-1 OS=Homo sapiens GN=CTNND1;>sp|O60716-21|CTND1_HUMAN Isoform 3A of Catenin delta-1 OS=Homo sapiens GN=CTNND1;>sp|O60716-	4	4	5.5	90.398	1.16e-12	0.72299	1.4319
Q12906	Interleukin enhancer-binding factor 3	ILF3	>sp|Q12906-5|ILF3_HUMAN Isoform 5 of Interleukin enhancer-binding factor 3 OS=Homo sapiens GN=ILF3;>sp|Q12906-4|ILF3_HUMAN Isoform 4 of Interleukin enhancer-binding factor 3 OS=Homo sapiens GN=ILF3;>sp|Q12906-2|ILF3_HUMAN Isoform 2 of Interleukin enhancer-	19	19	36.7	74.606	7.55e-152	0.7229	1.4101
F5H5K9	Neuropathy target esterase	PNPLA6	>tr|F5H5K9|F5H5K9_HUMAN Patatin-like phospholipase domain-containing 6 OS=Homo sapiens GN=PNPLA6 PE=4 SV=1;>sp|Q8IY17-2|PLPL6_HUMAN Isoform 2 of Neuropathy target esterase OS=Homo sapiens GN=PNPLA6;>sp|Q8IY17-3|PLPL6_HUMAN Isoform 3 of Neuropathy target es	4	4	3.2	143.35	4.76e-11	0.72265	1.4077
P09497	Clathrin light chain B	CLTB	>sp|P09497-2|CLCB_HUMAN Isoform Non-brain of Clathrin light chain B OS=Homo sapiens GN=CLTB;>sp|P09497|CLCB_HUMAN Clathrin light chain B OS=Homo sapiens GN=CLTB PE=1 SV=1	5	5	16.1	23.181	7.08e-13	0.72239	NaN
Q969S3	Zinc finger protein 622	ZNF622	>sp|Q969S3|ZN622_HUMAN Zinc finger protein 622 OS=Homo sapiens GN=ZNF622 PE=1 SV=1	4	4	11.1	54.271	2.14e-13	0.72182	1.9661
P62841	40S ribosomal protein S15	RPS15	>sp|P62841|RS15_HUMAN 40S ribosomal protein S15 OS=Homo sapiens GN=RPS15 PE=1 SV=2	7	7	58.6	17.04	1.13e-67	0.72136	1.3989
O43175	D-3-phosphoglycerate dehydrogenase	PHGDH	>sp|O43175|SERA_HUMAN D-3-phosphoglycerate dehydrogenase OS=Homo sapiens GN=PHGDH PE=1 SV=4;>tr|Q5SZU1|Q5SZU1_HUMAN Phosphoglycerate dehydrogenase OS=Homo sapiens GN=PHGDH PE=2 SV=1;>tr|F5H634|F5H634_HUMAN Phosphoglycerate dehydrogenase OS=Homo sapiens GN=	19	19	43.7	56.65	1.32e-157	0.72119	1.6004
O00471	Exocyst complex component 5	EXOC5	>sp|O00471|EXOC5_HUMAN Exocyst complex component 5 OS=Homo sapiens GN=EXOC5 PE=1 SV=1;>tr|F8W9B8|F8W9B8_HUMAN Exocyst complex component 5 OS=Homo sapiens GN=EXOC5 PE=4 SV=1	4	4	5.6	81.852	4.24e-09	0.72102	2.1974
Q14315	Filamin-C	FLNC	>sp|Q14315-2|FLNC_HUMAN Isoform 2 of Filamin-C OS=Homo sapiens GN=FLNC;>sp|Q14315|FLNC_HUMAN Filamin-C OS=Homo sapiens GN=FLNC PE=1 SV=3	104	88	47.3	287.28	0	0.721	2.0702
D6RAN4	60S ribosomal protein L9	RPL9	>tr|D6RAN4|D6RAN4_HUMAN Ribosomal protein L9 (Fragment) OS=Homo sapiens GN=RPL9 PE=4 SV=1;>sp|P32969|RL9_HUMAN 60S ribosomal protein L9 OS=Homo sapiens GN=RPL9 PE=1 SV=1;>tr|H0Y9V9|H0Y9V9_HUMAN Ribosomal protein L9 (Fragment) OS=Homo sapiens GN=RPL9 PE=4 S	8	8	55.5	20.874	3.23e-147	0.72081	1.1748
F6UYG0	Serine/threonine-protein kinase WNK1	WNK1	>tr|F6UYG0|F6UYG0_HUMAN WNK lysine deficient protein kinase 1 OS=Homo sapiens GN=WNK1 PE=4 SV=1;>tr|F5GWT4|F5GWT4_HUMAN WNK lysine deficient protein kinase 1 OS=Homo sapiens GN=WNK1 PE=4 SV=1;>sp|Q9H4A3-2|WNK1_HUMAN Isoform 2 of Serine/threonine-protein ki	2	1	5.6	42.434	2.56e-05	0.72079	NaN
E9PFP2	HIV Tat-specific factor 1	HTATSF1	>tr|E9PFP2|E9PFP2_HUMAN HIV-1 Tat-specific factor 1 OS=Homo sapiens GN=HTATSF1 PE=4 SV=2;>sp|O43719|HTSF1_HUMAN HIV Tat-specific factor 1 OS=Homo sapiens GN=HTATSF1 PE=1 SV=1;>tr|Q5H919|Q5H919_HUMAN HIV-1 Tat specific factor 1 (Fragment) OS=Homo sapiens GN	13	13	20.1	82.021	2.16e-77	0.72071	1.3297
H0YN26	Acidic leucine-rich nuclear phosphoprotein 32 family member A	ANP32A	>tr|H0YN26|H0YN26_HUMAN Acidic (leucine-rich) nuclear phosphoprotein 32 family, member A OS=Homo sapiens GN=ANP32A PE=4 SV=1;>tr|F2Z3H3|F2Z3H3_HUMAN Acidic (leucine-rich) nuclear phosphoprotein 32 family, member A OS=Homo sapiens GN=ANP32A PE=4 SV=2;>sp|P3	3	2	16.9	19.997	2.12e-08	0.72048	2.9716
O15027	Protein transport protein Sec16A	SEC16A	>sp|O15027|SC16A_HUMAN Protein transport protein Sec16A OS=Homo sapiens GN=SEC16A PE=1 SV=3;>sp|O15027-5|SC16A_HUMAN Isoform 5 of Protein transport protein Sec16A OS=Homo sapiens GN=SEC16A;>sp|O15027-2|SC16A_HUMAN Isoform 2 of Protein transport protein Sec	22	22	14.5	233.51	6.44e-76	0.72042	1.1397
A6NJH9	Eukaryotic translation initiation factor 1A, X-chromosomal;Eukaryotic translation initiation factor 1A, Y-chromosomal	EIF1AY;EIF1AX	>tr|A6NJH9|A6NJH9_HUMAN Eukaryotic translation initiation factor 1A, Y-linked OS=Homo sapiens GN=EIF1AY PE=4 SV=1;>sp|P47813|IF1AX_HUMAN Eukaryotic translation initiation factor 1A, X-chromosomal OS=Homo sapiens GN=EIF1AX PE=1 SV=2;>sp|O14602|IF1AY_HUMAN E	3	3	20.5	14.455	1.53e-08	0.72036	1.5073
P08559	Pyruvate dehydrogenase E1 component subunit alpha, somatic form, mitochondrial	PDHA1	>sp|P08559-3|ODPA_HUMAN Isoform 3 of Pyruvate dehydrogenase E1 component subunit alpha, somatic form, mitochondrial OS=Homo sapiens GN=PDHA1;>sp|P08559|ODPA_HUMAN Pyruvate dehydrogenase E1 component subunit alpha, somatic form, mitochondrial OS=Homo sapien	7	7	18.1	40.188	6.51e-18	0.72025	1.4307
Q14258	E3 ubiquitin/ISG15 ligase TRIM25	TRIM25	>sp|Q14258|TRI25_HUMAN E3 ubiquitin/ISG15 ligase TRIM25 OS=Homo sapiens GN=TRIM25 PE=1 SV=2	16	16	25.1	70.973	3.5e-65	0.71979	1.0796
P14678	Small nuclear ribonucleoprotein-associated protein N;Small nuclear ribonucleoprotein-associated proteins B and B;Small nuclear ribonucleoprotein-associated protein	SNRPN;SNRPB	>sp|P14678-2|RSMB_HUMAN Isoform SM-B of Small nuclear ribonucleoprotein-associated proteins B and B OS=Homo sapiens GN=SNRPB;>sp|P63162|RSMN_HUMAN Small nuclear ribonucleoprotein-associated protein N OS=Homo sapiens GN=SNRPN PE=1 SV=1;>sp|P14678|RSMB_HUMA	3	3	13	23.656	3.67e-16	0.71959	1.4427
P62851	40S ribosomal protein S25	RPS25	>sp|P62851|RS25_HUMAN 40S ribosomal protein S25 OS=Homo sapiens GN=RPS25 PE=1 SV=1	6	6	36	13.742	2.79e-52	0.7193	1.4105
Q15008	26S proteasome non-ATPase regulatory subunit 6	PSMD6	>sp|Q15008|PSMD6_HUMAN 26S proteasome non-ATPase regulatory subunit 6 OS=Homo sapiens GN=PSMD6 PE=1 SV=1;>tr|C9IZE4|C9IZE4_HUMAN Proteasome (Prosome, macropain) 26S subunit, non-ATPase, 6, isoform CRA_b OS=Homo sapiens GN=PSMD6 PE=4 SV=1;>tr|E9PHI9|E9PHI9_	8	8	22.1	45.531	1.75e-31	0.71929	1.6887
Q93008	Probable ubiquitin carboxyl-terminal hydrolase FAF-X	USP9X	>sp|Q93008-1|USP9X_HUMAN Isoform 2 of Probable ubiquitin carboxyl-terminal hydrolase FAF-X OS=Homo sapiens GN=USP9X;>sp|Q93008|USP9X_HUMAN Probable ubiquitin carboxyl-terminal hydrolase FAF-X OS=Homo sapiens GN=USP9X PE=1 SV=3	36	36	16.2	290.46	2.91e-212	0.71929	1.2035
Q6PKG0	La-related protein 1	LARP1	>sp|Q6PKG0|LARP1_HUMAN La-related protein 1 OS=Homo sapiens GN=LARP1 PE=1 SV=2;>sp|Q6PKG0-3|LARP1_HUMAN Isoform 2 of La-related protein 1 OS=Homo sapiens GN=LARP1	22	22	23.9	123.51	8.07e-108	0.71929	1.1885
Q00341	Vigilin	HDLBP	>sp|Q00341|VIGLN_HUMAN Vigilin OS=Homo sapiens GN=HDLBP PE=1 SV=2;>tr|E7EM71|E7EM71_HUMAN High density lipoprotein-binding protein OS=Homo sapiens GN=HDLBP PE=4 SV=1;>tr|H0Y394|H0Y394_HUMAN High density lipoprotein-binding protein (Fragment) OS=Homo sapien	19	19	18.3	141.45	2.7e-106	0.71905	1.993
Q8NC51	Plasminogen activator inhibitor 1 RNA-binding protein	SERBP1	>sp|Q8NC51|PAIRB_HUMAN Plasminogen activator inhibitor 1 RNA-binding protein OS=Homo sapiens GN=SERBP1 PE=1 SV=2;>sp|Q8NC51-3|PAIRB_HUMAN Isoform 3 of Plasminogen activator inhibitor 1 RNA-binding protein OS=Homo sapiens GN=SERBP1;>sp|Q8NC51-2|PAIRB_HUMAN	19	19	50	44.965	3.38e-217	0.71889	1.4195
Q9C0C2	182 kDa tankyrase-1-binding protein	TNKS1BP1	>sp|Q9C0C2|TB182_HUMAN 182 kDa tankyrase-1-binding protein OS=Homo sapiens GN=TNKS1BP1 PE=1 SV=4	13	13	9.9	181.79	6.32e-47	0.71882	1.2171
O75822	Eukaryotic translation initiation factor 3 subunit J	EIF3J	>sp|O75822|EIF3J_HUMAN Eukaryotic translation initiation factor 3 subunit J OS=Homo sapiens GN=EIF3J PE=1 SV=2;>tr|B4DUI3|B4DUI3_HUMAN Uncharacterized protein OS=Homo sapiens GN=EIF3J PE=2 SV=1;>tr|F5H425|F5H425_HUMAN Eukaryotic translation initiation fact	8	8	25.6	29.062	6.61e-41	0.71868	1.3727
P62277	40S ribosomal protein S13	RPS13	>sp|P62277|RS13_HUMAN 40S ribosomal protein S13 OS=Homo sapiens GN=RPS13 PE=1 SV=2	7	7	43.7	17.222	2.87e-60	0.71857	1.3741
P12956	X-ray repair cross-complementing protein 6	XRCC6	>sp|P12956|XRCC6_HUMAN X-ray repair cross-complementing protein 6 OS=Homo sapiens GN=XRCC6 PE=1 SV=2;>tr|B1AHC9|B1AHC9_HUMAN Uncharacterized protein OS=Homo sapiens GN=XRCC6 PE=4 SV=1;>tr|B1AHC8|B1AHC8_HUMAN Uncharacterized protein OS=Homo sapiens GN=XRCC6	25	25	42.7	69.842	4.93e-189	0.7182	1.8363
E9PC52	Histone-binding protein RBBP7	RBBP7	>tr|E9PC52|E9PC52_HUMAN Retinoblastoma-binding protein 7 OS=Homo sapiens GN=RBBP7 PE=4 SV=1;>sp|Q16576|RBBP7_HUMAN Histone-binding protein RBBP7 OS=Homo sapiens GN=RBBP7 PE=1 SV=1;>tr|Q5JP00|Q5JP00_HUMAN Retinoblastoma binding protein 7 OS=Homo sapiens GN=	8	4	23.6	46.938	2.85e-36	0.71801	1.6631
P78347	General transcription factor II-I	GTF2I	>sp|P78347-2|GTF2I_HUMAN Isoform 2 of General transcription factor II-I OS=Homo sapiens GN=GTF2I;>sp|P78347-4|GTF2I_HUMAN Isoform 4 of General transcription factor II-I OS=Homo sapiens GN=GTF2I;>sp|P78347-3|GTF2I_HUMAN Isoform 3 of General transcription fa	18	18	21.7	107.97	2.52e-88	0.71778	1.6478
Q9BXJ9	N-alpha-acetyltransferase 15, NatA auxiliary subunit	NAA15	>sp|Q9BXJ9|NAA15_HUMAN N-alpha-acetyltransferase 15, NatA auxiliary subunit OS=Homo sapiens GN=NAA15 PE=1 SV=1;>tr|F5H5A7|F5H5A7_HUMAN N(alpha)-acetyltransferase 15, NatA auxiliary subunit OS=Homo sapiens GN=NAA15 PE=4 SV=1	7	7	7.4	101.27	6.35e-15	0.71744	2.2644
Q9GZT3	SRA stem-loop-interacting RNA-binding protein, mitochondrial	SLIRP	>sp|Q9GZT3|SLIRP_HUMAN SRA stem-loop-interacting RNA-binding protein, mitochondrial OS=Homo sapiens GN=SLIRP PE=1 SV=1;>tr|H0YJ40|H0YJ40_HUMAN SRA stem-loop-interacting RNA-binding protein (Fragment) OS=Homo sapiens GN=SLIRP PE=4 SV=1;>tr|G3V4X6|G3V4X6_HUM	7	7	65.1	12.349	1.69e-32	0.71728	1.9206
P39019	40S ribosomal protein S19	RPS19	>sp|P39019|RS19_HUMAN 40S ribosomal protein S19 OS=Homo sapiens GN=RPS19 PE=1 SV=2	14	14	62.8	16.06	4.47e-56	0.71727	1.4702
Q5XUX0	F-box only protein 31	FBXO31	>sp|Q5XUX0|FBX31_HUMAN F-box only protein 31 OS=Homo sapiens GN=FBXO31 PE=1 SV=2;>sp|Q5XUX0-2|FBX31_HUMAN Isoform 2 of F-box only protein 31 OS=Homo sapiens GN=FBXO31	6	6	11.9	60.663	5.18e-26	0.71653	0.80589
O60841	Eukaryotic translation initiation factor 5B	EIF5B	>sp|O60841|IF2P_HUMAN Eukaryotic translation initiation factor 5B OS=Homo sapiens GN=EIF5B PE=1 SV=4	28	28	26.4	138.83	1.47e-159	0.71633	1.5774
Q8NEZ5	F-box only protein 22	FBXO22	>sp|Q8NEZ5|FBX22_HUMAN F-box only protein 22 OS=Homo sapiens GN=FBXO22 PE=1 SV=1;>sp|Q8NEZ5-3|FBX22_HUMAN Isoform 3 of F-box only protein 22 OS=Homo sapiens GN=FBXO22	6	6	18.4	44.508	1.65e-41	0.71586	1.0718
E7EWK3	Probable ATP-dependent RNA helicase DHX36	DHX36	>tr|E7EWK3|E7EWK3_HUMAN DEAH (Asp-Glu-Ala-His) box polypeptide 36 (Fragment) OS=Homo sapiens GN=DHX36 PE=4 SV=1;>sp|Q9H2U1-3|DHX36_HUMAN Isoform 3 of Probable ATP-dependent RNA helicase DHX36 OS=Homo sapiens GN=DHX36;>sp|Q9H2U1-2|DHX36_HUMAN Isoform 2 of P	6	6	8.4	91.43	1.05e-19	0.71548	0.70067
P34932	Heat shock 70 kDa protein 4	HSPA4	>sp|P34932|HSP74_HUMAN Heat shock 70 kDa protein 4 OS=Homo sapiens GN=HSPA4 PE=1 SV=4;>tr|F5H3R0|F5H3R0_HUMAN Heat shock 70kDa protein 4 OS=Homo sapiens GN=HSPA4 PE=3 SV=1	27	25	39.3	94.33	1.01e-190	0.71535	2.6673
Q9NV70	Exocyst complex component 1	EXOC1	>sp|Q9NV70-2|EXOC1_HUMAN Isoform 2 of Exocyst complex component 1 OS=Homo sapiens GN=EXOC1;>sp|Q9NV70|EXOC1_HUMAN Exocyst complex component 1 OS=Homo sapiens GN=EXOC1 PE=1 SV=4	2	2	2.6	100.28	0.00079405	0.71489	1.5612
H0Y4R1	Inosine-5-monophosphate dehydrogenase 2	IMPDH2	>tr|H0Y4R1|H0Y4R1_HUMAN IMP (inosine 5-monophosphate) dehydrogenase 2 (Fragment) OS=Homo sapiens GN=IMPDH2 PE=3 SV=1;>sp|P12268|IMDH2_HUMAN Inosine-5-monophosphate dehydrogenase 2 OS=Homo sapiens GN=IMPDH2 PE=1 SV=2;>tr|F5H247|F5H247_HUMAN IMP (inosine 5	13	12	30.9	50.957	7.23e-105	0.7143	2.2125
Q5VU59		TPM3	>tr|Q5VU59|Q5VU59_HUMAN Tropomyosin 3 OS=Homo sapiens GN=TPM3 PE=2 SV=1;>sp|P06753-2|TPM3_HUMAN Isoform 2 of Tropomyosin alpha-3 chain OS=Homo sapiens GN=TPM3;>sp|P06753-3|TPM3_HUMAN Isoform 3 of Tropomyosin alpha-3 chain OS=Homo sapiens GN=TPM3;>tr|Q5VU58	15	10	50.9	27.174	1.44e-54	0.71428	2.8721
Q92598	Heat shock protein 105 kDa	HSPH1	>sp|Q92598-2|HS105_HUMAN Isoform Beta of Heat shock protein 105 kDa OS=Homo sapiens GN=HSPH1;>sp|Q92598-3|HS105_HUMAN Isoform 3 of Heat shock protein 105 kDa OS=Homo sapiens GN=HSPH1;>sp|Q92598|HS105_HUMAN Heat shock protein 105 kDa OS=Homo sapiens GN=HSPH	14	1	21.9	92.115	1.24e-78	0.71355	1.8142
Q9Y3B7	39S ribosomal protein L11, mitochondrial	MRPL11	>sp|Q9Y3B7-2|RM11_HUMAN Isoform 2 of 39S ribosomal protein L11, mitochondrial OS=Homo sapiens GN=MRPL11;>tr|A6NLT0|A6NLT0_HUMAN Mitochondrial ribosomal protein L11 OS=Homo sapiens GN=MRPL11 PE=3 SV=1;>sp|Q9Y3B7|RM11_HUMAN 39S ribosomal protein L11, mitocho	3	3	21.7	18.205	7.3e-09	0.71297	1.2259
P62854	40S ribosomal protein S26;Putative 40S ribosomal protein S26-like 1	RPS26;RPS26P11	>sp|P62854|RS26_HUMAN 40S ribosomal protein S26 OS=Homo sapiens GN=RPS26 PE=1 SV=3;>sp|Q5JNZ5|RS26L_HUMAN Putative 40S ribosomal protein S26-like 1 OS=Homo sapiens GN=RPS26P11 PE=5 SV=1;>tr|F8VZW7|F8VZW7_HUMAN Uncharacterized protein OS=Homo sapiens PE=4 S	3	3	27	13.015	4.47e-19	0.7128	1.2409
P26368	Splicing factor U2AF 65 kDa subunit	U2AF2	>sp|P26368-2|U2AF2_HUMAN Isoform 2 of Splicing factor U2AF 65 kDa subunit OS=Homo sapiens GN=U2AF2;>sp|P26368|U2AF2_HUMAN Splicing factor U2AF 65 kDa subunit OS=Homo sapiens GN=U2AF2 PE=1 SV=4	11	11	41	53.12	6.23e-125	0.71161	0.9792
E5RHW4	Erlin-2	ERLIN2;ERLIN1	>tr|E5RHW4|E5RHW4_HUMAN ER lipid raft-associated 2 (Fragment) OS=Homo sapiens GN=ERLIN2 PE=4 SV=1;>sp|O94905|ERLN2_HUMAN Erlin-2 OS=Homo sapiens GN=ERLIN2 PE=1 SV=1;>tr|B0QZ43|B0QZ43_HUMAN ER lipid raft associated 1 (Fragment) OS=Homo sapiens GN=ERLIN1 PE=	4	1	11.2	37.725	6.57e-22	0.71136	1.5578
O00232	26S proteasome non-ATPase regulatory subunit 12	PSMD12	>sp|O00232|PSD12_HUMAN 26S proteasome non-ATPase regulatory subunit 12 OS=Homo sapiens GN=PSMD12 PE=1 SV=3;>tr|A6NP15|A6NP15_HUMAN Proteasome (Prosome, macropain) 26S subunit, non-ATPase, 12, isoform CRA_c OS=Homo sapiens GN=PSMD12 PE=2 SV=1	13	13	32.5	52.904	3.51e-57	0.7105	2.1381
Q13155	Aminoacyl tRNA synthase complex-interacting multifunctional protein 2	AIMP2	>sp|Q13155|AIMP2_HUMAN Aminoacyl tRNA synthase complex-interacting multifunctional protein 2 OS=Homo sapiens GN=AIMP2 PE=1 SV=2;>tr|A8MU58|A8MU58_HUMAN Aminoacyl tRNA synthetase complex-interacting multifunctional protein 2 OS=Homo sapiens GN=AIMP2 PE=4 SV	7	7	29.7	35.348	5.16e-24	0.71044	1.2718
P18621	60S ribosomal protein L17	RPL17	>sp|P18621|RL17_HUMAN 60S ribosomal protein L17 OS=Homo sapiens GN=RPL17 PE=1 SV=3;>tr|B4E3C2|B4E3C2_HUMAN Ribosomal protein L17 OS=Homo sapiens GN=RPL17 PE=2 SV=1	8	8	46.7	21.397	1.13e-113	0.70989	1.1516
P62195	26S protease regulatory subunit 8	PSMC5	>sp|P62195|PRS8_HUMAN 26S protease regulatory subunit 8 OS=Homo sapiens GN=PSMC5 PE=1 SV=1;>tr|A8K3Z3|A8K3Z3_HUMAN Proteasome (Prosome, macropain) 26S subunit, ATPase, 5, isoform CRA_b OS=Homo sapiens GN=PSMC5 PE=2 SV=1	16	15	44.8	45.626	3.3e-112	0.70949	2.0387
Q29RF7	Sister chromatid cohesion protein PDS5 homolog A	PDS5A	>sp|Q29RF7|PDS5A_HUMAN Sister chromatid cohesion protein PDS5 homolog A OS=Homo sapiens GN=PDS5A PE=1 SV=1	3	3	2.7	150.83	1.41e-06	0.70905	2.148
B4E3A8	Leukocyte elastase inhibitor	SERPINB1	>tr|B4E3A8|B4E3A8_HUMAN Serpin peptidase inhibitor, clade B (ovalbumin), member 1 OS=Homo sapiens GN=SERPINB1 PE=2 SV=1;>sp|P30740|ILEU_HUMAN Leukocyte elastase inhibitor OS=Homo sapiens GN=SERPINB1 PE=1 SV=1;>tr|B4DNT0|B4DNT0_HUMAN Serpin peptidase inhibi	9	9	31.1	38.685	2.27e-37	0.70827	1.0317
B4E0G6	RNA-binding protein 6	RBM6	>tr|B4E0G6|B4E0G6_HUMAN Uncharacterized protein OS=Homo sapiens GN=RBM6 PE=2 SV=1;>tr|F8WCA5|F8WCA5_HUMAN RNA-binding motif protein 6 OS=Homo sapiens GN=RBM6 PE=4 SV=1;>tr|E9PGM9|E9PGM9_HUMAN RNA-binding motif protein 6 OS=Homo sapiens GN=RBM6 PE=4 SV=1;>s	2	2	5.2	59.2	0.00021976	0.70816	NaN
B7Z254	Protein disulfide-isomerase A6	PDIA6	>tr|B7Z254|B7Z254_HUMAN Protein disulfide isomerase family A, member 6 OS=Homo sapiens GN=PDIA6 PE=2 SV=1;>sp|Q15084|PDIA6_HUMAN Protein disulfide-isomerase A6 OS=Homo sapiens GN=PDIA6 PE=1 SV=1;>tr|F8WA83|F8WA83_HUMAN Protein disulfide isomerase family A,	13	13	38.9	47.837	1.56e-208	0.70806	1.7566
P62906	60S ribosomal protein L10a	RPL10A	>sp|P62906|RL10A_HUMAN 60S ribosomal protein L10a OS=Homo sapiens GN=RPL10A PE=1 SV=2	11	11	43.3	24.831	6e-89	0.70797	1.0793
Q9Y2S7	Polymerase delta-interacting protein 2	POLDIP2	>sp|Q9Y2S7|PDIP2_HUMAN Polymerase delta-interacting protein 2 OS=Homo sapiens GN=POLDIP2 PE=1 SV=1	18	18	61.1	42.033	4.37e-117	0.70782	0.8765
A2RRD3	RNA-binding protein 39	RBM39	>tr|A2RRD3|A2RRD3_HUMAN RBM39 protein OS=Homo sapiens GN=RBM39 PE=2 SV=1;>sp|Q14498-2|RBM39_HUMAN Isoform 2 of RNA-binding protein 39 OS=Homo sapiens GN=RBM39;>sp|Q14498|RBM39_HUMAN RNA-binding protein 39 OS=Homo sapiens GN=RBM39 PE=1 SV=2;>tr|E1P5S2|E1P5S	12	12	33.1	57.089	2.56e-99	0.70779	0.82164
Q9H0D6	5-3 exoribonuclease 2	XRN2	>sp|Q9H0D6|XRN2_HUMAN 5-3 exoribonuclease 2 OS=Homo sapiens GN=XRN2 PE=1 SV=1;>sp|Q9H0D6-2|XRN2_HUMAN Isoform 2 of 5-3 exoribonuclease 2 OS=Homo sapiens GN=XRN2;>tr|B4DZC3|B4DZC3_HUMAN Uncharacterized protein OS=Homo sapiens GN=XRN2 PE=2 SV=1	6	6	7.2	108.58	2.13e-14	0.70763	1.4262
O75821	Eukaryotic translation initiation factor 3 subunit G	EIF3G	>sp|O75821|EIF3G_HUMAN Eukaryotic translation initiation factor 3 subunit G OS=Homo sapiens GN=EIF3G PE=1 SV=2	8	8	30.3	35.611	2.01e-53	0.70751	1.3584
P28074	Proteasome subunit beta type-5	PSMB5	>sp|P28074|PSB5_HUMAN Proteasome subunit beta type-5 OS=Homo sapiens GN=PSMB5 PE=1 SV=3;>tr|E9PAV2|E9PAV2_HUMAN Proteasome (prosome, macropain) subunit, beta type, 5 OS=Homo sapiens GN=PSMB5 PE=3 SV=1	9	9	33.8	28.48	7.18e-37	0.70713	1.9838
C9J9K3	40S ribosomal protein SA	RPSA;RPSAP58	>tr|C9J9K3|C9J9K3_HUMAN Ribosomal protein SA (Fragment) OS=Homo sapiens GN=RPSA PE=3 SV=1;>sp|P08865|RSSA_HUMAN 40S ribosomal protein SA OS=Homo sapiens GN=RPSA PE=1 SV=4;>tr|A6NE09|A6NE09_HUMAN Uncharacterized protein OS=Homo sapiens PE=3 SV=1	16	16	70.8	29.505	0	0.7066	1.4883
Q5VTE0	Putative elongation factor 1-alpha-like 3;Elongation factor 1-alpha 1;Elongation factor 1-alpha	EEF1A1P5;EEF1A1	>sp|Q5VTE0|EF1A3_HUMAN Putative elongation factor 1-alpha-like 3 OS=Homo sapiens GN=EEF1A1P5 PE=5 SV=1;>sp|P68104|EF1A1_HUMAN Elongation factor 1-alpha 1 OS=Homo sapiens GN=EEF1A1 PE=1 SV=1;>tr|Q6IQ15|Q6IQ15_HUMAN EEF1A1 protein OS=Homo sapiens GN=EEF1A1 P	20	11	50.4	50.184	0	0.70652	1.6065
P12270	Nucleoprotein TPR	TPR	>sp|P12270|TPR_HUMAN Nucleoprotein TPR OS=Homo sapiens GN=TPR PE=1 SV=3	6	6	2.7	267.29	6e-14	0.70648	1.4491
E5RFZ8	Zinc transporter ZIP14	SLC39A14	>tr|E5RFZ8|E5RFZ8_HUMAN Solute carrier family 39 (zinc transporter), member 14 (Fragment) OS=Homo sapiens GN=SLC39A14 PE=4 SV=1;>tr|E5RGA7|E5RGA7_HUMAN Solute carrier family 39 (zinc transporter), member 14 (Fragment) OS=Homo sapiens GN=SLC39A14 PE=4 SV=1;	2	2	28.1	9.632	2.95e-06	0.70638	0.61655
Q13435	Splicing factor 3B subunit 2	SF3B2	>sp|Q13435|SF3B2_HUMAN Splicing factor 3B subunit 2 OS=Homo sapiens GN=SF3B2 PE=1 SV=2;>tr|E9PPJ0|E9PPJ0_HUMAN Splicing factor 3b, subunit 2, 145kDa OS=Homo sapiens GN=SF3B2 PE=4 SV=1;>tr|E9PJ04|E9PJ04_HUMAN Splicing factor 3b, subunit 2, 145kDa (Fragment)	17	17	21	100.23	4.98e-118	0.70553	1.142
Q9NXH9	tRNA (guanine(26)-N(2))-dimethyltransferase	TRMT1	>sp|Q9NXH9-2|TRM1_HUMAN Isoform 2 of tRNA (guanine(26)-N(2))-dimethyltransferase OS=Homo sapiens GN=TRMT1;>sp|Q9NXH9|TRM1_HUMAN tRNA (guanine(26)-N(2))-dimethyltransferase OS=Homo sapiens GN=TRMT1 PE=1 SV=1	5	5	8.6	69.305	2.48e-19	0.70542	0.95634
E7ETT0	Rapamycin-insensitive companion of mTOR	RICTOR	>tr|E7ETT0|E7ETT0_HUMAN Uncharacterized protein OS=Homo sapiens GN=RICTOR PE=4 SV=1;>sp|Q6R327|RICTR_HUMAN Rapamycin-insensitive companion of mTOR OS=Homo sapiens GN=RICTOR PE=1 SV=1;>sp|Q6R327-3|RICTR_HUMAN Isoform 3 of Rapamycin-insensitive companion of	5	5	2.6	188.13	7.61e-08	0.70525	1.6207
B4DVY1	Eukaryotic translation initiation factor 3 subunit D	EIF3D	>tr|B4DVY1|B4DVY1_HUMAN Eukaryotic translation initiation factor 3, subunit D OS=Homo sapiens GN=EIF3D PE=2 SV=1;>tr|A8MWD3|A8MWD3_HUMAN Eukaryotic translation initiation factor 3, subunit D OS=Homo sapiens GN=EIF3D PE=2 SV=2;>sp|O15371|EIF3D_HUMAN Eukaryo	7	7	13.2	58.14	1.05e-36	0.70474	1.2995
Q92688	Acidic leucine-rich nuclear phosphoprotein 32 family member B	ANP32B	>sp|Q92688-2|AN32B_HUMAN Isoform 2 of Acidic leucine-rich nuclear phosphoprotein 32 family member B OS=Homo sapiens GN=ANP32B;>sp|Q92688|AN32B_HUMAN Acidic leucine-rich nuclear phosphoprotein 32 family member B OS=Homo sapiens GN=ANP32B PE=1 SV=1	2	1	12.3	22.276	1.19e-07	0.70465	NaN
Q5T760	Serine/arginine-rich splicing factor 11	SFRS11;SRSF11	>tr|Q5T760|Q5T760_HUMAN Serine/arginine-rich splicing factor 11 (Fragment) OS=Homo sapiens GN=SFRS11 PE=2 SV=1;>tr|Q8IWE6|Q8IWE6_HUMAN Splicing factor, arginine/serine-rich 11 OS=Homo sapiens GN=SFRS11 PE=2 SV=1;>sp|Q05519|SRS11_HUMAN Serine/arginine-rich	3	3	11.8	42.316	7.98e-18	0.70391	0.99012
P49327	Fatty acid synthase;[Acyl-carrier-protein] S-acetyltransferase;[Acyl-carrier-protein] S-malonyltransferase;3-oxoacyl-[acyl-carrier-protein] synthase;3-oxoacyl-[acyl-carrier-protein] reductase;3-hydroxypalmitoyl-[acyl-carrier-protein] dehydratase;Enoyl-[acyl-carrier-protein] reductase;Oleoyl-[acyl-carrier-protein] hydrolase	FASN	>sp|P49327|FAS_HUMAN Fatty acid synthase OS=Homo sapiens GN=FASN PE=1 SV=3	66	66	35	273.42	0	0.70351	2.2262
Q01650	Large neutral amino acids transporter small subunit 1	SLC7A5	>sp|Q01650|LAT1_HUMAN Large neutral amino acids transporter small subunit 1 OS=Homo sapiens GN=SLC7A5 PE=1 SV=2	4	4	10.8	55.01	1.78e-45	0.70344	2.3151
Q9UMS4	Pre-mRNA-processing factor 19	PRPF19	>sp|Q9UMS4|PRP19_HUMAN Pre-mRNA-processing factor 19 OS=Homo sapiens GN=PRPF19 PE=1 SV=1	8	8	20.8	55.18	1.67e-32	0.70328	1.2971
P10515	Dihydrolipoyllysine-residue acetyltransferase component of pyruvate dehydrogenase complex, mitochondrial	DLAT	>sp|P10515|ODP2_HUMAN Dihydrolipoyllysine-residue acetyltransferase component of pyruvate dehydrogenase complex, mitochondrial OS=Homo sapiens GN=DLAT PE=1 SV=3;>tr|H0YDD4|H0YDD4_HUMAN Dihydrolipoamide S-acetyltransferase (Fragment) OS=Homo sapiens GN=DLAT	14	14	29.4	68.996	1.26e-98	0.70322	1.3596
P60866	40S ribosomal protein S20	RPS20	>sp|P60866|RS20_HUMAN 40S ribosomal protein S20 OS=Homo sapiens GN=RPS20 PE=1 SV=1;>tr|B4DW28|B4DW28_HUMAN Uncharacterized protein OS=Homo sapiens GN=RPS20 PE=2 SV=1;>tr|E5RIP1|E5RIP1_HUMAN Ribosomal protein S20 OS=Homo sapiens GN=RPS20 PE=4 SV=1;>tr|E5RJX	2	2	19.3	13.373	2.44e-20	0.70309	1.3672
P49959	Double-strand break repair protein MRE11A	MRE11A	>sp|P49959-2|MRE11_HUMAN Isoform 2 of Double-strand break repair protein MRE11A OS=Homo sapiens GN=MRE11A;>tr|F8W7U8|F8W7U8_HUMAN MRE11 meiotic recombination 11 homolog A (S. cerevisiae) OS=Homo sapiens GN=MRE11A PE=3 SV=1;>sp|P49959|MRE11_HUMAN Double-str	5	5	10.6	77.641	1.63e-19	0.70304	1.1526
P61247	40S ribosomal protein S3a	RPS3A	>sp|P61247|RS3A_HUMAN 40S ribosomal protein S3a OS=Homo sapiens GN=RPS3A PE=1 SV=2;>tr|H0Y9Y4|H0Y9Y4_HUMAN Ribosomal protein S3A (Fragment) OS=Homo sapiens GN=RPS3A PE=4 SV=1;>tr|F5H4F9|F5H4F9_HUMAN Ribosomal protein S3A OS=Homo sapiens GN=RPS3A PE=3 SV=1;	17	17	51.1	29.945	1.03e-90	0.703	1.3579
P40429	60S ribosomal protein L13a	RPL13A	>sp|P40429|RL13A_HUMAN 60S ribosomal protein L13a OS=Homo sapiens GN=RPL13A PE=1 SV=2	9	9	40.9	23.577	5.62e-35	0.70282	1.1917
P62244	40S ribosomal protein S15a	RPS15A	>sp|P62244|RS15A_HUMAN 40S ribosomal protein S15a OS=Homo sapiens GN=RPS15A PE=1 SV=2	8	8	64.6	14.839	5.59e-28	0.70257	1.3505
P47755	F-actin-capping protein subunit alpha-2	CAPZA2	>sp|P47755|CAZA2_HUMAN F-actin-capping protein subunit alpha-2 OS=Homo sapiens GN=CAPZA2 PE=1 SV=3;>tr|A8MW68|A8MW68_HUMAN Uncharacterized protein OS=Homo sapiens GN=CAPZA2 PE=4 SV=1;>tr|C9JUG7|C9JUG7_HUMAN Capping protein (actin filament) muscle Z-line, a	4	2	17.8	32.949	5.62e-41	0.70251	1.0676
P59998	Actin-related protein 2/3 complex subunit 4	ARPC4;ARPC4-TTLL3	>sp|P59998|ARPC4_HUMAN Actin-related protein 2/3 complex subunit 4 OS=Homo sapiens GN=ARPC4 PE=1 SV=3;>tr|F8WCF6|F8WCF6_HUMAN Actin-related protein 2/3 complex, subunit 4, 20kDa OS=Homo sapiens GN=ARPC4 PE=4 SV=1;>tr|C9JWM7|C9JWM7_HUMAN Actin-related prote	4	4	23.2	19.667	6.55e-10	0.70216	2.8145
Q96CT7	Coiled-coil domain-containing protein 124	CCDC124	>sp|Q96CT7|CC124_HUMAN Coiled-coil domain-containing protein 124 OS=Homo sapiens GN=CCDC124 PE=1 SV=1	9	9	44.4	25.835	4.66e-28	0.70174	1.4234
P04406	Glyceraldehyde-3-phosphate dehydrogenase	GAPDH	>sp|P04406|G3P_HUMAN Glyceraldehyde-3-phosphate dehydrogenase OS=Homo sapiens GN=GAPDH PE=1 SV=3;>tr|E7EUT4|E7EUT4_HUMAN Glyceraldehyde-3-phosphate dehydrogenase OS=Homo sapiens GN=GAPDH PE=3 SV=1;>tr|E7EUT5|E7EUT5_HUMAN Glyceraldehyde-3-phosphate dehydrog	20	20	73.1	36.053	0	0.70122	3.3116
P49720	Proteasome subunit beta type-3	PSMB3	>sp|P49720|PSB3_HUMAN Proteasome subunit beta type-3 OS=Homo sapiens GN=PSMB3 PE=1 SV=2	4	4	26.8	22.949	7.87e-52	0.701	2.1126
Q5QPM0	RNA-binding protein Raly	RALY	>tr|Q5QPM0|Q5QPM0_HUMAN RNA binding protein, autoantigenic (HnRNP-associated with lethal yellow homolog (Mouse)) (Fragment) OS=Homo sapiens GN=RALY PE=2 SV=1;>tr|Q5QPL9|Q5QPL9_HUMAN RNA binding protein, autoantigenic (HnRNP-associated with lethal yellow ho	3	3	16.3	18.717	9.66e-08	0.70049	2.5263
P22061	Protein-L-isoaspartate(D-aspartate) O-methyltransferase;Protein-L-isoaspartate O-methyltransferase	PCMT1	>sp|P22061|PIMT_HUMAN Protein-L-isoaspartate(D-aspartate) O-methyltransferase OS=Homo sapiens GN=PCMT1 PE=1 SV=4;>sp|P22061-2|PIMT_HUMAN Isoform 2 of Protein-L-isoaspartate(D-aspartate) O-methyltransferase OS=Homo sapiens GN=PCMT1;>tr|B7Z972|B7Z972_HUMAN P	11	11	58.1	24.636	7.98e-112	0.70022	1.0835
Q9ULA0	Aspartyl aminopeptidase	DNPEP	>sp|Q9ULA0|DNPEP_HUMAN Aspartyl aminopeptidase OS=Homo sapiens GN=DNPEP PE=1 SV=1;>tr|E7ETB3|E7ETB3_HUMAN Aspartyl aminopeptidase OS=Homo sapiens GN=DNPEP PE=3 SV=1;>tr|H0YGP0|H0YGP0_HUMAN Aspartyl aminopeptidase OS=Homo sapiens GN=DNPEP PE=3 SV=1;>tr|E7EM	11	11	24.2	52.428	1.75e-51	0.70013	0.87263
E9PIR7	Thioredoxin reductase 1, cytoplasmic	TXNRD1	>tr|E9PIR7|E9PIR7_HUMAN Thioredoxin reductase 1 OS=Homo sapiens GN=TXNRD1 PE=3 SV=1;>tr|B2R5P6|B2R5P6_HUMAN Thioredoxin reductase 1 OS=Homo sapiens GN=TXNRD1 PE=2 SV=1;>sp|Q16881-5|TRXR1_HUMAN Isoform 5 of Thioredoxin reductase 1, cytoplasmic OS=Homo sapie	18	18	40.2	53.166	5.39e-145	0.69967	1.4403
P63173	60S ribosomal protein L38	RPL38	>sp|P63173|RL38_HUMAN 60S ribosomal protein L38 OS=Homo sapiens GN=RPL38 PE=1 SV=2	6	6	50	8.2178	2.48e-36	0.69888	1.7443
Q13619	Cullin-4A	CUL4A	>sp|Q13619|CUL4A_HUMAN Cullin-4A OS=Homo sapiens GN=CUL4A PE=1 SV=3;>tr|A8MSH7|A8MSH7_HUMAN Uncharacterized protein OS=Homo sapiens GN=CUL4A PE=3 SV=1;>sp|Q13619-2|CUL4A_HUMAN Isoform 2 of Cullin-4A OS=Homo sapiens GN=CUL4A	6	2	7.6	87.679	1.84e-13	0.69874	2.1361
P60228	Eukaryotic translation initiation factor 3 subunit E	EIF3E	>sp|P60228|EIF3E_HUMAN Eukaryotic translation initiation factor 3 subunit E OS=Homo sapiens GN=EIF3E PE=1 SV=1;>tr|E5RGA2|E5RGA2_HUMAN Eukaryotic translation initiation factor 3 subunit E OS=Homo sapiens GN=EIF3E PE=3 SV=1	13	13	27.9	52.22	1.3e-44	0.69869	1.1868
Q8N3X1	Formin-binding protein 4	FNBP4	>sp|Q8N3X1|FNBP4_HUMAN Formin-binding protein 4 OS=Homo sapiens GN=FNBP4 PE=1 SV=3;>sp|Q8N3X1-2|FNBP4_HUMAN Isoform 2 of Formin-binding protein 4 OS=Homo sapiens GN=FNBP4	4	4	4.4	110.26	2.18e-08	0.69852	NaN
Q15365	Poly(rC)-binding protein 1	PCBP1	>sp|Q15365|PCBP1_HUMAN Poly(rC)-binding protein 1 OS=Homo sapiens GN=PCBP1 PE=1 SV=2	13	9	64.9	37.497	4.1e-232	0.69852	0.99425
P35573	Glycogen debranching enzyme;4-alpha-glucanotransferase;Amylo-alpha-1,6-glucosidase	AGL	>sp|P35573|GDE_HUMAN Glycogen debranching enzyme OS=Homo sapiens GN=AGL PE=1 SV=3;>sp|P35573-2|GDE_HUMAN Isoform 5 of Glycogen debranching enzyme OS=Homo sapiens GN=AGL;>sp|P35573-3|GDE_HUMAN Isoform 6 of Glycogen debranching enzyme OS=Homo sapiens GN=AGL	9	9	6.5	174.76	4.37e-18	0.69839	2.123
P62081	40S ribosomal protein S7	RPS7	>sp|P62081|RS7_HUMAN 40S ribosomal protein S7 OS=Homo sapiens GN=RPS7 PE=1 SV=1;>tr|B5MCP9|B5MCP9_HUMAN Ribosomal protein S7 OS=Homo sapiens GN=RPS7 PE=4 SV=1	15	15	69.1	22.127	6.88e-139	0.69811	1.4825
Q9BQ67	Glutamate-rich WD repeat-containing protein 1	GRWD1	>sp|Q9BQ67|GRWD1_HUMAN Glutamate-rich WD repeat-containing protein 1 OS=Homo sapiens GN=GRWD1 PE=1 SV=1;>tr|E7EX09|E7EX09_HUMAN Uncharacterized protein OS=Homo sapiens GN=GRWD1 PE=4 SV=1	2	2	5.4	49.419	6.84e-05	0.69696	NaN
P46778	60S ribosomal protein L21	RPL21	>sp|P46778|RL21_HUMAN 60S ribosomal protein L21 OS=Homo sapiens GN=RPL21 PE=1 SV=2;>tr|G3V1B3|G3V1B3_HUMAN Ribosomal protein L21, isoform CRA_f OS=Homo sapiens GN=RPL21 PE=4 SV=1	6	6	41.2	18.565	6.3e-71	0.69637	1.142
Q8IXB1	DnaJ homolog subfamily C member 10	DNAJC10	>sp|Q8IXB1|DJC10_HUMAN DnaJ homolog subfamily C member 10 OS=Homo sapiens GN=DNAJC10 PE=1 SV=2;>sp|Q8IXB1-2|DJC10_HUMAN Isoform 2 of DnaJ homolog subfamily C member 10 OS=Homo sapiens GN=DNAJC10;>tr|F8W884|F8W884_HUMAN DnaJ (Hsp40) homolog, subfamily C, me	30	30	34.7	91.079	1.36e-262	0.69625	0.84828
O95197	Reticulon-3	RTN3	>sp|O95197-3|RTN3_HUMAN Isoform 3 of Reticulon-3 OS=Homo sapiens GN=RTN3;>sp|O95197-4|RTN3_HUMAN Isoform 4 of Reticulon-3 OS=Homo sapiens GN=RTN3;>tr|F5H774|F5H774_HUMAN Reticulon 3 OS=Homo sapiens GN=RTN3 PE=4 SV=1;>sp|O95197-2|RTN3_HUMAN Isoform 2 of Ret	2	2	8.1	25.609	0.00030735	0.69587	1.0339
P62424	60S ribosomal protein L7a	RPL7A	>sp|P62424|RL7A_HUMAN 60S ribosomal protein L7a OS=Homo sapiens GN=RPL7A PE=1 SV=2;>tr|Q5T8U3|Q5T8U3_HUMAN Ribosomal protein L7a (Fragment) OS=Homo sapiens GN=RPL7A PE=4 SV=1	16	16	45.1	29.995	1.41e-133	0.69563	1.213
O43324	Eukaryotic translation elongation factor 1 epsilon-1	EEF1E1	>sp|O43324|MCA3_HUMAN Eukaryotic translation elongation factor 1 epsilon-1 OS=Homo sapiens GN=EEF1E1 PE=1 SV=1;>tr|C9JLK5|C9JLK5_HUMAN Eukaryotic translation elongation factor 1 epsilon 1 OS=Homo sapiens GN=EEF1E1 PE=4 SV=1;>tr|D6RBD7|D6RBD7_HUMAN Eukaryot	8	8	54	19.81	1.24e-38	0.69519	1.376
P52292	Importin subunit alpha-2	KPNA2	>sp|P52292|IMA2_HUMAN Importin subunit alpha-2 OS=Homo sapiens GN=KPNA2 PE=1 SV=1	7	7	18	57.861	1.08e-54	0.69485	1.5714
P41091	Eukaryotic translation initiation factor 2 subunit 3;Putative eukaryotic translation initiation factor 2 subunit 3-like protein	EIF2S3;EIF2S3L	>sp|P41091|IF2G_HUMAN Eukaryotic translation initiation factor 2 subunit 3 OS=Homo sapiens GN=EIF2S3 PE=1 SV=3;>sp|Q2VIR3|IF2GL_HUMAN Putative eukaryotic translation initiation factor 2 subunit 3-like protein OS=Homo sapiens GN=EIF2S3L PE=5 SV=2;>sp|Q2VIR3	12	12	32.2	51.109	1.89e-116	0.69459	1.5911
P18124	60S ribosomal protein L7	RPL7	>sp|P18124|RL7_HUMAN 60S ribosomal protein L7 OS=Homo sapiens GN=RPL7 PE=1 SV=1;>tr|A8MUD9|A8MUD9_HUMAN Ribosomal protein L7 OS=Homo sapiens GN=RPL7 PE=3 SV=1	15	15	54.4	29.225	3.07e-92	0.69396	1.1468
Q13439	Golgin subfamily A member 4	GOLGA4	>sp|Q13439-3|GOGA4_HUMAN Isoform 3 of Golgin subfamily A member 4 OS=Homo sapiens GN=GOLGA4;>sp|Q13439-4|GOGA4_HUMAN Isoform 4 of Golgin subfamily A member 4 OS=Homo sapiens GN=GOLGA4;>sp|Q13439|GOGA4_HUMAN Golgin subfamily A member 4 OS=Homo sapiens GN=GO	81	80	39.2	260.32	0	0.69393	0.92527
P62269	40S ribosomal protein S18	RPS18	>sp|P62269|RS18_HUMAN 40S ribosomal protein S18 OS=Homo sapiens GN=RPS18 PE=1 SV=3	13	13	52	17.718	1.16e-49	0.69374	1.4574
P07355	Annexin A2;Annexin;Putative annexin A2-like protein	ANXA2;ANXA2P2	>sp|P07355|ANXA2_HUMAN Annexin A2 OS=Homo sapiens GN=ANXA2 PE=1 SV=2;>sp|P07355-2|ANXA2_HUMAN Isoform 2 of Annexin A2 OS=Homo sapiens GN=ANXA2;>tr|H0YN42|H0YN42_HUMAN Annexin (Fragment) OS=Homo sapiens GN=ANXA2 PE=3 SV=1;>tr|H0YMD0|H0YMD0_HUMAN Annexin (Fr	27	27	61.9	38.604	0	0.6936	1.3809
P00390	Glutathione reductase, mitochondrial	GSR	>sp|P00390-2|GSHR_HUMAN Isoform Cytoplasmic of Glutathione reductase, mitochondrial OS=Homo sapiens GN=GSR;>tr|C8KIL8|C8KIL8_HUMAN Glutathion reductase delta8 alternative splicing variant OS=Homo sapiens GN=GSR PE=2 SV=1;>sp|P00390|GSHR_HUMAN Glutathione r	11	11	33.8	51.7	2.09e-79	0.69327	0.92386
Q9BZE4	Nucleolar GTP-binding protein 1	GTPBP4	>sp|Q9BZE4|NOG1_HUMAN Nucleolar GTP-binding protein 1 OS=Homo sapiens GN=GTPBP4 PE=1 SV=3;>tr|B7Z7A3|B7Z7A3_HUMAN GTP binding protein 4 OS=Homo sapiens GN=GTPBP4 PE=2 SV=1;>tr|B4DY13|B4DY13_HUMAN GTP binding protein 4 OS=Homo sapiens GN=GTPBP4 PE=2 SV=1	7	7	10.7	73.964	1.18e-20	0.69318	1.3686
B4DJP7	Small nuclear ribonucleoprotein Sm D3	SNRPD3	>tr|B4DJP7|B4DJP7_HUMAN Uncharacterized protein OS=Homo sapiens GN=SNRPD3 PE=2 SV=1;>sp|P62318|SMD3_HUMAN Small nuclear ribonucleoprotein Sm D3 OS=Homo sapiens GN=SNRPD3 PE=1 SV=1	4	4	39.2	13.291	2.21e-17	0.69307	1.4769
Q92900	Regulator of nonsense transcripts 1	UPF1	>sp|Q92900-2|RENT1_HUMAN Isoform 2 of Regulator of nonsense transcripts 1 OS=Homo sapiens GN=UPF1;>sp|Q92900|RENT1_HUMAN Regulator of nonsense transcripts 1 OS=Homo sapiens GN=UPF1 PE=1 SV=2	25	25	26.7	123.03	3.11e-105	0.69251	1.399
P62861	40S ribosomal protein S30	FAU	>sp|P62861|RS30_HUMAN 40S ribosomal protein S30 OS=Homo sapiens GN=FAU PE=1 SV=1;>tr|E9PR30|E9PR30_HUMAN Finkel-Biskis-Reilly murine sarcoma virus (FBR-MuSV) ubiquitously-expressed OS=Homo sapiens GN=FAU PE=4 SV=1	2	2	18.6	6.6478	5.64e-09	0.69238	1.3828
P54136	Arginine--tRNA ligase, cytoplasmic	RARS	>sp|P54136|SYRC_HUMAN Arginine--tRNA ligase, cytoplasmic OS=Homo sapiens GN=RARS PE=1 SV=2;>sp|P54136-2|SYRC_HUMAN Isoform Monomeric of Arginine--tRNA ligase, cytoplasmic OS=Homo sapiens GN=RARS;>tr|F5H3T8|F5H3T8_HUMAN Arginyl-tRNA synthetase OS=Homo sapie	32	32	47.6	75.378	1.06e-236	0.6921	1.3555
Q96KP1	Exocyst complex component 2	EXOC2	>sp|Q96KP1|EXOC2_HUMAN Exocyst complex component 2 OS=Homo sapiens GN=EXOC2 PE=1 SV=1;>tr|G8JLK9|G8JLK9_HUMAN Exocyst complex component 2 OS=Homo sapiens GN=EXOC2 PE=4 SV=1	6	6	7.4	104.07	1.99e-12	0.69194	1.4858
Q5T6F2	Ubiquitin-associated protein 2	UBAP2	>sp|Q5T6F2|UBAP2_HUMAN Ubiquitin-associated protein 2 OS=Homo sapiens GN=UBAP2 PE=1 SV=1;>tr|F5H2U4|F5H2U4_HUMAN Ubiquitin-associated protein 2 OS=Homo sapiens GN=UBAP2 PE=4 SV=1;>tr|F5H4D5|F5H4D5_HUMAN Uncharacterized protein OS=Homo sapiens GN=UBAP2 PE=4	7	7	8	117.11	3.06e-18	0.69188	1.3343
O00425	Insulin-like growth factor 2 mRNA-binding protein 3	IGF2BP3	>sp|O00425|IF2B3_HUMAN Insulin-like growth factor 2 mRNA-binding protein 3 OS=Homo sapiens GN=IGF2BP3 PE=1 SV=2;>sp|O00425-2|IF2B3_HUMAN Isoform 2 of Insulin-like growth factor 2 mRNA-binding protein 3 OS=Homo sapiens GN=IGF2BP3	10	8	19.3	63.704	9.65e-41	0.69071	1.1546
Q9UG63	ATP-binding cassette sub-family F member 2	ABCF2	>sp|Q9UG63|ABCF2_HUMAN ATP-binding cassette sub-family F member 2 OS=Homo sapiens GN=ABCF2 PE=1 SV=2;>tr|C9JHK9|C9JHK9_HUMAN ATP-binding cassette, sub-family F (GCN20), member 2 (Fragment) OS=Homo sapiens GN=ABCF2 PE=4 SV=1;>tr|C9JZV3|C9JZV3_HUMAN ATP-bind	18	18	30	71.289	6.75e-62	0.69069	1.4423
P21333	Filamin-A	FLNA	>sp|P21333-2|FLNA_HUMAN Isoform 2 of Filamin-A OS=Homo sapiens GN=FLNA;>sp|P21333|FLNA_HUMAN Filamin-A OS=Homo sapiens GN=FLNA PE=1 SV=4;>tr|Q5HY54|Q5HY54_HUMAN Filamin A, alpha OS=Homo sapiens GN=FLNA PE=2 SV=1;>tr|A6NDY9|A6NDY9_HUMAN Filamin A OS=Homo sa	119	104	60.4	280.01	0	0.69066	1.8802
Q8TAE8	Growth arrest and DNA damage-inducible proteins-interacting protein 1	GADD45GIP1	>sp|Q8TAE8|G45IP_HUMAN Growth arrest and DNA damage-inducible proteins-interacting protein 1 OS=Homo sapiens GN=GADD45GIP1 PE=1 SV=1	2	2	13.5	25.384	2.73e-05	0.6903	3.0039
Q5SW79	Centrosomal protein of 170 kDa	CEP170	>sp|Q5SW79-2|CE170_HUMAN Isoform 2 of Centrosomal protein of 170 kDa OS=Homo sapiens GN=CEP170;>sp|Q5SW79-3|CE170_HUMAN Isoform 3 of Centrosomal protein of 170 kDa OS=Homo sapiens GN=CEP170;>sp|Q5SW79|CE170_HUMAN Centrosomal protein of 170 kDa OS=Homo sapi	8	8	6.7	161.41	3.77e-20	0.68964	NaN
Q8WWM7	Ataxin-2-like protein	ATXN2L	>sp|Q8WWM7-6|ATX2L_HUMAN Isoform 6 of Ataxin-2-like protein OS=Homo sapiens GN=ATXN2L;>sp|Q8WWM7-5|ATX2L_HUMAN Isoform 5 of Ataxin-2-like protein OS=Homo sapiens GN=ATXN2L;>sp|Q8WWM7-4|ATX2L_HUMAN Isoform 4 of Ataxin-2-like protein OS=Homo sapiens GN=ATXN2	8	8	9.6	102.89	2.73e-15	0.68958	1.2301
P09661	U2 small nuclear ribonucleoprotein A	SNRPA1	>sp|P09661|RU2A_HUMAN U2 small nuclear ribonucleoprotein A OS=Homo sapiens GN=SNRPA1 PE=1 SV=2;>tr|H0YMA0|H0YMA0_HUMAN Small nuclear ribonucleoprotein polypeptide A (Fragment) OS=Homo sapiens GN=SNRPA1 PE=4 SV=1;>tr|H0YKK0|H0YKK0_HUMAN Small nuclear ribo	10	10	41.6	28.415	7.84e-124	0.68926	0.84269
O60506	Heterogeneous nuclear ribonucleoprotein Q	SYNCRIP	>sp|O60506-3|HNRPQ_HUMAN Isoform 3 of Heterogeneous nuclear ribonucleoprotein Q OS=Homo sapiens GN=SYNCRIP;>sp|O60506|HNRPQ_HUMAN Heterogeneous nuclear ribonucleoprotein Q OS=Homo sapiens GN=SYNCRIP PE=1 SV=2;>sp|O60506-4|HNRPQ_HUMAN Isoform 4 of Heterogen	20	16	44	62.656	4.03e-155	0.68871	1.3472
P46109	Crk-like protein	CRKL	>sp|P46109|CRKL_HUMAN Crk-like protein OS=Homo sapiens GN=CRKL PE=1 SV=1	17	17	57.4	33.777	4.77e-200	0.68842	0.79098
P22102	Trifunctional purine biosynthetic protein adenosine-3;Phosphoribosylamine--glycine ligase;Phosphoribosylformylglycinamidine cyclo-ligase;Phosphoribosylglycinamide formyltransferase	GART	>sp|P22102|PUR2_HUMAN Trifunctional purine biosynthetic protein adenosine-3 OS=Homo sapiens GN=GART PE=1 SV=1;>sp|P22102-2|PUR2_HUMAN Isoform Short of Trifunctional purine biosynthetic protein adenosine-3 OS=Homo sapiens GN=GART	19	19	23	107.77	2.3e-66	0.68821	1.658
Q08J23	tRNA (cytosine(34)-C(5))-methyltransferase	NSUN2	>sp|Q08J23|NSUN2_HUMAN tRNA (cytosine(34)-C(5))-methyltransferase OS=Homo sapiens GN=NSUN2 PE=1 SV=2;>tr|B4DQW2|B4DQW2_HUMAN NOL1/NOP2/Sun domain family, member 2, isoform CRA_a OS=Homo sapiens GN=NSUN2 PE=2 SV=1;>tr|G3V1R4|G3V1R4_HUMAN NOL1/NOP2/Sun domai	24	24	42.4	86.47	7.83e-186	0.6871	1.4831
P62249	40S ribosomal protein S16	RPS16	>sp|P62249|RS16_HUMAN 40S ribosomal protein S16 OS=Homo sapiens GN=RPS16 PE=1 SV=2	13	13	65.1	16.445	2.82e-57	0.68677	1.2962
Q5VZK9	Leucine-rich repeat-containing protein 16A	LRRC16A	>sp|Q5VZK9-2|LR16A_HUMAN Isoform 2 of Leucine-rich repeat-containing protein 16A OS=Homo sapiens GN=LRRC16A;>sp|Q5VZK9|LR16A_HUMAN Leucine-rich repeat-containing protein 16A OS=Homo sapiens GN=LRRC16A PE=1 SV=1	13	13	9.7	147.09	4e-28	0.68641	1.4201
Q9UKJ3	G patch domain-containing protein 8	GPATCH8	>sp|Q9UKJ3|GPTC8_HUMAN G patch domain-containing protein 8 OS=Homo sapiens GN=GPATCH8 PE=1 SV=2;>sp|Q9UKJ3-2|GPTC8_HUMAN Isoform 2 of G patch domain-containing protein 8 OS=Homo sapiens GN=GPATCH8	16	16	11.3	164.2	4.29e-62	0.6864	0.87963
D6RFJ8	Ras GTPase-activating protein-binding protein 2	G3BP2	>tr|D6RFJ8|D6RFJ8_HUMAN Uncharacterized protein OS=Homo sapiens GN=G3BP2 PE=4 SV=1;>sp|Q9UN86-2|G3BP2_HUMAN Isoform B of Ras GTPase-activating protein-binding protein 2 OS=Homo sapiens GN=G3BP2;>sp|Q9UN86|G3BP2_HUMAN Ras GTPase-activating protein-binding p	4	4	11.6	47.291	3.71e-16	0.68622	NaN
Q9H3K6	BolA-like protein 2	BOLA2	>sp|Q9H3K6|BOLA2_HUMAN BolA-like protein 2 OS=Homo sapiens GN=BOLA2 PE=1 SV=1;>sp|Q9H3K6-2|BOLA2_HUMAN Isoform 2 of BolA-like protein 2 OS=Homo sapiens GN=BOLA2	5	5	58.1	10.116	2.78e-42	0.68586	0.78571
B3KPQ8	Nuclear pore complex protein Nup93	NUP93	>tr|B3KPQ8|B3KPQ8_HUMAN Uncharacterized protein OS=Homo sapiens GN=NUP93 PE=2 SV=1;>sp|Q8N1F7|NUP93_HUMAN Nuclear pore complex protein Nup93 OS=Homo sapiens GN=NUP93 PE=1 SV=2	2	2	2.9	79.881	7.17e-05	0.68573	2.1667
B2RDM2	Thioredoxin domain-containing protein 5	TXNDC5	>tr|B2RDM2|B2RDM2_HUMAN HCG1811539, isoform CRA_b OS=Homo sapiens GN=TXNDC5 PE=2 SV=1;>tr|Q86UY0|Q86UY0_HUMAN TXNDC5 protein OS=Homo sapiens GN=TXNDC5 PE=2 SV=1;>sp|Q8NBS9|TXND5_HUMAN Thioredoxin domain-containing protein 5 OS=Homo sapiens GN=TXNDC5 PE=1 S	9	9	34.3	36.177	6.64e-53	0.68555	1.0572
P42677	40S ribosomal protein S27	RPS27	>sp|P42677|RS27_HUMAN 40S ribosomal protein S27 OS=Homo sapiens GN=RPS27 PE=1 SV=3;>tr|Q5T4L4|Q5T4L4_HUMAN Ribosomal protein S27 OS=Homo sapiens GN=RPS27 PE=4 SV=1	5	3	40.5	9.461	2.17e-36	0.68418	1.5624
Q8TEM1	Nuclear pore membrane glycoprotein 210	NUP210	>sp|Q8TEM1|PO210_HUMAN Nuclear pore membrane glycoprotein 210 OS=Homo sapiens GN=NUP210 PE=1 SV=3;>sp|Q8TEM1-2|PO210_HUMAN Isoform 2 of Nuclear pore membrane glycoprotein 210 OS=Homo sapiens GN=NUP210	3	3	1.5	205.11	1.03e-06	0.68373	1.6392
A5YKK6	CCR4-NOT transcription complex subunit 1	CNOT1	>sp|A5YKK6-2|CNOT1_HUMAN Isoform 2 of CCR4-NOT transcription complex subunit 1 OS=Homo sapiens GN=CNOT1;>sp|A5YKK6|CNOT1_HUMAN CCR4-NOT transcription complex subunit 1 OS=Homo sapiens GN=CNOT1 PE=1 SV=2;>tr|B5MDN3|B5MDN3_HUMAN CCR4-NOT transcription comple	11	11	4.9	266.38	2.56e-28	0.68366	1.3513
P55884	Eukaryotic translation initiation factor 3 subunit B	EIF3B	>sp|P55884|EIF3B_HUMAN Eukaryotic translation initiation factor 3 subunit B OS=Homo sapiens GN=EIF3B PE=1 SV=3;>tr|F8W8C8|F8W8C8_HUMAN Eukaryotic translation initiation factor 3, subunit B OS=Homo sapiens GN=EIF3B PE=3 SV=1;>sp|P55884-2|EIF3B_HUMAN Isoform	23	23	35.3	92.48	3.23e-187	0.6834	1.3339
Q5T4S7	E3 ubiquitin-protein ligase UBR4	UBR4	>sp|Q5T4S7-3|UBR4_HUMAN Isoform 3 of E3 ubiquitin-protein ligase UBR4 OS=Homo sapiens GN=UBR4;>sp|Q5T4S7|UBR4_HUMAN E3 ubiquitin-protein ligase UBR4 OS=Homo sapiens GN=UBR4 PE=1 SV=1;>sp|Q5T4S7-2|UBR4_HUMAN Isoform 2 of E3 ubiquitin-protein ligase UBR4 OS=	46	46	10.1	571.85	2.6e-141	0.68331	1.4447
B5MCF9	Pescadillo homolog	PES1	>tr|B5MCF9|B5MCF9_HUMAN Pescadillo homolog 1,-containing BRCT domain (zebrafish) OS=Homo sapiens GN=PES1 PE=4 SV=1;>sp|O00541-2|PESC_HUMAN Isoform 2 of Pescadillo homolog OS=Homo sapiens GN=PES1;>sp|O00541|PESC_HUMAN Pescadillo homolog OS=Homo sapiens GN=P	3	3	4.7	66.077	2.51e-05	0.68255	1.2277
Q96A33	Coiled-coil domain-containing protein 47	CCDC47	>sp|Q96A33|CCD47_HUMAN Coiled-coil domain-containing protein 47 OS=Homo sapiens GN=CCDC47 PE=1 SV=1;>sp|Q96A33-2|CCD47_HUMAN Isoform 2 of Coiled-coil domain-containing protein 47 OS=Homo sapiens GN=CCDC47	3	3	6.2	55.873	3.05e-09	0.68252	NaN
Q04837	Single-stranded DNA-binding protein, mitochondrial	SSBP1	>sp|Q04837|SSBP_HUMAN Single-stranded DNA-binding protein, mitochondrial OS=Homo sapiens GN=SSBP1 PE=1 SV=1;>tr|C9K0U8|C9K0U8_HUMAN Single-stranded DNA-binding protein 1 (Fragment) OS=Homo sapiens GN=SSBP1 PE=4 SV=1;>tr|E7EUY5|E7EUY5_HUMAN Single-stranded	4	4	33.8	17.259	1.41e-21	0.68245	1.7053
Q9UPN7	Serine/threonine-protein phosphatase 6 regulatory subunit 1	PPP6R1	>sp|Q9UPN7|PP6R1_HUMAN Serine/threonine-protein phosphatase 6 regulatory subunit 1 OS=Homo sapiens GN=PPP6R1 PE=1 SV=5	2	2	2.2	96.723	3.8e-07	0.68224	1.4461
Q9Y5Y2	Cytosolic Fe-S cluster assembly factor NUBP2	NUBP2	>sp|Q9Y5Y2|NUBP2_HUMAN Cytosolic Fe-S cluster assembly factor NUBP2 OS=Homo sapiens GN=NUBP2 PE=1 SV=1	4	4	13.7	28.825	9.28e-10	0.68217	1.0657
D6RGI3	Septin-11	2014-09-11	>tr|D6RGI3|D6RGI3_HUMAN Septin 11 OS=Homo sapiens GN=SEPT11 PE=3 SV=1;>sp|Q9NVA2|SEP11_HUMAN Septin-11 OS=Homo sapiens GN=SEPT11 PE=1 SV=3;>tr|D6RER5|D6RER5_HUMAN Septin 11 OS=Homo sapiens GN=SEPT11 PE=3 SV=1;>sp|Q9NVA2-2|SEP11_HUMAN Isoform 2 of Septin-11	6	3	17.2	49.005	1.82e-58	0.68208	1.3596
Q02218	2-oxoglutarate dehydrogenase, mitochondrial	OGDH	>sp|Q02218|ODO1_HUMAN 2-oxoglutarate dehydrogenase, mitochondrial OS=Homo sapiens GN=OGDH PE=1 SV=3;>tr|E9PCR7|E9PCR7_HUMAN Oxoglutarate (alpha-ketoglutarate) dehydrogenase (lipoamide) OS=Homo sapiens GN=OGDH PE=4 SV=1;>tr|F5H801|F5H801_HUMAN Oxoglutarate	23	23	26.4	115.93	3.51e-155	0.68181	1.7555
P14174	Macrophage migration inhibitory factor	MIF	>sp|P14174|MIF_HUMAN Macrophage migration inhibitory factor OS=Homo sapiens GN=MIF PE=1 SV=4	3	3	23.5	12.476	1.62e-17	0.68171	1.1474
Q01780	Exosome component 10	EXOSC10	>sp|Q01780-2|EXOSX_HUMAN Isoform 2 of Exosome component 10 OS=Homo sapiens GN=EXOSC10;>sp|Q01780|EXOSX_HUMAN Exosome component 10 OS=Homo sapiens GN=EXOSC10 PE=1 SV=2;>tr|B4DKG8|B4DKG8_HUMAN Uncharacterized protein OS=Homo sapiens GN=EXOSC10 PE=2 SV=1	8	8	10.7	98.088	2.58e-28	0.68139	1.1303
O43813	LanC-like protein 1	LANCL1	>sp|O43813|LANC1_HUMAN LanC-like protein 1 OS=Homo sapiens GN=LANCL1 PE=1 SV=1;>tr|E9PHS0|E9PHS0_HUMAN LanC lantibiotic synthetase component C-like 1 (bacterial) (Fragment) OS=Homo sapiens GN=LANCL1 PE=4 SV=1	17	17	49.6	45.283	8.47e-184	0.68099	0.87382
Q14247	Src substrate cortactin	CTTN	>sp|Q14247|SRC8_HUMAN Src substrate cortactin OS=Homo sapiens GN=CTTN PE=1 SV=2;>tr|Q96H99|Q96H99_HUMAN Cortactin OS=Homo sapiens GN=CTTN PE=2 SV=1;>tr|Q8N707|Q8N707_HUMAN CTTN protein OS=Homo sapiens GN=CTTN PE=2 SV=1	24	24	43.3	61.585	2.7e-111	0.68086	1.4659
O76094	Signal recognition particle 72 kDa protein	SRP72	>sp|O76094|SRP72_HUMAN Signal recognition particle 72 kDa protein OS=Homo sapiens GN=SRP72 PE=1 SV=3;>tr|G5E9Z8|G5E9Z8_HUMAN Signal recognition particle 72kDa, isoform CRA_c OS=Homo sapiens GN=SRP72 PE=4 SV=1;>tr|H0YH39|H0YH39_HUMAN Signal recognition part	4	4	6.3	74.605	9.01e-11	0.68086	1.4403
Q92945	Far upstream element-binding protein 2	KHSRP	>sp|Q92945-2|FUBP2_HUMAN Isoform 2 of Far upstream element-binding protein 2 OS=Homo sapiens GN=KHSRP;>sp|Q92945|FUBP2_HUMAN Far upstream element-binding protein 2 OS=Homo sapiens GN=KHSRP PE=1 SV=4;>tr|E7EP96|E7EP96_HUMAN KH-type-splicing regulatory prote	20	17	36.8	72.896	7.8e-162	0.68072	1.4796
Q15437	Protein transport protein Sec23B	SEC23B	>sp|Q15437|SC23B_HUMAN Protein transport protein Sec23B OS=Homo sapiens GN=SEC23B PE=1 SV=2;>tr|Q5QPE2|Q5QPE2_HUMAN Sec23 homolog B (S. cerevisiae) (Fragment) OS=Homo sapiens GN=SEC23B PE=2 SV=1	7	5	11.7	86.478	3.27e-80	0.68012	1.8048
B4DM74	60S ribosomal protein L18a	RPL18A	>tr|B4DM74|B4DM74_HUMAN Uncharacterized protein OS=Homo sapiens GN=RPL18A PE=2 SV=1;>sp|Q02543|RL18A_HUMAN 60S ribosomal protein L18a OS=Homo sapiens GN=RPL18A PE=1 SV=2	9	9	55.2	18.11	2.26e-35	0.68005	1.1679
P42345	Serine/threonine-protein kinase mTOR	MTOR	>sp|P42345|MTOR_HUMAN Serine/threonine-protein kinase mTOR OS=Homo sapiens GN=MTOR PE=1 SV=1;>tr|B4DZD5|B4DZD5_HUMAN Uncharacterized protein OS=Homo sapiens GN=MTOR PE=2 SV=1;>tr|F5GYA6|F5GYA6_HUMAN Mechanistic target of rapamycin (serine/threonine kinase)	6	6	3	288.89	1.01e-15	0.6798	1.3969
F8VPD4	CAD protein;Glutamine-dependent carbamoyl-phosphate synthase;Aspartate carbamoyltransferase;Dihydroorotase	CAD	>tr|F8VPD4|F8VPD4_HUMAN Carbamoyl-phosphate synthetase 2, aspartate transcarbamylase, and dihydroorotase OS=Homo sapiens GN=CAD PE=3 SV=1;>sp|P27708|PYR1_HUMAN CAD protein OS=Homo sapiens GN=CAD PE=1 SV=3	65	62	36.1	236.02	0	0.67952	1.4405
P05783	Keratin, type I cytoskeletal 18	KRT18	>sp|P05783|K1C18_HUMAN Keratin, type I cytoskeletal 18 OS=Homo sapiens GN=KRT18 PE=1 SV=2;>tr|F8VZY9|F8VZY9_HUMAN Keratin 18 OS=Homo sapiens GN=KRT18 PE=3 SV=1	34	20	74.7	48.057	0	0.6786	2.4203
Q01082	Spectrin beta chain, non-erythrocytic 1	SPTBN1	>sp|Q01082|SPTB2_HUMAN Spectrin beta chain, brain 1 OS=Homo sapiens GN=SPTBN1 PE=1 SV=2;>sp|Q01082-3|SPTB2_HUMAN Isoform 2 of Spectrin beta chain, brain 1 OS=Homo sapiens GN=SPTBN1;>sp|Q01082-2|SPTB2_HUMAN Isoform Short of Spectrin beta chain, brain 1 OS=H	62	59	33	274.61	1.19e-289	0.67808	1.4116
Q96EY7	Pentatricopeptide repeat-containing protein 3, mitochondrial	PTCD3	>sp|Q96EY7|PTCD3_HUMAN Pentatricopeptide repeat-containing protein 3, mitochondrial OS=Homo sapiens GN=PTCD3 PE=1 SV=3;>tr|B8ZZQ4|B8ZZQ4_HUMAN Pentatricopeptide repeat domain 3 (Fragment) OS=Homo sapiens GN=PTCD3 PE=4 SV=2;>tr|B4DF73|B4DF73_HUMAN Uncharact	2	2	4.2	78.549	1.73e-06	0.67728	1.6366
Q86TC9	Myopalladin	MYPN	>sp|Q86TC9-2|MYPN_HUMAN Isoform 2 of Myopalladin OS=Homo sapiens GN=MYPN;>tr|F5H7I9|F5H7I9_HUMAN Myopalladin OS=Homo sapiens GN=MYPN PE=4 SV=1;>sp|Q86TC9|MYPN_HUMAN Myopalladin OS=Homo sapiens GN=MYPN PE=1 SV=2;>tr|F5GWA6|F5GWA6_HUMAN Myopalladin OS=Homo s	3	2	2.9	114.69	1.18e-07	0.67717	NaN
Q5TZA2	Rootletin	CROCC	>sp|Q5TZA2-2|CROCC_HUMAN Isoform 2 of Rootletin OS=Homo sapiens GN=CROCC;>tr|B1AKD8|B1AKD8_HUMAN Ciliary rootlet coiled-coil, rootletin (Fragment) OS=Homo sapiens GN=CROCC PE=4 SV=1;>sp|Q5TZA2|CROCC_HUMAN Rootletin OS=Homo sapiens GN=CROCC PE=1 SV=1	2	2	1.1	148.25	0.0010264	0.67716	2.1903
P61513	60S ribosomal protein L37a	RPL37A	>sp|P61513|RL37A_HUMAN 60S ribosomal protein L37a OS=Homo sapiens GN=RPL37A PE=1 SV=2;>tr|C9J4Z3|C9J4Z3_HUMAN Ribosomal protein L37a, isoform CRA_c OS=Homo sapiens GN=RPL37A PE=4 SV=1;>tr|G5E9R3|G5E9R3_HUMAN Ribosomal protein L37a, isoform CRA_b OS=Homo sa	6	6	53.3	10.275	2.94e-20	0.6771	1.4636
G3V117	Enhancer of yellow 2 transcription factor homolog	ENY2	>tr|G3V117|G3V117_HUMAN Enhancer of yellow 2 homolog (Drosophila), isoform CRA_c OS=Homo sapiens GN=ENY2 PE=4 SV=1;>sp|Q9NPA8|ENY2_HUMAN Enhancer of yellow 2 transcription factor homolog OS=Homo sapiens GN=ENY2 PE=1 SV=1	5	5	43.8	10.984	2.46e-18	0.6767	0.86825
D6R9P3	Heterogeneous nuclear ribonucleoprotein A/B	HNRNPAB	>tr|D6R9P3|D6R9P3_HUMAN Heterogeneous nuclear ribonucleoprotein A/B OS=Homo sapiens GN=HNRNPAB PE=4 SV=1;>tr|D6RD18|D6RD18_HUMAN Heterogeneous nuclear ribonucleoprotein A/B OS=Homo sapiens GN=HNRNPAB PE=4 SV=1;>sp|Q99729-3|ROAA_HUMAN Isoform 3 of Heterogen	6	6	21.4	30.302	4.13e-29	0.67667	1.7939
P16152	Carbonyl reductase [NADPH] 1	CBR1	>sp|P16152|CBR1_HUMAN Carbonyl reductase [NADPH] 1 OS=Homo sapiens GN=CBR1 PE=1 SV=3;>tr|B4DFK7|B4DFK7_HUMAN Carbonyl reductase 1, isoform CRA_c OS=Homo sapiens GN=CBR1 PE=2 SV=1;>tr|E9PQ63|E9PQ63_HUMAN Carbonyl reductase 1 OS=Homo sapiens GN=CBR1 PE=4 SV=	14	14	61.4	30.375	3.73e-206	0.67638	1.0778
E9PBF5	PDZ and LIM domain protein 5	PDLIM5	>tr|E9PBF5|E9PBF5_HUMAN PDZ and LIM domain 5 OS=Homo sapiens GN=PDLIM5 PE=4 SV=1;>sp|Q96HC4-4|PDLI5_HUMAN Isoform 4 of PDZ and LIM domain protein 5 OS=Homo sapiens GN=PDLIM5;>sp|Q96HC4|PDLI5_HUMAN PDZ and LIM domain protein 5 OS=Homo sapiens GN=PDLIM5 PE=1	2	2	4.8	52.645	5.62e-05	0.67615	2.6396
P37108	Signal recognition particle 14 kDa protein	SRP14	>sp|P37108|SRP14_HUMAN Signal recognition particle 14 kDa protein OS=Homo sapiens GN=SRP14 PE=1 SV=2;>tr|H0YLA2|H0YLA2_HUMAN Signal recognition particle 14kDa (homologous Alu RNA-binding protein) OS=Homo sapiens GN=SRP14 PE=4 SV=1	8	8	46.3	14.57	2.32e-48	0.67594	1.1945
P35579	Myosin-9	MYH9	>sp|P35579|MYH9_HUMAN Myosin-9 OS=Homo sapiens GN=MYH9 PE=1 SV=4;>sp|P35579-2|MYH9_HUMAN Isoform 2 of Myosin-9 OS=Homo sapiens GN=MYH9	99	84	53.1	226.53	0	0.67589	2.0479
Q6P158	Putative ATP-dependent RNA helicase DHX57	DHX57	>sp|Q6P158|DHX57_HUMAN Putative ATP-dependent RNA helicase DHX57 OS=Homo sapiens GN=DHX57 PE=1 SV=2	2	2	1.9	155.6	0.00014795	0.67584	NaN
Q9BTT6	Leucine-rich repeat-containing protein 1	LRRC1	>sp|Q9BTT6|LRRC1_HUMAN Leucine-rich repeat-containing protein 1 OS=Homo sapiens GN=LRRC1 PE=1 SV=1	2	1	6.3	59.241	7.1e-09	0.67519	NaN
Q96HE7	ERO1-like protein alpha	ERO1L	>sp|Q96HE7|ERO1A_HUMAN ERO1-like protein alpha OS=Homo sapiens GN=ERO1L PE=1 SV=2	3	3	8.5	54.392	9.9e-06	0.67515	NaN
Q14192	Four and a half LIM domains protein 2	FHL2	>sp|Q14192|FHL2_HUMAN Four and a half LIM domains protein 2 OS=Homo sapiens GN=FHL2 PE=1 SV=3	10	10	36.6	32.193	7.73e-65	0.6751	0.94775
P30622	CAP-Gly domain-containing linker protein 1	CLIP1	>sp|P30622-2|CLIP1_HUMAN Isoform 3 of CAP-Gly domain-containing linker protein 1 OS=Homo sapiens GN=CLIP1;>sp|P30622-1|CLIP1_HUMAN Isoform 2 of CAP-Gly domain-containing linker protein 1 OS=Homo sapiens GN=CLIP1;>sp|P30622|CLIP1_HUMAN CAP-Gly domain-contai	4	4	2.9	156.78	2.71e-10	0.67476	1.7739
Q8WVC2	40S ribosomal protein S21	RPS21	>tr|Q8WVC2|Q8WVC2_HUMAN 40S ribosomal protein S21 OS=Homo sapiens GN=RPS21 PE=2 SV=1;>sp|P63220|RS21_HUMAN 40S ribosomal protein S21 OS=Homo sapiens GN=RPS21 PE=1 SV=1;>tr|Q9BYK1|Q9BYK1_HUMAN 40S ribosomal protein S21 OS=Homo sapiens GN=RPS21 PE=2 SV=1	6	6	65.4	8.85	3.22e-142	0.67452	1.3062
P39023	60S ribosomal protein L3	RPL3	>sp|P39023|RL3_HUMAN 60S ribosomal protein L3 OS=Homo sapiens GN=RPL3 PE=1 SV=2;>tr|G5E9G0|G5E9G0_HUMAN Ribosomal protein L3 OS=Homo sapiens GN=RPL3 PE=3 SV=1;>tr|F2Z3A5|F2Z3A5_HUMAN Uncharacterized protein OS=Homo sapiens GN=RPL3 PE=3 SV=1;>tr|B5MCW2|B5MC	22	22	47.6	46.108	2.82e-133	0.67342	1.0966
Q13310	Polyadenylate-binding protein 4	PABPC4	>sp|Q13310-2|PABP4_HUMAN Isoform 2 of Polyadenylate-binding protein 4 OS=Homo sapiens GN=PABPC4;>tr|Q4VC03|Q4VC03_HUMAN PABPC4 protein OS=Homo sapiens GN=PABPC4 PE=2 SV=1;>tr|B1ANR0|B1ANR0_HUMAN Poly(A) binding protein, cytoplasmic 4 (Inducible form) OS=Ho	22	12	38	69.578	9.57e-207	0.67312	1.167
Q7Z6Z7	E3 ubiquitin-protein ligase HUWE1	HUWE1	>sp|Q7Z6Z7-2|HUWE1_HUMAN Isoform 2 of E3 ubiquitin-protein ligase HUWE1 OS=Homo sapiens GN=HUWE1;>tr|E9PD66|E9PD66_HUMAN Uncharacterized protein OS=Homo sapiens GN=HUWE1 PE=4 SV=1;>sp|Q7Z6Z7-3|HUWE1_HUMAN Isoform 3 of E3 ubiquitin-protein ligase HUWE1 OS=H	43	43	11.8	480.19	7.61e-215	0.67237	1.8516
P62273	40S ribosomal protein S29	RPS29	>sp|P62273|RS29_HUMAN 40S ribosomal protein S29 OS=Homo sapiens GN=RPS29 PE=1 SV=2;>tr|A8MZ73|A8MZ73_HUMAN Ribosomal protein S29 OS=Homo sapiens GN=RPS29 PE=3 SV=1	3	3	46.4	6.6767	1.25e-07	0.67151	1.7775
Q96SB4	SRSF protein kinase 1	SRPK1	>sp|Q96SB4|SRPK1_HUMAN SRSF protein kinase 1 OS=Homo sapiens GN=SRPK1 PE=1 SV=2;>sp|Q96SB4-3|SRPK1_HUMAN Isoform 1 of SRSF protein kinase 1 OS=Homo sapiens GN=SRPK1;>tr|Q5R363|Q5R363_HUMAN SFRS protein kinase 1 OS=Homo sapiens GN=SRPK1 PE=2 SV=1	8	6	14	74.324	1.86e-26	0.67131	1.0546
Q9NUQ3	Gamma-taxilin	TXLNG	>sp|Q9NUQ3|TXLNG_HUMAN Gamma-taxilin OS=Homo sapiens GN=TXLNG PE=1 SV=2;>sp|Q9NUQ3-2|TXLNG_HUMAN Isoform 2 of Gamma-taxilin OS=Homo sapiens GN=TXLNG	6	6	11.7	60.585	3.02e-19	0.67096	0.95988
Q9UBV8	Peflin	PEF1	>sp|Q9UBV8|PEF1_HUMAN Peflin OS=Homo sapiens GN=PEF1 PE=1 SV=1	6	6	18.7	30.381	2.4e-21	0.67049	1.2315
B3KQ25	Proteasome activator complex subunit 3	PSME3	>tr|B3KQ25|B3KQ25_HUMAN Uncharacterized protein OS=Homo sapiens GN=PSME3 PE=2 SV=1;>sp|P61289|PSME3_HUMAN Proteasome activator complex subunit 3 OS=Homo sapiens GN=PSME3 PE=1 SV=1;>sp|P61289-2|PSME3_HUMAN Isoform 2 of Proteasome activator complex subunit 3	3	3	19.7	22.455	1.37e-23	0.67045	2.1715
O15269	Serine palmitoyltransferase 1	SPTLC1	>sp|O15269|SPTC1_HUMAN Serine palmitoyltransferase 1 OS=Homo sapiens GN=SPTLC1 PE=1 SV=1	5	5	11.6	52.743	2e-21	0.67035	0.94717
P62829	60S ribosomal protein L23	RPL23	>sp|P62829|RL23_HUMAN 60S ribosomal protein L23 OS=Homo sapiens GN=RPL23 PE=1 SV=1;>tr|C9JD32|C9JD32_HUMAN Ribosomal protein L23 (Fragment) OS=Homo sapiens GN=RPL23 PE=3 SV=1;>tr|B9ZVP7|B9ZVP7_HUMAN Ribosomal protein L23 OS=Homo sapiens GN=RPL23 PE=3 SV=1	6	6	44.3	14.865	3.01e-72	0.67005	1.2148
P47897	Glutamine--tRNA ligase	QARS	>sp|P47897|SYQ_HUMAN Glutamine--tRNA ligase OS=Homo sapiens GN=QARS PE=1 SV=1;>tr|B4DWJ2|B4DWJ2_HUMAN Glutaminyl-tRNA synthetase OS=Homo sapiens GN=QARS PE=2 SV=1;>tr|B4DNN3|B4DNN3_HUMAN Uncharacterized protein OS=Homo sapiens GN=QARS PE=2 SV=1	32	31	45.7	87.798	2.55e-191	0.67002	1.2954
C9JXB8	60S ribosomal protein L24	RPL24	>tr|C9JXB8|C9JXB8_HUMAN Ribosomal protein L24 OS=Homo sapiens GN=RPL24 PE=4 SV=1;>tr|C9JNW5|C9JNW5_HUMAN Ribosomal protein L24, isoform CRA_e OS=Homo sapiens GN=RPL24 PE=4 SV=1;>sp|P83731|RL24_HUMAN 60S ribosomal protein L24 OS=Homo sapiens GN=RPL24 PE=1 S	7	7	52.1	14.369	3.49e-30	0.66926	1.0303
P46779	60S ribosomal protein L28	RPL28	>sp|P46779|RL28_HUMAN 60S ribosomal protein L28 OS=Homo sapiens GN=RPL28 PE=1 SV=3;>tr|B4DEP9|B4DEP9_HUMAN Ribosomal protein L28 OS=Homo sapiens GN=RPL28 PE=2 SV=1;>tr|E9PB24|E9PB24_HUMAN Ribosomal protein L28 OS=Homo sapiens GN=RPL28 PE=4 SV=1;>tr|H0YKD8|	9	9	51.1	15.747	1.9e-40	0.66892	1.0521
P11940	Polyadenylate-binding protein 1;Polyadenylate-binding protein 3	PABPC1;PABPC3	>sp|P11940|PABP1_HUMAN Polyadenylate-binding protein 1 OS=Homo sapiens GN=PABPC1 PE=1 SV=2;>sp|P11940-2|PABP1_HUMAN Isoform 2 of Polyadenylate-binding protein 1 OS=Homo sapiens GN=PABPC1;>tr|E7ERJ7|E7ERJ7_HUMAN Poly(A)-binding protein, cytoplasmic 1 OS=Hom	30	20	53	70.67	1.51e-254	0.66821	1.2805
P10644	cAMP-dependent protein kinase type I-alpha regulatory subunit	PRKAR1A	>sp|P10644|KAP0_HUMAN cAMP-dependent protein kinase type I-alpha regulatory subunit OS=Homo sapiens GN=PRKAR1A PE=1 SV=1	2	2	5	42.981	3.33e-05	0.66771	NaN
P24534	Elongation factor 1-beta	EEF1B2	>sp|P24534|EF1B_HUMAN Elongation factor 1-beta OS=Homo sapiens GN=EEF1B2 PE=1 SV=3	10	8	50.7	24.763	4.47e-77	0.66732	1.6698
P29966	Myristoylated alanine-rich C-kinase substrate	MARCKS	>sp|P29966|MARCS_HUMAN Myristoylated alanine-rich C-kinase substrate OS=Homo sapiens GN=MARCKS PE=1 SV=4	5	5	22.9	31.554	5.53e-30	0.66694	2.2342
Q9BVJ7	Dual specificity protein phosphatase 23	DUSP23	>sp|Q9BVJ7|DUS23_HUMAN Dual specificity protein phosphatase 23 OS=Homo sapiens GN=DUSP23 PE=1 SV=1	2	2	13.3	16.588	1.33e-06	0.66679	0.95345
P42766	60S ribosomal protein L35	RPL35	>sp|P42766|RL35_HUMAN 60S ribosomal protein L35 OS=Homo sapiens GN=RPL35 PE=1 SV=2;>tr|H0Y3A0|H0Y3A0_HUMAN Ribosomal protein L35 (Fragment) OS=Homo sapiens GN=RPL35 PE=3 SV=1;>tr|F2Z388|F2Z388_HUMAN Ribosomal protein L35 OS=Homo sapiens GN=RPL35 PE=3 SV=1	6	6	39.8	14.551	1.57e-29	0.66642	1.098
O75131	Copine-3	CPNE3	>sp|O75131|CPNE3_HUMAN Copine-3 OS=Homo sapiens GN=CPNE3 PE=1 SV=1;>tr|E5RG68|E5RG68_HUMAN Copine III (Fragment) OS=Homo sapiens GN=CPNE3 PE=4 SV=1	4	4	6.7	60.13	7.88e-11	0.66641	2.7726
P62888	60S ribosomal protein L30	RPL30	>sp|P62888|RL30_HUMAN 60S ribosomal protein L30 OS=Homo sapiens GN=RPL30 PE=1 SV=2;>tr|E5RI99|E5RI99_HUMAN Ribosomal protein L30 (Fragment) OS=Homo sapiens GN=RPL30 PE=3 SV=1	8	8	67	12.784	3.45e-82	0.66633	0.90482
P26373	60S ribosomal protein L13	RPL13	>sp|P26373|RL13_HUMAN 60S ribosomal protein L13 OS=Homo sapiens GN=RPL13 PE=1 SV=4;>tr|F5H1S2|F5H1S2_HUMAN 60S ribosomal protein L13 OS=Homo sapiens GN=RPL13 PE=3 SV=1	7	7	32.7	24.261	7.89e-43	0.66628	1.1035
Q9UHR4	Brain-specific angiogenesis inhibitor 1-associated protein 2-like protein 1	BAIAP2L1	>sp|Q9UHR4|BI2L1_HUMAN Brain-specific angiogenesis inhibitor 1-associated protein 2-like protein 1 OS=Homo sapiens GN=BAIAP2L1 PE=1 SV=2	3	3	9.6	56.882	1.5e-16	0.66558	1.396
Q5XPI4	E3 ubiquitin-protein ligase RNF123	RNF123	>sp|Q5XPI4|RN123_HUMAN E3 ubiquitin-protein ligase RNF123 OS=Homo sapiens GN=RNF123 PE=1 SV=1;>sp|Q5XPI4-2|RN123_HUMAN Isoform 2 of E3 ubiquitin-protein ligase RNF123 OS=Homo sapiens GN=RNF123;>tr|C9JI97|C9JI97_HUMAN Ring finger protein 123 OS=Homo sapiens	2	2	1.5	148.51	2.85e-05	0.66505	NaN
P05388	60S acidic ribosomal protein P0;60S acidic ribosomal protein P0-like	RPLP0;RPLP0P6	>sp|P05388|RLA0_HUMAN 60S acidic ribosomal protein P0 OS=Homo sapiens GN=RPLP0 PE=1 SV=1;>tr|Q3B7A4|Q3B7A4_HUMAN RPLP0 protein OS=Homo sapiens GN=RPLP0 PE=2 SV=1;>tr|F8VWS0|F8VWS0_HUMAN Ribosomal protein, large, P0 OS=Homo sapiens GN=RPLP0 PE=3 SV=1;>tr|F8	14	14	51.7	34.273	4.53e-174	0.66502	1.1193
Q9UNS2	COP9 signalosome complex subunit 3	COPS3	>sp|Q9UNS2|CSN3_HUMAN COP9 signalosome complex subunit 3 OS=Homo sapiens GN=COPS3 PE=1 SV=3;>tr|B4DY81|B4DY81_HUMAN Uncharacterized protein OS=Homo sapiens GN=COPS3 PE=2 SV=1	3	3	9	47.873	6.67e-17	0.66492	1.8151
P62314	Small nuclear ribonucleoprotein Sm D1	SNRPD1	>sp|P62314|SMD1_HUMAN Small nuclear ribonucleoprotein Sm D1 OS=Homo sapiens GN=SNRPD1 PE=1 SV=1	5	5	54.6	13.281	1.62e-64	0.66487	1.2026
Q9Y2T3	Guanine deaminase	GDA	>sp|Q9Y2T3|GUAD_HUMAN Guanine deaminase OS=Homo sapiens GN=GDA PE=1 SV=1;>sp|Q9Y2T3-3|GUAD_HUMAN Isoform 3 of Guanine deaminase OS=Homo sapiens GN=GDA;>sp|Q9Y2T3-2|GUAD_HUMAN Isoform 2 of Guanine deaminase OS=Homo sapiens GN=GDA;>tr|Q5SZC6|Q5SZC6_HUMAN Gua	12	12	25.6	51.002	1.12e-62	0.66457	1.0015
Q9NR09	Baculoviral IAP repeat-containing protein 6	BIRC6	>sp|Q9NR09|BIRC6_HUMAN Baculoviral IAP repeat-containing protein 6 OS=Homo sapiens GN=BIRC6 PE=1 SV=2	9	9	2.4	530.25	3.77e-33	0.66421	1.1072
P25787	Proteasome subunit alpha type-2	PSMA2	>sp|P25787|PSA2_HUMAN Proteasome subunit alpha type-2 OS=Homo sapiens GN=PSMA2 PE=1 SV=2	9	9	38.9	25.898	3e-50	0.66414	2.2046
Q9Y262	Eukaryotic translation initiation factor 3 subunit L	EIF3L;EIF3EIP	>sp|Q9Y262|EIF3L_HUMAN Eukaryotic translation initiation factor 3 subunit L OS=Homo sapiens GN=EIF3L PE=1 SV=1;>tr|B0QY89|B0QY89_HUMAN Eukaryotic translation initiation factor 3, subunit E interacting protein OS=Homo sapiens GN=EIF3EIP PE=4 SV=1;>tr|G8JLH4	20	20	36	66.726	1.19e-165	0.664	1.2823
Q16527	Cysteine and glycine-rich protein 2	CSRP2	>sp|Q16527|CSRP2_HUMAN Cysteine and glycine-rich protein 2 OS=Homo sapiens GN=CSRP2 PE=1 SV=3;>tr|F8VW96|F8VW96_HUMAN Cysteine and glycine-rich protein 2 OS=Homo sapiens GN=CSRP2 PE=4 SV=1;>tr|F8VQR7|F8VQR7_HUMAN Cysteine and glycine-rich protein 2 OS=Homo	4	4	22.3	20.954	5.35e-12	0.66347	0.87612
P18077	60S ribosomal protein L35a	RPL35A	>sp|P18077|RL35A_HUMAN 60S ribosomal protein L35a OS=Homo sapiens GN=RPL35A PE=1 SV=2;>tr|C9K025|C9K025_HUMAN Ribosomal protein L35a (Fragment) OS=Homo sapiens GN=RPL35A PE=4 SV=1;>tr|F8WBS5|F8WBS5_HUMAN Ribosomal protein L35a OS=Homo sapiens GN=RPL35A PE=	10	10	55.5	12.538	4.46e-34	0.66341	1.1284
Q8IV50	LysM and putative peptidoglycan-binding domain-containing protein 2	LYSMD2	>sp|Q8IV50|LYSM2_HUMAN LysM and putative peptidoglycan-binding domain-containing protein 2 OS=Homo sapiens GN=LYSMD2 PE=1 SV=1	4	4	18.6	23.463	2.6e-11	0.6633	0.67383
P35241	Radixin	RDX	>sp|P35241|RADI_HUMAN Radixin OS=Homo sapiens GN=RDX PE=1 SV=1;>tr|A7YIJ8|A7YIJ8_HUMAN Radixin OS=Homo sapiens GN=RDX PE=2 SV=1;>tr|F5H1A7|F5H1A7_HUMAN Radixin OS=Homo sapiens GN=RDX PE=4 SV=1	13	1	18	68.563	8.37e-49	0.6631	1.6179
Q99714	3-hydroxyacyl-CoA dehydrogenase type-2	HSD17B10	>sp|Q99714-2|HCD2_HUMAN Isoform 2 of 3-hydroxyacyl-CoA dehydrogenase type-2 OS=Homo sapiens GN=HSD17B10;>sp|Q99714|HCD2_HUMAN 3-hydroxyacyl-CoA dehydrogenase type-2 OS=Homo sapiens GN=HSD17B10 PE=1 SV=3;>tr|Q5H928|Q5H928_HUMAN Hydroxysteroid (17-beta) dehy	6	6	38.9	25.984	5.75e-54	0.66309	1.7529
Q00577	Transcriptional activator protein Pur-alpha	PURA	>sp|Q00577|PURA_HUMAN Transcriptional activator protein Pur-alpha OS=Homo sapiens GN=PURA PE=1 SV=2	6	6	26.1	34.91	1.14e-31	0.66255	0.97224
P07814	Bifunctional glutamate/proline--tRNA ligase;Glutamate--tRNA ligase;Proline--tRNA ligase	EPRS	>sp|P07814|SYEP_HUMAN Bifunctional glutamate/proline--tRNA ligase OS=Homo sapiens GN=EPRS PE=1 SV=5;>tr|F5H7I7|F5H7I7_HUMAN Glutamyl-prolyl-tRNA synthetase OS=Homo sapiens GN=EPRS PE=3 SV=1;>tr|E7EMN0|E7EMN0_HUMAN Glutamyl-prolyl-tRNA synthetase OS=Homo sa	64	63	46.7	170.59	0	0.66195	1.1899
Q13596	Sorting nexin-1	SNX1	>sp|Q13596-2|SNX1_HUMAN Isoform 1A of Sorting nexin-1 OS=Homo sapiens GN=SNX1;>tr|A6NKH4|A6NKH4_HUMAN Sorting nexin 1, isoform CRA_d OS=Homo sapiens GN=SNX1 PE=4 SV=2;>sp|Q13596|SNX1_HUMAN Sorting nexin-1 OS=Homo sapiens GN=SNX1 PE=1 SV=3;>tr|H0YK42|H0YK42	6	4	16	51.812	1.25e-33	0.66092	1.5824
F5H3I4	Alpha-centractin	ACTR1A	>tr|F5H3I4|F5H3I4_HUMAN ARP1 actin-related protein 1 homolog A, centractin alpha (yeast) OS=Homo sapiens GN=ACTR1A PE=3 SV=1;>tr|B4DXP9|B4DXP9_HUMAN ARP1 actin-related protein 1 homolog A, centractin alpha (yeast) OS=Homo sapiens GN=ACTR1A PE=2 SV=1;>sp|P6	4	4	20.9	34.557	9.37e-40	0.66074	1.7068
Q9NZI8	Insulin-like growth factor 2 mRNA-binding protein 1	IGF2BP1	>sp|Q9NZI8|IF2B1_HUMAN Insulin-like growth factor 2 mRNA-binding protein 1 OS=Homo sapiens GN=IGF2BP1 PE=1 SV=2;>tr|C9JT33|C9JT33_HUMAN Insulin-like growth factor 2 mRNA-binding protein 1 OS=Homo sapiens GN=IGF2BP1 PE=4 SV=1	16	13	30.7	63.48	6.23e-108	0.66013	1.0689
P46783	40S ribosomal protein S10	RPS10	>sp|P46783|RS10_HUMAN 40S ribosomal protein S10 OS=Homo sapiens GN=RPS10 PE=1 SV=1;>tr|F6U211|F6U211_HUMAN Ribosomal protein S10 OS=Homo sapiens GN=RPS10 PE=4 SV=1	13	12	60	18.898	1.97e-36	0.65926	1.2056
P29692	Elongation factor 1-delta	EEF1D	>sp|P29692|EF1D_HUMAN Elongation factor 1-delta OS=Homo sapiens GN=EEF1D PE=1 SV=5;>sp|P29692-2|EF1D_HUMAN Isoform 2 of Elongation factor 1-delta OS=Homo sapiens GN=EEF1D;>tr|E9PRY8|E9PRY8_HUMAN Eukaryotic translation elongation factor 1 delta (guanine nuc	16	2	59.8	31.121	1.37e-115	0.65899	1.6701
Q9P2J5	Leucine--tRNA ligase, cytoplasmic	LARS	>sp|Q9P2J5|SYLC_HUMAN Leucine--tRNA ligase, cytoplasmic OS=Homo sapiens GN=LARS PE=1 SV=2;>tr|B4DJ10|B4DJ10_HUMAN Uncharacterized protein OS=Homo sapiens GN=LARS PE=2 SV=1;>tr|F5H698|F5H698_HUMAN Leucyl-tRNA synthetase OS=Homo sapiens GN=LARS PE=3 SV=1;>tr	44	44	39.9	134.46	1e-259	0.6584	1.2075
P84098	60S ribosomal protein L19	RPL19	>sp|P84098|RL19_HUMAN 60S ribosomal protein L19 OS=Homo sapiens GN=RPL19 PE=1 SV=1	6	6	29.6	23.466	6.83e-30	0.65789	1.0637
E7EWF1	60S ribosomal protein L4	RPL4	>tr|E7EWF1|E7EWF1_HUMAN Ribosomal protein L4 OS=Homo sapiens GN=RPL4 PE=4 SV=1;>sp|P36578|RL4_HUMAN 60S ribosomal protein L4 OS=Homo sapiens GN=RPL4 PE=1 SV=5;>tr|B4DMJ2|B4DMJ2_HUMAN Uncharacterized protein OS=Homo sapiens GN=RPL4 PE=2 SV=1	12	12	34	45.498	8.67e-65	0.65732	1.1072
Q13045	Protein flightless-1 homolog	FLII	>sp|Q13045|FLII_HUMAN Protein flightless-1 homolog OS=Homo sapiens GN=FLII PE=1 SV=2;>tr|E7EPM0|E7EPM0_HUMAN Flightless I homolog (Drosophila) OS=Homo sapiens GN=FLII PE=4 SV=1;>tr|F5H407|F5H407_HUMAN Flightless I homolog (Drosophila) OS=Homo sapiens GN=FL	10	10	9.1	144.75	9.39e-37	0.65728	1.5585
Q8WX93	Palladin	PALLD	>sp|Q8WX93-3|PALLD_HUMAN Isoform 3 of Palladin OS=Homo sapiens GN=PALLD;>sp|Q8WX93|PALLD_HUMAN Palladin OS=Homo sapiens GN=PALLD PE=1 SV=3;>tr|B3KTG2|B3KTG2_HUMAN Uncharacterized protein OS=Homo sapiens GN=PALLD PE=2 SV=1;>sp|Q8WX93-5|PALLD_HUMAN Isoform 5	12	11	13.7	108.63	3.89e-39	0.65724	0.96818
B4DVQ5	Eukaryotic translation initiation factor 3 subunit C	EIF3C;EIF3CL	>tr|B4DVQ5|B4DVQ5_HUMAN Eukaryotic translation initiation factor 3, subunit C OS=Homo sapiens GN=EIF3C PE=2 SV=1;>sp|Q99613|EIF3C_HUMAN Eukaryotic translation initiation factor 3 subunit C OS=Homo sapiens GN=EIF3C PE=1 SV=1;>tr|B4DVU3|B4DVU3_HUMAN Eukaryot	20	20	25.5	103.64	3.58e-123	0.65654	1.194
P85037	Forkhead box protein K1	FOXK1	>sp|P85037|FOXK1_HUMAN Forkhead box protein K1 OS=Homo sapiens GN=FOXK1 PE=1 SV=1;>tr|F5H8G8|F5H8G8_HUMAN Forkhead box K1 OS=Homo sapiens GN=FOXK1 PE=4 SV=1	3	3	3.8	75.456	2.25e-07	0.65636	1.4494
E7ESW4	Opioid growth factor receptor	OGFR	>tr|E7ESW4|E7ESW4_HUMAN Opioid growth factor receptor OS=Homo sapiens GN=OGFR PE=4 SV=1;>sp|Q9NZT2-2|OGFR_HUMAN Isoform 2 of Opioid growth factor receptor OS=Homo sapiens GN=OGFR;>sp|Q9NZT2|OGFR_HUMAN Opioid growth factor receptor OS=Homo sapiens GN=OGFR P	5	5	12.1	54.04	1.94e-20	0.65562	0.99705
C9JU56	60S ribosomal protein L31	RPL31	>tr|C9JU56|C9JU56_HUMAN Ribosomal protein L31 (Fragment) OS=Homo sapiens GN=RPL31 PE=4 SV=1;>tr|B7Z4E3|B7Z4E3_HUMAN Uncharacterized protein OS=Homo sapiens GN=RPL31 PE=2 SV=1;>tr|Q6IRZ0|Q6IRZ0_HUMAN RPL31 protein OS=Homo sapiens GN=RPL31 PE=2 SV=1;>sp|P628	7	7	48.7	13.336	6.92e-34	0.6543	0.99372
Q96GA3	Protein LTV1 homolog	LTV1	>sp|Q96GA3|LTV1_HUMAN Protein LTV1 homolog OS=Homo sapiens GN=LTV1 PE=1 SV=1	2	2	2.9	54.854	0.0056759	0.65357	NaN
F8VYL7	Poly(rC)-binding protein 2	PCBP2	>tr|F8VYL7|F8VYL7_HUMAN Poly(rC)-binding protein 2 OS=Homo sapiens GN=PCBP2 PE=4 SV=1;>tr|A8K7X6|A8K7X6_HUMAN Poly(RC) binding protein 2, isoform CRA_b OS=Homo sapiens GN=PCBP2 PE=2 SV=1;>sp|Q15366|PCBP2_HUMAN Poly(rC)-binding protein 2 OS=Homo sapiens GN=	11	7	35.7	38.15	1.23e-102	0.65302	1.3184
Q9BRX2	Protein pelota homolog	PELO	>sp|Q9BRX2|PELO_HUMAN Protein pelota homolog OS=Homo sapiens GN=PELO PE=1 SV=2	5	5	16.9	43.359	5.41e-15	0.65281	0.96016
Q92974	Rho guanine nucleotide exchange factor 2	ARHGEF2	>sp|Q92974-3|ARHG2_HUMAN Isoform 3 of Rho guanine nucleotide exchange factor 2 OS=Homo sapiens GN=ARHGEF2;>sp|Q92974-2|ARHG2_HUMAN Isoform 2 of Rho guanine nucleotide exchange factor 2 OS=Homo sapiens GN=ARHGEF2;>sp|Q92974|ARHG2_HUMAN Rho guanine nucleotid	8	8	10.9	108.24	8.05e-23	0.65271	1.0002
P60891	Ribose-phosphate pyrophosphokinase 1;Ribose-phosphate pyrophosphokinase 3	PRPS1;PRPS1L1	>sp|P60891|PRPS1_HUMAN Ribose-phosphate pyrophosphokinase 1 OS=Homo sapiens GN=PRPS1 PE=1 SV=2;>sp|P21108|PRPS3_HUMAN Ribose-phosphate pyrophosphokinase 3 OS=Homo sapiens GN=PRPS1L1 PE=1 SV=2	8	1	26.4	34.834	1.79e-45	0.65131	1.4042
Q15717	ELAV-like protein 1;ELAV-like protein 2;ELAV-like protein 4	ELAVL1;ELAVL2;ELAVL4	>sp|Q15717|ELAV1_HUMAN ELAV-like protein 1 OS=Homo sapiens GN=ELAVL1 PE=1 SV=2;>tr|B1AM48|B1AM48_HUMAN ELAV (Embryonic lethal, abnormal vision, Drosophila)-like 2 (Hu antigen B) (Fragment) OS=Homo sapiens GN=ELAVL2 PE=4 SV=1;>sp|Q12926-2|ELAV2_HUMAN Isofor	2	2	5.5	36.091	2.55e-05	0.65067	NaN
P41743	Protein kinase C iota type	PRKCI	>sp|P41743|KPCI_HUMAN Protein kinase C iota type OS=Homo sapiens GN=PRKCI PE=1 SV=2	2	2	4.5	68.262	0.00024418	0.65052	0.79648
A0MZ66	Shootin-1	KIAA1598	>sp|A0MZ66|SHOT1_HUMAN Shootin-1 OS=Homo sapiens GN=KIAA1598 PE=1 SV=4;>sp|A0MZ66-3|SHOT1_HUMAN Isoform 3 of Shootin-1 OS=Homo sapiens GN=KIAA1598;>sp|A0MZ66-4|SHOT1_HUMAN Isoform 4 of Shootin-1 OS=Homo sapiens GN=KIAA1598;>sp|A0MZ66-5|SHOT1_HUMAN Isoform	10	10	21.1	71.639	4.57e-38	0.6498	2.0985
P46782	40S ribosomal protein S5;40S ribosomal protein S5, N-terminally processed	RPS5	>sp|P46782|RS5_HUMAN 40S ribosomal protein S5 OS=Homo sapiens GN=RPS5 PE=1 SV=4	12	12	48.5	22.876	1.14e-66	0.64954	1.3169
F8W181	60S ribosomal protein L6	RPL6	>tr|F8W181|F8W181_HUMAN 60S ribosomal protein L6 (Fragment) OS=Homo sapiens GN=RPL6 PE=3 SV=1;>sp|Q02878|RL6_HUMAN 60S ribosomal protein L6 OS=Homo sapiens GN=RPL6 PE=1 SV=3	8	8	37.6	25.892	2.07e-79	0.64952	0.99569
P35520	Cystathionine beta-synthase	CBS	>sp|P35520|CBS_HUMAN Cystathionine beta-synthase OS=Homo sapiens GN=CBS PE=1 SV=2;>sp|P35520-2|CBS_HUMAN Isoform 2 of Cystathionine beta-synthase OS=Homo sapiens GN=CBS;>tr|B7Z2D6|B7Z2D6_HUMAN Uncharacterized protein OS=Homo sapiens GN=CBS PE=2 SV=1;>tr|F5	17	17	36.5	60.586	2.59e-119	0.6495	0.87606
Q96H79	Zinc finger CCCH-type antiviral protein 1-like	ZC3HAV1L	>sp|Q96H79|ZCCHL_HUMAN Zinc finger CCCH-type antiviral protein 1-like OS=Homo sapiens GN=ZC3HAV1L PE=1 SV=2	6	6	28	32.962	2.2e-28	0.64946	0.74492
P39656	Dolichyl-diphosphooligosaccharide--protein glycosyltransferase 48 kDa subunit	DDOST	>sp|P39656|OST48_HUMAN Dolichyl-diphosphooligosaccharide--protein glycosyltransferase 48 kDa subunit OS=Homo sapiens GN=DDOST PE=1 SV=4;>tr|E7EWT1|E7EWT1_HUMAN Dolichyl-diphosphooligosaccharide--protein glycosyltransferase OS=Homo sapiens GN=DDOST PE=4 SV=	7	7	15.6	50.8	6.22e-19	0.64934	2.1424
Q6P2E9	Enhancer of mRNA-decapping protein 4	EDC4	>sp|Q6P2E9|EDC4_HUMAN Enhancer of mRNA-decapping protein 4 OS=Homo sapiens GN=EDC4 PE=1 SV=1;>tr|B7Z7V8|B7Z7V8_HUMAN Enhancer of mRNA decapping 4 OS=Homo sapiens GN=EDC4 PE=2 SV=1;>sp|Q6P2E9-2|EDC4_HUMAN Isoform 2 of Enhancer of mRNA-decapping protein 4 OS	3	3	1.8	151.66	6.86e-06	0.64858	1.3628
P42224	Signal transducer and activator of transcription 1-alpha/beta	STAT1	>sp|P42224-2|STAT1_HUMAN Isoform Beta of Signal transducer and activator of transcription 1-alpha/beta OS=Homo sapiens GN=STAT1;>sp|P42224|STAT1_HUMAN Signal transducer and activator of transcription 1-alpha/beta OS=Homo sapiens GN=STAT1 PE=1 SV=2	3	3	4.8	83.042	1.21e-06	0.64845	1.1544
Q9H7D0	Dedicator of cytokinesis protein 5	DOCK5	>sp|Q9H7D0|DOCK5_HUMAN Dedicator of cytokinesis protein 5 OS=Homo sapiens GN=DOCK5 PE=1 SV=3;>tr|H0Y7N4|H0Y7N4_HUMAN Dedicator of cytokinesis 5 (Fragment) OS=Homo sapiens GN=DOCK5 PE=4 SV=1	4	4	2	215.31	5.16e-07	0.64834	1.3252
P62917	60S ribosomal protein L8	RPL8	>sp|P62917|RL8_HUMAN 60S ribosomal protein L8 OS=Homo sapiens GN=RPL8 PE=1 SV=2;>tr|E9PIZ3|E9PIZ3_HUMAN Ribosomal protein L8 OS=Homo sapiens GN=RPL8 PE=4 SV=1;>tr|E9PKZ0|E9PKZ0_HUMAN Ribosomal protein L8 OS=Homo sapiens GN=RPL8 PE=4 SV=1;>tr|G3V1A1|G3V1A1_	12	12	29.2	28.024	5.14e-42	0.64818	1.085
Q14244	Ensconsin	MAP7	>sp|Q14244|MAP7_HUMAN Ensconsin OS=Homo sapiens GN=MAP7 PE=1 SV=1;>tr|F5H1E2|F5H1E2_HUMAN Microtubule-associated protein 7 OS=Homo sapiens GN=MAP7 PE=4 SV=1;>tr|E9PCP3|E9PCP3_HUMAN Microtubule-associated protein 7 OS=Homo sapiens GN=MAP7 PE=4 SV=1;>sp|Q142	13	13	17.8	84.051	2.56e-41	0.64815	0.88366
E9PLL6	60S ribosomal protein L27a	RPL27A	>tr|E9PLL6|E9PLL6_HUMAN Ribosomal protein L27a OS=Homo sapiens GN=RPL27A PE=3 SV=1;>sp|P46776|RL27A_HUMAN 60S ribosomal protein L27a OS=Homo sapiens GN=RPL27A PE=1 SV=2;>tr|E9PJD9|E9PJD9_HUMAN Ribosomal protein L27a OS=Homo sapiens GN=RPL27A PE=3 SV=1	4	4	38	12.201	2.99e-14	0.64757	0.90134
B4DS13	Eukaryotic translation initiation factor 4B	EIF4B	>tr|B4DS13|B4DS13_HUMAN Uncharacterized protein OS=Homo sapiens GN=EIF4B PE=2 SV=1;>tr|E7EPC9|E7EPC9_HUMAN Eukaryotic translation initiation factor 4B OS=Homo sapiens GN=EIF4B PE=4 SV=1;>sp|P23588|IF4B_HUMAN Eukaryotic translation initiation factor 4B OS=H	5	5	8.4	64.805	1.5e-15	0.64675	1.834
Q5HYE4	Cysteine--tRNA ligase, cytoplasmic	CARS	>tr|Q5HYE4|Q5HYE4_HUMAN Cysteinyl-tRNA synthetase, isoform CRA_e OS=Homo sapiens GN=DKFZp686F1612 PE=2 SV=1;>sp|P49589-2|SYCC_HUMAN Isoform 2 of Cysteine--tRNA ligase, cytoplasmic OS=Homo sapiens GN=CARS;>tr|A8MVQ3|A8MVQ3_HUMAN Cysteinyl-tRNA synthetase, i	15	15	20.8	94.637	9.2e-68	0.64639	0.96834
C9J8B8	Histone deacetylase 10	HDAC10	>tr|C9J8B8|C9J8B8_HUMAN Histone deacetylase 10 OS=Homo sapiens GN=HDAC10 PE=4 SV=1;>sp|Q969S8-2|HDA10_HUMAN Isoform 2 of Histone deacetylase 10 OS=Homo sapiens GN=HDAC10;>sp|Q969S8|HDA10_HUMAN Histone deacetylase 10 OS=Homo sapiens GN=HDAC10 PE=1 SV=1;>sp|	11	11	29.4	66.217	2.93e-167	0.64635	0.90155
P36957	Dihydrolipoyllysine-residue succinyltransferase component of 2-oxoglutarate dehydrogenase complex, mitochondrial	DLST	>sp|P36957|ODO2_HUMAN Dihydrolipoyllysine-residue succinyltransferase component of 2-oxoglutarate dehydrogenase complex, mitochondrial OS=Homo sapiens GN=DLST PE=1 SV=4;>tr|B7Z5W8|B7Z5W8_HUMAN Dihydrolipoamide S-succinyltransferase (E2 component of 2-oxo-g	10	10	27.2	48.755	3.1e-100	0.64599	1.6368
Q9NWB6	Arginine and glutamate-rich protein 1	ARGLU1	>sp|Q9NWB6|ARGL1_HUMAN Arginine and glutamate-rich protein 1 OS=Homo sapiens GN=ARGLU1 PE=1 SV=1;>tr|E7EUG0|E7EUG0_HUMAN Arginine and glutamate-rich 1 OS=Homo sapiens GN=ARGLU1 PE=4 SV=1;>sp|Q9NWB6-2|ARGL1_HUMAN Isoform 2 of Arginine and glutamate-rich pro	4	4	11.4	33.216	2.11e-08	0.64586	0.93247
P14868	Aspartate--tRNA ligase, cytoplasmic	DARS;DKFZp781B11202	>sp|P14868|SYDC_HUMAN Aspartate--tRNA ligase, cytoplasmic OS=Homo sapiens GN=DARS PE=1 SV=2;>tr|Q68CR9|Q68CR9_HUMAN Aspartyl-tRNA synthetase OS=Homo sapiens GN=DKFZp781B11202 PE=2 SV=1	28	28	63.1	57.136	8.85e-158	0.64557	1.2413
P61313	60S ribosomal protein L15;Ribosomal protein L15	RPL15	>sp|P61313|RL15_HUMAN 60S ribosomal protein L15 OS=Homo sapiens GN=RPL15 PE=1 SV=2;>tr|E7EQV9|E7EQV9_HUMAN Ribosomal protein L15 (Fragment) OS=Homo sapiens GN=RPL15 PE=3 SV=1;>tr|E7ENU7|E7ENU7_HUMAN Ribosomal protein L15 (Fragment) OS=Homo sapiens GN=RPL15	12	12	51.5	24.146	2.19e-29	0.64537	1.0671
Q9NR30	Nucleolar RNA helicase 2	DDX21	>sp|Q9NR30|DDX21_HUMAN Nucleolar RNA helicase 2 OS=Homo sapiens GN=DDX21 PE=1 SV=5;>sp|Q9NR30-2|DDX21_HUMAN Isoform 2 of Nucleolar RNA helicase 2 OS=Homo sapiens GN=DDX21	10	10	15.1	87.343	3.34e-36	0.64502	1.8752
H0Y2Y8	Zyxin	ZYX	>tr|H0Y2Y8|H0Y2Y8_HUMAN Zyxin (Fragment) OS=Homo sapiens GN=ZYX PE=4 SV=1;>sp|Q15942|ZYX_HUMAN Zyxin OS=Homo sapiens GN=ZYX PE=1 SV=1;>tr|B4DQX7|B4DQX7_HUMAN Zyxin OS=Homo sapiens GN=ZYX PE=2 SV=1;>tr|B4DQR8|B4DQR8_HUMAN Zyxin OS=Homo sapiens GN=ZYX PE=2 S	8	8	21.3	57.643	1.46e-36	0.64493	2.0712
P35580	Myosin-10	MYH10	>sp|P35580|MYH10_HUMAN Myosin-10 OS=Homo sapiens GN=MYH10 PE=1 SV=3;>sp|P35580-2|MYH10_HUMAN Isoform 2 of Myosin-10 OS=Homo sapiens GN=MYH10;>tr|F8W6L6|F8W6L6_HUMAN Myosin, heavy chain 10, non-muscle OS=Homo sapiens GN=MYH10 PE=4 SV=1;>sp|P35580-3|MYH10_HU	34	20	21.9	229	4.41e-291	0.64399	2.1707
O75153	Protein KIAA0664	KIAA0664	>sp|O75153|K0664_HUMAN Protein KIAA0664 OS=Homo sapiens GN=KIAA0664 PE=1 SV=2;>tr|C9J6D7|C9J6D7_HUMAN KIAA0664 OS=Homo sapiens GN=KIAA0664 PE=4 SV=1	6	6	4.2	146.67	2.09e-11	0.64365	2.428
E7EX73		EIF4G1	>tr|E7EX73|E7EX73_HUMAN Eukaryotic translation initiation factor 4 gamma, 1 OS=Homo sapiens GN=EIF4G1 PE=4 SV=1;>tr|E9PGM1|E9PGM1_HUMAN Eukaryotic translation initiation factor 4 gamma, 1 OS=Homo sapiens GN=EIF4G1 PE=4 SV=1;>tr|E7EUU4|E7EUU4_HUMAN Eukaryot	34	1	26.7	158.64	3.44e-202	0.64324	1.4398
P19338	Nucleolin	NCL	>sp|P19338|NUCL_HUMAN Nucleolin OS=Homo sapiens GN=NCL PE=1 SV=3;>tr|Q9BQ02|Q9BQ02_HUMAN NCL protein OS=Homo sapiens GN=NCL PE=2 SV=1;>tr|E7EX81|E7EX81_HUMAN Nucleolin OS=Homo sapiens GN=NCL PE=4 SV=1	39	39	41.4	76.613	0	0.64316	1.1136
P61353	60S ribosomal protein L27	RPL27	>sp|P61353|RL27_HUMAN 60S ribosomal protein L27 OS=Homo sapiens GN=RPL27 PE=1 SV=2	7	7	49.3	15.798	3.57e-42	0.6429	1.1236
P35268	60S ribosomal protein L22	RPL22	>sp|P35268|RL22_HUMAN 60S ribosomal protein L22 OS=Homo sapiens GN=RPL22 PE=1 SV=2	2	2	18.8	14.787	1.6e-13	0.64236	1.1487
P05386	60S acidic ribosomal protein P1	RPLP1	>sp|P05386|RLA1_HUMAN 60S acidic ribosomal protein P1 OS=Homo sapiens GN=RPLP1 PE=1 SV=1	2	2	51.8	11.514	3.79e-61	0.64222	1.1141
E9PDV0	Cystathionine gamma-lyase	CTH	>tr|E9PDV0|E9PDV0_HUMAN Cystathionase (cystathionine gamma-lyase) OS=Homo sapiens GN=CTH PE=3 SV=1;>sp|P32929|CGL_HUMAN Cystathionine gamma-lyase OS=Homo sapiens GN=CTH PE=1 SV=3;>sp|P32929-2|CGL_HUMAN Isoform 2 of Cystathionine gamma-lyase OS=Homo sapiens	7	7	18.5	41.26	1.97e-18	0.64205	1.0747
Q92522	Histone H1x	H1FX	>sp|Q92522|H1X_HUMAN Histone H1x OS=Homo sapiens GN=H1FX PE=1 SV=1	2	2	10.3	22.487	6.71e-07	0.64189	NaN
P06748	Nucleophosmin	NPM1	>sp|P06748|NPM_HUMAN Nucleophosmin OS=Homo sapiens GN=NPM1 PE=1 SV=2;>tr|Q9BYG9|Q9BYG9_HUMAN Nucleophosmin (Nucleolar phosphoprotein B23, numatrin) OS=Homo sapiens GN=NPM1 PE=2 SV=1;>sp|P06748-2|NPM_HUMAN Isoform 2 of Nucleophosmin OS=Homo sapiens GN=NPM1	13	13	44.2	32.575	2.48e-291	0.64179	1.7139
Q9Y4B5	Protein SOGA2	SOGA2	>sp|Q9Y4B5|CC165_HUMAN Coiled-coil domain-containing protein 165 OS=Homo sapiens GN=CCDC165 PE=1 SV=4;>sp|Q9Y4B5-2|CC165_HUMAN Isoform 2 of Coiled-coil domain-containing protein 165 OS=Homo sapiens GN=CCDC165;>sp|Q9Y4B5-3|CC165_HUMAN Isoform 3 of Coiled-co	21	6	12.2	208.75	1.68e-51	0.64179	0.72669
Q14152	Eukaryotic translation initiation factor 3 subunit A	EIF3A	>sp|Q14152|EIF3A_HUMAN Eukaryotic translation initiation factor 3 subunit A OS=Homo sapiens GN=EIF3A PE=1 SV=1;>tr|F5H335|F5H335_HUMAN Eukaryotic translation initiation factor 3, subunit A OS=Homo sapiens GN=EIF3A PE=4 SV=1	39	39	32.6	166.57	4.01e-148	0.64164	1.144
E7ESI2	Cyclin-dependent kinase 2;Cyclin-dependent kinase 3	CDK2;CDK3	>tr|E7ESI2|E7ESI2_HUMAN Cyclin-dependent kinase 2 OS=Homo sapiens GN=CDK2 PE=3 SV=1;>sp|P24941-2|CDK2_HUMAN Isoform 2 of Cyclin-dependent kinase 2 OS=Homo sapiens GN=CDK2;>sp|P24941|CDK2_HUMAN Cyclin-dependent kinase 2 OS=Homo sapiens GN=CDK2 PE=1 SV=2;>tr	4	3	21.4	27.164	3.36e-12	0.64153	1.2698
Q9Y295	Developmentally-regulated GTP-binding protein 1	DRG1	>sp|Q9Y295|DRG1_HUMAN Developmentally-regulated GTP-binding protein 1 OS=Homo sapiens GN=DRG1 PE=1 SV=1	3	3	9.5	40.542	8.17e-09	0.6407	1.1109
P50914	60S ribosomal protein L14	RPL14	>sp|P50914|RL14_HUMAN 60S ribosomal protein L14 OS=Homo sapiens GN=RPL14 PE=1 SV=4;>tr|E7EPB3|E7EPB3_HUMAN Ribosomal protein L14 OS=Homo sapiens GN=RPL14 PE=4 SV=1;>tr|B7Z6S8|B7Z6S8_HUMAN Uncharacterized protein OS=Homo sapiens GN=RPL14 PE=2 SV=1	8	8	34.4	23.432	5.52e-52	0.6407	1.1092
Q12904	Aminoacyl tRNA synthase complex-interacting multifunctional protein 1;Endothelial monocyte-activating polypeptide 2	AIMP1	>sp|Q12904|AIMP1_HUMAN Aminoacyl tRNA synthase complex-interacting multifunctional protein 1 OS=Homo sapiens GN=AIMP1 PE=1 SV=2;>sp|Q12904-2|AIMP1_HUMAN Isoform 2 of Aminoacyl tRNA synthase complex-interacting multifunctional protein 1 OS=Homo sapiens GN=A	12	12	63.8	34.352	4.23e-106	0.63997	1.28
P41252	Isoleucine--tRNA ligase, cytoplasmic	IARS	>sp|P41252|SYIC_HUMAN Isoleucine--tRNA ligase, cytoplasmic OS=Homo sapiens GN=IARS PE=1 SV=2;>tr|F5H1M4|F5H1M4_HUMAN Uncharacterized protein OS=Homo sapiens GN=IARS PE=3 SV=1	51	51	45.2	144.5	0	0.63995	1.1997
P26641	Elongation factor 1-gamma	EEF1G	>sp|P26641|EF1G_HUMAN Elongation factor 1-gamma OS=Homo sapiens GN=EEF1G PE=1 SV=3;>tr|B4DTG2|B4DTG2_HUMAN Eukaryotic translation elongation factor 1 gamma OS=Homo sapiens GN=EEF1G PE=2 SV=1;>tr|B4DUP0|B4DUP0_HUMAN Uncharacterized protein OS=Homo sapiens G	23	23	51.3	50.118	3.63e-290	0.63952	1.6309
O75475	PC4 and SFRS1-interacting protein	PSIP1	>sp|O75475|PSIP1_HUMAN PC4 and SFRS1-interacting protein OS=Homo sapiens GN=PSIP1 PE=1 SV=1;>sp|O75475-2|PSIP1_HUMAN Isoform 2 of PC4 and SFRS1-interacting protein OS=Homo sapiens GN=PSIP1	2	2	2.8	60.103	0.0009541	0.63682	NaN
Q9NZB2	Constitutive coactivator of PPAR-gamma-like protein 1	FAM120A	>sp|Q9NZB2|F120A_HUMAN Constitutive coactivator of PPAR-gamma-like protein 1 OS=Homo sapiens GN=FAM120A PE=1 SV=2;>sp|Q9NZB2-6|F120A_HUMAN Isoform F of Constitutive coactivator of PPAR-gamma-like protein 1 OS=Homo sapiens GN=FAM120A;>sp|Q9NZB2-4|F120A_HUMA	10	10	12.3	121.89	3.46e-43	0.63645	84.084
B4DGX0	Translation initiation factor eIF-2B subunit alpha	EIF2B1	>tr|B4DGX0|B4DGX0_HUMAN Eukaryotic translation initiation factor 2B, subunit 1 alpha, 26kDa OS=Homo sapiens GN=EIF2B1 PE=2 SV=1;>sp|Q14232|EI2BA_HUMAN Translation initiation factor eIF-2B subunit alpha OS=Homo sapiens GN=EIF2B1 PE=1 SV=1;>tr|F5H0D0|F5H0D0_	3	3	15.3	24.617	6.96e-07	0.63607	1.9307
Q01081	Splicing factor U2AF 35 kDa subunit	U2AF1	>sp|Q01081|U2AF1_HUMAN Splicing factor U2AF 35 kDa subunit OS=Homo sapiens GN=U2AF1 PE=1 SV=3;>tr|Q701P4|Q701P4_HUMAN U2 small nuclear RNA auxiliary factor 1 OS=Homo sapiens GN=U2AF1 PE=2 SV=1	5	5	22.1	27.872	5.86e-84	0.63606	0.95834
Q5H9R7	Serine/threonine-protein phosphatase 6 regulatory subunit 3	PPP6R3	>sp|Q5H9R7-3|PP6R3_HUMAN Isoform 3 of Serine/threonine-protein phosphatase 6 regulatory subunit 3 OS=Homo sapiens GN=PPP6R3;>sp|Q5H9R7-4|PP6R3_HUMAN Isoform 4 of Serine/threonine-protein phosphatase 6 regulatory subunit 3 OS=Homo sapiens GN=PPP6R3;>tr|E9PK	5	5	7.2	88.908	1.42e-35	0.63561	0.90973
Q9NS86	LanC-like protein 2	LANCL2	>sp|Q9NS86|LANC2_HUMAN LanC-like protein 2 OS=Homo sapiens GN=LANCL2 PE=1 SV=1	7	7	19.3	50.854	2.29e-40	0.63507	0.79155
Q8TEW0	Partitioning defective 3 homolog	PARD3	>sp|Q8TEW0-3|PARD3_HUMAN Isoform 3 of Partitioning defective 3 homolog OS=Homo sapiens GN=PARD3;>tr|Q5VWV2|Q5VWV2_HUMAN Par-3 partitioning defective 3 homolog (C. elegans) OS=Homo sapiens GN=PARD3 PE=2 SV=1;>sp|Q8TEW0-6|PARD3_HUMAN Isoform 6 of Partitionin	6	6	6.2	141.07	9.06e-19	0.63463	0.6817
P05387	60S acidic ribosomal protein P2	RPLP2	>sp|P05387|RLA2_HUMAN 60S acidic ribosomal protein P2 OS=Homo sapiens GN=RPLP2 PE=1 SV=1	8	8	78.3	11.665	1.08e-162	0.63411	1.0474
P62857	40S ribosomal protein S28	RPS28	>sp|P62857|RS28_HUMAN 40S ribosomal protein S28 OS=Homo sapiens GN=RPS28 PE=1 SV=1	3	3	46.4	7.8409	5.48e-18	0.63378	1.2236
B4DN37	Protein DEK	DEK	>tr|B4DN37|B4DN37_HUMAN Uncharacterized protein OS=Homo sapiens GN=DEK PE=2 SV=1;>tr|B4DFG0|B4DFG0_HUMAN Uncharacterized protein OS=Homo sapiens GN=DEK PE=2 SV=1;>sp|P35659|DEK_HUMAN Protein DEK OS=Homo sapiens GN=DEK PE=1 SV=1;>tr|D6RDA2|D6RDA2_HUMAN DEK	3	3	10	38.704	3.49e-10	0.63351	1.6238
O60524	Nuclear export mediator factor NEMF	NEMF	>sp|O60524-4|NEMF_HUMAN Isoform 4 of Nuclear export mediator factor NEMF OS=Homo sapiens GN=NEMF;>sp|O60524-5|NEMF_HUMAN Isoform 5 of Nuclear export mediator factor NEMF OS=Homo sapiens GN=NEMF;>sp|O60524-3|NEMF_HUMAN Isoform 3 of Nuclear export mediator f	4	4	3.9	118.02	7.43e-11	0.63317	NaN
P61254	60S ribosomal protein L26	RPL26	>sp|P61254|RL26_HUMAN 60S ribosomal protein L26 OS=Homo sapiens GN=RPL26 PE=1 SV=1;>tr|A6NE05|A6NE05_HUMAN Uncharacterized protein OS=Homo sapiens GN=RPL26 PE=3 SV=1	10	3	46.2	17.258	1.01e-30	0.63301	1.0458
Q7Z417	Nuclear fragile X mental retardation-interacting protein 2	NUFIP2	>sp|Q7Z417|NUFP2_HUMAN Nuclear fragile X mental retardation-interacting protein 2 OS=Homo sapiens GN=NUFIP2 PE=1 SV=1	2	2	5	76.12	0.0003703	0.63251	0.67713
P83881	60S ribosomal protein L36a	RPL36A	>sp|P83881|RL36A_HUMAN 60S ribosomal protein L36a OS=Homo sapiens GN=RPL36A PE=1 SV=2;>tr|H0Y5B4|H0Y5B4_HUMAN Ribosomal protein L36a (Fragment) OS=Homo sapiens GN=RPL36A PE=3 SV=1	6	2	34	12.441	6.64e-18	0.6323	1.0355
P62753	40S ribosomal protein S6	RPS6	>sp|P62753|RS6_HUMAN 40S ribosomal protein S6 OS=Homo sapiens GN=RPS6 PE=1 SV=1;>tr|A2A3R5|A2A3R5_HUMAN 40S ribosomal protein S6 OS=Homo sapiens GN=RPS6 PE=3 SV=1	9	9	31.3	28.68	7.34e-63	0.63135	1.4073
P62913	60S ribosomal protein L11	RPL11	>sp|P62913|RL11_HUMAN 60S ribosomal protein L11 OS=Homo sapiens GN=RPL11 PE=1 SV=2;>sp|P62913-2|RL11_HUMAN Isoform 2 of 60S ribosomal protein L11 OS=Homo sapiens GN=RPL11;>tr|Q5VVC8|Q5VVC8_HUMAN Ribosomal protein L11 (Fragment) OS=Homo sapiens GN=RPL11 PE=	8	8	41	20.252	2.44e-30	0.63047	1.1293
B4E0H8	Integrin alpha-3;Integrin alpha-3 heavy chain;Integrin alpha-3 light chain	ITGA3	>tr|B4E0H8|B4E0H8_HUMAN Integrin, alpha 3 (antigen CD49C, alpha 3 subunit of VLA-3 receptor) OS=Homo sapiens GN=ITGA3 PE=2 SV=1;>sp|P26006|ITA3_HUMAN Integrin alpha-3 OS=Homo sapiens GN=ITGA3 PE=1 SV=5;>sp|P26006-1|ITA3_HUMAN Isoform 2 of Integrin alpha-3	3	3	3.5	115.17	1.79e-05	0.63042	2.1065
P30050	60S ribosomal protein L12	RPL12	>sp|P30050|RL12_HUMAN 60S ribosomal protein L12 OS=Homo sapiens GN=RPL12 PE=1 SV=1;>sp|P30050-2|RL12_HUMAN Isoform 2 of 60S ribosomal protein L12 OS=Homo sapiens GN=RPL12	10	10	69.1	17.818	1.39e-218	0.63013	1.0902
Q96BW5	Phosphotriesterase-related protein	PTER	>sp|Q96BW5-2|PTER_HUMAN Isoform 2 of Phosphotriesterase-related protein OS=Homo sapiens GN=PTER;>sp|Q96BW5|PTER_HUMAN Phosphotriesterase-related protein OS=Homo sapiens GN=PTER PE=1 SV=1	4	4	12.3	33.435	9.55e-13	0.6301	0.94005
P62750	60S ribosomal protein L23a	RPL23A	>sp|P62750|RL23A_HUMAN 60S ribosomal protein L23a OS=Homo sapiens GN=RPL23A PE=1 SV=1;>tr|A8MXA8|A8MXA8_HUMAN Ribosomal protein L23a OS=Homo sapiens GN=RPL23A PE=3 SV=1;>tr|A8MUS3|A8MUS3_HUMAN Ribosomal protein L23a OS=Homo sapiens GN=RPL23A PE=3 SV=1	11	11	42.3	17.695	7.6e-42	0.62948	1.1099
F8VWC5	60S ribosomal protein L18	RPL18	>tr|F8VWC5|F8VWC5_HUMAN 60S ribosomal protein L18 OS=Homo sapiens GN=RPL18 PE=3 SV=1;>tr|G3V203|G3V203_HUMAN 60S ribosomal protein L18 OS=Homo sapiens GN=RPL18 PE=3 SV=1;>tr|H0YHA7|H0YHA7_HUMAN 60S ribosomal protein L18 (Fragment) OS=Homo sapiens GN=RPL18	3	3	23.3	18.091	7.11e-27	0.62895	1.2823
O15372	Eukaryotic translation initiation factor 3 subunit H	EIF3H	>sp|O15372|EIF3H_HUMAN Eukaryotic translation initiation factor 3 subunit H OS=Homo sapiens GN=EIF3H PE=1 SV=1;>tr|E5RJT0|E5RJT0_HUMAN Eukaryotic translation initiation factor 3, subunit H (Fragment) OS=Homo sapiens GN=EIF3H PE=4 SV=1	6	6	19.9	39.93	9.01e-27	0.62752	1.4066
P09874	Poly [ADP-ribose] polymerase 1	PARP1	>sp|P09874|PARP1_HUMAN Poly [ADP-ribose] polymerase 1 OS=Homo sapiens GN=PARP1 PE=1 SV=4	23	23	28.4	113.08	1.61e-121	0.62727	1.433
P23526	Adenosylhomocysteinase	AHCY	>sp|P23526|SAHH_HUMAN Adenosylhomocysteinase OS=Homo sapiens GN=AHCY PE=1 SV=4;>tr|F5H737|F5H737_HUMAN Adenosylhomocysteinase OS=Homo sapiens GN=AHCY PE=3 SV=1	9	9	23.1	47.716	2.28e-33	0.62569	3.1385
P56192	Methionine--tRNA ligase, cytoplasmic	MARS	>sp|P56192|SYMC_HUMAN Methionine--tRNA ligase, cytoplasmic OS=Homo sapiens GN=MARS PE=1 SV=2;>tr|A6NC17|A6NC17_HUMAN Methionyl-tRNA synthetase OS=Homo sapiens GN=MARS PE=3 SV=3;>tr|B3KVK7|B3KVK7_HUMAN Uncharacterized protein OS=Homo sapiens GN=MARS PE=2 SV	27	27	38.8	101.11	3.33e-277	0.6232	1.1429
O75534	Cold shock domain-containing protein E1	CSDE1	>sp|O75534-2|CSDE1_HUMAN Isoform Short of Cold shock domain-containing protein E1 OS=Homo sapiens GN=CSDE1;>sp|O75534|CSDE1_HUMAN Cold shock domain-containing protein E1 OS=Homo sapiens GN=CSDE1 PE=1 SV=2;>tr|E9PGZ0|E9PGZ0_HUMAN Cold shock domain containin	8	8	15	85.746	5.08e-38	0.62269	3.3527
P15311	Ezrin	EZR	>sp|P15311|EZRI_HUMAN Ezrin OS=Homo sapiens GN=EZR PE=1 SV=4;>tr|E7EQR4|E7EQR4_HUMAN Ezrin OS=Homo sapiens GN=EZR PE=4 SV=2	27	15	42.2	69.412	5.56e-129	0.62249	2.727
A8K8J9	Dynactin subunit 2	DCTN2	>tr|A8K8J9|A8K8J9_HUMAN Dynactin 2 (P50), isoform CRA_b OS=Homo sapiens GN=DCTN2 PE=2 SV=1;>tr|F5H223|F5H223_HUMAN Dynactin 2 (p50) OS=Homo sapiens GN=DCTN2 PE=4 SV=1;>sp|Q13561|DCTN2_HUMAN Dynactin subunit 2 OS=Homo sapiens GN=DCTN2 PE=1 SV=4;>sp|Q13561-3	8	8	32.8	34.486	1.32e-44	0.621	1.9248
Q5JR04	Putative helicase MOV-10	MOV10	>tr|Q5JR04|Q5JR04_HUMAN Mov10, Moloney leukemia virus 10, homolog (Mouse) OS=Homo sapiens GN=MOV10 PE=2 SV=1;>sp|Q9HCE1|MOV10_HUMAN Putative helicase MOV-10 OS=Homo sapiens GN=MOV10 PE=1 SV=2;>sp|Q9HCE1-2|MOV10_HUMAN Isoform 2 of Putative helicase MOV-10 O	5	5	4.9	107.21	8.16e-11	0.62028	1.3231
O00159	Unconventional myosin-Ic	MYO1C	>sp|O00159-2|MYO1C_HUMAN Isoform 2 of Unconventional myosin-Ic OS=Homo sapiens GN=MYO1C;>tr|F5H6E2|F5H6E2_HUMAN Myosin IC OS=Homo sapiens GN=MYO1C PE=4 SV=1;>sp|O00159-3|MYO1C_HUMAN Isoform 3 of Unconventional myosin-Ic OS=Homo sapiens GN=MYO1C;>tr|F5H3W9|	5	5	5.4	117.91	2.2e-08	0.62	2.7798
Q16629	Serine/arginine-rich splicing factor 7	SRSF7	>sp|Q16629-3|SRSF7_HUMAN Isoform 3 of Serine/arginine-rich splicing factor 7 OS=Homo sapiens GN=SRSF7;>sp|Q16629-2|SRSF7_HUMAN Isoform 2 of Serine/arginine-rich splicing factor 7 OS=Homo sapiens GN=SRSF7;>tr|A6NNE8|A6NNE8_HUMAN Uncharacterized protein OS=H	4	3	31.8	15.257	5.73e-10	0.61962	1.4802
F5H131	Nuclear pore complex protein Nup214	NUP214	>tr|F5H131|F5H131_HUMAN Nucleoporin 214kDa OS=Homo sapiens GN=NUP214 PE=4 SV=1;>tr|Q5JUP9|Q5JUP9_HUMAN Nucleoporin 214kDa (Fragment) OS=Homo sapiens GN=NUP214 PE=2 SV=1;>sp|P35658-2|NU214_HUMAN Isoform 2 of Nuclear pore complex protein Nup214 OS=Homo sapie	3	3	2.3	152.57	4.63e-08	0.61923	NaN
P47914	60S ribosomal protein L29	RPL29	>sp|P47914|RL29_HUMAN 60S ribosomal protein L29 OS=Homo sapiens GN=RPL29 PE=1 SV=2	2	2	14.5	17.752	1.24e-09	0.6184	1.0578
B4DE68	Protein N-terminal glutamine amidohydrolase	WDYHV1	>tr|B4DE68|B4DE68_HUMAN Chromosome 8 open reading frame 32, isoform CRA_b OS=Homo sapiens GN=C8orf32 PE=2 SV=1;>sp|Q96HA8|NTAQ1_HUMAN Protein N-terminal glutamine amidohydrolase OS=Homo sapiens GN=WDYHV1 PE=1 SV=2;>tr|E5RIY9|E5RIY9_HUMAN WDYHV motif-contai	3	3	25.5	16.736	2.66e-14	0.6184	0.9746
Q9UJW0	Dynactin subunit 4	DCTN4	>sp|Q9UJW0|DCTN4_HUMAN Dynactin subunit 4 OS=Homo sapiens GN=DCTN4 PE=1 SV=1;>sp|Q9UJW0-3|DCTN4_HUMAN Isoform 3 of Dynactin subunit 4 OS=Homo sapiens GN=DCTN4;>tr|E5RI97|E5RI97_HUMAN Uncharacterized protein OS=Homo sapiens GN=DCTN4 PE=4 SV=1;>tr|E5RK21|E5R	2	2	4.1	52.337	3.19e-05	0.6181	1.7179
P36969	Phospholipid hydroperoxide glutathione peroxidase, mitochondrial	GPX4	>sp|P36969-2|GPX4_HUMAN Isoform Cytoplasmic of Phospholipid hydroperoxide glutathione peroxidase, mitochondrial OS=Homo sapiens GN=GPX4;>sp|P36969|GPX4_HUMAN Phospholipid hydroperoxide glutathione peroxidase, mitochondrial OS=Homo sapiens GN=GPX4 PE=1 SV=3	3	3	20	19.543	7.8e-14	0.61742	0.95811
F8W020	Nucleosome assembly protein 1-like 1	NAP1L1	>tr|F8W020|F8W020_HUMAN Nucleosome assembly protein 1-like 1 (Fragment) OS=Homo sapiens GN=NAP1L1 PE=3 SV=1;>tr|F8VY35|F8VY35_HUMAN Nucleosome assembly protein 1-like 1 (Fragment) OS=Homo sapiens GN=NAP1L1 PE=3 SV=1;>tr|B3KNT8|B3KNT8_HUMAN Nucleosome assem	7	6	42	24.366	3.18e-76	0.61726	1.7032
P31946	14-3-3 protein beta/alpha;14-3-3 protein beta/alpha, N-terminally processed	YWHAB	>sp|P31946-2|1433B_HUMAN Isoform Short of 14-3-3 protein beta/alpha OS=Homo sapiens GN=YWHAB;>sp|P31946|1433B_HUMAN 14-3-3 protein beta/alpha OS=Homo sapiens GN=YWHAB PE=1 SV=3	10	5	48.4	27.85	2.59e-64	0.61702	3.1013
P78344	Eukaryotic translation initiation factor 4 gamma 2	EIF4G2	>sp|P78344|IF4G2_HUMAN Eukaryotic translation initiation factor 4 gamma 2 OS=Homo sapiens GN=EIF4G2 PE=1 SV=1;>tr|D3DQV9|D3DQV9_HUMAN Eukaryotic translation initiation factor 4 gamma, 2 (Fragment) OS=Homo sapiens GN=EIF4G2 PE=4 SV=1;>sp|P78344-2|IF4G2_HUMA	16	16	20.7	102.36	1.08e-40	0.61702	1.5048
F5H7G7	Protein phosphatase 1G	PPM1G	>tr|F5H7G7|F5H7G7_HUMAN Protein phosphatase, Mg2+/Mn2+-dependent, 1G OS=Homo sapiens GN=PPM1G PE=3 SV=1;>sp|O15355|PPM1G_HUMAN Protein phosphatase 1G OS=Homo sapiens GN=PPM1G PE=1 SV=1;>tr|Q59GB2|Q59GB2_HUMAN Protein phosphatase 1G variant (Fragment) OS=Ho	4	4	9.6	57.342	8.31e-19	0.61603	1.5917
P46777	60S ribosomal protein L5	RPL5	>sp|P46777|RL5_HUMAN 60S ribosomal protein L5 OS=Homo sapiens GN=RPL5 PE=1 SV=3;>tr|B3KTM6|B3KTM6_HUMAN Ribosomal protein L5, isoform CRA_b OS=Homo sapiens GN=RPL5 PE=2 SV=1	16	16	48.1	34.362	1.69e-91	0.61492	1.0293
F5H4E4	Ketosamine-3-kinase	FN3KRP	>tr|F5H4E4|F5H4E4_HUMAN Fructosamine 3 kinase-related protein OS=Homo sapiens GN=FN3KRP PE=4 SV=1;>tr|F5H309|F5H309_HUMAN Uncharacterized protein OS=Homo sapiens GN=FN3KRP PE=4 SV=1;>sp|Q9HA64|KT3K_HUMAN Ketosamine-3-kinase OS=Homo sapiens GN=FN3KRP PE=1 S	2	2	8.5	28.964	5.98e-07	0.61373	0.94152
Q8N983	39S ribosomal protein L43, mitochondrial	MRPL43	>sp|Q8N983-4|RM43_HUMAN Isoform 4 of 39S ribosomal protein L43, mitochondrial OS=Homo sapiens GN=MRPL43;>sp|Q8N983-3|RM43_HUMAN Isoform 3 of 39S ribosomal protein L43, mitochondrial OS=Homo sapiens GN=MRPL43;>tr|H0Y6Y8|H0Y6Y8_HUMAN Mitochondrial ribosomal	3	3	18.2	17.853	9.01e-10	0.61346	2.1028
P04083	Annexin A1;Annexin	ANXA1	>sp|P04083|ANXA1_HUMAN Annexin A1 OS=Homo sapiens GN=ANXA1 PE=1 SV=2;>tr|Q5T3N1|Q5T3N1_HUMAN Annexin (Fragment) OS=Homo sapiens GN=ANXA1 PE=2 SV=1	9	9	33.8	38.714	5.28e-61	0.61268	2.2156
H0Y580	Translation initiation factor eIF-2B subunit gamma	EIF2B3	>tr|H0Y580|H0Y580_HUMAN Eukaryotic translation initiation factor 2B, subunit 3 gamma, 58kDa (Fragment) OS=Homo sapiens GN=EIF2B3 PE=4 SV=1;>sp|Q9NR50-3|EI2BG_HUMAN Isoform 3 of Translation initiation factor eIF-2B subunit gamma OS=Homo sapiens GN=EIF2B3;>s	2	2	12.2	24.842	6.03e-05	0.61205	NaN
Q8N1G4	Leucine-rich repeat-containing protein 47	LRRC47	>sp|Q8N1G4|LRC47_HUMAN Leucine-rich repeat-containing protein 47 OS=Homo sapiens GN=LRRC47 PE=1 SV=1	11	11	23.3	63.472	1.15e-49	0.61179	1.2291
Q9UQ35	Serine/arginine repetitive matrix protein 2	SRRM2	>sp|Q9UQ35|SRRM2_HUMAN Serine/arginine repetitive matrix protein 2 OS=Homo sapiens GN=SRRM2 PE=1 SV=2;>tr|F5GWZ7|F5GWZ7_HUMAN Serine/arginine repetitive matrix 2 OS=Homo sapiens GN=SRRM2 PE=4 SV=1	15	15	7.4	299.61	5.97e-80	0.61077	1.1008
O15230	Laminin subunit alpha-5	LAMA5	>sp|O15230|LAMA5_HUMAN Laminin subunit alpha-5 OS=Homo sapiens GN=LAMA5 PE=1 SV=8	5	5	1.3	399.73	1.11e-09	0.60986	NaN
P27694	Replication protein A 70 kDa DNA-binding subunit	RPA1	>sp|P27694|RFA1_HUMAN Replication protein A 70 kDa DNA-binding subunit OS=Homo sapiens GN=RPA1 PE=1 SV=2	7	7	13.6	68.137	3.74e-25	0.60861	1.7821
Q08379	Golgin subfamily A member 2	GOLGA2	>sp|Q08379|GOGA2_HUMAN Golgin subfamily A member 2 OS=Homo sapiens GN=GOLGA2 PE=1 SV=3;>sp|Q08379-2|GOGA2_HUMAN Isoform 2 of Golgin subfamily A member 2 OS=Homo sapiens GN=GOLGA2	3	3	3.1	113.08	1.49e-06	0.60753	1.275
F8W7I9	Ran GTPase-activating protein 1	RANGAP1	>tr|F8W7I9|F8W7I9_HUMAN Ran GTPase-activating protein 1 OS=Homo sapiens GN=RANGAP1 PE=4 SV=1;>sp|P46060|RAGP1_HUMAN Ran GTPase-activating protein 1 OS=Homo sapiens GN=RANGAP1 PE=1 SV=1	5	5	10.5	57.774	3.03e-27	0.60747	2.0572
E9PB14	Pyruvate dehydrogenase protein X component, mitochondrial	PDHX	>tr|E9PB14|E9PB14_HUMAN Pyruvate dehydrogenase complex, component X OS=Homo sapiens GN=PDHX PE=3 SV=1;>sp|O00330|ODPX_HUMAN Pyruvate dehydrogenase protein X component, mitochondrial OS=Homo sapiens GN=PDHX PE=1 SV=3;>tr|H0YD97|H0YD97_HUMAN Pyruvate dehydro	3	3	6.6	51.459	2.18e-06	0.60718	1.5943
E9PDE8	Heat shock 70 kDa protein 4L	HSPA4L	>tr|E9PDE8|E9PDE8_HUMAN Heat shock 70kDa protein 4-like OS=Homo sapiens GN=HSPA4L PE=3 SV=1;>sp|O95757|HS74L_HUMAN Heat shock 70 kDa protein 4L OS=Homo sapiens GN=HSPA4L PE=1 SV=3;>tr|E7ES43|E7ES43_HUMAN Heat shock 70kDa protein 4-like OS=Homo sapiens GN=H	11	9	17.6	91.953	3.36e-50	0.60498	1.956
P63261	Actin, cytoplasmic 2;Actin, cytoplasmic 2, N-terminally processed	ACTG1	>sp|P63261|ACTG_HUMAN Actin, cytoplasmic 2 OS=Homo sapiens GN=ACTG1 PE=1 SV=1;>tr|F5H0N0|F5H0N0_HUMAN Actin, gamma 1 OS=Homo sapiens GN=ACTG1 PE=3 SV=1	26	1	80.5	41.792	0	0.60485	2.9953
Q13247	Serine/arginine-rich splicing factor 6;Serine/arginine-rich splicing factor 4	SRSF6;SRSF4	>sp|Q13247-3|SRSF6_HUMAN Isoform SRP55-3 of Serine/arginine-rich splicing factor 6 OS=Homo sapiens GN=SRSF6;>sp|Q13247|SRSF6_HUMAN Serine/arginine-rich splicing factor 6 OS=Homo sapiens GN=SRSF6 PE=1 SV=2;>sp|Q13247-2|SRSF6_HUMAN Isoform SRP55-2 of Serine/	3	3	6.9	38.418	4.62e-06	0.60439	1.4893
P04259	Keratin, type II cytoskeletal 6B	KRT6B	>sp|P04259|K2C6B_HUMAN Keratin, type II cytoskeletal 6B OS=Homo sapiens GN=KRT6B PE=1 SV=5;>tr|F5H6G5|F5H6G5_HUMAN Keratin 6B OS=Homo sapiens GN=KRT6B PE=3 SV=1	48	2	60.6	60.066	0	0.60251	0.47014
P27635	60S ribosomal protein L10	RPL10	>sp|P27635|RL10_HUMAN 60S ribosomal protein L10 OS=Homo sapiens GN=RPL10 PE=1 SV=4	9	1	42.1	24.604	7.45e-62	0.60242	1.0147
B4DWW1	ADP-ribosylation factor-like protein 1	ARL1	>tr|B4DWW1|B4DWW1_HUMAN ADP-ribosylation factor-like 1 OS=Homo sapiens GN=ARL1 PE=2 SV=1;>sp|P40616|ARL1_HUMAN ADP-ribosylation factor-like protein 1 OS=Homo sapiens GN=ARL1 PE=1 SV=1;>tr|F8VYN9|F8VYN9_HUMAN ADP-ribosylation factor-like 1 OS=Homo sapiens G	2	2	12.2	18.565	8.35e-05	0.60197	NaN
Q9BUB1	cAMP-dependent protein kinase type II-alpha regulatory subunit	PRKAR2A	>tr|Q9BUB1|Q9BUB1_HUMAN PRKAR2A protein OS=Homo sapiens GN=PRKAR2A PE=2 SV=1;>sp|P13861|KAP2_HUMAN cAMP-dependent protein kinase type II-alpha regulatory subunit OS=Homo sapiens GN=PRKAR2A PE=1 SV=2	4	4	12.6	43.066	3.21e-12	0.60176	1.2701
P50402	Emerin	EMD	>sp|P50402|EMD_HUMAN Emerin OS=Homo sapiens GN=EMD PE=1 SV=1;>tr|Q5HY57|Q5HY57_HUMAN Emerin OS=Homo sapiens GN=EMD PE=2 SV=1	7	7	34.3	28.994	2.14e-43	0.60112	0.91682
Q9Y3Z3	SAM domain and HD domain-containing protein 1	SAMHD1	>sp|Q9Y3Z3|SAMH1_HUMAN SAM domain and HD domain-containing protein 1 OS=Homo sapiens GN=SAMHD1 PE=1 SV=2;>sp|Q9Y3Z3-2|SAMH1_HUMAN Isoform 2 of SAM domain and HD domain-containing protein 1 OS=Homo sapiens GN=SAMHD1	3	3	5	72.2	3.74e-06	0.60108	NaN
Q9NQW6	Actin-binding protein anillin	ANLN	>sp|Q9NQW6-2|ANLN_HUMAN Isoform 2 of Actin-binding protein anillin OS=Homo sapiens GN=ANLN;>sp|Q9NQW6|ANLN_HUMAN Actin-binding protein anillin OS=Homo sapiens GN=ANLN PE=1 SV=2	3	3	2.5	120.01	4.02e-06	0.59935	2.1251
E7EVA0	Microtubule-associated protein;Microtubule-associated protein 4	MAP4	>tr|E7EVA0|E7EVA0_HUMAN Microtubule-associated protein OS=Homo sapiens GN=MAP4 PE=4 SV=1;>sp|P27816|MAP4_HUMAN Microtubule-associated protein 4 OS=Homo sapiens GN=MAP4 PE=1 SV=3;>sp|P27816-6|MAP4_HUMAN Isoform 6 of Microtubule-associated protein 4 OS=Homo	57	57	29.8	245.44	0	0.59858	1.2421
Q9UHD2	Serine/threonine-protein kinase TBK1	TBK1	>sp|Q9UHD2|TBK1_HUMAN Serine/threonine-protein kinase TBK1 OS=Homo sapiens GN=TBK1 PE=1 SV=1	12	12	20.2	83.641	6.54e-59	0.59809	0.98348
Q16186	Proteasomal ubiquitin receptor ADRM1	ADRM1	>sp|Q16186|ADRM1_HUMAN Proteasomal ubiquitin receptor ADRM1 OS=Homo sapiens GN=ADRM1 PE=1 SV=2;>tr|E9PEC0|E9PEC0_HUMAN Adhesion-regulating molecule 1 OS=Homo sapiens GN=ADRM1 PE=4 SV=2	5	5	13.8	42.153	1.16e-33	0.59729	1.2166
Q1KLZ6	Signal transducer and activator of transcription 5B;Signal transducer and activator of transcription 5A	STAT5A;STAT5B	>tr|Q1KLZ6|Q1KLZ6_HUMAN Signal transducer and activator of transcription 5A variant delta5 OS=Homo sapiens GN=STAT5A PE=2 SV=1;>tr|Q59GY7|Q59GY7_HUMAN Signal transducer and activator of transcription 5A (Fragment) OS=Homo sapiens GN=STAT5A PE=2 SV=1;>sp|P5	3	3	4.1	86.948	2.2e-07	0.59696	1.1804
E7EQH7	Translocation protein SEC63 homolog	SEC63	>tr|E7EQH7|E7EQH7_HUMAN SEC63 homolog (S. cerevisiae) OS=Homo sapiens GN=SEC63 PE=4 SV=1;>sp|Q9UGP8|SEC63_HUMAN Translocation protein SEC63 homolog OS=Homo sapiens GN=SEC63 PE=1 SV=2	4	4	12	47.843	3.81e-08	0.59684	1.6667
P67936	Tropomyosin alpha-4 chain	TPM4	>sp|P67936|TPM4_HUMAN Tropomyosin alpha-4 chain OS=Homo sapiens GN=TPM4 PE=1 SV=3;>sp|P67936-2|TPM4_HUMAN Isoform 2 of Tropomyosin alpha-4 chain OS=Homo sapiens GN=TPM4	14	7	36.3	28.521	1.06e-69	0.59654	3.5034
P49591	Serine--tRNA ligase, cytoplasmic	SARS	>sp|P49591|SYSC_HUMAN Serine--tRNA ligase, cytoplasmic OS=Homo sapiens GN=SARS PE=1 SV=3;>tr|Q5T5C7|Q5T5C7_HUMAN Seryl-tRNA synthetase OS=Homo sapiens GN=SARS PE=2 SV=1	3	3	4.9	58.777	1.24e-06	0.5963	1.9166
Q8N3C0	Activating signal cointegrator 1 complex subunit 3	ASCC3	>sp|Q8N3C0|HELC1_HUMAN Activating signal cointegrator 1 complex subunit 3 OS=Homo sapiens GN=ASCC3 PE=1 SV=3	3	3	1.5	251.46	1.97e-07	0.59626	1.4933
F5H8I7	YTH domain family protein 2	YTHDF2	>tr|F5H8I7|F5H8I7_HUMAN YTH domain family, member 2 OS=Homo sapiens GN=YTHDF2 PE=4 SV=1;>sp|Q9Y5A9|YTHD2_HUMAN YTH domain family protein 2 OS=Homo sapiens GN=YTHDF2 PE=1 SV=2;>sp|Q9Y5A9-2|YTHD2_HUMAN Isoform 2 of YTH domain family protein 2 OS=Homo sapiens	5	5	11.1	61.163	2.62e-34	0.59562	1.1007
Q9H9A6	Leucine-rich repeat-containing protein 40	LRRC40	>sp|Q9H9A6|LRC40_HUMAN Leucine-rich repeat-containing protein 40 OS=Homo sapiens GN=LRRC40 PE=1 SV=1	3	3	4.7	68.249	4.33e-06	0.59422	2.7822
O14531	Dihydropyrimidinase-related protein 4	DPYSL4	>sp|O14531|DPYL4_HUMAN Dihydropyrimidinase-related protein 4 OS=Homo sapiens GN=DPYSL4 PE=1 SV=2;>tr|Q5T0Q6|Q5T0Q6_HUMAN Dihydropyrimidinase-like 4 OS=Homo sapiens GN=DPYSL4 PE=2 SV=1	2	2	3.1	61.877	5.39e-05	0.59279	0.98727
P42166	Lamina-associated polypeptide 2, isoform alpha;Thymopoietin;Thymopentin	TMPO	>sp|P42166|LAP2A_HUMAN Lamina-associated polypeptide 2, isoform alpha OS=Homo sapiens GN=TMPO PE=1 SV=2	17	17	33.6	75.491	2e-111	0.59272	1.4665
F5GY50	Prostaglandin reductase 1	PTGR1	>tr|F5GY50|F5GY50_HUMAN Prostaglandin reductase 1 OS=Homo sapiens GN=PTGR1 PE=4 SV=1;>sp|Q14914|PTGR1_HUMAN Prostaglandin reductase 1 OS=Homo sapiens GN=PTGR1 PE=1 SV=2;>tr|Q5JVP3|Q5JVP3_HUMAN Leukotriene B4 12-hydroxydehydrogenase, isoform CRA_d OS=Homo s	3	3	14.3	32.895	1.98e-10	0.59193	1.4325
P19105	Myosin regulatory light chain 12A;Myosin regulatory light chain 12B;Myosin regulatory light polypeptide 9	MYL12A;MYL12B;MYL9	>sp|P19105|ML12A_HUMAN Myosin regulatory light chain 12A OS=Homo sapiens GN=MYL12A PE=1 SV=2;>sp|O14950|ML12B_HUMAN Myosin regulatory light chain 12B OS=Homo sapiens GN=MYL12B PE=1 SV=2;>sp|P24844|MYL9_HUMAN Myosin regulatory light polypeptide 9 OS=Homo sa	6	6	40.4	19.794	3.73e-64	0.59158	1.6777
Q08945	FACT complex subunit SSRP1	SSRP1	>sp|Q08945|SSRP1_HUMAN FACT complex subunit SSRP1 OS=Homo sapiens GN=SSRP1 PE=1 SV=1	7	7	11.1	81.074	4.36e-22	0.59152	1.6438
G5EA06	28S ribosomal protein S27, mitochondrial	MRPS27	>tr|G5EA06|G5EA06_HUMAN Mitochondrial ribosomal protein S27, isoform CRA_b OS=Homo sapiens GN=MRPS27 PE=4 SV=1;>sp|Q92552|RT27_HUMAN 28S ribosomal protein S27, mitochondrial OS=Homo sapiens GN=MRPS27 PE=1 SV=3;>tr|B4DRT2|B4DRT2_HUMAN Uncharacterized protei	3	3	8.7	41.329	1.35e-10	0.58889	2.237
H0Y2S5	LIM and calponin homology domains-containing protein 1	LIMCH1	>tr|H0Y2S5|H0Y2S5_HUMAN LIM and calponin homology domains 1 OS=Homo sapiens GN=LIMCH1 PE=4 SV=1;>sp|Q9UPQ0-3|LIMC1_HUMAN Isoform 3 of LIM and calponin homology domains-containing protein 1 OS=Homo sapiens GN=LIMCH1;>tr|G5EA03|G5EA03_HUMAN LIM and calponin	4	4	2.8	164.31	4.58e-07	0.58859	1.3158
E9PMH5		BIRC2	>tr|E9PMH5|E9PMH5_HUMAN Baculoviral IAP repeat-containing 2 OS=Homo sapiens GN=BIRC2 PE=4 SV=1	25	1	48.6	67.513	1.45e-205	0.58552	0.95463
B7ZAM9	Eukaryotic translation initiation factor 3 subunit K	EIF3K	>tr|B7ZAM9|B7ZAM9_HUMAN Uncharacterized protein OS=Homo sapiens GN=EIF3K PE=2 SV=1;>sp|Q9UBQ5|EIF3K_HUMAN Eukaryotic translation initiation factor 3 subunit K OS=Homo sapiens GN=EIF3K PE=1 SV=1	2	2	11.8	24.484	1.33e-09	0.58436	0.99694
Q16543	Hsp90 co-chaperone Cdc37	CDC37	>sp|Q16543|CDC37_HUMAN Hsp90 co-chaperone Cdc37 OS=Homo sapiens GN=CDC37 PE=1 SV=1	4	4	15.3	44.468	9.81e-11	0.58356	1.3942
Q7L014	Probable ATP-dependent RNA helicase DDX46	DDX46	>sp|Q7L014|DDX46_HUMAN Probable ATP-dependent RNA helicase DDX46 OS=Homo sapiens GN=DDX46 PE=1 SV=2	6	6	5.3	117.36	1.17e-12	0.5829	1.1058
P05198	Eukaryotic translation initiation factor 2 subunit 1	EIF2S1	>sp|P05198|IF2A_HUMAN Eukaryotic translation initiation factor 2 subunit 1 OS=Homo sapiens GN=EIF2S1 PE=1 SV=3;>tr|H0YJS4|H0YJS4_HUMAN Eukaryotic translation initiation factor 2, subunit 1 alpha, 35kDa (Fragment) OS=Homo sapiens GN=EIF2S1 PE=4 SV=1;>tr|G3V	10	10	32.1	36.112	4.65e-53	0.57933	1.548
O43264	Centromere/kinetochore protein zw10 homolog	ZW10	>sp|O43264|ZW10_HUMAN Centromere/kinetochore protein zw10 homolog OS=Homo sapiens GN=ZW10 PE=1 SV=3;>tr|A1A528|A1A528_HUMAN Uncharacterized protein OS=Homo sapiens GN=ZW10 PE=2 SV=1	5	5	7.6	88.828	1.54e-26	0.57643	2.3785
Q12933	TNF receptor-associated factor 2	TRAF2	>sp|Q12933-3|TRAF2_HUMAN Isoform 3 of TNF receptor-associated factor 2 OS=Homo sapiens GN=TRAF2;>sp|Q12933|TRAF2_HUMAN TNF receptor-associated factor 2 OS=Homo sapiens GN=TRAF2 PE=1 SV=2;>sp|Q12933-2|TRAF2_HUMAN Isoform 2 of TNF receptor-associated factor	24	24	52	54.67	1.22e-193	0.57619	1.049
O60832	H/ACA ribonucleoprotein complex subunit 4	DKC1	>sp|O60832|DKC1_HUMAN H/ACA ribonucleoprotein complex subunit 4 OS=Homo sapiens GN=DKC1 PE=1 SV=3;>tr|A8MUT5|A8MUT5_HUMAN Uncharacterized protein OS=Homo sapiens GN=DKC1 PE=4 SV=1;>tr|C9IYT0|C9IYT0_HUMAN Dyskeratosis congenita 1, dyskerin (Fragment) OS=Hom	4	4	9.3	57.673	1.72e-14	0.5739	1.2253
Q13572	Inositol-tetrakisphosphate 1-kinase	ITPK1	>sp|Q13572|ITPK1_HUMAN Inositol-tetrakisphosphate 1-kinase OS=Homo sapiens GN=ITPK1 PE=1 SV=2;>tr|G3V588|G3V588_HUMAN Inositol-tetrakisphosphate 1-kinase (Fragment) OS=Homo sapiens GN=ITPK1 PE=4 SV=1;>tr|G3V5A3|G3V5A3_HUMAN Inositol-tetrakisphosphate 1-kin	2	2	8.2	45.621	0.00062846	0.57351	0.69481
E9PF56	Ankyrin repeat and KH domain-containing protein 1	ANKHD1;ANKHD1-EIF4EBP3;FLJ00246	>tr|E9PF56|E9PF56_HUMAN Ankyrin repeat and KH domain-containing 1 OS=Homo sapiens GN=ANKHD1 PE=4 SV=2;>sp|Q8IWZ3|ANKH1_HUMAN Ankyrin repeat and KH domain-containing protein 1 OS=Homo sapiens GN=ANKHD1 PE=1 SV=1;>sp|Q8IWZ3-4|ANKH1_HUMAN Isoform 4 of Ankyrin	7	4	3.3	268.81	3.34e-22	0.57251	1.5594
F5H0F5	Zinc finger CCCH domain-containing protein 15	ZC3H15	>tr|F5H0F5|F5H0F5_HUMAN Zinc finger CCCH-type-containing 15 OS=Homo sapiens GN=ZC3H15 PE=4 SV=1;>sp|Q8WU90|ZC3HF_HUMAN Zinc finger CCCH domain-containing protein 15 OS=Homo sapiens GN=ZC3H15 PE=1 SV=1;>tr|F8WB26|F8WB26_HUMAN Zinc finger CCCH-type-containin	2	2	7.9	44.891	8.29e-07	0.571	0.97908
P63151	Serine/threonine-protein phosphatase 2A 55 kDa regulatory subunit B alpha isoform	PPP2R2A	>sp|P63151|2ABA_HUMAN Serine/threonine-protein phosphatase 2A 55 kDa regulatory subunit B alpha isoform OS=Homo sapiens GN=PPP2R2A PE=1 SV=1;>tr|B4E1T7|B4E1T7_HUMAN Uncharacterized protein OS=Homo sapiens GN=PPP2R2A PE=2 SV=1	8	8	21	51.691	1.2e-35	0.57031	1.3989
Q15181	Inorganic pyrophosphatase	PPA1	>sp|Q15181|IPYR_HUMAN Inorganic pyrophosphatase OS=Homo sapiens GN=PPA1 PE=1 SV=2;>tr|Q5SQT6|Q5SQT6_HUMAN Pyrophosphatase (Inorganic) 1 OS=Homo sapiens GN=PPA1 PE=2 SV=1	5	5	23.9	32.66	1.15e-10	0.56718	1.5962
P35251	Replication factor C subunit 1	RFC1	>sp|P35251-2|RFC1_HUMAN Isoform 2 of Replication factor C subunit 1 OS=Homo sapiens GN=RFC1;>sp|P35251|RFC1_HUMAN Replication factor C subunit 1 OS=Homo sapiens GN=RFC1 PE=1 SV=4;>tr|H0Y8U4|H0Y8U4_HUMAN Replication factor C (activator 1) 1, 145kDa (Fragmen	2	2	2	128.18	0.00028602	0.56661	NaN
O60678	Protein arginine N-methyltransferase 3	PRMT3	>sp|O60678-2|ANM3_HUMAN Isoform 2 of Protein arginine N-methyltransferase 3 OS=Homo sapiens GN=PRMT3;>tr|F5GXU2|F5GXU2_HUMAN Protein arginine methyltransferase 3 OS=Homo sapiens GN=PRMT3 PE=4 SV=1;>sp|O60678|ANM3_HUMAN Protein arginine N-methyltransferase	2	2	5.3	52.874	0.0001707	0.56608	NaN
Q9Y3U8	60S ribosomal protein L36	RPL36	>sp|Q9Y3U8|RL36_HUMAN 60S ribosomal protein L36 OS=Homo sapiens GN=RPL36 PE=1 SV=3	3	3	21	12.254	6.49e-11	0.56425	1.0273
P16144	Integrin beta-4	ITGB4	>sp|P16144-4|ITB4_HUMAN Isoform Beta-4D of Integrin beta-4 OS=Homo sapiens GN=ITGB4;>sp|P16144-2|ITB4_HUMAN Isoform Beta-4A of Integrin beta-4 OS=Homo sapiens GN=ITGB4;>sp|P16144-3|ITB4_HUMAN Isoform Beta-4B of Integrin beta-4 OS=Homo sapiens GN=ITGB4;>sp|	5	5	3.2	194.46	1.34e-14	0.56405	1.9413
P35270	Sepiapterin reductase	SPR	>sp|P35270|SPRE_HUMAN Sepiapterin reductase OS=Homo sapiens GN=SPR PE=1 SV=1	8	8	42.1	28.048	7.3e-64	0.555	1.1628
Q8WWX9	Selenoprotein M	SELM	>sp|Q8WWX9|SELM_HUMAN Selenoprotein M OS=Homo sapiens GN=SELM PE=1 SV=3	2	2	19.3	16.249	2.69e-08	0.55154	1.005
Q13501	Sequestosome-1	SQSTM1	>sp|Q13501-2|SQSTM_HUMAN Isoform 2 of Sequestosome-1 OS=Homo sapiens GN=SQSTM1;>sp|Q13501|SQSTM_HUMAN Sequestosome-1 OS=Homo sapiens GN=SQSTM1 PE=1 SV=1;>tr|E7ERP8|E7ERP8_HUMAN Sequestosome 1 OS=Homo sapiens GN=SQSTM1 PE=4 SV=1;>tr|E7EMC7|E7EMC7_HUMAN Sequ	4	4	19.1	38.629	1.81e-122	0.54897	1.0574
E9PL22	Hypoxia up-regulated protein 1	HYOU1	>tr|E9PL22|E9PL22_HUMAN Hypoxia up-regulated 1 OS=Homo sapiens GN=HYOU1 PE=3 SV=1;>tr|F5H4Z5|F5H4Z5_HUMAN Hypoxia up-regulated 1 OS=Homo sapiens GN=HYOU1 PE=3 SV=1;>sp|Q9Y4L1|HYOU1_HUMAN Hypoxia up-regulated protein 1 OS=Homo sapiens GN=HYOU1 PE=1 SV=1;>tr	7	7	10.4	104.78	2.17e-18	0.54506	2.6882
Q00587	Cdc42 effector protein 1	CDC42EP1	>sp|Q00587-2|BORG5_HUMAN Isoform 2 of Cdc42 effector protein 1 OS=Homo sapiens GN=CDC42EP1;>sp|Q00587|BORG5_HUMAN Cdc42 effector protein 1 OS=Homo sapiens GN=CDC42EP1 PE=1 SV=1	4	4	11.5	39.686	2.53e-10	0.54501	0.77556
F5H6M0	Cleavage and polyadenylation specificity factor subunit 7	CPSF7	>tr|F5H6M0|F5H6M0_HUMAN Cleavage and polyadenylation-specific factor 7, 59kDa (Fragment) OS=Homo sapiens GN=CPSF7 PE=4 SV=1;>tr|F5H047|F5H047_HUMAN Cleavage and polyadenylation-specific factor 7, 59kDa (Fragment) OS=Homo sapiens GN=CPSF7 PE=4 SV=1;>tr|F5H6	4	4	19.2	24.387	3.7e-14	0.54413	1.7206
O00165	HCLS1-associated protein X-1	HAX1	>sp|O00165-5|HAX1_HUMAN Isoform 5 of HCLS1-associated protein X-1 OS=Homo sapiens GN=HAX1;>sp|O00165|HAX1_HUMAN HCLS1-associated protein X-1 OS=Homo sapiens GN=HAX1 PE=1 SV=2;>sp|O00165-2|HAX1_HUMAN Isoform 2 of HCLS1-associated protein X-1 OS=Homo sapiens	2	2	8.7	26.099	5.75e-06	0.54065	0.79835
Q14008	Cytoskeleton-associated protein 5	CKAP5	>sp|Q14008-2|CKAP5_HUMAN Isoform 2 of Cytoskeleton-associated protein 5 OS=Homo sapiens GN=CKAP5;>sp|Q14008|CKAP5_HUMAN Cytoskeleton-associated protein 5 OS=Homo sapiens GN=CKAP5 PE=1 SV=3;>sp|Q14008-3|CKAP5_HUMAN Isoform 3 of Cytoskeleton-associated prote	16	16	9.7	218.52	7.09e-45	0.54057	1.3282
Q00653	Nuclear factor NF-kappa-B p100 subunit;Nuclear factor NF-kappa-B p52 subunit	NFKB2	>sp|Q00653-4|NFKB2_HUMAN Isoform 4 of Nuclear factor NF-kappa-B p100 subunit OS=Homo sapiens GN=NFKB2;>sp|Q00653|NFKB2_HUMAN Nuclear factor NF-kappa-B p100 subunit OS=Homo sapiens GN=NFKB2 PE=1 SV=4	3	3	4.2	96.677	6.83e-07	0.53812	NaN
Q13405	39S ribosomal protein L49, mitochondrial	MRPL49	>sp|Q13405|RM49_HUMAN 39S ribosomal protein L49, mitochondrial OS=Homo sapiens GN=MRPL49 PE=1 SV=1;>tr|H0YDP7|H0YDP7_HUMAN Mitochondrial ribosomal protein L49 (Fragment) OS=Homo sapiens GN=MRPL49 PE=4 SV=1	3	3	23.5	19.198	1.01e-26	0.53487	2.164
O95336	6-phosphogluconolactonase	PGLS	>sp|O95336|6PGL_HUMAN 6-phosphogluconolactonase OS=Homo sapiens GN=PGLS PE=1 SV=2	6	6	40.7	27.547	2.34e-38	0.53441	0.92748
E9PFH8	Lupus La protein	SSB	>tr|E9PFH8|E9PFH8_HUMAN Sjogren syndrome antigen B (autoantigen La) OS=Homo sapiens GN=SSB PE=4 SV=1;>sp|P05455|LA_HUMAN Lupus La protein OS=Homo sapiens GN=SSB PE=1 SV=2;>tr|E7ERC4|E7ERC4_HUMAN Sjogren syndrome antigen B (autoantigen La) (Fragment) OS=Hom	5	5	14.4	41.824	7.79e-18	0.53112	2.2696
B7Z6B8	2,4-dienoyl-CoA reductase, mitochondrial	DECR1	>tr|B7Z6B8|B7Z6B8_HUMAN Uncharacterized protein OS=Homo sapiens GN=DECR1 PE=2 SV=1;>sp|Q16698|DECR_HUMAN 2,4-dienoyl-CoA reductase, mitochondrial OS=Homo sapiens GN=DECR1 PE=1 SV=1;>tr|H0YAW3|H0YAW3_HUMAN 2,4-dienoyl CoA reductase 1, mitochondrial (Fragmen	2	2	9.8	34.994	6.08e-07	0.5275	1.7392
P26196	Probable ATP-dependent RNA helicase DDX6	DDX6	>sp|P26196|DDX6_HUMAN Probable ATP-dependent RNA helicase DDX6 OS=Homo sapiens GN=DDX6 PE=1 SV=2	3	3	9.7	54.416	2.75e-26	0.5262	1.1563
P08107	Heat shock 70 kDa protein 1A/1B	HSPA1A;HSPA1B	>sp|P08107|HSP71_HUMAN Heat shock 70 kDa protein 1A/1B OS=Homo sapiens GN=HSPA1A PE=1 SV=5;>tr|H0YG33|H0YG33_HUMAN Heat shock 70kDa protein 1B OS=Homo sapiens GN=HSPA1B PE=3 SV=1;>tr|F8VZJ4|F8VZJ4_HUMAN Heat shock 70kDa protein 1B OS=Homo sapiens GN=HSPA1B	33	14	60.5	70.051	0	0.52445	0.94368
P32119	Peroxiredoxin-2	PRDX2	>sp|P32119|PRDX2_HUMAN Peroxiredoxin-2 OS=Homo sapiens GN=PRDX2 PE=1 SV=5;>tr|A6NIW5|A6NIW5_HUMAN Peroxiredoxin 2, isoform CRA_a OS=Homo sapiens GN=PRDX2 PE=4 SV=2	8	7	35.9	21.892	1.42e-63	0.52343	2.4532
Q9H4G0	Band 4.1-like protein 1	EPB41L1	>sp|Q9H4G0-4|E41L1_HUMAN Isoform 4 of Band 4.1-like protein 1 OS=Homo sapiens GN=EPB41L1;>sp|Q9H4G0-3|E41L1_HUMAN Isoform 3 of Band 4.1-like protein 1 OS=Homo sapiens GN=EPB41L1;>sp|Q9H4G0-2|E41L1_HUMAN Isoform 2 of Band 4.1-like protein 1 OS=Homo sapiens	2	2	2.7	78.83	7.97e-06	0.52106	1.9284
F5H6W1	Translation initiation factor eIF-2B subunit delta	EIF2B4	>tr|F5H6W1|F5H6W1_HUMAN Eukaryotic translation initiation factor 2B, subunit 4 delta, 67kDa OS=Homo sapiens GN=EIF2B4 PE=3 SV=1;>sp|Q9UI10-3|EI2BD_HUMAN Isoform 3 of Translation initiation factor eIF-2B subunit delta OS=Homo sapiens GN=EIF2B4;>sp|Q9UI10|EI	4	4	8.5	57.495	2.01e-09	0.52011	1.5799
O14617	AP-3 complex subunit delta-1	AP3D1	>sp|O14617-4|AP3D1_HUMAN Isoform 4 of AP-3 complex subunit delta-1 OS=Homo sapiens GN=AP3D1;>sp|O14617|AP3D1_HUMAN AP-3 complex subunit delta-1 OS=Homo sapiens GN=AP3D1 PE=1 SV=1;>sp|O14617-5|AP3D1_HUMAN Isoform 5 of AP-3 complex subunit delta-1 OS=Homo sa	4	4	5.2	114.71	1.56e-10	0.51714	1.7943
O75223	Gamma-glutamylcyclotransferase	GGCT	>sp|O75223|GGCT_HUMAN Gamma-glutamylcyclotransferase OS=Homo sapiens GN=GGCT PE=1 SV=1;>tr|B8ZZN4|B8ZZN4_HUMAN Gamma-glutamylcyclotransferase OS=Homo sapiens GN=GGCT PE=4 SV=1;>tr|E7EU55|E7EU55_HUMAN Uncharacterized protein OS=Homo sapiens GN=GGCT PE=4 SV=	3	3	17.6	21.007	7.15e-13	0.51709	0.42881
Q14643	Inositol 1,4,5-trisphosphate receptor type 1	ITPR1	>sp|Q14643-4|ITPR1_HUMAN Isoform 4 of Inositol 1,4,5-trisphosphate receptor type 1 OS=Homo sapiens GN=ITPR1;>sp|Q14643-3|ITPR1_HUMAN Isoform 3 of Inositol 1,4,5-trisphosphate receptor type 1 OS=Homo sapiens GN=ITPR1;>tr|G5E9P1|G5E9P1_HUMAN Inositol 1,4,5-t	4	3	1.5	306.77	1.06e-21	0.51691	1.2991
Q9UBN7	Histone deacetylase 6	HDAC6	>sp|Q9UBN7|HDAC6_HUMAN Histone deacetylase 6 OS=Homo sapiens GN=HDAC6 PE=1 SV=2;>tr|F5GYL5|F5GYL5_HUMAN Uncharacterized protein OS=Homo sapiens GN=HDAC6 PE=4 SV=1;>tr|E7ERH6|E7ERH6_HUMAN Histone deacetylase 6 OS=Homo sapiens GN=HDAC6 PE=4 SV=1	29	29	32.6	131.42	0	0.51603	0.78173
E9PE20	Signal recognition particle 9 kDa protein	SRP9	>tr|E9PE20|E9PE20_HUMAN Signal recognition particle 9kDa OS=Homo sapiens GN=SRP9 PE=4 SV=1;>sp|P49458-2|SRP09_HUMAN Isoform 2 of Signal recognition particle 9 kDa protein OS=Homo sapiens GN=SRP9;>sp|P49458|SRP09_HUMAN Signal recognition particle 9 kDa prot	2	2	30.3	7.6677	0.00022442	0.51586	1.1679
Q9UHV9	Prefoldin subunit 2	PFDN2	>sp|Q9UHV9|PFD2_HUMAN Prefoldin subunit 2 OS=Homo sapiens GN=PFDN2 PE=1 SV=1	3	3	22.7	16.648	4.09e-10	0.51488	1.7415
P56537	Eukaryotic translation initiation factor 6	EIF6	>sp|P56537|IF6_HUMAN Eukaryotic translation initiation factor 6 OS=Homo sapiens GN=EIF6 PE=1 SV=1	5	5	31.4	26.599	3.89e-112	0.51363	1.1373
P16403	Histone H1.2;Histone H1.4;Histone H1.3	HIST1H1C;HIST1H1E;HIST1H1D	>sp|P16403|H12_HUMAN Histone H1.2 OS=Homo sapiens GN=HIST1H1C PE=1 SV=2;>sp|P10412|H14_HUMAN Histone H1.4 OS=Homo sapiens GN=HIST1H1E PE=1 SV=2;>sp|P16402|H13_HUMAN Histone H1.3 OS=Homo sapiens GN=HIST1H1D PE=1 SV=2	7	5	23.5	21.364	4.12e-20	0.51127	2.0552
B4DHG0	Dihydrolipoyl dehydrogenase;Dihydrolipoyl dehydrogenase, mitochondrial	DLD	>tr|B4DHG0|B4DHG0_HUMAN Uncharacterized protein OS=Homo sapiens GN=DLD PE=2 SV=1;>tr|F5H4I0|F5H4I0_HUMAN Dihydrolipoyl dehydrogenase OS=Homo sapiens GN=DLD PE=3 SV=1;>tr|E9PEX6|E9PEX6_HUMAN Dihydrolipoamide dehydrogenase OS=Homo sapiens GN=DLD PE=4 SV=1;>s	5	5	14.4	43.587	1.29e-19	0.50761	2.349
Q9P0K7	Ankycorbin	RAI14	>sp|Q9P0K7-3|RAI14_HUMAN Isoform 3 of Ankycorbin OS=Homo sapiens GN=RAI14;>tr|E7EMX7|E7EMX7_HUMAN Retinoic acid-induced 14 OS=Homo sapiens GN=RAI14 PE=4 SV=1;>sp|Q9P0K7|RAI14_HUMAN Ankycorbin OS=Homo sapiens GN=RAI14 PE=1 SV=2;>sp|Q9P0K7-2|RAI14_HUMAN Isof	4	4	4.5	109.08	3.05e-12	0.50702	NaN
A2RRF3	Epidermal growth factor receptor substrate 15-like 1	EPS15L1	>tr|A2RRF3|A2RRF3_HUMAN EPS15L1 protein OS=Homo sapiens GN=EPS15L1 PE=2 SV=1;>sp|Q9UBC2|EP15R_HUMAN Epidermal growth factor receptor substrate 15-like 1 OS=Homo sapiens GN=EPS15L1 PE=1 SV=1;>sp|Q9UBC2-2|EP15R_HUMAN Isoform 2 of Epidermal growth factor rece	2	2	2.5	83.247	2.19e-05	0.5069	1.3912
Q7Z2W4	Zinc finger CCCH-type antiviral protein 1	ZC3HAV1	>sp|Q7Z2W4|ZCCHV_HUMAN Zinc finger CCCH-type antiviral protein 1 OS=Homo sapiens GN=ZC3HAV1 PE=1 SV=3;>sp|Q7Z2W4-2|ZCCHV_HUMAN Isoform 2 of Zinc finger CCCH-type antiviral protein 1 OS=Homo sapiens GN=ZC3HAV1;>tr|C9J6P4|C9J6P4_HUMAN Zinc finger CCCH-type,	12	12	19.6	101.43	1.37e-94	0.50681	0.60829
B4DEB1	Histone H3;Histone H3.2;Histone H3.1t;Histone H3.3;Histone H3.1;Histone H3.3C	H3F3A;HIST2H3A;HIST3H3;HIST1H3A;H3F3C	>tr|B4DEB1|B4DEB1_HUMAN Histone H3 OS=Homo sapiens GN=H3F3A PE=2 SV=1;>sp|Q71DI3|H32_HUMAN Histone H3.2 OS=Homo sapiens GN=HIST2H3A PE=1 SV=3;>sp|Q16695|H31T_HUMAN Histone H3.1t OS=Homo sapiens GN=HIST3H3 PE=1 SV=3;>sp|P84243|H33_HUMAN Histone H3.3 OS=Homo	2	1	13	14.052	9.7e-06	0.50641	2.3063
A6NHR2	39S ribosomal protein L37, mitochondrial	MRPL37	>tr|A6NHR2|A6NHR2_HUMAN Mitochondrial ribosomal protein L37 OS=Homo sapiens GN=MRPL37 PE=4 SV=2;>sp|Q9BZE1|RM37_HUMAN 39S ribosomal protein L37, mitochondrial OS=Homo sapiens GN=MRPL37 PE=1 SV=2	3	3	14.7	32.538	1.13e-08	0.50574	NaN
Q96S55	ATPase WRNIP1	WRNIP1	>sp|Q96S55-3|WRIP1_HUMAN Isoform 3 of ATPase WRNIP1 OS=Homo sapiens GN=WRNIP1;>tr|B3KT25|B3KT25_HUMAN Uncharacterized protein OS=Homo sapiens GN=WRNIP1 PE=2 SV=1;>sp|Q96S55-2|WRIP1_HUMAN Isoform 2 of ATPase WRNIP1 OS=Homo sapiens GN=WRNIP1;>sp|Q96S55|WRIP1	6	6	14.8	49.569	2.45e-15	0.50058	0.80457
F5H871	WASH complex subunit FAM21B;WASH complex subunit FAM21C;WASH complex subunit FAM21A	FAM21C;FAM21B;FAM21A	>tr|F5H871|F5H871_HUMAN Family with sequence similarity 21, member C OS=Homo sapiens GN=FAM21C PE=4 SV=1;>sp|Q5SNT6|FA21B_HUMAN WASH complex subunit FAM21B OS=Homo sapiens GN=FAM21B PE=1 SV=2;>tr|F8W7U3|F8W7U3_HUMAN Family with sequence similarity 21, memb	2	2	2.2	136.54	0.00043506	0.49775	NaN
Q05639	Elongation factor 1-alpha 2	EEF1A2	>sp|Q05639|EF1A2_HUMAN Elongation factor 1-alpha 2 OS=Homo sapiens GN=EEF1A2 PE=1 SV=1	12	3	37.4	50.47	4.49e-182	0.497	2.1501
B4E2S7	Lysosome-associated membrane glycoprotein 2	LAMP2	>tr|B4E2S7|B4E2S7_HUMAN Uncharacterized protein OS=Homo sapiens GN=LAMP2 PE=2 SV=1;>sp|P13473-2|LAMP2_HUMAN Isoform LAMP-2B of Lysosome-associated membrane glycoprotein 2 OS=Homo sapiens GN=LAMP2;>sp|P13473|LAMP2_HUMAN Lysosome-associated membrane glycopro	2	2	5.5	39.811	4.42e-08	0.49128	3.3892
B4DN45	S-adenosylmethionine synthase;S-adenosylmethionine synthase isoform type-2	MAT2A	>tr|B4DN45|B4DN45_HUMAN S-adenosylmethionine synthase OS=Homo sapiens GN=MAT2A PE=2 SV=1;>sp|P31153|METK2_HUMAN S-adenosylmethionine synthase isoform type-2 OS=Homo sapiens GN=MAT2A PE=1 SV=1	6	6	22.7	32.964	2.19e-19	0.48952	1.1013
Q99836	Myeloid differentiation primary response protein MyD88	MYD88	>sp|Q99836|MYD88_HUMAN Myeloid differentiation primary response protein MyD88 OS=Homo sapiens GN=MYD88 PE=1 SV=1;>tr|H0Y4G9|H0Y4G9_HUMAN Myeloid differentiation primary response gene (88) (Fragment) OS=Homo sapiens GN=MYD88 PE=4 SV=1;>tr|B4DQ60|B4DQ60_HUMA	3	3	13.2	33.233	4.32e-12	0.48456	0.84455
P12532	Creatine kinase U-type, mitochondrial	CKMT1A;CKMT1B	>sp|P12532|KCRU_HUMAN Creatine kinase U-type, mitochondrial OS=Homo sapiens GN=CKMT1A PE=1 SV=1;>sp|P12532-2|KCRU_HUMAN Isoform 2 of Creatine kinase U-type, mitochondrial OS=Homo sapiens GN=CKMT1A;>tr|C9JSQ1|C9JSQ1_HUMAN Creatine kinase, mitochondrial 1B (	4	4	15.8	47.036	1.53e-37	0.48238	2.3333
P02794	Ferritin heavy chain;Ferritin	FTH1	>sp|P02794|FRIH_HUMAN Ferritin heavy chain OS=Homo sapiens GN=FTH1 PE=1 SV=2;>tr|G3V1D1|G3V1D1_HUMAN Ferritin OS=Homo sapiens GN=FTH1 PE=3 SV=1;>tr|G3V192|G3V192_HUMAN Ferritin OS=Homo sapiens GN=FTH1 PE=3 SV=1	6	6	31.1	21.225	5.75e-20	0.48056	1.7792
B3KP49	Ran-binding protein 10	RANBP10	>tr|B3KP49|B3KP49_HUMAN RAN binding protein 10 OS=Homo sapiens GN=RANBP10 PE=2 SV=1;>tr|B4DID0|B4DID0_HUMAN RAN binding protein 10 OS=Homo sapiens GN=RANBP10 PE=2 SV=1;>tr|B4DQH9|B4DQH9_HUMAN RAN binding protein 10 OS=Homo sapiens GN=RANBP10 PE=2 SV=1;>sp|	2	2	5.4	42.904	0.00073824	0.4574	NaN
P15924	Desmoplakin	DSP	>sp|P15924|DESP_HUMAN Desmoplakin OS=Homo sapiens GN=DSP PE=1 SV=3;>sp|P15924-2|DESP_HUMAN Isoform DPII of Desmoplakin OS=Homo sapiens GN=DSP	133	133	46.5	331.77	0	0.45013	0.72843
Q8TBL5	La-related protein 4	LARP4	>tr|Q8TBL5|Q8TBL5_HUMAN LARP4 protein OS=Homo sapiens GN=LARP4 PE=2 SV=1;>tr|Q6P4E2|Q6P4E2_HUMAN LARP4 protein OS=Homo sapiens GN=LARP4 PE=2 SV=1;>tr|Q96J85|Q96J85_HUMAN C-Mpl binding protein OS=Homo sapiens GN=LARP4 PE=2 SV=1;>tr|E9PDG5|E9PDG5_HUMAN La ri	2	2	13.3	21.492	1.98e-07	0.43667	NaN
P16989	DNA-binding protein A;Y-box-binding protein 2	CSDA;YBX2	>sp|P16989-2|DBPA_HUMAN Isoform 2 of DNA-binding protein A OS=Homo sapiens GN=CSDA;>sp|P16989-3|DBPA_HUMAN Isoform 3 of DNA-binding protein A OS=Homo sapiens GN=CSDA;>sp|P16989|DBPA_HUMAN DNA-binding protein A OS=Homo sapiens GN=CSDA PE=1 SV=4;>sp|Q9Y2T7|Y	5	2	24.4	31.947	2.03e-30	0.43623	NaN
Q99880	Histone H2B type 1-L;Histone H2B type 1-M;Histone H2B type 1-N;Histone H2B type 1-H;Histone H2B type 2-F;Histone H2B type 1-C/E/F/G/I;Histone H2B type 1-D;Histone H2B type 1-K;Histone H2B;Histone H2B type F-S	HIST1H2BL;HIST1H2BM;HIST1H2BN;HIST1H2BH;HIST2H2BF;HIST1H2BC;HIST1H2BD;HIST1H2BK;H2BFS	>sp|Q99880|H2B1L_HUMAN Histone H2B type 1-L OS=Homo sapiens GN=HIST1H2BL PE=1 SV=3;>sp|Q99879|H2B1M_HUMAN Histone H2B type 1-M OS=Homo sapiens GN=HIST1H2BM PE=1 SV=3;>sp|Q99877|H2B1N_HUMAN Histone H2B type 1-N OS=Homo sapiens GN=HIST1H2BN PE=1 SV=3;>sp|Q93	7	2	46.8	13.952	2.95e-61	0.42994	2.1098
D3YTB1	60S ribosomal protein L32	RPL32	>tr|D3YTB1|D3YTB1_HUMAN Ribosomal protein L32 (Fragment) OS=Homo sapiens GN=RPL32 PE=4 SV=1;>sp|P62910|RL32_HUMAN 60S ribosomal protein L32 OS=Homo sapiens GN=RPL32 PE=1 SV=2;>tr|F8W727|F8W727_HUMAN Ribosomal protein L32 OS=Homo sapiens GN=RPL32 PE=4 SV=1	6	6	38.3	15.616	6.82e-18	0.41964	0.99892
P12273	Prolactin-inducible protein	PIP	>sp|P12273|PIP_HUMAN Prolactin-inducible protein OS=Homo sapiens GN=PIP PE=1 SV=1	5	5	36.3	16.572	5.39e-18	0.41195	0.49337
B7ZA96	Calpain-2 catalytic subunit	CAPN2	>tr|B7ZA96|B7ZA96_HUMAN Calpain 2, (m/II) large subunit OS=Homo sapiens GN=CAPN2 PE=2 SV=1;>sp|P17655|CAN2_HUMAN Calpain-2 catalytic subunit OS=Homo sapiens GN=CAPN2 PE=1 SV=6;>tr|H0Y323|H0Y323_HUMAN Calpain 2, (m/II) large subunit OS=Homo sapiens GN=CAPN2	2	2	3.7	71.475	0.00044211	0.40903	NaN
A2RRP1	Neuroblastoma-amplified sequence	NBAS	>sp|A2RRP1-2|NBAS_HUMAN Isoform 2 of Neuroblastoma-amplified sequence OS=Homo sapiens GN=NBAS;>sp|A2RRP1|NBAS_HUMAN Neuroblastoma-amplified sequence OS=Homo sapiens GN=NBAS PE=1 SV=2	2	2	0.9	254.81	7.82e-05	0.40579	NaN
Q14527	Helicase-like transcription factor	HLTF	>sp|Q14527-2|HLTF_HUMAN Isoform 2 of Helicase-like transcription factor OS=Homo sapiens GN=HLTF;>sp|Q14527|HLTF_HUMAN Helicase-like transcription factor OS=Homo sapiens GN=HLTF PE=1 SV=2	3	3	4.6	99.918	4.44e-06	0.40445	0.94963
O00139	Kinesin-like protein KIF2A	KIF2A	>sp|O00139-2|KIF2A_HUMAN Isoform 2 of Kinesin-like protein KIF2A OS=Homo sapiens GN=KIF2A;>sp|O00139-1|KIF2A_HUMAN Isoform 1 of Kinesin-like protein KIF2A OS=Homo sapiens GN=KIF2A;>tr|E9PB70|E9PB70_HUMAN Kinesin heavy chain member 2A OS=Homo sapiens GN=KIF	4	4	5.9	75.042	1.51e-09	0.39758	NaN
Q08554	Desmocollin-1	DSC1	>sp|Q08554-2|DSC1_HUMAN Isoform 1B of Desmocollin-1 OS=Homo sapiens GN=DSC1;>sp|Q08554|DSC1_HUMAN Desmocollin-1 OS=Homo sapiens GN=DSC1 PE=1 SV=2	6	6	9	93.834	2.17e-20	0.39157	0.16169
Q8IVF2	Protein AHNAK2	AHNAK2	>sp|Q8IVF2-3|AHNK2_HUMAN Isoform 3 of Protein AHNAK2 OS=Homo sapiens GN=AHNAK2;>sp|Q8IVF2|AHNK2_HUMAN Protein AHNAK2 OS=Homo sapiens GN=AHNAK2 PE=1 SV=2	4	2	4.3	605.64	4.36e-17	0.39122	NaN
P16401	Histone H1.5	HIST1H1B	>sp|P16401|H15_HUMAN Histone H1.5 OS=Homo sapiens GN=HIST1H1B PE=1 SV=3	4	2	16.4	22.58	3.26e-10	0.38816	1.311
P07305	Histone H1.0	H1F0	>sp|P07305-2|H10_HUMAN Isoform 2 of Histone H1.0 OS=Homo sapiens GN=H1F0;>tr|F5H022|F5H022_HUMAN H1 histone family, member 0 OS=Homo sapiens GN=H1F0 PE=3 SV=1;>sp|P07305|H10_HUMAN Histone H1.0 OS=Homo sapiens GN=H1F0 PE=1 SV=3	3	3	15.3	19.167	2.27e-06	0.38561	2.1391
Q02952	A-kinase anchor protein 12	AKAP12	>sp|Q02952-3|AKA12_HUMAN Isoform 3 of A-kinase anchor protein 12 OS=Homo sapiens GN=AKAP12;>sp|Q02952-2|AKA12_HUMAN Isoform 2 of A-kinase anchor protein 12 OS=Homo sapiens GN=AKAP12;>sp|Q02952|AKA12_HUMAN A-kinase anchor protein 12 OS=Homo sapiens GN=AKAP1	24	24	21	180.99	3.91e-279	0.37734	1.3082
B7Z382	Cytosolic purine 5-nucleotidase	NT5C2	>tr|B7Z382|B7Z382_HUMAN 5-nucleotidase, cytosolic II OS=Homo sapiens GN=NT5C2 PE=2 SV=1;>sp|P49902|5NTC_HUMAN Cytosolic purine 5-nucleotidase OS=Homo sapiens GN=NT5C2 PE=1 SV=1;>tr|H0YHR8|H0YHR8_HUMAN 5-nucleotidase, cytosolic II (Fragment) OS=Homo sapi	2	2	4.7	61.44	3.33e-06	0.37584	4.6663
Q99878	Histone H2A type 1-J;Histone H2A type 1-H;Histone H2A.J;Histone H2A type 2-C;Histone H2A type 2-A;Histone H2A type 1-D;Histone H2A type 1;Histone H2A;Histone H2A type 1-C;Histone H2A type 3;Histone H2A type 1-B/E	HIST1H2AJ;HIST1H2AH;H2AFJ;HIST2H2AC;HIST2H2AA3;HIST1H2AD;HIST1H2AG;HIST1H2AC;HIST3H2A;HIST1H2AB	>sp|Q99878|H2A1J_HUMAN Histone H2A type 1-J OS=Homo sapiens GN=HIST1H2AJ PE=1 SV=3;>sp|Q96KK5|H2A1H_HUMAN Histone H2A type 1-H OS=Homo sapiens GN=HIST1H2AH PE=1 SV=3;>sp|Q9BTM1|H2AJ_HUMAN Histone H2A.J OS=Homo sapiens GN=H2AFJ PE=1 SV=1;>sp|Q16777|H2A2C_HU	5	2	35.9	13.936	9.23e-57	0.36804	2.5611
P62805	Histone H4	HIST1H4A	>sp|P62805|H4_HUMAN Histone H4 OS=Homo sapiens GN=HIST1H4A PE=1 SV=2	11	11	63.1	11.367	9.29e-45	0.36678	2.4694
Q13895	Bystin	BYSL	>sp|Q13895|BYST_HUMAN Bystin OS=Homo sapiens GN=BYSL PE=1 SV=3;>tr|F8WBL2|F8WBL2_HUMAN Bystin-like OS=Homo sapiens GN=BYSL PE=4 SV=1	2	2	4.8	49.601	1.05e-08	0.3557	1.3771
Q7L5D6	Golgi to ER traffic protein 4 homolog	GET4	>sp|Q7L5D6|GET4_HUMAN Golgi to ER traffic protein 4 homolog OS=Homo sapiens GN=GET4 PE=1 SV=1;>tr|C9JPA8|C9JPA8_HUMAN Golgi to ER traffic protein 4 homolog (S. cerevisiae) (Fragment) OS=Homo sapiens GN=GET4 PE=4 SV=1;>tr|C9JHN8|C9JHN8_HUMAN Golgi to ER tra	2	2	8.6	36.504	5.01e-07	0.3388	1.2255
P53999	Activated RNA polymerase II transcriptional coactivator p15	SUB1	>sp|P53999|TCP4_HUMAN Activated RNA polymerase II transcriptional coactivator p15 OS=Homo sapiens GN=SUB1 PE=1 SV=3;>tr|F5H1H8|F5H1H8_HUMAN SUB1 homolog (S. cerevisiae) OS=Homo sapiens GN=SUB1 PE=4 SV=1;>tr|D6RC37|D6RC37_HUMAN SUB1 homolog (S. cerevisiae)	4	4	26.8	14.395	5.19e-19	0.33279	0.79292
P05089	Arginase-1	ARG1	>sp|P05089|ARGI1_HUMAN Arginase-1 OS=Homo sapiens GN=ARG1 PE=1 SV=2;>sp|P05089-2|ARGI1_HUMAN Isoform 2 of Arginase-1 OS=Homo sapiens GN=ARG1;>sp|P05089-3|ARGI1_HUMAN Isoform 3 of Arginase-1 OS=Homo sapiens GN=ARG1	11	11	45.3	34.735	2.12e-35	0.32789	0.16144
Q71UI9	Histone H2A.V;Histone H2A.Z;Histone H2A	H2AFV;H2AFZ	>sp|Q71UI9|H2AV_HUMAN Histone H2A.V OS=Homo sapiens GN=H2AFV PE=1 SV=3;>sp|P0C0S5|H2AZ_HUMAN Histone H2A.Z OS=Homo sapiens GN=H2AFZ PE=1 SV=2;>tr|A6NFA8|A6NFA8_HUMAN Histone H2A OS=Homo sapiens GN=H2AFV PE=3 SV=1;>tr|A6NKY0|A6NKY0_HUMAN Histone H2A OS=Homo	4	2	31.2	13.509	5.38e-15	0.29473	2.5093
Q96QA5	Gasdermin-A	GSDMA	>sp|Q96QA5|GSDMA_HUMAN Gasdermin-A OS=Homo sapiens GN=GSDMA PE=2 SV=4	4	4	8.5	49.364	1.57e-06	0.2941	0.56573
P08670	Vimentin	VIM	>sp|P08670|VIME_HUMAN Vimentin OS=Homo sapiens GN=VIM PE=1 SV=4;>tr|B0YJC4|B0YJC4_HUMAN Vimentin OS=Homo sapiens GN=VIM PE=3 SV=1;>tr|F5H288|F5H288_HUMAN Vimentin OS=Homo sapiens GN=VIM PE=3 SV=1;>tr|B0YJC5|B0YJC5_HUMAN Vimentin OS=Homo sapiens GN=VIM PE=3	24	20	57.7	53.651	7.38e-199	0.28695	3.1274
P00491	Purine nucleoside phosphorylase	PNP	>sp|P00491|PNPH_HUMAN Purine nucleoside phosphorylase OS=Homo sapiens GN=PNP PE=1 SV=2	7	7	31.1	32.118	4.33e-60	0.26223	2.1037
F5H109	Apolipoprotein B-100;Apolipoprotein B-48	APOB	>tr|F5H109|F5H109_HUMAN Apolipoprotein B (including Ag(x) antigen) OS=Homo sapiens GN=APOB PE=4 SV=1;>sp|P04114|APOB_HUMAN Apolipoprotein B-100 OS=Homo sapiens GN=APOB PE=1 SV=2	6	3	1.5	489.89	6.5e-13	0.26077	0.19235
P38919	Eukaryotic initiation factor 4A-III	EIF4A3	>sp|P38919|IF4A3_HUMAN Eukaryotic initiation factor 4A-III OS=Homo sapiens GN=EIF4A3 PE=1 SV=4	4	3	12.4	46.871	1.95e-15	0.24805	2.2349
Q14574	Desmocollin-3	DSC3	>sp|Q14574-2|DSC3_HUMAN Isoform 3B of Desmocollin-3 OS=Homo sapiens GN=DSC3;>sp|Q14574|DSC3_HUMAN Desmocollin-3 OS=Homo sapiens GN=DSC3 PE=1 SV=3	2	2	3.8	93.453	0.00014459	0.22053	0.1741
E7EMN3	Bleomycin hydrolase	BLMH	>tr|E7EMN3|E7EMN3_HUMAN Bleomycin hydrolase OS=Homo sapiens GN=BLMH PE=4 SV=1;>sp|Q13867|BLMH_HUMAN Bleomycin hydrolase OS=Homo sapiens GN=BLMH PE=1 SV=1	4	4	10.9	42.52	3.33e-13	0.22009	0.55143
F8VV32	Lysozyme C	LYZ	>tr|F8VV32|F8VV32_HUMAN Lysozyme OS=Homo sapiens GN=LYZ PE=3 SV=1;>sp|P61626|LYSC_HUMAN Lysozyme C OS=Homo sapiens GN=LYZ PE=1 SV=1	4	4	34.6	11.488	3.69e-09	0.21113	NaN
F5H456	RRP12-like protein	RRP12	>tr|F5H456|F5H456_HUMAN Ribosomal RNA-processing 12 homolog (S. cerevisiae) OS=Homo sapiens GN=RRP12 PE=4 SV=1;>sp|Q5JTH9-2|RRP12_HUMAN Isoform 2 of RRP12-like protein OS=Homo sapiens GN=RRP12;>tr|E9PCK7|E9PCK7_HUMAN Ribosomal RNA-processing 12 homolog (S.	4	4	4.3	113.04	3.95e-09	0.1929	1.9731
Q8WZ42	Titin	TTN	>sp|Q8WZ42-5|TITIN_HUMAN Isoform 5 of Titin OS=Homo sapiens GN=TTN;>tr|A6NKB1|A6NKB1_HUMAN Titin OS=Homo sapiens GN=TTN PE=4 SV=4;>sp|Q8WZ42-4|TITIN_HUMAN Isoform 4 of Titin OS=Homo sapiens GN=TTN;>sp|Q8WZ42-7|TITIN_HUMAN Isoform 7 of Titin OS=Homo sapiens	4	4	0.1	3653.2	4.17e-07	0.18514	1.7961
P04040	Catalase	CAT	>sp|P04040|CATA_HUMAN Catalase OS=Homo sapiens GN=CAT PE=1 SV=3	6	6	12.1	59.755	1.63e-19	0.14712	0.15934
P04279	Semenogelin-1;Alpha-inhibin-92;Alpha-inhibin-31;Seminal basic protein	SEMG1	>sp|P04279-2|SEMG1_HUMAN Isoform 2 of Semenogelin-1 OS=Homo sapiens GN=SEMG1;>sp|P04279|SEMG1_HUMAN Semenogelin-1 OS=Homo sapiens GN=SEMG1 PE=1 SV=2;>tr|E7EPD3|E7EPD3_HUMAN Uncharacterized protein OS=Homo sapiens GN=SEMG1 PE=4 SV=1	10	9	29.4	45.321	5.5e-25	0.14089	NaN
P05109	Protein S100-A8	S100A8	>sp|P05109|S10A8_HUMAN Protein S100-A8 OS=Homo sapiens GN=S100A8 PE=1 SV=1	2	2	19.4	10.834	1.41e-05	0.12852	0.053731
Q02413	Desmoglein-1	DSG1	>sp|Q02413|DSG1_HUMAN Desmoglein-1 OS=Homo sapiens GN=DSG1 PE=1 SV=2	17	17	22.2	113.75	3.01e-95	0.12003	0.14121
P06702	Protein S100-A9	S100A9	>sp|P06702|S10A9_HUMAN Protein S100-A9 OS=Homo sapiens GN=S100A9 PE=1 SV=1	3	3	37.7	13.242	1.19e-26	0.11788	0.26002
P14923	Junction plakoglobin	JUP	>sp|P14923|PLAK_HUMAN Junction plakoglobin OS=Homo sapiens GN=JUP PE=1 SV=3	26	16	36.9	81.744	1.85e-178	0.11773	0.16354
P29508	Serpin B3;Serpin B4	SERPINB3;SERPINB4	>sp|P29508|SPB3_HUMAN Serpin B3 OS=Homo sapiens GN=SERPINB3 PE=1 SV=2;>sp|P29508-2|SPB3_HUMAN Isoform 2 of Serpin B3 OS=Homo sapiens GN=SERPINB3;>tr|H0Y5H9|H0Y5H9_HUMAN Serpin peptidase inhibitor, clade B (ovalbumin), member 4 (Fragment) OS=Homo sapiens GN	4	4	11.8	44.564	6.92e-13	0.11471	0.27423
Q08188	Protein-glutamine gamma-glutamyltransferase E;Protein-glutamine gamma-glutamyltransferase E 50 kDa catalytic chain;Protein-glutamine gamma-glutamyltransferase E 27 kDa non-catalytic chain	TGM3	>sp|Q08188|TGM3_HUMAN Protein-glutamine gamma-glutamyltransferase E OS=Homo sapiens GN=TGM3 PE=1 SV=4;>tr|E7ERY7|E7ERY7_HUMAN Transglutaminase 3 (E polypeptide, protein-glutamine-gamma-glutamyltransferase) OS=Homo sapiens GN=TGM3 PE=3 SV=2	6	6	9.8	76.631	1.22e-16	0.09902	0.10902
Q9UBT2	SUMO-activating enzyme subunit 2	UBA2	>sp|Q9UBT2|SAE2_HUMAN SUMO-activating enzyme subunit 2 OS=Homo sapiens GN=UBA2 PE=1 SV=2;>tr|B3KWB9|B3KWB9_HUMAN Ubiquitin-like modifier activating enzyme 2 OS=Homo sapiens GN=UBA2 PE=2 SV=1	3	3	5	71.223	8.68e-07	0.094102	2.431
Q01469	Fatty acid-binding protein, epidermal	FABP5	>sp|Q01469|FABP5_HUMAN Fatty acid-binding protein, epidermal OS=Homo sapiens GN=FABP5 PE=1 SV=3	5	5	25.2	15.164	1.43e-16	0.093642	0.20927
E9PBV3		SBSN	>tr|E9PBV3|E9PBV3_HUMAN Suprabasin OS=Homo sapiens GN=SBSN PE=4 SV=1	2	2	9.2	60.54	1.71e-40	0.086426	0.28977
A6NDY6	Glycogen phosphorylase, muscle form;Phosphorylase	PYGM	>tr|A6NDY6|A6NDY6_HUMAN Phosphorylase OS=Homo sapiens GN=PYGM PE=2 SV=1;>tr|F5GZH7|F5GZH7_HUMAN Phosphorylase OS=Homo sapiens GN=PYGM PE=3 SV=1;>sp|P11217|PYGM_HUMAN Glycogen phosphorylase, muscle form OS=Homo sapiens GN=PYGM PE=1 SV=6	5	2	6.2	87.316	8.46e-11	0.075818	NaN
P31944	Caspase-14;Caspase-14 subunit p19;Caspase-14 subunit p10	CASP14	>sp|P31944|CASPE_HUMAN Caspase-14 OS=Homo sapiens GN=CASP14 PE=1 SV=2	3	3	13.6	27.679	5.74e-23	0.074384	0.17369
P22735	Protein-glutamine gamma-glutamyltransferase K	TGM1	>sp|P22735|TGM1_HUMAN Protein-glutamine gamma-glutamyltransferase K OS=Homo sapiens GN=TGM1 PE=1 SV=4	7	7	10	89.786	1.25e-22	0.074256	0.20438
P01765	Ig heavy chain V-III region TIL;Ig heavy chain V-III region WEA;Ig heavy chain V-III region BUT;Ig heavy chain V-III region GAL;Ig heavy chain V-III region TUR;Ig heavy chain V-III region VH26;Ig heavy chain V-III region WAS;Ig heavy chain V-III region POM;Ig heavy chain V-III region BRO;Ig heavy chain V-III region HIL;Ig heavy chain V-III region CAM;Ig heavy chain V-III region TRO;Ig heavy chain…		>sp|P01765|HV304_HUMAN Ig heavy chain V-III region TIL OS=Homo sapiens PE=1 SV=1;>sp|P01763|HV302_HUMAN Ig heavy chain V-III region WEA OS=Homo sapiens PE=1 SV=1;>sp|P01767|HV306_HUMAN Ig heavy chain V-III region BUT OS=Homo sapiens PE=1 SV=1;>sp|P01781|HV	2	2	22.6	11.612	1.16e-07	0.06183	NaN
P01857	Ig gamma-1 chain C region	IGHG1	>sp|P01857|IGHG1_HUMAN Ig gamma-1 chain C region OS=Homo sapiens GN=IGHG1 PE=1 SV=1	3	3	10.9	36.105	5.78e-09	0.05481	0.053773
Q96P63	Serpin B12	SERPINB12	>sp|Q96P63|SPB12_HUMAN Serpin B12 OS=Homo sapiens GN=SERPINB12 PE=1 SV=1;>tr|Q3SYB4|Q3SYB4_HUMAN SERPINB12 protein OS=Homo sapiens GN=SERPINB12 PE=2 SV=1	5	5	11.1	46.276	9.63e-14	0.053535	0.49962
Q13835	Plakophilin-1	PKP1	>sp|Q13835-2|PKP1_HUMAN Isoform 1 of Plakophilin-1 OS=Homo sapiens GN=PKP1;>sp|Q13835|PKP1_HUMAN Plakophilin-1 OS=Homo sapiens GN=PKP1 PE=1 SV=2	4	4	6.6	80.496	9.65e-17	0.045732	0.062436
P81605	Dermcidin;Survival-promoting peptide;DCD-1	DCD	>sp|P81605|DCD_HUMAN Dermcidin OS=Homo sapiens GN=DCD PE=1 SV=2;>tr|A5JHP3|A5JHP3_HUMAN Dermcidin isoform 2 OS=Homo sapiens GN=DCD PE=2 SV=1	7	7	53.6	11.284	2.63e-59	0.043766	0.034092
P35908	Keratin, type II cytoskeletal 2 epidermal	KRT2	>sp|P35908|K22E_HUMAN Keratin, type II cytoskeletal 2 epidermal OS=Homo sapiens GN=KRT2 PE=1 SV=2	62	1	88.9	65.432	0	0.03529	0.035216
Q2L6G8	Corneodesmosin	CDSN	>tr|Q2L6G8|Q2L6G8_HUMAN Corneodesmosin OS=Homo sapiens GN=CDSN PE=4 SV=1;>sp|Q15517|CDSN_HUMAN Corneodesmosin OS=Homo sapiens GN=CDSN PE=1 SV=3;>tr|G8JLG2|G8JLG2_HUMAN Corneodesmosin OS=Homo sapiens GN=CDSN PE=4 SV=1	3	2	9.3	51.539	2.82e-11	0.014976	0.066881
Q8TF72	Protein Shroom3	SHROOM3	>sp|Q8TF72|SHRM3_HUMAN Protein Shroom3 OS=Homo sapiens GN=SHROOM3 PE=1 SV=2	2	2	0.8	216.85	8.29e-05	0.005991	0.0067996
