# Supplementary material for: Systems-wide analysis of BCR signalosomes and downstream phosphorylation and ubiquitylation
Source: Mol Syst Biol. 2015 Jun 2;11(6):810. doi: 10.15252/msb.20145880 (PMC4501846; doi:10.15252/msb.20145880)
Supplement: Supplementary file 7 [file msb0011-0810-sd7.xlsx]

## Sheet: Sheet1
Supplementary Table S6: A list of all di-Gly modified (ubiquitylation) sites quantified after BCR stimulation (SILAC L= unstimulated, SILAC M = 5 minutes BCR stimulation, SILAC H =15 minutes BCR stimulation)
Proteins	Identifier(s) of protein(s) contained in the protein group
Positions within proteins	The position(s) of the modification
Leading proteins	The identifiers of the proteins in the protein group, with this protein as best match, and this particular peptide is associated with
Protein names	The name of the identified protein
Gene names	Official gene name
Fasta headers	Descriptions of the proteins this peptide is associated with
Localization prob	Probability that the site is correctly localized at the position in the peptide
Score diff	The Andromeda delta score of the best identified modified peptide containing this site
PEP	Posterior Error Probability of the identification
Score	The Andromeda score of the identification
Number of GlyGly (K)	The number of di-Glyl modified sites present in the identified peptide
Sequence window	13 amino acid window (+/- 6 amino acids) surrounding the modified site
Modified sequence	Sequence representation of the peptide including location(s) of modified amino acids
Charge	Charge state of the precursor ion
m/z	Recalibrated m/z of the precursor ion
Mass error [ppm]	Mass error of the recalibrated mass-over-charge value of the precursor ion in comparison to the predicted monoisotopic mass of the identified peptide sequence
Normalized ratio M/L	Normalized SILAC M/L (BCR stimulation 5 minutes/control) ratio for di-Gly modified site containing peptide
Normalized ratio H/L	Normalized SILAC H/L (BCR stimulation 15 minutes/control) ratio for di-Gly modified site containing peptide
Normalized ratio M/L Exp1	Normalized SILAC M/L (BCR stimulation 5 minutes/control) ratio for di-Gly modified site containing peptide in experiment 1
Normalized ratio H/L Exp1	Normalized SILAC H/L (BCR stimulation 15 minutes/control) ratio for di-Gly modified site containing peptide in experiment 1
Normalized ratio M/L Exp2	Normalized SILAC M/L (BCR stimulation 5 minutes/control) ratio for di-Gly modified site containing peptide in experiment 2
Normalized ratio H/L Exp2	Normalized SILAC H/L (BCR stimulation 15 minutes/control) ratio for di-Gly modified site containing peptide in experiment 2
Proteins	Positions within proteins	Leading proteins	Protein names	Gene names	Fasta headers	Localization prob	Score diff	PEP	Score	Number of GlyGly (K)	Sequence window	Modified sequence	Charge	m/z	Mass error [ppm]	Normalized ratio M/L	Normalized ratio H/L	Normalized ratio M/L Exp1	Normalized ratio H/L Exp1	Normalized ratio M/L Exp2	Normalized ratio H/L Exp2
B9EKI5;Q3TTA7;Q3TTA7-2	195;195;43	B9EKI5	E3 ubiquitin-protein ligase CBL-B	Cblb;Cblb	>tr|B9EKI5|B9EKI5_MOUSE Casitas B-lineage lymphoma b OS=Mus musculus GN=Cblb PE=2 SV=1;>sp|Q3TTA7|CBLB_MOUSE E3 ubiquitin-protein ligase CBL-B OS=Mus musculus GN=Cblb PE=1 SV=3;>sp|Q3TTA7-2|CBLB_MOUSE Isoform 2 of E3 ubiquitin-protein ligase CBL-B OS=Mus m	1	75.0433	0.000134775	75.043	1	EFWRKFFGDKTIVPWKVFRQCLHEVHQISSG	_TIVPWK(gl)VFR_	3	420.58	0.46441	49.081	19.108	49.081	19.108
P48025;E9PWE9	164;164	P48025	Tyrosine-protein kinase SYK;Tyrosine-protein kinase	Syk;Syk	>sp|P48025|KSYK_MOUSE Tyrosine-protein kinase SYK OS=Mus musculus GN=Syk PE=1 SV=2;>tr|E9PWE9|E9PWE9_MOUSE Spleen tyrosine kinase OS=Mus musculus GN=Syk PE=4 SV=1	1	76.1184	1.12e-06	76.118	1	QKPQLEKLIATTAHEKMPWFHGNISRDESEQ	_LIATTAHEK(gl)M(ox)PWFHGNISR_	5	468.64	-0.1934	41.461	11.992	41.461	11.992
Q9DBR7-2;Q9DBR7	315;315	Q9DBR7-2	Protein phosphatase 1 regulatory subunit 12A	Ppp1r12a	>sp|Q9DBR7-2|MYPT1_MOUSE Isoform 2 of Protein phosphatase 1 regulatory subunit 12A OS=Mus musculus GN=Ppp1r12a;>sp|Q9DBR7|MYPT1_MOUSE Protein phosphatase 1 regulatory subunit 12A OS=Mus musculus GN=Ppp1r12a PE=1 SV=2	1	81.1566	6.42e-05	81.157	1	PLIESTANMENNQPQKAFKNKETLIIEPEKN	_SPLIESTANM(ox)ENNQPQK(gl)AFK_	3	793.053	-0.37356	34.657	2.4515	63.851	3.723	18.811	1.6142
E9Q933;Q8BK08	126;140	E9Q933	Transmembrane protein 11, mitochondrial	Tmem11;Tmem11	>tr|E9Q933|E9Q933_MOUSE Uncharacterized protein OS=Mus musculus GN=Tmem11 PE=4 SV=1;>sp|Q8BK08|TMM11_MOUSE Transmembrane protein 11, mitochondrial OS=Mus musculus GN=Tmem11 PE=2 SV=1	1	49.6202	2.67e-06	95.264	1	QFDPCCKYQVEYDAYKLSRLPLHTLTSSTPV	_YQVEYDAYK(gl)LSR_	3	550.27	0.61026	32.962	1.0484	157.92	1.0696	6.8796	1.0277
P11911	219	P11911	B-cell antigen receptor complex-associated protein alpha chain	Cd79a	>sp|P11911|CD79A_MOUSE B-cell antigen receptor complex-associated protein alpha chain OS=Mus musculus GN=Cd79a PE=1 SV=2	1	68.4198	1.46e-05	68.42	1	YQDVGNLHIGDAQLEKP______________	_GLQGTYQDVGNLHIGDAQLEK(gl)P_	3	823.079	0.0052415	28.992	13.05			28.992	13.05
Q3KQM4;P26369	61;225	Q3KQM4	Splicing factor U2AF 65 kDa subunit	U2af2;U2af2	>tr|Q3KQM4|Q3KQM4_MOUSE U2af2 protein OS=Mus musculus GN=U2af2 PE=2 SV=1;>sp|P26369|U2AF2_MOUSE Splicing factor U2AF 65 kDa subunit OS=Mus musculus GN=U2af2 PE=1 SV=3	1	229.991	6e-62	229.99	1	QAMAFDGIIFQGQSLKIRRPHDYQPLPGMSE	_SVDETTQAM(ox)AFDGIIFQGQSLK(gl)IR_	3	929.132	0.63749	21.308	14.259	21.308	14.259
P28867;P28867-2;Q1MX41;Q1MX43;Q1MX40;Q1MX42	138;138;23;23;23;23	P28867	Protein kinase C delta type	Prkcd;Prkcd;Prkcd;Prkcd;Prkcd	>sp|P28867|KPCD_MOUSE Protein kinase C delta type OS=Mus musculus GN=Prkcd PE=1 SV=3;>sp|P28867-2|KPCD_MOUSE Isoform 2 of Protein kinase C delta type OS=Mus musculus GN=Prkcd;>tr|Q1MX41|Q1MX41_MOUSE Protein kinase C, delta VI OS=Mus musculus GN=Prkcd PE=2	1	54.0231	0.000615043	54.023	1	EDGDCKQSMRSEEEAKFPTMNRRGAIKQAKI	_SEEEAK(gl)FPTM(ox)NR_	3	523.572	-0.031508	19.702	10.243	19.702	10.243
B9EKI5;Q3TTA7;Q3TTA7-2	516;516;364	B9EKI5	E3 ubiquitin-protein ligase CBL-B	Cblb;Cblb	>tr|B9EKI5|B9EKI5_MOUSE Casitas B-lineage lymphoma b OS=Mus musculus GN=Cblb PE=2 SV=1;>sp|Q3TTA7|CBLB_MOUSE E3 ubiquitin-protein ligase CBL-B OS=Mus musculus GN=Cblb PE=1 SV=3;>sp|Q3TTA7-2|CBLB_MOUSE Isoform 2 of E3 ubiquitin-protein ligase CBL-B OS=Mus m	1	88.4955	3.5e-08	101.38	1	HLSLPPVPPRLDLIQKGIVRSPCGSPTGSPK	_LDLIQK(gl)GIVR_	3	423.594	0.44426	19.072	12.042	18.183	11.437	20.005	12.679
P19437	237	P19437	B-lymphocyte antigen CD20	Ms4a1	>sp|P19437|CD20_MOUSE B-lymphocyte antigen CD20 OS=Mus musculus GN=Ms4a1 PE=2 SV=1	1	109.041	8.75e-34	174.87	1	VLLSAGEKNEQTIKMKEEIIELSGVSSQPKN	_MK(gl)EEIIELSGVSSQPK_	3	630.328	0.087939	18.853	11.217	19.013	11.129	18.455	11.217
Q8CGA3	283	Q8CGA3	Large neutral amino acids transporter small subunit 4	Slc43a2	>sp|Q8CGA3|LAT4_MOUSE Large neutral amino acids transporter small subunit 4 OS=Mus musculus GN=Slc43a2 PE=1 SV=1	1	66.0043	3.09e-05	66.004	1	TVGRRLSVGSSMRTAKEQAALQEGHKLCLST	_TAK(gl)EQAALQEGHK_	4	381.95	0.086082	17.05	9.4665	17.05	9.4665
P15530;B1ARJ9	218;278	P15530	B-cell antigen receptor complex-associated protein beta chain	Cd79b;Cd79b	>sp|P15530|CD79B_MOUSE B-cell antigen receptor complex-associated protein beta chain OS=Mus musculus GN=Cd79b PE=1 SV=1;>tr|B1ARJ9|B1ARJ9_MOUSE CD79B antigen OS=Mus musculus GN=Cd79b PE=4 SV=1	1	73.8019	7.62e-25	157.35	1	TATYEDIVTLRTGEVKWSVGEHPGQE_____	_TGEVK(gl)WSVGEHPGQE_	3	585.276	0.18083	16.825	8.303	17.306	8.2119	16.357	8.3951
P25911;P25911-2	213;192	P25911	Tyrosine-protein kinase Lyn	Lyn	>sp|P25911|LYN_MOUSE Tyrosine-protein kinase Lyn OS=Mus musculus GN=Lyn PE=1 SV=4;>sp|P25911-2|LYN_MOUSE Isoform 2 of Tyrosine-protein kinase Lyn OS=Mus musculus GN=Lyn	1	72.2004	3.73e-05	72.2	1	RITFPCISDMIKHYQKQSDGLCRRLEKACIS	_HYQK(gl)QSDGLC(ne)R_	3	525.244	0.2327	16.418	5.2533	16.418	5.2533
E9PXI0;P27870;Q8VDU4	198;222;222	E9PXI0	Proto-oncogene vav	Vav1;Vav1;Vav1	>tr|E9PXI0|E9PXI0_MOUSE Uncharacterized protein OS=Mus musculus GN=Vav1 PE=4 SV=1;>sp|P27870|VAV_MOUSE Proto-oncogene vav OS=Mus musculus GN=Vav1 PE=1 SV=1;>tr|Q8VDU4|Q8VDU4_MOUSE Uncharacterized protein OS=Mus musculus GN=Vav1 PE=2 SV=1	1	118.547	2.85e-15	118.55	1	EKYTDTLGSIQQHFMKPLQRFLKPQDMETIF	_YTDTLGSIQQHFM(ox)K(gl)PLQR_	4	574.04	-0.01597	15.584	7.4627	15.584	7.4627
Q9Z0H7;E9PW64	146;146	Q9Z0H7	B-cell lymphoma/leukemia 10	Bcl10;Bcl10	>sp|Q9Z0H7|BCL10_MOUSE B-cell lymphoma/leukemia 10 OS=Mus musculus GN=Bcl10 PE=2 SV=1;>tr|E9PW64|E9PW64_MOUSE B cell leukemia/lymphoma 10 OS=Mus musculus GN=Bcl10 PE=4 SV=1	1	73.8812	1.44e-05	73.881	1	NNLSRCNSDESNLSEKQRASTVMYHPEGESS	_C(ne)NSDESNLSEK(gl)QR_	3	583.588	-0.14526	15.116	14.003	15.116	14.003
P48025	299	P48025	Tyrosine-protein kinase SYK	Syk	>sp|P48025|KSYK_MOUSE Tyrosine-protein kinase SYK OS=Mus musculus GN=Syk PE=1 SV=2	1	186.841	1.55e-50	186.84	1	ISRIKSYSFPKPGHKKPAPPQGSRPESTVSF	_K(gl)PAPPQGSRPESTVSFNPYEPTGGPWGPDR_	4	831.402	0.34585	14.621	7.6495	14.621	7.6495
B9EKI5;Q3TTA7	97;97	B9EKI5	E3 ubiquitin-protein ligase CBL-B	Cblb;Cblb	>tr|B9EKI5|B9EKI5_MOUSE Casitas B-lineage lymphoma b OS=Mus musculus GN=Cblb PE=2 SV=1;>sp|Q3TTA7|CBLB_MOUSE E3 ubiquitin-protein ligase CBL-B OS=Mus musculus GN=Cblb PE=1 SV=3	1	117.298	1.47e-14	117.3	1	YQHLRLILSKYDDNQKLAQLSENEYFKIYID	_YDDNQK(gl)LAQLSENEYFK_	3	740.347	0.29308	14.569	6.4074	14.569	6.4074
Q9JHL0;Q9JHL0-2	39;39	Q9JHL0	Linker for activation of T-cells family member 2	Lat2	>sp|Q9JHL0|NTAL_MOUSE Linker for activation of T-cells family member 2 OS=Mus musculus GN=Lat2 PE=1 SV=1;>sp|Q9JHL0-2|NTAL_MOUSE Isoform 2 of Linker for activation of T-cells family member 2 OS=Mus musculus GN=Lat2	1	88.9207	0.000585421	88.921	1	WLCVHCSRPGVKRNEKIYEQRNRQENAQSSA	_NEK(gl)IYEQR_	3	398.535	0.24113	14.409	6.1862	14.409	6.1862
Q6PHN9	178	Q6PHN9	Ras-related protein Rab-35	Rab35	>sp|Q6PHN9|RAB35_MOUSE Ras-related protein Rab-35 OS=Mus musculus GN=Rab35 PE=1 SV=1	1	51.0302	0.000709625	51.03	1	CITELVLRAKKDNLAKQQQQQQNDVVKLTKN	_DNLAK(gl)QQQQQQNDVVK_	3	666.671	-0.32498	14.354	7.0781	14.354	7.0781
F8WGC7;P06800-3;P06800-2;P06800	543;565;661;704	F8WGC7	Receptor-type tyrosine-protein phosphatase C	Ptprc;Ptprc	>tr|F8WGC7|F8WGC7_MOUSE Uncharacterized protein OS=Mus musculus GN=Ptprc PE=4 SV=1;>sp|P06800-3|PTPRC_MOUSE Isoform 3 of Receptor-type tyrosine-protein phosphatase C OS=Mus musculus GN=Ptprc;>sp|P06800-2|PTPRC_MOUSE Isoform 2 of Receptor-type tyrosine-prot	1	301.363	1.86e-230	377.73	1	DAGSTYINASYIDGFKEPRKYIAAQGPRDET	_VELSEINGDAGSTYINASYIDGFK(gl)EPR_	3	1020.49	0.42266	14.251	22.922	13.838	22.456	14.676	23.397
Q9JHL0	84	Q9JHL0	Linker for activation of T-cells family member 2	Lat2	>sp|Q9JHL0|NTAL_MOUSE Linker for activation of T-cells family member 2 OS=Mus musculus GN=Lat2 PE=1 SV=1	1	73.8341	2.73e-33	176.04	1	PQMDTAPNKSFERKNKMLFSHLEGPESPRYQ	_NK(gl)M(ox)LFSHLEGPESPR_	3	624.64	0.5648	14.16	8.4574	14.16	8.4574	14.65	7.7244
P25799;P25799-5	852;488	P25799	Nuclear factor NF-kappa-B p105 subunit;Nuclear factor NF-kappa-B p50 subunit	Nfkb1	>sp|P25799|NFKB1_MOUSE Nuclear factor NF-kappa-B p105 subunit OS=Mus musculus GN=Nfkb1 PE=1 SV=2;>sp|P25799-5|NFKB1_MOUSE Isoform 5 of Nuclear factor NF-kappa-B p105 subunit OS=Mus musculus GN=Nfkb1	1	115.392	1.85e-14	115.39	1	LGILNNAFRLSPAPSKTLMDNYEVSGGTIKE	_LSPAPSK(gl)TLM(ox)DNYEVSGGTIK_	3	780.058	-0.67833	12.849	5.3459	8.6743	4.5063	15.275	6.3896
Q9EQ32-2;Q9EQ32	317;496	Q9EQ32-2	Phosphoinositide 3-kinase adapter protein 1	Pik3ap1	>sp|Q9EQ32-2|BCAP_MOUSE Isoform 2 of Phosphoinositide 3-kinase adapter protein 1 OS=Mus musculus GN=Pik3ap1;>sp|Q9EQ32|BCAP_MOUSE Phosphoinositide 3-kinase adapter protein 1 OS=Mus musculus GN=Pik3ap1 PE=1 SV=1	1	100.681	2.58e-11	100.68	1	TKDSMIRKFLEGNSVKPASWEREQHHPYGEE	_FLEGNSVK(gl)PASWER_	3	578.625	0.43675	12.815	10.384	12.815	10.384
P16330;P16330-2	376;356	P16330	2',3'-cyclic-nucleotide 3'-phosphodiesterase	Cnp	>sp|P16330|CN37_MOUSE 2',3'-cyclic-nucleotide 3'-phosphodiesterase OS=Mus musculus GN=Cnp PE=1 SV=3;>sp|P16330-2|CN37_MOUSE Isoform CNPI of 2',3'-cyclic-nucleotide 3'-phosphodiesterase OS=Mus musculus GN=Cnp	1	68.3826	0.00143418	68.383	1	EAVGELPRGKLYSLGKGRWMLSLTKKMEVKA	_LYSLGK(gl)GR_	3	336.526	-0.19673	12.424	4.5092	12.424	4.5092
Q3ZAQ4	581	Q3ZAQ4		Atg9a	>tr|Q3ZAQ4|Q3ZAQ4_MOUSE Autophagy 9-like 1 protein OS=Mus musculus GN=Atg9a PE=2 SV=1	1	55.0106	0.00530369	55.011	1	GWQPPRESTAFLGFLKEQVQRDGAAAGLAQG	_ESTAFLGFLK(gl)EQVQR_	3	622.995	-2.0707	11.215	0.89283	11.215	0.89283
Q9Z0H7;E9PW64	118;118	Q9Z0H7	B-cell lymphoma/leukemia 10	Bcl10;Bcl10	>sp|Q9Z0H7|BCL10_MOUSE B-cell lymphoma/leukemia 10 OS=Mus musculus GN=Bcl10 PE=2 SV=1;>tr|E9PW64|E9PW64_MOUSE B cell leukemia/lymphoma 10 OS=Mus musculus GN=Bcl10 PE=4 SV=1	1	88.0904	2.72e-09	88.09	1	VLKLRNIKLEHLKGLKCSSCEPFAAGATNNL	_GLK(gl)C(ne)SSC(ne)EPFAAGATNNLSR_	3	797.367	0.27	10.969	11.978			10.969	11.978
P19437;Q8BNW4	11;11	P19437	B-lymphocyte antigen CD20	Ms4a1;Ms4a1	>sp|P19437|CD20_MOUSE B-lymphocyte antigen CD20 OS=Mus musculus GN=Ms4a1 PE=2 SV=1;>tr|Q8BNW4|Q8BNW4_MOUSE Uncharacterized protein (Fragment) OS=Mus musculus GN=Ms4a1 PE=2 SV=1	1	166.472	2.32e-38	166.47	1	_____MSGPFPAEPTKGPLAMQPAPKVNLKR	_(ac)SGPFPAEPTK(gl)GPLAM(ox)QPAPK_	3	731.705	-0.44938	10.699	5.5082	10.248	5.301	11.892	5.6357
P28867;P28867-2;Q1MX41;Q1MX43;Q1MX40;Q1MX42	602;628;487;487;513;513	P28867	Protein kinase C delta type	Prkcd;Prkcd;Prkcd;Prkcd;Prkcd	>sp|P28867|KPCD_MOUSE Protein kinase C delta type OS=Mus musculus GN=Prkcd PE=1 SV=3;>sp|P28867-2|KPCD_MOUSE Isoform 2 of Protein kinase C delta type OS=Mus musculus GN=Prkcd;>tr|Q1MX41|Q1MX41_MOUSE Protein kinase C, delta VI OS=Mus musculus GN=Prkcd PE=2	1	63.2903	9.85e-06	63.29	1	KRLGVTGNIRIHPFFKTINWSLLEKRKVEPP	_IHPFFK(gl)TINWSLLEK_	4	497.525	-0.14222	9.0958	5.4827	9.0958	5.4827
P25911	20	P25911	Tyrosine-protein kinase Lyn	Lyn	>sp|P25911|LYN_MOUSE Tyrosine-protein kinase Lyn OS=Mus musculus GN=Lyn PE=1 SV=4	1	89.358	5.15e-09	89.358	1	KSKRKDNLNDDEVDSKTQPVRNTDRTIYVRD	_DNLNDDEVDSK(gl)TQPVR_	3	653.64	-0.18252	9.0829	4.2427	9.0829	4.2427
P28867;P28867-2;Q1MX41;Q1MX43;Q1MX40;Q1MX42	611;637;496;496;522;522	P28867	Protein kinase C delta type	Prkcd;Prkcd;Prkcd;Prkcd;Prkcd	>sp|P28867|KPCD_MOUSE Protein kinase C delta type OS=Mus musculus GN=Prkcd PE=1 SV=3;>sp|P28867-2|KPCD_MOUSE Isoform 2 of Protein kinase C delta type OS=Mus musculus GN=Prkcd;>tr|Q1MX41|Q1MX41_MOUSE Protein kinase C, delta VI OS=Mus musculus GN=Prkcd PE=2	1	88.5961	1.4e-06	88.596	1	RIHPFFKTINWSLLEKRKVEPPFKPKVKSPS	_TINWSLLEK(gl)R_	3	458.589	0.11443	8.7701	5.5945	8.7701	5.5945
Q8VDN2;E9QAV3	671;405	Q8VDN2	Sodium/potassium-transporting ATPase subunit alpha-1	Atp1a1;Atp1a1	>sp|Q8VDN2|AT1A1_MOUSE Sodium/potassium-transporting ATPase subunit alpha-1 OS=Mus musculus GN=Atp1a1 PE=1 SV=1;>tr|E9QAV3|E9QAV3_MOUSE ATPase, Na+/K+-transporting, alpha 1 polypeptide OS=Mus musculus GN=Atp1a1 PE=3 SV=1	1	283.223	3.62e-131	287.67	1	NPRDAKACVVHGSDLKDMTSEELDDILRYHT	_AC(ne)VVHGSDLK(gl)DM(ox)TSEELDDILR_	4	676.067	-0.015192	8.5973	9.0985	8.6993	9.4939	7.9735	8.541
Q5NCM6;Q8CHU3-2;Q8CHU3;Q5NCM5;F7CUV7	135;135;135;135;12	Q5NCM6	Epsin-2	Epn2;Epn2;Epn2;Epn2	>tr|Q5NCM6|Q5NCM6_MOUSE Epsin 2 OS=Mus musculus GN=Epn2 PE=2 SV=1;>sp|Q8CHU3-2|EPN2_MOUSE Isoform 2 of Epsin-2 OS=Mus musculus GN=Epn2;>sp|Q8CHU3|EPN2_MOUSE Epsin-2 OS=Mus musculus GN=Epn2 PE=1 SV=1;>tr|Q5NCM5|Q5NCM5_MOUSE Epsin 2 OS=Mus musculus GN=Epn2 P	1	65.1792	6.54e-05	65.179	1	GINVREKSKQLVALLKDEERLKVERVQALKT	_QLVALLK(gl)DEER_	3	476.6	0.14874	8.5693	7.4484			8.5693	7.4484
P29341;Q9D4E6;Q62029	78;78;78	P29341	Polyadenylate-binding protein 1	Pabpc1;Pabpc6;Pabpc2	>sp|P29341|PABP1_MOUSE Polyadenylate-binding protein 1 OS=Mus musculus GN=Pabpc1 PE=1 SV=2;>tr|Q9D4E6|Q9D4E6_MOUSE Uncharacterized protein OS=Mus musculus GN=Pabpc6 PE=2 SV=1;>tr|Q62029|Q62029_MOUSE Poly A binding protein, cytoplasmic 2 OS=Mus musculus GN=	1	40.9413	1.09e-24	148.57	1	ADAERALDTMNFDVIKGKPVRIMWSQRDPSL	_ALDTM(ox)NFDVIK(gl)GK_	3	527.936	-2.3743	8.541	7.0062	0.86627	1.0284	64.984	39.184
Q3U9N9	505	Q3U9N9	Monocarboxylate transporter 10	Slc16a10	>sp|Q3U9N9|MOT10_MOUSE Monocarboxylate transporter 10 OS=Mus musculus GN=Slc16a10 PE=1 SV=1	1	166.568	5.5e-46	186.97	1	LENQSSLLSGSSGIFKKDSASII________	_M(ox)LENQSSLLSGSSGIFK(gl)K_	3	686.017	0.3219	8.2851	3.9345	7.7041	3.7833	8.9099	4.0918
Q8CGA3	557	Q8CGA3	Large neutral amino acids transporter small subunit 4	Slc43a2	>sp|Q8CGA3|LAT4_MOUSE Large neutral amino acids transporter small subunit 4 OS=Mus musculus GN=Slc43a2 PE=1 SV=1	1	110.077	1.96e-17	147.91	1	ERQLQQKREDSKLFLKINGSSNREAFV____	_LFLK(gl)INGSSNR_	3	454.921	0.14059	7.9153	3.3753	8.6805	3.5834	7.2175	3.1792
O54967-2;D3Z3U5;O54967-3;D3Z3U6;O54967;G3X9X7	131;131;131;131;131;131	O54967-2	Activated CDC42 kinase 1	Tnk2;Tnk2;Tnk2;Tnk2	>sp|O54967-2|ACK1_MOUSE Isoform 2 of Activated CDC42 kinase 1 OS=Mus musculus GN=Tnk2;>tr|D3Z3U5|D3Z3U5_MOUSE Uncharacterized protein OS=Mus musculus GN=Tnk2 PE=3 SV=1;>sp|O54967-3|ACK1_MOUSE Isoform 3 of Activated CDC42 kinase 1 OS=Mus musculus GN=Tnk2;>t	1	148.572	1.12e-23	148.57	1	SLTCLIGEKDLRLLEKLGDGSFGVVRRGEWD	_LLEK(gl)LGDGSFGVVR_	3	535.298	0.18407	7.7009	4.0444	8.3491	4.1837	7.1031	3.9097
Q8CGA3	256	Q8CGA3	Large neutral amino acids transporter small subunit 4	Slc43a2	>sp|Q8CGA3|LAT4_MOUSE Large neutral amino acids transporter small subunit 4 OS=Mus musculus GN=Slc43a2 PE=1 SV=1	1	54.2757	0.000567059	54.276	1	DYSVKIKFSWLGFDHKITGKQFYKQVTTVGR	_FSWLGFDHK(gl)ITGK_	4	413.216	1.6437	7.5689	7.8733	7.5689	7.8733
E9PUM8;Q9ESU7;E9PXK5;P51912	534;536;535;534	E9PUM8	Neutral amino acid transporter B(0)	Slc1a5;Slc1a5;Slc1a5;Slc1a5	>tr|E9PUM8|E9PUM8_MOUSE Uncharacterized protein OS=Mus musculus GN=Slc1a5 PE=4 SV=1;>tr|Q9ESU7|Q9ESU7_MOUSE Neutral amino acid transporter ASCT2 OS=Mus musculus GN=Slc1a5 PE=2 SV=1;>tr|E9PXK5|E9PXK5_MOUSE Uncharacterized protein OS=Mus musculus GN=Slc1a5 P	1	248.801	2.29e-97	248.8	1	LNPLPLATEEGNPLLKQYQGPTGDSSATFEK	_NEVSLNPLPLATEEGNPLLK(gl)QYQGPTGDSSATFEK_	4	965.481	0.23534	7.4526	4.9057	7.4526	4.9057
P08752;Q8JZT4	296;73	P08752	Guanine nucleotide-binding protein G(i) subunit alpha-2	Gnai2;Gnai2	>sp|P08752|GNAI2_MOUSE Guanine nucleotide-binding protein G(i) subunit alpha-2 OS=Mus musculus GN=Gnai2 PE=1 SV=5;>tr|Q8JZT4|Q8JZT4_MOUSE Gnai2 protein OS=Mus musculus GN=Gnai2 PE=2 SV=1	1	325.386	2.03e-179	340.52	1	QSSLTICFPEYTGANKYDEAASYIQSKFEDL	_ITQSSLTIC(ne)FPEYTGANK(gl)YDEAASYIQSK_	3	1156.55	0.46419	7.4307	4.0823	7.979	4.5593	6.9202	3.6552
Q8BGK6	18	Q8BGK6	Y+L amino acid transporter 2	Slc7a6	>sp|Q8BGK6|YLAT2_MOUSE Y+L amino acid transporter 2 OS=Mus musculus GN=Slc7a6 PE=2 SV=1	1	137.619	1.05e-20	137.62	1	AQELGSPTPTYHLLPKANQHTVKEDAGSPSQ	_(ac)M(ox)EAQELGSPTPTYHLLPK(gl)ANQHTVK_	4	741.374	-0.14103	7.2791	4.4163	7.2791	4.4163
Q3UU41	106	Q3UU41	SLP adapter and CSK-interacting membrane protein	Scimp	>sp|Q3UU41|SCIMP_MOUSE SLP adapter and CSK-interacting membrane protein OS=Mus musculus GN=Scimp PE=1 SV=1	1	138.96	5.46e-39	164.01	1	QPSAWYSSVKKVRNKKVFAISGSTEPENDYD	_K(gl)VFAISGSTEPENDYDDVEIPATTETQHSK_	4	856.402	-0.63407	7.16	3.1446	6.8899	3.0047	7.4407	3.2911
B7ZN40;Q8BGR6	137;157	B7ZN40	ADP-ribosylation factor-like protein 15	Arl15;Arl15	>tr|B7ZN40|B7ZN40_MOUSE Arl15 protein OS=Mus musculus GN=Arl15 PE=2 SV=1;>sp|Q8BGR6|ARL15_MOUSE ADP-ribosylation factor-like protein 15 OS=Mus musculus GN=Arl15 PE=2 SV=1	1	120.062	2.64e-10	120.06	1	NHQDKPAARSVQEIKKYFELEPLARGKRWIL	_K(gl)YFELEPLAR_	3	460.582	-1.0758	7.1338	4.8676	7.3628	5.0289	6.912	4.7114
Q3UU41	100	Q3UU41	SLP adapter and CSK-interacting membrane protein	Scimp	>sp|Q3UU41|SCIMP_MOUSE SLP adapter and CSK-interacting membrane protein OS=Mus musculus GN=Scimp PE=1 SV=1	1	58.1721	0.000308582	58.172	1	PQEAPRQPSAWYSSVKKVRNKKVFAISGSTE	_QPSAWYSSVK(gl)K_	3	465.574	0.26431	7.1245	3.2848	7.1245	3.2848
B2RQC7;Q3UH60-2;D3Z5G8;Q3UH60	1064;1065;1065;1298	B2RQC7	Disco-interacting protein 2 homolog B	Dip2b;Dip2b;Dip2b	>tr|B2RQC7|B2RQC7_MOUSE DIP2 disco-interacting protein 2 homolog B (Drosophila) OS=Mus musculus GN=Dip2b PE=2 SV=1;>sp|Q3UH60-2|DIP2B_MOUSE Isoform 2 of Disco-interacting protein 2 homolog B OS=Mus musculus GN=Dip2b;>tr|D3Z5G8|D3Z5G8_MOUSE Uncharacterized	1	82.7048	1.5e-05	82.705	1	VAEERPRVSLQQSFSKLFKDIGLSPRAVSTT	_VSLQQSFSK(gl)LFK_	3	509.284	0.0077692	7.0544	2.7684	7.0544	2.7684
Q9DBG3;Q9DBG3-2	272;272	Q9DBG3	AP-2 complex subunit beta	Ap2b1	>sp|Q9DBG3|AP2B1_MOUSE AP-2 complex subunit beta OS=Mus musculus GN=Ap2b1 PE=1 SV=1;>sp|Q9DBG3-2|AP2B1_MOUSE Isoform 2 of AP-2 complex subunit beta OS=Mus musculus GN=Ap2b1	1	111.221	4.29e-14	111.22	1	LSAVKVLMKFLELLPKDSDYYNMLLKKLAPP	_FLELLPK(gl)DSDYYNM(ox)LLK_	3	744.713	-0.4293	6.8607	4.6511	6.8607	4.6511
Q3TQG5;P25918	213;333	Q3TQG5	B-lymphocyte antigen CD19	Cd19;Cd19	>tr|Q3TQG5|Q3TQG5_MOUSE Uncharacterized protein OS=Mus musculus GN=Cd19 PE=2 SV=1;>sp|P25918|CD19_MOUSE B-lymphocyte antigen CD19 OS=Mus musculus GN=Cd19 PE=1 SV=3	1	239.932	8.73e-116	278.53	1	RRKRKRMTDPARRFFKVTPPSGNGTQNQYGN	_FFK(gl)VTPPSGNGTQNQYGNVLSLPTSTSGQAHAQR_	4	926.711	0.17611	6.6899	4.6835	6.762	4.6973	6.6186	4.6698
B9EKI5;Q3TTA7;Q3TTA7-2	754;754;602	B9EKI5	E3 ubiquitin-protein ligase CBL-B	Cblb;Cblb	>tr|B9EKI5|B9EKI5_MOUSE Casitas B-lineage lymphoma b OS=Mus musculus GN=Cblb PE=2 SV=1;>sp|Q3TTA7|CBLB_MOUSE E3 ubiquitin-protein ligase CBL-B OS=Mus musculus GN=Cblb PE=1 SV=3;>sp|Q3TTA7-2|CBLB_MOUSE Isoform 2 of E3 ubiquitin-protein ligase CBL-B OS=Mus m	1	95.2734	1.16e-07	95.273	1	HCILNGTHGAPSEMKKSNIPDLGIYLKGEDA	_K(gl)SNIPDLGIYLK_	3	492.28	1.076	6.677	5.1597			6.677	5.1597
F6VT90;Q9DCT4;Q9CY21;D3YYK7	26;174;196;196	F6VT90	Uncharacterized methyltransferase WBSCR22	Wbscr22;Wbscr22;Wbscr22;Wbscr22	>tr|F6VT90|F6VT90_MOUSE Williams Beuren syndrome chromosome region 22 (Fragment) OS=Mus musculus GN=Wbscr22 PE=4 SV=1;>tr|Q9DCT4|Q9DCT4_MOUSE MCG16714, isoform CRA_a OS=Mus musculus GN=Wbscr22 PE=2 SV=1;>sp|Q9CY21|WBS22_MOUSE Uncharacterized methyltransfer	1	54.4181	0.000451907	54.418	1	AGFTGGVVVDFPNSAKAKKFYLCLFSGPSTS	_AGFTGGVVVDFPNSAK(gl)AK_	3	626.995	1.335	6.5139	1.7885	6.5139	1.7885
Q920B9;G3X956	7;7	Q920B9	FACT complex subunit SPT16	Supt16h;Supt16h	>sp|Q920B9|SP16H_MOUSE FACT complex subunit SPT16 OS=Mus musculus GN=Supt16h PE=1 SV=2;>tr|G3X956|G3X956_MOUSE Suppressor of Ty 16 homolog (S. cerevisiae) OS=Mus musculus GN=Supt16h PE=4 SV=1	1	76.3317	0.000168628	76.332	1	_________MAVTLDKDAYYRRVKRLYSNWR	_(ac)AVTLDK(gl)DAYYR_	2	735.865	-2.3544	6.5129	0.94992	7.9649	0.99881	5.3255	0.90342
Q9DBB1;E9Q3P6	68;68	Q9DBB1	Dual specificity protein phosphatase 6;Dual specificity protein phosphatase	Dusp6;Dusp6	>sp|Q9DBB1|DUS6_MOUSE Dual specificity protein phosphatase 6 OS=Mus musculus GN=Dusp6 PE=1 SV=1;>tr|E9Q3P6|E9Q3P6_MOUSE Dual specificity protein phosphatase OS=Mus musculus GN=Dusp6 PE=3 SV=1	1	66.6919	0.000253369	66.692	1	AINVAIPGIMLRRLQKGNLPVRALFTRCEDR	_LQK(gl)GNLPVR_	3	380.228	0.39239	6.357	6.5643	6.357	6.5643
Q9EQ32-2;Q9EQ32	382;561	Q9EQ32-2	Phosphoinositide 3-kinase adapter protein 1	Pik3ap1	>sp|Q9EQ32-2|BCAP_MOUSE Isoform 2 of Phosphoinositide 3-kinase adapter protein 1 OS=Mus musculus GN=Pik3ap1;>sp|Q9EQ32|BCAP_MOUSE Phosphoinositide 3-kinase adapter protein 1 OS=Mus musculus GN=Pik3ap1 PE=1 SV=1	1	71.6136	0.000183478	71.614	1	PPPDNEPYISKVFAEKSQERLGNFYVSSESI	_VFAEK(gl)SQER_	3	403.207	0.13003	6.3265	6.3798	6.3265	6.3798
Q2TBA3-2;Q2TBA3	357;368	Q2TBA3-2	Mucosa-associated lymphoid tissue lymphoma translocation protein 1 homolog	Malt1	>sp|Q2TBA3-2|MALT1_MOUSE Isoform 2 of Mucosa-associated lymphoid tissue lymphoma translocation protein 1 homolog OS=Mus musculus GN=Malt1;>sp|Q2TBA3|MALT1_MOUSE Mucosa-associated lymphoid tissue lymphoma translocation protein 1 homolog OS=Mus musculus GN=M	1	71.6009	9.48e-13	106.38	1	ALLIGNMSYWEHPKLKAPLVDVYELTNLLRQ	_LK(gl)APLVDVYELTNLLR_	3	657.714	0.45209	6.0874	4.3229	6.1984	4.0828	5.9785	4.577
P62071	106	P62071	Ras-related protein R-Ras2	Rras2	>sp|P62071|RRAS2_MOUSE Ras-related protein R-Ras2 OS=Mus musculus GN=Rras2 PE=1 SV=1	1	77.3584	2.76e-07	87.568	1	LVFSVTDRGSFEEIYKFQRQILRVKDRDEFP	_GSFEEIYK(gl)FQR_	3	506.584	0.3983	6.0126	3.4243	6.0126	3.4243	6.3028	3.2576
P19437;Q8BNW4	229;229	P19437	B-lymphocyte antigen CD20	Ms4a1;Ms4a1	>sp|P19437|CD20_MOUSE B-lymphocyte antigen CD20 OS=Mus musculus GN=Ms4a1 PE=2 SV=1;>tr|Q8BNW4|Q8BNW4_MOUSE Uncharacterized protein (Fragment) OS=Mus musculus GN=Ms4a1 PE=2 SV=1	1	130.27	9.02e-27	147.17	1	CTRSKSNVVLLSAGEKNEQTIKMKEEIIELS	_SNVVLLSAGEK(gl)NEQTIK_	3	648.685	0.66163	5.9428	4.4843	5.5726	4.0596	6.3375	4.9535
P19437;Q8BNW4	21;21	P19437	B-lymphocyte antigen CD20	Ms4a1;Ms4a1	>sp|P19437|CD20_MOUSE B-lymphocyte antigen CD20 OS=Mus musculus GN=Ms4a1 PE=2 SV=1;>tr|Q8BNW4|Q8BNW4_MOUSE Uncharacterized protein (Fragment) OS=Mus musculus GN=Ms4a1 PE=2 SV=1	1	46.0627	1.27e-23	144.28	1	PAEPTKGPLAMQPAPKVNLKRTSSLVGPTQS	_GPLAM(ox)QPAPK(gl)VNLK_	3	531.964	0.31055	5.9412	4.4594	5.3265	4.2577	6.6267	4.6707
P28867;P28867-2;Q1MX41;Q1MX43;Q1MX40;Q1MX42	222;222;107;107;107;107	P28867	Protein kinase C delta type	Prkcd;Prkcd;Prkcd;Prkcd;Prkcd	>sp|P28867|KPCD_MOUSE Protein kinase C delta type OS=Mus musculus GN=Prkcd PE=1 SV=3;>sp|P28867-2|KPCD_MOUSE Isoform 2 of Protein kinase C delta type OS=Mus musculus GN=Prkcd;>tr|Q1MX41|Q1MX41_MOUSE Protein kinase C, delta VI OS=Mus musculus GN=Prkcd PE=2	1	59.3497	0.00170397	61.679	1	RCTGTATNSRDTIFQKERFNIDMPHRFKVYN	_DTIFQK(gl)ER_	3	384.2	0.066782	5.8395	4.5206	5.777	4.5444	6.4667	4.5206
P06795	8	P06795	Multidrug resistance protein 1B	Abcb1b	>sp|P06795|MDR1B_MOUSE Multidrug resistance protein 1B OS=Mus musculus GN=Abcb1b PE=1 SV=1	1	69.7206	9.81e-05	69.721	1	________MEFEENLKGRADKNFSKMGKKSK	_(ac)M(ox)EFEENLK(gl)GR_	2	712.827	-0.74621	5.839	2.9056	5.839	2.9056
Q8VDN2	1019	Q8VDN2	Sodium/potassium-transporting ATPase subunit alpha-1	Atp1a1	>sp|Q8VDN2|AT1A1_MOUSE Sodium/potassium-transporting ATPase subunit alpha-1 OS=Mus musculus GN=Atp1a1 PE=1 SV=1	1	73.4351	0.00042825	73.435	1	VRKLIIRRRPGGWVEKETYY___________	_RPGGWVEK(gl)ETYY_	3	533.591	0.5975	5.8212	5.3867	5.8212	5.3867
Q9ES52-4;Q9ES52-3;Q9ES52-2;Q9ES52;F7BZA7	81;81;81;81;51	Q9ES52-4	Phosphatidylinositol 3,4,5-trisphosphate 5-phosphatase 1	Inpp5d;Inpp5d	>sp|Q9ES52-4|SHIP1_MOUSE Isoform 4 of Phosphatidylinositol-3,4,5-trisphosphate 5-phosphatase 1 OS=Mus musculus GN=Inpp5d;>sp|Q9ES52-3|SHIP1_MOUSE Isoform 3 of Phosphatidylinositol-3,4,5-trisphosphate 5-phosphatase 1 OS=Mus musculus GN=Inpp5d;>sp|Q9ES52-2|S	0.999924	41.1908	0.00102837	49.988	1	FTVQASEGVPMRFFTKLDQLIDFYKKENMGL	_FFTK(gl)LDQLIDFYKK_	4	480.762	0.51791	5.6173	3.5263			5.6173	3.5263
Q9Z127	28	Q9Z127	Large neutral amino acids transporter small subunit 1	Slc7a5	>sp|Q9Z127|LAT1_MOUSE Large neutral amino acids transporter small subunit 1 OS=Mus musculus GN=Slc7a5 PE=1 SV=2	1	75.1092	0.00039914	104.21	1	TPAAAAAEEERQAREKMLEARRGDGADPEGE	_EK(gl)M(ox)LEAR_	3	336.171	0.31468	5.5556	3.7971	5.5556	3.743	5.9933	3.7971
G8JL43;Q6ZQ89-2;G8JL44;Q6ZQ89-3;F6XN86;Q6ZQ89	19;20;19;20;19;20	G8JL43	E3 ubiquitin-protein ligase MARCH6	March6;March6;March6;March6	>tr|G8JL43|G8JL43_MOUSE Uncharacterized protein OS=Mus musculus GN=March6 PE=4 SV=1;>sp|Q6ZQ89-2|MARH6_MOUSE Isoform 2 of E3 ubiquitin-protein ligase MARCH6 OS=Mus musculus GN=March6;>tr|G8JL44|G8JL44_MOUSE Uncharacterized protein OS=Mus musculus GN=March6	1	66.7603	0.000520968	66.76	1	GKDICRVCRSEGTPEKPLYHPCVCTGSIKFI	_SEGTPEK(gl)PLYHPC(ne)VC(ne)TGSIK_	4	628.298	3.5278	5.5326	1.0597	5.5326	1.0597
P68404-2;P68404	213;213	P68404-2	Protein kinase C beta type	Prkcb	>sp|P68404-2|KPCB_MOUSE Isoform Beta-II of Protein kinase C beta type OS=Mus musculus GN=Prkcb;>sp|P68404|KPCB_MOUSE Protein kinase C beta type OS=Mus musculus GN=Prkcb PE=1 SV=4	1	66.0679	9.16e-27	151.04	2	LKLIPDPKSESKQKTKTIKCSLNPEWNETFR	_TK(gl)TIK(gl)C(ne)SLNPEWNETFR_	4	605.797	0.36849	5.4466	5.473	5.4466	5.473
Q9EQ32-2;Q9EQ32	309;488	Q9EQ32-2	Phosphoinositide 3-kinase adapter protein 1	Pik3ap1	>sp|Q9EQ32-2|BCAP_MOUSE Isoform 2 of Phosphoinositide 3-kinase adapter protein 1 OS=Mus musculus GN=Pik3ap1;>sp|Q9EQ32|BCAP_MOUSE Phosphoinositide 3-kinase adapter protein 1 OS=Mus musculus GN=Pik3ap1 PE=1 SV=1	1	84.3429	2.84e-12	109.22	1	SGESFSRPTKDSMIRKFLEGNSVKPASWERE	_K(gl)FLEGNSVKPASWER_	4	466.244	0.63944	5.3638	4.8184	5.3638	4.8184
P10852;G3UWA6	35;74	P10852	4F2 cell-surface antigen heavy chain	Slc3a2;Slc3a2	>sp|P10852|4F2_MOUSE 4F2 cell-surface antigen heavy chain OS=Mus musculus GN=Slc3a2 PE=1 SV=1;>tr|G3UWA6|G3UWA6_MOUSE Solute carrier family 3 (Activators of dibasic and neutral amino acid transport), member 2, isoform CRA_b OS=Mus musculus GN=Slc3a2 PE=4 S	1	70.8373	2.21e-06	73.057	1	EKQPMNAADGAAAGEKNGLVKIKVAEDETEA	_QPMNAADGAAAGEK(gl)NGLVK_	3	652.658	0.18159	5.2961	3.9073	5.2961	3.9073
Q6A0D4	178	Q6A0D4	Raftlin	Rftn1	>sp|Q6A0D4|RFTN1_MOUSE Raftlin OS=Mus musculus GN=Rftn1 PE=1 SV=4	1	73.8812	1.9e-05	73.881	1	PQYQPSVSSAGSRRLKPVANSVEDARDVKCT	_LK(gl)PVANSVEDAR_	3	471.588	0.15272	5.2697	3.3113	5.2697	3.3113
O35379	647	O35379	Multidrug resistance-associated protein 1	Abcc1	>sp|O35379|MRP1_MOUSE Multidrug resistance-associated protein 1 OS=Mus musculus GN=Abcc1 PE=1 SV=1	1	147.895	3.25e-27	147.9	1	ERRSIKSGEGNSITVKNATFTWARGEPPTLN	_SGEGNSITVK(gl)NATFTWAR_	3	685.008	1.1118	5.2681	5.3936	5.2681	5.3936
P63001;Q3TLP8	133;152	P63001	Ras-related C3 botulinum toxin substrate 1	Rac1;Rac1	>sp|P63001|RAC1_MOUSE Ras-related C3 botulinum toxin substrate 1 OS=Mus musculus GN=Rac1 PE=1 SV=1;>tr|Q3TLP8|Q3TLP8_MOUSE RAS-related C3 botulinum substrate 1, isoform CRA_a OS=Mus musculus GN=Rac1 PE=2 SV=1	1	53.9982	7.54e-09	91.076	1;2	DLRDDKDTIEKLKEKKLTPITYPQGLAMAKE	_K(gl)LTPITYPQGLAM(ox)AK(gl)EIGAVK_	4	619.093	-0.70356	5.1673	3.0233	4.7843	2.9031	5.581	3.1484
O35874	3	O35874	Neutral amino acid transporter A	Slc1a4	>sp|O35874|SATT_MOUSE Neutral amino acid transporter A OS=Mus musculus GN=Slc1a4 PE=1 SV=1	1	73.6723	2.41e-10	99.11	1	_____________MEKSGETNGYLDGTQAEP	_(ac)M(ox)EK(gl)SGETNGYLDGTQAEPAAGPR_	3	851.05	-0.12102	5.1191	5.1635	4.8902	5.0209	5.3587	5.3102
P70218;Q3UPT4	229;183	P70218	Mitogen-activated protein kinase kinase kinase kinase 1	Map4k1;Map4k1	>sp|P70218|M4K1_MOUSE Mitogen-activated protein kinase kinase kinase kinase 1 OS=Mus musculus GN=Map4k1 PE=1 SV=1;>tr|Q3UPT4|Q3UPT4_MOUSE Uncharacterized protein OS=Mus musculus GN=Map4k1 PE=2 SV=1	1	117.932	1.98e-12	117.93	1	PLFDVHPLRVLFLMTKSGYQPPRLKEKSRWS	_VLFLM(ox)TK(gl)SGYQPPR_	3	589.647	-0.11689	5.0457	2.4531	5.0457	2.4531
P57787	436	P57787	Monocarboxylate transporter 4	Slc16a3	>sp|P57787|MOT4_MOUSE Monocarboxylate transporter 4 OS=Mus musculus GN=Slc16a3 PE=1 SV=1	1	42.3169	4.29e-11	109.83	1	EVTEPEEVASEEKLHKPPVDVGVDSREVEHF	_LHK(gl)PPVDVGVDSR_	3	511.611	0.67289	4.902	3.7285	4.4537	3.6198	5.3954	3.8405
E9PUM8;Q9ESU7;E9PXK5;P51912	549;551;550;549	E9PUM8	Neutral amino acid transporter B(0)	Slc1a5;Slc1a5;Slc1a5;Slc1a5	>tr|E9PUM8|E9PUM8_MOUSE Uncharacterized protein OS=Mus musculus GN=Slc1a5 PE=4 SV=1;>tr|Q9ESU7|Q9ESU7_MOUSE Neutral amino acid transporter ASCT2 OS=Mus musculus GN=Slc1a5 PE=2 SV=1;>tr|E9PXK5|E9PXK5_MOUSE Uncharacterized protein OS=Mus musculus GN=Slc1a5 P	1	217.396	6e-62	217.4	1	KQYQGPTGDSSATFEKESVM___________	_QYQGPTGDSSATFEK(gl)ESVM(ox)_	3	731.32	0.31834	4.89	3.7169	4.4013	3.6202	5.4329	3.8162
Q9EQ32-2;Q9EQ32	509;688	Q9EQ32-2	Phosphoinositide 3-kinase adapter protein 1	Pik3ap1	>sp|Q9EQ32-2|BCAP_MOUSE Isoform 2 of Phosphoinositide 3-kinase adapter protein 1 OS=Mus musculus GN=Pik3ap1;>sp|Q9EQ32|BCAP_MOUSE Phosphoinositide 3-kinase adapter protein 1 OS=Mus musculus GN=Pik3ap1 PE=1 SV=1	1	63.1245	3.02e-07	78.554	1	LEITVPIRHSQHLPEKVEFGVYESGPRKSVL	_HSQHLPEK(gl)VEFGVYESGPR_	4	578.287	1.339	4.8669	5.817	5.4761	6.5263	4.3255	5.1847
P55012;E9QM38	1091;1092	P55012	Solute carrier family 12 member 2	Slc12a2;Slc12a2	>sp|P55012|S12A2_MOUSE Solute carrier family 12 member 2 OS=Mus musculus GN=Slc12a2 PE=1 SV=2;>tr|E9QM38|E9QM38_MOUSE Uncharacterized protein OS=Mus musculus GN=Slc12a2 PE=4 SV=1	1	59.3721	1.02e-05	59.372	1	FSDIMVLGDINTKPKKENIIAFDDMIEPYRL	_K(gl)ENIIAFDDM(ox)IEPYR_	3	661.988	1.1784	4.6766	10.7			4.6766	10.7
Q9EQ32-2;Q9EQ32	422;601	Q9EQ32-2	Phosphoinositide 3-kinase adapter protein 1	Pik3ap1	>sp|Q9EQ32-2|BCAP_MOUSE Isoform 2 of Phosphoinositide 3-kinase adapter protein 1 OS=Mus musculus GN=Pik3ap1;>sp|Q9EQ32|BCAP_MOUSE Phosphoinositide 3-kinase adapter protein 1 OS=Mus musculus GN=Pik3ap1 PE=1 SV=1	1	83.1667	1.44e-28	146.19	1	RDRPPSSIYDPFAGMKTPGQRQLITLQEQVK	_DRPPSSIYDPFAGM(ox)K(gl)TPGQR_	4	588.287	0.79816	4.5696	4.2734	4.5247	4.1926	4.615	4.4381
Q9JHL0;Q9JHL0-2	77;77	Q9JHL0	Linker for activation of T-cells family member 2	Lat2	>sp|Q9JHL0|NTAL_MOUSE Linker for activation of T-cells family member 2 OS=Mus musculus GN=Lat2 PE=1 SV=1;>sp|Q9JHL0-2|NTAL_MOUSE Isoform 2 of Linker for activation of T-cells family member 2 OS=Mus musculus GN=Lat2	1	72.359	5.64e-21	137.45	1	ARQVWPGPQMDTAPNKSFERKNKMLFSHLEG	_QVWPGPQMDTAPNK(gl)SFER_	3	734.685	0.45783	4.5445	3.2081	5.3429	3.1959	3.2178	3.6669
Q9ES52-4;Q9ES52-3;Q9ES52-2;Q9ES52;Q9ES52-6;Q9ES52-5	609;610;609;610;347;347	Q9ES52-4	Phosphatidylinositol 3,4,5-trisphosphate 5-phosphatase 1	Inpp5d	>sp|Q9ES52-4|SHIP1_MOUSE Isoform 4 of Phosphatidylinositol-3,4,5-trisphosphate 5-phosphatase 1 OS=Mus musculus GN=Inpp5d;>sp|Q9ES52-3|SHIP1_MOUSE Isoform 3 of Phosphatidylinositol-3,4,5-trisphosphate 5-phosphatase 1 OS=Mus musculus GN=Inpp5d;>sp|Q9ES52-2|S	1	139.109	4.62e-22	139.11	1	VELPTWEAEAIIQKIKQQQYSDLLAHDQLLL	_IK(gl)QQQYSDLLAHDQLLLER_	4	607.076	-1.0525	4.4294	2.3097			4.4294	2.3097
P22682	201	P22682	E3 ubiquitin-protein ligase CBL	Cbl	>sp|P22682|CBL_MOUSE E3 ubiquitin-protein ligase CBL OS=Mus musculus GN=Cbl PE=1 SV=3	1	69.9148	0.000207602	69.915	1	EFWRKAFGEKTIVPWKSFRQALHEVHPISSG	_TIVPWK(gl)SFR_	3	416.568	-0.6383	4.4289	2.0773	4.4289	2.0773
Q8BVR6;Q8BVR6-2	97;97	Q8BVR6	RING finger and SPRY domain-containing protein 1	Rspry1	>sp|Q8BVR6|RSPRY_MOUSE RING finger and SPRY domain-containing protein 1 OS=Mus musculus GN=Rspry1 PE=2 SV=1;>sp|Q8BVR6-2|RSPRY_MOUSE Isoform 2 of RING finger and SPRY domain-containing protein 1 OS=Mus musculus GN=Rspry1	1	104.195	1.38e-12	104.2	1	RPPRRGRGPHEPRRKKQNVDGLVLDTLAVIR	_K(gl)QNVDGLVLDTLAVIR_	3	623.358	0.88119	4.3986	3.8469	4.3986	3.8469
Q9DB96	38	Q9DB96	Neuroguidin	Ngdn	>sp|Q9DB96|NGDN_MOUSE Neuroguidin OS=Mus musculus GN=Ngdn PE=1 SV=1	1	117.38	6.38e-09	117.38	1	EQVMAVTAQIQALTTKVRAGTYSTEKGLSFL	_NLQEQVM(ox)AVTAQIQALTTK(gl)VR_	3	824.779	-0.59465	4.3355	1.0513			4.3355	1.0513
E9PW30;Q3UHD6-2;Q3UHD6	429;520;520	E9PW30	Sorting nexin-27	Snx27;Snx27	>tr|E9PW30|E9PW30_MOUSE Uncharacterized protein OS=Mus musculus GN=Snx27 PE=4 SV=1;>sp|Q3UHD6-2|SNX27_MOUSE Isoform 2 of Sorting nexin-27 OS=Mus musculus GN=Snx27;>sp|Q3UHD6|SNX27_MOUSE Sorting nexin-27 OS=Mus musculus GN=Snx27 PE=1 SV=2	1	78.1127	0.00135258	78.113	1	FNYMHECFERVFCELKWRKEEY_________	_VFC(ne)ELK(gl)WR_	3	440.557	-0.33796	4.2086	2.2802	4.2086	2.2802
P68404-2;P68404	216;216	P68404-2	Protein kinase C beta type	Prkcb	>sp|P68404-2|KPCB_MOUSE Isoform Beta-II of Protein kinase C beta type OS=Mus musculus GN=Prkcb;>sp|P68404|KPCB_MOUSE Protein kinase C beta type OS=Mus musculus GN=Prkcb PE=1 SV=4	1	66.0679	6.42e-33	172.91	1;2	IPDPKSESKQKTKTIKCSLNPEWNETFRFQL	_TK(gl)TIK(gl)C(ne)SLNPEWNETFR_	4	605.797	0.36849	4.1979	4.4353	4.0649	4.3453	4.2301	4.8059
O35316	611	O35316	Sodium- and chloride-dependent taurine transporter	Slc6a6	>sp|O35316|SC6A6_MOUSE Sodium- and chloride-dependent taurine transporter OS=Mus musculus GN=Slc6a6 PE=1 SV=2	1	129.11	6.97e-21	129.11	1	TPFHSRVTLMNGALMKPSHVIVETMM_____	_VTLM(ox)NGALM(ox)K(gl)PSHVIVETM(ox)M(ox)_	3	794.051	0.20111	4.1819	3.4211			4.1819	3.4211
Q8BSM7;A2ATS4;G3X8X3	555;581;598	Q8BSM7	Large neutral amino acids transporter small subunit 3	Slc43a1;Slc43a1;Slc43a1	>sp|Q8BSM7|LAT3_MOUSE Large neutral amino acids transporter small subunit 3 OS=Mus musculus GN=Slc43a1 PE=1 SV=1;>tr|A2ATS4|A2ATS4_MOUSE Solute carrier family 43, member 1 OS=Mus musculus GN=Slc43a1 PE=4 SV=1;>tr|G3X8X3|G3X8X3_MOUSE MCG3561, isoform CRA_c	1	46.4939	4.65e-09	81.157	1	SRLQREYATNLVDPQKVLNTSKVAT______	_EYATNLVDPQK(gl)VLNTSK_	3	678.688	0.4352	4.1164	2.2229	4.5509	2.496	4.1164	2.2229
Q9D091;P08556;E9Q753	128;128;128	Q9D091	GTPase NRas	Nras;Nras;Nras	>tr|Q9D091|Q9D091_MOUSE Neuroblastoma ras oncogene OS=Mus musculus GN=Nras PE=2 SV=1;>sp|P08556|RASN_MOUSE GTPase NRas OS=Mus musculus GN=Nras PE=2 SV=1;>tr|E9Q753|E9Q753_MOUSE Uncharacterized protein OS=Mus musculus GN=Nras PE=4 SV=1	1	47.4291	0.00162929	47.429	1	LVGNKCDLPTRTVDTKQAHELAKSYGIPFIE	_TVDTK(gl)QAHELAK_	4	364.445	0.014743	4.1155	2.8892	4.1155	2.8892
Q80WJ7;E9PUX0	106;106	Q80WJ7	Protein LYRIC	Mtdh;Mtdh	>sp|Q80WJ7|LYRIC_MOUSE Protein LYRIC OS=Mus musculus GN=Mtdh PE=1 SV=1;>tr|E9PUX0|E9PUX0_MOUSE Uncharacterized protein OS=Mus musculus GN=Mtdh PE=4 SV=1	1	69.9864	0.00039379	69.986	1	EAAPPTPAPDDLAQLKNLRSEEQKKKNRKKL	_EEAAPPTPAPDDLAQLK(gl)NLR_	3	754.057	-1.9161	4.0855	2.7625	4.0855	2.7625
Q542I8;P11835	756;757	Q542I8	Integrin beta;Integrin beta-2	Itgb2;Itgb2	>tr|Q542I8|Q542I8_MOUSE Integrin beta OS=Mus musculus GN=Itgb2 PE=2 SV=1;>sp|P11835|ITB2_MOUSE Integrin beta-2 OS=Mus musculus GN=Itgb2 PE=1 SV=2	1	204.31	3.21e-62	204.31	1	KEKLKSQWNNDNPLFKSATTTVMNPKFAES_	_SQWNNDNPLFK(gl)SATTTVM(ox)NPK_	3	841.736	-0.010454	4.0418	2.4999	4.0418	2.4999
E9Q517;P28571-1;E9Q3V0;P28571-2;P28571	502;614;618;632;673	E9Q517	Transporter;Transporter;Sodium- and chloride-dependent glycine transporter 1	Slc6a9;Slc6a9;Slc6a9	>tr|E9Q517|E9Q517_MOUSE Transporter OS=Mus musculus GN=Slc6a9 PE=3 SV=1;>sp|P28571-1|SC6A9_MOUSE Isoform GlyT-1A of Sodium- and chloride-dependent glycine transporter 1 OS=Mus musculus GN=Slc6a9;>tr|E9Q3V0|E9Q3V0_MOUSE Transporter OS=Mus musculus GN=Slc6a9	1	148.123	3.57e-31	148.12	1	PSPEDGFEVQPLHPDKAQIPIVGSNGSSRFQ	_YAPTTTPSPEDGFEVQPLHPDK(gl)AQIPIVGSNGSSR_	4	952.471	0.82113	4.007	2.905			4.007	2.905
Q80U04-2;Q80U04	317;317	Q80U04-2	E3 ubiquitin-protein ligase Praja-2	Pja2	>sp|Q80U04-2|PJA2_MOUSE Isoform 2 of E3 ubiquitin-protein ligase Praja-2 OS=Mus musculus GN=Pja2;>sp|Q80U04|PJA2_MOUSE E3 ubiquitin-protein ligase Praja-2 OS=Mus musculus GN=Pja2 PE=1 SV=2	1	120.766	6.76e-37	188.19	1	HHGSSPEQVVRPKVRKVISSSQVDQEIGFNR	_K(gl)VISSSQVDQEIGFNR_	3	640.997	1.243	4.0056	6.8397	4.1274	5.4954	3.8874	8.513
P84091;Q3TWV4	224;222	P84091	AP-2 complex subunit mu	Ap2m1;Ap2m1	>sp|P84091|AP2M1_MOUSE AP-2 complex subunit mu OS=Mus musculus GN=Ap2m1 PE=1 SV=1;>tr|Q3TWV4|Q3TWV4_MOUSE Adaptor protein complex AP-2, mu1, isoform CRA_a OS=Mus musculus GN=Ap2m1 PE=2 SV=1	1	47.6573	0.00521453	47.657	1	MPECKFGMNDKIVIEKQGKGTADETSKSGKQ	_IVIEK(gl)QGK_	3	343.541	0.27172	3.9564	3.5906	3.9564	3.5906
E9PUM8;Q9ESU7	11;11	E9PUM8		Slc1a5;Slc1a5	>tr|E9PUM8|E9PUM8_MOUSE Uncharacterized protein OS=Mus musculus GN=Slc1a5 PE=4 SV=1;>tr|Q9ESU7|Q9ESU7_MOUSE Neutral amino acid transporter ASCT2 OS=Mus musculus GN=Slc1a5 PE=2 SV=1	1	63.8833	3.74e-39	174.77	1	_____MAVDPPKADPKGVVAVDSTANGGPAL	_ADPK(gl)GVVAVDSTANGGPALGSR_	3	718.37	-0.0021188	3.9092	3.1129	4.4866	3.1129	3.8896	2.5838
P68404-2;P68404	304;304	P68404-2	Protein kinase C beta type	Prkcb	>sp|P68404-2|KPCB_MOUSE Isoform Beta-II of Protein kinase C beta type OS=Mus musculus GN=Prkcb;>sp|P68404|KPCB_MOUSE Protein kinase C beta type OS=Mus musculus GN=Prkcb PE=1 SV=4	1	131.129	5.68e-22	131.13	1	PVPPEGSEGNEELRQKFERAKIGQGTKAPEE	_LLSQEEGEYFNVPVPPEGSEGNEELRQK(gl)FER_	4	930.95	-0.070986	3.8579	3.9524			3.8579	3.9524
P10852;G3UWA6	42;81	P10852	4F2 cell-surface antigen heavy chain	Slc3a2;Slc3a2	>sp|P10852|4F2_MOUSE 4F2 cell-surface antigen heavy chain OS=Mus musculus GN=Slc3a2 PE=1 SV=1;>tr|G3UWA6|G3UWA6_MOUSE Solute carrier family 3 (Activators of dibasic and neutral amino acid transport), member 2, isoform CRA_b OS=Mus musculus GN=Slc3a2 PE=4 S	1	62.1618	2.26e-16	130.19	1	ADGAAAGEKNGLVKIKVAEDETEAGVKFTGL	_IK(gl)VAEDETEAGVK_	3	501.595	-0.30886	3.8062	3.3786	4.0658	3.67	3.5631	3.1103
P68404-2;P68404	320;320	P68404-2	Protein kinase C beta type	Prkcb	>sp|P68404-2|KPCB_MOUSE Isoform Beta-II of Protein kinase C beta type OS=Mus musculus GN=Prkcb;>sp|P68404|KPCB_MOUSE Protein kinase C beta type OS=Mus musculus GN=Prkcb PE=1 SV=4	1	49.5369	2.72e-28	153.21	1;2	FERAKIGQGTKAPEEKTANTISKFDNNGNRD	_APEEK(gl)TANTISK(gl)FDNNGNR_	3	778.707	0.44684	3.799	4.0586	3.9067	4.1224	3.6942	3.9958
P28867;P28867-2;Q1MX41;Q1MX43;Q1MX40;Q1MX42	301;301;186;186;186;186	P28867	Protein kinase C delta type	Prkcd;Prkcd;Prkcd;Prkcd;Prkcd	>sp|P28867|KPCD_MOUSE Protein kinase C delta type OS=Mus musculus GN=Prkcd PE=1 SV=3;>sp|P28867-2|KPCD_MOUSE Isoform 2 of Protein kinase C delta type OS=Mus musculus GN=Prkcd;>tr|Q1MX41|Q1MX41_MOUSE Protein kinase C, delta VI OS=Mus musculus GN=Prkcd PE=2	1	101.532	1e-24	148.52	1	LLAEALNQVTQRSSRKLDTTESVGIYQGFEK	_K(gl)LDTTESVGIYQGFEK_	3	643.658	0.64607	3.7147	3.2309	3.6512	3.1275	3.7794	3.3379
Q8VDN2;E9QAV3	526;260	Q8VDN2	Sodium/potassium-transporting ATPase subunit alpha-1	Atp1a1;Atp1a1	>sp|Q8VDN2|AT1A1_MOUSE Sodium/potassium-transporting ATPase subunit alpha-1 OS=Mus musculus GN=Atp1a1 PE=1 SV=1;>tr|E9QAV3|E9QAV3_MOUSE ATPase, Na+/K+-transporting, alpha 1 polypeptide OS=Mus musculus GN=Atp1a1 PE=3 SV=1	1	50.6211	1.44e-71	231.21	1	PERILDRCSSILLHGKEQPLDEELKDAFQNA	_C(ne)SSILLHGK(gl)EQPLDEELK_	4	570.29	-0.1017	3.6627	3.0103	3.6615	3.0366	3.8799	2.9843
Q8BGG7-2;Q8BGG7	278;400	Q8BGG7-2	Ubiquitin-associated and SH3 domain-containing protein B	Ubash3b	>sp|Q8BGG7-2|UBS3B_MOUSE Isoform 2 of Ubiquitin-associated and SH3 domain-containing protein B OS=Mus musculus GN=Ubash3b;>sp|Q8BGG7|UBS3B_MOUSE Ubiquitin-associated and SH3 domain-containing protein B OS=Mus musculus GN=Ubash3b PE=1 SV=1	1	86.7722	3.18e-07	86.772	1	DVVFGKYWLSQCFDAKGRYIRTNLNMPHSLP	_YWLSQC(ne)FDAK(gl)GR_	3	571.6	-0.044594	3.6384	4.4626	3.6384	4.4626
E9PWN7;Q8BH43;Q8R5H6	161;161;162	E9PWN7	Wiskott-Aldrich syndrome protein family member 2;Wiskott-Aldrich syndrome protein family member 1	Wasf2;Wasf2;Wasf1	>tr|E9PWN7|E9PWN7_MOUSE Uncharacterized protein OS=Mus musculus GN=Wasf2 PE=4 SV=1;>sp|Q8BH43|WASF2_MOUSE Wiskott-Aldrich syndrome protein family member 2 OS=Mus musculus GN=Wasf2 PE=1 SV=1;>sp|Q8R5H6|WASF1_MOUSE Wiskott-Aldrich syndrome protein family mem	1	52.9303	0.000612579	52.93	1	ALKFYTNPSYFFDLWKEKMLQDTKDIMKEKK	_FYTNPSYFFDLWK(gl)EK_	3	700.335	0.15743	3.5686	3.879	3.5686	3.879
P53986	219	P53986	Monocarboxylate transporter 1	Slc16a1	>sp|P53986|MOT1_MOUSE Monocarboxylate transporter 1 OS=Mus musculus GN=Slc16a1 PE=1 SV=1	1	109.37	5.36e-14	109.37	1	KLEKLKSKESLQEAGKSDANTDLIGGSPKGE	_ESLQEAGK(gl)SDANTDLIGGSPK_	3	744.364	0.84967	3.5638	3.0386	3.5638	3.0386
Q62210	523	Q62210	Baculoviral IAP repeat-containing protein 2	Birc2	>sp|Q62210|BIRC2_MOUSE Baculoviral IAP repeat-containing protein 2 OS=Mus musculus GN=Birc2 PE=1 SV=1	1	100.76	5.69e-14	100.76	1	LVKGNAAANIFKNSLKEIDSTLYENLFVEKN	_NSLK(gl)EIDSTLYENLFVEK_	3	752.718	-1.3225	3.5359	0.8154	3.5359	0.8154
Q5SWU9;E9PUB1;Q5SWU9-2	9;46;47	Q5SWU9	Acetyl-CoA carboxylase 1;Biotin carboxylase	Acaca;Acaca	>sp|Q5SWU9|ACACA_MOUSE Acetyl-CoA carboxylase 1 OS=Mus musculus GN=Acaca PE=1 SV=1;>tr|E9PUB1|E9PUB1_MOUSE Uncharacterized protein OS=Mus musculus GN=Acaca PE=4 SV=1;>sp|Q5SWU9-2|ACACA_MOUSE Isoform 2 of Acetyl-CoA carboxylase 1 OS=Mus musculus GN=Acaca	1	110.735	1.91e-08	110.74	1	_______MDEPSPLAKTLELNQHSRFIIGSV	_(ac)M(ox)DEPSPLAK(gl)TLELNQHSR_	3	746.699	2.6612	3.5239	1.7791	3.5239	1.7791
Q8JZU2;F6VVY4	178;64	Q8JZU2		Slc25a1;Slc25a1	>tr|Q8JZU2|Q8JZU2_MOUSE Solute carrier family 25 (Mitochondrial carrier, citrate transporter), member 1 OS=Mus musculus GN=Slc25a1 PE=2 SV=1;>tr|F6VVY4|F6VVY4_MOUSE Solute carrier family 25 (mitochondrial carrier, citrate transporter), member 1 (Fragment)	1	54.1033	0.00492395	54.103	1	GFFHGVREIIREQGLKGTYQGLTATVLKQGS	_EQGLK(gl)GTYQGLTATVLK_	3	641.018	-0.25524	3.5146	3.5372			3.5146	3.5372
P63024;F6Q6A5;P63044;B0QZN5;Q62442-2;Q62442;D3YTU0	39;51;52;52;54;54;54	P63024	Vesicle-associated membrane protein 3;Vesicle-associated membrane protein 2;Vesicle-associated membrane protein 1	Vamp3;Vamp2;Vamp2;Vamp2;Vamp1;Vamp1	>sp|P63024|VAMP3_MOUSE Vesicle-associated membrane protein 3 OS=Mus musculus GN=Vamp3 PE=1 SV=1;>tr|F6Q6A5|F6Q6A5_MOUSE Uncharacterized protein (Fragment) OS=Mus musculus GN=Vamp2 PE=4 SV=1;>sp|P63044|VAMP2_MOUSE Vesicle-associated membrane protein 2 OS=Mu	1	96.3419	1.98e-09	134.84	1	NQVDEVVDIMRVNVDKVLERDQKLSELDDRA	_VNVDK(gl)VLER_	3	395.891	-0.43957	3.4871	1.9328	3.469	1.8976	3.7009	2.0685
O35316	15	O35316	Sodium- and chloride-dependent taurine transporter	Slc6a6	>sp|O35316|SC6A6_MOUSE Sodium- and chloride-dependent taurine transporter OS=Mus musculus GN=Slc6a6 PE=1 SV=2	0.979927	16.8859	0.0012353	48.608	1	_MATKEKLQCLKDFHKDILKPSPGKSPGTRP	_DFHK(gl)DILKPSPGK_	4	399.719	0.44921	3.4581	2.9302	3.4581	2.9302
Q9JID9	97	Q9JID9	SH2B adapter protein 2	Sh2b2	>sp|Q9JID9|SH2B2_MOUSE SH2B adapter protein 2 OS=Mus musculus GN=Sh2b2 PE=1 SV=2	1	103.045	3.02e-11	103.05	1	TMEPEPAVTSVTSALKTATYGHSRSSEDVSA	_VLGSAADTM(ox)EPEPAVTSVTSALK(gl)TATYGHSR_	4	820.156	-1.6415	3.4571	2.7888			3.4571	2.7888
Q9Z1K8	6	Q9Z1K8	Y+L amino acid transporter 1	Slc7a7	>sp|Q9Z1K8|YLAT1_MOUSE Y+L amino acid transporter 1 OS=Mus musculus GN=Slc7a7 PE=1 SV=1	1	165.001	6.14e-41	165	1	__________MVNSTKYEVAAQHEADDGSAL	_VNSTK(gl)YEVAAQHEADDGSALGDGASPVAEQVK_	4	840.151	-0.19711	3.4552	2.847	3.4552	2.847
P16330;P16330-2	87;67	P16330	2',3'-cyclic-nucleotide 3'-phosphodiesterase	Cnp	>sp|P16330|CN37_MOUSE 2',3'-cyclic-nucleotide 3'-phosphodiesterase OS=Mus musculus GN=Cnp PE=1 SV=3;>sp|P16330-2|CN37_MOUSE Isoform CNPI of 2',3'-cyclic-nucleotide 3'-phosphodiesterase OS=Mus musculus GN=Cnp	1	51.0726	8.06e-08	84.508	1	EKYHDGTKMVSADAYKIIPGSRADFSEAYKR	_M(ox)VSADAYK(gl)IIPGSR_	3	546.615	-0.5924	3.4248	2.0259	3.4248	2.0259	3.4111	2.1428
Q8BGI1;Q8BP31	107;122	Q8BGI1	RING finger protein 24;RING finger protein 122	Rnf24;Rnf122	>sp|Q8BGI1|RNF24_MOUSE RING finger protein 24 OS=Mus musculus GN=Rnf24 PE=2 SV=1;>sp|Q8BP31|RN122_MOUSE RING finger protein 122 OS=Mus musculus GN=Rnf122 PE=2 SV=1	1	113.706	9.2e-07	113.71	1	GICPCKHAFHRKCLVKWLEVRKVCPLCNMPV	_C(ne)LVK(gl)WLEVR_	3	462.252	-0.097967	3.3628	3.255	3.3628	3.255
E9Q445;P61028	100;100	E9Q445	Ras-related protein Rab-8B	Rab8b;Rab8b	>tr|E9Q445|E9Q445_MOUSE Uncharacterized protein OS=Mus musculus GN=Rab8b PE=3 SV=1;>sp|P61028|RAB8B_MOUSE Ras-related protein Rab-8B OS=Mus musculus GN=Rab8b PE=1 SV=1	1	108.47	2.14e-08	108.47	1	MLVYDITNEKSFDNIKNWIRNIEEHASSDVE	_SFDNIK(gl)NWIR_	3	469.577	1.5908	3.3617	2.3047	3.3617	2.3047
P51150	191	P51150	Ras-related protein Rab-7a	Rab7a	>sp|P51150|RAB7A_MOUSE Ras-related protein Rab-7a OS=Mus musculus GN=Rab7a PE=1 SV=2	1	50.2316	0.00100477	50.232	1	QETEVELYNEFPEPIKLDKNDRAKASAESCS	_QETEVELYNEFPEPIK(gl)LDK_	3	812.404	1.1181	3.3257	5.2488	3.3257	5.2488
Q91W53	103	Q91W53	Golgin subfamily A member 7	Golga7	>sp|Q91W53|GOGA7_MOUSE Golgin subfamily A member 7 OS=Mus musculus GN=Golga7 PE=2 SV=1	1	166.915	5.97e-38	166.91	1	KVLKKVSKYIQEQNEKIYAPQGLLLTDPIER	_YIQEQNEK(gl)IYAPQGLLLTDPIER_	3	949.163	0.095649	3.311	2.0678	3.311	2.0678
Q80ZE3	596	Q80ZE3		Siglecg	>tr|Q80ZE3|Q80ZE3_MOUSE Siglec-G OS=Mus musculus GN=Siglecg PE=2 SV=1	1	59.3449	1.23e-05	59.345	1	LSRGSTILDYINVVPKTRSLARNWKAEPDAP	_GSTILDYINVVPK(gl)TR_	3	597.332	0.23875	3.2958	2.5149			3.2958	2.5149
P32037	487	P32037	Solute carrier family 2, facilitated glucose transporter member 3	Slc2a3	>sp|P32037|GTR3_MOUSE Solute carrier family 2, facilitated glucose transporter member 3 OS=Mus musculus GN=Slc2a3 PE=1 SV=1	1	58.0097	5.41e-21	134.08	1;2	GKGPAGVELNSMQPVKETPGNA_________	_GPAGVELNSMQPVK(gl)ETPGNA_	3	704.013	-0.48634	3.2588	2.0944	3.7935	2.1927	3.2588	2.0605
Q3TM98;Q8R3P7	251;262	Q3TM98	Clusterin-associated protein 1	Cluap1;Cluap1	>tr|Q3TM98|Q3TM98_MOUSE Clusterin associated protein 1 (Fragment) OS=Mus musculus GN=Cluap1 PE=2 SV=1;>sp|Q8R3P7|CLUA1_MOUSE Clusterin-associated protein 1 OS=Mus musculus GN=Cluap1 PE=1 SV=1	1	58.6296	0.00371985	58.63	1	KVEEDLQKQYDVYLEKFRNLAYLEQQLEDHH	_QYDVYLEK(gl)FR_	3	492.249	0.083481	3.2574	1.8384	3.2574	1.8384
Q9ET39-2;Q9ET39	309;309	Q9ET39-2	SLAM family member 6	Slamf6	>sp|Q9ET39-2|SLAF6_MOUSE Isoform 2 of SLAM family member 6 OS=Mus musculus GN=Slamf6;>sp|Q9ET39|SLAF6_MOUSE SLAM family member 6 OS=Mus musculus GN=Slamf6 PE=2 SV=1	0.952369	13.0092	6.63e-14	105.91	1	VYAQVTRPMQEMKIPKPIKNDSMTIYSIVNH	_IPK(gl)PIKNDSM(ox)TIYSIVNHSR_	5	489.461	0.054238	3.2388	2.5892	3.2388	2.5892
Q91W53;Q91W53-2	29;29	Q91W53	Golgin subfamily A member 7	Golga7	>sp|Q91W53|GOGA7_MOUSE Golgin subfamily A member 7 OS=Mus musculus GN=Golga7 PE=2 SV=1;>sp|Q91W53-2|GOGA7_MOUSE Isoform 2 of Golgin subfamily A member 7 OS=Mus musculus GN=Golga7	1	109.041	1.02e-13	109.04	1	IQRDYSSGTRCQFQTKFPAELENRIDRQQFE	_C(ne)QFQTK(gl)FPAELENRIDR_	4	584.288	1.5499	3.2322	2.386	3.2322	2.1812	4.1615	5.8804
A2A9Q2;A6PWC3;Q8BHG1	893;781;825	A2A9Q2	Nardilysin	Nrd1;Nrd1;Nrd1	>tr|A2A9Q2|A2A9Q2_MOUSE Nardilysin, N-arginine dibasic convertase, NRD convertase 1 OS=Mus musculus GN=Nrd1 PE=3 SV=1;>tr|A6PWC3|A6PWC3_MOUSE Nardilysin, N-arginine dibasic convertase, NRD convertase 1 OS=Mus musculus GN=Nrd1 PE=3 SV=1;>sp|Q8BHG1|NRDC_MOUS	0.989355	19.6821	0.00115867	64.26	1	KKTYFNILIKPETLAKDVRLLILEYSRWSMI	_TYFNILIKPETLAK(gl)DVR_	4	534.552	-1.1005	3.2289	1.3633	3.2289	1.3633
D3Z0G0;Q8C608;Q9EQ80	180;180;180	D3Z0G0	NIF3-like protein 1	Nif3l1;Nif3l1;Nif3l1	>tr|D3Z0G0|D3Z0G0_MOUSE Ngg1 interacting factor 3-like 1 (S. pombe), isoform CRA_c OS=Mus musculus GN=Nif3l1 PE=4 SV=1;>tr|Q8C608|Q8C608_MOUSE Uncharacterized protein OS=Mus musculus GN=Nif3l1 PE=2 SV=1;>sp|Q9EQ80|NIF3L_MOUSE NIF3-like protein 1 OS=Mus mus	1	56.5691	0.000331666	56.569	1	AHRLEFSVNRSQDLDKVMSTLRGVGGVSVTS	_SQDLDK(gl)VM(ox)STLR_	3	508.256	0.07104	3.1902	1.7165	3.1902	1.7165
Q8BGH7	82	Q8BGH7	CDC42 small effector protein 2	Cdc42se2	>sp|Q8BGH7|C42S2_MOUSE CDC42 small effector protein 2 OS=Mus musculus GN=Cdc42se2 PE=1 SV=1	1	92.3901	6.53e-14	101.5	1	GGGMPANVQMQLVDTKAG_____________	_GGYGGGM(ox)PANVQM(ox)QLVDTK(gl)AG_	3	733.005	-0.70423	3.1536	2.3818	3.3846	2.7444	3.1471	2.3598
P68404-2;P68404	181;181	P68404-2	Protein kinase C beta type	Prkcb	>sp|P68404-2|KPCB_MOUSE Isoform Beta-II of Protein kinase C beta type OS=Mus musculus GN=Prkcb;>sp|P68404|KPCB_MOUSE Protein kinase C beta type OS=Mus musculus GN=Prkcb PE=1 SV=4	1	87.352	1.47e-09	87.352	1	AHIDREVLIVVVRDAKNLVPMDPNGLSDPYV	_DAK(gl)NLVPM(ox)DPNGLSDPYVK_	3	735.028	0.10314	3.1221	2.7802	3.8513	3.07	2.531	2.5177
Q9Z179	488	Q9Z179	SHC SH2 domain-binding protein 1	Shcbp1	>sp|Q9Z179|SHCBP_MOUSE SHC SH2 domain-binding protein 1 OS=Mus musculus GN=Shcbp1 PE=1 SV=1	1	118.541	8.24e-39	172.57	1	TSAELFMKNSDVYGAKGAGIEIYPGSKCTLT	_NSDVYGAK(gl)GAGIEIYPGSK_	3	680.673	-0.28047	3.1093	3.8568	3.1471	3.7788	3.0719	3.9365
P68404-2;P68404	327;327	P68404-2	Protein kinase C beta type	Prkcb	>sp|P68404-2|KPCB_MOUSE Isoform Beta-II of Protein kinase C beta type OS=Mus musculus GN=Prkcb;>sp|P68404|KPCB_MOUSE Protein kinase C beta type OS=Mus musculus GN=Prkcb PE=1 SV=4	1	44.9254	2.05e-33	170.11	1;2	QGTKAPEEKTANTISKFDNNGNRDRMKLTDF	_TANTISK(gl)FDNNGNRDR_	3	646.312	0.75955	3.0874	3.6014	3.473	3.762	3.0732	3.3762
A2CGA5;A2CGA3;F7AVR6;O08863	211;211;287;209	A2CGA5;O08863	Baculoviral IAP repeat-containing protein 3	Birc3;Birc3;Birc3;Birc3	>tr|A2CGA5|A2CGA5_MOUSE Baculoviral IAP repeat-containing 3 OS=Mus musculus GN=Birc3 PE=4 SV=1;>tr|A2CGA3|A2CGA3_MOUSE Baculoviral IAP repeat-containing 3 OS=Mus musculus GN=Birc3 PE=4 SV=1;>tr|F7AVR6|F7AVR6_MOUSE Uncharacterized protein (Fragment) OS=Mus	1	102.649	3.87e-12	102.65	1	YIGPGDRVACFACDGKLSNWERKDDAMSEHQ	_VAC(ne)FAC(ne)DGK(gl)LSNWER_	3	688.308	-0.3056	3.0787	1.4205	3.0787	1.4205
Q76N33-2;Q76N33	263;429	Q76N33-2	AMSH-like protease	Stambpl1	>sp|Q76N33-2|STALP_MOUSE Isoform 2 of AMSH-like protease OS=Mus musculus GN=Stambpl1;>sp|Q76N33|STALP_MOUSE AMSH-like protease OS=Mus musculus GN=Stambpl1 PE=2 SV=1	1	105.134	1.84e-08	110.08	1	PKLFSICSHVLVKDIKTTVLDLR________	_DIK(gl)TTVLDLR_	3	429.914	1.2129	3.0704	2.2212	2.7491	2.2174	3.4293	2.225
P51150	32	P51150	Ras-related protein Rab-7a	Rab7a	>sp|P51150|RAB7A_MOUSE Ras-related protein Rab-7a OS=Mus musculus GN=Rab7a PE=1 SV=2	1	60.7879	0.00676953	60.788	1	SGVGKTSLMNQYVNKKFSNQYKATIGADFLT	_K(gl)FSNQYK_	3	343.51	0.87073	3.0299	2.6567	3.0299	2.6567
Q9WUU8-2;Q9WUU8-3;D3Z2W0;Q9WUU8;E9QM75	349;402;402;402;402	Q9WUU8-2	TNFAIP3-interacting protein 1	Tnip1;Tnip1;Tnip1	>sp|Q9WUU8-2|TNIP1_MOUSE Isoform 2 of TNFAIP3-interacting protein 1 OS=Mus musculus GN=Tnip1;>sp|Q9WUU8-3|TNIP1_MOUSE Isoform 3 of TNFAIP3-interacting protein 1 OS=Mus musculus GN=Tnip1;>tr|D3Z2W0|D3Z2W0_MOUSE TNFAIP3-interacting protein 1 OS=Mus musculus	1	80.6303	8.52e-29	146.78	1	IEMEETDKEQLTAEAKELRQKVRYLQDQLSP	_IEM(ox)EETDKEQLTAEAK(gl)ELR_	4	599.043	0.31987	2.999	3.9529	2.999	3.9529
D3Z0I6;D3YZE1;D3Z4F3;D3YU74;P41438-3;P41438-2;E9Q8X6;P41438	10;10;10;10;10;10;10;10	D3Z0I6	Folate transporter 1	Slc19a1;Slc19a1;Slc19a1;Slc19a1;Slc19a1;Slc19a1	>tr|D3Z0I6|D3Z0I6_MOUSE Solute carrier family 19 (sodium/hydrogen exchanger), member 1 (Fragment) OS=Mus musculus GN=Slc19a1 PE=4 SV=1;>tr|D3YZE1|D3YZE1_MOUSE Solute carrier family 19 (sodium/hydrogen exchanger), member 1 (Fragment) OS=Mus musculus GN=Slc1	1	102.085	9.12e-14	109.04	1	______MVPTGQVAEKQAYEEPRQDHELKSW	_(ac)M(ox)VPTGQVAEK(gl)QAYEEPR_	3	702.337	0.023285	2.9887	2.5873	2.8285	2.5137	3.158	2.6631
Q9DB40-2;Q9DB40	112;112	Q9DB40-2	Mediator of RNA polymerase II transcription subunit 27	Med27	>sp|Q9DB40-2|MED27_MOUSE Isoform 2 of Mediator of RNA polymerase II transcription subunit 27 OS=Mus musculus GN=Med27;>sp|Q9DB40|MED27_MOUSE Mediator of RNA polymerase II transcription subunit 27 OS=Mus musculus GN=Med27 PE=2 SV=2	1	47.223	0.00841799	47.223	1	VQDKTPLYSQLLQAYKWSNKLQYHAGLASGL	_TPLYSQLLQAYK(gl)WSNK_	3	685.362	0.44633	2.9797	0.54527	2.9797	0.54527
P51150	38	P51150	Ras-related protein Rab-7a	Rab7a	>sp|P51150|RAB7A_MOUSE Ras-related protein Rab-7a OS=Mus musculus GN=Rab7a PE=1 SV=2	1	111.769	4.57e-18	130.27	1	SLMNQYVNKKFSNQYKATIGADFLTKEVMVD	_FSNQYK(gl)ATIGADFLTK_	3	639.995	0.013965	2.9542	2.8058	2.899	2.8058	3.3457	2.7953
Q9DC33;Q9DC33-2	229;229	Q9DC33	High mobility group protein 20A	Hmg20a	>sp|Q9DC33|HM20A_MOUSE High mobility group protein 20A OS=Mus musculus GN=Hmg20a PE=2 SV=1;>sp|Q9DC33-2|HM20A_MOUSE Isoform 2 of High mobility group protein 20A OS=Mus musculus GN=Hmg20a	1	49.1878	0.00112299	49.188	1	VFDIPIFTEEFLNHSKAREAELRQLRKSNME	_SVFDIPIFTEEFLNHSK(gl)AR_	4	591.805	1.2929	2.9474	1.3022			2.9474	1.3022
P22682	103	P22682	E3 ubiquitin-protein ligase CBL	Cbl	>sp|P22682|CBL_MOUSE E3 ubiquitin-protein ligase CBL OS=Mus musculus GN=Cbl PE=1 SV=3	1	138.049	2.89e-18	138.05	1	DTYQHLRTVLSRYEGKMETLGENEYFRVFME	_YEGK(gl)M(ox)ETLGENEYFR_	3	665.963	-0.091286	2.9456	1.938			2.9456	1.938
P32883-2;P32883	128;128	P32883-2	GTPase KRas;GTPase KRas, N-terminally processed	Kras	>sp|P32883-2|RASK_MOUSE Isoform 2B of GTPase KRas OS=Mus musculus GN=Kras;>sp|P32883|RASK_MOUSE GTPase KRas OS=Mus musculus GN=Kras PE=1 SV=1	1	71.1757	1.7e-10	105.65	1	LVGNKCDLPSRTVDTKQAQELARSYGIPFIE	_TVDTK(gl)QAQELAR_	3	491.927	0.078373	2.9228	1.8558	2.7002	1.7102	3.1638	2.0138
P53986	211	P53986	Monocarboxylate transporter 1	Slc16a1	>sp|P53986|MOT1_MOUSE Monocarboxylate transporter 1 OS=Mus musculus GN=Slc16a1 PE=1 SV=1	0.999958	43.7872	1.47e-13	102.16	1	RPIGPEQVKLEKLKSKESLQEAGKSDANTDL	_SK(gl)ESLQEAGKSDANTDLIGGSPK_	4	612.307	0.16258	2.9193	2.1616	2.9193	2.1616
Q5Y5T1-2;Q5Y5T1	334;346	Q5Y5T1-2	Probable palmitoyltransferase ZDHHC20	Zdhhc20	>sp|Q5Y5T1-2|ZDH20_MOUSE Isoform 2 of Probable palmitoyltransferase ZDHHC20 OS=Mus musculus GN=Zdhhc20;>sp|Q5Y5T1|ZDH20_MOUSE Probable palmitoyltransferase ZDHHC20 OS=Mus musculus GN=Zdhhc20 PE=2 SV=1	1	56.0808	4.59e-29	150.7	1;2	IGSNQPFPIKPLSESKNRLLDSESQWLENGA	_SIGSNQPFPIK(gl)PLSESK(gl)NR_	4	582.558	-0.53597	2.9114	2.275	2.9328	2.3782	2.8901	2.1763
P16330;P16330-2	101;81	P16330	2',3'-cyclic-nucleotide 3'-phosphodiesterase	Cnp	>sp|P16330|CN37_MOUSE 2',3'-cyclic-nucleotide 3'-phosphodiesterase OS=Mus musculus GN=Cnp PE=1 SV=3;>sp|P16330-2|CN37_MOUSE Isoform CNPI of 2',3'-cyclic-nucleotide 3'-phosphodiesterase OS=Mus musculus GN=Cnp	1	50.8046	0.00315556	50.805	1	YKIIPGSRADFSEAYKRLDEDLAGYCRRDIR	_ADFSEAYK(gl)R_	3	400.86	-0.10375	2.9089	1.6579	2.9089	1.6579
E9Q7E5;Q5RJY2;E9Q7C2	296;296;296	E9Q7E5	G2/M phase-specific E3 ubiquitin-protein ligase	G2e3;G2e3;G2e3	>tr|E9Q7E5|E9Q7E5_MOUSE G2/M-phase-specific E3 ubiquitin ligase OS=Mus musculus GN=G2e3 PE=4 SV=1;>sp|Q5RJY2|G2E3_MOUSE G2/M phase-specific E3 ubiquitin-protein ligase OS=Mus musculus GN=G2e3 PE=2 SV=2;>tr|E9Q7C2|E9Q7C2_MOUSE G2/M-phase-specific E3 ubiquit	1	95.0939	2.73e-06	95.094	1	ECLDCRRITYTSDFQKAPKHPLANSTNVTVT	_ITYTSDFQK(gl)APK_	3	504.928	0.15706	2.9055	1.0952	2.9055	1.0952
Q8VEM8;G5E902	213;214	Q8VEM8	Phosphate carrier protein, mitochondrial	Slc25a3;Slc25a3	>sp|Q8VEM8|MPCP_MOUSE Phosphate carrier protein, mitochondrial OS=Mus musculus GN=Slc25a3 PE=1 SV=1;>tr|G5E902|G5E902_MOUSE MCG10343, isoform CRA_b OS=Mus musculus GN=Slc25a3 PE=3 SV=1	0.999728	35.648	0.00312831	56.748	1	AVPKMYKEEGLNAFYKGVAPLWMRQIPYTMM	_M(ox)YKEEGLNAFYK(gl)GVAPLWM(ox)R_	4	638.063	0.3429	2.9012	1.2217	2.9012	1.2217
P63024;F6Q6A5;P63044;B0QZN5;Q62442-2;Q62442;D3YTU0	46;58;59;59;61;61;61	P63024	Vesicle-associated membrane protein 3;Vesicle-associated membrane protein 2;Vesicle-associated membrane protein 1	Vamp3;Vamp2;Vamp2;Vamp2;Vamp1;Vamp1	>sp|P63024|VAMP3_MOUSE Vesicle-associated membrane protein 3 OS=Mus musculus GN=Vamp3 PE=1 SV=1;>tr|F6Q6A5|F6Q6A5_MOUSE Uncharacterized protein (Fragment) OS=Mus musculus GN=Vamp2 PE=4 SV=1;>sp|P63044|VAMP2_MOUSE Vesicle-associated membrane protein 2 OS=Mu	1	200.633	1.17e-203	346.02	1	DIMRVNVDKVLERDQKLSELDDRADALQAGA	_DQK(gl)LSELDDRADALQAGASQFETSAAK_	4	745.613	0.53504	2.8873	1.6307	2.8433	1.6078	3.0098	1.6552
Q9Z0H4-7;Q9Z0H4-5;Q9Z0H4-4;F6V6I8;Q9Z0H4;Q9Z0H4-8;Q9Z0H4-2;Q9Z0H4-6;Q9Z0H4-9;Q9Z0H4-3;P28659-2;P28659-3;P28659;P28659-4	434;438;440;447;458;462;470;474;476;188;432;433;436;463	Q9Z0H4-7;P28659-2	CUGBP Elav-like family member 2;CUGBP Elav-like family member 1	Celf2;Celf2;Celf1	>sp|Q9Z0H4-7|CELF2_MOUSE Isoform 7 of CUGBP Elav-like family member 2 OS=Mus musculus GN=Celf2;>sp|Q9Z0H4-5|CELF2_MOUSE Isoform 5 of CUGBP Elav-like family member 2 OS=Mus musculus GN=Celf2;>sp|Q9Z0H4-4|CELF2_MOUSE Isoform 4 of CUGBP Elav-like family membe	1	48.5679	0.00940506	48.568	1	FMPFGNVISAKVFIDKQTNLSKCFGFVSYDN;FMPFGNVVSAKVFIDKQTNLSKCFGFVSYDN	_VFIDK(gl)QTNLSK_	3	469.593	-1.214	2.8734	1.5016	2.8734	1.5016
Q8CIS0-2;Q8CIS0	69;69	Q8CIS0-2	Caspase recruitment domain-containing protein 11	Card11	>sp|Q8CIS0-2|CAR11_MOUSE Isoform 2 of Caspase recruitment domain-containing protein 11 OS=Mus musculus GN=Card11;>sp|Q8CIS0|CAR11_MOUSE Caspase recruitment domain-containing protein 11 OS=Mus musculus GN=Card11 PE=1 SV=2	1	89.2007	3.81e-09	89.201	1	EQDEDEVLNAPMLPSKINRAGRLLDILHTKG	_VIDEQDEDEVLNAPM(ox)LPSK(gl)INR_	3	885.769	0.25627	2.8414	2.8662	2.8414	2.8662
Q9JKP5;G3X9Q0;Q8CHF5	12;12;15	Q9JKP5	Muscleblind-like protein 1	Mbnl1;Mbnl1;Mbnl1	>sp|Q9JKP5|MBNL1_MOUSE Muscleblind-like protein 1 OS=Mus musculus GN=Mbnl1 PE=1 SV=1;>tr|G3X9Q0|G3X9Q0_MOUSE Muscleblind-like 1 (Drosophila), isoform CRA_a OS=Mus musculus GN=Mbnl1 PE=4 SV=1;>tr|Q8CHF5|Q8CHF5_MOUSE MKIAA0428 protein (Fragment) OS=Mus muscu	1	112.743	1.78e-08	112.74	1	____MAVSVTPIRDTKWLTLEVCREFQRGTC	_(ac)AVSVTPIRDTK(gl)WLTLEVC(ne)R_	3	823.437	-0.67526	2.8409	1.1267	2.8409	1.1267
Q9ET39-2;Q9ET39	312;312	Q9ET39-2	SLAM family member 6	Slamf6	>sp|Q9ET39-2|SLAF6_MOUSE Isoform 2 of SLAM family member 6 OS=Mus musculus GN=Slamf6;>sp|Q9ET39|SLAF6_MOUSE SLAM family member 6 OS=Mus musculus GN=Slamf6 PE=2 SV=1	0.999951	43.0688	1.3e-49	191.71	1	QVTRPMQEMKIPKPIKNDSMTIYSIVNHSRE	_IPKPIK(gl)NDSM(ox)TIYSIVNHSR_	4	611.575	0.058244	2.8338	2.2634	3.0116	2.413	2.6664	2.123
P08752;B2RSH2;Q8JZT4	350;349;127	P08752	Guanine nucleotide-binding protein G(i) subunit alpha-2;Guanine nucleotide-binding protein G(i) subunit alpha-1	Gnai2;Gnai1;Gnai2	>sp|P08752|GNAI2_MOUSE Guanine nucleotide-binding protein G(i) subunit alpha-2 OS=Mus musculus GN=Gnai2 PE=1 SV=5;>sp|B2RSH2|GNAI1_MOUSE Guanine nucleotide-binding protein G(i) subunit alpha-1 OS=Mus musculus GN=Gnai1 PE=2 SV=1;>tr|Q8JZT4|Q8JZT4_MOUSE Gnai	1	43.6348	0.00541607	43.635	1	FVFDAVTDVIIKNNLKDCGLF__________	_NNLK(gl)DC(ne)GLF_	2	631.795	-0.52353	2.8335	1.9004			2.8335	1.9004
Q8CFE6	33	Q8CFE6	Sodium-coupled neutral amino acid transporter 2	Slc38a2	>sp|Q8CFE6|S38A2_MOUSE Sodium-coupled neutral amino acid transporter 2 OS=Mus musculus GN=Slc38a2 PE=1 SV=1	1	369.456	3.97e-231	369.46	1	SSYSSNSDFNYSYPTKQAALKSHYADVDPEN	_FNISPDEDSSSYSSNSDFNYSYPTK(gl)QAALK_	3	1159.52	0.089915	2.833	2.4093	2.7191	2.3656	2.8694	2.444
E9QNU6;Q8BTY2;F8VQC9;D3Y273	961;970;1067;1067	E9QNU6	Sodium bicarbonate cotransporter 3	Slc4a7;Slc4a7;Slc4a7;Slc4a7	>tr|E9QNU6|E9QNU6_MOUSE Uncharacterized protein OS=Mus musculus GN=Slc4a7 PE=4 SV=1;>sp|Q8BTY2|S4A7_MOUSE Sodium bicarbonate cotransporter 3 OS=Mus musculus GN=Slc4a7 PE=1 SV=2;>tr|F8VQC9|F8VQC9_MOUSE NBCn1-G OS=Mus musculus GN=Slc4a7 PE=2 SV=1;>tr|D3Y273|	1	155.864	1.65e-29	155.86	1	PFERGSLLQIPVKTLKYSIDPSVVNISDEMA	_TLK(gl)YSIDPSVVNISDEM(ox)AK_	3	747.375	-0.6936	2.8141	2.5871	2.7515	2.7687	2.8141	2.5871
Q9CYL5	15	Q9CYL5	Golgi-associated plant pathogenesis-related protein 1	Glipr2	>sp|Q9CYL5|GAPR1_MOUSE Golgi-associated plant pathogenesis-related protein 1 OS=Mus musculus GN=Glipr2 PE=2 SV=3	1	81.9037	9.46e-08	81.904	1	_MGKSASKQFNNEVLKAHNEYRAQHGVPPLK	_QFNNEVLK(gl)AHNEYR_	4	469.733	0.0061493	2.7913	1.5032	2.7913	1.5032
Q7TMY8-3;Q7TMY8;A2AFQ0	4209;4224;4225	Q7TMY8-3	E3 ubiquitin-protein ligase HUWE1	Huwe1;Huwe1	>sp|Q7TMY8-3|HUWE1_MOUSE Isoform 3 of E3 ubiquitin-protein ligase HUWE1 OS=Mus musculus GN=Huwe1;>sp|Q7TMY8|HUWE1_MOUSE E3 ubiquitin-protein ligase HUWE1 OS=Mus musculus GN=Huwe1 PE=1 SV=5;>tr|A2AFQ0|A2AFQ0_MOUSE HECT, UBA and WWE domain containing 1 OS=Mu	1	81.5944	1.14e-08	81.594	1	YVHLVCQMRMTGAIRKQLAAFLEGFYEIIPK	_K(gl)QLAAFLEGFYEIIPK_	3	661.031	0.021914	2.7697	2.4624	2.7697	2.4624
Q8CIH5	181	Q8CIH5	1-phosphatidylinositol 4,5-bisphosphate phosphodiesterase gamma-2	Plcg2	>sp|Q8CIH5|PLCG2_MOUSE 1-phosphatidylinositol-4,5-bisphosphate phosphodiesterase gamma-2 OS=Mus musculus GN=Plcg2 PE=1 SV=1	1	46.1286	0.00567221	46.129	1	LKTILPLVNFKVSGIKFLKDKLVEIGAQKDE	_VSGIK(gl)FLK_	3	335.875	0.29369	2.7437	2.4947	2.7437	2.4947
O70404	24	O70404	Vesicle-associated membrane protein 8	Vamp8	>sp|O70404|VAMP8_MOUSE Vesicle-associated membrane protein 8 OS=Mus musculus GN=Vamp8 PE=1 SV=1	1	266.775	1.95e-107	272.64	1	GNDRVRNLQSEVEGVKNIMTQNVERILSRGE	_NLQSEVEGVK(gl)NIMTQNVER_	3	768.053	-0.82619	2.739	1.8632	2.7542	2.0401	2.7238	1.7833
Q6PHN9	189	Q6PHN9	Ras-related protein Rab-35	Rab35	>sp|Q6PHN9|RAB35_MOUSE Ras-related protein Rab-35 OS=Mus musculus GN=Rab35 PE=1 SV=1	1	78.5055	9.14e-07	78.505	1	DNLAKQQQQQQNDVVKLTKNSKRKKRCC___	_QQQQQQNDVVK(gl)LTK_	3	600.318	0.26611	2.6952	2.0332	2.6952	2.0332
Q8VEK0;D3YVV1	8;8	Q8VEK0	Cell cycle control protein 50A	Tmem30a;Tmem30a	>sp|Q8VEK0|CC50A_MOUSE Cell cycle control protein 50A OS=Mus musculus GN=Tmem30a PE=1 SV=1;>tr|D3YVV1|D3YVV1_MOUSE Uncharacterized protein OS=Mus musculus GN=Tmem30a PE=4 SV=1	1	61.3446	2.64e-05	61.345	1	________MAMNYSAKDEVDGGPAGPPGGAA	_(ac)AM(ox)NYSAK(gl)DEVDGGPAGPPGGAAK_	3	778.022	-0.2408	2.6713	2.268	2.9945	2.2857	2.383	2.2504
A2AC90;Q8VHQ3	449;549	A2AC90	Protein phosphatase 1 regulatory inhibitor subunit 16B	Ppp1r16b;Ppp1r16b	>tr|A2AC90|A2AC90_MOUSE Protein phosphatase 1, regulatory (Inhibitor) subunit 16B (Fragment) OS=Mus musculus GN=Ppp1r16b PE=4 SV=1;>sp|Q8VHQ3|PP16B_MOUSE Protein phosphatase 1 regulatory inhibitor subunit 16B OS=Mus musculus GN=Ppp1r16b PE=2 SV=1	1	129.269	4.84e-29	157.56	1	TSVYYTVTSGDPPLLKFKAPMEEMEEKVHGC	_TSPYSSNGTSVYYTVTSGDPPLLK(gl)FK_	3	975.15	0.99537	2.6086	1.7721	2.8453	2.0011	2.3916	1.5694
Q8R4Y0-2;Q8R4Y0;Q8R4Y0-3	227;270;270	Q8R4Y0-2	Fc receptor-like protein 1	Fcrl1	>sp|Q8R4Y0-2|FCRL1_MOUSE Isoform 2 of Fc receptor-like protein 1 OS=Mus musculus GN=Fcrl1;>sp|Q8R4Y0|FCRL1_MOUSE Fc receptor-like protein 1 OS=Mus musculus GN=Fcrl1 PE=2 SV=1;>sp|Q8R4Y0-3|FCRL1_MOUSE Isoform 3 of Fc receptor-like protein 1 OS=Mus musculus	1	87.352	1.77e-09	87.352	1	VRSPPQTVLQGSTYPKSPDSRQPEPLYENVN	_SPPQTVLQGSTYPK(gl)SPDSR_	3	720.362	0.43181	2.6022	1.985	2.6022	1.985
Q91YN9	208	Q91YN9	BAG family molecular chaperone regulator 2	Bag2	>sp|Q91YN9|BAG2_MOUSE BAG family molecular chaperone regulator 2 OS=Mus musculus GN=Bag2 PE=1 SV=1	1	54.8978	0.00351638	54.898	2	HAKGAGSKSLQNTDGKFN_____________	_GAGSK(gl)SLQNTDGK(gl)FN_	3	584.615	0.069485	2.5853	1.587	2.5853	1.587
O35316	11	O35316	Sodium- and chloride-dependent taurine transporter	Slc6a6	>sp|O35316|SC6A6_MOUSE Sodium- and chloride-dependent taurine transporter OS=Mus musculus GN=Slc6a6 PE=1 SV=2	1	48.4235	0.00356195	48.423	1	_____MATKEKLQCLKDFHKDILKPSPGKSP	_LQC(ne)LK(gl)DFHK_	4	343.428	-0.068319	2.5833	3.4061	2.5833	3.4061
P42227-2;P42227;B7ZC18;P42227-3	294;294;268;294	P42227-2	Signal transducer and activator of transcription 3	Stat3;Stat3	>sp|P42227-2|STAT3_MOUSE Isoform Stat3B of Signal transducer and activator of transcription 3 OS=Mus musculus GN=Stat3;>sp|P42227|STAT3_MOUSE Signal transducer and activator of transcription 3 OS=Mus musculus GN=Stat3 PE=1 SV=2;>tr|B7ZC18|B7ZC18_MOUSE Sign	1	65.0223	4.48e-06	70.094	1	QQIKKLEELQQKVSYKGDPIVQHRPMLEERI	_VSYK(gl)GDPIVQHRPMLEER_	5	454.437	0.68353	2.569	3.3744	2.569	3.3744
Q8BP47	518	Q8BP47	Asparagine--tRNA ligase, cytoplasmic	Nars	>sp|Q8BP47|SYNC_MOUSE Asparagine--tRNA ligase, cytoplasmic OS=Mus musculus GN=Nars PE=1 SV=2	1	60.9487	0.00146043	60.949	1	EGIDPAPYYWYTDQRKYGTCPHGGYGLGLER	_K(gl)YGTC(ne)PHGGYGLGLER_	4	487.485	-0.54058	2.5455	1.0102	2.5455	1.0102
Q8BG60-2;Q8BG60;E9Q6D0	115;116;116	Q8BG60-2	Thioredoxin-interacting protein	Txnip;Txnip	>sp|Q8BG60-2|TXNIP_MOUSE Isoform 2 of Thioredoxin-interacting protein OS=Mus musculus GN=Txnip;>sp|Q8BG60|TXNIP_MOUSE Thioredoxin-interacting protein OS=Mus musculus GN=Txnip PE=1 SV=1;>tr|E9Q6D0|E9Q6D0_MOUSE Thioredoxin-interacting protein OS=Mus musculus	1	153.925	4.32e-27	153.92	1	KFGFELPQGPLGTSFKGKYGCVDYWVKAFLD	_FGFELPQGPLGTSFK(gl)GK_	3	642.004	-0.70109	2.5385	2.507	2.5547	2.5979	2.5223	2.4193
D3YZ57;P14234;Q04736	182;165;189	D3YZ57	Tyrosine-protein kinase Fgr;Tyrosine-protein kinase Yes	Fyn;Fgr;Yes1	>tr|D3YZ57|D3YZ57_MOUSE Uncharacterized protein OS=Mus musculus GN=Fyn PE=4 SV=1;>sp|P14234|FGR_MOUSE Tyrosine-protein kinase Fgr OS=Mus musculus GN=Fgr PE=1 SV=2;>sp|Q04736|YES_MOUSE Tyrosine-protein kinase Yes OS=Mus musculus GN=Yes1 PE=1 SV=3	1	109.073	1.44e-11	109.07	1	GNPRGTFLIRESETTKGAYSLSIRDWDDMKG	_ESETTK(gl)GAYSLSIR_	3	552.613	0.73753	2.5321	1.8403	2.5321	1.8403
Q3KQM4;P26369	245;413	Q3KQM4	Splicing factor U2AF 65 kDa subunit	U2af2;U2af2	>tr|Q3KQM4|Q3KQM4_MOUSE U2af2 protein OS=Mus musculus GN=U2af2 PE=2 SV=1;>sp|P26369|U2AF2_MOUSE Splicing factor U2AF 65 kDa subunit OS=Mus musculus GN=U2af2 PE=1 SV=3	1	85.0616	7.02e-06	85.062	1	IVEDVRDECSKYGLVKSIEIPRPVDGVEVPG	_YGLVK(gl)SIEIPRPVDGVEVPGC(ne)GK_	4	663.602	-0.35546	2.5217	0.93346	2.5217	0.93346
E9QAN8	1227	E9QAN8		Pik3c2b	>tr|E9QAN8|E9QAN8_MOUSE Uncharacterized protein OS=Mus musculus GN=Pik3c2b PE=4 SV=1	1	48.5679	0.000995575	48.568	1	DFGRFLGHAQMFGNIKRDRAPFVFTSDMAYV	_FLGHAQM(ox)FGNIK(gl)R_	4	412.965	0.32231	2.514	1.5374	2.514	1.5374
P16330;P16330-2	234;214	P16330	2',3'-cyclic-nucleotide 3'-phosphodiesterase	Cnp	>sp|P16330|CN37_MOUSE 2',3'-cyclic-nucleotide 3'-phosphodiesterase OS=Mus musculus GN=Cnp PE=1 SV=3;>sp|P16330-2|CN37_MOUSE Isoform CNPI of 2',3'-cyclic-nucleotide 3'-phosphodiesterase OS=Mus musculus GN=Cnp	1	66.0227	2.58e-08	98.407	1	KKELRHFISGDEPKEKLELVSYFGKRPPGVL	_EK(gl)LELVSYFGK_	3	476.257	0.35426	2.5114	1.447	2.7895	1.5201	2.261	1.3775
F7CXD5;F6VTN8;E9PWC8;E9PZR3;E9QAN2;Q61183;F8WHQ6;Q61183-2	32;49;360;360;360;360;360;360	F7CXD5	Poly(A) polymerase alpha	Papola;Papola;Papola;Papola;Papola;Papola;Papola	>tr|F7CXD5|F7CXD5_MOUSE Poly (A) polymerase alpha (Fragment) OS=Mus musculus GN=Papola PE=4 SV=1;>tr|F6VTN8|F6VTN8_MOUSE Poly (A) polymerase alpha (Fragment) OS=Mus musculus GN=Papola PE=4 SV=1;>tr|E9PWC8|E9PWC8_MOUSE Uncharacterized protein OS=Mus musculu	1	70.8311	0.000478492	70.831	1	LAITDEILLSKAEWSKLFEAPNFFQKYKHYI	_AEWSK(gl)LFEAPNFFQK_	3	652.66	0.11831	2.497	2.3754	2.497	2.3754
E9Q938;Q9QZ49;Q3TTF2	61;127;127	E9Q938	UBX domain-containing protein 8	Ubxn8;Ubxn8;Ubxn8	>tr|E9Q938|E9Q938_MOUSE Uncharacterized protein OS=Mus musculus GN=Ubxn8 PE=4 SV=1;>sp|Q9QZ49|UBXN8_MOUSE UBX domain-containing protein 8 OS=Mus musculus GN=Ubxn8 PE=1 SV=1;>tr|Q3TTF2|Q3TTF2_MOUSE Uncharacterized protein OS=Mus musculus GN=Ubxn8 PE=2 SV=1	1	50.0775	0.00577513	50.077	1	KKLEERFYQMTGETWKLTAGHRLLEGDEDSE	_FYQM(ox)TGETWK(gl)LTAGHR_	4	514.748	0.46099	2.4948	0.83715	2.4948	0.83715
P68404-2;P68404	362;362	P68404-2	Protein kinase C beta type	Prkcb	>sp|P68404-2|KPCB_MOUSE Isoform Beta-II of Protein kinase C beta type OS=Mus musculus GN=Prkcb;>sp|P68404|KPCB_MOUSE Protein kinase C beta type OS=Mus musculus GN=Prkcb PE=1 SV=4	1	62.4662	0.000161794	62.466	1	VLGKGSFGKVMLSERKGTDELYAVKILKKDV	_K(gl)GTDELYAVK_	3	413.219	-0.125	2.4899	3.6416	2.4899	3.6416
Q8CF89	150	Q8CF89	TGF-beta-activated kinase 1 and MAP3K7-binding protein 1	Tab1	>sp|Q8CF89|TAB1_MOUSE TGF-beta-activated kinase 1 and MAP3K7-binding protein 1 OS=Mus musculus GN=Tab1 PE=1 SV=2	1	201.208	1.28e-62	201.21	1	LPEGVPQHQLPPQYQKILERLKALEREISGG	_ASLQSQLPEGVPQHQLPPQYQK(gl)ILER_	4	775.415	-0.11646	2.4867	1.5264	2.4867	1.5264
Q8CIN4	128	Q8CIN4	Serine/threonine-protein kinase PAK 2;PAK-2p27;PAK-2p34	Pak2	>sp|Q8CIN4|PAK2_MOUSE Serine/threonine-protein kinase PAK 2 OS=Mus musculus GN=Pak2 PE=1 SV=1	0.999999	58.7568	5.99e-06	65.855	1	KLEQKKNPQAVLDVLKFYDSNTVKQKYLSFT	_KNPQAVLDVLK(gl)FYDSNTVK_	4	574.06	-0.14142	2.483	2.6646	3.0759	3.217	2.0044	2.207
P16330;P16330-2	216;196	P16330	2',3'-cyclic-nucleotide 3'-phosphodiesterase	Cnp	>sp|P16330|CN37_MOUSE 2',3'-cyclic-nucleotide 3'-phosphodiesterase OS=Mus musculus GN=Cnp PE=1 SV=3;>sp|P16330-2|CN37_MOUSE Isoform CNPI of 2',3'-cyclic-nucleotide 3'-phosphodiesterase OS=Mus musculus GN=Cnp	1	131.86	3.05e-18	133.48	1	LRKAGQVFLEELGNHKAFKKELRHFISGDEP	_AGQVFLEELGNHK(gl)AFK_	4	476.252	0.063909	2.4772	1.4627	2.5969	1.3099	2.4038	1.4728
Q3UA37;G3X8R5	713;713	Q3UA37	Glutamine-rich protein 1	Qrich1;Qrich1	>sp|Q3UA37|QRIC1_MOUSE Glutamine-rich protein 1 OS=Mus musculus GN=Qrich1 PE=2 SV=1;>tr|G3X8R5|G3X8R5_MOUSE RIKEN cDNA 2610028H07, isoform CRA_a OS=Mus musculus GN=Qrich1 PE=4 SV=1	1	51.0302	0.00718291	51.03	1	NPLRCPIKLYDFYLFKCPQSVKGRNDTFYLT	_LYDFYLFK(gl)C(ne)PQSVK_	3	663.997	0.76217	2.4758	0.85457	2.4758	0.85457
Q01320	528	Q01320	DNA topoisomerase 2-alpha	Top2a	>sp|Q01320|TOP2A_MOUSE DNA topoisomerase 2-alpha OS=Mus musculus GN=Top2a PE=1 SV=2	1	59.1163	0.00284563	59.116	1	VGLQYKKNYEDEDSLKTLRYGKIMIMTDQDQ	_NYEDEDSLK(gl)TLR_	3	532.922	1.0642	2.4705	1.1095	2.4705	1.1095
P46737;G3UVX3	180;180	P46737	Lys-63-specific deubiquitinase BRCC36	Brcc3;Brcc3	>sp|P46737|BRCC3_MOUSE Lys-63-specific deubiquitinase BRCC36 OS=Mus musculus GN=Brcc3 PE=2 SV=1;>tr|G3UVX3|G3UVX3_MOUSE BRCA1/BRCA2-containing complex, subunit 3 OS=Mus musculus GN=Brcc3 PE=4 SV=1	1	171.038	6.35e-75	229.6	1	TGRVLYTCFQSIQAQKSSEYERIEIPIHIVP	_VLYTC(ne)FQSIQAQK(gl)SSEYER_	3	840.401	0.60578	2.4671	1.5317	2.5382	1.3865	2.3785	1.6113
Q8CIH5	862	Q8CIH5	1-phosphatidylinositol 4,5-bisphosphate phosphodiesterase gamma-2	Plcg2	>sp|Q8CIH5|PLCG2_MOUSE 1-phosphatidylinositol-4,5-bisphosphate phosphodiesterase gamma-2 OS=Mus musculus GN=Plcg2 PE=1 SV=1	1	111.221	4.75e-20	132.84	1	SLCKGILDLNTYNVVKAPQGKNQKAFVFILE	_GILDLNTYNVVK(gl)APQGK_	3	648.69	-1.3216	2.4604	2.9641	2.4604	2.9641
P25799;P25799-5;P25799-2;P25799-3;P25799-7;P25799-6;F6Z9G5	500;136;500;500;136;136;140	P25799	Nuclear factor NF-kappa-B p105 subunit;Nuclear factor NF-kappa-B p50 subunit	Nfkb1;Nfkb1	>sp|P25799|NFKB1_MOUSE Nuclear factor NF-kappa-B p105 subunit OS=Mus musculus GN=Nfkb1 PE=1 SV=2;>sp|P25799-5|NFKB1_MOUSE Isoform 5 of Nuclear factor NF-kappa-B p105 subunit OS=Mus musculus GN=Nfkb1;>sp|P25799-2|NFKB1_MOUSE Isoform 2 of Nuclear factor NF-k	0.999551	33.4728	1.85e-06	70.578	1	DKEQDMGFQDNLFLEKALQLARRHANALFDY	_TEPIALASTM(ox)EDKEQDM(ox)GFQDNLFLEK(gl)ALQLAR_	4	975.476	1.8773	2.4565	1.4512			2.4565	1.4512
D3YU58;Q9WVM3	259;259	D3YU58	Anaphase-promoting complex subunit 7	Anapc7;Anapc7	>tr|D3YU58|D3YU58_MOUSE Anaphase-promoting complex subunit 7 OS=Mus musculus GN=Anapc7 PE=4 SV=1;>sp|Q9WVM3|APC7_MOUSE Anaphase-promoting complex subunit 7 OS=Mus musculus GN=Anapc7 PE=2 SV=3	1	100.389	4.21e-06	100.39	1	ADLYFRAGDSKNSVLKFEQAQMLDPYLIRGM	_NSVLK(gl)FEQAQM(ox)LDPYLIR_	3	765.732	1.2968	2.4558	1.0792	2.4558	1.0792
Q8VD57	6	Q8VD57	Vesicle transport protein SFT2B	Sft2d2	>sp|Q8VD57|SFT2B_MOUSE Vesicle transport protein SFT2B OS=Mus musculus GN=Sft2d2 PE=1 SV=1	1	42.976	3.64e-07	86.911	1	__________MDKLKKVLSGQDTEDRSGLSE	_K(gl)VLSGQDTEDR_	3	454.56	-0.17636	2.4461	1.6927	2.8365	1.7796	2.1095	1.61
P24604-2;P24604-4;Q8CFK4;P24604-5;P24604-3;Q3U436;P24604	422;503;503;503;525;525;525	P24604-2	Tyrosine-protein kinase Tec	Tec;Tec;Tec	>sp|P24604-2|TEC_MOUSE Isoform 2 of Tyrosine-protein kinase Tec OS=Mus musculus GN=Tec;>sp|P24604-4|TEC_MOUSE Isoform 4 of Tyrosine-protein kinase Tec OS=Mus musculus GN=Tec;>tr|Q8CFK4|Q8CFK4_MOUSE Tec protein OS=Mus musculus GN=Tec PE=2 SV=1;>sp|P24604-5|	1	44.788	5.23e-10	96.143	1	ARYVLDDQYTSSSGAKFPVKWCPPEVFNYSR	_YVLDDQYTSSSGAK(gl)FPVK_	3	707.016	-0.79514	2.4368	2.4727	1.8282	2.0879	3.248	2.9285
Q9JKR6	803	Q9JKR6	Hypoxia up-regulated protein 1	Hyou1	>sp|Q9JKR6|HYOU1_MOUSE Hypoxia up-regulated protein 1 OS=Mus musculus GN=Hyou1 PE=1 SV=1	1	83.1675	0.00014262	83.168	1	GATTVMLKDKLAELRKLCQGLFFRVEERRKW	_K(gl)LC(ne)QGLFFR_	3	450.904	0.42515	2.4276	0.99044	2.4276	0.99044
Q60769	526	Q60769	Tumor necrosis factor alpha-induced protein 3	Tnfaip3	>sp|Q60769|TNAP3_MOUSE Tumor necrosis factor alpha-induced protein 3 OS=Mus musculus GN=Tnfaip3 PE=1 SV=2	1	102.97	7.58e-11	102.97	1	QDVTRTFNGICSTCFKRTTAEPSSSLTSSIP	_TFNGIC(ne)STC(ne)FK(gl)R_	3	580.933	0.51767	2.4085	3.4533	2.5213	3.6737	2.3509	3.2187
Q7M6Y3-2;Q7M6Y3-3;Q7M6Y3-4;Q7M6Y3-6;Q7M6Y3-5;Q7M6Y3	318;318;318;318;318;318	Q7M6Y3-2	Phosphatidylinositol-binding clathrin assembly protein	Picalm	>sp|Q7M6Y3-2|PICA_MOUSE Isoform 2 of Phosphatidylinositol-binding clathrin assembly protein OS=Mus musculus GN=Picalm;>sp|Q7M6Y3-3|PICA_MOUSE Isoform 3 of Phosphatidylinositol-binding clathrin assembly protein OS=Mus musculus GN=Picalm;>sp|Q7M6Y3-4|PICA_MO	1	64.8455	1.49e-05	64.845	1	SNAVSSLASTGLSLTKVDEREKQAALEEEQA	_ATTLSNAVSSLASTGLSLTK(gl)VDER_	4	634.587	0.33994	2.4063	1.7217	2.4063	1.7217
Q8BPU7;F8WIL9;Q8BPU7-3	9;23;9	Q8BPU7	Engulfment and cell motility protein 1	Elmo1;Elmo1	>sp|Q8BPU7|ELMO1_MOUSE Engulfment and cell motility protein 1 OS=Mus musculus GN=Elmo1 PE=1 SV=2;>tr|F8WIL9|F8WIL9_MOUSE Uncharacterized protein (Fragment) OS=Mus musculus GN=Elmo1 PE=4 SV=1;>sp|Q8BPU7-3|ELMO1_MOUSE Isoform 3 of Engulfment and cell motilit	1	61.2759	0.00161465	61.276	1	_______MPPPSDIVKVAIEWPGAYPKLMEI	_PPPSDIVK(gl)VAIEWPGAYPK_	3	726.725	0.29072	2.3878	5.1327	2.3878	5.1327
Q91W96	154	Q91W96	Anaphase-promoting complex subunit 4	Anapc4	>sp|Q91W96|APC4_MOUSE Anaphase-promoting complex subunit 4 OS=Mus musculus GN=Anapc4 PE=2 SV=1	1	92.8971	1.91e-05	92.897	1	LPKLPTLPKNYNSTSKIFSEENSDEIIKLLG	_NYNSTSK(gl)IFSEENSDEIIK_	3	778.036	-1.3261	2.3834	1.5076			2.3834	1.5076
Q8CFI2;D3YZJ6	182;182	Q8CFI2	Ubiquitin-conjugating enzyme E2 R1	Cdc34;Cdc34-ps	>sp|Q8CFI2|UB2R1_MOUSE Ubiquitin-conjugating enzyme E2 R1 OS=Mus musculus GN=Cdc34 PE=1 SV=1;>tr|D3YZJ6|D3YZJ6_MOUSE MCG49160 OS=Mus musculus GN=Cdc34-ps PE=3 SV=1	1	40.6929	0.00496602	54.281	1	KQVLGTKVDAERDGVKVPTTLAEYCVKTKAP	_DGVK(gl)VPTTLAEYC(ne)VK_	3	621.317	-0.25585	2.3804	2.3279			2.3804	2.3279
Q8VDN2	45	Q8VDN2	Sodium/potassium-transporting ATPase subunit alpha-1	Atp1a1	>sp|Q8VDN2|AT1A1_MOUSE Sodium/potassium-transporting ATPase subunit alpha-1 OS=Mus musculus GN=Atp1a1 PE=1 SV=1	1	71.98	3.08e-06	71.98	1	RDMDELKKEVSMDDHKLSLDELHRKYGTDLS	_EVSM(ox)DDHK(gl)LSLDELHR_	5	411.598	-0.14264	2.3795	2.8603	2.5222	2.7101	2.2449	3.0188
O35379	905	O35379	Multidrug resistance-associated protein 1	Abcc1	>sp|O35379|MRP1_MOUSE Multidrug resistance-associated protein 1 OS=Mus musculus GN=Abcc1 PE=1 SV=1	1	109.506	2.19e-14	116.6	1	SKPVENGMLVTDTVGKHLQRHLSNSSSHSGD	_ESKPVENGM(ox)LVTDTVGK(gl)HLQR_	5	494.457	-0.35034	2.378	1.8095	2.378	1.8095
D3YUY3;F8WI18;P70182;F8WIX5;P70182-2;F8WIX4	87;87;88;89;88;88	D3YUY3	Phosphatidylinositol 4-phosphate 5-kinase type-1 alpha	Pip5k1a;Pip5k1a;Pip5k1a;Pip5k1a;Pip5k1a	>tr|D3YUY3|D3YUY3_MOUSE Uncharacterized protein OS=Mus musculus GN=Pip5k1a PE=4 SV=1;>tr|F8WI18|F8WI18_MOUSE Uncharacterized protein OS=Mus musculus GN=Pip5k1a PE=4 SV=1;>sp|P70182|PI51A_MOUSE Phosphatidylinositol-4-phosphate 5-kinase type-1 alpha OS=Mus m	1	142.431	3.82e-108	278.27	1	AIQLGITHTVGSLSTKPERDVLMQDFYVVES	_GAIQLGITHTVGSLSTK(gl)PER_	4	545.551	-0.41391	2.3505	2.7456	2.5838	2.7456	2.339	2.7616
P49718;Q52KC3	626;627	P49718	DNA replication licensing factor MCM5	Mcm5;Mcm5	>sp|P49718|MCM5_MOUSE DNA replication licensing factor MCM5 OS=Mus musculus GN=Mcm5 PE=2 SV=1;>tr|Q52KC3|Q52KC3_MOUSE Minichromosome maintenance deficient 5, cell division cycle 46 (S. cerevisiae) OS=Mus musculus GN=Mcm5 PE=2 SV=1	1	78.8482	4.6e-06	99.11	1	QLEAIVRIAEALSKMKLQPFATEADVEEALR	_M(ox)K(gl)LQPFATEADVEEALR_	3	693.346	-4.2276	2.3434	2.6065	2.4892	2.3559	2.2062	2.8838
O54984	86	O54984	ATPase Asna1	Asna1	>sp|O54984|ASNA_MOUSE ATPase Asna1 OS=Mus musculus GN=Asna1 PE=1 SV=2	1	127.238	9.06e-29	155.5	1	ISTDPAHNISDAFDQKFSKVPTKVKGYDNLF	_GRESVLIISTDPAHNISDAFDQK(gl)FSK_	4	748.131	0.099653	2.3413	0.92101	1.2456	0.95181	4.4009	0.89122
Q8BG60-2;Q8BG60;E9Q6D0	287;288;288	Q8BG60-2	Thioredoxin-interacting protein	Txnip;Txnip	>sp|Q8BG60-2|TXNIP_MOUSE Isoform 2 of Thioredoxin-interacting protein OS=Mus musculus GN=Txnip;>sp|Q8BG60|TXNIP_MOUSE Thioredoxin-interacting protein OS=Mus musculus GN=Txnip PE=1 SV=1;>tr|E9Q6D0|E9Q6D0_MOUSE Thioredoxin-interacting protein OS=Mus musculus	1	49.9877	0.000100195	58.723	1	VEYSLLIYVSVPGSKKVILDLPLVIGSRSGL	_K(gl)VILDLPLVIGSR_	3	512.987	0.77411	2.338	2.3036	2.3437	2.5818	2.3323	2.0553
O70194	53	O70194	Eukaryotic translation initiation factor 3 subunit D	Eif3d	>sp|O70194|EIF3D_MOUSE Eukaryotic translation initiation factor 3 subunit D OS=Mus musculus GN=Eif3d PE=1 SV=2	1	69.3448	0.000574704	69.345	1	RLGKVADWTGATYQDKRYTNKYSSQFGGGSQ	_VADWTGATYQDK(gl)R_	3	542.262	-0.42105	2.3357	0.99946	2.3357	0.99946
Q61187	238	Q61187	Tumor susceptibility gene 101 protein	Tsg101	>sp|Q61187|TS101_MOUSE Tumor susceptibility gene 101 protein OS=Mus musculus GN=Tsg101 PE=1 SV=2	1	81.5653	2.85e-06	94.747	1	SEDTIRASLISAVSDKLRWRMKEEMDGAQAE	_ASLISAVSDK(gl)LR_	3	458.596	-0.67701	2.3315	0.95555	2.4547	1.0205	2.2144	0.89478
Q9JM90;Q9JM90-2	96;96	Q9JM90	Signal-transducing adaptor protein 1	Stap1	>sp|Q9JM90|STAP1_MOUSE Signal-transducing adaptor protein 1 OS=Mus musculus GN=Stap1 PE=1 SV=1;>sp|Q9JM90-2|STAP1_MOUSE Isoform 2 of Signal-transducing adaptor protein 1 OS=Mus musculus GN=Stap1	1	81.5653	3.87e-11	110.8	1	HSTEKNCAKFTLVLPKEEVHVKTENTESGEE	_FTLVLPK(gl)EEVHVK_	4	413.99	-0.38913	2.326	1.842	2.095	1.5493	2.5825	2.1899
Q8BH02	150	Q8BH02	Torsin-4A	Tor4a	>sp|Q8BH02|CI167_MOUSE Torsin family protein C9orf167 homolog OS=Mus musculus PE=2 SV=1	1	61.1103	6.3e-05	61.11	1	NLDDNAQRYDLDGLEKALQRSVFGQPAAVGR	_YDLDGLEK(gl)ALQR_	3	512.267	-0.2862	2.3104	0.92974	2.3104	0.92974
Q8BP67;E9QNJ0;E9Q132	35;35;35	Q8BP67	60S ribosomal protein L24	Rpl24;Zbtb11;Zbtb11	>sp|Q8BP67|RL24_MOUSE 60S ribosomal protein L24 OS=Mus musculus GN=Rpl24 PE=2 SV=2;>tr|E9QNJ0|E9QNJ0_MOUSE Uncharacterized protein OS=Mus musculus GN=Rpl24 PE=4 SV=1;>tr|E9Q132|E9Q132_MOUSE Uncharacterized protein OS=Mus musculus GN=Rpl24 PE=4 SV=1	1	51.4954	2.56e-27	165.45	1	RYARTDGKVFQFLNAKCESAFLSKRNPRQIN	_VFQFLNAK(gl)C(ne)ESAFLSK_	3	691.015	0.49974	2.3031	1.2238	6.2788	1.1288	2.3031	1.412
P35282;Q6A0C7	107;138	P35282	Ras-related protein Rab-21	Rab21;Rab21	>sp|P35282|RAB21_MOUSE Ras-related protein Rab-21 OS=Mus musculus GN=Rab21 PE=1 SV=4;>tr|Q6A0C7|Q6A0C7_MOUSE MKIAA0118 protein (Fragment) OS=Mus musculus GN=Rab21 PE=2 SV=1	1	78.0076	1.28e-06	78.008	1	GAILVYDVTDEDSFQKVKNWVKELRKMLGNE	_DSNGAILVYDVTDEDSFQK(gl)VK_	3	819.731	-0.70885	2.3018	2.541	2.3018	2.541
P52332;B1ASP2	100;100	P52332	Tyrosine-protein kinase JAK1;Tyrosine-protein kinase	Jak1;Jak1	>sp|P52332|JAK1_MOUSE Tyrosine-protein kinase JAK1 OS=Mus musculus GN=Jak1 PE=1 SV=1;>tr|B1ASP2|B1ASP2_MOUSE Tyrosine-protein kinase OS=Mus musculus GN=Jak1 PE=3 SV=1	1	50.3537	0.000246912	58.172	1	TKLWYAPNRIITVDDKTSLRLHYRMRFYFTN	_IITVDDK(gl)TSLR_	3	458.924	0.33208	2.2982	2.3374	2.9999	2.4494	1.7607	2.2305
Q922T2;Q9D3X9-2;Q9D3X9	191;97;200	Q922T2	Microfibril-associated glycoprotein 3;Microfibrillar-associated protein 3-like	Mfap3;Mfap3l	>sp|Q922T2|MFAP3_MOUSE Microfibril-associated glycoprotein 3 OS=Mus musculus GN=Mfap3 PE=2 SV=1;>sp|Q9D3X9-2|MFA3L_MOUSE Isoform 2 of Microfibrillar-associated protein 3-like OS=Mus musculus GN=Mfap3l;>sp|Q9D3X9|MFA3L_MOUSE Microfibrillar-associated protei	1	58.2462	4.01e-05	89.029	1	AINEFFRTEGAEKLQKAFEIAKRIPIITSAK	_LQK(gl)AFEIAK_	3	387.892	0.18575	2.2772	2.341	2.1328	2.1562	2.4315	2.5417
Q99NB9;G5E866	1014;1014	Q99NB9	Splicing factor 3B subunit 1	Sf3b1;Sf3b1	>sp|Q99NB9|SF3B1_MOUSE Splicing factor 3B subunit 1 OS=Mus musculus GN=Sf3b1 PE=1 SV=1;>tr|G5E866|G5E866_MOUSE Splicing factor 3b, subunit 1 OS=Mus musculus GN=Sf3b1 PE=4 SV=1	1	50.3537	0.00150369	68.536	1	AIVNVIGMHKMTPPIKDLLPRLTPILKNRHE	_M(ox)TPPIK(gl)DLLPR_	3	470.931	0.27415	2.2765	0.73329			2.2765	0.73329
O70161-3;O70161;F8WHW6;O70161-2	97;97;97;97	O70161-3	Phosphatidylinositol 4-phosphate 5-kinase type-1 gamma	Pip5k1c;Pip5k1c	>sp|O70161-3|PI51C_MOUSE Isoform 3 of Phosphatidylinositol-4-phosphate 5-kinase type-1 gamma OS=Mus musculus GN=Pip5k1c;>sp|O70161|PI51C_MOUSE Phosphatidylinositol-4-phosphate 5-kinase type-1 gamma OS=Mus musculus GN=Pip5k1c PE=1 SV=2;>tr|F8WHW6|F8WHW6_MOU	1	48.9684	3.91e-75	228.01	1	AIQLGIGYTVGNLSSKPERDVLMQDFYVVES	_GAIQLGIGYTVGNLSSK(gl)PER_	4	544.295	-0.22588	2.2726	2.6157	2.3598	2.4692	2.1976	2.63
F6SMY7;Q7TPH6-2;Q7TPH6;E9QKA8;E9PUJ6;F6T4V9	3749;3821;3821;3822;3859;573	F6SMY7	Probable E3 ubiquitin-protein ligase MYCBP2	Mycbp2;Mycbp2;Mycbp2;Mycbp2;Mycbp2	>tr|F6SMY7|F6SMY7_MOUSE MYC-binding protein 2 (Fragment) OS=Mus musculus GN=Mycbp2 PE=4 SV=1;>sp|Q7TPH6-2|MYCB2_MOUSE Isoform 2 of Probable E3 ubiquitin-protein ligase MYCBP2 OS=Mus musculus GN=Mycbp2;>sp|Q7TPH6|MYCB2_MOUSE Probable E3 ubiquitin-protein li	1	88.0206	5.19e-11	109.16	1	DEDKNKTKNITINCVKGINARYVSVHVDNSR	_NITINC(ne)VK(gl)GINAR_	3	552.295	-0.58144	2.2716	3.4881	2.316	3.4881	2.2716	3.2956
A2AUE1;G5E8T0;P60904	41;41;41	A2AUE1	DnaJ homolog subfamily C member 5	Dnajc5;Dnajc5;Dnajc5	>tr|A2AUE1|A2AUE1_MOUSE DnaJ (Hsp40) homolog, subfamily C, member 5 (Fragment) OS=Mus musculus GN=Dnajc5 PE=4 SV=1;>tr|G5E8T0|G5E8T0_MOUSE DnaJ (Hsp40) homolog, subfamily C, member 5, isoform CRA_b OS=Mus musculus GN=Dnajc5 PE=4 SV=1;>sp|P60904|DNJC5_MOUSE	0.997664	26.3046	6.19e-07	77.871	1	ATSDDIKKSYRKLALKYHPDKNPDNPEAADK	_LALK(gl)YHPDKNPDNPEAADK_	4	563.284	-0.021948	2.2664	2.1052	2.2664	2.1052
Q3TBN1	308	Q3TBN1	Transmembrane protein 248	Tmem248	>sp|Q3TBN1|CG042_MOUSE UPF0458 protein C7orf42 homolog OS=Mus musculus PE=2 SV=1	1	71.98	4.21e-06	71.98	1	RPSKLRQSNPEFCPEKVALADA_________	_QSNPEFC(ne)PEK(gl)VALADA_	3	653.304	0.87477	2.263	1.1935	2.263	1.1935
Q9D091;P08556;E9Q753;P32883-2;P32883	147;147;147;147;147	Q9D091;P32883-2	GTPase NRas;GTPase KRas;GTPase KRas, N-terminally processed	Nras;Nras;Nras;Kras	>tr|Q9D091|Q9D091_MOUSE Neuroblastoma ras oncogene OS=Mus musculus GN=Nras PE=2 SV=1;>sp|P08556|RASN_MOUSE GTPase NRas OS=Mus musculus GN=Nras PE=2 SV=1;>tr|E9Q753|E9Q753_MOUSE Uncharacterized protein OS=Mus musculus GN=Nras PE=4 SV=1;>sp|P32883-2|RASK_MOU	1	81.4475	1.32e-06	81.448	1	ELAKSYGIPFIETSAKTRQGVEDAFYTLVRE;ELARSYGIPFIETSAKTRQGVDDAFYTLVRE	_SYGIPFIETSAK(gl)TR_	3	561.962	-0.045172	2.2488	1.318	2.2488	1.318
P62331	69	P62331	ADP-ribosylation factor 6	Arf6	>sp|P62331|ARF6_MOUSE ADP-ribosylation factor 6 OS=Mus musculus GN=Arf6 PE=1 SV=2	1	98.2806	8.28e-20	128.06	1	YKNVKFNVWDVGGQDKIRPLWRHYYTGTQGL	_FNVWDVGGQDK(gl)IRPLWR_	4	550.791	0.42824	2.2432	1.8647	2.1759	1.7187	2.4809	2.5238
Q9JIM1-2	249	Q9JIM1-2			>sp|Q9JIM1-2|S29A1_MOUSE Isoform 2 of Equilibrative nucleoside transporter 1 OS=Mus musculus GN=Slc29a1	1	100.444	3.35e-08	100.44	1	HYLQLNLAGPAEQETKLDLIREEPKGRREES	_HYLQLNLAGPAEQETK(gl)LDLIREEPK_	4	755.652	0.73644	2.2404	2.4029	2.2404	2.4029
Q8BVR6;Q8BVR6-3	312;188	Q8BVR6	RING finger and SPRY domain-containing protein 1	Rspry1	>sp|Q8BVR6|RSPRY_MOUSE RING finger and SPRY domain-containing protein 1 OS=Mus musculus GN=Rspry1 PE=2 SV=1;>sp|Q8BVR6-3|RSPRY_MOUSE Isoform 3 of RING finger and SPRY domain-containing protein 1 OS=Mus musculus GN=Rspry1	1	51.9386	0.000822902	51.939	1	LDNLFLKEGRQLTYEKVDLNNIRAMLNSNDV	_QLTYEK(gl)VDLNNIR_	3	573.972	-0.263	2.2366	2.015	2.2366	2.015
Q6A028	105	Q6A028	Switch-associated protein 70	Swap70	>sp|Q6A028|SWP70_MOUSE Switch-associated protein 70 OS=Mus musculus GN=Swap70 PE=1 SV=2	1	78.0783	6.08e-07	78.078	1	FNRMCWTLCVKKNLTKSPLLITEDDAFKVWV	_NLTK(gl)SPLLITEDDAFK_	3	640.342	-1.0911	2.2352	1.8043	2.2352	1.8043
Q8CIH5	1248	Q8CIH5	1-phosphatidylinositol 4,5-bisphosphate phosphodiesterase gamma-2	Plcg2	>sp|Q8CIH5|PLCG2_MOUSE 1-phosphatidylinositol-4,5-bisphosphate phosphodiesterase gamma-2 OS=Mus musculus GN=Plcg2 PE=1 SV=1	1	194.936	3.04e-58	216.34	1	KEFNVNENQLQLYQEKCNRRLREKRVSNSRF	_EFNVNENQLQLYQEK(gl)C(ne)NRR_	4	666.82	0.097804	2.2155	1.9938	2.2091	1.9587	3.2579	2.7153
C0IMW9;O54941	111;146	C0IMW9	SWI/SNF-related matrix-associated actin-dependent regulator of chromatin subfamily E member 1	Smarce1;Smarce1	>tr|C0IMW9|C0IMW9_MOUSE Smarce1 variant 3 (Fragment) OS=Mus musculus GN=Smarce1 PE=2 SV=1;>sp|O54941|SMCE1_MOUSE SWI/SNF-related matrix-associated actin-dependent regulator of chromatin subfamily E member 1 OS=Mus musculus GN=Smarce1 PE=1 SV=1	1	47.0818	0.00826116	47.082	1	KAYHNSPAYLAYINAKSRAEAALEEESRQRQ	_AYHNSPAYLAYINAK(gl)SR_	4	514.012	-0.91207	2.2073	1.2062	2.2073	1.2062
Q922T2;Q9D3X9-2;Q9D3X9	212;118;221	Q922T2	Microfibril-associated glycoprotein 3;Microfibrillar-associated protein 3-like	Mfap3;Mfap3l	>sp|Q922T2|MFAP3_MOUSE Microfibril-associated glycoprotein 3 OS=Mus musculus GN=Mfap3 PE=2 SV=1;>sp|Q9D3X9-2|MFA3L_MOUSE Isoform 2 of Microfibrillar-associated protein 3-like OS=Mus musculus GN=Mfap3l;>sp|Q9D3X9|MFA3L_MOUSE Microfibrillar-associated protei	1	56.5691	4.06e-07	81.92	1	KRIPIITSAKTLELAKVTQFKTMEFARYIEE	_TLELAK(gl)VTQFK_	2	696.398	0.6342	2.2021	2.3115	1.8226	1.7744	2.3137	2.3994
P42227-2;P42227;B7ZC18;P42227-3	180;180;154;180	P42227-2	Signal transducer and activator of transcription 3	Stat3;Stat3	>sp|P42227-2|STAT3_MOUSE Isoform Stat3B of Signal transducer and activator of transcription 3 OS=Mus musculus GN=Stat3;>sp|P42227|STAT3_MOUSE Signal transducer and activator of transcription 3 OS=Mus musculus GN=Stat3 PE=1 SV=2;>tr|B7ZC18|B7ZC18_MOUSE Sign	1	90.7179	2.4e-09	90.718	1	VENLQDDFDFNYKTLKSQGDMQDLNGNNQSV	_TLK(gl)SQGDMQDLNGNNQSVTR_	3	774.036	0.81768	2.2019	2.979	2.2019	2.979
O54967-2;D3Z3U5;O54967-3;D3Z3U6;O54967;G3X9X7;D3Z3U7	853;868;853;853;868;868;363	O54967-2	Activated CDC42 kinase 1	Tnk2;Tnk2;Tnk2;Tnk2;Tnk2	>sp|O54967-2|ACK1_MOUSE Isoform 2 of Activated CDC42 kinase 1 OS=Mus musculus GN=Tnk2;>tr|D3Z3U5|D3Z3U5_MOUSE Uncharacterized protein OS=Mus musculus GN=Tnk2 PE=3 SV=1;>sp|O54967-3|ACK1_MOUSE Isoform 3 of Activated CDC42 kinase 1 OS=Mus musculus GN=Tnk2;>t	1	95.429	6.15e-10	95.429	1	PRAGPCILPIVRDGRKVSSTHYYLLPERPPY	_K(gl)VSSTHYYLLPERPPYLER_	4	616.326	0.81985	2.1746	1.6527	2.1746	1.6527
Q3TEK6;Q9QXT1	62;103	Q3TEK6	Dual adapter for phosphotyrosine and 3-phosphotyrosine and 3-phosphoinositide	Dapp1;Dapp1	>tr|Q3TEK6|Q3TEK6_MOUSE Uncharacterized protein OS=Mus musculus GN=Dapp1 PE=2 SV=1;>sp|Q9QXT1|DAPP1_MOUSE Dual adapter for phosphotyrosine and 3-phosphotyrosine and 3-phosphoinositide OS=Mus musculus GN=Dapp1 PE=1 SV=1	1	106.757	1.76e-11	106.76	1	TGYSFKFGFNEYSSLKDFVKHFANQPLIGSE	_FGFNEYSSLK(gl)DFVK_	3	598.961	0.81111	2.1661	2.1946			2.1661	2.1946
P62874	23	P62874	Guanine nucleotide-binding protein G(I)/G(S)/G(T) subunit beta-1	Gnb1	>sp|P62874|GBB1_MOUSE Guanine nucleotide-binding protein G(I)/G(S)/G(T) subunit beta-1 OS=Mus musculus GN=Gnb1 PE=1 SV=3	1	203.81	2.2e-61	203.81	1	RQEAEQLKNQIRDARKACADATLSQITNNID	_K(gl)AC(ne)ADATLSQITNNIDPVGR_	3	776.053	-0.089412	2.1621	2.0228	2.4643	2.2056	1.8969	1.8552
B7ZCL8;P70290;B7ZCL9;A2AN84;D6RFD5;B7ZCM1;B7ZCM0;E9Q7B7	29;29;29;29;29;29;29;29	B7ZCL8	55 kDa erythrocyte membrane protein	Mpp1;Mpp1;Mpp1;Mpp1;Mpp1;Mpp1;Mpp1;Mpp1	>tr|B7ZCL8|B7ZCL8_MOUSE Membrane protein, palmitoylated OS=Mus musculus GN=Mpp1 PE=4 SV=1;>sp|P70290|EM55_MOUSE 55 kDa erythrocyte membrane protein OS=Mus musculus GN=Mpp1 PE=1 SV=1;>tr|B7ZCL9|B7ZCL9_MOUSE Membrane protein, palmitoylated (Fragment) OS=Mus	1	136.604	7.74e-18	136.6	1	MRTALSDLYLEHLLQKRNRPETSLNQSNVTT	_TALSDLYLEHLLQK(gl)R_	4	479.267	0.36874	2.1595	1.9743			2.1595	1.9743
A2ARJ0;Q3UGN9;P70297	159;162;162	A2ARJ0	Signal transducing adapter molecule 1	Stam;Stam;Stam	>tr|A2ARJ0|A2ARJ0_MOUSE Signal transducing adaptor molecule (SH3 domain and ITAM motif) 1 (Fragment) OS=Mus musculus GN=Stam PE=4 SV=1;>tr|Q3UGN9|Q3UGN9_MOUSE Signal transducing adaptor molecule (SH3 domain and ITAM motif) 1 OS=Mus musculus GN=Stam PE=2 SV	1	45.6175	0.00118295	45.618	1	SQAAEQAKASPALVAKDPGTVATKKEEEDLA	_ASPALVAK(gl)DPGTVATK_	3	547.305	0.18439	2.1558	1.2758	2.1558	1.2758
F6XVP7;Q924T7-2;Q924T7;E9Q3X5	431;585;585;584	F6XVP7	E3 ubiquitin-protein ligase RNF31	Rnf31;Rnf31;Rnf31	>tr|F6XVP7|F6XVP7_MOUSE Ring finger protein 31 (Fragment) OS=Mus musculus GN=Rnf31 PE=4 SV=1;>sp|Q924T7-2|RNF31_MOUSE Isoform 2 of RING finger protein 31 OS=Mus musculus GN=Rnf31;>sp|Q924T7|RNF31_MOUSE RING finger protein 31 OS=Mus musculus GN=Rnf31 PE=1 S	1	257.187	3.82e-133	291.06	1	RRRKVHELQSLGFGPKEGSLQALFQHGGDVA	_VHELQSLGFGPK(gl)EGSLQALFQHGGDVAR_	5	619.12	-0.83331	2.1523	1.3396	2.082	1.3155	2.3675	1.3496
Q9ES52-4;Q9ES52-3;Q9ES52-2;Q9ES52;Q9ES52-6;Q9ES52-5	884;885;884;885;622;622	Q9ES52-4	Phosphatidylinositol 3,4,5-trisphosphate 5-phosphatase 1	Inpp5d	>sp|Q9ES52-4|SHIP1_MOUSE Isoform 4 of Phosphatidylinositol-3,4,5-trisphosphate 5-phosphatase 1 OS=Mus musculus GN=Inpp5d;>sp|Q9ES52-3|SHIP1_MOUSE Isoform 3 of Phosphatidylinositol-3,4,5-trisphosphate 5-phosphatase 1 OS=Mus musculus GN=Inpp5d;>sp|Q9ES52-2|S	1	51.7258	0.0008411	51.726	1	FVKTERDESSGMKCLKNLTSHDPMRQWEPSG	_C(ne)LK(gl)NLTSHDPM(ox)R_	3	557.264	-0.29574	2.1497	1.4936	2.3363	1.529	1.9781	1.4589
Q8C5P5-2;Q8C5P5	406;407	Q8C5P5-2	5'-nucleotidase domain-containing protein 1	Nt5dc1	>sp|Q8C5P5-2|NT5D1_MOUSE Isoform 2 of 5'-nucleotidase domain-containing protein 1 OS=Mus musculus GN=Nt5dc1;>sp|Q8C5P5|NT5D1_MOUSE 5'-nucleotidase domain-containing protein 1 OS=Mus musculus GN=Nt5dc1 PE=2 SV=2	1	61.0665	0.00217675	61.067	1	GRGRAEDSVVYTWSSKRISTYSTIAIPNIES	_AEDSVVYTWSSK(gl)R_	3	547.934	-0.82832	2.1278	1.2	2.1278	1.2
P50247;A2ALT5	8;8	P50247	Adenosylhomocysteinase	Ahcy;Ahcy	>sp|P50247|SAHH_MOUSE Adenosylhomocysteinase OS=Mus musculus GN=Ahcy PE=1 SV=3;>tr|A2ALT5|A2ALT5_MOUSE S-adenosylhomocysteine hydrolase (Fragment) OS=Mus musculus GN=Ahcy PE=4 SV=1	0.999809	37.1791	0.000346407	78.418	1	________MSDKLPYKVADIGLAAWGRKALD	_(ac)SDKLPYK(gl)VADIGLAAWGR_	3	706.044	-0.12638	2.1127	1.4243	2.1127	1.4243
P62754;D3Z6N6;D3YX41	58;58;58	P62754	40S ribosomal protein S6;40S ribosomal protein S6;40S ribosomal protein S6	Rps6;Rps6-ps1;Rps6-ps2	>sp|P62754|RS6_MOUSE 40S ribosomal protein S6 OS=Mus musculus GN=Rps6 PE=1 SV=1;>tr|D3Z6N6|D3Z6N6_MOUSE 40S ribosomal protein S6 OS=Mus musculus GN=Rps6-ps1 PE=3 SV=1;>tr|D3YX41|D3YX41_MOUSE 40S ribosomal protein S6 OS=Mus musculus GN=Rps6-ps2 PE=3 SV=2	1	40.4755	0.00207779	40.475	1	EEWKGYVVRISGGNDKQGFPMKQGVLTHGRV	_ISGGNDK(gl)QGFPMK_	3	498.245	-0.20196	2.1067	1.5141	2.1067	1.5141
F8WGC7;P06800-3;P06800-2;P06800;F8WHG6	492;514;610;653;653	F8WGC7	Receptor-type tyrosine-protein phosphatase C	Ptprc;Ptprc;Ptprc	>tr|F8WGC7|F8WGC7_MOUSE Uncharacterized protein OS=Mus musculus GN=Ptprc PE=4 SV=1;>sp|P06800-3|PTPRC_MOUSE Isoform 3 of Receptor-type tyrosine-protein phosphatase C OS=Mus musculus GN=Ptprc;>sp|P06800-2|PTPRC_MOUSE Isoform 2 of Receptor-type tyrosine-prot	1	54.1572	0.000840458	55.04	1	RLFLAEFQSIPRVFSKFPIKDARKPHNQNKN	_VFSK(gl)FPIK_	3	360.546	0.43019	2.1004	3.0736	2.1196	3.5454	2.0635	3.0102
Q8CIH5	1233	Q8CIH5	1-phosphatidylinositol 4,5-bisphosphate phosphodiesterase gamma-2	Plcg2	>sp|Q8CIH5|PLCG2_MOUSE 1-phosphatidylinositol-4,5-bisphosphate phosphodiesterase gamma-2 OS=Mus musculus GN=Plcg2 PE=1 SV=1	1	142.851	1.3e-28	142.85	1	DTHQNLRGANRDALVKEFNVNENQLQLYQEK	_DALVK(gl)EFNVNENQLQLYQEK_	3	846.094	0.49681	2.0991	1.7353			2.0991	1.7353
Q8K2X8	31	Q8K2X8	General transcription factor IIH subunit 5	Gtf2h5	>sp|Q8K2X8|TF2H5_MOUSE General transcription factor IIH subunit 5 OS=Mus musculus GN=Gtf2h5 PE=1 SV=1	1	146.476	5.3e-19	146.48	1	MKQFLLYLDEANALGKKFIIQDIDDTHVFVI	_QFLLYLDEANALGK(gl)K_	3	613	0.12456	2.0939	0.97009	2.0939	0.97009
E9Q6L0;Q80TV8-2;E9QNY9;Q80TV8;E9QKH0	1121;1178;1179;1188;1189	E9Q6L0	CLIP-associating protein 1	Clasp1;Clasp1;Clasp1;Clasp1	>tr|E9Q6L0|E9Q6L0_MOUSE CLIP-associating protein 1 OS=Mus musculus GN=Clasp1 PE=4 SV=1;>sp|Q80TV8-2|CLAP1_MOUSE Isoform 2 of CLIP-associating protein 1 OS=Mus musculus GN=Clasp1;>tr|E9QNY9|E9QNY9_MOUSE CLIP-associating protein 1 OS=Mus musculus GN=Clasp1 P	1	52.5758	0.00409282	57.106	1	EEIYSSLRGVTEAIEKFSFRSQEDLNEPIKR	_GVTEAIEK(gl)FSFR_	3	499.928	-0.31958	2.0929	0.7468	2.396	0.79442	1.4247	0.6616
Q62210	226	Q62210	Baculoviral IAP repeat-containing protein 2	Birc2	>sp|Q62210|BIRC2_MOUSE Baculoviral IAP repeat-containing protein 2 OS=Mus musculus GN=Birc2 PE=1 SV=1	1	57.2884	0.000168895	57.288	1	VACFACGGKLSNWEPKDDAMSEHRRHFPHCP	_LSNWEPK(gl)DDAMSEHRR_	4	521.995	0.13183	2.0884	2.4755	2.0884	2.4755
P84096	130	P84096	Rho-related GTP-binding protein RhoG	Rhog	>sp|P84096|RHOG_MOUSE Rho-related GTP-binding protein RhoG OS=Mus musculus GN=Rhog PE=2 SV=1	1	150.145	2.44e-27	150.14	1;2	TKKDLRAQPDTLRRLKEQGQAPITPQQGQAL	_LK(gl)EQGQAPITPQQGQALAK(gl)QIHAVR_	5	588.525	0.49498	2.0832	1.6191	2.0832	1.6191
A2CGA5;A2CGA3;F7AVR6;O08863	236;236;312;234	A2CGA5;O08863	Baculoviral IAP repeat-containing protein 3	Birc3;Birc3;Birc3;Birc3	>tr|A2CGA5|A2CGA5_MOUSE Baculoviral IAP repeat-containing 3 OS=Mus musculus GN=Birc3 PE=4 SV=1;>tr|A2CGA3|A2CGA3_MOUSE Baculoviral IAP repeat-containing 3 OS=Mus musculus GN=Birc3 PE=4 SV=1;>tr|F7AVR6|F7AVR6_MOUSE Uncharacterized protein (Fragment) OS=Mus	1	52.3647	7.97e-36	177.07	1	AMSEHQRHFPSCPFLKDLGQSASRYTVSNLS	_HFPSCPFLK(gl)DLGQSASR_	3	687.671	-1.1957	2.0821	0.94565	2.0617	0.92771	2.1477	0.95364
Q8BG60-2;Q8BG60;E9Q6D0	212;213;213	Q8BG60-2	Thioredoxin-interacting protein	Txnip;Txnip	>sp|Q8BG60-2|TXNIP_MOUSE Isoform 2 of Thioredoxin-interacting protein OS=Mus musculus GN=Txnip;>sp|Q8BG60|TXNIP_MOUSE Thioredoxin-interacting protein OS=Mus musculus GN=Txnip PE=1 SV=1;>tr|E9Q6D0|E9Q6D0_MOUSE Thioredoxin-interacting protein OS=Mus musculus	1	74.8411	2.08e-05	74.841	1	IHADFENTCSRIVVPKAAIVARHTYLANGQT	_IVVPK(gl)AAIVAR_	3	417.603	-0.3464	2.0781	1.6485	2.0781	1.6485
E9Q4V9;Q8BH74	304;306	E9Q4V9	Nuclear pore complex protein Nup107	Nup107;Nup107	>tr|E9Q4V9|E9Q4V9_MOUSE Uncharacterized protein OS=Mus musculus GN=Nup107 PE=4 SV=1;>sp|Q8BH74|NU107_MOUSE Nuclear pore complex protein Nup107 OS=Mus musculus GN=Nup107 PE=2 SV=1	1	70.8885	2.17e-11	103.76	1	FYAKSVYWENTLHSLKQRQLLSHMGSTRPLV	_SVYWENTLHSLK(gl)QR_	3	625.655	-0.7224	2.0769	2.9383	2.0769	2.9383
Q8VDN2;E9QAV3	444;178	Q8VDN2	Sodium/potassium-transporting ATPase subunit alpha-1	Atp1a1;Atp1a1	>sp|Q8VDN2|AT1A1_MOUSE Sodium/potassium-transporting ATPase subunit alpha-1 OS=Mus musculus GN=Atp1a1 PE=1 SV=1;>tr|E9QAV3|E9QAV3_MOUSE ATPase, Na+/K+-transporting, alpha 1 polypeptide OS=Mus musculus GN=Atp1a1 PE=3 SV=1	1	191.058	2.45e-54	206.2	1	NRAVFQANQENLPILKRAVAGDASESALLKC	_AVFQANQENLPILK(gl)R_	3	619.011	-0.1517	2.0768	2.7064	2.2693	2.9207	2.0768	2.6985
P26041;Q7TSG6;P26043;Q3U111	237;237;237;316	P26041	Moesin;Radixin	Msn;Rdx;Rdx;Rdx	>sp|P26041|MOES_MOUSE Moesin OS=Mus musculus GN=Msn PE=1 SV=3;>tr|Q7TSG6|Q7TSG6_MOUSE Rdx protein OS=Mus musculus GN=Rdx PE=2 SV=1;>sp|P26043|RADI_MOUSE Radixin OS=Mus musculus GN=Rdx PE=1 SV=3;>tr|Q3U111|Q3U111_MOUSE Uncharacterized protein (Fragment) OS=	1	61.4093	2.58e-06	67.136	1	ALGLNIYEQNDRLTPKIGFPWSEIRNISFND	_LTPK(gl)IGFPWSEIR_	3	553.307	0.84082	2.0707	2.1583	2.1516	2.2189	1.993	2.0994
P62908;D3YV43	141;141	P62908	40S ribosomal protein S3	Rps3;Rps3	>sp|P62908|RS3_MOUSE 40S ribosomal protein S3 OS=Mus musculus GN=Rps3 PE=1 SV=1;>tr|D3YV43|D3YV43_MOUSE Uncharacterized protein OS=Mus musculus GN=Rps3 PE=3 SV=1	1	68.3555	6.46e-09	108.35	1	IMESGAKGCEVVVSGKLRGQRAKSMKFVDGL	_GC(ne)EVVVSGK(gl)LR_	3	462.578	0.12633	2.0683	1.2022	2.2128	1.1774	1.6182	1.2022
A2ARJ0;Q3UGN9;P70297	182;185;185	A2ARJ0	Signal transducing adapter molecule 1	Stam;Stam;Stam	>tr|A2ARJ0|A2ARJ0_MOUSE Signal transducing adaptor molecule (SH3 domain and ITAM motif) 1 (Fragment) OS=Mus musculus GN=Stam PE=4 SV=1;>tr|Q3UGN9|Q3UGN9_MOUSE Signal transducing adaptor molecule (SH3 domain and ITAM motif) 1 OS=Mus musculus GN=Stam PE=2 SV	1	55.3143	3.55e-05	74.841	1	KKEEEDLAKAIELSLKEQRQQSAPVSTLYPS	_AIELSLK(gl)EQR_	3	434.245	-0.06391	2.0666	1.7182	2.0666	1.7182
Q9WUB0	29	Q9WUB0	RanBP-type and C3HC4-type zinc finger-containing protein 1	Rbck1	>sp|Q9WUB0|HOIL1_MOUSE RanBP-type and C3HC4-type zinc finger-containing protein 1 OS=Mus musculus GN=Rbck1 PE=1 SV=2	1	138.486	4.88e-21	138.49	1	SLARAVAGGDEQAAIKYATWLAEQRVPLRVQ	_AVAGGDEQAAIK(gl)YATWLAEQRVPLR_	4	707.627	0.48231	2.0613	1.1071	2.0613	1.1071
Q9CXW3	147	Q9CXW3	Calcyclin-binding protein	Cacybp	>sp|Q9CXW3|CYBP_MOUSE Calcyclin-binding protein OS=Mus musculus GN=Cacybp PE=1 SV=1	1	73.6317	9.65e-09	103.91	1	NLLKPISVESSSKKVKTDTVIILCRKKAENT	_VK(gl)TDTVIILCR_	3	477.938	0.46594	2.0603	0.92698	4.6907	0.79785	0.90496	1.077
P68404-2;P68404	595;595	P68404-2	Protein kinase C beta type	Prkcb	>sp|P68404-2|KPCB_MOUSE Isoform Beta-II of Protein kinase C beta type OS=Mus musculus GN=Prkcb;>sp|P68404|KPCB_MOUSE Protein kinase C beta type OS=Mus musculus GN=Prkcb PE=1 SV=4	1	53.3271	4.28e-09	82.01	1	PGKRLGCGPEGERDIKEHAFFRYIDWEKLER	_LGC(ne)GPEGERDIK(gl)EHAFFR_	5	460.823	0.024064	2.0565	2.0557	1.8606	2.1815	2.273	1.9372
P32037	473	P32037	Solute carrier family 2, facilitated glucose transporter member 3	Slc2a3	>sp|P32037|GTR3_MOUSE Solute carrier family 2, facilitated glucose transporter member 3 OS=Mus musculus GN=Slc2a3 PE=1 SV=1	1	54.466	2.5e-15	115.45	1;2	FEDIARAFEGQAHSGKGPAGVELNSMQPVKE	_AFEGQAHSGK(gl)GPAGVELNSM(ox)QPVK(gl)ETPGNA_	4	813.889	0.20025	2.0536	1.3144	2.0536	1.3144
Q6PFX9-2;Q6PFX9	156;500	Q6PFX9-2	Tankyrase-1	Tnks	>sp|Q6PFX9-2|TNKS1_MOUSE Isoform 2 of Tankyrase-1 OS=Mus musculus GN=Tnks;>sp|Q6PFX9|TNKS1_MOUSE Tankyrase-1 OS=Mus musculus GN=Tnks PE=1 SV=1	1	52.1318	0.000917505	52.132	1	SLLQAAREADLAKVKKTLALEIINFKQPQSH	_K(gl)TLALEIINFK_	3	468.613	-0.025361	2.0491	1.4041			2.0491	1.4041
E9Q977;Q80TQ2;Q80TQ2-2	656;838;841	E9Q977	Ubiquitin carboxyl-terminal hydrolase CYLD	Cyld;Cyld	>tr|E9Q977|E9Q977_MOUSE Uncharacterized protein OS=Mus musculus GN=Cyld PE=4 SV=1;>sp|Q80TQ2|CYLD_MOUSE Ubiquitin carboxyl-terminal hydrolase CYLD OS=Mus musculus GN=Cyld PE=1 SV=2;>sp|Q80TQ2-2|CYLD_MOUSE Isoform 1 of Ubiquitin carboxyl-terminal hydrolase	1	96.8478	5.74e-14	103.4	1	HPRRLNHSYHPVSLPKDLPDWDWRHGCIPCQ	_LNHSYHPVSLPK(gl)DLPDWDWR_	4	648.071	0.38488	2.035	1.1501	2.035	1.1501
D3Z1T4;D3Z1M1;P62880;E9QKR0	23;23;23;65	D3Z1T4	Guanine nucleotide-binding protein G(I)/G(S)/G(T) subunit beta-2	Gnb2;Gnb2;Gnb2;Gnb2	>tr|D3Z1T4|D3Z1T4_MOUSE Guanine nucleotide-binding protein (G protein), beta 2 (Fragment) OS=Mus musculus GN=Gnb2 PE=4 SV=1;>tr|D3Z1M1|D3Z1M1_MOUSE Guanine nucleotide-binding protein (G protein), beta 2 (Fragment) OS=Mus musculus GN=Gnb2 PE=4 SV=1;>sp|P628	1	113.359	1.51e-49	188.04	1	RQEAEQLRNQIRDARKACGDSTLTQITAGLD	_K(gl)AC(ne)GDSTLTQITAGLDPVGR_	3	748.043	0.478	2.0333	1.7048	2.0565	1.7048	1.9501	1.7401
D3YZ46;D3Z019;Q3U2S8	43;43;43	D3YZ46	Voltage-gated hydrogen channel 1	Hvcn1;Hvcn1;Hvcn1	>tr|D3YZ46|D3YZ46_MOUSE Hydrogen voltage-gated channel 1 (Fragment) OS=Mus musculus GN=Hvcn1 PE=4 SV=1;>tr|D3Z019|D3Z019_MOUSE Hydrogen voltage-gated channel 1 (Fragment) OS=Mus musculus GN=Hvcn1 PE=4 SV=1;>sp|Q3U2S8|HVCN1_MOUSE Voltage-gated hydrogen chan	1	80.4588	7.66e-08	80.459	1	FTVVGDDYHTWNVNYKKWEN___________	_HFTVVGDDYHTWNVNYK(gl)K_	4	585.032	0.17791	2.0291	2.1753	2.0291	2.1753
P01900	364	P01900	H-2 class I histocompatibility antigen, D-D alpha chain	H2-D1	>sp|P01900|HA12_MOUSE H-2 class I histocompatibility antigen, D-D alpha chain OS=Mus musculus GN=H2-D1 PE=1 SV=1	1	54.1669	2.52e-06	77.575	1;2	LAPGSQSSDMSLPDCKV______________	_NTGGK(gl)GGDYALAPGSQSSDM(ox)SLPDC(ne)K(gl)V_	3	1008.78	-0.10256	2.0288	1.7279	2.0288	1.7284	2.1252	1.6547
E9PVC6;E9Q9E1;E9PVC5;Q6NZJ6;Q6NZJ6-2;E9Q770;D3Z439;D3YWY7;D3YWM1	150;190;190;197;190;190;147;150;187	E9PVC6	Eukaryotic translation initiation factor 4 gamma 1	Eif4g1;Eif4g1;Eif4g1;Eif4g1;Eif4g1;Eif4g1;Eif4g1;Eif4g1	>tr|E9PVC6|E9PVC6_MOUSE Uncharacterized protein OS=Mus musculus GN=Eif4g1 PE=4 SV=1;>tr|E9Q9E1|E9Q9E1_MOUSE Uncharacterized protein OS=Mus musculus GN=Eif4g1 PE=4 SV=1;>tr|E9PVC5|E9PVC5_MOUSE Uncharacterized protein OS=Mus musculus GN=Eif4g1 PE=4 SV=1;>sp|	1	59.339	0.00704762	59.339	1	RERKTIRIRDPNQGGKDITEEIMSGARTAST	_IRDPNQGGK(gl)DITEEIM(ox)SGAR_	4	580.035	0.67052	2.0245	1.0226	2.0245	1.0226
Q8C669	266	Q8C669	E3 ubiquitin-protein ligase pellino homolog 1	Peli1	>sp|Q8C669|PELI1_MOUSE E3 ubiquitin-protein ligase pellino homolog 1 OS=Mus musculus GN=Peli1 PE=2 SV=2	1	104.881	5.26e-20	120.9	1	LLWRTAEGLSHTPTVKHLEALRQEINAARPQ	_TAEGLSHTPTVK(gl)HLEALR_	4	519.281	0.28535	2.0196	6.477	2.4814	7.4794	1.6692	5.4882
E9QNU6;Q8BTY2;F8VQC9;D3Y273	958;967;1064;1064	E9QNU6	Sodium bicarbonate cotransporter 3	Slc4a7;Slc4a7;Slc4a7;Slc4a7	>tr|E9QNU6|E9QNU6_MOUSE Uncharacterized protein OS=Mus musculus GN=Slc4a7 PE=4 SV=1;>sp|Q8BTY2|S4A7_MOUSE Sodium bicarbonate cotransporter 3 OS=Mus musculus GN=Slc4a7 PE=1 SV=2;>tr|F8VQC9|F8VQC9_MOUSE NBCn1-G OS=Mus musculus GN=Slc4a7 PE=2 SV=1;>tr|D3Y273|	1	50.4595	1.29e-11	117.2	1	VHLPFERGSLLQIPVKTLKYSIDPSVVNISD	_GSLLQIPVK(gl)TLK_	2	705.938	-0.11029	2.0189	2.5095	2.0656	2.4589	2.0114	2.5095
Q3V300	490	Q3V300	Kinesin-like protein KIF22	Kif22	>sp|Q3V300|KIF22_MOUSE Kinesin-like protein KIF22 OS=Mus musculus GN=Kif22 PE=2 SV=2	1	86.5477	5.21e-12	99.711	1	LEIERLKMKQKELEAKVLAQEAPDPREKENT	_ELEAK(gl)VLAQEAPDPR_	3	593.979	0.48682	2.0126	1.6774	2.1218	1.6446	1.909	1.7109
E9PW30;Q3UHD6-2;Q3UHD6	247;338;338	E9PW30	Sorting nexin-27	Snx27;Snx27	>tr|E9PW30|E9PW30_MOUSE Uncharacterized protein OS=Mus musculus GN=Snx27 PE=4 SV=1;>sp|Q3UHD6-2|SNX27_MOUSE Isoform 2 of Sorting nexin-27 OS=Mus musculus GN=Snx27;>sp|Q3UHD6|SNX27_MOUSE Sorting nexin-27 OS=Mus musculus GN=Snx27 PE=1 SV=2	1	93.1658	6.94e-10	94.96	1	NHSFVRKLAPNEFPHKLYVQNYTSAVPGTCL	_LAPNEFPHK(gl)LYVQNYTSAVPGTC(ne)LTIR_	4	818.67	-0.4656	2.0113	1.7078	2.2323	1.5737	1.9774	1.979
P27601	372	P27601	Guanine nucleotide-binding protein subunit alpha-13	Gna13	>sp|P27601|GNA13_MOUSE Guanine nucleotide-binding protein subunit alpha-13 OS=Mus musculus GN=Gna13 PE=1 SV=1	1	88.2818	4.99e-08	88.282	1	LVFRDVKDTILHDNLKQLMLQ__________	_DTILHDNLK(gl)QLM(ox)LQ_	3	604.649	-0.1199	2.0108	1.5058	2.0108	1.5058
E9PW30;Q3UHD6-2;Q3UHD6	311;402;402	E9PW30	Sorting nexin-27	Snx27;Snx27	>tr|E9PW30|E9PW30_MOUSE Uncharacterized protein OS=Mus musculus GN=Snx27 PE=4 SV=1;>sp|Q3UHD6-2|SNX27_MOUSE Isoform 2 of Sorting nexin-27 OS=Mus musculus GN=Snx27;>sp|Q3UHD6|SNX27_MOUSE Sorting nexin-27 OS=Mus musculus GN=Snx27 PE=1 SV=2	1	50.3537	0.00164743	50.354	1	KKGYIKAEEKSYQLQKLHEQRKMVMYLNMLR	_SYQLQK(gl)LHEQR_	3	515.271	-0.061797	2.0097	2.2037	2.0097	2.2037
O70161-3;O70161;F8WHW6;F7C0X9	351;351;351;41	O70161-3	Phosphatidylinositol 4-phosphate 5-kinase type-1 gamma	Pip5k1c;Pip5k1c;Pip5k1c	>sp|O70161-3|PI51C_MOUSE Isoform 3 of Phosphatidylinositol-4-phosphate 5-kinase type-1 gamma OS=Mus musculus GN=Pip5k1c;>sp|O70161|PI51C_MOUSE Phosphatidylinositol-4-phosphate 5-kinase type-1 gamma OS=Mus musculus GN=Pip5k1c PE=1 SV=2;>tr|F8WHW6|F8WHW6_MOU	1	117.372	2.12e-14	117.37	1	EGAQSKADEKRPVAQKALYSTAMESIQGGAA	_RPVAQK(gl)ALYSTAM(ox)ESIQGGAAR_	4	609.567	0.30589	2.0097	1.4575	2.0097	1.4575
Q61846	528	Q61846	Maternal embryonic leucine zipper kinase	Melk	>sp|Q61846|MELK_MOUSE Maternal embryonic leucine zipper kinase OS=Mus musculus GN=Melk PE=1 SV=2	1	49.9877	6.42e-18	156.14	1	KKGTNVFGSLERGLDKVLTALTRNKKKGSAR	_GLDK(gl)VLTALTR_	2	650.883	0.053715	2.0034	2.1952	1.9695	1.9262	2.0743	2.5099
P26040	237	P26040	Ezrin	Ezr	>sp|P26040|EZRI_MOUSE Ezrin OS=Mus musculus GN=Ezr PE=1 SV=3	1	61.4093	8.24e-09	83.894	1	ALGLNIYEKDDKLTPKIGFPWSEIRNISFND	_LTPK(gl)IGFPWSEIR_	3	553.307	0.84082	1.993	2.0994	1.7617	1.7852	1.993	2.0994
E9PXL8;O88874;Q3U3M5	166;166;166	E9PXL8	Cyclin-K	Ccnk;Ccnk;Ccnk	>tr|E9PXL8|E9PXL8_MOUSE Uncharacterized protein OS=Mus musculus GN=Ccnk PE=3 SV=1;>sp|O88874|CCNK_MOUSE Cyclin-K OS=Mus musculus GN=Ccnk PE=1 SV=3;>tr|Q3U3M5|Q3U3M5_MOUSE Uncharacterized protein OS=Mus musculus GN=Ccnk PE=2 SV=1	1	93.4953	1.52e-09	93.495	1	IKFDLQVEHPYQFLLKYAKQLKGDKNKIQKL	_FDLQVEHPYQFLLK(gl)YAK_	4	564.048	0.18046	1.9872	1.225			1.9872	1.225
Q6S5J6-2;Q6S5J6-3;Q6S5J6	685;718;724	Q6S5J6-2	Krev interaction trapped protein 1	Krit1	>sp|Q6S5J6-2|KRIT1_MOUSE Isoform 2 of Krev interaction trapped protein 1 OS=Mus musculus GN=Krit1;>sp|Q6S5J6-3|KRIT1_MOUSE Isoform 3 of Krev interaction trapped protein 1 OS=Mus musculus GN=Krit1;>sp|Q6S5J6|KRIT1_MOUSE Krev interaction trapped protein 1 OS	1	45.6139	0.00100766	45.614	1	LNMETKAGLVVKLLMKLNGQLMPSERNS___	_LLM(ox)K(gl)LNGQLM(ox)PSER_	3	592.643	0.16488	1.9867	2.1438			1.9867	2.1438
E9Q3I8;E9Q3I9;E9Q3I4;Q9Z0R4-2;E9PUZ2;E9Q3I5;Q9Z0R4;F8VQE5;E9Q0N0	657;657;620;657;657;657;657;657;657	E9Q3I8	Intersectin-1	Itsn1;Itsn1;Itsn1;Itsn1;Itsn1;Itsn1;Itsn1;Itsn1	>tr|E9Q3I8|E9Q3I8_MOUSE Uncharacterized protein OS=Mus musculus GN=Itsn1 PE=4 SV=1;>tr|E9Q3I9|E9Q3I9_MOUSE Uncharacterized protein OS=Mus musculus GN=Itsn1 PE=4 SV=1;>tr|E9Q3I4|E9Q3I4_MOUSE Uncharacterized protein OS=Mus musculus GN=Itsn1 PE=4 SV=1;>sp|Q9Z	1	55.5459	0.000331116	55.546	1	EKQKEDAQRRVQERDKQWLEHVQQEEQPRPR	_DK(gl)QWLEHVQQEEQPRPR_	5	464.234	0.1297	1.9805	1.5924	1.9805	1.5924
Q9CXF4	572	Q9CXF4	TBC1 domain family member 15	Tbc1d15	>sp|Q9CXF4|TBC15_MOUSE TBC1 domain family member 15 OS=Mus musculus GN=Tbc1d15 PE=1 SV=1	1	62.438	5.96e-06	62.438	1	KQQIMAKHYGFNEILKHINELSMKIDVEDIL	_HYGFNEILK(gl)HINELSM(ox)K_	4	551.53	-0.87605	1.9782	1.321			1.9782	1.321
Q9WTR6	12	Q9WTR6	Cystine/glutamate transporter	Slc7a11	>sp|Q9WTR6|XCT_MOUSE Cystine/glutamate transporter OS=Mus musculus GN=Slc7a11 PE=1 SV=1	0.999999	58.6995	1.44e-09	95.622	1	____MVRKPVVATISKGGYLQGNMSGRLPSM	_KPVVATISK(gl)GGYLQGNM(ox)SGR_	4	549.042	-0.90231	1.9773	1.8061	1.9773	1.8061
Q9WUU8-2;Q9WUU8-3;D3Z2W0;Q9WUU8;E9QM75;Q3UXR9	469;522;522;522;522;450	Q9WUU8-2	TNFAIP3-interacting protein 1	Tnip1;Tnip1;Tnip1;Tnip1	>sp|Q9WUU8-2|TNIP1_MOUSE Isoform 2 of TNFAIP3-interacting protein 1 OS=Mus musculus GN=Tnip1;>sp|Q9WUU8-3|TNIP1_MOUSE Isoform 3 of TNFAIP3-interacting protein 1 OS=Mus musculus GN=Tnip1;>tr|D3Z2W0|D3Z2W0_MOUSE TNFAIP3-interacting protein 1 OS=Mus musculus	1	185.143	6.32e-50	194.92	1	VEKLQAQVTLTNAQLKTLKEEEKAKEALKQQ	_LQAQVTLTNAQLK(gl)TLK_	3	628.702	0.59821	1.9721	4.4153	2.0061	4.3061	1.9607	4.4984
Q924N4-2;Q6P6P5;Q3V0N8;E9QA29;Q924N4	1012;1048;1063;1048;1063	Q924N4-2	Solute carrier family 12 member 6	Slc12a6;Slc12a6;Slc12a6;Slc12a6	>sp|Q924N4-2|S12A6_MOUSE Isoform 2 of Solute carrier family 12 member 6 OS=Mus musculus GN=Slc12a6;>tr|Q6P6P5|Q6P6P5_MOUSE Slc12a6 protein OS=Mus musculus GN=Slc12a6 PE=2 SV=1;>tr|Q3V0N8|Q3V0N8_MOUSE Solute carrier family 12, member 6 OS=Mus musculus GN=Sl	1	79.6897	6.45e-09	79.69	1	TWTKDKYMASRGQKVKSMEGFQDLLNMRPDQ	_VK(gl)SM(ox)EGFQDLLNM(ox)RPDQSNVR_	4	653.315	0.58759	1.9658	2.2866			1.9658	2.2866
Q9QXY7	416	Q9QXY7	Membrane transport protein XK	Xk	>sp|Q9QXY7|XK_MOUSE Membrane transport protein XK OS=Mus musculus GN=Xk PE=1 SV=1	1	74.3246	1.29e-14	110.6	1	RRKSSEPVGRIDTDLKACTEQDVMPTTSKVI	_IDTDLK(gl)AC(ne)TEQDVM(ox)PTTSK_	3	784.363	-0.27229	1.959	2.0671	2.3225	2.1279	1.959	2.0671
P21995	299	P21995	Embigin	Emb	>sp|P21995|EMB_MOUSE Embigin OS=Mus musculus GN=Emb PE=1 SV=2	1	50.8308	0.000727063	50.831	1	CEVYTHKKKNDPDAGKEFEQIEQLKSDDSNG	_NDPDAGK(gl)EFEQIEQLK_	3	658.985	-0.031562	1.948	1.3774	1.948	1.3774
Q3UHJ1;Q60803;D3Z343	20;20;20	Q3UHJ1	TNF receptor-associated factor 3	Traf3;Traf3;Traf3	>tr|Q3UHJ1|Q3UHJ1_MOUSE Uncharacterized protein OS=Mus musculus GN=Traf3 PE=2 SV=1;>sp|Q60803|TRAF3_MOUSE TNF receptor-associated factor 3 OS=Mus musculus GN=Traf3 PE=1 SV=2;>tr|D3Z343|D3Z343_MOUSE TNF receptor-associated factor 3 (Fragment) OS=Mus musculu	1	66.6121	5.24e-06	74.029	1	KKMDAAGTLQPNPPLKLQPDRGAGSVLVPEQ	_KM(ox)DAAGTLQPNPPLK(gl)LQPDR_	4	580.807	-0.46392	1.9473	1.7095	1.8495	1.6153	2.0502	1.8093
P26041	139	P26041	Moesin	Msn	>sp|P26041|MOES_MOUSE Moesin OS=Mus musculus GN=Msn PE=1 SV=3	1	53.2374	0.00157952	53.237	1	LLASYAVQSKYGDFNKEVHKSGYLAGDKLLP	_YGDFNK(gl)EVHK_	3	450.886	0.99674	1.9472	2.2091	1.9472	2.2091
P68510	110	P68510	14-3-3 protein eta	Ywhah	>sp|P68510|1433F_MOUSE 14-3-3 protein eta OS=Mus musculus GN=Ywhah PE=1 SV=2	1	52.42	0.00011089	60.631	1	TVCNDVLALLDKFLIKNCNDFQYESKVFYLK	_FLIK(gl)NC(ne)NDFQYESK_	3	663.312	0.74725	1.9431	1.6563	1.7594	1.4843	2.1461	1.8482
Q91WE6;Q91WE6-2	515;515	Q91WE6	Threonylcarbamoyladenosine tRNA methylthiotransferase	Cdkal1	>sp|Q91WE6|CDKAL_MOUSE CDK5 regulatory subunit-associated protein 1-like 1 OS=Mus musculus GN=Cdkal1 PE=2 SV=1;>sp|Q91WE6-2|CDKAL_MOUSE Isoform 2 of CDK5 regulatory subunit-associated protein 1-like 1 OS=Mus musculus GN=Cdkal1	1	42.0835	0.00312888	42.083	1	SISKPLAKGEVSGLTKEFRNRLGNHPNGTSD	_GEVSGLTK(gl)EFR_	3	446.233	-1.1047	1.9409	0.84733			1.9409	0.84733
P47754;Q5RKN9;P47753;Q9CR52	278;278;278;278	P47754;Q5RKN9	F-actin-capping protein subunit alpha-2;F-actin-capping protein subunit alpha-1	Capza2;Capza1;Capza1;4933400A11Rik	>sp|P47754|CAZA2_MOUSE F-actin-capping protein subunit alpha-2 OS=Mus musculus GN=Capza2 PE=1 SV=3;>tr|Q5RKN9|Q5RKN9_MOUSE Capping protein (Actin filament) muscle Z-line, alpha 1 OS=Mus musculus GN=Capza1 PE=2 SV=1;>sp|P47753|CAZA1_MOUSE F-actin-capping pr	1	45.3353	0.00590971	45.335	1	PVTRTKIDWNKILSYKIGKEMQNA_______	_ILSYK(gl)IGK_	3	345.878	0.18824	1.9334	1.9873	1.9334	1.9873
E9PZK7;Q8BXL7	110;157	E9PZK7	ADP-ribosylation factor-related protein 1	Arfrp1;Arfrp1	>tr|E9PZK7|E9PZK7_MOUSE ADP-ribosylation factor-related protein 1 OS=Mus musculus GN=Arfrp1 PE=4 SV=1;>sp|Q8BXL7|ARFRP_MOUSE ADP-ribosylation factor-related protein 1 OS=Mus musculus GN=Arfrp1 PE=2 SV=2	1	70.0893	2.95e-07	84.169	1	LSIPDIKTAFSDCTCKIGRRDCLTQACSALT	_TAFSDC(ne)TC(ne)K(gl)IGR_	3	555.917	-0.94131	1.9276	1.5893	1.9701	1.5918	1.886	1.5869
Q9WUU8-2;Q9WUU8-3;D3Z2W0;Q9WUU8;E9QM75;Q3UXR9	456;509;509;509;509;437	Q9WUU8-2	TNFAIP3-interacting protein 1	Tnip1;Tnip1;Tnip1;Tnip1	>sp|Q9WUU8-2|TNIP1_MOUSE Isoform 2 of TNFAIP3-interacting protein 1 OS=Mus musculus GN=Tnip1;>sp|Q9WUU8-3|TNIP1_MOUSE Isoform 3 of TNFAIP3-interacting protein 1 OS=Mus musculus GN=Tnip1;>tr|D3Z2W0|D3Z2W0_MOUSE TNFAIP3-interacting protein 1 OS=Mus musculus	1	147.635	4.1e-35	161.26	1	ERMNEEKEELKKQVEKLQAQVTLTNAQLKTL	_QVEK(gl)LQAQVTLTNAQLK_	3	676.048	-0.015957	1.9154	3.7124	1.87	3.7874	1.9618	3.6389
Q9CQE7;Q9CQE7-2	8;8	Q9CQE7	Endoplasmic reticulum-Golgi intermediate compartment protein 3	Ergic3	>sp|Q9CQE7|ERGI3_MOUSE Endoplasmic reticulum-Golgi intermediate compartment protein 3 OS=Mus musculus GN=Ergic3 PE=2 SV=1;>sp|Q9CQE7-2|ERGI3_MOUSE Isoform 2 of Endoplasmic reticulum-Golgi intermediate compartment protein 3 OS=Mus musculus GN=Ergic3	1	51.2762	0.00240086	51.276	1	________MEALGKLKQFDAYPKTLEDFRVK	_LK(gl)QFDAYPK_	3	408.552	0.14755	1.9105	0.93885	1.9105	0.93885
P52332;B1ASP2	503;503	P52332	Tyrosine-protein kinase JAK1;Tyrosine-protein kinase	Jak1;Jak1	>sp|P52332|JAK1_MOUSE Tyrosine-protein kinase JAK1 OS=Mus musculus GN=Jak1 PE=1 SV=1;>tr|B1ASP2|B1ASP2_MOUSE Tyrosine-protein kinase OS=Mus musculus GN=Jak1 PE=3 SV=1	1	44.425	0.0017364	52.6	1	LGGQKQFKNFQIEVQKGRYSLHGSMDHFPSL	_NFQIEVQK(gl)GR_	2	666.855	-0.13115	1.9095	2.7682	1.9095	2.7682
Q9R0L6;Q9R0L6-2	1222;1261	Q9R0L6	Pericentriolar material 1 protein	Pcm1	>sp|Q9R0L6|PCM1_MOUSE Pericentriolar material 1 protein OS=Mus musculus GN=Pcm1 PE=1 SV=2;>sp|Q9R0L6-2|PCM1_MOUSE Isoform 2 of Pericentriolar material 1 protein OS=Mus musculus GN=Pcm1	0.997306	25.6845	8.35e-21	147.41	1	PWLYDQEGGVEKPFFKTGFTESVEKATNSNR	_TPWLYDQEGGVEKPFFK(gl)TGFTESVEK_	4	784.134	3.2272	1.9045	0.31061	1.9045	0.31061
P17426-2;P17426	403;403	P17426-2	AP-2 complex subunit alpha-1	Ap2a1	>sp|P17426-2|AP2A1_MOUSE Isoform B of AP-2 complex subunit alpha-1 OS=Mus musculus GN=Ap2a1;>sp|P17426|AP2A1_MOUSE AP-2 complex subunit alpha-1 OS=Mus musculus GN=Ap2a1 PE=1 SV=1	1	44.9681	0.00162286	44.968	1	RAADLLYAMCDRSNAKQIVSEMLRYLETADY	_SNAK(gl)QIVSEM(ox)LR_	3	502.596	0.3841	1.8793	4.2262			1.8793	4.2262
Q9D2M8;A6X925	66;26	Q9D2M8	Ubiquitin-conjugating enzyme E2 variant 2	Ube2v2;Ube2v2	>sp|Q9D2M8|UB2V2_MOUSE Ubiquitin-conjugating enzyme E2 variant 2 OS=Mus musculus GN=Ube2v2 PE=2 SV=4;>tr|A6X925|A6X925_MOUSE Ubiquitin-conjugating enzyme E2 variant 2 OS=Mus musculus GN=Ube2v2 PE=4 SV=1	0.99295	21.4872	0.00238697	48.616	1	IGPPRTNYENRIYSLKVECGSKYPEAPPSVR	_IYSLK(gl)VEC(ne)GSKYPEAPPSVR_	4	616.315	1.5395	1.8746	1.2269	1.8746	1.2269
P28867;P28867-2;Q1MX41;Q1MX43;Q1MX40;Q1MX42	360;386;245;245;271;271	P28867	Protein kinase C delta type	Prkcd;Prkcd;Prkcd;Prkcd;Prkcd	>sp|P28867|KPCD_MOUSE Protein kinase C delta type OS=Mus musculus GN=Prkcd PE=1 SV=3;>sp|P28867-2|KPCD_MOUSE Isoform 2 of Protein kinase C delta type OS=Mus musculus GN=Prkcd;>tr|Q1MX41|Q1MX41_MOUSE Protein kinase C, delta VI OS=Mus musculus GN=Prkcd PE=2	1	63.2917	5.55e-05	63.292	1	ENFTFQKVLGKGSFGKVLLAELKGKDKYFAI	_GSFGK(gl)VLLAELK_	3	459.27	0.14454	1.8557	1.1853	1.785	1.0676	1.9292	1.3159
G5E829;Q05CJ5	15;15	G5E829		Atp2b1;Atp2b1	>tr|G5E829|G5E829_MOUSE MCG13663, isoform CRA_a OS=Mus musculus GN=Atp2b1 PE=3 SV=1;>tr|Q05CJ5|Q05CJ5_MOUSE Atp2b1 protein (Fragment) OS=Mus musculus GN=Atp2b1 PE=2 SV=1	1	44.3907	0.00198524	44.391	1	_MGDMANNSVAYSGVKNSLKEANHDGDFGIT	_(ac)GDM(ox)ANNSVAYSGVK(gl)NSLK_	3	676.321	0.1712	1.8532	2.035			1.8532	2.035
F8WJ42;Q60902;Q60902-2;F6Q0T0;Q60902-4;F6ZE93;Q60902-3	543;544;544;543;544;543;544	F8WJ42	Epidermal growth factor receptor substrate 15-like 1	Eps15l1;Eps15l1;Eps15l1;Eps15l1	>tr|F8WJ42|F8WJ42_MOUSE Uncharacterized protein (Fragment) OS=Mus musculus GN=Eps15l1 PE=4 SV=1;>sp|Q60902|EP15R_MOUSE Epidermal growth factor receptor substrate 15-like 1 OS=Mus musculus GN=Eps15l1 PE=1 SV=3;>sp|Q60902-2|EP15R_MOUSE Isoform 2 of Epidermal	1	62.0552	4.44e-12	102.65	1	RSLKCTQDDINQARSKLSQLQESHLEAHRSL	_SK(gl)LSQLQESHLEAHR_	4	469.996	0.54531	1.8486	1.3769	2.0569	1.3998	1.6262	1.3028
Q9EQ61;Q5SQ20	41;41	Q9EQ61	Pescadillo homolog	Pes1;Pes1	>sp|Q9EQ61|PESC_MOUSE Pescadillo homolog OS=Mus musculus GN=Pes1 PE=1 SV=1;>tr|Q5SQ20|Q5SQ20_MOUSE Pescadillo homolog 1, containing BRCT domain (Zebrafish) OS=Mus musculus GN=Pes1 PE=2 SV=1	1	42.3169	0.00212075	42.317	1	KLQLSLPDFRRLCILKGIYPHEPKHKKKVNK	_LC(ne)ILK(gl)GIYPHEPK_	4	438.239	2.5213	1.8374	1.9512			1.8374	1.9512
D6RGP2;B0V2V6;Q9ESU6-2;B0V2V8;Q9ESU6;B0V2V7;Q3UH70	99;99;99;99;99;99;99	D6RGP2	Bromodomain-containing protein 4	Brd4;Brd4;Brd4;Brd4;Brd4;Brd4	>tr|D6RGP2|D6RGP2_MOUSE Bromodomain-containing 4 OS=Mus musculus GN=Brd4 PE=4 SV=1;>tr|B0V2V6|B0V2V6_MOUSE Bromodomain containing 4 (Fragment) OS=Mus musculus GN=Brd4 PE=4 SV=1;>sp|Q9ESU6-2|BRD4_MOUSE Isoform 2 of Bromodomain-containing protein 4 OS=Mus mu	1	70.6847	0.00011792	70.685	1	QQPVDAVKLNLPDYYKIIKTPMDMGTIKKRL	_LNLPDYYK(gl)IIK_	3	498.617	0.60907	1.8274	1.1628	2.9833	1.2538	1.1193	1.0784
P63001;Q3TLP8	147;166	P63001	Ras-related C3 botulinum toxin substrate 1	Rac1;Rac1	>sp|P63001|RAC1_MOUSE Ras-related C3 botulinum toxin substrate 1 OS=Mus musculus GN=Rac1 PE=1 SV=1;>tr|Q3TLP8|Q3TLP8_MOUSE RAS-related C3 botulinum substrate 1, isoform CRA_a OS=Mus musculus GN=Rac1 PE=2 SV=1	1	140.203	3.66e-62	209.41	1;2	KKLTPITYPQGLAMAKEIGAVKYLECSALTQ	_LTPITYPQGLAM(ox)AK(gl)EIGAVK_	3	744.408	-0.54948	1.8262	1.8408	1.6934	1.8378	1.8468	1.8581
Q9WTR1	51	Q9WTR1	Transient receptor potential cation channel subfamily V member 2	Trpv2	>sp|Q9WTR1|TRPV2_MOUSE Transient receptor potential cation channel subfamily V member 2 OS=Mus musculus GN=Trpv2 PE=1 SV=2	1	87.6405	2.07e-07	87.641	1	ESPFQGEDRNFSPQIKVNLNYRKGLGPSQQD	_NFSPQIK(gl)VNLNYR_	3	569.637	0.9272	1.8261	1.664	1.909	1.8156	1.7469	1.525
Q8CFI7	993	Q8CFI7	DNA-directed RNA polymerase II subunit RPB2	Polr2b	>sp|Q8CFI7|RPB2_MOUSE DNA-directed RNA polymerase II subunit RPB2 OS=Mus musculus GN=Polr2b PE=2 SV=2	1	98.3003	2.23e-06	98.3	1	IGHLIECLQGKVSANKGEIGDATPFNDAVNV	_VSANK(gl)GEIGDATPFNDAVNVQK_	3	796.731	-0.42427	1.8242	1.0064	1.8242	1.0064
Q5QNS5-2;Q3V033;Q5QNS5	257;257;280	Q5QNS5-2	Hepatitis A virus cellular receptor 1 homolog	Havcr1;Havcr1	>sp|Q5QNS5-2|HAVR1_MOUSE Isoform 2 of Hepatitis A virus cellular receptor 1 homolog OS=Mus musculus GN=Havcr1;>tr|Q3V033|Q3V033_MOUSE Hepatitis A virus cellular receptor 1, isoform CRA_b OS=Mus musculus GN=Havcr1 PE=2 SV=1;>sp|Q5QNS5|HAVR1_MOUSE Hepatitis	1	83.4044	8.17e-09	83.404	1	KRKSASLSVVAFRVSKIEALQNAAVVHSRAE	_VSK(gl)IEALQNAAVVHSR_	4	459.758	0.87443	1.8233	1.5636	2.3206	1.3774	1.4325	1.7749
Q9JKV5	185	Q9JKV5	Secretory carrier-associated membrane protein 4	Scamp4	>sp|Q9JKV5|SCAM4_MOUSE Secretory carrier-associated membrane protein 4 OS=Mus musculus GN=Scamp4 PE=2 SV=1	1	265.428	3.55e-107	265.43	1	VKVHRIYRGAGGSLQKAQTEWSAGTWRNPPS	_GAGGSLQK(gl)AQTEWSAGTWR_	3	702.343	-0.074907	1.8204	1.6027	1.8204	1.6027
Q9QZI9;E9Q7J1	67;67	Q9QZI9	Serine incorporator 3	Serinc3;Serinc3	>sp|Q9QZI9|SERC3_MOUSE Serine incorporator 3 OS=Mus musculus GN=Serinc3 PE=1 SV=2;>tr|E9Q7J1|E9Q7J1_MOUSE Uncharacterized protein OS=Mus musculus GN=Serinc3 PE=4 SV=1	1	101.532	8.67e-07	101.53	1	VSCIMMTEGIQTQLKKIPGFCEGGFQIKMVD	_K(gl)IPGFC(ne)EGGFQIK_	3	554.948	0.80351	1.8182	1.2707	1.8182	1.2707
Q8K443	142	Q8K443	Regulator of G-protein signaling 13	Rgs13	>sp|Q8K443|RGS13_MOUSE Regulator of G-protein signaling 13 OS=Mus musculus GN=Rgs13 PE=1 SV=1	1	89.4303	8.7e-16	136.38	1	IVYMHMEMDSYPRFLKSEMYQQLLKTVQSQS	_FLK(gl)SEMYQQLLK_	3	547.96	-0.2777	1.8156	1.9657	1.5014	1.8882	1.8673	2.0806
Q62446	80	Q62446	Peptidyl-prolyl cis-trans isomerase FKBP3	Fkbp3	>sp|Q62446|FKBP3_MOUSE Peptidyl-prolyl cis-trans isomerase FKBP3 OS=Mus musculus GN=Fkbp3 PE=1 SV=2	1	53.8685	0.000611629	53.869	1	HLFESKRFKGTETISKVSEQVKNVKLSDDKP	_GTETISK(gl)VSEQVK_	3	507.27	-0.22058	1.8103	1.3209	1.8103	1.3209
Q9R1K5;D3YTV2;E9Q1P6	480;391;272	Q9R1K5	Fizzy-related protein homolog	Fzr1;Fzr1;Fzr1	>sp|Q9R1K5|FZR_MOUSE Fizzy-related protein homolog OS=Mus musculus GN=Fzr1 PE=1 SV=1;>tr|D3YTV2|D3YTV2_MOUSE Fizzy/cell division cycle 20-related 1 (Drosophila) OS=Mus musculus GN=Fzr1 PE=4 SV=1;>tr|E9Q1P6|E9Q1P6_MOUSE Fizzy/cell division cycle 20-related	1	68.9778	1.12e-05	68.978	1	ETLRFWNVFSKTRSTKESVSVLNLFTRIR__	_STK(gl)ESVSVLNLFTR_	3	565.641	2.3075	1.7957	0.92253	1.7957	0.92253
Q62210	540	Q62210	Baculoviral IAP repeat-containing protein 2	Birc2	>sp|Q62210|BIRC2_MOUSE Baculoviral IAP repeat-containing protein 2 OS=Mus musculus GN=Birc2 PE=1 SV=1	1	62.3029	2.41e-27	177.09	1	IDSTLYENLFVEKNMKYIPTEDVSGLSLEEQ	_NM(ox)K(gl)YIPTEDVSGLSLEEQLRR_	4	652.831	-2.048	1.7949	0.82562	1.4751	0.67395	1.7954	0.82562
Q9CQG2-2;Q9CQG2;Q5SW15;F8WHZ7	47;47;47;47	Q9CQG2-2	Methyltransferase-like protein 16	Mettl16;Mettl16;Mettl16	>sp|Q9CQG2-2|MET16_MOUSE Isoform 2 of Methyltransferase-like protein 16 OS=Mus musculus GN=Mettl16;>sp|Q9CQG2|MET16_MOUSE Methyltransferase-like protein 16 OS=Mus musculus GN=Mettl16 PE=1 SV=1;>tr|Q5SW15|Q5SW15_MOUSE Methyltransferase 10 domain containing	1	55.196	0.000585181	55.196	1	QHIQINLNGRVSLNFKDPEAVRALTCTLLRE	_VSLNFK(gl)DPEAVR_	3	496.932	0.18109	1.7814	1.4404	1.7814	1.4404
P97390	450	P97390	Vacuolar protein sorting-associated protein 45	Vps45	>sp|P97390|VPS45_MOUSE Vacuolar protein sorting-associated protein 45 OS=Mus musculus GN=Vps45 PE=1 SV=1	1	40.4755	4.23e-13	129.89	1	RGSDLFSPKDAVAITKQFLKGLKGVENVYTQ	_DAVAITK(gl)QFLK_	2	674.385	-0.24332	1.7743	1.4446	1.7307	1.5512	1.7947	1.4365
P51150	146	P51150	Ras-related protein Rab-7a	Rab7a	>sp|P51150|RAB7A_MOUSE Ras-related protein Rab-7a OS=Mus musculus GN=Rab7a PE=1 SV=2	1	88.0904	1.88e-09	88.09	1	NRQVATKRAQAWCYSKNNIPYFETSAKEAIN	_AQAWC(ne)YSK(gl)NNIPYFETSAK_	3	820.714	0.95476	1.7651	1.3924	1.7651	1.3924
Q922D8;F6YW06;Q8BXX7	473;475;473	Q922D8	C-1-tetrahydrofolate synthase, cytoplasmic;Methylenetetrahydrofolate dehydrogenase;Methenyltetrahydrofolate cyclohydrolase;Formyltetrahydrofolate synthetase	Mthfd1;Mthfd1;Mthfd1	>sp|Q922D8|C1TC_MOUSE C-1-tetrahydrofolate synthase, cytoplasmic OS=Mus musculus GN=Mthfd1 PE=1 SV=4;>tr|F6YW06|F6YW06_MOUSE Methylenetetrahydrofolate dehydrogenase (NADP+-dependent), methenyltetrahydrofolate cyclohydrolase, formyltetrahydrofolate synthase	1	97.4499	9.63e-10	98.58	1	AAIDARIFHELTQTDKALFNRLVPSVNGIRK	_IFHELTQTDK(gl)ALFNR_	4	487.508	-0.77142	1.7587	0.95506	0.9992	0.9859	3.0956	0.92518
Q9CQ02	59	Q9CQ02	COMM domain-containing protein 4	Commd4	>sp|Q9CQ02|COMD4_MOUSE COMM domain-containing protein 4 OS=Mus musculus GN=Commd4 PE=2 SV=1	1	71.8787	1.73e-05	71.879	1	QGIDYEKILKLTADAKFESGDVKATVAVLSF	_LTADAK(gl)FESGDVK_	3	498.919	-1.1595	1.7557	0.88765	1.7557	0.88765
Q60872;Q3UTA4;Q3TQZ4;E9Q5G6;Q8BMJ3	94;94;94;94;94	Q60872;Q8BMJ3	Eukaryotic translation initiation factor 1A;Eukaryotic translation initiation factor 1A, X-chromosomal	Eif1a;Eif1a;Gm2016;Gm2022;Eif1ax	>sp|Q60872|IF1A_MOUSE Eukaryotic translation initiation factor 1A OS=Mus musculus GN=Eif1a PE=2 SV=3;>tr|Q3UTA4|Q3UTA4_MOUSE Uncharacterized protein OS=Mus musculus GN=Eif1a PE=2 SV=1;>tr|Q3TQZ4|Q3TQZ4_MOUSE Uncharacterized protein OS=Mus musculus GN=Gm201	0.999967	44.8576	2.34e-06	74.029	1	IGLRDYQDNKADVILKYNADEARSLKAYGEL;VGLRDYQDNKADVILKYNADEARSLKAYGEL	_DYQDNKADVILK(gl)YNADEAR_	4	589.536	0.24171	1.7543	1.6423	0.99149	1.3812	3.104	1.9527
P14115;E9QP28;D3Z6J9	47;47;47	P14115	60S ribosomal protein L27a	Rpl27a;Gm5453;Gm5908	>sp|P14115|RL27A_MOUSE 60S ribosomal protein L27a OS=Mus musculus GN=Rpl27a PE=2 SV=5;>tr|E9QP28|E9QP28_MOUSE Uncharacterized protein OS=Mus musculus GN=Gm5453 PE=3 SV=1;>tr|D3Z6J9|D3Z6J9_MOUSE Uncharacterized protein OS=Mus musculus GN=Gm5908 PE=3 SV=1	1	43.5943	2.15e-05	70.089	1	RGNAGGMHHHRINFDKYHPGYFGKVGMRHYH	_INFDK(gl)YHPGYFGK_	4	425.711	1.0778	1.749	1.5281	1.0254	1.0385	2.9831	2.2485
Q8BG60-2;Q8BG60;E9Q6D0	228;229;229	Q8BG60-2	Thioredoxin-interacting protein	Txnip;Txnip	>sp|Q8BG60-2|TXNIP_MOUSE Isoform 2 of Thioredoxin-interacting protein OS=Mus musculus GN=Txnip;>sp|Q8BG60|TXNIP_MOUSE Thioredoxin-interacting protein OS=Mus musculus GN=Txnip PE=1 SV=1;>tr|E9Q6D0|E9Q6D0_MOUSE Thioredoxin-interacting protein OS=Mus musculus	1	71.98	1.62e-33	178.23	1	AAIVARHTYLANGQTKVFTQKLSSVRGNHII	_HTYLANGQTK(gl)VFTQK_	3	617.323	0.54789	1.7465	1.8757	1.8946	1.9878	1.7465	1.8757
Q8BG60-2;Q8BG60;E9Q6D0	117;118;118	Q8BG60-2	Thioredoxin-interacting protein	Txnip;Txnip	>sp|Q8BG60-2|TXNIP_MOUSE Isoform 2 of Thioredoxin-interacting protein OS=Mus musculus GN=Txnip;>sp|Q8BG60|TXNIP_MOUSE Thioredoxin-interacting protein OS=Mus musculus GN=Txnip PE=1 SV=1;>tr|E9Q6D0|E9Q6D0_MOUSE Thioredoxin-interacting protein OS=Mus musculus	1	76.3258	1.32e-09	100.38	1	GFELPQGPLGTSFKGKYGCVDYWVKAFLDRP	_GK(gl)YGC(ne)VDYWVK_	3	519.578	-0.94597	1.7464	1.7148	1.7464	1.7148
Q8CFE6	38	Q8CFE6	Sodium-coupled neutral amino acid transporter 2	Slc38a2	>sp|Q8CFE6|S38A2_MOUSE Sodium-coupled neutral amino acid transporter 2 OS=Mus musculus GN=Slc38a2 PE=1 SV=1	1	92.9715	1.07e-49	182.89	1	NSDFNYSYPTKQAALKSHYADVDPENQNFLL	_QAALK(gl)SHYADVDPENQNFLLESNLGKK_	5	629.521	0.19329	1.7365	1.6469	1.7749	1.6633	1.647	1.2938
Q60864	462	Q60864	Stress-induced-phosphoprotein 1	Stip1	>sp|Q60864|STIP1_MOUSE Stress-induced-phosphoprotein 1 OS=Mus musculus GN=Stip1 PE=1 SV=1	1	62.9405	0.000689603	62.94	1	AMDVYQKALDLDSSCKEAADGYQRCMMAQYN	_ALDLDSSC(ne)K(gl)EAADGYQR_	3	694.313	-0.10189	1.7352	0.85145	1.7352	0.85145
Q569Z5;Q569Z5-2;F8WHR6	895;890;891	Q569Z5	Probable ATP-dependent RNA helicase DDX46	Ddx46;Ddx46	>sp|Q569Z5|DDX46_MOUSE Probable ATP-dependent RNA helicase DDX46 OS=Mus musculus GN=Ddx46 PE=1 SV=2;>sp|Q569Z5-2|DDX46_MOUSE Isoform 2 of Probable ATP-dependent RNA helicase DDX46 OS=Mus musculus GN=Ddx46;>tr|F8WHR6|F8WHR6_MOUSE Uncharacterized protein OS=	1	125.227	2.41e-20	125.23	1	AILRGGTILAPTVSAKTIAEQLAEKINAKLN	_GGTILAPTVSAK(gl)TIAEQLAEK_	3	738.078	0.13164	1.7346	1.8983	1.7346	1.8983
Q5Y5T1-2;Q5Y5T1	328;340	Q5Y5T1-2	Probable palmitoyltransferase ZDHHC20	Zdhhc20	>sp|Q5Y5T1-2|ZDH20_MOUSE Isoform 2 of Probable palmitoyltransferase ZDHHC20 OS=Mus musculus GN=Zdhhc20;>sp|Q5Y5T1|ZDH20_MOUSE Probable palmitoyltransferase ZDHHC20 OS=Mus musculus GN=Zdhhc20 PE=2 SV=1	1	56.0808	1.29e-26	141.6	1;2	SDYVRSIGSNQPFPIKPLSESKNRLLDSESQ	_SIGSNQPFPIK(gl)PLSESK(gl)NR_	4	582.558	-0.53597	1.7318	1.508	1.7596	1.4723	1.7318	1.5798
Q9JLQ0	457	Q9JLQ0	CD2-associated protein	Cd2ap	>sp|Q9JLQ0|CD2AP_MOUSE CD2-associated protein OS=Mus musculus GN=Cd2ap PE=1 SV=3	1	92.0337	3.07e-09	92.034	1	VSKPKLDPEQLPVRPKSVDLDAFVARNSKET	_LDPEQLPVRPK(gl)SVDLDAFVAR_	4	620.588	-0.357	1.7312	1.23	1.7312	1.23
Q3UHJ1;Q60803	325;350	Q3UHJ1	TNF receptor-associated factor 3	Traf3;Traf3	>tr|Q3UHJ1|Q3UHJ1_MOUSE Uncharacterized protein OS=Mus musculus GN=Traf3 PE=2 SV=1;>sp|Q60803|TRAF3_MOUSE TNF receptor-associated factor 3 OS=Mus musculus GN=Traf3 PE=1 SV=2	1	87.6757	1.43e-09	87.676	1	EIRPFRQNWEEADSMKSSVESLQNRVTELES	_QNWEEADSM(ox)K(gl)SSVESLQNR_	3	790.021	-0.3654	1.7304	1.0374	1.7304	1.0374
Q61093	381	Q61093	Cytochrome b-245 heavy chain	Cybb	>sp|Q61093|CY24B_MOUSE Cytochrome b-245 heavy chain OS=Mus musculus GN=Cybb PE=2 SV=1	1	86.1144	3.09e-07	86.114	1	FNACGCDKQEFQDAWKLPKIAVDGPFGTASE	_QEFQDAWK(gl)LPK_	3	501.925	0.39127	1.7271	1.5733	1.7271	1.5733
P53986	232	P53986	Monocarboxylate transporter 1	Slc16a1	>sp|P53986|MOT1_MOUSE Monocarboxylate transporter 1 OS=Mus musculus GN=Slc16a1 PE=1 SV=1	1	43.5923	0.00136005	43.592	1	AGKSDANTDLIGGSPKGEKLSVFQTINKFLD	_SDANTDLIGGSPK(gl)GEK_	3	568.28	-0.51525	1.7244	1.9566	1.7244	1.9566
E9QAN8	1579	E9QAN8		Pik3c2b	>tr|E9QAN8|E9QAN8_MOUSE Uncharacterized protein OS=Mus musculus GN=Pik3c2b PE=4 SV=1	1	117.53	6.2e-09	117.53	1	CNPTYNEMLVYDGIPKGDLQQRELQLSVLSE	_TC(ne)NPTYNEM(ox)LVYDGIPK(gl)GDLQQR_	3	970.785	0.46046	1.7218	0.94708	1.7218	0.94708
Q3TL27;Q6P1B1	441;441	Q3TL27	Xaa-Pro aminopeptidase 1	Xpnpep1;Xpnpep1	>tr|Q3TL27|Q3TL27_MOUSE Uncharacterized protein OS=Mus musculus GN=Xpnpep1 PE=2 SV=1;>sp|Q6P1B1|XPP1_MOUSE Xaa-Pro aminopeptidase 1 OS=Mus musculus GN=Xpnpep1 PE=2 SV=1	1	60.3249	1.11e-05	60.325	1	DVTRTMHFGTPTAYEKECFTYVLKGHIAVSA	_TM(ox)HFGTPTAYEK(gl)EC(ne)FTYVLK_	4	656.057	-0.99572	1.7208	1.1704	1.7208	1.1704
Q9R1K5;F8WJ80;D3YTV2;E9Q1P6	262;262;173;54	Q9R1K5	Fizzy-related protein homolog	Fzr1;Fzr1;Fzr1;Fzr1	>sp|Q9R1K5|FZR_MOUSE Fizzy-related protein homolog OS=Mus musculus GN=Fzr1 PE=1 SV=1;>tr|F8WJ80|F8WJ80_MOUSE Fizzy/cell division cycle 20-related 1 (Drosophila) OS=Mus musculus GN=Fzr1 PE=4 SV=1;>tr|D3YTV2|D3YTV2_MOUSE Fizzy/cell division cycle 20-related	1	83.2035	1.44e-05	83.204	1	GTHKGFVQIWDAAAGKKLSMLEGHTARVGAL	_GFVQIWDAAAGK(gl)K_	3	502.268	-0.28352	1.7193	1.621	1.7193	1.621
P70452	260	P70452	Syntaxin-4	Stx4	>sp|P70452|STX4_MOUSE Syntaxin-4 OS=Mus musculus GN=Stx4 PE=1 SV=1	1	51.7258	4.65e-05	59.227	1	ILSSADYVERGQEHVKIALENQKKARKKKVM	_GQEHVK(gl)IALENQK_	3	536.622	0.02882	1.7181	1.8001	1.7181	1.8001
Q9JHX3	322	Q9JHX3	Interleukin-21 receptor	Il21r	>sp|Q9JHX3|IL21R_MOUSE Interleukin-21 receptor OS=Mus musculus GN=Il21r PE=2 SV=1	1	131.274	1.63e-22	131.27	1	SSTTTSALHLSLYPAKEKKFPGLPGLEEQLE	_WVNTPFTASSIELVPQSSTTTSALHLSLYPAK(gl)EK_	4	955.247	-0.35202	1.718	2.9164	1.718	2.9164
P46935	453	P46935	E3 ubiquitin-protein ligase NEDD4	Nedd4	>sp|P46935|NEDD4_MOUSE E3 ubiquitin-protein ligase NEDD4 OS=Mus musculus GN=Nedd4 PE=1 SV=3	1	49.7082	0.000906344	49.708	1	MQDDPRSKIPAHLRGKTDSNDLGPLPPGWEE	_GK(gl)TDSNDLGPLPPGWEER_	3	694.668	-0.67372	1.7158	1.4011	1.7158	1.4011
E9Q6L8;Q80X66;E9Q6Y9	163;211;219	E9Q6L8	BTB/POZ domain-containing protein 10	Btbd10;Btbd10;Btbd10	>tr|E9Q6L8|E9Q6L8_MOUSE BTB (POZ) domain-containing 10 OS=Mus musculus GN=Btbd10 PE=4 SV=1;>sp|Q80X66|BTBDA_MOUSE BTB/POZ domain-containing protein 10 OS=Mus musculus GN=Btbd10 PE=1 SV=1;>tr|E9Q6Y9|E9Q6Y9_MOUSE BTB (POZ) domain-containing 10 OS=Mus musculu	1	99.8384	1.55e-13	99.838	1	MFGSGREHNFTRPNEKGEYEVAEGIGSTVFR	_EHNFTRPNEK(gl)GEYEVAEGIGSTVFR_	5	596.889	-0.47869	1.7153	1.0875	1.7153	1.0875
B8JJ57;Q99PN3-2;B8JJ56;Q99PN3	193;193;193;193	B8JJ57	Tripartite motif-containing protein 26	Trim26;Trim26;Trim26	>tr|B8JJ57|B8JJ57_MOUSE Tripartite motif-containing 26 (Fragment) OS=Mus musculus GN=Trim26 PE=4 SV=1;>sp|Q99PN3-2|TRI26_MOUSE Isoform Beta of Tripartite motif-containing protein 26 OS=Mus musculus GN=Trim26;>tr|B8JJ56|B8JJ56_MOUSE Tripartite motif-contain	1	47.3013	0.00134868	47.301	1	LTKLQEQRQYIVAEFKQGHQFLKKREQHLLD	_QYIVAEFK(gl)QGHQFLK_	4	488.261	0.042334	1.7146	2.9511			1.7146	2.9511
Q8CGN4-4;Q8CGN4-3;Q8CGN4-2;Q8CGN4;A2AQH4	1412;1430;1446;1464;1491	Q8CGN4-4	BCL-6 corepressor;BCL-6 corepressor-like protein 1	Bcor;Bcorl1	>sp|Q8CGN4-4|BCOR_MOUSE Isoform 4 of BCL-6 corepressor OS=Mus musculus GN=Bcor;>sp|Q8CGN4-3|BCOR_MOUSE Isoform 3 of BCL-6 corepressor OS=Mus musculus GN=Bcor;>sp|Q8CGN4-2|BCOR_MOUSE Isoform 2 of BCL-6 corepressor OS=Mus musculus GN=Bcor;>sp|Q8CGN4|BCOR_MOU	1	200.762	1.02e-48	200.76	1	QSRPMPPEARRLIVNKNAGETLLQRAARLGY	_LIVNK(gl)NAGETLLQR_	3	561.656	0.36316	1.7113	1.7006	1.6399	1.7466	1.7365	1.6318
Q8R3N6	237	Q8R3N6	THO complex subunit 1	Thoc1	>sp|Q8R3N6|THOC1_MOUSE THO complex subunit 1 OS=Mus musculus GN=Thoc1 PE=1 SV=1	1	63.4154	0.000152789	63.415	1	APTTCSIPIDYNLYRKFWSLQDYFRNPVQCY	_K(gl)FWSLQDYFR_	3	501.917	0.017977	1.7032	0.87733	1.7032	0.87733
Q9ES52-4;Q9ES52-3;Q9ES52-2;Q9ES52	213;214;213;214	Q9ES52-4	Phosphatidylinositol 3,4,5-trisphosphate 5-phosphatase 1	Inpp5d	>sp|Q9ES52-4|SHIP1_MOUSE Isoform 4 of Phosphatidylinositol-3,4,5-trisphosphate 5-phosphatase 1 OS=Mus musculus GN=Inpp5d;>sp|Q9ES52-3|SHIP1_MOUSE Isoform 3 of Phosphatidylinositol-3,4,5-trisphosphate 5-phosphatase 1 OS=Mus musculus GN=Inpp5d;>sp|Q9ES52-2|S	1	41.8761	0.00965831	41.876	1	SDFLKTGSSNLPHLKKLMSLLCKELHGEVIR	_K(gl)LM(ox)SLLC(ne)K_	3	397.547	0.25238	1.7019	1.0526			1.7019	1.0526
Q6P1F6;Q571J7;Q9CWU3	105;167;105	Q6P1F6	Serine/threonine-protein phosphatase 2A 55 kDa regulatory subunit B alpha isoform	Ppp2r2a;Ppp2r2a;Ppp2r2a	>sp|Q6P1F6|2ABA_MOUSE Serine/threonine-protein phosphatase 2A 55 kDa regulatory subunit B alpha isoform OS=Mus musculus GN=Ppp2r2a PE=1 SV=1;>tr|Q571J7|Q571J7_MOUSE MCG141011, isoform CRA_e (Fragment) OS=Mus musculus GN=Ppp2r2a PE=2 SV=1;>tr|Q9CWU3|Q9CWU3_	1	75.682	4.21e-14	112.82	1	LEIEEKINKIRWLPQKNAAQFLLSTNDKTIK	_WLPQK(gl)NAAQFLLSTNDK_	3	696.701	-1.4778	1.7002	1.9161	1.6156	2.0113	1.7892	1.8254
P63001;Q3TLP8;A2AC13;P60764;Q05144	166;185;159;166;166	P63001;Q05144	Ras-related C3 botulinum toxin substrate 1;Ras-related C3 botulinum toxin substrate 3;Ras-related C3 botulinum toxin substrate 2	Rac1;Rac1;Rac3;Rac3;Rac2	>sp|P63001|RAC1_MOUSE Ras-related C3 botulinum toxin substrate 1 OS=Mus musculus GN=Rac1 PE=1 SV=1;>tr|Q3TLP8|Q3TLP8_MOUSE RAS-related C3 botulinum substrate 1, isoform CRA_a OS=Mus musculus GN=Rac1 PE=2 SV=1;>tr|A2AC13|A2AC13_MOUSE RAS-related C3 botulinu	1	136.376	1.43e-17	151.26	1	AVKYLECSALTQRGLKTVFDEAIRAVLCPPP;SVKYLECSALTQRGLKTVFDEAIRAVLCPQP	_GLK(gl)TVFDEAIR_	3	454.917	1.0321	1.6979	2.0479	1.6012	2.043	1.8004	2.0529
Q9CQ89-3;D5MCW4;Q9CQ89	108;85;108	Q9CQ89-3	Protein CutA	Cuta;Cuta	>sp|Q9CQ89-3|CUTA_MOUSE Isoform 2 of Protein CutA OS=Mus musculus GN=Cuta;>tr|D5MCW4|D5MCW4_MOUSE Uncharacterized protein OS=Mus musculus GN=Cuta PE=2 SV=1;>sp|Q9CQ89|CUTA_MOUSE Protein CutA OS=Mus musculus GN=Cuta PE=2 SV=3	1	100.966	2.53e-06	100.97	1	ACVNLIPQITSIYEWKGKIEEDSEVLMVRKF	_LAAC(ne)VNLIPQITSIYEWK(gl)GK_	3	829.442	-1.3597	1.6963	0.69777	1.6963	0.69777
E9Q3G8	597	E9Q3G8		Nup153	>tr|E9Q3G8|E9Q3G8_MOUSE Uncharacterized protein OS=Mus musculus GN=Nup153 PE=4 SV=1	1	65.3744	0.000592515	65.374	1	YKKRSAPCEDPFTPAKILREGSVLDILKTPG	_SAPC(ne)EDPFTPAK(gl)ILR_	3	628.649	-0.9522	1.6929	0.83485	1.6929	0.83485
Q9CR16	79	Q9CR16	Peptidyl-prolyl cis-trans isomerase D	Ppid	>sp|Q9CR16|PPID_MOUSE Peptidyl-prolyl cis-trans isomerase D OS=Mus musculus GN=Ppid PE=1 SV=3	1	84.6803	6.24e-09	84.68	1	KPLHFKGCPFHRIIKKFMIQGGDFSNQNGTG	_K(gl)FM(ox)IQGGDFSNQNGTGGESIYGEK_	3	898.742	0.41011	1.6888	1.3673	1.6888	1.3673
P46737;G3UVX3;P46737-2	51;51;51	P46737	Lys-63-specific deubiquitinase BRCC36	Brcc3;Brcc3	>sp|P46737|BRCC3_MOUSE Lys-63-specific deubiquitinase BRCC36 OS=Mus musculus GN=Brcc3 PE=2 SV=1;>tr|G3UVX3|G3UVX3_MOUSE BRCA1/BRCA2-containing complex, subunit 3 OS=Mus musculus GN=Brcc3 PE=4 SV=1;>sp|P46737-2|BRCC3_MOUSE Isoform 2 of Lys-63-specific deubi	1	117.932	7.67e-12	117.93	1	GLCIGELNDDIRSDSKFTYTGTEMRTVQEKM	_SDSK(gl)FTYTGTEMR_	3	546.247	0.20289	1.6846	1.1362	1.6846	1.1362
Q60790	643	Q60790	Ras GTPase-activating protein 3	Rasa3	>sp|Q60790|RASA3_MOUSE Ras GTPase-activating protein 3 OS=Mus musculus GN=Rasa3 PE=1 SV=2	1	72.2905	1.69e-05	72.29	1	NILAVERLEEESFRMKNMFQVIQPERALYIQ	_M(ox)K(gl)NM(ox)FQVIQPER_	3	556.273	-0.19072	1.6839	1.3725			1.6839	1.3725
Q8BG60-2;Q8BG60;E9Q6D0	64;64;64	Q8BG60-2	Thioredoxin-interacting protein	Txnip;Txnip	>sp|Q8BG60-2|TXNIP_MOUSE Isoform 2 of Thioredoxin-interacting protein OS=Mus musculus GN=Txnip;>sp|Q8BG60|TXNIP_MOUSE Thioredoxin-interacting protein OS=Mus musculus GN=Txnip PE=1 SV=1;>tr|E9Q6D0|E9Q6D0_MOUSE Thioredoxin-interacting protein OS=Mus musculus	1	269.587	4.44e-102	269.59	1	CGVAKVLWMQGSQQCKQTLDYLRYEDTLLLE	_VLWM(ox)QGSQQC(ne)K(gl)QTLDYLR_	3	818.063	-0.11883	1.6815	1.5094	1.6815	1.5094
Q61024	232	Q61024	Asparagine synthetase [glutamine-hydrolyzing]	Asns	>sp|Q61024|ASNS_MOUSE Asparagine synthetase [glutamine-hydrolyzing] OS=Mus musculus GN=Asns PE=2 SV=3	1	80.6319	0.000110229	80.632	1	DSVEKLFPGFDLETVKNNLRILFDNAIKKRL	_LFPGFDLETVK(gl)NNLR_	3	626.335	-0.71075	1.681	1.0195			1.681	1.0195
F8WJ42;Q60902;F6ZE93;Q60902-3	835;836;615;616	F8WJ42	Epidermal growth factor receptor substrate 15-like 1	Eps15l1;Eps15l1;Eps15l1	>tr|F8WJ42|F8WJ42_MOUSE Uncharacterized protein (Fragment) OS=Mus musculus GN=Eps15l1 PE=4 SV=1;>sp|Q60902|EP15R_MOUSE Epidermal growth factor receptor substrate 15-like 1 OS=Mus musculus GN=Eps15l1 PE=1 SV=3;>tr|F6ZE93|F6ZE93_MOUSE Uncharacterized protein	1	67.7723	1.98e-08	108.5	1	DPFQNKKGFGDPFSGKDPFAPSSSAKPPKTS	_GFGDPFSGK(gl)DPFAPSSSAKPPK_	4	584.539	1.8435	1.6806	1.2373	1.6806	1.1818	1.7528	1.2373
Q6P5F9	446	Q6P5F9	Exportin-1	Xpo1	>sp|Q6P5F9|XPO1_MOUSE Exportin-1 OS=Mus musculus GN=Xpo1 PE=1 SV=1	1	51.7258	0.000196965	76.073	1	LVVENDQGEVVREFMKDTDSINLYKNMRETL	_EFM(ox)K(gl)DTDSINLYK_	3	578.607	0.12619	1.6779	0.77419	1.595	0.81892	1.7651	0.7319
P70280	160	P70280	Vesicle-associated membrane protein 7	Vamp7	>sp|P70280|VAMP7_MOUSE Vesicle-associated membrane protein 7 OS=Mus musculus GN=Vamp7 PE=2 SV=1	1	72.5683	1.8e-06	75.064	1	DLVAQRGERLELLIDKTENLVDSSVTFKTTS	_LELLIDK(gl)TENLVDSSVTFK_	3	760.077	-3.1553	1.6764	1.633	1.418	1.6255	1.9818	1.6407
Q5NCM6;Q8CHU3-2;Q8CHU3	188;188;188	Q5NCM6	Epsin-2	Epn2;Epn2	>tr|Q5NCM6|Q5NCM6_MOUSE Epsin 2 OS=Mus musculus GN=Epn2 PE=2 SV=1;>sp|Q8CHU3-2|EPN2_MOUSE Isoform 2 of Epsin-2 OS=Mus musculus GN=Epn2;>sp|Q8CHU3|EPN2_MOUSE Epsin-2 OS=Mus musculus GN=Epn2 PE=1 SV=1	1	82.4134	7.97e-24	139.6	1	SQPNLSTSYSEQEYGKAGGSPASYHGSTSPR	_GSSQPNLSTSYSEQEYGK(gl)AGGSPASYHGSTSPR_	4	872.895	0.54715	1.6755	1.7292	1.7089	1.7718	1.6428	1.6876
E9Q1H6;Q9WTK5	298;298	E9Q1H6	Nuclear factor NF-kappa-B p100 subunit;Nuclear factor NF-kappa-B p52 subunit	Nfkb2;Nfkb2	>tr|E9Q1H6|E9Q1H6_MOUSE Nuclear factor of kappa light polypeptide gene enhancer in B cells 2, p49/p100 OS=Mus musculus GN=Nfkb2 PE=4 SV=1;>sp|Q9WTK5|NFKB2_MOUSE Nuclear factor NF-kappa-B p100 subunit OS=Mus musculus GN=Nfkb2 PE=1 SV=1	1	81.6316	1.31e-07	81.632	1	KQYAIVFRTPPYHKMKIERPVTVFLQLKRKR	_M(ox)K(gl)IERPVTVFLQLK_	4	458.767	-0.68349	1.6661	1.3981	1.734	1.4082	1.6008	1.3881
P42567;P42567-2	756;440	P42567	Epidermal growth factor receptor substrate 15	Eps15	>sp|P42567|EPS15_MOUSE Epidermal growth factor receptor substrate 15 OS=Mus musculus GN=Eps15 PE=1 SV=1;>sp|P42567-2|EPS15_MOUSE Isoform 2 of Epidermal growth factor receptor substrate 15 OS=Mus musculus GN=Eps15	1	118.681	4.17e-30	149.98	1	FNPTISSSTSSVTIAKPMLEETASKSEDVPP	_VNNEDAFNPTISSSTSSVTIAK(gl)PM(ox)LEETASK_	3	1133.55	-0.62122	1.6631	1.2245	1.6536	1.1074	1.681	1.293
G3UZL4;G3UZD3;P46638	88;120;145	G3UZL4	Ras-related protein Rab-11B	Rab11b;Rab11b;Rab11b	>tr|G3UZL4|G3UZL4_MOUSE RAB11B, member RAS oncogene family (Fragment) OS=Mus musculus GN=Rab11b PE=3 SV=1;>tr|G3UZD3|G3UZD3_MOUSE Uncharacterized protein OS=Mus musculus GN=Rab11b PE=3 SV=1;>sp|P46638|RB11B_MOUSE Ras-related protein Rab-11B OS=Mus musculus	1	133.576	6.08e-63	211.5	1	HLRAVPTDEARAFAEKNNLSFIETSALDSTN	_AFAEK(gl)NNLSFIETSALDSTNVEEAFK_	3	997.152	1.1633	1.6596	1.4184	1.8141	1.3621	1.5183	1.477
P52019	398	P52019	Squalene monooxygenase	Sqle	>sp|P52019|ERG1_MOUSE Squalene monooxygenase OS=Mus musculus GN=Sqle PE=2 SV=1	1	65.113	7.29e-06	65.113	1	LRTMPASFLPPSSVNKRGVLILGDAYNLRHP	_TM(ox)PASFLPPSSVNK(gl)R_	3	587.97	-0.61929	1.6581	1.1238			1.6581	1.1238
Q5Y5T1-2;Q5Y5T1	96;96	Q5Y5T1-2	Probable palmitoyltransferase ZDHHC20	Zdhhc20	>sp|Q5Y5T1-2|ZDH20_MOUSE Isoform 2 of Probable palmitoyltransferase ZDHHC20 OS=Mus musculus GN=Zdhhc20;>sp|Q5Y5T1|ZDH20_MOUSE Probable palmitoyltransferase ZDHHC20 OS=Mus musculus GN=Zdhhc20 PE=2 SV=1	1	70.0564	1.14e-07	94.791	1	SKEFYLSNSEKERYEKEFSQERQQDILRRAA	_YEK(gl)EFSQER_	3	443.874	0.46465	1.6574	1.6727	1.5695	1.6621	1.8608	1.6865
B1AT92;Q60631;B1AT95;Q60631-2	6;6;6;6	B1AT92	Growth factor receptor-bound protein 2	Grb2;Grb2;Grb2	>tr|B1AT92|B1AT92_MOUSE Growth factor receptor bound protein 2 OS=Mus musculus GN=Grb2 PE=4 SV=1;>sp|Q60631|GRB2_MOUSE Growth factor receptor-bound protein 2 OS=Mus musculus GN=Grb2 PE=1 SV=1;>tr|B1AT95|B1AT95_MOUSE Growth factor receptor bound protein 2 (	1	76.3317	3.92e-05	76.332	1	__________MEAIAKYDFKATADDELSFKR	_(ac)M(ox)EAIAK(gl)YDFK_	2	694.332	-0.77458	1.6542	1.3407			1.6542	1.3407
Q5Y5T1-2;Q5Y5T1	123;123	Q5Y5T1-2	Probable palmitoyltransferase ZDHHC20	Zdhhc20	>sp|Q5Y5T1-2|ZDH20_MOUSE Isoform 2 of Probable palmitoyltransferase ZDHHC20 OS=Mus musculus GN=Zdhhc20;>sp|Q5Y5T1|ZDH20_MOUSE Probable palmitoyltransferase ZDHHC20 OS=Mus musculus GN=Zdhhc20 PE=2 SV=1	1	42.9578	1.22e-05	68.044	1	RRAARDLPIYTTSASKAIRYCEKCQLIKPDR	_DLPIYTTSASK(gl)AIR_	3	550.633	0.53268	1.6526	1.7109	1.5732	1.6093	1.7359	1.8189
Q922T2;Q9D3X9-2;Q9D3X9	217;123;226	Q922T2	Microfibril-associated glycoprotein 3;Microfibrillar-associated protein 3-like	Mfap3;Mfap3l	>sp|Q922T2|MFAP3_MOUSE Microfibril-associated glycoprotein 3 OS=Mus musculus GN=Mfap3 PE=2 SV=1;>sp|Q9D3X9-2|MFA3L_MOUSE Isoform 2 of Microfibrillar-associated protein 3-like OS=Mus musculus GN=Mfap3l;>sp|Q9D3X9|MFA3L_MOUSE Microfibrillar-associated protei	1	51.2862	0.00122567	51.286	1	ITSAKTLELAKVTQFKTMEFARYIEELARSV	_VTQFK(gl)TM(ox)EFAR_	3	496.582	0.051324	1.6513	1.9588	1.6513	1.9588
Q8VDH1-2;Q8VDH1	74;74	Q8VDH1-2	F-box only protein 21	Fbxo21	>sp|Q8VDH1-2|FBX21_MOUSE Isoform 2 of F-box only protein 21 OS=Mus musculus GN=Fbxo21;>sp|Q8VDH1|FBX21_MOUSE F-box only protein 21 OS=Mus musculus GN=Fbxo21 PE=2 SV=1	1	85.0065	1.76e-08	85.006	1	CRRLREVCQSSGQVWKEQFRVRWPSLMKHYS	_EVC(ne)QSSGQVWK(gl)EQFR_	3	683.986	0.064067	1.6501	1.5323	1.6501	1.5323
P68404-2;P68404	371;371	P68404-2	Protein kinase C beta type	Prkcb	>sp|P68404-2|KPCB_MOUSE Isoform Beta-II of Protein kinase C beta type OS=Mus musculus GN=Prkcb;>sp|P68404|KPCB_MOUSE Protein kinase C beta type OS=Mus musculus GN=Prkcb PE=1 SV=4	1	84.4793	3.32e-07	84.479	1	VMLSERKGTDELYAVKILKKDVVIQDDDVEC	_GTDELYAVK(gl)ILK_	3	488.608	0.16891	1.6471	1.9445	1.5813	1.9284	1.7156	1.9607
F8WJ42;Q60902;Q60902-2	599;600;600	F8WJ42	Epidermal growth factor receptor substrate 15-like 1	Eps15l1;Eps15l1	>tr|F8WJ42|F8WJ42_MOUSE Uncharacterized protein (Fragment) OS=Mus musculus GN=Eps15l1 PE=4 SV=1;>sp|Q60902|EP15R_MOUSE Epidermal growth factor receptor substrate 15-like 1 OS=Mus musculus GN=Eps15l1 PE=1 SV=3;>sp|Q60902-2|EP15R_MOUSE Isoform 2 of Epidermal	1	54.3425	2.44e-05	66.619	1	LLAERGGFGAMDDPFKNKALLFSNNSQELHP	_GGFGAM(ox)DDPFK(gl)NK_	3	505.23	0.42413	1.6468	1.5081	1.5248	1.3551	1.7908	1.637
F6XVP7;Q924T7-2;Q924T7;E9Q3X5	623;777;777;776	F6XVP7	E3 ubiquitin-protein ligase RNF31	Rnf31;Rnf31;Rnf31	>tr|F6XVP7|F6XVP7_MOUSE Ring finger protein 31 (Fragment) OS=Mus musculus GN=Rnf31 PE=4 SV=1;>sp|Q924T7-2|RNF31_MOUSE Isoform 2 of RING finger protein 31 OS=Mus musculus GN=Rnf31;>sp|Q924T7|RNF31_MOUSE RING finger protein 31 OS=Mus musculus GN=Rnf31 PE=1 S	1	100.223	3.31e-11	100.22	1	QLRESLDPDAYALFHKKLTEAVLMRDPKFLW	_ESLDPDAYALFHK(gl)K_	4	437.722	0.15876	1.6408	1.2436	1.6408	1.2436
P13597-2;P13597	523;529	P13597-2	Intercellular adhesion molecule 1	Icam1	>sp|P13597-2|ICAM1_MOUSE Isoform 2 of Intercellular adhesion molecule 1 OS=Mus musculus GN=Icam1;>sp|P13597|ICAM1_MOUSE Intercellular adhesion molecule 1 OS=Mus musculus GN=Icam1 PE=1 SV=1	1	41.7957	0.00489452	41.796	1	KIRIYKLQKAQEEAIKLKGQAPPP_______	_AQEEAIK(gl)LK_	3	381.884	0.33763	1.6391	2.1128	1.6391	2.1128
Q5D0E0;O88351	498;498	Q5D0E0	Inhibitor of nuclear factor kappa-B kinase subunit beta	Ikbkb;Ikbkb	>tr|Q5D0E0|Q5D0E0_MOUSE Ikbkb protein OS=Mus musculus GN=Ikbkb PE=2 SV=1;>sp|O88351|IKKB_MOUSE Inhibitor of nuclear factor kappa-B kinase subunit beta OS=Mus musculus GN=Ikbkb PE=1 SV=1	1	98.582	1.57e-08	98.582	1	LDFFKTSIQIDLEKYKEQTEFGITSDKLLLA	_YK(gl)EQTEFGITSDK_	3	553.934	0.052705	1.6362	1.8172	1.6362	1.8172
P28867;P28867-2;Q1MX41;Q1MX43;Q1MX40;Q1MX42	494;520;379;379;405;405	P28867	Protein kinase C delta type	Prkcd;Prkcd;Prkcd;Prkcd;Prkcd	>sp|P28867|KPCD_MOUSE Protein kinase C delta type OS=Mus musculus GN=Prkcd PE=1 SV=3;>sp|P28867-2|KPCD_MOUSE Isoform 2 of Protein kinase C delta type OS=Mus musculus GN=Prkcd;>tr|Q1MX41|Q1MX41_MOUSE Protein kinase C, delta VI OS=Mus musculus GN=Prkcd PE=2	1	74.1469	6.34e-09	83.894	1	LDRDGHIKIADFGMCKENIFGEGRASTFCGT	_IADFGM(ox)C(ne)K(gl)ENIFGEGR_	3	681.308	0.20316	1.6354	1.4118	1.9212	1.3963	1.3921	1.4274
Q545F8;P62702	76;94	Q545F8	40S ribosomal protein S4, X isoform	Rps4x;Rps4x	>tr|Q545F8|Q545F8_MOUSE Uncharacterized protein OS=Mus musculus GN=Rps4x PE=2 SV=1;>sp|P62702|RS4X_MOUSE 40S ribosomal protein S4, X isoform OS=Mus musculus GN=Rps4x PE=2 SV=2	1	85.1854	7.84e-09	85.185	1	DITYPAGFMDVISIDKTGENFRLIYDTKGRF	_VRTDITYPAGFM(ox)DVISIDK(gl)TGENFR_	4	744.62	-0.57243	1.6328	1.4319	1.6328	1.4319
Q6P4T2	770	Q6P4T2		Snrnp200	>tr|Q6P4T2|Q6P4T2_MOUSE Activating signal cointegrator 1 complex subunit 3-like 1 OS=Mus musculus GN=Snrnp200 PE=2 SV=1	1	61.1103	0.00139423	61.11	1	GSASTEVLRTEAEQCKNLELKDLLPYGFAIH	_TEAEQC(ne)K(gl)NLELK_	3	548.935	-0.75704	1.6324	1.1814	1.6324	1.1814
P19437;Q8BNW4	218;218	P19437	B-lymphocyte antigen CD20	Ms4a1;Ms4a1	>sp|P19437|CD20_MOUSE B-lymphocyte antigen CD20 OS=Mus musculus GN=Ms4a1 PE=2 SV=1;>tr|Q8BNW4|Q8BNW4_MOUSE Uncharacterized protein (Fragment) OS=Mus musculus GN=Ms4a1 PE=2 SV=1	1	60.9008	6.12e-08	95.981	1	AGIVENEWKRMCTRSKSNVVLLSAGEKNEQT	_SK(gl)SNVVLLSAGEK_	3	482.603	0.56913	1.6258	2.7034	1.4502	2.4815	1.8228	2.9451
P62900;D3YY62;D3YVU2	55;55;55	P62900	60S ribosomal protein L31	Rpl31;Rpl31-ps13;Rpl31-ps17	>sp|P62900|RL31_MOUSE 60S ribosomal protein L31 OS=Mus musculus GN=Rpl31 PE=2 SV=1;>tr|D3YY62|D3YY62_MOUSE Uncharacterized protein OS=Mus musculus GN=Gm9858 PE=4 SV=1;>tr|D3YVU2|D3YVU2_MOUSE MCG49033 OS=Mus musculus GN=Gm16382 PE=4 SV=1	1	50.9138	0.00131745	50.914	1	KRAPRALKEIRKFAMKEMGTPDVRIDTRLNK	_FAMK(gl)EM(ox)GTPDVR_	3	504.571	-0.16121	1.6224	1.0174	1.6224	1.0174
Q3UZP0	172	Q3UZP0	MARVEL domain-containing protein 2	Marveld2	>sp|Q3UZP0|MALD2_MOUSE MARVEL domain-containing protein 2 OS=Mus musculus GN=Marveld2 PE=1 SV=1	1	53.4477	0.0008202	53.448	1	ASLDRRTQTARTYSEKVEEYNLRYAYMKSWA	_TYSEK(gl)VEEYNLR_	3	548.934	0.58946	1.6192	1.5688	1.6192	1.5688
Q9JHX3	453	Q9JHX3	Interleukin-21 receptor	Il21r	>sp|Q9JHX3|IL21R_MOUSE Interleukin-21 receptor OS=Mus musculus GN=Il21r PE=2 SV=1	1	136.261	1.73e-18	136.26	1	GSPGSLLDRLRLSFAKEGDWTADPTWRTGSP	_LSFAK(gl)EGDWTADPTWR_	3	665.318	-0.5399	1.6114	2.8574	1.4278	2.6013	1.8186	3.1386
Q3UD01	67	Q3UD01	Putative ataxin-7-like protein 3B	Atxn7l3b	>sp|Q3UD01|A7L3B_MOUSE Putative ataxin-7-like protein 3B OS=Mus musculus GN=Atxn7l3b PE=2 SV=1	1	52.5272	7.3e-06	73.386	1	DTGSVKDFGIQPVEDKGACRLPLCSLPGDPG	_DFGIQPVEDK(gl)GAC(ne)R_	3	591.946	0.26451	1.6086	1.6928	2.0798	2.1131	1.2441	1.3561
E9QPX6;Q6NZK5;E9QAK8;E0CZ24	227;227;227;24	E9QPX6	Uncharacterized protein KIAA1328	AW554918;Kiaa1328;AW554918;AW554918	>tr|E9QPX6|E9QPX6_MOUSE Uncharacterized protein OS=Mus musculus GN=AW554918 PE=4 SV=1;>sp|Q6NZK5|K1328_MOUSE Uncharacterized protein KIAA1328 OS=Mus musculus GN=Kiaa1328 PE=2 SV=2;>tr|E9QAK8|E9QAK8_MOUSE Uncharacterized protein OS=Mus musculus GN=AW554918	1	72.5834	2.97e-06	72.583	1	SVARPQNYGQTKARPKSANQVSESFTELRNN	_ARPK(gl)SANQVSESFTELR_	4	509.265	0.96283	1.6047	1.471	1.6047	1.471
Q8VCW4;E9PYK0;E9Q8P6	189;210;210	Q8VCW4	Protein unc-93 homolog B1	Unc93b1;Unc93b1;Unc93b1	>sp|Q8VCW4|UN93B_MOUSE Protein unc-93 homolog B1 OS=Mus musculus GN=Unc93b1 PE=1 SV=2;>tr|E9PYK0|E9PYK0_MOUSE Uncharacterized protein OS=Mus musculus GN=Unc93b1 PE=4 SV=1;>tr|E9Q8P6|E9Q8P6_MOUSE Uncharacterized protein OS=Mus musculus GN=Unc93b1 PE=4 SV=1	1	41.6838	0.00240163	41.684	1	PLWASMGNYITRMSQKYYEYSHYKEQDEQGP	_MSQK(gl)YYEYSHYK_	4	435.948	-0.29292	1.6016	1.2793	1.6016	1.2793
Q99MN1;Q8R2P8	490;519	Q99MN1	Lysine--tRNA ligase;Lysyl-tRNA synthetase	Kars;Kars	>sp|Q99MN1|SYK_MOUSE Lysine--tRNA ligase OS=Mus musculus GN=Kars PE=1 SV=1;>tr|Q8R2P8|Q8R2P8_MOUSE Lysyl-tRNA synthetase OS=Mus musculus GN=Kars PE=2 SV=1	1	42.5986	0.00562065	42.599	1	RSKEGLTERFELFVMKKEICNAYTELNDPVR	_FELFVM(ox)K(gl)K_	3	391.211	-0.21405	1.6015	1.0287			1.6015	1.0287
Q9WUA2;E9PXM4	116;17	Q9WUA2	Phenylalanine--tRNA ligase beta subunit	Farsb;Farsb	>sp|Q9WUA2|SYFB_MOUSE Phenylalanine--tRNA ligase beta subunit OS=Mus musculus GN=Farsb PE=2 SV=2;>tr|E9PXM4|E9PXM4_MOUSE Uncharacterized protein OS=Mus musculus GN=Farsb PE=4 SV=1	1	54.2531	0.00649651	54.253	1	PKGDIQKLVITEETAKVRPFAVAAVLRNIKF	_LVITEETAK(gl)VRPFAVAAVLR_	4	575.089	0.13553	1.6011	1.6524	1.6011	1.6524
E9Q8B3;Q5U458	31;31	E9Q8B3	DnaJ homolog subfamily C member 11	Dnajc11;Dnajc11	>tr|E9Q8B3|E9Q8B3_MOUSE Uncharacterized protein OS=Mus musculus GN=Dnajc11 PE=4 SV=1;>sp|Q5U458|DJC11_MOUSE DnaJ homolog subfamily C member 11 OS=Mus musculus GN=Dnajc11 PE=2 SV=2	1	52.2469	0.00710807	52.247	1	YSLLNVRREASSEELKAAYRRLCMLYHPDKH	_EASSEELK(gl)AAYR_	3	489.907	0.18472	1.601	0.91594	1.601	0.91594
Q9Z179	163	Q9Z179	SHC SH2 domain-binding protein 1	Shcbp1	>sp|Q9Z179|SHCBP_MOUSE SHC SH2 domain-binding protein 1 OS=Mus musculus GN=Shcbp1 PE=1 SV=1	1	78.95	0.000167446	78.95	1	CIYESKLSTFTLANVKELLDLKEFHLPLQEL	_LSTFTLANVK(gl)ELLDLK_	3	640.366	-1.3224	1.5935	2.5255			1.5935	2.5255
Q05144	133	Q05144	Ras-related C3 botulinum toxin substrate 2	Rac2	>sp|Q05144|RAC2_MOUSE Ras-related C3 botulinum toxin substrate 2 OS=Mus musculus GN=Rac2 PE=2 SV=1	1	78.5055	5.99e-07	78.505	1	DLRDDKDTIEKLKEKKLAPITYPQGLALAKD	_K(gl)LAPITYPQGLALAK_	3	566.67	-0.020823	1.5895	1.4395			1.5895	1.4395
Q8K004	505	Q8K004		Spata2	>tr|Q8K004|Q8K004_MOUSE Spermatogenesis associated 2 OS=Mus musculus GN=Spata2 PE=2 SV=1	1	113.542	1.41e-20	127.32	1	KSELHKFLPNSQLNYKSAPFSQLVYR_____	_FLPNSQLNYK(gl)SAPFSQLVYR_	3	829.432	0.29272	1.5869	0.31155	0.27933	0.22866	9.0158	0.42448
P70280	137	P70280	Vesicle-associated membrane protein 7	Vamp7	>sp|P70280|VAMP7_MOUSE Vesicle-associated membrane protein 7 OS=Mus musculus GN=Vamp7 PE=2 SV=1	1	91.5895	5.14e-15	131.84	1	SLDKVMETQAQVDELKGIMVRNIDLVAQRGE	_VM(ox)ETQAQVDELK(gl)GIMVR_	3	693.019	1.3283	1.5828	1.5963	1.5387	1.3729	1.6653	1.5963
Q60680-3;E9Q605;Q60680;E9QNL4	506;506;506;506	Q60680-3	Inhibitor of nuclear factor kappa-B kinase subunit alpha	Chuk;Chuk;Chuk	>sp|Q60680-3|IKKA_MOUSE Isoform 3 of Inhibitor of nuclear factor kappa-B kinase subunit alpha OS=Mus musculus GN=Chuk;>tr|E9Q605|E9Q605_MOUSE Uncharacterized protein OS=Mus musculus GN=Chuk PE=3 SV=1;>sp|Q60680|IKKA_MOUSE Inhibitor of nuclear factor kappa-	1	62.0552	8.16e-14	118.31	1	LERYSEQMTYGISSEKMLKAWKEMEEKAIHY	_YSEQM(ox)TYGISSEK(gl)M(ox)LK_	3	680.98	-0.087241	1.5789	1.602	1.6544	1.4852	1.5069	1.7281
D3YUY3;F8WI18;P70182;F8WIX5	341;341;342;343	D3YUY3	Phosphatidylinositol 4-phosphate 5-kinase type-1 alpha	Pip5k1a;Pip5k1a;Pip5k1a;Pip5k1a	>tr|D3YUY3|D3YUY3_MOUSE Uncharacterized protein OS=Mus musculus GN=Pip5k1a PE=4 SV=1;>tr|F8WI18|F8WI18_MOUSE Uncharacterized protein OS=Mus musculus GN=Pip5k1a PE=4 SV=1;>sp|P70182|PI51A_MOUSE Phosphatidylinositol-4-phosphate 5-kinase type-1 alpha OS=Mus m	1	48.9684	1.26e-06	78.354	1	NDTQYSADTRRPAPQKALYSTAMESIQGEAR	_RPAPQK(gl)ALYSTAM(ox)ESIQGEAR_	4	609.309	0.2881	1.5783	1.3047	1.5746	1.2649	1.6278	1.3568
P61027	102	P61027	Ras-related protein Rab-10	Rab10	>sp|P61027|RAB10_MOUSE Ras-related protein Rab-10 OS=Mus musculus GN=Rab10 PE=1 SV=1	1	108.697	2.1e-08	108.7	1	LVYDITNGKSFENISKWLRNIDEHANEDVER	_SFENISK(gl)WLR_	3	465.246	0.84258	1.577	1.5311	1.577	1.5311
A2ANY6	1508	A2ANY6	Midasin	Mdn1	>tr|A2ANY6|A2ANY6_MOUSE Midasin OS=Mus musculus GN=Mdn1 PE=3 SV=1	1	67.136	1.32e-05	67.136	1	SPESKDNEVELLTAGKHFRILATMNPGGDFG	_DNEVELLTAGK(gl)HFR_	4	436.476	0.24191	1.5757	1.2187			1.5757	1.2187
Q3V3Y8;Q9Z0R6-2;E9QNG1;Q9Z0R6;B2RR82	567;567;567;567;567	Q3V3Y8	Intersectin-2	Itsn2;Itsn2;Itsn2;Itsn2	>tr|Q3V3Y8|Q3V3Y8_MOUSE Uncharacterized protein OS=Mus musculus GN=Itsn2 PE=2 SV=1;>sp|Q9Z0R6-2|ITSN2_MOUSE Isoform 2 of Intersectin-2 OS=Mus musculus GN=Itsn2;>tr|E9QNG1|E9QNG1_MOUSE Uncharacterized protein OS=Mus musculus GN=Itsn2 PE=4 SV=1;>sp|Q9Z0R6|IT	1	105.502	2.08e-14	105.5	1	LIYLVPEKQLLNERIKNMQLSNTPDSGISLL	_IK(gl)NM(ox)QLSNTPDSGISLLHK_	3	742.723	0.3895	1.5739	1.2827	1.5739	1.203	1.6519	1.3615
Q61187	244	Q61187	Tumor susceptibility gene 101 protein	Tsg101	>sp|Q61187|TS101_MOUSE Tumor susceptibility gene 101 protein OS=Mus musculus GN=Tsg101 PE=1 SV=2	1	46.8726	0.000742598	46.873	1	ASLISAVSDKLRWRMKEEMDGAQAELNALKR	_M(ox)K(gl)EEM(ox)DGAQAELNALK_	3	641.964	0.90402	1.5731	1.3083			1.5731	1.3083
E9PZJ8	400	E9PZJ8	Activating signal cointegrator 1 complex subunit 3	Ascc3	>tr|E9PZJ8|E9PZJ8_MOUSE Uncharacterized protein OS=Mus musculus GN=Ascc3 PE=4 SV=1	1	84.1657	3.79e-05	84.166	1	RNAPILGRQRDVEFEKIRYPHVYDSQAQARE	_DVEFEK(gl)IRYPHVYDSQAQAR_	4	642.067	2.8909	1.5729	0.91892	1.5729	0.91892
B7ZNX0;Q9ESC8	283;283	B7ZNX0	AF4/FMR2 family member 4	Aff4;Aff4	>tr|B7ZNX0|B7ZNX0_MOUSE Aff4 protein OS=Mus musculus GN=Aff4 PE=2 SV=1;>sp|Q9ESC8|AFF4_MOUSE AF4/FMR2 family member 4 OS=Mus musculus GN=Aff4 PE=2 SV=1	1	54.5816	0.000738558	54.582	1	EHYSSQSHGNSMTELKPSSKAHLTKLKIPSR	_LSSEHYSSQSHGNSMTELK(gl)PSSK_	5	527.847	-0.26143	1.5725	1.2091	1.5725	1.2091
P42227-2;P42227;B7ZC18	707;707;681	P42227-2	Signal transducer and activator of transcription 3	Stat3;Stat3	>sp|P42227-2|STAT3_MOUSE Isoform Stat3B of Signal transducer and activator of transcription 3 OS=Mus musculus GN=Stat3;>sp|P42227|STAT3_MOUSE Signal transducer and activator of transcription 3 OS=Mus musculus GN=Stat3 PE=1 SV=2;>tr|B7ZC18|B7ZC18_MOUSE Sign	1	69.0705	1.65e-05	69.071	1	QEHPEADPGSAAPYLKTKFICVTPFIDAVWK	_YC(ne)RPESQEHPEADPGSAAPYLK(gl)TK_	5	583.475	0.18846	1.5724	1.9122	1.5724	1.9122
Q9QXA5;Q9CY46	52;52	Q9QXA5	U6 snRNA-associated Sm-like protein LSm4	Lsm4;Lsm4	>sp|Q9QXA5|LSM4_MOUSE U6 snRNA-associated Sm-like protein LSm4 OS=Mus musculus GN=Lsm4 PE=2 SV=1;>tr|Q9CY46|Q9CY46_MOUSE LSM4 homolog, U6 small nuclear RNA associated (S. cerevisiae), isoform CRA_b OS=Mus musculus GN=Lsm4 PE=2 SV=1	1	58.1673	0.005888	58.167	1	NINLREVICTSRDGDKFWRMPECYIRGSTIK	_DGDK(gl)FWR_	3	346.498	-0.31575	1.5722	1.1184	1.5722	1.1184
Q9JK62	296	Q9JK62		Kcnk5	>tr|Q9JK62|Q9JK62_MOUSE Potassium channel TASK2 OS=Mus musculus GN=Kcnk5 PE=2 SV=1	1	62.0879	9.96e-05	62.088	1	GSTASKDVNIFSFLSKKEETYNDLIKQIGKK	_DVNIFSFLSK(gl)K_	3	471.258	0.63687	1.5697	1.5279			1.5697	1.5279
F8WIJ0;Q9JIS8;F6TQE2	85;85;56	F8WIJ0	Solute carrier family 12 member 4	Slc12a4;Slc12a4;Slc12a4	>tr|F8WIJ0|F8WIJ0_MOUSE Uncharacterized protein OS=Mus musculus GN=Slc12a4 PE=4 SV=1;>sp|Q9JIS8|S12A4_MOUSE Solute carrier family 12 member 4 OS=Mus musculus GN=Slc12a4 PE=1 SV=2;>tr|F6TQE2|F6TQE2_MOUSE Solute carrier family 12, member 4 (Fragment) OS=Mus	1	67.6437	4.99e-06	67.644	1	EEELDIRPKVSSLLGKLVSYTNLTQGAKEHE	_VSSLLGK(gl)LVSYTNLTQGAK_	3	698.392	-0.55205	1.5667	1.4489			1.5667	1.4489
P70302	413	P70302	Stromal interaction molecule 1	Stim1	>sp|P70302|STIM1_MOUSE Stromal interaction molecule 1 OS=Mus musculus GN=Stim1 PE=1 SV=2	1	53.5041	0.00197174	53.504	1	HSSSLDDVDHKILTAKQALSEVTAALRERLH	_ILTAK(gl)QALSEVTAALR_	3	600.351	1.1178	1.563	1.6696			1.563	1.6696
B2KF10;B2KF11;Q8CDD8-2;Q8CDD8	47;47;47;118	B2KF10	BTB/POZ domain-containing protein KCTD20	Kctd20;Kctd20;Kctd20	>tr|B2KF10|B2KF10_MOUSE Potassium channel tetramerisation domain containing 20 (Fragment) OS=Mus musculus GN=Kctd20 PE=4 SV=1;>tr|B2KF11|B2KF11_MOUSE Potassium channel tetramerisation domain containing 20 (Fragment) OS=Mus musculus GN=Kctd20 PE=4 SV=1;>sp|	1	87.1597	1.95e-113	276.46	1	SGLGFGGGAHSQAPEKVTLLVDGTRFVVNPQ	_FGNSGLGFGGGAHSQAPEK(gl)VTLLVDGTR_	4	722.368	1.4852	1.5623	1.0217	1.6965	1.1644	1.4236	1.0217
Q9Z2U0	227	Q9Z2U0	Proteasome subunit alpha type-7	Psma7	>sp|Q9Z2U0|PSA7_MOUSE Proteasome subunit alpha type-7 OS=Mus musculus GN=Psma7 PE=1 SV=1	1	119.475	4.26e-09	119.47	1	RRDQPLKILNPEEIEKYVAEIEKEKEENEKK	_ILNPEEIEK(gl)YVAEIEK_	3	677.693	0.99579	1.562	1.0907	1.562	1.0907
Q3U2G2;Q61316	430;430	Q3U2G2	Heat shock 70 kDa protein 4	Hspa4;Hspa4	>tr|Q3U2G2|Q3U2G2_MOUSE Heat shock protein 4 OS=Mus musculus GN=Hspa4 PE=2 SV=1;>sp|Q61316|HSP74_MOUSE Heat shock 70 kDa protein 4 OS=Mus musculus GN=Hspa4 PE=1 SV=1	1	140.031	1.95e-23	140.03	1	SDCEVFPKNHAAPFSKVLTFYRKEPFTLEAY	_NHAAPFSK(gl)VLTFYR_	3	588.978	0.50865	1.5616	1.1947	1.5616	1.1947
Q91VI7	221	Q91VI7	Ribonuclease inhibitor	Rnh1	>sp|Q91VI7|RINI_MOUSE Ribonuclease inhibitor OS=Mus musculus GN=Rnh1 PE=1 SV=1	1	74.3636	5.66e-06	74.364	1	ITAANCKDLCDVVASKASLQELDLSSNKLGN	_DLC(ne)DVVASK(gl)ASLQELDLSSNK_	3	825.407	0.30154	1.5593	0.73347	1.5593	0.73347
P29351;P29351-2;P29351-3	196;198;157	P29351	Tyrosine-protein phosphatase non-receptor type 6	Ptpn6	>sp|P29351|PTN6_MOUSE Tyrosine-protein phosphatase non-receptor type 6 OS=Mus musculus GN=Ptpn6 PE=1 SV=2;>sp|P29351-2|PTN6_MOUSE Isoform 2 of Tyrosine-protein phosphatase non-receptor type 6 OS=Mus musculus GN=Ptpn6;>sp|P29351-3|PTN6_MOUSE Isoform 3 of Ty	1	114.539	1.18e-08	115.63	1	SETFDSLTDLVEHFKKTGIEEASGAFVYLRQ	_K(gl)TGIEEASGAFVYLR_	3	585.641	0.42594	1.5559	1.0138	1.3992	0.95274	1.7301	1.0788
Q8C3J5;Q5SRI3;D6RGU3	268;268;268	Q8C3J5	Dedicator of cytokinesis protein 2	Dock2;Dock2;Dock2	>sp|Q8C3J5|DOCK2_MOUSE Dedicator of cytokinesis protein 2 OS=Mus musculus GN=Dock2 PE=1 SV=3;>tr|Q5SRI3|Q5SRI3_MOUSE Dedicator of cyto-kinesis 2 OS=Mus musculus GN=Dock2 PE=2 SV=2;>tr|D6RGU3|D6RGU3_MOUSE Uncharacterized protein OS=Mus musculus GN=Dock2 PE=	1	59.2273	3.85e-05	59.227	1	ISENYLVRWGSKGFPKEIEMLNNLKVVFTDL	_GFPK(gl)EIEM(ox)LNNLK_	3	554.956	0.41663	1.5557	1.9865			1.5557	1.9865
P22682	519	P22682	E3 ubiquitin-protein ligase CBL	Cbl	>sp|P22682|CBL_MOUSE E3 ubiquitin-protein ligase CBL OS=Mus musculus GN=Cbl PE=1 SV=3	1	109.847	5.74e-29	158	1	RAPVPASTSVLGTASKAASGSLHKDKPLPIP	_APVPASTSVLGTASK(gl)AASGSLHK_	4	563.556	-0.50507	1.5545	1.076	1.6335	1.1503	1.4133	1.05
Q01965;E9PX73;E9PV93	515;405;515	Q01965	T-lymphocyte surface antigen Ly-9	Ly9;Ly9;Ly9	>sp|Q01965|LY9_MOUSE T-lymphocyte surface antigen Ly-9 OS=Mus musculus GN=Ly9 PE=1 SV=2;>tr|E9PX73|E9PX73_MOUSE Uncharacterized protein OS=Mus musculus GN=Ly9 PE=4 SV=1;>tr|E9PV93|E9PV93_MOUSE Uncharacterized protein OS=Mus musculus GN=Ly9 PE=4 SV=1	1	67.2066	0.00024606	67.207	1	PTGHGQFSVLSQRYEKLDMSAKTTRHQPTPT	_YEK(gl)LDMSAK_	3	400.197	-0.29841	1.5522	1.3272	1.5522	1.3272
Q9JKY0	281	Q9JKY0	Cell differentiation protein RCD1 homolog	Rqcd1	>sp|Q9JKY0|RCD1_MOUSE Cell differentiation protein RCD1 homolog OS=Mus musculus GN=Rqcd1 PE=1 SV=1	1	206.622	8.53e-58	206.62	1	LKDDTTTKRWLAQLVKNLQEGQVTDPRGIPL	_WLAQLVK(gl)NLQEGQVTDPR_	3	737.062	0.17257	1.549	1.084	1.549	1.084
B1AT92;Q60631	76;76	B1AT92	Growth factor receptor-bound protein 2	Grb2;Grb2	>tr|B1AT92|B1AT92_MOUSE Growth factor receptor bound protein 2 OS=Mus musculus GN=Grb2 PE=4 SV=1;>sp|Q60631|GRB2_MOUSE Growth factor receptor-bound protein 2 OS=Mus musculus GN=Grb2 PE=1 SV=1	1	55.4614	0.00130002	55.461	1	FFGKIPRAKAEEMLSKQRHDGAFLIRESESA	_AEEMLSK(gl)QR_	3	402.536	0.67571	1.5488	1.3034	1.5488	1.3034
P58466	12	P58466	Carboxy-terminal domain RNA polymerase II polypeptide A small phosphatase 1	Ctdsp1	>sp|P58466|CTDS1_MOUSE Carboxy-terminal domain RNA polymerase II polypeptide A small phosphatase 1 OS=Mus musculus GN=Ctdsp1 PE=1 SV=1	1	115.867	1.66e-12	115.87	1	____MDSSAVITQISKEEARGPLRGKGDQKS	_(ac)M(ox)DSSAVITQISK(gl)EEAR_	2	968.968	0.91203	1.5483	1.0532	1.6685	1.1753	1.4367	0.94377
Q5NCM6;Q8CHU3-2;Q8CHU3;Q5NCM5;A8Y5D4	11;11;11;11;11	Q5NCM6	Epsin-2	Epn2;Epn2;Epn2;Epn2	>tr|Q5NCM6|Q5NCM6_MOUSE Epsin 2 OS=Mus musculus GN=Epn2 PE=2 SV=1;>sp|Q8CHU3-2|EPN2_MOUSE Isoform 2 of Epsin-2 OS=Mus musculus GN=Epn2;>sp|Q8CHU3|EPN2_MOUSE Epsin-2 OS=Mus musculus GN=Epn2 PE=1 SV=1;>tr|Q5NCM5|Q5NCM5_MOUSE Epsin 2 OS=Mus musculus GN=Epn2 P	1	45.6139	0.00110345	45.614	1	_____MTTSSIRRQMKNIVNNYSEAEIKVRE	_QM(ox)K(gl)NIVNNYSEAEIK_	3	637.647	-0.55223	1.5415	1.523	1.5415	1.523
Q8VBZ3	458	Q8VBZ3	Cleft lip and palate transmembrane protein 1 homolog	Clptm1	>sp|Q8VBZ3|CLPT1_MOUSE Cleft lip and palate transmembrane protein 1 homolog OS=Mus musculus GN=Clptm1 PE=1 SV=1	1	71.888	1.65e-05	73.082	1	DREHRVAGIFPCPTFKDKSTYIESSTKVYDD	_VAGIFPC(ne)PTFK(gl)DK_	3	554.617	4.3145	1.5393	1.5712	1.1363	1.5325	2.0852	1.6109
Q6NVF4;G5E835	705;705	Q6NVF4	DNA helicase B	Helb;Helb	>sp|Q6NVF4|HELB_MOUSE DNA helicase B OS=Mus musculus GN=Helb PE=1 SV=1;>tr|G5E835|G5E835_MOUSE Helicase (DNA) B OS=Mus musculus GN=Helb PE=4 SV=1	1	76.7593	2.81e-06	76.759	1	QSSKGEHRSNLYTAVKTLLQGKDFCSFESSK	_SNLYTAVK(gl)TLLQGK_	3	550.646	-0.89496	1.5375	1.3642			1.5375	1.3642
A2ASC4;Q8BFU7;Q8BY68;F6SDQ0	125;125;125;190	A2ASC4	Putative P2Y purinoceptor 10	A630033H20Rik;P2ry10;A630033H20Rik;P2ry10	>tr|A2ASC4|A2ASC4_MOUSE Novel protein similar to purinergic receptor P2Y G-protein coupled 10 (P2ry10) (A630033H20Rik) (Fragment) OS=Mus musculus GN=A630033H20Rik PE=4 SV=1;>sp|Q8BFU7|P2Y10_MOUSE Putative P2Y purinoceptor 10 OS=Mus musculus GN=P2ry10 PE=2	1	44.3492	7.66e-05	81.296	1	FFLTCISLQRCLFLLKPFRAR__________	_C(ne)LFLLK(gl)PFR_	3	459.257	0.33588	1.5344	1.2865	1.2279	1.4086	1.5387	1.2865
Q8R480	47	Q8R480	Nuclear pore complex protein Nup85	Nup85	>sp|Q8R480|NUP85_MOUSE Nuclear pore complex protein Nup85 OS=Mus musculus GN=Nup85 PE=1 SV=1	1	61.2648	1.55e-16	122.33	1	MLLCETSFNQTGKSEKVPSCPFIYIIRKDVD	_SEK(gl)VPSC(ne)PFIYIIR_	3	630.998	0.37059	1.5329	0.77881	1.2589	0.77881	1.9003	0.81225
Q9WU03-2;Q9WU03	190;247	Q9WU03-2	Kunitz-type protease inhibitor 2	Spint2	>sp|Q9WU03-2|SPIT2_MOUSE Isoform 2 of Kunitz-type protease inhibitor 2 OS=Mus musculus GN=Spint2;>sp|Q9WU03|SPIT2_MOUSE Kunitz-type protease inhibitor 2 OS=Mus musculus GN=Spint2 PE=2 SV=1	1	89.5065	2.06e-09	90.442	1;2	LRTVWSTADDKEQLVKNTCVL__________	_TVWSTADDK(gl)EQLVK(gl)NTC(ne)VL_	3	835.076	-0.021781	1.5329	1.2064	1.5329	1.2064
P62814	64	P62814	V-type proton ATPase subunit B, brain isoform	Atp6v1b2	>sp|P62814|VATB2_MOUSE V-type proton ATPase subunit B, brain isoform OS=Mus musculus GN=Atp6v1b2 PE=1 SV=1	1	44.788	0.00162128	44.788	1	TVSGVNGPLVILDHVKFPRYAEIVHLTLPDG	_TVSGVNGPLVILDHVK(gl)FPR_	4	541.307	0.554	1.5294	1.3436			1.5294	1.3436
Q3U2C5-2;Q3U2C5	166;311	Q3U2C5-2	E3 ubiquitin-protein ligase RNF149	Rnf149	>sp|Q3U2C5-2|RN149_MOUSE Isoform 2 of E3 ubiquitin-protein ligase RNF149 OS=Mus musculus GN=Rnf149;>sp|Q3U2C5|RN149_MOUSE E3 ubiquitin-protein ligase RNF149 OS=Mus musculus GN=Rnf149 PE=2 SV=3	1	143.919	4.48e-29	143.92	1	LLDHRTCPMCKLDVIKALGYWGDPEDTQELP	_LDVIK(gl)ALGYWGDPEDTQELPTPEAAPGR_	3	1051.52	-0.002155	1.5257	1.2099	1.5257	1.2099
P03975	484	P03975	IgE-binding protein	Iap	>sp|P03975|IGEB_MOUSE IgE-binding protein OS=Mus musculus GN=Iap PE=2 SV=1	1	60.0191	0.00177076	60.019	1	NPQGQGIVERAHRTLKAYLIKQKRGTFEETV	_TLK(gl)AYLIK_	3	355.222	0.68223	1.5253	0.94853	1.5253	0.94853
F8WJ42;Q60902;Q60902-2;F6Q0T0;Q60902-4;F6ZE93;Q60902-3	531;532;532;531;532;531;532	F8WJ42	Epidermal growth factor receptor substrate 15-like 1	Eps15l1;Eps15l1;Eps15l1;Eps15l1	>tr|F8WJ42|F8WJ42_MOUSE Uncharacterized protein (Fragment) OS=Mus musculus GN=Eps15l1 PE=4 SV=1;>sp|Q60902|EP15R_MOUSE Epidermal growth factor receptor substrate 15-like 1 OS=Mus musculus GN=Eps15l1 PE=1 SV=3;>sp|Q60902-2|EP15R_MOUSE Isoform 2 of Epidermal	1	61.1674	4.75e-05	61.167	1	IQAGRAQLETILRSLKCTQDDINQARSKLSQ	_SLK(gl)C(ne)TQDDINQAR_	3	577.609	0.53448	1.522	1.8037	1.522	1.8037
Q99K28;Q99K28-2	358;372	Q99K28	ADP-ribosylation factor GTPase-activating protein 2	Arfgap2	>sp|Q99K28|ARFG2_MOUSE ADP-ribosylation factor GTPase-activating protein 2 OS=Mus musculus GN=Arfgap2 PE=1 SV=1;>sp|Q99K28-2|ARFG2_MOUSE Isoform 2 of ADP-ribosylation factor GTPase-activating protein 2 OS=Mus musculus GN=Arfgap2	1	115.583	9.49e-09	115.58	1	LFDDVGTFASGPPKYKDNPFSLGETFGSRWD	_YK(gl)DNPFSLGETFGSR_	3	611.292	0.87419	1.5203	1.0537	1.5203	1.0537
Q4KMS1;Q9QXA7;F7B7X2;A2AGP1	265;266;97;31	Q4KMS1	Tripartite motif-containing protein 44	Trim44;Trim44;Trim44;Trim44	>tr|Q4KMS1|Q4KMS1_MOUSE Tripartite motif-containing 44 OS=Mus musculus GN=Trim44 PE=2 SV=1;>sp|Q9QXA7|TRI44_MOUSE Tripartite motif-containing protein 44 OS=Mus musculus GN=Trim44 PE=2 SV=2;>tr|F7B7X2|F7B7X2_MOUSE Tripartite motif-containing 44 (Fragment) O	1	88.8188	3.08e-06	101.46	1	KVTRDQMKIFIQQEFKKVQKVIADEEQKALH	_IFIQQEFK(gl)K_	3	432.243	0.71729	1.52	2.1244	1.52	2.1244	1.4486	2.1509
Q62425	74	Q62425	NADH dehydrogenase [ubiquinone] 1 alpha subcomplex subunit 4	Ndufa4	>sp|Q62425|NDUA4_MOUSE NADH dehydrogenase [ubiquinone] 1 alpha subcomplex subunit 4 OS=Mus musculus GN=Ndufa4 PE=1 SV=2	1	160.857	4.59e-26	160.86	1	PNEQYKFYSVNVDYSKLKKEGPDF_______	_FYSVNVDYSK(gl)LK_	3	526.272	0.031191	1.5193	0.95591	1.5193	0.90114	1.2373	1.015
P39429;P39429-2	481;488	P39429	TNF receptor-associated factor 2	Traf2	>sp|P39429|TRAF2_MOUSE TNF receptor-associated factor 2 OS=Mus musculus GN=Traf2 PE=1 SV=1;>sp|P39429-2|TRAF2_MOUSE Isoform 2 of TNF receptor-associated factor 2 OS=Mus musculus GN=Traf2	1	102.085	1.09e-17	123.02	1	ASGCPLFCPVSKMEAKNSYVRDDAIFIKAIV	_M(ox)EAK(gl)NSYVRDDAIFIK_	3	677.339	0.97784	1.5148	1.329	1.5171	1.3065	1.5148	1.329
P05202	396	P05202	Aspartate aminotransferase, mitochondrial	Got2	>sp|P05202|AATM_MOUSE Aspartate aminotransferase, mitochondrial OS=Mus musculus GN=Got2 PE=1 SV=1	1	82.8505	7.76e-06	82.85	1	FCFTGLKPEQVERLTKEFSVYMTKDGRISVA	_LTK(gl)EFSVYM(ox)TK_	3	492.918	-0.0092794	1.5125	1.7996	1.5125	1.7996
A2AQ19	654	A2AQ19	RNA polymerase-associated protein RTF1 homolog	Rtf1	>sp|A2AQ19|RTF1_MOUSE RNA polymerase-associated protein RTF1 homolog OS=Mus musculus GN=Rtf1 PE=2 SV=1	1	48.907	0.00758789	48.907	1	KEMSKGQGKDKDLNSKTASDLSEDLFKVHDF	_DLNSK(gl)TASDLSEDLFK_	3	632.978	-1.1197	1.5116	1.231			1.5116	1.231
P33896	480	P33896	Interferon alpha/beta receptor 1	Ifnar1	>sp|P33896|INAR1_MOUSE Interferon alpha/beta receptor 1 OS=Mus musculus GN=Ifnar1 PE=2 SV=2	1	58.812	3.82e-09	89.979	1	KPPRSIDEFFSEPPSKNLVLLTAEEHTERCF	_SIDEFFSEPPSK(gl)NLVLLTAEEHTER_	4	751.374	-0.11917	1.5111	0.96997	1.7585	1.0423	1.2985	0.90267
E9PVX6	1464	E9PVX6		Mki67	>tr|E9PVX6|E9PVX6_MOUSE Uncharacterized protein OS=Mus musculus GN=Mki67 PE=4 SV=1	1	49.2228	0.00631005	49.223	1	IPDHANGPLVVVKTKKMFFNSPQPESAITRK	_K(gl)M(ox)FFNSPQPESAITR_	3	628.309	0.34288	1.5107	1.1107	1.5107	1.1107
Q8BJW6-2;Q8BJW6;D3YZZ6	98;192;175	Q8BJW6-2	Eukaryotic translation initiation factor 2A	Eif2a;Eif2a	>sp|Q8BJW6-2|EIF2A_MOUSE Isoform 2 of Eukaryotic translation initiation factor 2A OS=Mus musculus GN=Eif2a;>sp|Q8BJW6|EIF2A_MOUSE Eukaryotic translation initiation factor 2A OS=Mus musculus GN=Eif2a PE=2 SV=2;>tr|D3YZZ6|D3YZZ6_MOUSE Eukaryotic translation	1	89.358	5.15e-09	89.358	1	PGTQPYKVAVYVPGSKGAPSFVRLYQYPNFA	_VAVYVPGSK(gl)GAPSFVR_	3	583.321	-0.43344	1.5104	1.4272	1.0377	1.123	2.1984	1.8137
P62911	50	P62911	60S ribosomal protein L32	Rpl32	>sp|P62911|RL32_MOUSE 60S ribosomal protein L32 OS=Mus musculus GN=Rpl32 PE=2 SV=2	1	116.78	1.72e-13	116.78	1	WRKPRGIDNRVRRRFKGQILMPNIGYGSNKK	_FK(gl)GQILM(ox)PNIGYGSNK_	3	632.993	-0.33518	1.5093	1.2096			1.5093	1.2096
P52332;B1ASP2	227;227	P52332	Tyrosine-protein kinase JAK1;Tyrosine-protein kinase	Jak1;Jak1	>sp|P52332|JAK1_MOUSE Tyrosine-protein kinase JAK1 OS=Mus musculus GN=Jak1 PE=1 SV=1;>tr|B1ASP2|B1ASP2_MOUSE Tyrosine-protein kinase OS=Mus musculus GN=Jak1 PE=3 SV=1	1	58.1721	0.000909959	58.172	1	PKDISYKRYIPETLNKSIRQRNLLTRMRINN	_YIPETLNK(gl)SIR_	3	483.268	0.10324	1.5089	1.2758	1.5089	1.2758
Q6P9L6	812	Q6P9L6	Kinesin-like protein KIF15	Kif15	>sp|Q6P9L6|KIF15_MOUSE Kinesin-like protein KIF15 OS=Mus musculus GN=Kif15 PE=1 SV=1	1	44.2518	0.00160192	44.252	1	KCEVHDLRIVLNSADKELSLVKLEYSTFKEN	_IVLNSADK(gl)ELSLVK_	3	548.317	-1.1779	1.5081	1.3764			1.5081	1.3764
Q9CYP7	378	Q9CYP7	Sestrin-3	Sesn3	>sp|Q9CYP7|SESN3_MOUSE Sestrin-3 OS=Mus musculus GN=Sesn3 PE=2 SV=1	1	89.5068	5.37e-08	89.507	1	LVNRLYSDIGHLLDEKFRMVYNLTYNTMATH	_LYSDIGHLLDEK(gl)FR_	4	455.739	0.45211	1.508	1.8479			1.508	1.8479
Q9ERU9	2788	Q9ERU9	E3 SUMO-protein ligase RanBP2;Putative peptidyl-prolyl cis-trans isomerase	Ranbp2	>sp|Q9ERU9|RBP2_MOUSE E3 SUMO-protein ligase RanBP2 OS=Mus musculus GN=Ranbp2 PE=1 SV=2	1	83.2035	2.36e-07	83.204	1	DRDVSQWKERGIGDIKILWHTMKKYYRILMR	_GIGDIK(gl)ILWHTM(ox)K_	4	411.225	-1.7661	1.5079	0.86089	1.5079	0.86089
Q62210	17	Q62210	Baculoviral IAP repeat-containing protein 2	Birc2	>sp|Q62210|BIRC2_MOUSE Baculoviral IAP repeat-containing protein 2 OS=Mus musculus GN=Birc2 PE=1 SV=1	1	54.2593	0.000947826	54.259	1	DKTVSQRLGQGTLHQKLKRIMEKSTILSNWT	_LGQGTLHQK(gl)LK_	4	334.948	0.13474	1.5071	1.4253	1.5071	1.4253
P06151;G5E8N5;D3Z736;D3YZQ9	118;147;118;155	P06151	L-lactate dehydrogenase A chain;L-lactate dehydrogenase;L-lactate dehydrogenase;L-lactate dehydrogenase	Ldha;Ldha;Ldha;Ldha	>sp|P06151|LDHA_MOUSE L-lactate dehydrogenase A chain OS=Mus musculus GN=Ldha PE=1 SV=3;>tr|G5E8N5|G5E8N5_MOUSE L-lactate dehydrogenase OS=Mus musculus GN=Ldha PE=3 SV=1;>tr|D3Z736|D3Z736_MOUSE L-lactate dehydrogenase OS=Mus musculus GN=Ldha PE=3 SV=1;>tr|	1	117.932	2.39e-12	117.93	1	GESRLNLVQRNVNIFKFIIPNIVKYSPHCKL	_NVNIFK(gl)FIIPNIVK_	3	591.686	-0.083417	1.5059	1.9074	1.4013	1.7324	1.6002	2.1322
E9Q855;O35609;Q3UXS0	103;103;104	E9Q855	Secretory carrier-associated membrane protein 3	Scamp3;Scamp3;Scamp3	>tr|E9Q855|E9Q855_MOUSE Uncharacterized protein OS=Mus musculus GN=Scamp3 PE=4 SV=1;>sp|O35609|SCAM3_MOUSE Secretory carrier-associated membrane protein 3 OS=Mus musculus GN=Scamp3 PE=1 SV=3;>tr|Q3UXS0|Q3UXS0_MOUSE Uncharacterized protein OS=Mus musculus G	1	327.252	1.38e-164	327.25	1	YSTQASAAAATAELLKKQEELNRKAEELDRR	_NYGSYSTQASAAAATAELLK(gl)K_	3	753.713	-0.16369	1.5057	1.6637	1.5812	1.6198	1.5057	1.6701
Q9ES52-4;Q9ES52-3;Q9ES52-2;Q9ES52;Q9ES52-6;Q9ES52-5	667;668;667;668;405;405	Q9ES52-4	Phosphatidylinositol 3,4,5-trisphosphate 5-phosphatase 1	Inpp5d	>sp|Q9ES52-4|SHIP1_MOUSE Isoform 4 of Phosphatidylinositol-3,4,5-trisphosphate 5-phosphatase 1 OS=Mus musculus GN=Inpp5d;>sp|Q9ES52-3|SHIP1_MOUSE Isoform 3 of Phosphatidylinositol-3,4,5-trisphosphate 5-phosphatase 1 OS=Mus musculus GN=Inpp5d;>sp|Q9ES52-2|S	1	53.3954	0.000499199	53.395	1	TRDKYAYTKQKATGMKYNLPSWCDRVLWKSY	_ATGM(ox)K(gl)YNLPSWC(ne)DR_	3	632.95	0.4769	1.5052	1.0643	1.5052	1.0643
P56376;E9QJT5	33;91	P56376	Acylphosphatase-1;Acylphosphatase	Acyp1;Acyp1	>sp|P56376|ACYP1_MOUSE Acylphosphatase-1 OS=Mus musculus GN=Acyp1 PE=2 SV=2;>tr|E9QJT5|E9QJT5_MOUSE Acylphosphatase OS=Mus musculus GN=Acyp1 PE=3 SV=1	1	56.2859	0.00590285	56.286	1	VQGVFFRKYTQAEGKKLGLVGWVQNTDRGTV	_K(gl)LGLVGWVQNTDR_	3	533.958	0.40396	1.5041	1.1358	1.5041	1.1358
Q8VEE4;Q5SWN2	562;583	Q8VEE4	Replication protein A 70 kDa DNA-binding subunit	Rpa1;Rpa1	>sp|Q8VEE4|RFA1_MOUSE Replication protein A 70 kDa DNA-binding subunit OS=Mus musculus GN=Rpa1 PE=2 SV=1;>tr|Q5SWN2|Q5SWN2_MOUSE Replication protein A1 OS=Mus musculus GN=Rpa1 PE=2 SV=2	1	53.2552	1.85e-27	175.26	1	AILGQNTMYLGELKEKNEQAFEEVFQNANFR	_EK(gl)NEQAFEEVFQNANFR_	3	738.679	0.41476	1.5021	0.90726	1.1401	0.88066	1.979	0.93466
Q9JK62	286	Q9JK62		Kcnk5	>tr|Q9JK62|Q9JK62_MOUSE Potassium channel TASK2 OS=Mus musculus GN=Kcnk5 PE=2 SV=1	1	144.505	1.33e-28	144.5	1	PHSRKALQMAGSTASKDVNIFSFLSKKEETY	_ALQM(ox)AGSTASK(gl)DVNIFSFLSK_	3	782.398	0.43857	1.5008	1.4474	1.5008	1.4474
P63038	233	P63038	60 kDa heat shock protein, mitochondrial	Hspd1	>sp|P63038|CH60_MOUSE 60 kDa heat shock protein, mitochondrial OS=Mus musculus GN=Hspd1 PE=1 SV=1	1	46.1561	8.14e-06	66.059	1	KFDRGYISPYFINTSKGQKCEFQDAYVLLSE	_GYISPYFINTSK(gl)GQK_	3	606.312	-0.31927	1.5007	0.85259	1.9137	0.78564	1.1769	0.92524
E9QMS3;B2RRE7	176;287	E9QMS3	OTU domain-containing protein 4	Otud4;Otud4	>tr|E9QMS3|E9QMS3_MOUSE OTU domain-containing 4 OS=Mus musculus GN=Otud4 PE=4 SV=1;>sp|B2RRE7|OTUD4_MOUSE OTU domain-containing protein 4 OS=Mus musculus GN=Otud4 PE=1 SV=1	1	133.931	7.57e-21	133.93	1	RDYSIAAGLQYEVGDKCHQVRLDHNGKLSNA	_DYSIAAGLQYEVGDK(gl)C(ne)HQVR_	4	623.547	-1.6007	1.5	1.0136	1.5	1.0136
Q8R4D1-4;A2A464;Q8R4D1-2;Q8R4D1	267;525;529;556	Q8R4D1-4	Sodium/hydrogen exchanger;Sodium/hydrogen exchanger 8	Slc9a8;Slc9a8	>sp|Q8R4D1-4|SL9A8_MOUSE Isoform 3 of Sodium/hydrogen exchanger 8 OS=Mus musculus GN=Slc9a8;>tr|A2A464|A2A464_MOUSE Sodium/hydrogen exchanger OS=Mus musculus GN=Slc9a8 PE=3 SV=1;>sp|Q8R4D1-2|SL9A8_MOUSE Isoform 2 of Sodium/hydrogen exchanger 8 OS=Mus muscu	1	93.6143	2.82e-06	93.614	1	EDLHHGRIQMKSLTNKWYEEVRQGPSGSEDD	_SLTNK(gl)WYEEVR_	3	513.591	1.5916	1.4968	1.6	1.4968	1.6
A2AR78;Q8C2D3;P70347-2;P70347-4;F8WHS7;A2AR76;P70347;P70347-3	3;3;3;37;19;37;37;37	A2AR78	TRAF family member-associated NF-kappa-B activator	Tank;Tank;Tank;Tank;Tank	>tr|A2AR78|A2AR78_MOUSE TRAF family member-associated Nf-kappa B activator OS=Mus musculus GN=Tank PE=4 SV=1;>tr|Q8C2D3|Q8C2D3_MOUSE TRAF family member-associated Nf-kappa B activator OS=Mus musculus GN=Tank PE=2 SV=1;>sp|P70347-2|TANK_MOUSE Isoform 2 of T	1	49.4481	0.0016166	54.343	1	_____________MDKNIGEQLNRAYEAFRQ	_(ac)M(ox)DK(gl)NIGEQLNR_	2	745.357	-0.077954	1.4955	1.7638	1.4955	1.6949	1.5046	1.7752
D3YYZ2;P62984;E9QNP0;F6X7C4	87;93;197;100	D3YYZ2;P62984	Ubiquitin-60S ribosomal protein L40;Ubiquitin;60S ribosomal protein L40	Gm5239;Uba52;2810422J05Rik;Gm7866	>tr|D3YYZ2|D3YYZ2_MOUSE MCG1031578 OS=Mus musculus GN=Gm5239 PE=4 SV=1;>sp|P62984|RL40_MOUSE Ubiquitin-60S ribosomal protein L40 OS=Mus musculus GN=Uba52 PE=1 SV=2;>tr|E9QNP0|E9QNP0_MOUSE Uncharacterized protein OS=Mus musculus GN=2810422J05Rik PE=4 SV=1;>	1	43.3077	0.00386657	49.16	1	HLPSLRQLAQKYNCDKMICRKCYARLHPHAV;IEPSLRQLAQKYNCDKMICRKCYARLHPRAV	_YNC(ne)DK(gl)M(ox)IC(ne)R_	3	509.213	-0.64213	1.4924	1.1241	1.8876	1.1172	1.1799	1.1312
Q8BMI4-2;Q8BMI4	165;230	Q8BMI4-2	Flap endonuclease GEN homolog 1	Gen1	>sp|Q8BMI4-2|GEN_MOUSE Isoform 2 of Flap endonuclease GEN homolog 1 OS=Mus musculus GN=Gen1;>sp|Q8BMI4|GEN_MOUSE Flap endonuclease GEN homolog 1 OS=Mus musculus GN=Gen1 PE=2 SV=2	1	68.2774	2.56e-05	68.277	1	PGVGKEQALKLLQIFKGQSLLQRFNQWIEDP	_LLQIFK(gl)GQSLLQR_	3	553.33	-0.57893	1.4923	1.5457			1.4923	1.5457
Q8CHV1;Q5HZH2	109;204	Q8CHV1	Ribosome biogenesis protein TSR3 homolog	0610007P22Rik	>tr|Q8CHV1|Q8CHV1_MOUSE 0610007P22Rik protein OS=Mus musculus GN=0610007P22Rik PE=2 SV=1;>sp|Q5HZH2|TSR3_MOUSE Probable ribosome biogenesis protein C16orf42 homolog OS=Mus musculus PE=2 SV=1	1	47.3018	0.00343556	47.302	1	KWGKGFLDLNRELLDKYAACRGPEEVLQAEQ	_ELLDK(gl)YAAC(ne)R_	3	474.234	0.046818	1.4914	1.6853	1.4914	1.6853
A2CGA5;O08863	484;482	A2CGA5;O08863	Baculoviral IAP repeat-containing protein 3	Birc3;Birc3	>tr|A2CGA5|A2CGA5_MOUSE Baculoviral IAP repeat-containing 3 OS=Mus musculus GN=Birc3 PE=4 SV=1;>sp|O08863|BIRC3_MOUSE Baculoviral IAP repeat-containing protein 3 OS=Mus musculus GN=Birc3 PE=1 SV=2	1	42.5798	0.00159412	42.58	1	SARAITEQECNAVKQKPHTLQASTLIDTVLA	_QK(gl)PHTLQASTLIDTVLAK_	4	520.296	-0.41675	1.4908	0.81792	1.4908	0.81792
P46935	429	P46935	E3 ubiquitin-protein ligase NEDD4	Nedd4	>sp|P46935|NEDD4_MOUSE E3 ubiquitin-protein ligase NEDD4 OS=Mus musculus GN=Nedd4 PE=1 SV=3	0.999898	39.9193	1.9e-05	61.963	1	KQDDRGRSYYVDHNSKTTTWSKPTMQDDPRS	_SYYVDHNSK(gl)TTTWSKPTMQDDPR_	4	718.581	0.73373	1.49	1.5267	1.49	1.5267
Q91WQ3;A2A7S7	197;233	Q91WQ3	Tyrosine--tRNA ligase, cytoplasmic	Yars;Yars	>sp|Q91WQ3|SYYC_MOUSE Tyrosine--tRNA ligase, cytoplasmic OS=Mus musculus GN=Yars PE=2 SV=3;>tr|A2A7S7|A2A7S7_MOUSE Tyrosyl-tRNA synthetase OS=Mus musculus GN=Yars PE=4 SV=1	1	65.2873	7.14e-06	65.287	1	QFGGVDQRKIFTFAEKYLPALGYSKRVHLMN	_IFTFAEK(gl)YLPALGYSK_	3	654.684	-1.5501	1.4883	1.2891	1.4883	1.2891
P07742	496	P07742	Ribonucleoside-diphosphate reductase large subunit	Rrm1	>sp|P07742|RIR1_MOUSE Ribonucleoside-diphosphate reductase large subunit OS=Mus musculus GN=Rrm1 PE=1 SV=2	1	50.8699	0.00844197	50.87	1	IDINYYPIPEAHLSNKRHRPIGIGVQGLADA	_IIDINYYPIPEAHLSNK(gl)R_	4	568.304	0.36481	1.4873	3.942	1.4873	3.942
P62192	232	P62192	26S protease regulatory subunit 4	Psmc1	>sp|P62192|PRS4_MOUSE 26S protease regulatory subunit 4 OS=Mus musculus GN=Psmc1 PE=1 SV=1	1	74.1408	2.19e-06	74.141	1	KPPKGVILYGPPGTGKTLLAKAVANQTSATF	_GVILYGPPGTGK(gl)TLLAK_	3	600.352	0.67623	1.4871	1.3392			1.4871	1.3392
Q8CIH5	1047	Q8CIH5	1-phosphatidylinositol 4,5-bisphosphate phosphodiesterase gamma-2	Plcg2	>sp|Q8CIH5|PLCG2_MOUSE 1-phosphatidylinositol-4,5-bisphosphate phosphodiesterase gamma-2 OS=Mus musculus GN=Plcg2 PE=1 SV=1	1	54.0901	0.000183214	57.434	1	GRTGYVLQPESMRSEKYDPMPLESQRKILMT	_SEK(gl)YDPM(ox)PLESQR_	3	570.598	0.11243	1.487	1.5324	1.5949	1.4842	1.3864	1.5822
P47911;E9PUX4;D3Z4I7	139;139;139	P47911	60S ribosomal protein L6;60S ribosomal protein L6;60S ribosomal protein L6	Rpl6;Gm5428;Gm6807	>sp|P47911|RL6_MOUSE 60S ribosomal protein L6 OS=Mus musculus GN=Rpl6 PE=1 SV=3;>tr|E9PUX4|E9PUX4_MOUSE 60S ribosomal protein L6 OS=Mus musculus GN=Gm5428 PE=3 SV=1;>tr|D3Z4I7|D3Z4I7_MOUSE 60S ribosomal protein L6 OS=Mus musculus GN=Gm6807 PE=3 SV=1	1	88.8188	8.47e-05	109.71	1	YPTEDVPRKLLSHGKKPFSQHVRRLRSSITP	_K(gl)PFSQHVR_	3	371.537	0.019589	1.4869	1.3673	1.3539	1.3159	1.6331	1.4207
F8WJ42;Q60902;Q60902-2;F6Q0T0;Q60902-4	601;602;602;570;571	F8WJ42	Epidermal growth factor receptor substrate 15-like 1	Eps15l1;Eps15l1;Eps15l1	>tr|F8WJ42|F8WJ42_MOUSE Uncharacterized protein (Fragment) OS=Mus musculus GN=Eps15l1 PE=4 SV=1;>sp|Q60902|EP15R_MOUSE Epidermal growth factor receptor substrate 15-like 1 OS=Mus musculus GN=Eps15l1 PE=1 SV=3;>sp|Q60902-2|EP15R_MOUSE Isoform 2 of Epidermal	1	126.621	4.71e-51	196.41	1	AERGGFGAMDDPFKNKALLFSNNSQELHPDP	_NK(gl)ALLFSNNSQELHPDPFQAEDPFKSDPFK_	5	715.751	0.23496	1.4863	1.0202	1.4863	1.0202
Q9D8E6	106	Q9D8E6	60S ribosomal protein L4	Rpl4	>sp|Q9D8E6|RL4_MOUSE 60S ribosomal protein L4 OS=Mus musculus GN=Rpl4 PE=1 SV=3	1	62.4631	0.00169179	62.463	1	AFGNMCRGGRMFAPTKTWRRWHRRVNTTQKR	_M(ox)FAPTK(gl)TWR_	3	423.213	0.42588	1.4861	1.217	1.4861	1.217
Q9DB42	77	Q9DB42	Zinc finger protein 593	Znf593	>sp|Q9DB42|ZN593_MOUSE Zinc finger protein 593 OS=Mus musculus GN=Znf593 PE=2 SV=2	1	80.3118	5.36e-11	107.39	1	RCLACARYFIDSANLKTHFRSKDHKKRLKQL	_YFIDSANLK(gl)THFR_	4	432.223	-1.0745	1.4824	0.94915	1.4193	0.92821	1.5482	0.97056
Q9CWJ9	352	Q9CWJ9	Bifunctional purine biosynthesis protein PURH;Phosphoribosylaminoimidazolecarboxamide formyltransferase;IMP cyclohydrolase	Atic	>sp|Q9CWJ9|PUR9_MOUSE Bifunctional purine biosynthesis protein PURH OS=Mus musculus GN=Atic PE=1 SV=2	1	110.747	3.59e-13	134.87	1	VSDGIVAPGYEEEALKILSKKKNGNYCVLQM	_EVSDGIVAPGYEEEALK(gl)ILSK_	3	787.744	0.14955	1.4823	1.2494	1.1854	0.98083	1.8535	1.5916
Q01320	320	Q01320	DNA topoisomerase 2-alpha	Top2a	>sp|Q01320|TOP2A_MOUSE DNA topoisomerase 2-alpha OS=Mus musculus GN=Top2a PE=1 SV=2	1	176.214	3.37e-36	176.21	1	RGFQQISFVNSIATSKGGRHVDYVADQIVSK	_GFQQISFVNSIATSK(gl)GGR_	3	671.017	0.11755	1.4817	0.99415	1.5439	0.98857	1.422	0.99977
Q9ERK4;E9Q1T9;F6ZEW4	934;878;621	Q9ERK4	Exportin-2	Cse1l;Cse1l;Cse1l	>sp|Q9ERK4|XPO2_MOUSE Exportin-2 OS=Mus musculus GN=Cse1l PE=2 SV=1;>tr|E9Q1T9|E9Q1T9_MOUSE Uncharacterized protein OS=Mus musculus GN=Cse1l PE=4 SV=1;>tr|F6ZEW4|F6ZEW4_MOUSE Chromosome segregation 1-like (S. cerevisiae) (Fragment) OS=Mus musculus GN=Cse1l	1	89.4682	2.87e-09	89.468	1	QMVNNPKIHLAQSLHKLSTACPGRVPSMVST	_IHLAQSLHK(gl)LSTAC(ne)PGR_	4	518.527	0.48856	1.4816	0.97596			1.4816	0.97596
P41241	196	P41241	Tyrosine-protein kinase CSK	Csk	>sp|P41241|CSK_MOUSE Tyrosine-protein kinase CSK OS=Mus musculus GN=Csk PE=1 SV=2	1	91.7011	8.13e-07	91.701	1	DEFYRSGWALNMKELKLLQTIGKGEFGDVML	_ELK(gl)LLQTIGK_	3	419.591	0.033423	1.4796	1.9101	1.4796	1.9101
Q5RJH6-3;F7B2I6;Q5RJH6;Q5RJH6-2	953;953;957;965	Q5RJH6-3	Protein SMG7	Smg7;Smg7	>sp|Q5RJH6-3|SMG7_MOUSE Isoform 3 of Protein SMG7 OS=Mus musculus GN=Smg7;>tr|F7B2I6|F7B2I6_MOUSE Uncharacterized protein (Fragment) OS=Mus musculus GN=Smg7 PE=4 SV=1;>sp|Q5RJH6|SMG7_MOUSE Protein SMG7 OS=Mus musculus GN=Smg7 PE=1 SV=1;>sp|Q5RJH6-2|SMG7_MO	1	96.8478	6.73e-06	96.848	1	QERYPNSSMFNEVYGKNLTTSSKAELNPSVA	_YPNSSM(ox)FNEVYGK(gl)NLTTSSK_	3	799.706	0.1385	1.4794	0.77684	1.4794	0.77684
Q9CZM2;F8WI79;E9QAZ2;E9PWH9;D3Z0H4	157;157;157;157;156	Q9CZM2	60S ribosomal protein L15;Ribosomal protein L15;Ribosomal protein L15;Ribosomal protein L15;Ribosomal protein L15	Rpl15;Rpl15-ps2;Gm10020;Gm4294;Gm5292	>sp|Q9CZM2|RL15_MOUSE 60S ribosomal protein L15 OS=Mus musculus GN=Rpl15 PE=2 SV=4;>tr|F8WI79|F8WI79_MOUSE Ribosomal protein L15 OS=Mus musculus GN=Rpl15-ps2 PE=3 SV=1;>tr|E9QAZ2|E9QAZ2_MOUSE Ribosomal protein L15 OS=Mus musculus GN=Gm10020 PE=3 SV=1;>tr|E	1	57.2884	4.99e-07	82.663	1;2	IRRNPDTQWITKPVHKHREMRGLTSAGRKSR	_NPDTQWITK(gl)PVHK(gl)HR_	4	522.024	0.091559	1.4787	1.588	1.4787	1.588
Q9D903	262	Q9D903	Probable rRNA-processing protein EBP2	Ebna1bp2	>sp|Q9D903|EBP2_MOUSE Probable rRNA-processing protein EBP2 OS=Mus musculus GN=Ebna1bp2 PE=2 SV=1	1	76.3575	1.23e-16	124.2	1	KFGFGGKKKGSKWNTKESYDDVSSFRAKVAH	_WNTK(gl)ESYDDVSSFR_	3	616.611	0.52607	1.4762	1.4605	1.3701	1.3537	1.5905	1.5757
E9PXC0;E9PZR5	426;426	E9PXC0		Srp54c;Srp54c	>tr|E9PXC0|E9PXC0_MOUSE Uncharacterized protein OS=Mus musculus GN=Srp54c PE=4 SV=1;>tr|E9PZR5|E9PZR5_MOUSE Uncharacterized protein OS=Mus musculus GN=Srp54c PE=4 SV=1	1	183.696	1.79e-45	183.7	1	GVSTRDIQELLTQYTKFAQMVKKMGGIKGLF	_DIQELLTQYTK(gl)FAQM(ox)VK_	3	729.377	-2.0096	1.4725	1.5192	1.4725	1.4273	1.4032	1.5197
Q8C214;Q8BRG8-2;Q8BRG8;Q8BRG8-3;D3Z3R9;F8WGT2	129;286;287;287;286;287	Q8C214	Transmembrane protein 209	Tmem209;Tmem209;Tmem209;Tmem209	>tr|Q8C214|Q8C214_MOUSE Uncharacterized protein OS=Mus musculus GN=Tmem209 PE=2 SV=1;>sp|Q8BRG8-2|TM209_MOUSE Isoform 2 of Transmembrane protein 209 OS=Mus musculus GN=Tmem209;>sp|Q8BRG8|TM209_MOUSE Transmembrane protein 209 OS=Mus musculus GN=Tmem209 PE=2	1	44.6119	0.00334433	44.612	1	FWNYSRSVGDYAQTLKKFQYQLACRSQAPCA	_SVGDYAQTLK(gl)K_	3	441.902	-0.54894	1.4708	1.3083	1.4708	1.3083
Q8R332-4;Q8R332-3;Q8R332-2;Q8R332	318;318;318;318	Q8R332-4	Nucleoporin p58/p45	Nupl1	>sp|Q8R332-4|NUPL1_MOUSE Isoform 4 of Nucleoporin p58/p45 OS=Mus musculus GN=Nupl1;>sp|Q8R332-3|NUPL1_MOUSE Isoform 3 of Nucleoporin p58/p45 OS=Mus musculus GN=Nupl1;>sp|Q8R332-2|NUPL1_MOUSE Isoform 2 of Nucleoporin p58/p45 OS=Mus musculus GN=Nupl1;>sp|Q8R	1	59.339	1.46e-05	59.339	1	TAQELKNAEIALRTQKTPPGLQHENTAPADY	_TQK(gl)TPPGLQHENTAPADYFR_	4	597.045	-0.019477	1.468	0.68152	1.468	0.68152
Q9QYA2	102	Q9QYA2	Mitochondrial import receptor subunit TOM40 homolog	Tomm40	>sp|Q9QYA2|TOM40_MOUSE Mitochondrial import receptor subunit TOM40 homolog OS=Mus musculus GN=Tomm40 PE=1 SV=3	1	75.376	1.65e-06	75.376	1	HRKCKELFPVQMEGVKLTVNKGLSNRFQVTH	_ELFPVQM(ox)EGVK(gl)LTVNK_	3	654.684	2.0167	1.4678	1.2825			1.4678	1.2825
Q7TMY8-3;Q7TMY8;A2AFQ0;Q7TMY8-4;Q7TMY8-2	3274;3274;3275;3274;3274	Q7TMY8-3	E3 ubiquitin-protein ligase HUWE1	Huwe1;Huwe1	>sp|Q7TMY8-3|HUWE1_MOUSE Isoform 3 of E3 ubiquitin-protein ligase HUWE1 OS=Mus musculus GN=Huwe1;>sp|Q7TMY8|HUWE1_MOUSE E3 ubiquitin-protein ligase HUWE1 OS=Mus musculus GN=Huwe1 PE=1 SV=5;>tr|A2AFQ0|A2AFQ0_MOUSE HECT, UBA and WWE domain containing 1 OS=Mu	1	79.4666	0.00011732	79.467	1	CASSSHENRPLDLLHKMESKSSNQLSWLSVS	_SC(ne)ASSSHENRPLDLLHK(gl)MESK_	5	522.451	0.090493	1.4666	1.7273	1.4666	1.7273
P42669	238	P42669	Transcriptional activator protein Pur-alpha	Pura	>sp|P42669|PURA_MOUSE Transcriptional activator protein Pur-alpha OS=Mus musculus GN=Pura PE=1 SV=1	1	97.7971	4.72e-06	97.797	1	LTVDNKRFFFDVGSNKYGVFMRVSEVKPTYR	_FFFDVGSNK(gl)YGVFM(ox)R_	3	648.642	-0.17882	1.4658	0.9109	1.6193	0.95849	1.3268	0.86569
Q9CQ43;Q8VCG1	61;99	Q9CQ43		Dut;Dut	>tr|Q9CQ43|Q9CQ43_MOUSE Deoxyuridine triphosphatase OS=Mus musculus GN=Dut PE=2 SV=1;>tr|Q8VCG1|Q8VCG1_MOUSE Deoxyuridine triphosphatase OS=Mus musculus GN=Dut PE=2 SV=1	1	71.9047	7.76e-05	71.905	1	YDLFSAYDYTISPMEKAIVKTDIQIAVPSGC	_AAGYDLFSAYDYTISPM(ox)EK(gl)AIVK_	3	895.104	0.31053	1.4652	1.066			1.4652	1.066
Q571K4	674	Q571K4	TGF-beta-activated kinase 1 and MAP3K7-binding protein 3	Tab3	>sp|Q571K4|TAB3_MOUSE TGF-beta-activated kinase 1 and MAP3K7-binding protein 3 OS=Mus musculus GN=Tab3 PE=1 SV=2	1	188.294	1.96e-62	202.15	1	HDAQAAAADEHLSICKQSARTQPRDEDYEGA	_APVDIHDAQAAAADEHLSIC(ne)K(gl)QSAR_	4	714.848	0.76241	1.4649	0.97294	1.4927	0.93907	1.4375	1.008
A2AGT5-2;A2AGT5-3;A2AGT5	1810;1870;1870	A2AGT5-2	Cytoskeleton-associated protein 5	Ckap5	>sp|A2AGT5-2|CKAP5_MOUSE Isoform 2 of Cytoskeleton-associated protein 5 OS=Mus musculus GN=Ckap5;>sp|A2AGT5-3|CKAP5_MOUSE Isoform 3 of Cytoskeleton-associated protein 5 OS=Mus musculus GN=Ckap5;>sp|A2AGT5|CKAP5_MOUSE Cytoskeleton-associated protein 5 OS=Mu	0.999959	43.9121	0.000188565	62.717	1	EYKKKYSDTDIEPFLKNSSQFFQSYVERGLR	_KYSDTDIEPFLK(gl)NSSQFFQSYVER_	4	761.367	-0.25521	1.4611	1.7964	1.4611	1.7964
Q9EP69	435	Q9EP69	Phosphatidylinositide phosphatase SAC1	Sacm1l	>sp|Q9EP69|SAC1_MOUSE Phosphatidylinositide phosphatase SAC1 OS=Mus musculus GN=Sacm1l PE=2 SV=1	1	53.9812	0.0005755	53.981	1	VGQKLEEQDEFEKTYKNAWADNANACAKQYA	_TYK(gl)NAWADNANAC(ne)AK_	3	627.285	1.3549	1.4588	0.71169	1.4588	0.71169
Q6RFH4-2;Q6RFH4	94;116	Q6RFH4-2	Germinal center B-cell-expressed transcript 2 protein	Gcet2	>sp|Q6RFH4-2|GCET2_MOUSE Isoform 2 of Germinal center B-cell-expressed transcript 2 protein OS=Mus musculus GN=Gcet2;>sp|Q6RFH4|GCET2_MOUSE Germinal center B-cell-expressed transcript 2 protein OS=Mus musculus GN=Gcet2 PE=2 SV=1	1	161.201	2.13e-76	237.5	1	PSVNPAEGFYENISNKAERHKESSRGTETEY	_GRPSVNPAEGFYENISNK(gl)AER_	3	817.067	0.52278	1.4564	1.3787	1.4071	1.3888	1.6356	1.3285
P50580;D3YVH7	22;22	P50580	Proliferation-associated protein 2G4	Pa2g4;Pa2g4	>sp|P50580|PA2G4_MOUSE Proliferation-associated protein 2G4 OS=Mus musculus GN=Pa2g4 PE=1 SV=3;>tr|D3YVH7|D3YVH7_MOUSE Proliferation-associated 2G4 (Fragment) OS=Mus musculus GN=Pa2g4 PE=4 SV=1	1	42.2105	0.00429166	42.21	1	QQEQTIAEDLVVTKYKMGGDIANRVLRSLVE	_YK(gl)MGGDIANR_	3	413.536	1.4962	1.4562	0.88117	1.4562	0.88117
Q80X98	876	Q80X98		Dhx38	>tr|Q80X98|Q80X98_MOUSE DEAH (Asp-Glu-Ala-His) box polypeptide 38 OS=Mus musculus GN=Dhx38 PE=2 SV=1	1	79.9422	6.7e-05	79.942	1	TGPGQCFRLYTQSAYKNELLTTTVPEIQRTN	_LYTQSAYK(gl)NELLTTTVPEIQR_	3	861.454	-0.48058	1.455	1.3146	1.455	1.3146
Q9QUM9;E0CXB1	164;145	Q9QUM9	Proteasome subunit alpha type-6	Psma6;Psma6	>sp|Q9QUM9|PSA6_MOUSE Proteasome subunit alpha type-6 OS=Mus musculus GN=Psma6 PE=1 SV=1;>tr|E0CXB1|E0CXB1_MOUSE Uncharacterized protein OS=Mus musculus GN=Psma6 PE=4 SV=1	1	50.4035	0.0075065	50.404	1	PQVYKCDPAGYYCGFKATAAGVKQTESTSFL	_C(ne)DPAGYYC(ne)GFK(gl)ATAAGVK_	3	729.328	-0.7793	1.4519	1.5034	1.4519	1.5034
Q9CY57-5;Q9CY57-4;Q9CY57-3;E9PW20;Q9CY57-2;Q9CY57;D3YZA1;D3Z7T7	45;45;70;70;45;70;70;70	Q9CY57-5	Friend of PRMT1 protein	2500003M10Rik;Fop;2500003M10Rik;2500003M10Rik	>sp|Q9CY57-5|FOP_MOUSE Isoform 5 of Friend of PRMT1 protein OS=Mus musculus GN=Fop;>sp|Q9CY57-4|FOP_MOUSE Isoform 4 of Friend of PRMT1 protein OS=Mus musculus GN=Fop;>sp|Q9CY57-3|FOP_MOUSE Isoform 3 of Friend of PRMT1 protein OS=Mus musculus GN=Fop;>tr|E9P	1	65.231	6.85e-06	65.231	1	LAQQMENRPSVQAALKLKQSLKQRLGKSNIQ	_LAQQM(ox)ENRPSVQAALK(gl)LK_	4	539.547	-0.29464	1.4516	1.7583			1.4516	1.7583
Q80VP1;Q80VP1-2	128;128	Q80VP1	Epsin-1	Epn1	>sp|Q80VP1|EPN1_MOUSE Epsin-1 OS=Mus musculus GN=Epn1 PE=1 SV=3;>sp|Q80VP1-2|EPN1_MOUSE Isoform 2 of Epsin-1 OS=Mus musculus GN=Epn1	1	74.4644	5.45e-09	125.98	1	DRDGKDQGVNVREKAKQLVALLRDEDRLREE	_AK(gl)QLVALLR_	3	375.908	0.21181	1.4511	1.0678	1.7353	1.1263	1.2135	1.0122
Q3U1N2;Q3U1N2-2	771;731	Q3U1N2	Sterol regulatory element-binding protein 2;Processed sterol regulatory element-binding protein 2	Srebf2	>sp|Q3U1N2|SRBP2_MOUSE Sterol regulatory element-binding protein 2 OS=Mus musculus GN=Srebf2 PE=1 SV=2;>sp|Q3U1N2-2|SRBP2_MOUSE Isoform 2 of Sterol regulatory element-binding protein 2 OS=Mus musculus GN=Srebf2	1	45.1145	0.00219335	45.115	1	QKFFMERSWSIKSAAKESLYCAQRSPADPIA	_SAAK(gl)ESLYC(ne)AQR_	3	522.584	0.15341	1.4491	1.2565	1.4491	1.2565
Q9ERD6-2;Q9ERD6-3;Q9ERD6-4;Q9ERD6	248;283;283;283	Q9ERD6-2	Ras-specific guanine nucleotide-releasing factor RalGPS2	Ralgps2	>sp|Q9ERD6-2|RGPS2_MOUSE Isoform 2 of Ras-specific guanine nucleotide-releasing factor RalGPS2 OS=Mus musculus GN=Ralgps2;>sp|Q9ERD6-3|RGPS2_MOUSE Isoform 3 of Ras-specific guanine nucleotide-releasing factor RalGPS2 OS=Mus musculus GN=Ralgps2;>sp|Q9ERD6-4	1	61.4093	4.15e-05	61.409	1	ELQKFVEDDNYKLSLKIEPGASTPRSAASRE	_LSLK(gl)IEPGASTPR_	3	494.947	0.99807	1.4485	1.3353			1.4485	1.3353
E9PUI4;Q8VDP3-3;Q8VDP3;Q8VDP3-2	268;268;268;195	E9PUI4	Protein-methionine sulfoxide oxidase MICAL1	Mical1;Mical1	>tr|E9PUI4|E9PUI4_MOUSE Microtubule-associated monoxygenase, calponin and LIM domain-containing 1 OS=Mus musculus GN=Mical1 PE=4 SV=1;>sp|Q8VDP3-3|MICA1_MOUSE Isoform 3 of Protein-methionine sulfoxide oxidase MICAL1 OS=Mus musculus GN=Mical1;>sp|Q8VDP3|MIC	1	137.836	6.17e-16	137.84	1	TQVPEISGVARIYNQKFFQSLLKATGIDLEN	_IYNQK(gl)FFQSLLK_	3	548.303	-1.0055	1.4471	1.6613	1.4471	1.6613
Q8BTU1-2;Q8BTU1	115;115	Q8BTU1-2	UPF0468 protein C16orf80 homolog	Gtl3	>sp|Q8BTU1-2|CP080_MOUSE Isoform 2 of UPF0468 protein C16orf80 homolog OS=Mus musculus GN=Gtl3;>sp|Q8BTU1|CP080_MOUSE UPF0468 protein C16orf80 homolog OS=Mus musculus GN=Gtl3 PE=2 SV=1	1	89.8046	1.55e-07	89.805	1	RRRFRASNYQSTTRVKPFICTMPMRLDDGWN	_VK(gl)PFIC(ne)TM(ox)PM(ox)R_	3	531.924	-0.55847	1.4456	1.4887			1.4456	1.4887
Q9JKY5;Q6ZQ77	5;20	Q9JKY5	Huntingtin-interacting protein 1-related protein	Hip1r;Hip1r	>sp|Q9JKY5|HIP1R_MOUSE Huntingtin-interacting protein 1-related protein OS=Mus musculus GN=Hip1r PE=1 SV=2;>tr|Q6ZQ77|Q6ZQ77_MOUSE MKIAA0655 protein (Fragment) OS=Mus musculus GN=Hip1r PE=2 SV=1	1	56.043	1.02e-06	92.538	1	___________MNSIKNVPARVLSRRPGHSL	_(ac)M(ox)NSIK(gl)NVPAR_	2	651.335	-0.099446	1.4448	1.1899	1.5373	1.1763	1.3578	1.2036
Q3U3E2	473	Q3U3E2	Protein FAM117B	Fam117b	>sp|Q3U3E2|F117B_MOUSE Protein FAM117B OS=Mus musculus GN=Fam117b PE=1 SV=1	1	54.1976	0.00576101	54.198	1	SYMFKREPPEGCERVKVFEECSPKQLHEIPA	_VK(gl)VFEEC(ne)SPK_	3	468.899	0.12178	1.4424	1.1052	1.4424	1.1052
Q6ZWV3	175	Q6ZWV3	60S ribosomal protein L10	Rpl10	>sp|Q6ZWV3|RL10_MOUSE 60S ribosomal protein L10 OS=Mus musculus GN=Rpl10 PE=2 SV=3	0.940046	11.9533	2.44e-05	98.702	1	PGRQKIHISKKWGFTKFNADEFEDMVAEKRL	_KWGFTK(gl)FNADEFEDM(ox)VAEK_	4	606.281	-0.50016	1.4413	1.1319	1.4413	1.1319
Q6PK77;P08030	34;34	Q6PK77	Adenine phosphoribosyltransferase	Aprt;Aprt	>tr|Q6PK77|Q6PK77_MOUSE Adenine phosphoribosyl transferase OS=Mus musculus GN=Aprt PE=1 SV=1;>sp|P08030|APT_MOUSE Adenine phosphoribosyltransferase OS=Mus musculus GN=Aprt PE=2 SV=1	1	71.5287	0.00013523	79.235	1	FPIPGVLFRDISPLLKDPDSFRASIRLLASH	_DISPLLK(gl)DPDSFR_	3	539.614	0.75711	1.4404	0.84928	1.6917	0.80007	1.2264	0.90152
Q91VN6	387	Q91VN6	Probable ATP-dependent RNA helicase DDX41	Ddx41	>sp|Q91VN6|DDX41_MOUSE Probable ATP-dependent RNA helicase DDX41 OS=Mus musculus GN=Ddx41 PE=1 SV=2	0.99614	24.1178	0.000783814	52.451	1	LLFSATMPKKIQNFAKSALVKPVTINVGRAG	_IQNFAK(gl)SALVKPVTINVGR_	4	543.068	-0.23185	1.4404	1.3755	1.4404	1.3755
Q78JW9;E9QB07	208;149	Q78JW9	Ubiquitin domain-containing protein UBFD1	Ubfd1;Ubfd1	>sp|Q78JW9|UBFD1_MOUSE Ubiquitin domain-containing protein UBFD1 OS=Mus musculus GN=Ubfd1 PE=1 SV=2;>tr|E9QB07|E9QB07_MOUSE Ubiquitin family domain-containing 1 OS=Mus musculus GN=Ubfd1 PE=4 SV=1	1	193.884	1.04e-49	193.88	1	PEDKTLREIKVTSGAKIMVVGSTINDVLAVN	_VTSGAK(gl)IM(ox)VVGSTINDVLAVNTPK_	3	848.795	-0.81174	1.4388	1.2308	1.3944	1.2272	1.4388	1.2308
Q3TM98;Q8R3P7;E9Q8M4;D3Z1F2	172;183;172;172	Q3TM98	Clusterin-associated protein 1	Cluap1;Cluap1;Cluap1;Cluap1	>tr|Q3TM98|Q3TM98_MOUSE Clusterin associated protein 1 (Fragment) OS=Mus musculus GN=Cluap1 PE=2 SV=1;>sp|Q8R3P7|CLUA1_MOUSE Clusterin-associated protein 1 OS=Mus musculus GN=Cluap1 PE=1 SV=1;>tr|E9Q8M4|E9Q8M4_MOUSE Clusterin-associated protein 1 (Fragment	1	79.3927	3.85e-09	81.51	1	RTEAIARPLEINETEKVMRIAIKDLLAQVQK	_TEAIARPLEINETEK(gl)VM(ox)R_	4	558.293	-0.7051	1.4386	1.1727	1.3141	1.0446	1.5749	1.3164
P56480	264	P56480	ATP synthase subunit beta, mitochondrial	Atp5b	>sp|P56480|ATPB_MOUSE ATP synthase subunit beta, mitochondrial OS=Mus musculus GN=Atp5b PE=1 SV=2	1	42.6394	0.00198803	42.639	1	EMIESGVINLKDATSKVALVYGQMNEPPGAR	_DATSK(gl)VALVYGQM(ox)NEPPGAR_	3	745.367	2.2315	1.4385	0.9703			1.4385	0.9703
P39428	178	P39428	TNF receptor-associated factor 1	Traf1	>sp|P39428|TRAF1_MOUSE TNF receptor-associated factor 1 OS=Mus musculus GN=Traf1 PE=1 SV=2	1	120.77	8.57e-13	139.31	1	CESQEELALQHLVKEKLLAQLEEKLRVFANI	_EK(gl)LLAQLEEK_	3	438.914	1.0511	1.4357	1.2216	1.4357	1.2216
O70404	47	O70404	Vesicle-associated membrane protein 8	Vamp8	>sp|O70404|VAMP8_MOUSE Vesicle-associated membrane protein 8 OS=Mus musculus GN=Vamp8 PE=1 SV=1	1	71.5314	1.63e-11	107.74	1	ERILSRGENLDHLRNKTEDLEATSEHFKTTS	_NK(gl)TEDLEATSEHFK_	3	588.28	-0.432	1.4353	1.5327	1.2089	1.553	1.7175	1.5291
A2A6J4;A2A6J7;P19973-2;P19973	90;92;90;92	A2A6J4	Lymphocyte-specific protein 1	Lsp1;Lsp1;Lsp1	>tr|A2A6J4|A2A6J4_MOUSE Lymphocyte specific 1 OS=Mus musculus GN=Lsp1 PE=4 SV=1;>tr|A2A6J7|A2A6J7_MOUSE Lymphocyte specific 1 OS=Mus musculus GN=Lsp1 PE=4 SV=1;>sp|P19973-2|LSP1_MOUSE Isoform 2 of Lymphocyte-specific protein 1 OS=Mus musculus GN=Lsp1;>sp|P	1	130.05	7.11e-13	130.05	1	SSELDEDEGFGDWSQKPEPRQQFWGNEGTAE	_SSELDEDEGFGDWSQK(gl)PEPR_	3	808.019	-0.19604	1.4343	0.93015	1.4343	0.93015
D3Z734;D3Z733;Q9QXK2;E9Q392;G3X9W1	218;218;218;218;218	D3Z734	E3 ubiquitin-protein ligase RAD18	Rad18;Rad18;Rad18;Rad18;Rad18	>tr|D3Z734|D3Z734_MOUSE Uncharacterized protein OS=Mus musculus GN=Rad18 PE=4 SV=1;>tr|D3Z733|D3Z733_MOUSE Uncharacterized protein OS=Mus musculus GN=Rad18 PE=4 SV=1;>sp|Q9QXK2|RAD18_MOUSE E3 ubiquitin-protein ligase RAD18 OS=Mus musculus GN=Rad18 PE=1 SV=	1	68.6575	6.82e-06	68.657	1	SCPVCGVSIPENHINKHLDSCLSREEKKESL	_VSC(ne)PVC(ne)GVSIPENHINK(gl)HLDSC(ne)LSR_	5	640.105	-0.61539	1.4341	1.2963	1.5059	1.3322	1.3657	1.2615
Q922Q1;F6UB20	59;56	Q922Q1	MOSC domain-containing protein 2, mitochondrial	Marc2;Mosc2	>sp|Q922Q1|MOSC2_MOUSE MOSC domain-containing protein 2, mitochondrial OS=Mus musculus GN=Marc2 PE=1 SV=1;>tr|F6UB20|F6UB20_MOUSE MOCO sulphurase C-terminal domain-containing 2 (Fragment) OS=Mus musculus GN=Mosc2 PE=4 SV=1	1	81.6559	4.53e-09	81.656	1	RPRRRRQLQQVGTVSKVWIYPIKSCKGVSVC	_QLQQVGTVSK(gl)VWIYPIK_	3	701.065	0.34969	1.433	1.026	1.433	1.026
Q9D1E6	106	Q9D1E6	Tubulin-folding cofactor B	Tbcb	>sp|Q9D1E6|TBCB_MOUSE Tubulin-folding cofactor B OS=Mus musculus GN=Tbcb PE=1 SV=2	0.93765	11.7721	4.38e-10	98.533	1	SGVRLGEYEDVSKVEKYEISPEAYERRQNTV	_LGEYEDVSKVEK(gl)YEISPEAYER_	4	687.582	-0.49315	1.4329	1.2333			1.4329	1.2333
P09055	784	P09055	Integrin beta-1	Itgb1	>sp|P09055|ITB1_MOUSE Integrin beta-1 OS=Mus musculus GN=Itgb1 PE=1 SV=1	1	57.2013	5.66e-29	152.64	1	EKMNAKWDTGENPIYKSAVTTVVNPKYEGK_	_WDTGENPIYK(gl)SAVTTVVNPK_	3	778.397	0.51476	1.4307	1.0475	1.319	1.1844	1.5519	0.92641
Q9CQV8;A2A5N1;Q9CQV8-2	70;70;68	Q9CQV8	14-3-3 protein beta/alpha;14-3-3 protein beta/alpha, N-terminally processed	Ywhab;Ywhab	>sp|Q9CQV8|1433B_MOUSE 14-3-3 protein beta/alpha OS=Mus musculus GN=Ywhab PE=1 SV=3;>tr|A2A5N1|A2A5N1_MOUSE Tyrosine 3-monooxygenase/tryptophan 5-monooxygenase activation protein, beta (Fragment) OS=Mus musculus GN=Ywhab PE=4 SV=1;>sp|Q9CQV8-2|1433B_MOUSE	1	88.5961	2.52e-07	88.596	1	GARRSSWRVISSIEQKTERNEKKQQMGKEYR	_VISSIEQK(gl)TER_	3	468.588	0.71015	1.4307	1.1392	1.4307	1.1392
Q9CZW5;Q80TT4	444;459	Q9CZW5	Mitochondrial import receptor subunit TOM70	Tomm70a;Tomm70a	>sp|Q9CZW5|TOM70_MOUSE Mitochondrial import receptor subunit TOM70 OS=Mus musculus GN=Tomm70a PE=1 SV=2;>tr|Q80TT4|Q80TT4_MOUSE MKIAA0719 protein (Fragment) OS=Mus musculus GN=Tomm70a PE=2 SV=1	1	95.4173	6.36e-06	95.417	1	ACIRLRPKFALAQAQKCFALYRQAYTANNSS	_FALAQAQK(gl)C(ne)FALYR_	3	623.654	-0.14259	1.4303	1.1314	1.4303	1.1314
Q922R8;Q3TML0	102;107	Q922R8	Protein disulfide-isomerase A6	Pdia6;Pdia6	>sp|Q922R8|PDIA6_MOUSE Protein disulfide-isomerase A6 OS=Mus musculus GN=Pdia6 PE=1 SV=3;>tr|Q3TML0|Q3TML0_MOUSE Uncharacterized protein OS=Mus musculus GN=Pdia6 PE=2 SV=1	1	115.006	3.79e-14	115.01	1	QSLGGQYGVQGFPTIKIFGANKNKPEDYQGG	_HQSLGGQYGVQGFPTIK(gl)IFGANK_	4	641.087	0.18254	1.4295	0.9482	1.4295	0.9482
Q8BHK6;Q8BHK6-2	290;290	Q8BHK6	SLAM family member 7	Slamf7	>sp|Q8BHK6|SLAF7_MOUSE SLAM family member 7 OS=Mus musculus GN=Slamf7 PE=2 SV=2;>sp|Q8BHK6-2|SLAF7_MOUSE Isoform 2 of SLAM family member 7 OS=Mus musculus GN=Slamf7	1	95.6523	1.42e-09	95.652	1	HLEENADYDTIPYTEKRRPEEDAPNTFYSTV	_HQEM(ox)PDLC(ne)PHLEENADYDTIPYTEK(gl)R_	5	680.704	-0.54642	1.4285	1.5066			1.4285	1.5066
Q3UHJ1;Q60803	343;368	Q3UHJ1	TNF receptor-associated factor 3	Traf3;Traf3	>tr|Q3UHJ1|Q3UHJ1_MOUSE Uncharacterized protein OS=Mus musculus GN=Traf3 PE=2 SV=1;>sp|Q60803|TRAF3_MOUSE TNF receptor-associated factor 3 OS=Mus musculus GN=Traf3 PE=1 SV=2	1	112.173	1.22e-24	142.45	1	VESLQNRVTELESVDKSAGQAARNTGLLESQ	_VTELESVDK(gl)SAGQAAR_	3	592.303	0.50617	1.4277	1.1979	1.3555	1.1327	1.5036	1.2668
P60762-2;P60762	201;240	P60762-2	Mortality factor 4-like protein 1	Morf4l1	>sp|P60762-2|MO4L1_MOUSE Isoform 2 of Mortality factor 4-like protein 1 OS=Mus musculus GN=Morf4l1;>sp|P60762|MO4L1_MOUSE Mortality factor 4-like protein 1 OS=Mus musculus GN=Morf4l1 PE=2 SV=2	1	107.348	2.1e-11	107.35	1	AKKNVDSILEDYANYKKSRGNTDNKEYAVNE	_NVDSILEDYANYK(gl)K_	3	595.96	0.5125	1.4249	1.1006			1.4249	1.1006
Q3UI74;Q8VDF2;E9Q5Y5	84;84;84	Q3UI74	E3 ubiquitin-protein ligase UHRF1	Uhrf1;Uhrf1;Uhrf1	>tr|Q3UI74|Q3UI74_MOUSE Uncharacterized protein OS=Mus musculus GN=Uhrf1 PE=2 SV=1;>sp|Q8VDF2|UHRF1_MOUSE E3 ubiquitin-protein ligase UHRF1 OS=Mus musculus GN=Uhrf1 PE=1 SV=2;>tr|E9Q5Y5|E9Q5Y5_MOUSE Ubiquitin-like,-containing PHD and RING finger domains, 1	1	43.7611	0.00212237	43.761	1	IQLLVRQSLALPLSTKERDSELSDSDSGYGV	_QSLALPLSTK(gl)ER_	3	486.275	0.05481	1.4249	1.0116			1.4249	1.0116
D3Z734;D3Z733;Q9QXK2;E9Q392;G3X9W1	115;115;115;115;115	D3Z734	E3 ubiquitin-protein ligase RAD18	Rad18;Rad18;Rad18;Rad18;Rad18	>tr|D3Z734|D3Z734_MOUSE Uncharacterized protein OS=Mus musculus GN=Rad18 PE=4 SV=1;>tr|D3Z733|D3Z733_MOUSE Uncharacterized protein OS=Mus musculus GN=Rad18 PE=4 SV=1;>sp|Q9QXK2|RAD18_MOUSE E3 ubiquitin-protein ligase RAD18 OS=Mus musculus GN=Rad18 PE=1 SV=	1	57.2884	6.6e-09	86.497	1	PPISPVSSTSKKVVVKVHNADAAQHPVKQAN	_VVVK(gl)VHNADAAQHPVK_	4	457.256	-0.38933	1.4233	1.7065	1.4233	1.7065
P51410;G3UW34;D3Z629	121;121;121	P51410	60S ribosomal protein L9	Rpl9;Rpl9-ps6;Rpl9	>sp|P51410|RL9_MOUSE 60S ribosomal protein L9 OS=Mus musculus GN=Rpl9 PE=2 SV=2;>tr|G3UW34|G3UW34_MOUSE MCG130981 OS=Mus musculus GN=Rpl9-ps6 PE=4 SV=1;>tr|D3Z629|D3Z629_MOUSE Uncharacterized protein OS=Mus musculus GN=Rpl9 PE=4 SV=1	1	80.6884	6.97e-05	80.755	1	QENGSLVEIRNFLGEKYIRRVRMRTGVACSV	_NFLGEK(gl)YIR_	3	418.559	0.66198	1.4209	1.6753	1.4692	1.6383	1.3653	1.6753
Q9JIX0	43	Q9JIX0	Enhancer of yellow 2 transcription factor homolog	Eny2	>sp|Q9JIX0|ENY2_MOUSE Enhancer of yellow 2 transcription factor homolog OS=Mus musculus GN=Eny2 PE=2 SV=1	1	66.2667	0.000348593	66.267	1	RLKELLRAKLIECGWKDQLKAHCKEVIKEKG	_LIEC(ne)GWK(gl)DQLK_	3	524.601	-0.76722	1.4176	0.79428	1.4176	0.79428
Q9JJI8	4	Q9JJI8	60S ribosomal protein L38	Rpl38	>sp|Q9JJI8|RL38_MOUSE 60S ribosomal protein L38 OS=Mus musculus GN=Rpl38 PE=2 SV=3	1	107.711	3.43e-39	195.87	1	____________MPRKIEEIKDFLLTARRKD	_K(gl)IEEIKDFLLTAR_	4	423.244	-0.081598	1.4172	1.6093	1.3215	1.6791	1.5718	1.4822
P61161	219	P61161	Actin-related protein 2	Actr2	>sp|P61161|ARP2_MOUSE Actin-related protein 2 OS=Mus musculus GN=Actr2 PE=1 SV=1	1	68.3287	0.000496288	68.329	1	FNHSADFETVRMIKEKLCYVGYNIEQEQKLA	_EK(gl)LC(ne)YVGYNIEQEQK_	3	694.998	-0.49351	1.4166	0.4894	1.4166	0.4894
E9QPT2;Q8K2Z4;Q8K2Z4-2	1278;1278;1278	E9QPT2	Condensin complex subunit 1;Condensin complex subunit 1	Ncapd2;Ncapd2	>tr|E9QPT2|E9QPT2_MOUSE Condensin complex subunit 1 OS=Mus musculus GN=Ncapd2 PE=3 SV=1;>sp|Q8K2Z4|CND1_MOUSE Condensin complex subunit 1 OS=Mus musculus GN=Ncapd2 PE=1 SV=2;>sp|Q8K2Z4-2|CND1_MOUSE Isoform 2 of Condensin complex subunit 1 OS=Mus musculus G	1	128.015	5.02e-13	128.01	1	GAKPEGKAIIDEFEQKLRACHTRGMDGIEEF	_AIIDEFEQK(gl)LR_	3	492.6	0.32628	1.4153	1.4766	1.1539	1.4378	1.7361	1.5164
Q921L3	116	Q921L3	Transmembrane and coiled-coil domain-containing protein 1	Tmco1	>sp|Q921L3|TMCO1_MOUSE Transmembrane and coiled-coil domain-containing protein 1 OS=Mus musculus GN=Tmco1 PE=2 SV=1	1	49.7684	0.00749082	49.768	1	LMGMFNSIFDGRVVAKLPFTPLSYIQGLSHR	_VVAK(gl)LPFTPLSYIQGLSHR_	4	560.819	0.28246	1.4142	1.0161	1.4142	1.0161
P35235-2;P35235	213;213	P35235-2	Tyrosine-protein phosphatase non-receptor type 11	Ptpn11	>sp|P35235-2|PTN11_MOUSE Isoform 2 of Tyrosine-protein phosphatase non-receptor type 11 OS=Mus musculus GN=Ptpn11;>sp|P35235|PTN11_MOUSE Tyrosine-protein phosphatase non-receptor type 11 OS=Mus musculus GN=Ptpn11 PE=1 SV=2	1	72.1871	0.000129771	72.187	1	KKNPMVETLGTVLQLKQPLNTTRINAAEIES	_NPM(ox)VETLGTVLQLK(gl)QPLNTTR_	3	828.448	-0.47063	1.4131	1.0612	1.4131	1.0612
Q60769	173	Q60769	Tumor necrosis factor alpha-induced protein 3	Tnfaip3	>sp|Q60769|TNAP3_MOUSE Tumor necrosis factor alpha-induced protein 3 OS=Mus musculus GN=Tnfaip3 PE=1 SV=2	1	164.939	1.7e-38	164.94	1	CYDTRNWNDEWDNLVKMASADTPAARSGLQY	_NWNDEWDNLVK(gl)M(ox)ASADTPAAR_	3	845.384	0.38078	1.4128	1.5625	1.4128	1.5625
D3YUY2;Q9DD02	49;88	D3YUY2	Protein Hikeshi;Protein Hikeshi	L7rn6;L7rn6	>tr|D3YUY2|D3YUY2_MOUSE Uncharacterized protein OS=Mus musculus GN=l7Rn6 PE=4 SV=1;>sp|Q9DD02|CK073_MOUSE Uncharacterized protein C11orf73 homolog OS=Mus musculus GN=L7rn6 PE=2 SV=1	1	44.0536	0.00872901	44.054	1	VTNGKPSAIFKISGLKSGEGSQHPFGAMNIV	_ISGLK(gl)SGEGSQHPFGAM(ox)NIVR_	4	579.544	0.58022	1.4094	3.2019	1.4094	3.2019
E9QAI7;O88466-3;O88466-2;E9Q7S1;O88466	136;375;375;352;375	E9QAI7	Zinc finger protein 106	Zfp106;Zfp106;Zfp106	>tr|E9QAI7|E9QAI7_MOUSE Uncharacterized protein OS=Mus musculus GN=Zfp106 PE=4 SV=1;>sp|O88466-3|ZF106_MOUSE Isoform 3 of Zinc finger protein 106 OS=Mus musculus GN=Zfp106;>sp|O88466-2|ZF106_MOUSE Isoform 2 of Zinc finger protein 106 OS=Mus musculus GN=Zfp	1	69.9345	4.68e-09	69.935	1	KARDKFRRWTPYPSQKTLDLQSALKEVIGSK	_WTPYPSQK(gl)TLDLQSALK_	3	697.369	-0.18242	1.4093	1.5196	1.4093	1.5196
P63328-2;P63328;Q4V9X0	142;142;142	P63328-2	Serine/threonine-protein phosphatase 2B catalytic subunit alpha isoform	Ppp3ca;Ppp3ca	>sp|P63328-2|PP2BA_MOUSE Isoform 2 of Serine/threonine-protein phosphatase 2B catalytic subunit alpha isoform OS=Mus musculus GN=Ppp3ca;>sp|P63328|PP2BA_MOUSE Serine/threonine-protein phosphatase 2B catalytic subunit alpha isoform OS=Mus musculus GN=Ppp3ca	1	72.289	2.52e-07	88.596	1	IECVLYLWALKILYPKTLFLLRGNHECRHLT	_ILYPK(gl)TLFLLR_	3	497.641	0.28125	1.4088	1.7721	1.3741	1.7271	1.4548	1.8201
B1ATZ0;B1ATZ1;E9PYT7;Q99LI8;Q3UMA3;B1ATY9	86;86;86;86;86;86	B1ATZ0	Hepatocyte growth factor-regulated tyrosine kinase substrate	Hgs;Hgs;Hgs;Hgs;Hgs;Hgs	>tr|B1ATZ0|B1ATZ0_MOUSE HGF-regulated tyrosine kinase substrate OS=Mus musculus GN=Hgs PE=4 SV=1;>tr|B1ATZ1|B1ATZ1_MOUSE HGF-regulated tyrosine kinase substrate OS=Mus musculus GN=Hgs PE=4 SV=1;>tr|E9PYT7|E9PYT7_MOUSE Uncharacterized protein OS=Mus musculu	1	62.7394	5.22e-14	101.17	1	VVKNCGQTVHDEVANKQTMEELKELLKRQVE	_NC(ne)GQTVHDEVANK(gl)QTM(ox)EELK_	4	633.039	0.13278	1.4076	1.1861	1.2403	1.1399	1.5974	1.2342
A2ARJ0;Q3UGN9;P70297	96;99;99	A2ARJ0	Signal transducing adapter molecule 1	Stam;Stam;Stam	>tr|A2ARJ0|A2ARJ0_MOUSE Signal transducing adaptor molecule (SH3 domain and ITAM motif) 1 (Fragment) OS=Mus musculus GN=Stam PE=4 SV=1;>tr|Q3UGN9|Q3UGN9_MOUSE Signal transducing adaptor molecule (SH3 domain and ITAM motif) 1 OS=Mus musculus GN=Stam PE=2 SV	1	47.6398	0.00361696	47.64	1	VCSRDFASEVSNVLNKGHPKVCEKLKALMVE	_DFASEVSNVLNK(gl)GHPK_	3	619.315	0.43073	1.407	0.95949	1.407	0.95949
Q6ZWX6	141	Q6ZWX6	Eukaryotic translation initiation factor 2 subunit 1	Eif2s1	>sp|Q6ZWX6|IF2A_MOUSE Eukaryotic translation initiation factor 2 subunit 1 OS=Mus musculus GN=Eif2s1 PE=1 SV=3	1	64.82	0.000111591	64.82	1	QLESLFQRTAWVFDDKYKRPGYGAYDAFKHA	_TAWVFDDK(gl)YK_	3	462.894	-0.60076	1.4048	2.0353	1.4048	2.0353
Q61168;F8WH95;F6WX18	228;231;225	Q61168	Lysosomal-associated transmembrane protein 5	Laptm5;Laptm5;Laptm5	>sp|Q61168|LAPM5_MOUSE Lysosomal-associated transmembrane protein 5 OS=Mus musculus GN=Laptm5 PE=1 SV=1;>tr|F8WH95|F8WH95_MOUSE Lysosomal-associated protein transmembrane 5 (Fragment) OS=Mus musculus GN=Laptm5 PE=4 SV=1;>tr|F6WX18|F6WX18_MOUSE Lysosomal-as	1	84.5076	1.62e-05	84.508	1	KFLKHMNSAMEDSSSKMFLKVALPSYEEALS	_HM(ox)NSAMEDSSSK(gl)MFLK_	3	658.29	-0.44779	1.4045	1.2514	1.4045	1.2514
P60766;Q3UL78	163;119	P60766	Cell division control protein 42 homolog	Cdc42;Cdc42	>sp|P60766|CDC42_MOUSE Cell division control protein 42 homolog OS=Mus musculus GN=Cdc42 PE=1 SV=2;>tr|Q3UL78|Q3UL78_MOUSE Uncharacterized protein OS=Mus musculus GN=Cdc42 PE=2 SV=1	1	100.223	1.51e-12	119.39	1	DLKAVKYVECSALTQKGLKNVFDEAILAALE	_YVEC(ne)SALTQK(gl)GLK_	3	560.287	-0.33546	1.404	1.1814	1.4513	1.3897	1.3116	1.114
Q9CQ22	20	Q9CQ22	Ragulator complex protein LAMTOR1	Lamtor1	>sp|Q9CQ22|LTOR1_MOUSE Ragulator complex protein LAMTOR1 OS=Mus musculus GN=Lamtor1 PE=1 SV=1	1	77.1846	7.12e-11	108.72	1	YSSENEDSDQDREERKLLLDPSSTPTKALNG	_K(gl)LLLDPSSTPTK_	3	471.936	0.30619	1.4037	2.2614	1.4043	2.4338	1.3878	2.1054
P21107-2;D3Z2H9;Q8K0Z5;E9Q5J9;Q8C7C3	169;169;205;206;169	P21107-2;Q8C7C3		Tpm3-rs7;Tpm3;Tpm3;Tpm3	>sp|P21107-2|TPM3_MOUSE Isoform 2 of Tropomyosin alpha-3 chain OS=Mus musculus GN=Tpm3;>tr|D3Z2H9|D3Z2H9_MOUSE Uncharacterized protein OS=Mus musculus GN=Tpm3-rs7 PE=3 SV=1;>tr|Q8K0Z5|Q8K0Z5_MOUSE Tropomyosin 3, gamma OS=Mus musculus GN=Tpm3 PE=2 SV=1;>tr|	1	46.1623	0.00102273	46.162	1	CREMDEQIRLMDQNLKCLSAAEEKYSQKEDK	_LM(ox)DQNLK(gl)C(ne)LSAAEEK_	3	649.977	0.36245	1.4021	1.0458	1.4021	1.0458
F7D5G9;F6S5B6;F6XWQ4;E9PZ29;Q3UUV0;Q3TXU6;A2AN61;Q8VEH2	161;146;45;316;316;321;297;321	F7D5G9		Ciz1;Ciz1;Ciz1;Ciz1;Ciz1;Ciz1;Ciz1;Ciz1	>tr|F7D5G9|F7D5G9_MOUSE CDKN1A-interacting zinc finger protein 1 (Fragment) OS=Mus musculus GN=Ciz1 PE=4 SV=1;>tr|F6S5B6|F6S5B6_MOUSE CDKN1A-interacting zinc finger protein 1 (Fragment) OS=Mus musculus GN=Ciz1 PE=4 SV=1;>tr|F6XWQ4|F6XWQ4_MOUSE CDKN1A-inter	1	91.6567	1.53e-27	174.44	1	LPRIQPQALQIQTQPKLLRQAQTQTSPEHLA	_IQPQALQIQTQPK(gl)LLR_	3	663.725	0.57733	1.4017	1.0469	1.7984	0.94083	1.0926	1.165
E9Q6L4;F6QUA9;Q60949-2;Q60949;Q3TGE9	957;1076;1086;1179;356	E9Q6L4	TBC1 domain family member 1	Tbc1d1;Tbc1d1;Tbc1d1;Tbc1d1	>tr|E9Q6L4|E9Q6L4_MOUSE Uncharacterized protein OS=Mus musculus GN=Tbc1d1 PE=4 SV=1;>tr|F6QUA9|F6QUA9_MOUSE Uncharacterized protein OS=Mus musculus GN=Tbc1d1 PE=4 SV=2;>sp|Q60949-2|TBCD1_MOUSE Isoform 2 of TBC1 domain family member 1 OS=Mus musculus GN=Tbc	1	67.6459	0.00011375	67.646	1	NQRMEKLEKTNSSLRKQNLDLLEQLQVANAR	_K(gl)QNLDLLEQLQVANAR_	3	656.36	-0.35758	1.4009	1.5587			1.4009	1.5587
Q8C214;Q8BRG8-2;Q8BRG8;Q8BRG8-3;D3Z3R9;F8WGT2	154;311;312;312;311;312	Q8C214	Transmembrane protein 209	Tmem209;Tmem209;Tmem209;Tmem209	>tr|Q8C214|Q8C214_MOUSE Uncharacterized protein OS=Mus musculus GN=Tmem209 PE=2 SV=1;>sp|Q8BRG8-2|TM209_MOUSE Isoform 2 of Transmembrane protein 209 OS=Mus musculus GN=Tmem209;>sp|Q8BRG8|TM209_MOUSE Transmembrane protein 209 OS=Mus musculus GN=Tmem209 PE=2	0.99969	35.0794	7.8e-05	67.586	1	SQAPCANKDEADLISKQAAEEVWARVTMNRQ	_SQAPC(ne)ANKDEADLISK(gl)QAAEEVWAR_	4	743.107	1.3922	1.3991	2.8867	1.3991	2.8867
Q01320;Q64511	498;508	Q01320	DNA topoisomerase 2-alpha;DNA topoisomerase 2-beta	Top2a;Top2b	>sp|Q01320|TOP2A_MOUSE DNA topoisomerase 2-alpha OS=Mus musculus GN=Top2a PE=1 SV=2;>sp|Q64511|TOP2B_MOUSE DNA topoisomerase 2-beta OS=Mus musculus GN=Top2b PE=1 SV=2	1	46.3372	0.00101968	46.337	1	FPLRGKILNVREASHKQIMENAEINNIIKIV	_EASHK(gl)QIM(ox)ENAEINNIIK_	4	553.781	-1.2184	1.3988	1.223	1.3988	1.223
Q3UHJ1;Q60803	410;435	Q3UHJ1	TNF receptor-associated factor 3	Traf3;Traf3	>tr|Q3UHJ1|Q3UHJ1_MOUSE Uncharacterized protein OS=Mus musculus GN=Traf3 PE=2 SV=1;>sp|Q60803|TRAF3_MOUSE TNF receptor-associated factor 3 OS=Mus musculus GN=Traf3 PE=1 SV=2	0.995073	23.0523	1.55e-13	104.53	1	KIRDYKRRKQEAVMGKTLSLYSQPFYTGYFG	_KQEAVM(ox)GK(gl)TLSLYSQPFYTGYFGYK_	4	759.876	-0.96904	1.3986	1.2725			1.3986	1.2725
Q9QYB1	110	Q9QYB1	Chloride intracellular channel protein 4	Clic4	>sp|Q9QYB1|CLIC4_MOUSE Chloride intracellular channel protein 4 OS=Mus musculus GN=Clic4 PE=1 SV=3	1	49.5369	0.000764077	49.537	1	LEEVLCPPKYLKLSPKHPESNTAGMDIFAKF	_LSPK(gl)HPESNTAGM(ox)DIFAK_	3	691.674	-0.12977	1.3981	1.4119	1.3981	1.4119
G3UYG6;Q6Y7W8;Q6Y7W8-2	1185;1191;323	G3UYG6	PERQ amino acid-rich with GYF domain-containing protein 2	Gigyf2;Gigyf2	>tr|G3UYG6|G3UYG6_MOUSE GRB10-interacting GYF protein 2 (Fragment) OS=Mus musculus GN=Gigyf2 PE=4 SV=1;>sp|Q6Y7W8|PERQ2_MOUSE PERQ amino acid-rich with GYF domain-containing protein 2 OS=Mus musculus GN=Gigyf2 PE=1 SV=2;>sp|Q6Y7W8-2|PERQ2_MOUSE Isoform 2 o	1	105.191	4.14e-17	134.61	1	VHDYTRAYLGDTSEAKEFAKQFLERRAKQKV	_AYLGDTSEAK(gl)EFAK_	3	548.602	0.26583	1.398	1.6	1.3341	1.46	1.4649	1.7534
Q6ZPJ3	368	Q6ZPJ3	Ubiquitin-conjugating enzyme E2 O	Ube2o	>sp|Q6ZPJ3|UBE2O_MOUSE Ubiquitin-conjugating enzyme E2 O OS=Mus musculus GN=Ube2o PE=1 SV=3	1	130.015	4.88e-21	130.02	1	PAKVEPAKIAWECPEKNCAQGEGSMAKKVKR	_IAWEC(ne)PEK(gl)NC(ne)AQGEGSM(ox)AK_	3	811.349	-0.39587	1.3958	1.5583	1.3958	1.5583
B1AY13;E9PV45	418;419	B1AY13	Ubiquitin carboxyl-terminal hydrolase 24;Ubiquitin carboxyl-terminal hydrolase	Usp24;Usp24	>sp|B1AY13|UBP24_MOUSE Ubiquitin carboxyl-terminal hydrolase 24 OS=Mus musculus GN=Usp24 PE=1 SV=1;>tr|E9PV45|E9PV45_MOUSE Ubiquitin carboxyl-terminal hydrolase OS=Mus musculus GN=Usp24 PE=3 SV=1	1	54.3425	4.1e-11	111.79	1	SLKEVTKLIEDSTLSKSVKNAIDTDRLLDWL	_LIEDSTLSK(gl)SVK_	3	478.6	0.45333	1.3955	1.691	1.5078	1.6444	1.2917	1.7389
P57080	313	P57080	Ubiquitin carboxyl-terminal hydrolase 25	Usp25	>sp|P57080|UBP25_MOUSE Ubiquitin carboxyl-terminal hydrolase 25 OS=Mus musculus GN=Usp25 PE=1 SV=2	1	109.717	2.88e-21	133.9	1	LFYGRFLAMGVLEGKKFENTEMFGQYPLQVN	_K(gl)FENTEM(ox)FGQYPLQVNGFK_	3	803.051	0.81237	1.3948	0.97153	1.2165	1.0204	1.5993	0.925
Q99PT1	52	Q99PT1	Rho GDP-dissociation inhibitor 1	Arhgdia	>sp|Q99PT1|GDIR1_MOUSE Rho GDP-dissociation inhibitor 1 OS=Mus musculus GN=Arhgdia PE=1 SV=3	1	50.0403	0.00450111	50.04	1	EIQELDKDDESLRKYKEALLGRVAVSADPNV	_YK(gl)EALLGR_	3	355.201	-0.19148	1.391	1.1277	1.391	1.1277
P62267;D3YXF9;Q9CZI5	37;37;37	P62267	40S ribosomal protein S23	Rps23;Gm8618;Rps23	>sp|P62267|RS23_MOUSE 40S ribosomal protein S23 OS=Mus musculus GN=Rps23 PE=2 SV=3;>tr|D3YXF9|D3YXF9_MOUSE Uncharacterized protein OS=Mus musculus GN=Gm8618 PE=3 SV=1;>tr|Q9CZI5|Q9CZI5_MOUSE Uncharacterized protein OS=Mus musculus GN=Rps23 PE=2 SV=1	1	73.6876	2.39e-06	73.688	1	WHDKQYKKAHLGTALKANPFGGASHAKGIVL	_AHLGTALK(gl)ANPFGGASHAK_	4	491.263	-0.83259	1.3906	1.0886	1.3906	1.0886
P14733	313	P14733	Lamin-B1	Lmnb1	>sp|P14733|LMNB1_MOUSE Lamin-B1 OS=Mus musculus GN=Lmnb1 PE=1 SV=3	1	151.8	2.71e-33	173.03	1	RMRIESLSSQLSNLQKESRACLERIQELEDM	_IESLSSQLSNLQK(gl)ESR_	3	645.004	-1.6197	1.3904	1.1323	0.95893	1.0124	1.5529	1.3009
O55143;F8WI94;O55143-2;B1ATS4;Q8R429;Q64518-2;B1ATS5;Q64518-3;E9Q559;Q64518	757;760;757;740;758;758;740;758;758;758	O55143	Sarcoplasmic/endoplasmic reticulum calcium ATPase 2;Sarcoplasmic/endoplasmic reticulum calcium ATPase 1;Sarcoplasmic/endoplasmic reticulum calcium ATPase 3	Atp2a2;Atp2a2;Atp2a3;Atp2a1;Atp2a3;Atp2a3;Atp2a3	>sp|O55143|AT2A2_MOUSE Sarcoplasmic/endoplasmic reticulum calcium ATPase 2 OS=Mus musculus GN=Atp2a2 PE=1 SV=2;>tr|F8WI94|F8WI94_MOUSE ATPase, Ca++-transporting, cardiac muscle, slow twitch 2 OS=Mus musculus GN=Atp2a2 PE=3 SV=1;>sp|O55143-2|AT2A2_MOUSE Iso	1	64.82	2.82e-08	98.048	1	IVAAVEEGRAIYNNMKQFIRYLISSNVGEVV	_AIYNNMK(gl)QFIR_	3	504.598	2.2242	1.3901	2.3999	1.4594	2.3295	1.3901	2.4098
Q9EQU3	790	Q9EQU3	Toll-like receptor 9	Tlr9	>sp|Q9EQU3|TLR9_MOUSE Toll-like receptor 9 OS=Mus musculus GN=Tlr9 PE=1 SV=3	1	97.2139	3.17e-14	103.88	1	LLEVQTKVPGLANGVKCGSPGQLQGRSIFAQ	_VPGLANGVK(gl)C(ne)GSPGQLQGR_	3	693.025	-0.8032	1.3891	0.87331	1.3508	0.83713	1.4285	0.91105
Q9WTM5	279	Q9WTM5	RuvB-like 2	Ruvbl2	>sp|Q9WTM5|RUVB2_MOUSE RuvB-like 2 OS=Mus musculus GN=Ruvbl2 PE=2 SV=3	1	72.34	0.000258317	72.34	1	DTGEIKSEVREQINAKVAEWREEGKAEIIPG	_EQINAK(gl)VAEWR_	3	486.588	1.7661	1.3874	1.3799	1.3874	1.3799
P14152	298	P14152	Malate dehydrogenase, cytoplasmic	Mdh1	>sp|P14152|MDHC_MOUSE Malate dehydrogenase, cytoplasmic OS=Mus musculus GN=Mdh1 PE=1 SV=3	1	79.3927	2.16e-08	79.393	1	DLLYSFPVVIKNKTWKFVEGLPINDFSREKM	_TWK(gl)FVEGLPINDFSR_	3	641.663	-0.84427	1.3866	1.6547	1.3866	1.6547
Q9D2N9	337	Q9D2N9	Vacuolar protein sorting-associated protein 33A	Vps33a	>sp|Q9D2N9|VP33A_MOUSE Vacuolar protein sorting-associated protein 33A OS=Mus musculus GN=Vps33a PE=1 SV=2	1	95.2051	5.17e-10	95.205	1	AAFEERHNAKTVGEIKQFVSQLPHMQAARGS	_TVGEIK(gl)QFVSQLPHM(ox)QAAR_	4	568.298	-1.1003	1.3854	1.2914	1.3854	1.2914
B1AY13;E9PV45	2551;2552	B1AY13	Ubiquitin carboxyl-terminal hydrolase 24;Ubiquitin carboxyl-terminal hydrolase	Usp24;Usp24	>sp|B1AY13|UBP24_MOUSE Ubiquitin carboxyl-terminal hydrolase 24 OS=Mus musculus GN=Usp24 PE=1 SV=1;>tr|E9PV45|E9PV45_MOUSE Ubiquitin carboxyl-terminal hydrolase OS=Mus musculus GN=Usp24 PE=3 SV=1	1	97.3521	9.98e-38	160.57	1	YWTPQSNVSNETSTGKTFQRTISAQDTLAYA	_MSEHYWTPQSNVSNETSTGK(gl)TFQR_	4	733.085	-0.23676	1.3852	1.2454	1.3852	1.2454
Q6GTN8;Q61985;A2A6D2;E9PVZ1	70;70;70;70	Q6GTN8	Nuclear factor erythroid 2-related factor 1	Nfe2l1;Nfe2l1;Nfe2l1;Nfe2l1	>tr|Q6GTN8|Q6GTN8_MOUSE Nuclear factor, erythroid derived 2,-like 1 OS=Mus musculus GN=Nfe2l1 PE=2 SV=1;>sp|Q61985|NF2L1_MOUSE Nuclear factor erythroid 2-related factor 1 OS=Mus musculus GN=Nfe2l1 PE=2 SV=1;>tr|A2A6D2|A2A6D2_MOUSE Nuclear factor, erythroid	1	136.636	1.88e-38	173.43	1	FHNLRNTLDGYGIHPKSIDLDNYFTARRLLS	_NTLDGYGIHPK(gl)SIDLDNYFTAR_	4	656.824	1.1777	1.3847	1.206	1.4547	1.2162	1.3341	1.1651
Q9R0L6;Q9R0L6-2	1326;1365	Q9R0L6	Pericentriolar material 1 protein	Pcm1	>sp|Q9R0L6|PCM1_MOUSE Pericentriolar material 1 protein OS=Mus musculus GN=Pcm1 PE=1 SV=2;>sp|Q9R0L6-2|PCM1_MOUSE Isoform 2 of Pericentriolar material 1 protein OS=Mus musculus GN=Pcm1	1	81.0159	5.82e-10	94.905	1	IGYESASVSSTCEPCKNRNRHSAQTEEPVQA	_NIGYESASVSSTC(ne)EPC(ne)K(gl)NR_	3	803.686	0.31615	1.3827	1.0974	1.49	1.102	1.2831	1.0927
Q61598	29	Q61598	Rab GDP dissociation inhibitor beta	Gdi2	>sp|Q61598|GDIB_MOUSE Rab GDP dissociation inhibitor beta OS=Mus musculus GN=Gdi2 PE=1 SV=1	1	47.1198	4.8e-08	89.434	1	LTECILSGIMSVNGKKVLHMDQNPYYGGESA	_K(gl)VLHM(ox)DQNPYYGGESASITPLEDLYK_	4	775.375	0.078191	1.382	1.1331	1.4521	1.0336	1.3154	1.2422
O70404	59	O70404	Vesicle-associated membrane protein 8	Vamp8	>sp|O70404|VAMP8_MOUSE Vesicle-associated membrane protein 8 OS=Mus musculus GN=Vamp8 PE=1 SV=1	1	103.929	1.35e-15	118.96	1	LRNKTEDLEATSEHFKTTSQKVARKFWWKNV	_NKTEDLEATSEHFK(gl)TTSQK_	4	577.782	0.074903	1.3803	1.6354	1.3803	1.6354
Q91YN0	220	Q91YN0	Uncharacterized protein C12orf4 homolog	D6Wsu163e	>sp|Q91YN0|CL004_MOUSE Uncharacterized protein C12orf4 homolog OS=Mus musculus GN=D6Wsu163e PE=1 SV=1	1	104.195	1.1e-12	104.2	1	ENKWSNELKQSTAIQKQEYQEWVIKLHQDLK	_QSTAIQK(gl)QEYQEWVIK_	3	698.36	-0.61553	1.3791	1.6172	1.3791	1.6172
O88811;O88811-2	156;123	O88811	Signal transducing adapter molecule 2	Stam2	>sp|O88811|STAM2_MOUSE Signal transducing adapter molecule 2 OS=Mus musculus GN=Stam2 PE=1 SV=1;>sp|O88811-2|STAM2_MOUSE Isoform 2 of Signal transducing adapter molecule 2 OS=Mus musculus GN=Stam2	1	113.73	5.24e-29	140.55	1	VTFPSAGSQTVAAAAKNGTSLNKNKEDEDIA	_SM(ox)KEEGVTFPSAGSQTVAAAAK(gl)NGTSLNK_	4	753.624	-0.66927	1.3778	1.0759	1.2566	1.0759	1.4799	1.0657
Q62446	42	Q62446	Peptidyl-prolyl cis-trans isomerase FKBP3	Fkbp3	>sp|Q62446|FKBP3_MOUSE Peptidyl-prolyl cis-trans isomerase FKBP3 OS=Mus musculus GN=Fkbp3 PE=1 SV=2	1	111.658	4.17e-14	111.66	1	KFLQDHGSDSFLAEHKLLGNIKNVAKTANKD	_FLQDHGSDSFLAEHK(gl)LLGNIK_	4	621.572	1.0527	1.3778	1.2359			1.3778	1.2359
Q61168;F8WH95;F6WX18;B1ASF7	54;57;51;54	Q61168	Lysosomal-associated transmembrane protein 5	Laptm5;Laptm5;Laptm5;Laptm5	>sp|Q61168|LAPM5_MOUSE Lysosomal-associated transmembrane protein 5 OS=Mus musculus GN=Laptm5 PE=1 SV=1;>tr|F8WH95|F8WH95_MOUSE Lysosomal-associated protein transmembrane 5 (Fragment) OS=Mus musculus GN=Laptm5 PE=4 SV=1;>tr|F6WX18|F6WX18_MOUSE Lysosomal-as	1	71.3424	0.000790824	80.229	1	HVVEVARGKVSCRFFKMPYLRMADLLSSFLL	_FFK(gl)MPYLR_	3	405.883	0.32458	1.3766	1.2364	1.4624	1.1941	1.3766	1.2543
Q9CW03;E9Q762	194;194	Q9CW03	Structural maintenance of chromosomes protein 3	Smc3;Smc3	>sp|Q9CW03|SMC3_MOUSE Structural maintenance of chromosomes protein 3 OS=Mus musculus GN=Smc3 PE=1 SV=2;>tr|E9Q762|E9Q762_MOUSE Structural maintenance of chromosomes 3 OS=Mus musculus GN=Smc3 PE=4 SV=1	1	44.5108	0.00269408	44.511	1	MKETEGKREKINELLKYIEERLHTLEEEKEE	_INELLK(gl)YIEER_	3	511.947	1.2146	1.3761	0.91258	1.3761	0.91258
D3YX62;O70252;D3YXN4	54;54;54	D3YX62	Heme oxygenase 2	Hmox2;Hmox2;Hmox2	>tr|D3YX62|D3YX62_MOUSE Heme oxygenase (decycling) 2 (Fragment) OS=Mus musculus GN=Hmox2 PE=4 SV=1;>sp|O70252|HMOX2_MOUSE Heme oxygenase 2 OS=Mus musculus GN=Hmox2 PE=2 SV=1;>tr|D3YXN4|D3YXN4_MOUSE Heme oxygenase (decycling) 2 (Fragment) OS=Mus musculus GN	1	45.2798	0.00191822	45.28	1	GTKEAHDRAENTQFVKDFLKGNIKKELFKLA	_AENTQFVK(gl)DFLK_	3	518.603	0.21818	1.3749	1.2605	1.3749	1.2605
Q64337-2;Q64337;D3YZJ1	165;165;165	Q64337-2	Sequestosome-1	Sqstm1;Sqstm1	>sp|Q64337-2|SQSTM_MOUSE Isoform 2 of Sequestosome-1 OS=Mus musculus GN=Sqstm1;>sp|Q64337|SQSTM_MOUSE Sequestosome-1 OS=Mus musculus GN=Sqstm1 PE=1 SV=1;>tr|D3YZJ1|D3YZJ1_MOUSE Uncharacterized protein OS=Mus musculus GN=Sqstm1 PE=4 SV=1	1	40.9261	7.09e-05	77.657	1	LCSVCEGKGLHREHSKLIFPNPFGHLSDSFS	_EHSK(gl)LIFPNPFGHLSDSFSHSR_	5	531.464	0.27154	1.3744	0.96405	1.3744	1.3225	1.1508	0.94473
Q6A4J8;F8VPX1;Q6A4J8-2;E9PXY8;E9QLK0;Q6A4J8-3	825;825;865;865;825;825	Q6A4J8	Ubiquitin carboxyl-terminal hydrolase 7;Ubiquitin carboxyl-terminal hydrolase;Ubiquitin carboxyl-terminal hydrolase;Ubiquitin carboxyl-terminal hydrolase	Usp7;Usp7;Usp7;Usp7	>sp|Q6A4J8|UBP7_MOUSE Ubiquitin carboxyl-terminal hydrolase 7 OS=Mus musculus GN=Usp7 PE=1 SV=1;>tr|F8VPX1|F8VPX1_MOUSE Ubiquitin carboxyl-terminal hydrolase OS=Mus musculus GN=Usp7 PE=3 SV=1;>sp|Q6A4J8-2|UBP7_MOUSE Isoform 2 of Ubiquitin carboxyl-terminal	1	115.372	1.88e-11	115.37	1	FVVTLSNRMNYFQVAKTVAQRLNTDPMLLQF	_MNYFQVAK(gl)TVAQR_	3	557.287	-1.2583	1.3735	1.3171	1.3735	1.3171
A2APB8	44	A2APB8	Targeting protein for Xklp2	Tpx2	>sp|A2APB8|TPX2_MOUSE Targeting protein for Xklp2 OS=Mus musculus GN=Tpx2 PE=1 SV=1	1	45.368	0.00395491	45.368	1	ENIDSWFDEKANLENKFLRQRGIGEPFQGKN	_ANLENK(gl)FLR_	3	406.891	1.4916	1.3734	1.3813	1.3734	1.3813
Q9R0L6;Q9R0L6-2	1309;1348	Q9R0L6	Pericentriolar material 1 protein	Pcm1	>sp|Q9R0L6|PCM1_MOUSE Pericentriolar material 1 protein OS=Mus musculus GN=Pcm1 PE=1 SV=2;>sp|Q9R0L6-2|PCM1_MOUSE Isoform 2 of Pericentriolar material 1 protein OS=Mus musculus GN=Pcm1	1	132.791	3.56e-21	132.79	1	SKSKKRNSTQLKSRVKNIGYESASVSSTCEP	_VK(gl)NIGYESASVSSTC(ne)EPC(ne)K_	3	789.359	-0.088518	1.3725	1.0008	1.3725	1.0008
P49312;Q5EBP8	298;351	P49312;Q5EBP8	Heterogeneous nuclear ribonucleoprotein A1	Hnrnpa1;Hnrnpa1	>sp|P49312|ROA1_MOUSE Heterogeneous nuclear ribonucleoprotein A1 OS=Mus musculus GN=Hnrnpa1 PE=1 SV=2;>tr|Q5EBP8|Q5EBP8_MOUSE Heterogeneous nuclear ribonucleoprotein A1 OS=Mus musculus GN=Hnrnpa1 PE=2 SV=1	1	107.348	2.69e-13	115.91	1	GRSSGPYGGGGQYFAKPRNQGGYGGSSSSSS	_SSGPYGGGGQYFAK(gl)PR_	3	581.613	-0.021325	1.3721	1.4868	1.3077	1.4941	1.3721	1.4868
P11157	30	P11157	Ribonucleoside-diphosphate reductase subunit M2	Rrm2	>sp|P11157|RIR2_MOUSE Ribonucleoside-diphosphate reductase subunit M2 OS=Mus musculus GN=Rrm2 PE=1 SV=1	1	81.5099	4.56e-09	81.51	1	QQLQLSPLKRLTLADKENTPPTLSSTRVLAS	_LTLADK(gl)ENTPPTLSSTR_	3	653.344	-1.659	1.3708	1.1949	1.3708	1.1949
Q3U1J4;E9Q4W8;F7ADY1	936;936;395	Q3U1J4	DNA damage-binding protein 1	Ddb1;Ddb1;Ddb1	>sp|Q3U1J4|DDB1_MOUSE DNA damage-binding protein 1 OS=Mus musculus GN=Ddb1 PE=1 SV=2;>tr|E9Q4W8|E9Q4W8_MOUSE Damage-specific DNA-binding protein 1 OS=Mus musculus GN=Ddb1 PE=4 SV=1;>tr|F7ADY1|F7ADY1_MOUSE Damage-specific DNA-binding protein 1 OS=Mus muscul	1	161.35	1.67e-38	161.35	1	ILVGDLMRSVLLLAYKPMEGNFEEIARDFNP	_SVLLLAYK(gl)PM(ox)EGNFEEIAR_	3	770.731	0.54542	1.3698	0.91673	1.3076	0.84158	1.435	0.99858
O55142;E9PXU5;D3Z2T7	15;15;15	O55142	60S ribosomal protein L35a	Rpl35a;Gm10029;Gm10247	>sp|O55142|RL35A_MOUSE 60S ribosomal protein L35a OS=Mus musculus GN=Rpl35a PE=2 SV=2;>tr|E9PXU5|E9PXU5_MOUSE Uncharacterized protein OS=Mus musculus GN=Gm10029 PE=4 SV=1;>tr|D3Z2T7|D3Z2T7_MOUSE MCG123716 OS=Mus musculus GN=Gm10247 PE=4 SV=1	1	66.7992	0.00187203	66.799	1	_MSGRLWCKAIFAGYKRGLRNQREHTALLKI	_AIFAGYK(gl)R_	3	347.194	0.076657	1.3697	1.3703	1.3697	1.3703
P16382	309	P16382	Interleukin-4 receptor subunit alpha;Soluble interleukin-4 receptor subunit alpha	Il4r	>sp|P16382|IL4RA_MOUSE Interleukin-4 receptor subunit alpha OS=Mus musculus GN=Il4r PE=1 SV=1	1	54.199	4.58e-05	64.121	1	SQESTKYPHWKTCLDKLLPCLLKHRVKKKTD	_TC(ne)LDK(gl)LLPC(ne)LLK_	3	575.309	0.22794	1.369	1.4357	1.3252	1.4279	1.3693	1.4357
Q9CPR4;Q6ZWZ7;D3Z3R2;F6VWT4	37;37;37;47	Q9CPR4	60S ribosomal protein L17	Rpl17;Rpl17;Gm10268;Gm10362	>sp|Q9CPR4|RL17_MOUSE 60S ribosomal protein L17 OS=Mus musculus GN=Rpl17 PE=2 SV=3;>tr|Q6ZWZ7|Q6ZWZ7_MOUSE MCG123291, isoform CRA_d OS=Mus musculus GN=Rpl17 PE=2 SV=1;>tr|D3Z3R2|D3Z3R2_MOUSE Uncharacterized protein OS=Mus musculus GN=Gm10268 PE=3 SV=2;>tr|	1	45.661	0.00186697	45.661	1	LRVHFKNTRETAQAIKGMHIRKATKYLKDVT	_ETAQAIK(gl)GMHIR_	3	490.261	-0.043981	1.3689	1.1018	1.3689	1.1018
P62274	33	P62274	40S ribosomal protein S29	Rps29	>sp|P62274|RS29_MOUSE 40S ribosomal protein S29 OS=Mus musculus GN=Rps29 PE=2 SV=2	1	101.601	0.000170049	101.6	1	SRSCRVCSNRHGLIRKYGLNMCRQCFRQYAK	_K(gl)YGLNM(ox)C(ne)R_	3	413.858	-0.28375	1.3682	1.2166	1.3682	1.2166
Q7TMY8-3;Q7TMY8;A2AFQ0;Q7TMY8-4	3698;3698;3699;3698	Q7TMY8-3	E3 ubiquitin-protein ligase HUWE1	Huwe1;Huwe1	>sp|Q7TMY8-3|HUWE1_MOUSE Isoform 3 of E3 ubiquitin-protein ligase HUWE1 OS=Mus musculus GN=Huwe1;>sp|Q7TMY8|HUWE1_MOUSE E3 ubiquitin-protein ligase HUWE1 OS=Mus musculus GN=Huwe1 PE=1 SV=5;>tr|A2AFQ0|A2AFQ0_MOUSE HECT, UBA and WWE domain containing 1 OS=Mu	1	94.6322	3.21e-05	94.632	1	SRFDMAENVVIVASQKRPLGGRELQLPSMSM	_FDM(ox)AENVVIVASQK(gl)RPLGGR_	4	580.057	0.70123	1.3678	0.64905	1.9188	0.57732	0.97505	0.72969
Q8R1B4	860	Q8R1B4	Eukaryotic translation initiation factor 3 subunit C	Eif3c	>sp|Q8R1B4|EIF3C_MOUSE Eukaryotic translation initiation factor 3 subunit C OS=Mus musculus GN=Eif3c PE=1 SV=1	1	122.802	4.42e-12	122.8	1	TEPTAQQNLALQLAEKLGSLVENNERVFDHK	_TEPTAQQNLALQLAEK(gl)LGSLVENNER_	4	745.889	0.35686	1.3661	1.0581			1.3661	1.0581
D3YW62;Q9CWT3	148;148	D3YW62	Sorting nexin-10	Snx10;Snx10	>tr|D3YW62|D3YW62_MOUSE Sorting nexin 10 (Fragment) OS=Mus musculus GN=Snx10 PE=4 SV=1;>sp|Q9CWT3|SNX10_MOUSE Sorting nexin-10 OS=Mus musculus GN=Snx10 PE=2 SV=1	1	76.7593	1.29e-06	76.759	1	CVSGQTKYSVEEAIHKFALMNRRFPEEEEEG	_YSVEEAIHK(gl)FALM(ox)NR_	4	485.244	-0.011106	1.3655	1.4207	1.2896	1.3526	1.4459	1.4923
Q8CEC0-3;Q8CEC0-2;Q8CEC0	601;606;606	Q8CEC0-3	Nuclear pore complex protein Nup88	Nup88	>sp|Q8CEC0-3|NUP88_MOUSE Isoform 3 of Nuclear pore complex protein Nup88 OS=Mus musculus GN=Nup88;>sp|Q8CEC0-2|NUP88_MOUSE Isoform 2 of Nuclear pore complex protein Nup88 OS=Mus musculus GN=Nup88;>sp|Q8CEC0|NUP88_MOUSE Nuclear pore complex protein Nup88 OS	1	66.6632	2.07e-06	81.335	1	EEIQRRVKLLCDQKRKQLEDLNYCREERKSL	_K(gl)QLEDLNYC(ne)R_	3	507.577	0.029927	1.3647	1.0702	1.1753	1.0182	1.5846	1.1248
Q8C708	216	Q8C708	Transmembrane protein C16orf54 homolog		>sp|Q8C708|CP054_MOUSE Transmembrane protein C16orf54 homolog OS=Mus musculus PE=1 SV=1	1	113.987	3.7e-11	113.99	1	GLQPRVTLEQISAFWKREGRTSVGF______	_VTLEQISAFWK(gl)R_	3	531.291	0.62344	1.3645	1.3088	1.3025	1.2739	1.4296	1.3446
Q6NZH9;F6WF76	289;292	Q6NZH9		Rasgrp3;Rasgrp3	>tr|Q6NZH9|Q6NZH9_MOUSE RAS, guanyl releasing protein 3 OS=Mus musculus GN=Rasgrp3 PE=2 SV=1;>tr|F6WF76|F6WF76_MOUSE RAS, guanyl-releasing protein 3 OS=Mus musculus GN=Rasgrp3 PE=4 SV=1	0.99993	41.5561	0.000421175	56.719	1	MTELVSSNGNYCNYRKAFADCDGFKIPILGV	_K(gl)AFADC(ne)DGFKIPILGVHLK_	5	463.051	-0.16036	1.3635	1.1044	1.3635	1.1044
F6PXL5;Q6ZQG1	1978;2043	F6PXL5		Nup205;Nup205	>tr|F6PXL5|F6PXL5_MOUSE Uncharacterized protein (Fragment) OS=Mus musculus GN=Nup205 PE=4 SV=1;>tr|Q6ZQG1|Q6ZQG1_MOUSE MCG21756, isoform CRA_a (Fragment) OS=Mus musculus GN=Nup205 PE=2 SV=1	1	104.593	4.87e-09	104.59	1	ESLQKKLLDIEGLYSKVRSRYSFIQALIRRI	_LLDIEGLYSK(gl)VR_	3	507.287	3.4575	1.3623	1.0618	1.3623	1.0618
Q91VK4	20	Q91VK4	Integral membrane protein 2C;CT-BRI3	Itm2c	>sp|Q91VK4|ITM2C_MOUSE Integral membrane protein 2C OS=Mus musculus GN=Itm2c PE=1 SV=2	1	123.188	5.49e-20	123.19	1	SFQPAVAGIKADKADKAAASGPASASAPAAE	_ADK(gl)AAASGPASASAPAAEILLTPAR_	3	807.763	-1.727	1.3623	1.5015			1.3623	1.5015
Q8K1X4	56	Q8K1X4		Nckap1l	>tr|Q8K1X4|Q8K1X4_MOUSE NCK associated protein 1 like OS=Mus musculus GN=Nckap1l PE=2 SV=1	1	46.8438	0.0018204	46.844	1	SKPPFLLEKSMESCLKYINKKFPNIDVRNST	_SM(ox)ESC(ne)LK(gl)YINK_	3	524.246	-1.3554	1.3622	0.96427	1.5646	1.0687	1.186	0.87001
Q8C561-3;Q8C561-2;Q8C561	353;590;635	Q8C561-3	LMBR1 domain-containing protein 2	Lmbrd2	>sp|Q8C561-3|LMBD2_MOUSE Isoform 3 of LMBR1 domain-containing protein 2 OS=Mus musculus GN=Lmbrd2;>sp|Q8C561-2|LMBD2_MOUSE Isoform 2 of LMBR1 domain-containing protein 2 OS=Mus musculus GN=Lmbrd2;>sp|Q8C561|LMBD2_MOUSE LMBR1 domain-containing protein 2 OS=	1	197.751	3.62e-46	197.75	1	PKESNFSDTTTNWSSKYTRANNRTERDRIEL	_ESNFSDTTTNWSSK(gl)YTR_	3	713.319	0.51737	1.362	1.439	1.362	1.439
Q9CQ22	31	Q9CQ22	Ragulator complex protein LAMTOR1	Lamtor1	>sp|Q9CQ22|LTOR1_MOUSE Ragulator complex protein LAMTOR1 OS=Mus musculus GN=Lamtor1 PE=1 SV=1	1	163.463	5.09e-63	207.6	1	REERKLLLDPSSTPTKALNGAEPNYHSLPSA	_LLLDPSSTPTK(gl)ALNGAEPNYHSLPSAR_	4	741.636	0.44832	1.3612	1.6789	1.395	1.9078	1.1274	1.589
E9Q830;Q8R0B4;Q8BLD4;Q6VYI5;Q6VYI4;Q921F2;F8WIJ9	101;102;102;102;102;102;102	E9Q830	TAR DNA-binding protein 43	Tardbp;Tardbp;Tardbp;Tardbp;Tardbp;Tardbp;Tardbp	>tr|E9Q830|E9Q830_MOUSE TAR DNA-binding protein OS=Mus musculus GN=Tardbp PE=4 SV=1;>tr|Q8R0B4|Q8R0B4_MOUSE MCG16669, isoform CRA_a OS=Mus musculus GN=Tardbp PE=2 SV=1;>tr|Q8BLD4|Q8BLD4_MOUSE MCG16669, isoform CRA_f OS=Mus musculus GN=Tardbp PE=2 SV=1;>tr|	1	72.7971	0.000389621	72.797	1	ETDASSAVKVKRAVQKTSDLIVLGLPWKTTE	_AVQK(gl)TSDLIVLGLPWK_	3	628.031	-1.0151	1.3609	1.284	1.3609	1.284
Q64737	779	Q64737	Trifunctional purine biosynthetic protein adenosine-3;Phosphoribosylamine--glycine ligase;Phosphoribosylformylglycinamidine cyclo-ligase;Phosphoribosylglycinamide formyltransferase	Gart	>sp|Q64737|PUR2_MOUSE Trifunctional purine biosynthetic protein adenosine-3 OS=Mus musculus GN=Gart PE=2 SV=3	1	63.6064	1.6e-05	63.606	1	GSVVACPEDSPRVRVKNLIETIQTNGSLVAN	_VK(gl)NLIETIQTNGSLVANGFLK_	3	791.776	0.29677	1.3606	1.4953	1.3606	1.4953
P47962	27	P47962	60S ribosomal protein L5	Rpl5	>sp|P47962|RL5_MOUSE 60S ribosomal protein L5 OS=Mus musculus GN=Rpl5 PE=1 SV=3	1	43.3077	0.00130002	55.461	1	YFKRYQVRFRRRREGKTDYYARKRLVIQDKN	_EGK(gl)TDYYAR_	3	406.191	-0.15295	1.3601	1.609	1.2778	1.5574	1.4477	1.6623
Q811B2;Q80UE4;G3X991;Q80UE5;O70318;G3X9B8;E9Q4H2	392;392;392;392;392;392;262	Q811B2	Band 4.1-like protein 2	Epb4.1l2;Epb4.1l2;Epb4.1l2;Epb4.1l2;Epb41l2;Epb4.1l2;Epb4.1l2	>tr|Q811B2|Q811B2_MOUSE Protein 4.1G OS=Mus musculus GN=Epb4.1l2 PE=2 SV=1;>tr|Q80UE4|Q80UE4_MOUSE Protein 4.1G OS=Mus musculus GN=Epb4.1l2 PE=2 SV=1;>tr|G3X991|G3X991_MOUSE Erythrocyte protein band 4.1-like 2, isoform CRA_a OS=Mus musculus GN=Epb4.1l2 PE=	1	59.5791	0.00289951	59.579	1	GLSPAQADSQFLENAKRLSMYGVDLHHAKDS	_GLSPAQADSQFLENAK(gl)R_	3	649.329	1.7674	1.3585	0.98163			1.3585	0.98163
Q7TQC5-3;Q7TQC5	56;63	Q7TQC5-3	Aprataxin	Aptx	>sp|Q7TQC5-3|APTX_MOUSE Isoform 3 of Aprataxin OS=Mus musculus GN=Aptx;>sp|Q7TQC5|APTX_MOUSE Aprataxin OS=Mus musculus GN=Aptx PE=2 SV=2	1	57.8059	0.00231771	57.806	1	RQQVQLKAECNKGYVKVQQMGVNPTSIDSGV	_GYVK(gl)VQQM(ox)GVNPTSIDSGVIGK_	3	803.081	-1.1325	1.3563	1.0074			1.3563	1.0074
E9Q2H6;A2A8U2-2;E9Q7X5;A2A8U2-3;A2A8U2	89;133;133;133;133	E9Q2H6	Transmembrane protein 201	Tmem201;Tmem201;Tmem201	>tr|E9Q2H6|E9Q2H6_MOUSE Uncharacterized protein OS=Mus musculus GN=Tmem201 PE=4 SV=1;>sp|A2A8U2-2|TM201_MOUSE Isoform Samp1 of Transmembrane protein 201 OS=Mus musculus GN=Tmem201;>tr|E9Q7X5|E9Q7X5_MOUSE Uncharacterized protein OS=Mus musculus GN=Tmem201 P	1	83.8618	1.59e-06	83.862	1	VLLCRRCSHHQTTKIKQLAAFTPREEGRYDE	_IK(gl)QLAAFTPR_	3	420.247	-0.29508	1.354	1.0288			1.354	1.0288
E9Q6M7;Q3TTW5;E9QL01;Q80U78-2;Q80U78-3;Q80U78;Q80U78-4;A8WHM8	107;107;107;107;107;107;107;107	E9Q6M7	Pumilio homolog 1	Pum1;Pum1;Pum1;Pum1;Pum1	>tr|E9Q6M7|E9Q6M7_MOUSE Uncharacterized protein OS=Mus musculus GN=Pum1 PE=4 SV=1;>tr|Q3TTW5|Q3TTW5_MOUSE Uncharacterized protein OS=Mus musculus GN=Pum1 PE=2 SV=1;>tr|E9QL01|E9QL01_MOUSE Uncharacterized protein OS=Mus musculus GN=Pum1 PE=4 SV=1;>sp|Q80U78	1	57.8059	5.88e-09	86.357	1	QLGGGGSGGGGYNTSKHRWPTGDNIHAEHQV	_QHGEQLGGGGSGGGGYNTSK(gl)HR_	4	564.513	-0.16146	1.3535	1.2402	1.3535	1.2402
Q5K4Q9;Q8C6B0;Q5I0W6;G3X9G9;Q76I26	105;105;105;105;105	Q5K4Q9		Mettl7a1;Mettl7a1;Ubie;Mettl7a3;Mettl7a2-Higd1c	>tr|Q5K4Q9|Q5K4Q9_MOUSE AAM-B protein OS=Mus musculus GN=Mettl7a1 PE=2 SV=1;>tr|Q8C6B0|Q8C6B0_MOUSE MCG20149, isoform CRA_a OS=Mus musculus GN=Mettl7a1 PE=2 SV=1;>tr|Q5I0W6|Q5I0W6_MOUSE CDNA sequence AB099516 OS=Mus musculus GN=Ubie PE=2 SV=1;>tr|G3X9G9|G3	1	72.4328	0.000349145	72.433	1	PGCRVTCIDPNPNFEKFLFKSVAENRQLQFE	_VTC(ne)IDPNPNFEK(gl)FLFK_	3	717.691	2.3625	1.353	0.93934	1.353	0.93934
Q7TQE6	323	Q7TQE6	Macoilin	Tmem57	>sp|Q7TQE6|MACOI_MOUSE Macoilin OS=Mus musculus GN=Tmem57 PE=2 SV=1	1	40.2776	0.00202688	40.278	1	NLLKEDSCTASSKNYKNASGVVNSSPRSHSA	_NYK(gl)NASGVVNSSPR_	3	536.269	0.28949	1.3522	1.0337	1.3522	1.0337
Q9JHX3	265	Q9JHX3	Interleukin-21 receptor	Il21r	>sp|Q9JHX3|IL21R_MOUSE Interleukin-21 receptor OS=Mus musculus GN=Il21r PE=2 SV=1	1	85.5632	2.73e-09	85.563	1	VFMGLKIHLPWRLWKKIWAPVPTPESFFQPL	_K(gl)IWAPVPTPESFFQPLYR_	3	764.072	-0.023951	1.3505	1.8555	1.3505	1.8555
P30681;P63158;D3YZ18;D3YVC6	12;12;12;12	P30681;P63158	High mobility group protein B2;High mobility group protein B1	Hmgb2;Hmgb1;Hmgb1;Hmgb1	>sp|P30681|HMGB2_MOUSE High mobility group protein B2 OS=Mus musculus GN=Hmgb2 PE=1 SV=3;>sp|P63158|HMGB1_MOUSE High mobility group protein B1 OS=Mus musculus GN=Hmgb1 PE=1 SV=2;>tr|D3YZ18|D3YZ18_MOUSE High mobility group box 1 (Fragment) OS=Mus musculus G	1	80.7368	0.000232459	80.737	1	____MGKGDPKKPRGKMSSYAFFVQTCREEH;____MGKGDPNKPRGKMSSYAFFVQTCREEH	_GK(gl)M(ox)SSYAFFVQTC(ne)R_	3	627.287	3.0294	1.35	1.0646			1.35	1.0646
Q5SUA5	319	Q5SUA5	Unconventional myosin-Ig	Myo1g	>sp|Q5SUA5|MYO1G_MOUSE Unconventional myosin-Ig OS=Mus musculus GN=Myo1g PE=2 SV=1	1	76.889	7.97e-05	76.889	1	GGLEVADEALVGYVAKLTATPRDLVLRTLLA	_GGLEVADEALVGYVAK(gl)LTATPR_	3	782.088	0.026579	1.349	1.6287			1.349	1.6287
Q68FD5;Q5SXR6	911;915	Q68FD5	Clathrin heavy chain 1	Cltc;Cltc	>sp|Q68FD5|CLH_MOUSE Clathrin heavy chain 1 OS=Mus musculus GN=Cltc PE=1 SV=3;>tr|Q5SXR6|Q5SXR6_MOUSE Clathrin, heavy polypeptide (Hc) OS=Mus musculus GN=Cltc PE=2 SV=1	1	58.6928	1.52e-08	88.565	1	ENPYYDSRVVGKYCEKRDPHLACVAYERGQC	_YC(ne)EK(gl)RDPHLAC(ne)VAYER_	4	580.018	-0.3667	1.349	1.227	1.349	1.227
P15920	172	P15920	V-type proton ATPase 116 kDa subunit a isoform 2	Atp6v0a2	>sp|P15920|VPP2_MOUSE V-type proton ATPase 116 kDa subunit a isoform 2 OS=Mus musculus GN=Atp6v0a2 PE=1 SV=2	1	54.0732	0.00504139	54.073	1	NDSLLDYSCMQRLGAKLGFVSGLIQQGRVEA	_LGAK(gl)LGFVSGLIQQGR_	3	586.672	0.044751	1.3485	2.1462	1.3485	2.1462
Q3TM98;Q8R3P7;E9Q8M4	179;190;179	Q3TM98	Clusterin-associated protein 1	Cluap1;Cluap1;Cluap1	>tr|Q3TM98|Q3TM98_MOUSE Clusterin associated protein 1 (Fragment) OS=Mus musculus GN=Cluap1 PE=2 SV=1;>sp|Q8R3P7|CLUA1_MOUSE Clusterin-associated protein 1 OS=Mus musculus GN=Cluap1 PE=1 SV=1;>tr|E9Q8M4|E9Q8M4_MOUSE Clusterin-associated protein 1 (Fragment	1	110.379	4.84e-11	110.38	1	PLEINETEKVMRIAIKDLLAQVQKTKDLLNN	_IAIK(gl)DLLAQVQK_	3	485.296	0.64234	1.3485	1.429	1.3731	1.4054	1.3242	1.453
G5E870	1701	G5E870		Trip12	>tr|G5E870|G5E870_MOUSE Thyroid hormone receptor interactor 12, isoform CRA_a OS=Mus musculus GN=Trip12 PE=4 SV=1	1	88.0706	5.11e-09	88.071	1	EEVTLSNPKGSQEGTKYIQNLQGLFALPFGR	_GSQEGTK(gl)YIQNLQGLFALPFGR_	3	846.775	0.2145	1.3481	1.1754	1.3032	1.154	1.3945	1.1971
Q8QZY1	70	Q8QZY1	Eukaryotic translation initiation factor 3 subunit L	Eif3l	>sp|Q8QZY1|EIF3L_MOUSE Eukaryotic translation initiation factor 3 subunit L OS=Mus musculus GN=Eif3l PE=1 SV=1	1	81.8538	4.48e-09	81.854	1	FIQYFHKTVSDLIDQKVYELQASRVSSDVID	_TVSDLIDQK(gl)VYELQASR_	3	693.695	1.0294	1.348	0.89751			1.348	0.89751
O88685;B7ZCF1;A2AGN7	212;212;170	O88685	26S protease regulatory subunit 6A	Psmc3;Psmc3;Psmc3	>sp|O88685|PRS6A_MOUSE 26S protease regulatory subunit 6A OS=Mus musculus GN=Psmc3 PE=2 SV=2;>tr|B7ZCF1|B7ZCF1_MOUSE Proteasome (Prosome, macropain) 26S subunit ATPase 3 OS=Mus musculus GN=Psmc3 PE=3 SV=1;>tr|A2AGN7|A2AGN7_MOUSE Proteasome (Prosome, macrop	1	58.8636	1.9e-05	58.864	1	QIQELVEAIVLPMNHKEKFENLGIQPPKGVL	_QIQELVEAIVLPM(ox)NHK(gl)EK_	4	563.054	0.20994	1.3477	1.1651	1.3477	1.1651
Q9D8N0	294	Q9D8N0	Elongation factor 1-gamma	Eef1g	>sp|Q9D8N0|EF1G_MOUSE Elongation factor 1-gamma OS=Mus musculus GN=Eef1g PE=1 SV=3	1	72.3207	7.67e-12	135.55	1	PFAHLPKSTFVLDEFKRKYSNEDTLSVALPY	_STFVLDEFK(gl)R_	3	452.57	-0.80284	1.3469	4.8655	1.3469	4.4204	1.5432	5.0041
Q3TBA3;P21958;F6QHF1	425;453;123	Q3TBA3	Antigen peptide transporter 1	Tap1;Tap1;Tap1	>tr|Q3TBA3|Q3TBA3_MOUSE Uncharacterized protein OS=Mus musculus GN=Tap1 PE=2 SV=1;>sp|P21958|TAP1_MOUSE Antigen peptide transporter 1 OS=Mus musculus GN=Tap1 PE=2 SV=3;>tr|F6QHF1|F6QHF1_MOUSE Transporter 1, ATP-binding cassette, sub-family B (MDR/TAP) (Fra	1	64.5651	1.6e-05	64.565	1	LSLYPSMQKAVGSSEKIFEYLDRTPCSPLSG	_AVGSSEK(gl)IFEYLDR_	3	576.625	-0.61051	1.3463	0.88871			1.3463	0.88871
Q8VE10	28	Q8VE10	N-alpha-acetyltransferase 40	Naa40	>sp|Q8VE10|NAA40_MOUSE N-alpha-acetyltransferase 40 OS=Mus musculus GN=Naa40 PE=2 SV=1	1	71.0799	4.04e-06	71.08	1	QKRLEERAAMDAVCAKVDAANRLGDPLEAFP	_AAM(ox)DAVC(ne)AK(gl)VDAANR_	3	587.607	0.30684	1.3458	1.0618			1.3458	1.0618
Q9Z1Z0-3;Q9Z1Z0-2;Q9Z1Z0	25;25;25	Q9Z1Z0-3	General vesicular transport factor p115	Uso1	>sp|Q9Z1Z0-3|USO1_MOUSE Isoform 3 of General vesicular transport factor p115 OS=Mus musculus GN=Uso1;>sp|Q9Z1Z0-2|USO1_MOUSE Isoform 2 of General vesicular transport factor p115 OS=Mus musculus GN=Uso1;>sp|Q9Z1Z0|USO1_MOUSE General vesicular transport fact	1	103.841	8.3e-28	175.42	1	GQSAGPQHTEAETIQKLCDRVASSTLLDDRR	_GVM(ox)GGQSAGPQHTEAETIQK(gl)LC(ne)DR_	4	692.824	0.43671	1.3457	1.1961	1.65	1.2649	1.0974	1.1311
Q9CQ37	190	Q9CQ37	Ubiquitin-conjugating enzyme E2 T	Ube2t	>sp|Q9CQ37|UBE2T_MOUSE Ubiquitin-conjugating enzyme E2 T OS=Mus musculus GN=Ube2t PE=2 SV=1	1	41.6892	0.00459778	41.689	1	HSTQKRKARPLGGMEKKFSPDVQRVYPGPS_	_ARPLGGMEK(gl)K_	4	300.918	0.52239	1.3448	1.6816	1.3448	1.6816
D3YU58;Q9WVM3	345;345	D3YU58	Anaphase-promoting complex subunit 7	Anapc7;Anapc7	>tr|D3YU58|D3YU58_MOUSE Anaphase-promoting complex subunit 7 OS=Mus musculus GN=Anapc7 PE=4 SV=1;>sp|Q9WVM3|APC7_MOUSE Anaphase-promoting complex subunit 7 OS=Mus musculus GN=Anapc7 PE=2 SV=3	1	157.217	2.11e-38	162.76	1	KAIQLNSNSVQALLLKGAALRNMGRVQEAII	_AIQLNSNSVQALLLK(gl)GAALR_	3	732.094	0.12628	1.3447	1.0906	1.5447	1.1419	1.1705	1.0416
Q60605-2;Q60605;E9QLM0	79;79;79	Q60605-2	Myosin light polypeptide 6	Myl6;Gm8894	>sp|Q60605-2|MYL6_MOUSE Isoform Smooth muscle of Myosin light polypeptide 6 OS=Mus musculus GN=Myl6;>sp|Q60605|MYL6_MOUSE Myosin light polypeptide 6 OS=Mus musculus GN=Myl6 PE=1 SV=3;>tr|E9QLM0|E9QLM0_MOUSE Uncharacterized protein OS=Mus musculus GN=Gm8894	1	59.5022	4.63e-06	63.614	1	VLDFEHFLPMLQTVAKNKDQGTYEDYVEGLR	_VLDFEHFLPM(ox)LQTVAK(gl)NK_	4	565.8	0.18558	1.3439	1.0252	1.7779	0.95309	1.0158	1.1027
Q91YN9	200	Q91YN9	BAG family molecular chaperone regulator 2	Bag2	>sp|Q91YN9|BAG2_MOUSE BAG family molecular chaperone regulator 2 OS=Mus musculus GN=Bag2 PE=1 SV=1	1	54.8978	4.46e-06	72.321	1;2	DKAIKLLEHAKGAGSKSLQNTDGKFN_____	_GAGSK(gl)SLQNTDGK(gl)FN_	3	584.615	0.069485	1.3437	1.3823	1.3437	1.3823
E9QAN8;D3Z091	22;22	E9QAN8		Pik3c2b;Pik3c2b	>tr|E9QAN8|E9QAN8_MOUSE Uncharacterized protein OS=Mus musculus GN=Pik3c2b PE=4 SV=1;>tr|D3Z091|D3Z091_MOUSE Phosphoinositide-3-kinase, class 2, beta polypeptide (Fragment) OS=Mus musculus GN=Pik3c2b PE=4 SV=1	1	77.6605	1.81e-14	111.57	1	NGEHWKSLESVGISRKELAMAEALQMEYDAL	_K(gl)ELAMAEALQM(ox)EYDALSR_	3	733.686	1.1618	1.3421	1.0179	2.4154	0.82776	1.2869	1.1496
F8WJ42;Q60902;F6ZE93;Q60902-3	845;846;625;626	F8WJ42	Epidermal growth factor receptor substrate 15-like 1	Eps15l1;Eps15l1;Eps15l1	>tr|F8WJ42|F8WJ42_MOUSE Uncharacterized protein (Fragment) OS=Mus musculus GN=Eps15l1 PE=4 SV=1;>sp|Q60902|EP15R_MOUSE Epidermal growth factor receptor substrate 15-like 1 OS=Mus musculus GN=Eps15l1 PE=1 SV=3;>tr|F6ZE93|F6ZE93_MOUSE Uncharacterized protein	1	90.694	9.71e-14	141.45	1	DPFSGKDPFAPSSSAKPPKTSSSGFADFTSF	_GFGDPFSGKDPFAPSSSAK(gl)PPK_	3	779.05	-0.1895	1.3421	1.2956	1.298	1.3445	1.3868	1.2703
Q9CX66	49	Q9CX66	Uncharacterized protein C12orf45 homolog	D10Wsu102e	>sp|Q9CX66|CL045_MOUSE Uncharacterized protein C12orf45 homolog OS=Mus musculus GN=D10Wsu102e PE=2 SV=1	1	90.7115	5.98e-08	90.712	1	SEGSGGIWDQLLISSKPHPRKTSTLQTVRMQ	_ELLTAGSEGSGGIWDQLLISSK(gl)PHPR_	4	716.374	-1.5021	1.3411	1.0234	1.3411	1.0234
A2ABV5;A2ABV5-2;A2ABV5-3;A2BDN7;A2ABV5-4	194;194;194;194;122	A2ABV5	Mediator of RNA polymerase II transcription subunit 14	Med14;Med14	>sp|A2ABV5|MED14_MOUSE Mediator of RNA polymerase II transcription subunit 14 OS=Mus musculus GN=Med14 PE=1 SV=1;>sp|A2ABV5-2|MED14_MOUSE Isoform 2 of Mediator of RNA polymerase II transcription subunit 14 OS=Mus musculus GN=Med14;>sp|A2ABV5-3|MED14_MOUSE	1	64.2439	7.75e-09	92.265	1	IRDKIIPPDPITKIEKQATLHQLNQILRHRL	_IEK(gl)QATLHQLNQILR_	4	480.526	-0.74241	1.3403	1.0241	1.0549	1.0056	1.7029	1.0429
Q8K0C4	275	Q8K0C4	Lanosterol 14-alpha demethylase	Cyp51a1	>sp|Q8K0C4|CP51A_MOUSE Lanosterol 14-alpha demethylase OS=Mus musculus GN=Cyp51a1 PE=2 SV=1	1	79.4887	0.0001781	79.489	1	IKNIFYKAIQKRRLSKEPAEDILQTLLDSTY	_LSK(gl)EPAEDILQTLLDSTYK_	3	760.065	-0.088698	1.3383	1.1331			1.3383	1.1331
F6PXL5;Q6ZQG1	490;555	F6PXL5		Nup205;Nup205	>tr|F6PXL5|F6PXL5_MOUSE Uncharacterized protein (Fragment) OS=Mus musculus GN=Nup205 PE=4 SV=1;>tr|Q6ZQG1|Q6ZQG1_MOUSE MCG21756, isoform CRA_a (Fragment) OS=Mus musculus GN=Nup205 PE=2 SV=1	1	42.1905	0.000312076	62.558	1	GVAHQRPPQRQVVLSKFVRQMGDLLPPTIYI	_QVVLSK(gl)FVR_	3	397.24	0.36248	1.3377	2.093	0.98137	2.0204	1.8233	2.1682
P62908	187	P62908	40S ribosomal protein S3	Rps3	>sp|P62908|RS3_MOUSE 40S ribosomal protein S3 OS=Mus musculus GN=Rps3 PE=1 SV=1	1	43.5943	0.00177576	43.594	1	VRHVLLRQGVLGIKVKIMLPWDPSGKIGPKK	_VK(gl)IM(ox)LPWDPSGK_	3	500.934	0.8042	1.3377	1.4664	1.3377	1.4664
Q99MR6-3;Q99MR6-4;Q99MR6-2;Q99MR6	256;256;256;256	Q99MR6-3	Serrate RNA effector molecule homolog	Srrt	>sp|Q99MR6-3|SRRT_MOUSE Isoform C of Serrate RNA effector molecule homolog OS=Mus musculus GN=Srrt;>sp|Q99MR6-4|SRRT_MOUSE Isoform D of Serrate RNA effector molecule homolog OS=Mus musculus GN=Srrt;>sp|Q99MR6-2|SRRT_MOUSE Isoform B of Serrate RNA effector	1	71.5923	1.9e-06	71.592	1	DKADAIVKMLDAAVIKMEGGTENDLRILEQE	_M(ox)LDAAVIK(gl)M(ox)EGGTENDLR_	3	703.67	1.1922	1.3376	0.78521			1.3376	0.78521
E9Q1H6;Q9WTK5	143;143	E9Q1H6	Nuclear factor NF-kappa-B p100 subunit;Nuclear factor NF-kappa-B p52 subunit	Nfkb2;Nfkb2	>tr|E9Q1H6|E9Q1H6_MOUSE Nuclear factor of kappa light polypeptide gene enhancer in B cells 2, p49/p100 OS=Mus musculus GN=Nfkb2 PE=4 SV=1;>sp|Q9WTK5|NFKB2_MOUSE Nuclear factor NF-kappa-B p100 subunit OS=Mus musculus GN=Nfkb2 PE=1 SV=1	1	114.963	2.42e-14	114.96	1	DMTAQFNNLGVLHVTKKNMMEIMIQKLQRQR	_DM(ox)TAQFNNLGVLHVTK(gl)K_	4	512.266	0.34978	1.3374	0.91814			1.3374	0.91814
F8WJE1;Q4U2R1-2;Q4U2R1	616;654;654	F8WJE1	E3 ubiquitin-protein ligase HERC2	Herc2;Herc2	>tr|F8WJE1|F8WJE1_MOUSE Uncharacterized protein OS=Mus musculus GN=Herc2 PE=4 SV=1;>sp|Q4U2R1-2|HERC2_MOUSE Isoform 2 of E3 ubiquitin-protein ligase HERC2 OS=Mus musculus GN=Herc2;>sp|Q4U2R1|HERC2_MOUSE E3 ubiquitin-protein ligase HERC2 OS=Mus musculus GN=	1	44.4058	0.00517892	44.406	1	GRGGSDGCKTPKLIEKLQDLDVIKVRCGSQF	_LIEK(gl)LQDLDVIK_	3	514.303	-0.48392	1.3357	1.2685			1.3357	1.2685
F8WIE5;Q69ZR2	1272;1277	F8WIE5	E3 ubiquitin-protein ligase HECTD1	Hectd1;Hectd1	>tr|F8WIE5|F8WIE5_MOUSE HECT domain-containing 1 OS=Mus musculus GN=Hectd1 PE=4 SV=1;>sp|Q69ZR2|HECD1_MOUSE E3 ubiquitin-protein ligase HECTD1 OS=Mus musculus GN=Hectd1 PE=1 SV=2	1	49.4481	5.76e-05	59.227	1	ANLRRQRRLVRSQVLKYMVPGARVIRGLDWK	_SQVLK(gl)YM(ox)VPGAR_	3	493.598	-0.030165	1.335	1.0826	1.5088	1.0187	1.335	1.0826
Q8VHZ7	183	Q8VHZ7	U3 small nucleolar ribonucleoprotein protein IMP4	Imp4	>sp|Q8VHZ7|IMP4_MOUSE U3 small nucleolar ribonucleoprotein protein IMP4 OS=Mus musculus GN=Imp4 PE=2 SV=1	1	62.193	0.000286577	62.193	1	VMRHDIPDLGTMSEAKPHLITHGFSSRLGKR	_HDIPDLGTM(ox)SEAK(gl)PHLITHGFSSR_	5	556.075	0.36435	1.3349	0.65134			1.3349	0.65134
Q8R1M0	83	Q8R1M0	UPF0361 protein C3orf37 homolog		>sp|Q8R1M0|CC037_MOUSE UPF0361 protein C3orf37 homolog OS=Mus musculus PE=2 SV=1	1	61.2648	0.00166134	61.265	1	RIIIPMRWGLVPSWFKESDPSKLQFNTTNCR	_WGLVPSWFK(gl)ESDPSK_	3	626.312	-2.9716	1.3348	0.82811	1.3348	0.82811
Q91WI7;Q91WI7-2	392;392	Q91WI7	Integrin-alpha FG-GAP repeat-containing protein 2	Itfg2	>sp|Q91WI7|ITFG2_MOUSE Integrin-alpha FG-GAP repeat-containing protein 2 OS=Mus musculus GN=Itfg2 PE=2 SV=1;>sp|Q91WI7-2|ITFG2_MOUSE Isoform 2 of Integrin-alpha FG-GAP repeat-containing protein 2 OS=Mus musculus GN=Itfg2	1	41.9882	0.0013671	41.988	1	YWEVQLERMESTNLLKLLEAEPEYHRLLQEL	_M(ox)ESTNLLK(gl)LLEAEPEYHR_	4	576.539	1.1903	1.3331	1.5324	1.3331	1.5324
Q9D8E6	283	Q9D8E6	60S ribosomal protein L4	Rpl4	>sp|Q9D8E6|RL4_MOUSE 60S ribosomal protein L4 OS=Mus musculus GN=Rpl4 PE=1 SV=3	1	65.9045	3.18e-39	179.42	1;2	RKAASLKSNYNLPMHKMMNTDLSRILKSPEI	_SNYNLPMHK(gl)MMNTDLSR_	4	542.253	0.3078	1.3328	1.4731	1.3412	1.4437	1.3296	1.5722
Q7TQE6	296	Q7TQE6	Macoilin	Tmem57	>sp|Q7TQE6|MACOI_MOUSE Macoilin OS=Mus musculus GN=Tmem57 PE=2 SV=1	1	138.186	2.5e-13	138.19	1	SKIQEIEYMENHINSKRLNNDLVGSTENLLK	_IQEIEYMENHINSK(gl)R_	3	673.33	-0.096028	1.3319	1.0492	1.4064	1.0492	1.3052	1.0978
Q8BN21-2;Q8BN21	303;303	Q8BN21-2	Serine/threonine-protein kinase VRK2	Vrk2	>sp|Q8BN21-2|VRK2_MOUSE Isoform 2 of Serine/threonine-protein kinase VRK2 OS=Mus musculus GN=Vrk2;>sp|Q8BN21|VRK2_MOUSE Serine/threonine-protein kinase VRK2 OS=Mus musculus GN=Vrk2 PE=1 SV=2	1	50.7217	0.000669433	50.722	1	LVKYLMYVHNLAYDDKPDYQKLKKILNPDGV	_YLM(ox)YVHNLAYDDK(gl)PDYQK_	4	602.282	-0.26137	1.3315	1.1449	1.3315	1.1449
Q6P5F9	455	Q6P5F9	Exportin-1	Xpo1	>sp|Q6P5F9|XPO1_MOUSE Exportin-1 OS=Mus musculus GN=Xpo1 PE=1 SV=1	1	45.4329	0.00157112	45.433	1	VVREFMKDTDSINLYKNMRETLVYLTHLDYV	_DTDSINLYK(gl)NM(ox)R_	3	533.919	-0.79879	1.3308	1.0202	1.3308	1.0202
P63325;Q3UW83	47;47	P63325	40S ribosomal protein S10	Rps10;Rps10	>sp|P63325|RS10_MOUSE 40S ribosomal protein S10 OS=Mus musculus GN=Rps10 PE=1 SV=1;>tr|Q3UW83|Q3UW83_MOUSE Ribosomal protein S10 OS=Mus musculus GN=Rps10 PE=2 SV=1	1	49.5946	0.000651078	49.595	1	HPELADKNVPNLHVMKAMQSLKSRGYVKEQF	_NVPNLHVM(ox)K(gl)AM(ox)QSLK_	4	464.743	-0.25335	1.3301	1.7051			1.3301	1.7051
Q921Q3-2;Q921Q3	191;217	Q921Q3-2	Chitobiosyldiphosphodolichol beta-mannosyltransferase	Alg1	>sp|Q921Q3-2|ALG1_MOUSE Isoform 2 of Chitobiosyldiphosphodolichol beta-mannosyltransferase OS=Mus musculus GN=Alg1;>sp|Q921Q3|ALG1_MOUSE Chitobiosyldiphosphodolichol beta-mannosyltransferase OS=Mus musculus GN=Alg1 PE=2 SV=3	1	87.8305	8.85e-06	87.831	1	DLAENWCVRAVTLYDKPASFFKETPLDLQHE	_AVTLYDK(gl)PASFFK_	3	534.284	0.24831	1.329	1.9863	1.329	1.9863
Q920L1	81	Q920L1	Fatty acid desaturase 1	Fads1	>sp|Q920L1|FADS1_MOUSE Fatty acid desaturase 1 OS=Mus musculus GN=Fads1 PE=2 SV=1	1	101.412	2.14e-20	133.41	1	AGQDATDPFVAFHINKGLVRKYMNSLLIGEL	_VISHYAGQDATDPFVAFHINK(gl)GLVR_	5	574.701	0.48864	1.3283	0.80182	1.3048	0.78816	1.3283	0.8107
P54731	574	P54731	FAS-associated factor 1	Faf1	>sp|P54731|FAF1_MOUSE FAS-associated factor 1 OS=Mus musculus GN=Faf1 PE=1 SV=2	1	74.6109	2.19e-05	74.611	1	ALPPEPKEENAEPVSKLRIRTPSGEFLERRF	_EENAEPVSK(gl)LR_	3	462.572	0.22716	1.3274	0.86171	1.3274	0.86171
Q91WA6;F6UHH8	312;15	Q91WA6	Sharpin	Sharpin;Sharpin	>sp|Q91WA6|SHRPN_MOUSE Sharpin OS=Mus musculus GN=Sharpin PE=1 SV=1;>tr|F6UHH8|F6UHH8_MOUSE SHANK-associated RH domain-interacting protein (Fragment) OS=Mus musculus GN=Sharpin PE=4 SV=1	1	68.9722	6.44e-17	131.66	1	LSAPREVSGQSLQNSKMDRKLGLFPQSLGLP	_EVSGQSLQNSK(gl)MDRK_	4	455.978	-0.00062861	1.3269	0.9806	1.2977	0.98051	1.7177	1.146
Q99KN9-2;Q5SUH7;Q99KN9;Q5SUH6	226;218;226;218	Q99KN9-2	Clathrin interactor 1	Clint1;Clint1;Clint1	>sp|Q99KN9-2|EPN4_MOUSE Isoform 2 of Clathrin interactor 1 OS=Mus musculus GN=Clint1;>tr|Q5SUH7|Q5SUH7_MOUSE Clathrin interactor 1 OS=Mus musculus GN=Clint1 PE=2 SV=1;>sp|Q99KN9|EPN4_MOUSE Clathrin interactor 1 OS=Mus musculus GN=Clint1 PE=1 SV=2;>tr|Q5SUH	1	107.927	6.91e-17	136.93	1	ELSDKIGSTIDDTISKFRRKDREDSPERCSD	_IGSTIDDTISK(gl)FR_	3	522.942	2.0597	1.3268	1.5368	1.2548	1.5368	1.4188	1.5189
Q60520;Q60520-1;F8WJ61;E9PXF9	155;155;155;96	Q60520	Paired amphipathic helix protein Sin3a	Sin3a;Sin3a;Sin3a	>sp|Q60520|SIN3A_MOUSE Paired amphipathic helix protein Sin3a OS=Mus musculus GN=Sin3a PE=1 SV=3;>sp|Q60520-1|SIN3A_MOUSE Isoform 2 of Paired amphipathic helix protein Sin3a OS=Mus musculus GN=Sin3a;>tr|F8WJ61|F8WJ61_MOUSE Uncharacterized protein OS=Mus mu	1	42.9467	1.69e-09	97.904	1	QPQVYNDFLDIMKEFKSQSIDTPGVISRVSQ	_EFK(gl)SQSIDTPGVISR_	3	593.307	-0.13436	1.3265	1.333	1.2346	1.5303	1.4252	1.1611
Q811U4;F6XRI9	439;87	Q811U4	Mitofusin-1	Mfn1;Mfn1	>sp|Q811U4|MFN1_MOUSE Mitofusin-1 OS=Mus musculus GN=Mfn1 PE=1 SV=3;>tr|F6XRI9|F6XRI9_MOUSE Mitofusin 1 (Fragment) OS=Mus musculus GN=Mfn1 PE=4 SV=1	1	46.8179	5.28e-05	76.049	1	VDEFCSEFHPTPSVLKVYKSELNKHIEDGMG	_LSVLVDEFC(ne)SEFHPTPSVLK(gl)VYK_	4	719.869	-0.23826	1.3257	1.088	1.3846	1.1793	1.2694	1.0037
Q9D8E6	333	Q9D8E6	60S ribosomal protein L4	Rpl4	>sp|Q9D8E6|RL4_MOUSE 60S ribosomal protein L4 OS=Mus musculus GN=Rpl4 PE=1 SV=3	1	58.2462	0.000567535	58.246	1;2	PLKNLRIMLKLNPYAKTMRRNTILRQARNHK	_LNPYAK(gl)TMR_	3	403.213	0.127	1.3256	1.5505	1.3256	1.5505
E9PUC2;Q9CZW4	245;397	E9PUC2	Long-chain-fatty-acid--CoA ligase 3	Acsl3;Acsl3	>tr|E9PUC2|E9PUC2_MOUSE Uncharacterized protein OS=Mus musculus GN=Acsl3 PE=4 SV=1;>sp|Q9CZW4|ACSL3_MOUSE Long-chain-fatty-acid--CoA ligase 3 OS=Mus musculus GN=Acsl3 PE=2 SV=2	1	72.8912	4.84e-06	72.891	1	AVPEIMDRIYKNVMNKVNEMSAFQRNLFILA	_NVM(ox)NK(gl)VNEM(ox)SAFQR_	3	605.282	0.46819	1.325	1.3939			1.325	1.3939
E9Q4T4	34	E9Q4T4		2010109K11Rik	>tr|E9Q4T4|E9Q4T4_MOUSE Uncharacterized protein OS=Mus musculus GN=2010109K11Rik PE=4 SV=1	1	202.153	1.22e-62	202.15	1	GYGAEGGAGLEALEEKVVYSRSQLSLAGSTE	_AAWGGGYGAEGGAGLEALEEK(gl)VVYSR_	3	904.44	-0.6874	1.3248	1.037	1.3248	1.037
P47911;E9PUX4;D3Z4I7	270;270;269	P47911	60S ribosomal protein L6;60S ribosomal protein L6;60S ribosomal protein L6	Rpl6;Gm5428;Gm6807	>sp|P47911|RL6_MOUSE 60S ribosomal protein L6 OS=Mus musculus GN=Rpl6 PE=1 SV=3;>tr|E9PUX4|E9PUX4_MOUSE 60S ribosomal protein L6 OS=Mus musculus GN=Gm5428 PE=3 SV=1;>tr|D3Z4I7|D3Z4I7_MOUSE 60S ribosomal protein L6 OS=Mus musculus GN=Gm6807 PE=3 SV=1	1	125.72	4.57e-26	160.91	1	KADQKAVDLQILPKIKAVPQLQGYLRSQFSL	_IK(gl)AVPQLQGYLR_	3	500.628	-0.41119	1.324	1.4251	1.3198	1.4187	1.324	1.4883
P42227-2;P42227;B7ZC18;P42227-3	177;177;151;177	P42227-2	Signal transducer and activator of transcription 3	Stat3;Stat3	>sp|P42227-2|STAT3_MOUSE Isoform Stat3B of Signal transducer and activator of transcription 3 OS=Mus musculus GN=Stat3;>sp|P42227|STAT3_MOUSE Signal transducer and activator of transcription 3 OS=Mus musculus GN=Stat3 PE=1 SV=2;>tr|B7ZC18|B7ZC18_MOUSE Sign	1	153.212	1.95e-35	171.29	1	MKVVENLQDDFDFNYKTLKSQGDMQDLNGNN	_VVENLQDDFDFNYK(gl)TLK_	3	734.695	-1.6644	1.3237	2.2559	1.3413	2.4173	1.3064	2.1052
Q8BP67;E9QNJ0;E9Q132	93;93;93	Q8BP67	60S ribosomal protein L24	Rpl24;Zbtb11;Zbtb11	>sp|Q8BP67|RL24_MOUSE 60S ribosomal protein L24 OS=Mus musculus GN=Rpl24 PE=2 SV=2;>tr|E9QNJ0|E9QNJ0_MOUSE Uncharacterized protein OS=Mus musculus GN=Rpl24 PE=4 SV=1;>tr|E9Q132|E9Q132_MOUSE Uncharacterized protein OS=Mus musculus GN=Rpl24 PE=4 SV=1	1	40.9413	3.28e-24	156.08	1	FQRAITGASLADIMAKRNQKPEVRKAQREQA	_AITGASLADIM(ox)AK(gl)R_	3	516.612	0.70526	1.3221	1.6029	1.3713	1.5171	1.3022	1.6285
Q8VH51-2;Q8VH51;Q8VH51-3;E9Q8F0;F7AA45;B7ZD61	232;232;75;232;94;231	Q8VH51-2	RNA-binding protein 39	Rbm39;Rbm39;Rbm39;Rbm39	>sp|Q8VH51-2|RBM39_MOUSE Isoform 2 of RNA-binding protein 39 OS=Mus musculus GN=Rbm39;>sp|Q8VH51|RBM39_MOUSE RNA-binding protein 39 OS=Mus musculus GN=Rbm39 PE=1 SV=2;>sp|Q8VH51-3|RBM39_MOUSE Isoform 3 of RNA-binding protein 39 OS=Mus musculus GN=Rbm39;>tr	1	65.231	0.00246561	65.231	1	RVLGVPIIVQASQAEKNRAAAMANNLQKGSA	_VLGVPIIVQASQAEK(gl)NR_	3	646.037	0.64264	1.3218	0.82387			1.3218	0.82387
Q8CFE6	59	Q8CFE6	Sodium-coupled neutral amino acid transporter 2	Slc38a2	>sp|Q8CFE6|S38A2_MOUSE Sodium-coupled neutral amino acid transporter 2 OS=Mus musculus GN=Slc38a2 PE=1 SV=1	1	217.824	2.91e-47	217.82	1;2	VDPENQNFLLESNLGKKKYETDFHPGTTSFG	_SHYADVDPENQNFLLESNLGK(gl)K(gl)K_	4	719.356	-0.11209	1.3217	1.3506	1.3217	1.3506
Q8VH37	370	Q8VH37	Histone deacetylase 8	Hdac8	>sp|Q8VH37|HDAC8_MOUSE Histone deacetylase 8 OS=Mus musculus GN=Hdac8 PE=1 SV=2	1	85.9731	9.92e-06	85.973	1	DRNEPHRIQQILNYIKGNLKHVV________	_IQQILNYIK(gl)GNLK_	3	553.658	3.3692	1.3211	0.75741	1.3211	0.75741
Q9CXW3	144	Q9CXW3	Calcyclin-binding protein	Cacybp	>sp|Q9CXW3|CYBP_MOUSE Calcyclin-binding protein OS=Mus musculus GN=Cacybp PE=1 SV=1	0.999381	32.0839	2.21e-05	63.462	1	IVNNLLKPISVESSSKKVKTDTVIILCRKKA	_NYSM(ox)IVNNLLKPISVESSSK(gl)K_	4	621.081	-1.6108	1.3211	1.2877			1.3211	1.2877
Q8R3N1	100	Q8R3N1	Nucleolar protein 14	Nop14	>sp|Q8R3N1|NOP14_MOUSE Nucleolar protein 14 OS=Mus musculus GN=Nop14 PE=1 SV=2	1	63.2122	5.67e-06	63.212	1	DKRFGEYNSNISPEEKMMKRFALEQQRYHEK	_FGEYNSNISPEEK(gl)M(ox)M(ox)K_	3	683.968	-0.1538	1.3205	0.86143	1.9186	0.89192	0.90884	0.83198
P70704;F6WYQ5;Q8BR88	1086;1100;1101	P70704	Probable phospholipid-transporting ATPase IA	Atp8a1;Atp8a1;Atp8a1	>sp|P70704|AT8A1_MOUSE Probable phospholipid-transporting ATPase IA OS=Mus musculus GN=Atp8a1 PE=1 SV=1;>tr|F6WYQ5|F6WYQ5_MOUSE ATPase, aminophospholipid transporter (APLT), class I, type 8A, member 1 (Fragment) OS=Mus musculus GN=Atp8a1 PE=4 SV=1;>tr|Q8BR	1	69.4222	0.000511482	69.422	1	ELEAKSQDPGAVVLGKSLTERAQLLKNVFKK	_SQDPGAVVLGK(gl)SLTER_	3	590.983	-0.08307	1.3202	1.681	1.3202	1.681
P42567;P42567-2	584;268	P42567	Epidermal growth factor receptor substrate 15	Eps15	>sp|P42567|EPS15_MOUSE Epidermal growth factor receptor substrate 15 OS=Mus musculus GN=Eps15 PE=1 SV=1;>sp|P42567-2|EPS15_MOUSE Isoform 2 of Epidermal growth factor receptor substrate 15 OS=Mus musculus GN=Eps15	1	107.749	6.49e-15	107.75	1	DVTDESEAVTVAGNEKVTPRFDDDKHSKEED	_SSPEIAPSDVTDESEAVTVAGNEK(gl)VTPR_	3	1000.49	-0.032089	1.3199	0.86533	1.3199	0.86533
O88543;Q8BX58;D3Z036	30;30;30	O88543	COP9 signalosome complex subunit 3	Cops3;Cops3;Cops3	>sp|O88543|CSN3_MOUSE COP9 signalosome complex subunit 3 OS=Mus musculus GN=Cops3 PE=1 SV=3;>tr|Q8BX58|Q8BX58_MOUSE Uncharacterized protein OS=Mus musculus GN=Cops3 PE=2 SV=1;>tr|D3Z036|D3Z036_MOUSE COP9 (constitutive photomorphogenic) homolog, subunit 3 (	1	69.9586	9.94e-220	368.59	1	LSAQGQMTQLCELINKSGELLAKNLSHLDTV	_QLSAQGQMTQLC(ne)ELINK(gl)SGELLAK_	3	948.153	-0.85167	1.3177	1.1817	1.3376	1.2332	1.2668	1.1323
Q8VDN2;E9QAV3;Q6PIC6;Q8VCE0;D3YYN7;Q6PIE5;Q9WV27;Q9Z1W8	698;432;688;688;695;695;707;709	Q8VDN2	Sodium/potassium-transporting ATPase subunit alpha-1;Sodium/potassium-transporting ATPase subunit alpha-3;Sodium/potassium-transporting ATPase subunit alpha-2;Sodium/potassium-transporting ATPase subunit alpha-4;Potassium-transporting ATPase alpha chain 2	Atp1a1;Atp1a1;Atp1a3;Atp1a3;Atp1a2;Atp1a2;Atp1a4;Atp12a	>sp|Q8VDN2|AT1A1_MOUSE Sodium/potassium-transporting ATPase subunit alpha-1 OS=Mus musculus GN=Atp1a1 PE=1 SV=1;>tr|E9QAV3|E9QAV3_MOUSE ATPase, Na+/K+-transporting, alpha 1 polypeptide OS=Mus musculus GN=Atp1a1 PE=3 SV=1;>sp|Q6PIC6|AT1A3_MOUSE Sodium/potas	1	41.3672	0.00197899	41.367	1	RYHTEIVFARTSPQQKLIIVEGCQRQGAIVA	_TSPQQK(gl)LIIVEGC(ne)QR_	3	647.007	3.0169	1.3168	2.6285			1.3168	2.6285
P30681	59	P30681	High mobility group protein B2	Hmgb2	>sp|P30681|HMGB2_MOUSE High mobility group protein B2 OS=Mus musculus GN=Hmgb2 PE=1 SV=3	1	62.9689	0.00165205	62.969	1	KCSERWKTMSAKEKSKFEDLAKSDKARYDRE	_SK(gl)FEDLAK_	3	351.185	0.39151	1.3162	1.132	1.3162	1.132
Q8BHK6;Q8BHK6-4	312;277	Q8BHK6	SLAM family member 7	Slamf7	>sp|Q8BHK6|SLAF7_MOUSE SLAM family member 7 OS=Mus musculus GN=Slamf7 PE=2 SV=2;>sp|Q8BHK6-4|SLAF7_MOUSE Isoform 4 of SLAM family member 7 OS=Mus musculus GN=Slamf7	0.99999	49.8876	0.000106644	57.973	1	APNTFYSTVQIPKVVKSPSSLPAKPLVPRSL	_VVK(gl)SPSSLPAKPLVPR_	4	448.023	0.070121	1.3161	1.2508	1.3161	1.2508
Q9D938	65	Q9D938	Transmembrane protein 160	Tmem160	>sp|Q9D938|TM160_MOUSE Transmembrane protein 160 OS=Mus musculus GN=Tmem160 PE=2 SV=1	1	72.2905	3.06e-05	72.29	1	PPVSELDRADAWLLRKAHETAFLSWFRNGLL	_K(gl)AHETAFLSWFR_	4	402.459	-0.07161	1.3155	1.172	1.3155	1.172
Q9CQC6	239	Q9CQC6	Basic leucine zipper and W2 domain-containing protein 1	Bzw1	>sp|Q9CQC6|BZW1_MOUSE Basic leucine zipper and W2 domain-containing protein 1 OS=Mus musculus GN=Bzw1 PE=1 SV=1	1	50.8268	0.000263812	56.473	1	QSVEHFTKYFTEAGLKELSEYVRNQQTIGAR	_YFTEAGLK(gl)ELSEYVR_	3	640.323	-1.0095	1.3144	1.4233	1.4493	1.5621	1.192	1.2968
P32921-2;P32921	45;45	P32921-2	Tryptophan--tRNA ligase, cytoplasmic;T1-TrpRS;T2-TrpRS	Wars	>sp|P32921-2|SYWC_MOUSE Isoform 2 of Tryptophan--tRNA ligase, cytoplasmic OS=Mus musculus GN=Wars;>sp|P32921|SYWC_MOUSE Tryptophan--tRNA ligase, cytoplasmic OS=Mus musculus GN=Wars PE=1 SV=2	1	52.9657	0.00055483	52.966	1	LKAGNAPKDEIDSAVKMLLSLKMSYKAAMGE	_DEIDSAVK(gl)M(ox)LLSLK_	3	564.634	2.31	1.314	1.9745	1.314	1.9745
D3Z061;Q8C7R4	621;652	D3Z061	Ubiquitin-like modifier-activating enzyme 6	Uba6;Uba6	>tr|D3Z061|D3Z061_MOUSE Ubiquitin-like modifier-activating enzyme 6 OS=Mus musculus GN=Uba6 PE=4 SV=1;>sp|Q8C7R4|UBA6_MOUSE Ubiquitin-like modifier-activating enzyme 6 OS=Mus musculus GN=Uba6 PE=1 SV=1	0.999198	30.9537	0.0016122	41.422	1	TIQWARDKFESSFSHKPSLFNKFWQAYPSAE	_DKFESSFSHK(gl)PSLFNK_	5	403.203	-1.0059	1.3137	2.0917			1.3137	2.0917
Q8CGY8-2;Q8CGY8	1000;1010	Q8CGY8-2	UDP-N-acetylglucosamine--peptide N-acetylglucosaminyltransferase 110 kDa subunit	Ogt	>sp|Q8CGY8-2|OGT1_MOUSE Isoform 2 of UDP-N-acetylglucosamine--peptide N-acetylglucosaminyltransferase 110 kDa subunit OS=Mus musculus GN=Ogt;>sp|Q8CGY8|OGT1_MOUSE UDP-N-acetylglucosamine--peptide N-acetylglucosaminyltransferase 110 kDa subunit OS=Mus muscu	1	139.293	3.46e-21	139.29	1	GKVWKQRISSPLFNTKQYTMELERLYLQMWE	_ISSPLFNTK(gl)QYTM(ox)ELER_	3	729.697	-0.2577	1.3134	0.96939	1.2109	0.85222	1.3134	1.0175
P11157	23	P11157	Ribonucleoside-diphosphate reductase subunit M2	Rrm2	>sp|P11157|RIR2_MOUSE Ribonucleoside-diphosphate reductase subunit M2 OS=Mus musculus GN=Rrm2 PE=1 SV=1	1	130.556	1.05e-12	130.56	1	LATIADQQQLQLSPLKRLTLADKENTPPTLS	_TPLATIADQQQLQLSPLK(gl)R_	3	745.753	-1.24	1.313	1.9338			1.313	1.9338
Q8BP67;E9QNJ0;E9Q132	12;12;12	Q8BP67	60S ribosomal protein L24	Rpl24;Zbtb11;Zbtb11	>sp|Q8BP67|RL24_MOUSE 60S ribosomal protein L24 OS=Mus musculus GN=Rpl24 PE=2 SV=2;>tr|E9QNJ0|E9QNJ0_MOUSE Uncharacterized protein OS=Mus musculus GN=Rpl24 PE=4 SV=1;>tr|E9Q132|E9Q132_MOUSE Uncharacterized protein OS=Mus musculus GN=Rpl24 PE=4 SV=1	1	134.14	2.9e-35	168.41	1	____MKVELCSFSGYKIYPGHGRRYARTDGK	_VELC(ne)SFSGYK(gl)IYPGHGR_	3	718.014	0.37561	1.3111	1.5059	1.3091	1.4333	1.313	1.5783
E9QKT1;Q5DTH1;O08759	430;466;446	E9QKT1	Ubiquitin-protein ligase E3A	Ube3a;Ube3a;Ube3a	>tr|E9QKT1|E9QKT1_MOUSE Uncharacterized protein OS=Mus musculus GN=Ube3a PE=4 SV=1;>tr|Q5DTH1|Q5DTH1_MOUSE MKIAA4216 protein (Fragment) OS=Mus musculus GN=Ube3a PE=2 SV=1;>sp|O08759|UBE3A_MOUSE Ubiquitin-protein ligase E3A OS=Mus musculus GN=Ube3a PE=2 SV=	1	120.766	1.02e-17	120.77	1	KKGPRVDPLETELGVKTLDCRKPLISFEEFI	_VDPLETELGVK(gl)TLDC(ne)R_	3	676.342	-0.53425	1.3105	1.0432	1.3105	1.0432
P56212-2;P56212;E9Q827;P60840-2;P60840	42;58;91;63;63	P56212-2	cAMP-regulated phosphoprotein 19;Alpha-endosulfine	Arpp19;Arpp19;Ensa	>sp|P56212-2|ARP19_MOUSE Isoform ARPP-16 of cAMP-regulated phosphoprotein 19 OS=Mus musculus GN=Arpp19;>sp|P56212|ARP19_MOUSE cAMP-regulated phosphoprotein 19 OS=Mus musculus GN=Arpp19 PE=1 SV=2;>tr|E9Q827|E9Q827_MOUSE Uncharacterized protein OS=Mus muscul	1	45.5405	6.08e-08	85.837	1	PGGSDFLRKRLQKGQKYFDSGDYNMAKAKMK	_GQK(gl)YFDSGDYNM(ox)AK_	3	585.254	0.70273	1.3104	1.4886	1.3684	1.3893	1.2549	1.5949
G3X912	313	G3X912		Gm505	>tr|G3X912|G3X912_MOUSE MCG9235, isoform CRA_b OS=Mus musculus GN=Gm505 PE=4 SV=1	1	135.62	1.75e-20	135.62	1	NSNAEVKCEQNCLPKKPHLVSPLPTASHQSV	_K(gl)PHLVSPLPTASHQSVLSSYFPR_	4	666.358	0.012208	1.3096	1.2926			1.3096	1.2926
E9PXC0;E9PZR5;P14576;P14576-2	71;71;71;71	E9PXC0;P14576	Signal recognition particle 54 kDa protein	Srp54c;Srp54c;Srp54	>tr|E9PXC0|E9PXC0_MOUSE Uncharacterized protein OS=Mus musculus GN=Srp54c PE=4 SV=1;>tr|E9PZR5|E9PZR5_MOUSE Uncharacterized protein OS=Mus musculus GN=Srp54c PE=4 SV=1;>sp|P14576|SRP54_MOUSE Signal recognition particle 54 kDa protein OS=Mus musculus GN=Srp	1	42.9467	1.37e-05	59.673	1	VKSAIDLEEMASGLNKRKMIQHAVFKELVKL	_SAIDLEEM(ox)ASGLNK(gl)RK_	4	473.744	0.39659	1.3066	1.1971			1.3066	1.1971
Q8R332-4;Q8R332-3;Q8R332-2;Q8R332	410;410;410;410	Q8R332-4	Nucleoporin p58/p45	Nupl1	>sp|Q8R332-4|NUPL1_MOUSE Isoform 4 of Nucleoporin p58/p45 OS=Mus musculus GN=Nupl1;>sp|Q8R332-3|NUPL1_MOUSE Isoform 3 of Nucleoporin p58/p45 OS=Mus musculus GN=Nupl1;>sp|Q8R332-2|NUPL1_MOUSE Isoform 2 of Nucleoporin p58/p45 OS=Mus musculus GN=Nupl1;>sp|Q8R	1	105.137	1.65e-11	105.14	1	HENVKVLKEQYLGYRKMFLGDAVDVFEARRT	_K(gl)M(ox)FLGDAVDVFEAR_	3	576.619	-0.89017	1.3063	1.0812	1.4626	1.1005	1.1667	1.0623
P47911;E9PUX4;D3Z4I7	226;226;226	P47911	60S ribosomal protein L6;60S ribosomal protein L6;60S ribosomal protein L6	Rpl6;Gm5428;Gm6807	>sp|P47911|RL6_MOUSE 60S ribosomal protein L6 OS=Mus musculus GN=Rpl6 PE=1 SV=3;>tr|E9PUX4|E9PUX4_MOUSE 60S ribosomal protein L6 OS=Mus musculus GN=Gm5428 PE=3 SV=1;>tr|D3Z4I7|D3Z4I7_MOUSE 60S ribosomal protein L6 OS=Mus musculus GN=Gm6807 PE=3 SV=1	1	51.0662	0.000446955	59.35	1	ISDVKIPKHLTDAYFKKKQLRKPRHQEGEIF	_HLTDAYFK(gl)K_	3	412.884	-0.41731	1.3062	1.4176	1.579	1.4176	1.2281	1.4255
Q9DC37	254	Q9DC37	Major facilitator superfamily domain-containing protein 1	Mfsd1	>sp|Q9DC37|MFSD1_MOUSE Major facilitator superfamily domain-containing protein 1 OS=Mus musculus GN=Mfsd1 PE=1 SV=1	1	90.3698	0.000523773	90.37	1	EKILHKEQGKTGEVIKLRDIKDFSLPLILVF	_TGEVIK(gl)LR_	3	343.873	0.32388	1.3053	1.7175	1.3053	1.7175
Q80XR2;F7D5F1;Q3UZR5	8;8;42	Q80XR2	Calcium-transporting ATPase type 2C member 1	Atp2c1;Atp2c1	>sp|Q80XR2|AT2C1_MOUSE Calcium-transporting ATPase type 2C member 1 OS=Mus musculus GN=Atp2c1 PE=1 SV=2;>tr|F7D5F1|F7D5F1_MOUSE Uncharacterized protein (Fragment) OS=Mus musculus GN=Atp2c1 PE=3 SV=1;>tr|Q3UZR5|Q3UZR5_MOUSE ATPase, Ca++-sequestering OS=Mus	1	55.4527	1.84e-15	118.44	1	________MKVARFQKIPNVENETMIPVLTS	_FQK(gl)IPNVENETM(ox)IPVLTSK_	3	773.407	3.4641	1.3039	1.3288	1.3479	1.4982	1.1639	1.1602
Q99LB6-2;Q99LB6	315;326	Q99LB6-2	Methionine adenosyltransferase 2 subunit beta	Mat2b	>sp|Q99LB6-2|MAT2B_MOUSE Isoform 2 of Methionine adenosyltransferase 2 subunit beta OS=Mus musculus GN=Mat2b;>sp|Q99LB6|MAT2B_MOUSE Methionine adenosyltransferase 2 subunit beta OS=Mus musculus GN=Mat2b PE=2 SV=1	1	59.1551	0.00344516	59.155	1	FRTGIKESLWPFLIDKRWRQTVFH_______	_ESLWPFLIDK(gl)R_	3	506.609	1.0638	1.3022	0.86796	1.3022	0.86796
P70677	82	P70677	Caspase-3;Caspase-3 subunit p17;Caspase-3 subunit p12	Casp3	>sp|P70677|CASP3_MOUSE Caspase-3 OS=Mus musculus GN=Casp3 PE=1 SV=1	1	46.3521	0.0032966	57.174	1	TDVDAANLRETFMGLKYQVRNKNDLTREDIL	_ETFM(ox)GLK(gl)YQVR_	3	501.254	0.37329	1.2992	1.568	1.0406	1.8273	1.6222	1.3455
Q99LL5	375	Q99LL5	Periodic tryptophan protein 1 homolog	Pwp1	>sp|Q99LL5|PWP1_MOUSE Periodic tryptophan protein 1 homolog OS=Mus musculus GN=Pwp1 PE=1 SV=1	1	60.7971	1.59e-05	60.797	1	STDDGFVYNLDARSDKPIFTLNAHNDEISGL	_SDK(gl)PIFTLNAHNDEISGLDLSSQIK_	4	714.865	0.51769	1.2964	1.1796	1.2964	1.1796
E9QAW7;Q922H2	30;30	E9QAW7	[Pyruvate dehydrogenase [lipoamide]] kinase isozyme 3, mitochondrial	Pdk3;Pdk3	>tr|E9QAW7|E9QAW7_MOUSE Uncharacterized protein OS=Mus musculus GN=Pdk3 PE=4 SV=1;>sp|Q922H2|PDK3_MOUSE [Pyruvate dehydrogenase [lipoamide]] kinase isozyme 3, mitochondrial OS=Mus musculus GN=Pdk3 PE=2 SV=1	1	60.4891	0.00118295	60.489	1	QIERYSRFSPSPLSIKQFLDFGRDNACEKTS	_FSPSPLSIK(gl)QFLDFGR_	3	651.679	0.55597	1.2961	1.21	1.3315	1.5372	1.2616	0.95244
Q9EP72	126	Q9EP72	ER membrane protein complex subunit 7	Emc7	>sp|Q9EP72|CO024_MOUSE UPF0480 protein C15orf24 homolog OS=Mus musculus GN=ORF3 PE=2 SV=1	1	99.4999	1.05e-10	99.5	1	ITSKGKMRARYVNYIKTSEVVRLPYPLQMKS	_YVNYIK(gl)TSEVVR_	3	528.951	0.31683	1.2954	1.103	1.2954	1.103
A2CGA5;A2CGA3;F7AVR6;E0CZ68;E0CZ20	15;15;91;15;15	A2CGA5		Birc3;Birc3;Birc3;Birc3;Birc3	>tr|A2CGA5|A2CGA5_MOUSE Baculoviral IAP repeat-containing 3 OS=Mus musculus GN=Birc3 PE=4 SV=1;>tr|A2CGA3|A2CGA3_MOUSE Baculoviral IAP repeat-containing 3 OS=Mus musculus GN=Birc3 PE=4 SV=1;>tr|F7AVR6|F7AVR6_MOUSE Uncharacterized protein (Fragment) OS=Mus	1	41.2419	0.00327963	41.242	1	_MNMVQDSAFLAKLMKSADTFELKYDFSCEL	_LMK(gl)SADTFELK_	3	466.243	-0.34856	1.2942	0.51154	1.2942	0.51154
O08863	13	O08863	Baculoviral IAP repeat-containing protein 3	Birc3	>sp|O08863|BIRC3_MOUSE Baculoviral IAP repeat-containing protein 3 OS=Mus musculus GN=Birc3 PE=1 SV=2	1	41.2419	0.00327963	41.242	1	___MVQDSAFLAKLMKSADTFELKYDFSCEL	_LMK(gl)SADTFELK_	3	466.243	-0.34856	1.2942	0.51154	1.2942	0.51154
Q80UU9	120	Q80UU9	Membrane-associated progesterone receptor component 2	Pgrmc2	>sp|Q80UU9|PGRC2_MOUSE Membrane-associated progesterone receptor component 2 OS=Mus musculus GN=Pgrmc2 PE=1 SV=2	1	74.7892	4.94e-06	74.789	1	YDGARTPRILLAVNGKVFDVTKGSKFYGPAG	_ILLAVNGK(gl)VFDVTK_	3	544.322	-0.42128	1.2938	1.3913	1.2124	1.2494	1.3805	1.5494
Q9CR16	283	Q9CR16	Peptidyl-prolyl cis-trans isomerase D	Ppid	>sp|Q9CR16|PPID_MOUSE Peptidyl-prolyl cis-trans isomerase D OS=Mus musculus GN=Ppid PE=1 SV=3	1	50.1781	0.000749823	50.178	1	LQPIALSCVLNIGACKLKMSNWQGAIDSCLE	_LQPIALSC(ne)VLNIGAC(ne)K(gl)LK_	3	750.078	-0.65608	1.2934	1.2662	1.2934	1.2662
Q6A0A9	304	Q6A0A9	Constitutive coactivator of PPAR-gamma-like protein 1	FAM120A	>sp|Q6A0A9|F120A_MOUSE Constitutive coactivator of PPAR-gamma-like protein 1 OS=Mus musculus GN=FAM120A PE=1 SV=2	1	119.279	2.77e-15	119.28	1	YVRNIHDTSDLDAIAKDVFQHSQSRTDDKVI	_NIHDTSDLDAIAK(gl)DVFQHSQSR_	4	653.568	-0.73096	1.2925	1.0422	1.2925	1.0422
Q80TZ9;B7ZND6;A2A7T3	378;378;110	Q80TZ9	Arginine-glutamic acid dipeptide repeats protein	Rere;Rere;Rere	>sp|Q80TZ9|RERE_MOUSE Arginine-glutamic acid dipeptide repeats protein OS=Mus musculus GN=Rere PE=1 SV=3;>tr|B7ZND6|B7ZND6_MOUSE Rere protein OS=Mus musculus GN=Rere PE=2 SV=1;>tr|A2A7T3|A2A7T3_MOUSE Arginine glutamic acid dipeptide (RE) repeats OS=Mus mus	1	96.7231	2.06e-14	137.52	1	LNALNTLHESSYDAGKALQRLVKKPVPKLIE	_DDTTLNALNTLHESSYDAGK(gl)ALQR_	4	687.586	1.0012	1.2918	0.96073	1.3352	0.83145	1.2499	1.1101
P35700;B1AXW5;B1AXW6;B1AXW4	35;35;35;35	P35700	Peroxiredoxin-1	Prdx1;Prdx1;Prdx1;Prdx1	>sp|P35700|PRDX1_MOUSE Peroxiredoxin-1 OS=Mus musculus GN=Prdx1 PE=1 SV=1;>tr|B1AXW5|B1AXW5_MOUSE Peroxiredoxin 1 (Fragment) OS=Mus musculus GN=Prdx1 PE=4 SV=1;>tr|B1AXW6|B1AXW6_MOUSE Peroxiredoxin 1 (Fragment) OS=Mus musculus GN=Prdx1 PE=4 SV=1;>tr|B1AXW4	1	50.1076	1.8e-06	81.771	1	VMPDGQFKDISLSEYKGKYVVFFFYPLDFTF	_DISLSEYK(gl)GK_	3	418.551	-0.089576	1.2913	1.1191	1.1049	0.9888	1.5091	1.2667
P58283;P58283-2;P58283-3	350;407;350	P58283	E3 ubiquitin-protein ligase RNF216	Rnf216	>sp|P58283|RN216_MOUSE E3 ubiquitin-protein ligase RNF216 OS=Mus musculus GN=Rnf216 PE=1 SV=3;>sp|P58283-2|RN216_MOUSE Isoform 2 of E3 ubiquitin-protein ligase RNF216 OS=Mus musculus GN=Rnf216;>sp|P58283-3|RN216_MOUSE Isoform 3 of E3 ubiquitin-protein liga	1	72.5834	0.000412647	72.583	1	QDDAKLPKIDFFDYSKLTPLDQRCFIQAADL	_IDFFDYSK(gl)LTPLDQR_	3	657.999	-0.1667	1.2913	1.1459	1.2913	1.1459
Q01237;G3X8U5;F2Z470;E9PY17	142;142;142;142	Q01237	3-hydroxy-3-methylglutaryl-coenzyme A reductase	Hmgcr;Hmgcr;Hmgcr;Hmgcr	>sp|Q01237|HMDH_MOUSE 3-hydroxy-3-methylglutaryl-coenzyme A reductase OS=Mus musculus GN=Hmgcr PE=2 SV=2;>tr|G3X8U5|G3X8U5_MOUSE 3-hydroxy-3-methylglutaryl-Coenzyme A reductase OS=Mus musculus GN=Hmgcr PE=3 SV=1;>tr|F2Z470|F2Z470_MOUSE Uncharacterized prot	1	102.286	7.21e-72	235.45	1	FFLLLIDLSRASALAKFALSSNSQDEVRENI	_ASALAK(gl)FALSSNSQDEVRENIAR_	4	648.585	-0.15639	1.2905	1.0375	1.2905	1.0375
G3UZ34;O08810;A2AH85	941;950;951	G3UZ34	116 kDa U5 small nuclear ribonucleoprotein component	Eftud2;Eftud2;Eftud2	>tr|G3UZ34|G3UZ34_MOUSE Elongation factor Tu GTP-binding domain-containing 2 OS=Mus musculus GN=Eftud2 PE=4 SV=1;>sp|O08810|U5S1_MOUSE 116 kDa U5 small nuclear ribonucleoprotein component OS=Mus musculus GN=Eftud2 PE=2 SV=1;>tr|A2AH85|A2AH85_MOUSE Elongati	1	105.716	7.73e-14	105.72	1	KTRRRKGLSEDVSISKFFDDPMLLELAKQDV	_GLSEDVSISK(gl)FFDDPM(ox)LLELAK_	3	862.1	0.48474	1.2904	0.98814			1.2904	0.98814
E9Q3S1;Q6GTJ9	780;832	E9Q3S1		Ldlr;Ldlr	>tr|E9Q3S1|E9Q3S1_MOUSE Uncharacterized protein OS=Mus musculus GN=Ldlr PE=4 SV=1;>tr|Q6GTJ9|Q6GTJ9_MOUSE Low density lipoprotein receptor OS=Mus musculus GN=Ldlr PE=2 SV=1	1	179.172	9.3e-113	273.33	1	LKNINSINFDNPVYQKTTEDELHICRSQDGY	_NINSINFDNPVYQK(gl)TTEDELHIC(ne)R_	4	776.37	-1.0776	1.2902	0.78893	1.3499	0.88845	1.2332	0.70055
Q8CFE6	60	Q8CFE6	Sodium-coupled neutral amino acid transporter 2	Slc38a2	>sp|Q8CFE6|S38A2_MOUSE Sodium-coupled neutral amino acid transporter 2 OS=Mus musculus GN=Slc38a2 PE=1 SV=1	1	217.824	2.91e-47	217.82	2	DPENQNFLLESNLGKKKYETDFHPGTTSFGM	_SHYADVDPENQNFLLESNLGK(gl)K(gl)K_	4	719.356	-0.11209	1.2899	0.94129	1.2899	0.94129
P68040	139	P68040	Guanine nucleotide-binding protein subunit beta-2-like 1	Gnb2l1	>sp|P68040|GBLP_MOUSE Guanine nucleotide-binding protein subunit beta-2-like 1 OS=Mus musculus GN=Gnb2l1 PE=1 SV=3	1	200.984	1.61e-62	200.98	1	SRDKTIKLWNTLGVCKYTVQDESHSEWVSCV	_LWNTLGVC(ne)K(gl)YTVQDESHSEWVSC(ne)VR_	4	826.635	0.71384	1.2886	0.96241	1.2886	0.96241
P19096	1143	P19096	Fatty acid synthase;[Acyl-carrier-protein] S-acetyltransferase;[Acyl-carrier-protein] S-malonyltransferase;3-oxoacyl-[acyl-carrier-protein] synthase;3-oxoacyl-[acyl-carrier-protein] reductase;3-hydroxypalmitoyl-[acyl-carrier-protein] dehydratase;Enoyl-[acyl-carrier-protein] reductase;Oleoyl-[acyl-carrier-protein] hydrolase	Fasn	>sp|P19096|FAS_MOUSE Fatty acid synthase OS=Mus musculus GN=Fasn PE=1 SV=2	1	52.4897	0.00199326	52.49	1	CLSESTALQKELQLCKGLARALQTKATQQGL	_ELQLC(ne)K(gl)GLAR_	3	457.247	-0.09255	1.2885	1.1268	1.1519	1.1599	1.8095	1.0903
Q9R0L6;Q9R0L6-2	412;451	Q9R0L6	Pericentriolar material 1 protein	Pcm1	>sp|Q9R0L6|PCM1_MOUSE Pericentriolar material 1 protein OS=Mus musculus GN=Pcm1 PE=1 SV=2;>sp|Q9R0L6-2|PCM1_MOUSE Isoform 2 of Pericentriolar material 1 protein OS=Mus musculus GN=Pcm1	1	50.8967	4.64e-20	149.57	1	FSKMRVLQEKKQKMDKLLGELHNLRDQHLNN	_MDK(gl)LLGELHNLR_	4	388.962	-0.52279	1.2885	1.2006	1.3157	1.2584	1.2062	1.134
E9PV25;Q9Z1T1	484;486	E9PV25	AP-3 complex subunit beta-1	Ap3b1;Ap3b1	>tr|E9PV25|E9PV25_MOUSE Uncharacterized protein OS=Mus musculus GN=Ap3b1 PE=4 SV=1;>sp|Q9Z1T1|AP3B1_MOUSE AP-3 complex subunit beta-1 OS=Mus musculus GN=Ap3b1 PE=1 SV=2	1	79.8035	1.75e-08	81.526	1	QMQPAQHGEIIRHMAKLLDSITVPVARASIL	_HM(ox)AK(gl)LLDSITVPVAR_	3	594.329	0.54395	1.2884	1.4911	1.0888	1.6041	1.5247	1.386
P19096	70	P19096	Fatty acid synthase;[Acyl-carrier-protein] S-acetyltransferase;[Acyl-carrier-protein] S-malonyltransferase;3-oxoacyl-[acyl-carrier-protein] synthase;3-oxoacyl-[acyl-carrier-protein] reductase;3-hydroxypalmitoyl-[acyl-carrier-protein] dehydratase;Enoyl-[acyl-carrier-protein] reductase;Oleoyl-[acyl-carrier-protein] hydrolase	Fasn	>sp|P19096|FAS_MOUSE Fatty acid synthase OS=Mus musculus GN=Fasn PE=1 SV=2	1	109.65	4.31e-14	109.65	1	KDLSKFDASFFGVHPKQAHTMDPQLRLLLEV	_FDASFFGVHPK(gl)QAHTM(ox)DPQLR_	4	640.56	0.81467	1.2872	1.0156	1.3353	0.94521	1.2409	1.0913
Q99L59;Q60595	156;161	Q99L59	X-linked lymphocyte-regulated protein 3A	Xlr3a;Xlr3a	>tr|Q99L59|Q99L59_MOUSE Uncharacterized protein OS=Mus musculus GN=Xlr3a PE=2 SV=1;>sp|Q60595|XL3A_MOUSE X-linked lymphocyte-regulated protein 3A OS=Mus musculus GN=Xlr3a PE=1 SV=1	1	61.2126	6.27e-05	61.213	1	FMEQQKFIHETLTLQKNRMEEFKSLCEKYLE	_FIHETLTLQK(gl)NR_	4	404.224	0.043939	1.2868	1.2514	1.2868	1.2514
Q8K3K8	451	Q8K3K8	Optineurin	Optn	>sp|Q8K3K8|OPTN_MOUSE Optineurin OS=Mus musculus GN=Optn PE=1 SV=1	1	99.4978	8.8e-11	99.498	1	AEQALASKQLQMDEMKQTLAKQEEDLETMAV	_QLQMDEMK(gl)QTLAK_	3	559.948	3.1281	1.2868	1.8155	1.2868	1.8155	3.1274	1.575
G3X912	418	G3X912		Gm505	>tr|G3X912|G3X912_MOUSE MCG9235, isoform CRA_b OS=Mus musculus GN=Gm505 PE=4 SV=1	1	46.3177	2.69e-17	126.1	1	TISREESGSEDQFLNKRPRLEDRTALDTIKE	_EESGSEDQFLNK(gl)RPR_	4	477.232	0.17991	1.2858	1.1059	1.5048	1.0684	1.0986	1.1447
P62196	15	P62196	26S protease regulatory subunit 8	Psmc5	>sp|P62196|PRS8_MOUSE 26S protease regulatory subunit 8 OS=Mus musculus GN=Psmc5 PE=1 SV=1	1	48.8963	0.00555938	48.896	1	_MALDGPEQMELEEGKAGSGLRQYYLSKIEE	_(ac)ALDGPEQM(ox)ELEEGK(gl)AGSGLR_	3	753.69	0.29843	1.2856	1.2232			1.2856	1.2232
Q922D8;F6YW06	784;786	Q922D8	C-1-tetrahydrofolate synthase, cytoplasmic;Methylenetetrahydrofolate dehydrogenase;Methenyltetrahydrofolate cyclohydrolase;Formyltetrahydrofolate synthetase	Mthfd1;Mthfd1	>sp|Q922D8|C1TC_MOUSE C-1-tetrahydrofolate synthase, cytoplasmic OS=Mus musculus GN=Mthfd1 PE=1 SV=4;>tr|F6YW06|F6YW06_MOUSE Methylenetetrahydrofolate dehydrogenase (NADP+-dependent), methenyltetrahydrofolate cyclohydrolase, formyltetrahydrofolate synthase	1	191.087	2.95e-63	202.44	1	LVSRLSREHGAFDAVKCTHWAEGGQGALALA	_EHGAFDAVK(gl)C(ne)THWAEGGQGALALAQAVQR_	4	815.897	0.36434	1.2856	1.2292	1.2856	1.2292
Q9WV70	638	Q9WV70	Nucleolar complex protein 2 homolog	Noc2l	>sp|Q9WV70|NOC2L_MOUSE Nucleolar complex protein 2 homolog OS=Mus musculus GN=Noc2l PE=1 SV=2	1	95.0939	1.02e-07	95.094	1	WKKLRDREIQLEISGKERLEDLNFPEIKRRK	_EIQLEISGK(gl)ER_	3	472.588	0.26776	1.285	1.1288	1.285	1.1288
P62259;F6WA09	118;130	P62259	14-3-3 protein epsilon	Ywhae;Ywhae	>sp|P62259|1433E_MOUSE 14-3-3 protein epsilon OS=Mus musculus GN=Ywhae PE=1 SV=1;>tr|F6WA09|F6WA09_MOUSE Tyrosine 3-monooxygenase/tryptophan 5-monooxygenase activation protein, epsilon polypeptide (Fragment) OS=Mus musculus GN=Ywhae PE=4 SV=1	1	78.3256	2.13e-57	207.39	1	VLDKHLIPAANTGESKVFYYKMKGDYHRYLA	_HLIPAANTGESK(gl)VFYYK_	3	684.69	1.203	1.2846	1.1116	1.1977	1.1883	1.6854	1.0945
P70280	115	P70280	Vesicle-associated membrane protein 7	Vamp7	>sp|P70280|VAMP7_MOUSE Vesicle-associated membrane protein 7 OS=Mus musculus GN=Vamp7 PE=2 SV=1	1	131.949	8.02e-39	165.31	1	YAMNSEFSSVLAAQLKHHSENKSLDKVMETQ	_AQTALPYAM(ox)NSEFSSVLAAQLK(gl)HHSENK_	5	641.318	-0.2473	1.2846	1.3859	1.686	1.4899	0.97874	1.2892
P70168	867	P70168	Importin subunit beta-1	Kpnb1	>sp|P70168|IMB1_MOUSE Importin subunit beta-1 OS=Mus musculus GN=Kpnb1 PE=1 SV=2	1	74.6109	2.19e-05	74.611	1	RSKTNKAKTLATWATKELRKLKNQA______	_TLATWATK(gl)ELR_	3	468.593	1.1006	1.2842	0.74702	1.2842	0.74702
Q93092	115	Q93092	Transaldolase	Taldo1	>sp|Q93092|TALDO_MOUSE Transaldolase OS=Mus musculus GN=Taldo1 PE=1 SV=2	1	69.7206	3.68e-05	69.721	1	PGRVSTEVDARLSFDKDAMVARARRLIELYK	_LSFDK(gl)DAM(ox)VAR_	3	461.563	0.19451	1.2838	1.1701	1.3816	1.2458	1.193	1.0989
P29341;Q9D4E6	312;322	P29341	Polyadenylate-binding protein 1	Pabpc1;Pabpc6	>sp|P29341|PABP1_MOUSE Polyadenylate-binding protein 1 OS=Mus musculus GN=Pabpc1 PE=1 SV=2;>tr|Q9D4E6|Q9D4E6_MOUSE Uncharacterized protein OS=Mus musculus GN=Pabpc6 PE=2 SV=1	1	51.0302	4.11e-16	125.73	1	YVKNLDDGIDDERLRKEFSPFGTITSAKVMM	_K(gl)EFSPFGTITSAK_	3	509.6	0.168	1.2829	0.84456	1.2829	0.84456
Q7TPY0;Q9DBA9;G3X8R4;E9QKD9	191;217;217;223	Q7TPY0	General transcription factor IIH subunit 1	Gtf2h1;Gtf2h1;Gtf2h1;Gtf2h1	>tr|Q7TPY0|Q7TPY0_MOUSE Gtf2h1 protein OS=Mus musculus GN=Gtf2h1 PE=2 SV=1;>sp|Q9DBA9|TF2H1_MOUSE General transcription factor IIH subunit 1 OS=Mus musculus GN=Gtf2h1 PE=2 SV=2;>tr|G3X8R4|G3X8R4_MOUSE General transcription factor II H, polypeptide 1 OS=Mus	1	48.907	0.000752494	48.907	1	VKMKYAETVPHNMTEKEFWTRFFQSHYFHRD	_YAETVPHNM(ox)TEK(gl)EFWTR_	4	568.014	0.16175	1.2825	1.5962	1.2825	1.5962
Q61656;Q8BTS0;B1ARB9;B1ARC0;B1ARB8	56;56;56;56;56	Q61656	Probable ATP-dependent RNA helicase DDX5	Ddx5;Ddx5;Ddx5;Ddx5;Ddx5	>sp|Q61656|DDX5_MOUSE Probable ATP-dependent RNA helicase DDX5 OS=Mus musculus GN=Ddx5 PE=1 SV=2;>tr|Q8BTS0|Q8BTS0_MOUSE DEAD (Asp-Glu-Ala-Asp) box polypeptide 5 OS=Mus musculus GN=Ddx5 PE=2 SV=1;>tr|B1ARB9|B1ARB9_MOUSE DEAD (Asp-Glu-Ala-Asp) box polypepti	1	65.3744	1.51e-05	65.374	1	LVKKKWNLDELPKFEKNFYQEHPDLARRTAQ	_FEK(gl)NFYQEHPDLAR_	4	477.731	-0.0098222	1.2821	0.9774	1.1715	0.81826	1.4032	1.1675
Q8BT60	167	Q8BT60	Copine-3	Cpne3	>sp|Q8BT60|CPNE3_MOUSE Copine-3 OS=Mus musculus GN=Cpne3 PE=1 SV=2	1	160.467	9.07e-20	160.47	1	NKDLFGKSDPYLEFHKQTSDGHWLMVHRTEV	_SDPYLEFHK(gl)QTSDGHWLM(ox)VHR_	5	543.457	-0.31424	1.2811	1.0371	1.2811	1.0371
Q6ZQ58	994	Q6ZQ58	La-related protein 1	Larp1	>sp|Q6ZQ58|LARP1_MOUSE La-related protein 1 OS=Mus musculus GN=Larp1 PE=1 SV=2	1	64.8406	0.00166472	64.841	1	AKNLDIDPKLQEYLGKFRRLEDFRVDPPMGE	_LQEYLGK(gl)FR_	3	423.231	-0.97855	1.2807	0.60456	1.2807	0.60456
Q9WVL0	144	Q9WVL0	Maleylacetoacetate isomerase	Gstz1	>sp|Q9WVL0|MAAI_MOUSE Maleylacetoacetate isomerase OS=Mus musculus GN=Gstz1 PE=1 SV=1	1	44.2378	4.56e-06	68.639	1	QWAQKVITSGFNALEKILQSTAGKYCVGDEV	_VITSGFNALEK(gl)ILQSTAGK_	3	697.72	1.0993	1.2805	1.2689	1.2676	1.4193	1.2936	1.1344
Q9JJN0	690	Q9JJN0	DNA polymerase eta	Polh	>sp|Q9JJN0|POLH_MOUSE DNA polymerase eta OS=Mus musculus GN=Polh PE=1 SV=1	1	105.886	5.67e-14	105.89	1	KRLRPHGMQTLESFFKPLTH___________	_LRPHGM(ox)QTLESFFK(gl)PLTH_	4	568.044	-0.17801	1.2793	1.3171			1.2793	1.3171
Q921J4	100	Q921J4	Ubiquitin-conjugating enzyme E2 S	Ube2s	>sp|Q921J4|UBE2S_MOUSE Ubiquitin-conjugating enzyme E2 S OS=Mus musculus GN=Ube2s PE=2 SV=1	1	162.813	6.92e-145	305.98	1	HPNVGPNGEICVNVLKRDWTAELGIRHVLLT	_IFHPNVGPNGEIC(ne)VNVLK(gl)R_	4	587.06	-0.76353	1.2792	1.2418	1.3483	1.2685	1.2639	1.2309
Q9JJ66	490	Q9JJ66	Cell division cycle protein 20 homolog	Cdc20	>sp|Q9JJ66|CDC20_MOUSE Cell division cycle protein 20 homolog OS=Mus musculus GN=Cdc20 PE=1 SV=2	1	78.6898	4.76e-09	98.592	1;2	MDPALRREREKASVAKSSLIHQGIR______	_EK(gl)ASVAK(gl)SSLIHQGIR_	4	488.772	-0.55745	1.2786	1.1729	1.2786	1.1729
Q8VD00	130	Q8VD00	Transmembrane protein 97	Tmem97	>sp|Q8VD00|TMM97_MOUSE Transmembrane protein 97 OS=Mus musculus GN=Tmem97 PE=2 SV=1	1	77.1846	5.32e-06	77.185	1	LYTLLFEDFSKAVAFKGQRPESFRERLTLVG	_AVAFK(gl)GQRPESFR_	4	402.467	0.5772	1.2785	1.2306	1.2785	1.2306
F6RX99;Q61216-2;Q61216	161;366;393	F6RX99	Double-strand break repair protein MRE11A	Mre11a;Mre11a	>tr|F6RX99|F6RX99_MOUSE Meiotic recombination 11 homolog A (S. cerevisiae) (Fragment) OS=Mus musculus GN=Mre11a PE=4 SV=1;>sp|Q61216-2|MRE11_MOUSE Isoform 2 of Double-strand break repair protein MRE11A OS=Mus musculus GN=Mre11a;>sp|Q61216|MRE11_MOUSE Doubl	1	48.1146	0.00153713	48.115	1	VLRFSQKFVDRVANPKDVIHFFRHR______	_VANPK(gl)DVIHFFR_	4	389.964	0.85441	1.2784	1.361	1.2784	1.361
F8WGN7;P28658	237;237	F8WGN7	Ataxin-10	Atxn10;Atxn10	>tr|F8WGN7|F8WGN7_MOUSE Uncharacterized protein OS=Mus musculus GN=Atxn10 PE=4 SV=1;>sp|P28658|ATX10_MOUSE Ataxin-10 OS=Mus musculus GN=Atxn10 PE=1 SV=2	1	45.557	5.2e-27	152.66	1	DHFLKSPELVEAMYGKLSNQERITLLDIVIA	_SPELVEAMYGK(gl)LSNQER_	3	689.005	-0.049694	1.2784	1.0327			1.2784	1.0327
P50516;P50516-2	467;467	P50516	V-type proton ATPase catalytic subunit A	Atp6v1a	>sp|P50516|VATA_MOUSE V-type proton ATPase catalytic subunit A OS=Mus musculus GN=Atp6v1a PE=1 SV=2;>sp|P50516-2|VATA_MOUSE Isoform 2 of V-type proton ATPase catalytic subunit A OS=Mus musculus GN=Atp6v1a	1	152.935	5.01e-27	152.94	1	ISYSKYMRALDEYYDKHFTEFVPLRTKAKEI	_ALDEYYDK(gl)HFTEFVPLR_	4	565.029	1.178	1.278	1.2094	1.278	1.2094
Q99LD7;F6S742;Q9QXP6;Q8C5V4;Q9DB86;E9QAG7	211;226;211;211;147;147	Q99LD7	E3 ubiquitin-protein ligase makorin-1	Mkrn1;Mkrn1;Mkrn1;Mkrn1;Mkrn1;Mkrn1	>tr|Q99LD7|Q99LD7_MOUSE Makorin, ring finger protein, 1, isoform CRA_b OS=Mus musculus GN=Mkrn1 PE=2 SV=1;>tr|F6S742|F6S742_MOUSE Makorin, ring finger protein, 1 (Fragment) OS=Mus musculus GN=Mkrn1 PE=4 SV=1;>sp|Q9QXP6|MKRN1_MOUSE E3 ubiquitin-protein liga	1	41.6209	0.00329075	41.621	1	TKEESEKEPTTVETKKQLCPYAAVGECRYGE	_K(gl)QLC(ne)PYAAVGEC(ne)R_	3	601.284	0.087891	1.2778	0.81027	1.2778	0.81027
Q80Z37	160	Q80Z37	E3 ubiquitin-protein ligase Topors	Topors	>sp|Q80Z37|TOPRS_MOUSE E3 ubiquitin-protein ligase Topors OS=Mus musculus GN=Topors PE=1 SV=1	1	149.738	3.84e-49	180.83	1	PFDSIFHSVRAEDDFKEYVLRPSYNGSFTNP	_AEDDFK(gl)EYVLRPSYNGSFTNPEVR_	4	737.602	0.23488	1.2774	0.96269	1.4526	1.2547	1.1234	0.73865
Q9D8E6	327	Q9D8E6	60S ribosomal protein L4	Rpl4	>sp|Q9D8E6|RL4_MOUSE 60S ribosomal protein L4 OS=Mus musculus GN=Rpl4 PE=1 SV=3	1	52.5758	1.87e-11	123.86	1;2	RVLKKNPLKNLRIMLKLNPYAKTMRRNTILR	_IM(ox)LK(gl)LNPYAK(gl)TM(ox)R_	4	460.496	0.062245	1.2765	2.0599	1.2858	2.0741	1.2757	2.0404
O88811;O88811-2	182;149	O88811	Signal transducing adapter molecule 2	Stam2	>sp|O88811|STAM2_MOUSE Signal transducing adapter molecule 2 OS=Mus musculus GN=Stam2 PE=1 SV=1;>sp|O88811-2|STAM2_MOUSE Isoform 2 of Signal transducing adapter molecule 2 OS=Mus musculus GN=Stam2	1	131.184	5.86e-20	131.18	1	DEDIAKAIELSLQEQKQQYTETKALYPPAES	_AIELSLQEQK(gl)QQYTETK_	3	717.702	0.35012	1.2763	1.1804			1.2763	1.1804
P63094-2;P63094;Q6R0H7-4;Q6R0H7;P63094-3;Q8CGK7;Q66L47	202;216;941;955;184;203;270	P63094-2	Guanine nucleotide-binding protein G(s) subunit alpha isoforms short;Guanine nucleotide-binding protein G(s) subunit alpha isoforms XLas;Guanine nucleotide-binding protein G(olf) subunit alpha	Gnas;Gnas;Gnal;Gnal	>sp|P63094-2|GNAS2_MOUSE Isoform Gnas-2 of Guanine nucleotide-binding protein G(s) subunit alpha isoforms short OS=Mus musculus GN=Gnas;>sp|P63094|GNAS2_MOUSE Guanine nucleotide-binding protein G(s) subunit alpha isoforms short OS=Mus musculus GN=Gnas PE=1	1	86.7997	2.67e-09	86.8	1	RVLTSGIFETKFQVDKVNFHMFDVGGQRDER	_FQVDK(gl)VNFHM(ox)FDVGGQR_	4	539.26	0.2959	1.2753	1.1738			1.2753	1.1738
D3Z734;D3Z733;Q9QXK2;E9Q392;G3X9W1	83;83;83;83;83	D3Z734	E3 ubiquitin-protein ligase RAD18	Rad18;Rad18;Rad18;Rad18;Rad18	>tr|D3Z734|D3Z734_MOUSE Uncharacterized protein OS=Mus musculus GN=Rad18 PE=4 SV=1;>tr|D3Z733|D3Z733_MOUSE Uncharacterized protein OS=Mus musculus GN=Rad18 PE=4 SV=1;>sp|Q9QXK2|RAD18_MOUSE E3 ubiquitin-protein ligase RAD18 OS=Mus musculus GN=Rad18 PE=1 SV=	1	47.2269	8.64e-08	94.547	1	TEPDLRNNRLLDELVKSMNFARTHLLQFALE	_LLDELVK(gl)SMNFAR_	3	550.628	-0.32477	1.2751	1.2479	1.4253	1.8989	1.1407	0.82013
P21107-2;D3Z2H9;Q8K0Z5;E9Q5J9	215;215;251;252	P21107-2		Tpm3-rs7;Tpm3;Tpm3	>sp|P21107-2|TPM3_MOUSE Isoform 2 of Tropomyosin alpha-3 chain OS=Mus musculus GN=Tpm3;>tr|D3Z2H9|D3Z2H9_MOUSE Uncharacterized protein OS=Mus musculus GN=Tpm3-rs7 PE=3 SV=1;>tr|Q8K0Z5|Q8K0Z5_MOUSE Tropomyosin 3, gamma OS=Mus musculus GN=Tpm3 PE=2 SV=1;>tr|	0.999999	60.1272	2.69e-05	68.171	1	ETRAEFAERSVAKLEKTIDDLEDKLKCTKEE	_LEK(gl)TIDDLEDKLK_	4	419.229	0.33266	1.2744	1.1371			1.2744	1.1371
Q922Z8;Q8VC46;P0CG50;E9Q0Z8;E9Q5F6;Q5SX22;P0CG49;P62983;P62984;E9Q9J0;E9QNP0;E9Q4P0;F6X7C4	63;63;63;63;63;63;63;63;63;63;167;167;70	Q922Z8;P62983;P62984	Polyubiquitin-C;Ubiquitin;Ubiquitin-related 1;Ubiquitin-related 2;Polyubiquitin-B;Ubiquitin;Ubiquitin-40S ribosomal protein S27a;Ubiquitin;40S ribosomal protein S27a;Ubiquitin-60S ribosomal protein L40;Ubiquitin;60S ribosomal protein L40	Ubc;Ubc;Ubc;Ubb;Ubc;Ubb;Ubb;Rps27a;Uba52;Uba52;2810422J05Rik;2810422J05Rik;Gm7866	>tr|Q922Z8|Q922Z8_MOUSE Ubc protein OS=Mus musculus GN=Ubc PE=2 SV=1;>tr|Q8VC46|Q8VC46_MOUSE Ubc protein OS=Mus musculus GN=Ubc PE=2 SV=1;>sp|P0CG50|UBC_MOUSE Polyubiquitin-C OS=Mus musculus GN=Ubc PE=1 SV=2;>tr|E9Q0Z8|E9Q0Z8_MOUSE Uncharacterized protein	1	212.724	4.92e-102	270.94	1	KQLEDGRTLSDYNIQKESTLHLVLRLRGGAK;KQLEDGRTLSDYNIQKESTLHLVLRLRGGII;KQLEDGRTLSDYNIQKESTLHLVLRLRGGMQ	_TLSDYNIQK(gl)ESTLHLVLR_	3	748.738	-0.18372	1.2743	1.0685	1.1693	1.0281	1.2807	1.0908
D3YUC0;P37913;Q3U4X8;E9PV36;D3YUW4	32;16;32;32;32	D3YUC0	DNA ligase;DNA ligase 1;DNA ligase	Lig1;Lig1;Lig1;Lig1;Lig1	>tr|D3YUC0|D3YUC0_MOUSE DNA ligase (Fragment) OS=Mus musculus GN=Lig1 PE=3 SV=1;>sp|P37913|DNLI1_MOUSE DNA ligase 1 OS=Mus musculus GN=Lig1 PE=1 SV=2;>tr|Q3U4X8|Q3U4X8_MOUSE DNA ligase OS=Mus musculus GN=Lig1 PE=2 SV=1;>tr|E9PV36|E9PV36_MOUSE Ligase I, DNA	1	95.2645	5.34e-09	95.264	2	MQRSIMSFFQPTKEGKAKKPEKETPSSIREK	_SIM(ox)SFFQPTK(gl)EGK(gl)AK_	4	486.498	1.1905	1.2733	2.1891	1.2733	2.1891
O88811;O88811-2	202;169	O88811	Signal transducing adapter molecule 2	Stam2	>sp|O88811|STAM2_MOUSE Signal transducing adapter molecule 2 OS=Mus musculus GN=Stam2 PE=1 SV=1;>sp|O88811-2|STAM2_MOUSE Isoform 2 of Signal transducing adapter molecule 2 OS=Mus musculus GN=Stam2	1	44.2518	0.00130239	44.252	1	ETKALYPPAESQLNNKAARRVRALYDFEAVE	_ALYPPAESQLNNK(gl)AAR_	3	619.659	-0.24756	1.2724	1.1851	1.2724	1.1851
Q8BP67;E9QNJ0;E9Q132	27;27;27	Q8BP67	60S ribosomal protein L24	Rpl24;Zbtb11;Zbtb11	>sp|Q8BP67|RL24_MOUSE 60S ribosomal protein L24 OS=Mus musculus GN=Rpl24 PE=2 SV=2;>tr|E9QNJ0|E9QNJ0_MOUSE Uncharacterized protein OS=Mus musculus GN=Rpl24 PE=4 SV=1;>tr|E9Q132|E9Q132_MOUSE Uncharacterized protein OS=Mus musculus GN=Rpl24 PE=4 SV=1	1	117.091	3.65e-34	194.96	1	KIYPGHGRRYARTDGKVFQFLNAKCESAFLS	_TDGK(gl)VFQFLNAK_	3	494.596	0.25445	1.2711	1.7376	1.2948	1.6344	1.2534	1.7825
P19783	149	P19783	Cytochrome c oxidase subunit 4 isoform 1, mitochondrial	Cox4i1	>sp|P19783|COX41_MOUSE Cytochrome c oxidase subunit 4 isoform 1, mitochondrial OS=Mus musculus GN=Cox4i1 PE=1 SV=2	1	67.6459	7.02e-13	118.19	1	DRDWVAMQTKRMLDMKANPIQGFSAKWDYDK	_MLDM(ox)K(gl)ANPIQGFSAK_	3	594.296	0.085884	1.2706	1.1482	1.3246	1.2604	1.2312	1.0927
Q9DAX9	430	Q9DAX9	Amyloid protein-binding protein 2	Appbp2	>sp|Q9DAX9|APBP2_MOUSE Amyloid protein-binding protein 2 OS=Mus musculus GN=Appbp2 PE=2 SV=1	1	45.3843	0.000267171	45.384	1	QLAKKAFGEFNVQTAKHYGNLGRLYQSMRKF	_AFGEFNVQTAK(gl)HYGNLGR_	4	531.516	0.19107	1.2705	0.98125	1.2705	0.98125
Q8BJQ2	687	Q8BJQ2	Ubiquitin carboxyl-terminal hydrolase 1	Usp1	>sp|Q8BJQ2|UBP1_MOUSE Ubiquitin carboxyl-terminal hydrolase 1 OS=Mus musculus GN=Usp1 PE=2 SV=1	1	57.9357	0.00313744	57.936	1	SKADYELYNKASNPDKVVGTPFTDNRNSETN	_ASNPDK(gl)VVGTPFTDNR_	3	611.303	-1.0715	1.27	0.8023	1.27	0.8023
Q6PDX6-4;Q6PDX6-2;Q9D4L6;Q6PDX6;A2APN9	41;104;149;362;67	Q6PDX6-4	E3 ubiquitin-protein ligase Rnf220	Rnf220;Rnf220;Rnf220	>sp|Q6PDX6-4|RN220_MOUSE Isoform 4 of E3 ubiquitin-protein ligase Rnf220 OS=Mus musculus GN=Rnf220;>sp|Q6PDX6-2|RN220_MOUSE Isoform 2 of E3 ubiquitin-protein ligase Rnf220 OS=Mus musculus GN=Rnf220;>tr|Q9D4L6|Q9D4L6_MOUSE Ring finger protein 220 OS=Mus mus	1	85.8127	3.54e-07	85.813	1	HADSNRFEEYEWCGQKRIRATTLLEGGFRGS	_FEEYEWC(ne)GQK(gl)R_	3	571.916	-0.26447	1.2692	0.81017	1.2692	0.81017
Q99NA9	293	Q99NA9	Polycomb group RING finger protein 6	Pcgf6	>sp|Q99NA9|PCGF6_MOUSE Polycomb group RING finger protein 6 OS=Mus musculus GN=Pcgf6 PE=1 SV=1	1	60.4891	9.47e-07	77.746	1	KFVRVSGEATIGHVEKFLRRKMGLDPACQVD	_VSGEATIGHVEK(gl)FLR_	4	439.989	-0.52192	1.2687	1.3014	1.0189	1.3014	1.3788	1.4147
Q9CZM2;F8WI79;E9QAZ2;E9PWH9	140;140;140;140	Q9CZM2	60S ribosomal protein L15;Ribosomal protein L15;Ribosomal protein L15;Ribosomal protein L15	Rpl15;Rpl15-ps2;Gm10020;Gm4294	>sp|Q9CZM2|RL15_MOUSE 60S ribosomal protein L15 OS=Mus musculus GN=Rpl15 PE=2 SV=4;>tr|F8WI79|F8WI79_MOUSE Ribosomal protein L15 OS=Mus musculus GN=Rpl15-ps2 PE=3 SV=1;>tr|E9QAZ2|E9QAZ2_MOUSE Ribosomal protein L15 OS=Mus musculus GN=Gm10020 PE=3 SV=1;>tr|E	1	76.7593	1.82e-17	130.2	1	STYKFFEVILIDPFHKAIRRNPDTQWITKPV	_FFEVILIDPFHK(gl)AIR_	4	490.527	0.33113	1.268	1.3305	1.2592	1.3153	1.4269	1.4056
Q8CDN6	104	Q8CDN6	Thioredoxin-like protein 1	Txnl1	>sp|Q8CDN6|TXNL1_MOUSE Thioredoxin-like protein 1 OS=Mus musculus GN=Txnl1 PE=1 SV=3	1	57.1732	0.000218619	57.173	1	DQYQGADAVGLEEKIKQHLENDPGSNEDADI	_IK(gl)QHLENDPGSNEDADIPK_	4	559.273	0.23808	1.2675	0.90481	1.2675	0.90481
Q923D4	28	Q923D4	Splicing factor 3B subunit 5	Sf3b5	>sp|Q923D4|SF3B5_MOUSE Splicing factor 3B subunit 5 OS=Mus musculus GN=Sf3b5 PE=2 SV=1	1	121.265	1.32e-20	128.1	1	HLQSKYIGTGHADTTKWEWLVNQHRDSYCSY	_YIGTGHADTTK(gl)WEWLVNQHR_	4	632.312	0.3033	1.2675	1.1546	1.2675	1.1546
Q9D8E6	239	Q9D8E6	60S ribosomal protein L4	Rpl4	>sp|Q9D8E6|RL4_MOUSE 60S ribosomal protein L4 OS=Mus musculus GN=Rpl4 PE=1 SV=3	1	100.223	2.65e-11	100.22	1	IPGITLLNVSKLNILKLAPGGHVGRFCIWTE	_LNILK(gl)LAPGGHVGR_	4	390.485	0.066878	1.2662	1.5754	1.2662	1.5754
P62983	104	P62983	Ubiquitin-40S ribosomal protein S27a;Ubiquitin;40S ribosomal protein S27a	Rps27a	>sp|P62983|RS27A_MOUSE Ubiquitin-40S ribosomal protein S27a OS=Mus musculus GN=Rps27a PE=1 SV=2	1	64.5671	0.00148853	67.032	1	KKNKHKRKKVKLAVLKYYKVDENGKISRLRR	_LAVLK(gl)YYK_	2	556.329	-0.67934	1.2657	1.4619	1.3182	1.5823	1.1339	1.4035
Q7TQE6	379	Q7TQE6	Macoilin	Tmem57	>sp|Q7TQE6|MACOI_MOUSE Macoilin OS=Mus musculus GN=Tmem57 PE=2 SV=1	1	88.9513	2.31e-09	88.951	1	HKDLMENCIPNNQLSKPDALVRLEQDIKKLK	_DLM(ox)ENC(ne)IPNNQLSK(gl)PDALVR_	3	842.409	0.026247	1.2655	1.3376	1.2164	1.1511	1.4494	1.422
Q8K387-2;Q8K387	288;288	Q8K387-2	Ubiquitin carboxyl-terminal hydrolase 45	Usp45	>sp|Q8K387-2|UBP45_MOUSE Isoform 2 of Ubiquitin carboxyl-terminal hydrolase 45 OS=Mus musculus GN=Usp45;>sp|Q8K387|UBP45_MOUSE Ubiquitin carboxyl-terminal hydrolase 45 OS=Mus musculus GN=Usp45 PE=2 SV=1	1	83.3953	1.47e-05	83.395	1	PKVLFNQLCQKAPRFKGFQQQDSQELLHHLL	_FK(gl)GFQQQDSQELLHHLLDAVR_	4	656.59	0.72146	1.2654	1.2622			1.2654	1.2622
O55143;F8WI94;O55143-2	650;653;650	O55143	Sarcoplasmic/endoplasmic reticulum calcium ATPase 2	Atp2a2;Atp2a2	>sp|O55143|AT2A2_MOUSE Sarcoplasmic/endoplasmic reticulum calcium ATPase 2 OS=Mus musculus GN=Atp2a2 PE=1 SV=2;>tr|F8WI94|F8WI94_MOUSE ATPase, Ca++-transporting, cardiac muscle, slow twitch 2 OS=Mus musculus GN=Atp2a2 PE=3 SV=1;>sp|O55143-2|AT2A2_MOUSE Iso	1	116.848	9.15e-29	141.31	1	CRRIGIFGQDEDVTSKAFTGREFDELSPSAQ	_RIGIFGQDEDVTSK(gl)AFTGR_	4	553.534	-0.56637	1.265	2.0235	1.1961	2.0235	1.4879	2.2731
O88811;O88811-2	189;156	O88811	Signal transducing adapter molecule 2	Stam2	>sp|O88811|STAM2_MOUSE Signal transducing adapter molecule 2 OS=Mus musculus GN=Stam2 PE=1 SV=1;>sp|O88811-2|STAM2_MOUSE Isoform 2 of Signal transducing adapter molecule 2 OS=Mus musculus GN=Stam2	1	60.0624	1.41e-05	60.062	1	IELSLQEQKQQYTETKALYPPAESQLNNKAA	_QQYTETK(gl)ALYPPAESQLNNK_	3	813.071	1.2104	1.265	0.91771			1.265	0.91771
O09106;D3YYI8	74;74	O09106	Histone deacetylase 1;Histone deacetylase	Hdac1;Gm10093	>sp|O09106|HDAC1_MOUSE Histone deacetylase 1 OS=Mus musculus GN=Hdac1 PE=1 SV=1;>tr|D3YYI8|D3YYI8_MOUSE Histone deacetylase OS=Mus musculus GN=Gm10093 PE=3 SV=1	1	84.687	3.08e-07	86.18	1	ANAEEMTKYHSDDYIKFLRSIRPDNMSEYSK	_YHSDDYIK(gl)FLR_	3	524.26	-0.18185	1.2644	1.3251	1.2644	1.3251
Q8BRF7;Q8BRF7-3	533;533	Q8BRF7	Sec1 family domain-containing protein 1	Scfd1	>sp|Q8BRF7|SCFD1_MOUSE Sec1 family domain-containing protein 1 OS=Mus musculus GN=Scfd1 PE=2 SV=1;>sp|Q8BRF7-3|SCFD1_MOUSE Isoform 3 of Sec1 family domain-containing protein 1 OS=Mus musculus GN=Scfd1	1	150.701	7.54e-39	170.06	1	SRVMNTGSQFVMEGVKNLVLKQQNLPVTRIL	_VM(ox)NTGSQFVM(ox)EGVK(gl)NLVLK_	3	747.385	-0.045545	1.264	1.3944	1.1294	1.2912	1.4145	1.5058
Q8VCW4;E9PYK0;E9Q8P6	197;218;218	Q8VCW4	Protein unc-93 homolog B1	Unc93b1;Unc93b1;Unc93b1	>sp|Q8VCW4|UN93B_MOUSE Protein unc-93 homolog B1 OS=Mus musculus GN=Unc93b1 PE=1 SV=2;>tr|E9PYK0|E9PYK0_MOUSE Uncharacterized protein OS=Mus musculus GN=Unc93b1 PE=4 SV=1;>tr|E9Q8P6|E9Q8P6_MOUSE Uncharacterized protein OS=Mus musculus GN=Unc93b1 PE=4 SV=1	1	44.2378	1.43e-20	131.54	1	YITRMSQKYYEYSHYKEQDEQGPQQRPPRGS	_YYEYSHYK(gl)EQDEQGPQQRPPR_	5	563.26	0.058227	1.2637	1.3333	1.2569	1.3279	1.3049	1.3563
P20664	261	P20664	DNA primase small subunit	Prim1	>sp|P20664|PRI1_MOUSE DNA primase small subunit OS=Mus musculus GN=Prim1 PE=1 SV=1	1	53.2374	0.00067071	55.806	1	LVPETIHDELQRGFQKFHSSPQRWEHLRKVA	_GFQK(gl)FHSSPQR_	3	478.241	-0.019132	1.2628	1.0536	1.2628	1.0536
Q02053	322	Q02053	Ubiquitin-like modifier-activating enzyme 1	Uba1	>sp|Q02053|UBA1_MOUSE Ubiquitin-like modifier-activating enzyme 1 OS=Mus musculus GN=Uba1 PE=1 SV=1	1	102.45	4.9e-07	102.45	1	PASLVEPDFVMTDFAKYSRPAQLHIGFQALH	_SLPASLVEPDFVM(ox)TDFAK(gl)YSR_	3	835.077	1.1471	1.2619	1.4981			1.2619	1.4981
Q8K201	252	Q8K201	Keratinocyte-associated transmembrane protein 2	Kct2	>sp|Q8K201|KCT2_MOUSE Keratinocyte-associated transmembrane protein 2 OS=Mus musculus GN=Kct2 PE=2 SV=2	1	61.9415	1.05e-05	61.942	1	YHRLDQNVNEAMPSLKITNDYIF________	_LDQNVNEAM(ox)PSLK(gl)ITNDYIF_	3	819.065	-0.17022	1.2618	1.4212			1.2618	1.4212
Q9ES97-3;Q9ES97-4;Q9ES97-5;Q9ES97-2;Q9ES97	203;222;609;911;930	Q9ES97-3	Reticulon-3	Rtn3	>sp|Q9ES97-3|RTN3_MOUSE Isoform 3 of Reticulon-3 OS=Mus musculus GN=Rtn3;>sp|Q9ES97-4|RTN3_MOUSE Isoform 4 of Reticulon-3 OS=Mus musculus GN=Rtn3;>sp|Q9ES97-5|RTN3_MOUSE Isoform 5 of Reticulon-3 OS=Mus musculus GN=Rtn3;>sp|Q9ES97-2|RTN3_MOUSE Isoform 2 of	1	62.2875	3.94e-05	62.287	1	AELLVFSVPIVYEKYKTQIDHYVGIARDQTK	_YK(gl)TQIDHYVGIAR_	4	420.223	1.036	1.2612	1.0266	1.2612	1.0266
P63094-2;P63094;Q6R0H7-4;Q6R0H7;P63094-3	293;307;1032;1046;275	P63094-2	Guanine nucleotide-binding protein G(s) subunit alpha isoforms short;Guanine nucleotide-binding protein G(s) subunit alpha isoforms XLas	Gnas;Gnas	>sp|P63094-2|GNAS2_MOUSE Isoform Gnas-2 of Guanine nucleotide-binding protein G(s) subunit alpha isoforms short OS=Mus musculus GN=Gnas;>sp|P63094|GNAS2_MOUSE Guanine nucleotide-binding protein G(s) subunit alpha isoforms short OS=Mus musculus GN=Gnas PE=1	1	50.8308	4.34e-07	79.886	1;2	NKQDLLAEKVLAGKSKIEDYFPEFARYTTPE	_VLAGK(gl)SK(gl)IEDYFPEFAR_	3	733.38	0.63853	1.2611	1.2756	1.2775	1.2897	1.2449	1.2616
Q8QZX2-2;Q8QZX2	362;362	Q8QZX2-2	HAUS augmin-like complex subunit 3	Haus3	>sp|Q8QZX2-2|HAUS3_MOUSE Isoform 2 of HAUS augmin-like complex subunit 3 OS=Mus musculus GN=Haus3;>sp|Q8QZX2|HAUS3_MOUSE HAUS augmin-like complex subunit 3 OS=Mus musculus GN=Haus3 PE=2 SV=1	1	82.8655	2.61e-05	82.865	1	LNMPVVKGDFELQIAKQDYYTARQELVLNEL	_GDFELQIAK(gl)QDYYTAR_	3	677.997	0.088501	1.2609	0.84079	1.8305	1.144	0.86859	0.61795
Q05BC8;A2A4N5;A2A4N8;A2A4N7;P97432	110;110;110;110;110	Q05BC8	Next to BRCA1 gene 1 protein	Nbr1;Nbr1;Nbr1;Nbr1;Nbr1	>tr|Q05BC8|Q05BC8_MOUSE Nbr1 protein OS=Mus musculus GN=Nbr1 PE=2 SV=1;>tr|A2A4N5|A2A4N5_MOUSE Neighbor of Brca1 gene 1 OS=Mus musculus GN=Nbr1 PE=4 SV=1;>tr|A2A4N8|A2A4N8_MOUSE Neighbor of Brca1 gene 1 OS=Mus musculus GN=Nbr1 PE=4 SV=1;>tr|A2A4N7|A2A4N7_M	1	40.4755	9.81e-05	62.338	1	PKNVVENQAAARTGKKPLAHYSSLVRVLGSD	_K(gl)PLAHYSSLVR_	3	462.261	0.00341	1.2608	0.99419	1.2608	0.99419
Q99K28;Q99K28-2	428;442	Q99K28	ADP-ribosylation factor GTPase-activating protein 2	Arfgap2	>sp|Q99K28|ARFG2_MOUSE ADP-ribosylation factor GTPase-activating protein 2 OS=Mus musculus GN=Arfgap2 PE=1 SV=1;>sp|Q99K28-2|ARFG2_MOUSE Isoform 2 of ADP-ribosylation factor GTPase-activating protein 2 OS=Mus musculus GN=Arfgap2	1	60.6306	0.00167273	60.631	1	SGLESSEARQKFAGAKAISSDMFFGREVDSE	_FAGAK(gl)AISSDM(ox)FFGR_	3	578.947	2.3701	1.2605	0.9347	1.2816	1.0202	1.2397	0.8564
E9QPE9;Q9CX98-3;Q9CX98-2;Q9CX98	250;250;285;285	E9QPE9	Cytochrome P450 2U1	Cyp2u1;Cyp2u1	>tr|E9QPE9|E9QPE9_MOUSE Uncharacterized protein OS=Mus musculus GN=Cyp2u1 PE=4 SV=1;>sp|Q9CX98-3|CP2U1_MOUSE Isoform 3 of Cytochrome P450 2U1 OS=Mus musculus GN=Cyp2u1;>sp|Q9CX98-2|CP2U1_MOUSE Isoform 2 of Cytochrome P450 2U1 OS=Mus musculus GN=Cyp2u1;>sp|	1	47.8439	2.35e-05	74.841	1	KKELRQIERDISCFLKNIIREHQESLDASNP	_DISC(ne)FLK(gl)NIIR_	3	520.945	0.4387	1.2602	0.96164	1.3357	0.93676	1.1889	0.98719
P16254	78	P16254	Signal recognition particle 14 kDa protein	Srp14	>sp|P16254|SRP14_MOUSE Signal recognition particle 14 kDa protein OS=Mus musculus GN=Srp14 PE=1 SV=1	1	167.028	2.56e-31	167.03	1	GKRKISTVVSSKEVNKFQMAYSNLLRANMDG	_EVNK(gl)FQM(ox)AYSNLLR_	3	614.977	0.62046	1.2592	1.3358	1.2764	1.3819	1.2422	1.2913
E9Q3H9;E9QLB3;E9QJU6;E9QAB3	454;520;540;41	E9Q3H9		Poli;Poli;Poli;Poli	>tr|E9Q3H9|E9Q3H9_MOUSE Uncharacterized protein OS=Mus musculus GN=Poli PE=4 SV=1;>tr|E9QLB3|E9QLB3_MOUSE Uncharacterized protein OS=Mus musculus GN=Poli PE=4 SV=1;>tr|E9QJU6|E9QJU6_MOUSE DNA polymerase iota OS=Mus musculus GN=Poli PE=2 SV=1;>tr|E9QAB3|E9Q	1	77.5052	3.83e-18	131.84	1	FKQLPADIQEEILSGKSRENLKGKGSLSCPL	_QLPADIQEEILSGK(gl)SR_	3	633.337	0.82555	1.2586	1.0703	1.1197	1.0361	1.4147	1.1057
D3YW62;Q9CWT3;D3Z4P6	79;79;79	D3YW62	Sorting nexin-10	Snx10;Snx10;Snx10	>tr|D3YW62|D3YW62_MOUSE Sorting nexin 10 (Fragment) OS=Mus musculus GN=Snx10 PE=4 SV=1;>sp|Q9CWT3|SNX10_MOUSE Sorting nexin-10 OS=Mus musculus GN=Snx10 PE=2 SV=1;>tr|D3Z4P6|D3Z4P6_MOUSE Sorting nexin 10 (Fragment) OS=Mus musculus GN=Snx10 PE=4 SV=1	1	154.861	8.5e-29	172.98	1	LQSNALLVQLPELPSKNLFFNMNNRQHVDQR	_LQSNALLVQLPELPSK(gl)NLFFNM(ox)NNR_	3	1010.87	0.59257	1.2583	1.5949	1.2716	1.3745	1.2583	1.5949
D3YYD2;Q9D2L9;F6VLR1	121;165;184	D3YYD2	Protein FAM111A	Fam111a;Fam111a;Fam111a	>tr|D3YYD2|D3YYD2_MOUSE Uncharacterized protein OS=Mus musculus GN=Fam111a PE=4 SV=1;>sp|Q9D2L9|F111A_MOUSE Protein FAM111A OS=Mus musculus GN=Fam111a PE=2 SV=1;>tr|F6VLR1|F6VLR1_MOUSE Uncharacterized protein (Fragment) OS=Mus musculus GN=Fam111a PE=4 SV=1	1	126.265	1.53e-20	126.26	1	VVITFCQCKSKTQENKQFFESQDQASTNYVR	_TQENK(gl)QFFESQDQASTNYVR_	3	845.39	-0.0070961	1.2582	1.3779	1.2582	1.3779
G3UXZ5;P97371;G3UXY0;G3X9K9	35;35;35;35	G3UXZ5	Proteasome activator complex subunit 1	Psme1;Psme1;Psme1;Psme1	>tr|G3UXZ5|G3UXZ5_MOUSE Proteasome (prosome, macropain) 28 subunit, alpha (Fragment) OS=Mus musculus GN=Psme1 PE=4 SV=1;>sp|P97371|PSME1_MOUSE Proteasome activator complex subunit 1 OS=Mus musculus GN=Psme1 PE=2 SV=2;>tr|G3UXY0|G3UXY0_MOUSE Uncharacterized	1	57.1063	4.33e-05	69.345	1	DLCSKTENLLGSYFPKKISELDAFLKEPALN	_TENLLGSYFPK(gl)K_	3	504.268	-0.070875	1.2566	1.1436	0.72402	0.84521	2.1808	1.5473
P43275	77	P43275	Histone H1.1	Hist1h1a	>sp|P43275|H11_MOUSE Histone H1.1 OS=Mus musculus GN=Hist1h1a PE=2 SV=2	1	78.6898	3.66e-07	78.69	1	AALKKSLAAAGYDVEKNNSRIKLGLKSLVNK	_SLAAAGYDVEK(gl)NNSR_	3	570.28	0.94401	1.2565	0.90235	1.2565	0.90235
Q9QYI3;A2A5E1	137;121	Q9QYI3	DnaJ homolog subfamily C member 7	Dnajc7;Dnajc7	>sp|Q9QYI3|DNJC7_MOUSE DnaJ homolog subfamily C member 7 OS=Mus musculus GN=Dnajc7 PE=1 SV=2;>tr|A2A5E1|A2A5E1_MOUSE DnaJ (Hsp40) homolog, subfamily C, member 7 (Fragment) OS=Mus musculus GN=Dnajc7 PE=4 SV=1	1	43.9459	0.000611545	65.423	1	ALELDHKNAQAQQEFKNANAVMEYEKIAEVD	_NAQAQQEFK(gl)NANAVM(ox)EYEK_	3	781.694	-0.42179	1.2563	1.2271	1.8273	1.2531	0.86366	1.2017
F6PXL5;Q6ZQG1	565;630	F6PXL5		Nup205;Nup205	>tr|F6PXL5|F6PXL5_MOUSE Uncharacterized protein (Fragment) OS=Mus musculus GN=Nup205 PE=4 SV=1;>tr|Q6ZQG1|Q6ZQG1_MOUSE MCG21756, isoform CRA_a (Fragment) OS=Mus musculus GN=Nup205 PE=2 SV=1	1	55.2914	0.00651888	55.291	1	EHFFHSLLLYHEHLRKDLPSADSVQYRHLPS	_K(gl)DLPSADSVQYR_	3	498.251	0.3859	1.2559	1.1539	1.2559	1.1539
Q679P5;F7CVL0;F6WHN0;Q6XZL8;F6WHP1	458;350;353;567;401	Q679P5		Dot1l;Dot1l;Dot1l;Dot1l;Dot1l	>tr|Q679P5|Q679P5_MOUSE Histone H3 methyltransferase DOT1 variant b OS=Mus musculus GN=Dot1l PE=2 SV=1;>tr|F7CVL0|F7CVL0_MOUSE DOT1-like, histone H3 methyltransferase (S. cerevisiae) (Fragment) OS=Mus musculus GN=Dot1l PE=4 SV=1;>tr|F6WHN0|F6WHN0_MOUSE Unc	1	67.6679	7.74e-05	67.668	1	LGVKALTYNDLIQAQKEISAHNQQLREQSEQ	_ALTYNDLIQAQK(gl)EISAHNQQLR_	4	667.851	1.245	1.2557	0.70164	1.2557	0.70164
D3YU58;Q9WVM3	319;319	D3YU58	Anaphase-promoting complex subunit 7	Anapc7;Anapc7	>tr|D3YU58|D3YU58_MOUSE Anaphase-promoting complex subunit 7 OS=Mus musculus GN=Anapc7 PE=4 SV=1;>sp|Q9WVM3|APC7_MOUSE Anaphase-promoting complex subunit 7 OS=Mus musculus GN=Anapc7 PE=2 SV=3	1	80.8134	1.06e-08	80.813	1	HAEPWVVSGCHSFYSKRYSRALYLGAKAIQL	_LFNISDQHAEPWVVSGC(ne)HSFYSK(gl)R_	5	610.091	-0.96925	1.2556	1.3277	1.2556	1.3277
Q8VE91-3;Q8VE91;Q8VE91-2;E9QPM1	334;344;352;468	Q8VE91-3	Protein FAM134B	Fam134b;Fam134b	>sp|Q8VE91-3|F134B_MOUSE Isoform 3 of Protein FAM134B OS=Mus musculus GN=Fam134b;>sp|Q8VE91|F134B_MOUSE Protein FAM134B OS=Mus musculus GN=Fam134b PE=1 SV=1;>sp|Q8VE91-2|F134B_MOUSE Isoform 2 of Protein FAM134B OS=Mus musculus GN=Fam134b;>tr|E9QPM1|E9QPM1_	1	91.202	8.64e-06	91.202	1	LGLTQDQGAEAQQSKKSSGFLSNLLGGH___	_K(gl)SSGFLSNLLGGH_	3	477.584	-0.66246	1.2539	1.1129	1.2539	1.1129
Q9CXE7	169	Q9CXE7	Transmembrane emp24 domain-containing protein 5	Tmed5	>sp|Q9CXE7|TMED5_MOUSE Transmembrane emp24 domain-containing protein 5 OS=Mus musculus GN=Tmed5 PE=2 SV=1	1	50.8967	0.00116313	50.897	1	EDILESINSIKSRLSKSGHIQTLLRAFEARD	_LSK(gl)SGHIQTLLR_	4	367.466	-0.26121	1.2539	1.149	1.2539	1.149
O35218	622	O35218	Cleavage and polyadenylation specificity factor subunit 2	Cpsf2	>sp|O35218|CPSF2_MOUSE Cleavage and polyadenylation specificity factor subunit 2 OS=Mus musculus GN=Cpsf2 PE=1 SV=1	1	82.8505	3.29e-07	82.85	1	QVRLKDSLVSSLQFCKAKDAELAWIDGVLDM	_DSLVSSLQFC(ne)K(gl)AK_	3	555.615	-0.59839	1.2538	1.115	1.5086	1.0567	1.0421	1.1765
P45376;G3UW73	195;195	P45376	Aldose reductase	Akr1b1;Gm6736	>sp|P45376|ALDR_MOUSE Aldose reductase OS=Mus musculus GN=Akr1b1 PE=1 SV=3;>tr|G3UW73|G3UW73_MOUSE MCG129639 OS=Mus musculus GN=Gm6736 PE=4 SV=1	1	81.2063	5.97e-29	155.39	1	PAVNQIECHPYLTQEKLIEYCHSKGIVVTAY	_YKPAVNQIEC(ne)HPYLTQEK(gl)LIEYC(ne)HSK_	5	700.542	1.1728	1.2536	1.1327	1.2752	1.0693	1.2323	1.1999
P13011;Q8BNZ5;Q99PL7;P13516	198;199;199;195	P13011;P13516	Acyl-CoA desaturase 2;Acyl-CoA desaturase 1	Scd2;Scd3;Scd3;Scd1	>sp|P13011|ACOD2_MOUSE Acyl-CoA desaturase 2 OS=Mus musculus GN=Scd2 PE=2 SV=2;>tr|Q8BNZ5|Q8BNZ5_MOUSE Uncharacterized protein OS=Mus musculus GN=Scd3 PE=2 SV=1;>tr|Q99PL7|Q99PL7_MOUSE Fatty acid desaturase OS=Mus musculus GN=Scd3 PE=2 SV=1;>sp|P13516|ACOD	1	62.4662	0.00012946	62.466	1	WLLVRKHPAVKEKGGKLDMSDLKAEKLVMFQ	_GGK(gl)LDMSDLK_	3	393.201	-0.42338	1.253	1.1251	1.253	1.1251
Q9CXU0	53	Q9CXU0	Mediator of RNA polymerase II transcription subunit 10	Med10	>sp|Q9CXU0|MED10_MOUSE Mediator of RNA polymerase II transcription subunit 10 OS=Mus musculus GN=Med10 PE=1 SV=1	1	71.5314	1.45e-09	98.281	1	SQKLNFIVTGLQDIDKCRQQLHDITVPLEVF	_LNFIVTGLQDIDK(gl)C(ne)R_	3	658.675	0.53071	1.2529	1.3775	0.88881	1.8885	1.3813	1.0047
G3UXL2;Q9D7G0;Q8C5R8	34;34;34	G3UXL2	Ribose-phosphate pyrophosphokinase;Ribose-phosphate pyrophosphokinase 1;Ribose-phosphate pyrophosphokinase	Prps1l3;Prps1;Prps1l1	>tr|G3UXL2|G3UXL2_MOUSE Ribose-phosphate pyrophosphokinase OS=Mus musculus GN=Prps1l3 PE=3 SV=1;>sp|Q9D7G0|PRPS1_MOUSE Ribose-phosphate pyrophosphokinase 1 OS=Mus musculus GN=Prps1 PE=1 SV=4;>tr|Q8C5R8|Q8C5R8_MOUSE Ribose-phosphate pyrophosphokinase OS=Mus	1	114.963	8.05e-09	114.96	1	IADRLGLELGKVVTKKFSNQETCVEIGESVR	_K(gl)FSNQETC(ne)VEIGESVR_	3	688.993	1.5237	1.2525	1.1525	1.2525	1.1525
F8WIT2;P14824	377;377	F8WIT2	Annexin;Annexin A6	Anxa6;Anxa6	>tr|F8WIT2|F8WIT2_MOUSE Annexin OS=Mus musculus GN=Anxa6 PE=3 SV=1;>sp|P14824|ANXA6_MOUSE Annexin A6 OS=Mus musculus GN=Anxa6 PE=1 SV=3	1	64.2595	5.34e-06	64.26	1	DFNPDADAKALRKAMKGIGTDEATIIDIVTH	_AM(ox)K(gl)GIGTDEATIIDIVTHR_	4	543.534	-0.58593	1.2523	1.4218			1.2523	1.4218
Q810U5-3;Q810U5;F6UK66;Q810U5-2	119;119;121;119	Q810U5-3	Coiled-coil domain-containing protein 50	Ccdc50;Ccdc50	>sp|Q810U5-3|CCD50_MOUSE Isoform 3 of Coiled-coil domain-containing protein 50 OS=Mus musculus GN=Ccdc50;>sp|Q810U5|CCD50_MOUSE Coiled-coil domain-containing protein 50 OS=Mus musculus GN=Ccdc50 PE=1 SV=1;>tr|F6UK66|F6UK66_MOUSE Coiled-coil domain-containi	1	76.1645	1.47e-05	76.165	1	IQEKKDEDIARLLQEKELQEEKRRKKHTPEF	_LLQEK(gl)ELQEEK_	3	500.935	0.46622	1.2521	1.1262	1.2521	1.1262
Q9QZD9	213	Q9QZD9	Eukaryotic translation initiation factor 3 subunit I	Eif3i	>sp|Q9QZD9|EIF3I_MOUSE Eukaryotic translation initiation factor 3 subunit I OS=Mus musculus GN=Eif3i PE=1 SV=1	1	72.5683	2.41e-05	78.95	1;2	RDMTMFVTASKDNTAKLFDSTTLEHQKTFRT	_DNTAK(gl)LFDSTTLEHQK(gl)TFR_	4	620.81	-1.4607	1.252	0.64779	1.252	0.64779
B2KF10;B2KF11;Q8CDD8-2;Q8CDD8	90;90;90;161	B2KF10	BTB/POZ domain-containing protein KCTD20	Kctd20;Kctd20;Kctd20	>tr|B2KF10|B2KF10_MOUSE Potassium channel tetramerisation domain containing 20 (Fragment) OS=Mus musculus GN=Kctd20 PE=4 SV=1;>tr|B2KF11|B2KF11_MOUSE Potassium channel tetramerisation domain containing 20 (Fragment) OS=Mus musculus GN=Kctd20 PE=4 SV=1;>sp|	1	194.676	4.52e-38	194.68	1	MFGPGREYNFTRPNEKGEYVIAEGISATVFR	_EYNFTRPNEK(gl)GEYVIAEGISATVFR_	4	751.875	1.3945	1.2519	0.91899	1.2519	0.91899
A2A6S1;Q3TB48	109;109	A2A6S1	Transmembrane protein 104	Tmem104;Tmem104	>tr|A2A6S1|A2A6S1_MOUSE Transmembrane protein 104 OS=Mus musculus GN=Tmem104 PE=4 SV=1;>sp|Q3TB48|TM104_MOUSE Transmembrane protein 104 OS=Mus musculus GN=Tmem104 PE=2 SV=1	1	81.6249	4.3e-07	81.625	1	SDSDLLSQDNYERAEKRPILSVQRRSSANLF	_AEK(gl)RPILSVQR_	4	353.46	0.94159	1.2513	1.8672	1.2513	1.8672
Q99LA2;E9PW12;Q9JMD0	336;351;367	Q99LA2		Zfp207;Zfp207;Zfp207	>tr|Q99LA2|Q99LA2_MOUSE Uncharacterized protein OS=Mus musculus GN=Zfp207 PE=2 SV=1;>tr|E9PW12|E9PW12_MOUSE Uncharacterized protein OS=Mus musculus GN=Zfp207 PE=4 SV=1;>tr|Q9JMD0|Q9JMD0_MOUSE Uncharacterized protein OS=Mus musculus GN=Zfp207 PE=2 SV=1	1	47.0818	0.00175428	47.082	1	TTNSTAAKPAASITSKPATLTTTSATSKLIH	_PAASITSK(gl)PATLTTTSATSK_	3	683.367	0.86779	1.2513	1.0685	1.2513	1.0685
Q80Z37	701	Q80Z37	E3 ubiquitin-protein ligase Topors	Topors	>sp|Q80Z37|TOPRS_MOUSE E3 ubiquitin-protein ligase Topors OS=Mus musculus GN=Topors PE=1 SV=1	1	109.156	1.42e-07	109.16	1	NRDRYYLRNNYGSKYKWEYTYYSRNKDRDGY	_YK(gl)WEYTYYSR_	3	524.909	0.69527	1.2502	0.90741	1.2502	0.90741
E9Q1I0;E9Q5Q7;E9QAJ3	379;379;379	E9Q1I0		Gm3662;Gm3129;Gm2783	>tr|E9Q1I0|E9Q1I0_MOUSE Uncharacterized protein OS=Mus musculus GN=Gm3662 PE=4 SV=1;>tr|E9Q5Q7|E9Q5Q7_MOUSE Uncharacterized protein OS=Mus musculus GN=Gm3129 PE=4 SV=1;>tr|E9QAJ3|E9QAJ3_MOUSE Uncharacterized protein OS=Mus musculus GN=Gm2783 PE=4 SV=1	1	128.789	2.24e-27	157.98	1;2	RHCTEPDRPNEMVKWKNVLDNKWYGPDPILI	_WK(gl)NVLDNK(gl)WYGPDPILIR_	3	819.101	-0.069795	1.2498	1.3336	1.2498	1.3336
E9Q212;E9Q0Y0	379;379	E9Q212		Gm17462;Gm4511	>tr|E9Q212|E9Q212_MOUSE Uncharacterized protein OS=Mus musculus GN=Gm17462 PE=4 SV=1;>tr|E9Q0Y0|E9Q0Y0_MOUSE Uncharacterized protein OS=Mus musculus GN=Gm4511 PE=4 SV=1	1	128.789	2.24e-27	157.98	1;2	RHCSEPDRPNEMVKWKNVLDNKWYGPDPILI	_WK(gl)NVLDNK(gl)WYGPDPILIR_	3	819.101	-0.069795	1.2498	1.3336	1.2498	1.3336
Q8C156	15	Q8C156	Condensin complex subunit 2	Ncaph	>sp|Q8C156|CND2_MOUSE Condensin complex subunit 2 OS=Mus musculus GN=Ncaph PE=2 SV=1	1	89.3005	2.25e-07	89.301	1	_MRIPRSETMNSSFLKARGQQDVLSSPLERV	_SETMNSSFLK(gl)AR_	3	495.577	-0.24619	1.2498	1.3421	1.2008	1.3171	1.2498	1.3509
P62827;Q61820;Q14AA6	71;71;71	P62827;Q14AA6	GTP-binding nuclear protein Ran;GTP-binding nuclear protein Ran, testis-specific isoform	Ran;Rasl2-9;1700009N14Rik	>sp|P62827|RAN_MOUSE GTP-binding nuclear protein Ran OS=Mus musculus GN=Ran PE=1 SV=3;>sp|Q61820|RANT_MOUSE GTP-binding nuclear protein Ran, testis-specific isoform OS=Mus musculus GN=Rasl2-9 PE=2 SV=1;>tr|Q14AA6|Q14AA6_MOUSE MCG49183 OS=Mus musculus GN=17	1	127.175	3.12e-33	164.15	1	RGPIKFNVWDTAGQEKFGGLRDGYYIQAQCA;RGPIKFNVWDTAGQEKFGGLRDGYYIQAQGA	_FNVWDTAGQEK(gl)FGGLR_	3	646.987	0.13246	1.2496	0.84507	1.2496	0.88813	1.8349	0.83564
P62900;D3YY62;D3YVJ3;D3YWP7	75;75;74;75	P62900	60S ribosomal protein L31	Rpl31;Rpl31-ps13;Gm5670;Rpl31-ps20	>sp|P62900|RL31_MOUSE 60S ribosomal protein L31 OS=Mus musculus GN=Rpl31 PE=2 SV=1;>tr|D3YY62|D3YY62_MOUSE Uncharacterized protein OS=Mus musculus GN=Gm9858 PE=4 SV=1;>tr|D3YVJ3|D3YVJ3_MOUSE Uncharacterized protein OS=Mus musculus GN=Gm5670 PE=4 SV=1;>tr|D	1	52.4027	0.00379384	52.403	1	PDVRIDTRLNKAVWAKGIRNVPYRIRVRLSR	_AVWAK(gl)GIR_	3	338.866	-0.77678	1.2489	1.1039	1.2489	1.1039
Q711T7	642	Q711T7	Glutamine-dependent NAD(+) synthetase	Nadsyn1	>sp|Q711T7|NADE_MOUSE Glutamine-dependent NAD(+) synthetase OS=Mus musculus GN=Nadsyn1 PE=2 SV=1	1	47.8938	0.0023959	47.894	1	YTPTQVAEKVKLFFSKYSMNRHKMTTLTPAY	_LFFSK(gl)YSM(ox)NR_	3	474.899	0.33879	1.2481	1.0597			1.2481	1.0597
Q8BSN6;O70480	73;73	Q8BSN6	Vesicle-associated membrane protein 4	Vamp4;Vamp4	>tr|Q8BSN6|Q8BSN6_MOUSE Uncharacterized protein OS=Mus musculus GN=Vamp4 PE=2 SV=1;>sp|O70480|VAMP4_MOUSE Vesicle-associated membrane protein 4 OS=Mus musculus GN=Vamp4 PE=1 SV=1	1	85.376	6.73e-09	85.376	1	NQVDEVIDVMQENITKVIERGERLDELQDKS	_HVQNQVDEVIDVMQENITK(gl)VIER_	4	713.366	-0.22351	1.248	0.84026			1.248	0.84026
Q8VDD5;Q61879;Q5SV64;Q3UH59	682;689;720;726	Q8VDD5	Myosin-9;Myosin-10	Myh9;Myh10;Myh10;Myh10	>sp|Q8VDD5|MYH9_MOUSE Myosin-9 OS=Mus musculus GN=Myh9 PE=1 SV=4;>sp|Q61879|MYH10_MOUSE Myosin-10 OS=Mus musculus GN=Myh10 PE=1 SV=2;>tr|Q5SV64|Q5SV64_MOUSE Myosin, heavy polypeptide 10, non-muscle OS=Mus musculus GN=Myh10 PE=2 SV=1;>tr|Q3UH59|Q3UH59_MOUSE	1	55.7548	0.000371886	64.407	1	NFVRCIIPNHEKKAGKLDPHLVLDQLRCNGV	_AGK(gl)LDPHLVLDQLR_	4	422.992	-0.56276	1.248	0.73457	1.093	0.81653	1.4249	0.66083
Q9CY57-5;Q9CY57-4;Q9CY57-3;E9PW20;Q9CY57-2;Q9CY57	142;143;167;168;189;214	Q9CY57-5	Friend of PRMT1 protein	2500003M10Rik;Fop	>sp|Q9CY57-5|FOP_MOUSE Isoform 5 of Friend of PRMT1 protein OS=Mus musculus GN=Fop;>sp|Q9CY57-4|FOP_MOUSE Isoform 4 of Friend of PRMT1 protein OS=Mus musculus GN=Fop;>sp|Q9CY57-3|FOP_MOUSE Isoform 3 of Friend of PRMT1 protein OS=Mus musculus GN=Fop;>tr|E9P	1	172.799	4.58e-38	172.8	1	GRGRGRGALTRPVLTKEQLDNQLDAYMSKTK	_GALTRPVLTK(gl)EQLDNQLDAYM(ox)SK_	3	907.801	-0.18484	1.2474	1.8804			1.2474	1.8804
Q8BPZ8	301	Q8BPZ8	BRCA1-A complex subunit Abraxas	Fam175a	>sp|Q8BPZ8|F175A_MOUSE BRCA1-A complex subunit Abraxas OS=Mus musculus GN=Fam175a PE=2 SV=1	1	91.5895	1.3e-09	91.589	1	FFPESEVLHSCVISLKNRHISPSGCNVNHHV	_TFFPESEVLHSC(ne)VISLK(gl)NR_	4	612.061	-0.0053767	1.2469	1.1185	1.2469	1.1185
Q8VEE4;Q5SWN2	467;488	Q8VEE4	Replication protein A 70 kDa DNA-binding subunit	Rpa1;Rpa1	>sp|Q8VEE4|RFA1_MOUSE Replication protein A 70 kDa DNA-binding subunit OS=Mus musculus GN=Rpa1 PE=2 SV=1;>tr|Q5SWN2|Q5SWN2_MOUSE Replication protein A1 OS=Mus musculus GN=Rpa1 PE=2 SV=2	1	61.8069	1.84e-05	61.807	1	KTLHEAKSENLGQGDKADYFSTVAAVVFLRK	_SENLGQGDK(gl)ADYFSTVAAVVFLR_	3	867.77	-0.084815	1.2466	0.93628	1.2466	0.93628
Q8VCW4;E9PYK0;E9Q8P6;Q8VCW4-2	333;354;354;41	Q8VCW4	Protein unc-93 homolog B1	Unc93b1;Unc93b1;Unc93b1	>sp|Q8VCW4|UN93B_MOUSE Protein unc-93 homolog B1 OS=Mus musculus GN=Unc93b1 PE=1 SV=2;>tr|E9PYK0|E9PYK0_MOUSE Uncharacterized protein OS=Mus musculus GN=Unc93b1 PE=4 SV=1;>tr|E9Q8P6|E9Q8P6_MOUSE Uncharacterized protein OS=Mus musculus GN=Unc93b1 PE=4 SV=1;	1	48.8985	0.000896036	48.899	1	DLRSVGWGNIFQLPFKHVRDFRLRHLVPFFI	_SVGWGNIFQLPFK(gl)HVR_	4	500.522	-0.27019	1.246	1.169	1.246	1.169
Q9D8E6	320	Q9D8E6	60S ribosomal protein L4	Rpl4	>sp|Q9D8E6|RL4_MOUSE 60S ribosomal protein L4 OS=Mus musculus GN=Rpl4 PE=1 SV=3	1	49.3585	0.00931166	49.358	1	PRKKIHRRVLKKNPLKNLRIMLKLNPYAKTM	_NPLK(gl)NLR_	3	323.526	0.045512	1.2459	1.5826	1.2459	1.5826
P62983	107	P62983	Ubiquitin-40S ribosomal protein S27a;Ubiquitin;40S ribosomal protein S27a	Rps27a	>sp|P62983|RS27A_MOUSE Ubiquitin-40S ribosomal protein S27a OS=Mus musculus GN=Rps27a PE=1 SV=2	1	42.1905	0.000255134	66.568	1	KHKRKKVKLAVLKYYKVDENGKISRLRRECP	_YYK(gl)VDENGK_	3	410.531	-0.55484	1.2457	1.3644	1.085	1.3095	1.2457	1.3644
P62751;D3YWP3;D3YU45;D3Z5J9;D3Z5J8;F8WH61;D3Z1D6;D3YU46	70;70;57;69;69;69;70;67	P62751	60S ribosomal protein L23a	Rpl23a;Rpl23a-ps3;Gm3940;Gm8264;Gm8158;Gm8290;Gm10335;Gm10923	>sp|P62751|RL23A_MOUSE 60S ribosomal protein L23a OS=Mus musculus GN=Rpl23a PE=1 SV=1;>tr|D3YWP3|D3YWP3_MOUSE MCG1034428 OS=Mus musculus GN=Rpl23a-ps3 PE=3 SV=1;>tr|D3YU45|D3YU45_MOUSE Uncharacterized protein OS=Mus musculus GN=Gm3940 PE=3 SV=1;>tr|D3Z5J9|	1	75.4158	1.16e-09	96.379	1	RRQPKYPRKSAPRRNKLDHYAIIKFPLTTES	_NK(gl)LDHYAIIK_	3	443.582	-0.23559	1.2455	1.6411	1.2767	1.6085	1.2455	1.7654
Q9WTI7-2;Q9WTI7-3;Q9WTI7;F8WIE8;Q9WTI7-4	153;169;188;188;188	Q9WTI7-2	Unconventional myosin-Ic	Myo1c;Myo1c	>sp|Q9WTI7-2|MYO1C_MOUSE Isoform 2 of Unconventional myosin-Ic OS=Mus musculus GN=Myo1c;>sp|Q9WTI7-3|MYO1C_MOUSE Isoform 3 of Unconventional myosin-Ic OS=Mus musculus GN=Myo1c;>sp|Q9WTI7|MYO1C_MOUSE Unconventional myosin-Ic OS=Mus musculus GN=Myo1c PE=1 SV	1	59.1541	9.66e-06	66.536	1	RLLQSNPVLEAFGNAKTLRNDNSSRFGKYMD	_LLQSNPVLEAFGNAK(gl)TLR_	3	695.72	-0.22002	1.2451	1.1973	1.1226	1.2442	1.381	1.1522
F6QKK2;Q8VEH3;Q9CQW2	161;182;182	F6QKK2;Q9CQW2	ADP-ribosylation factor-like protein 8A;ADP-ribosylation factor-like protein 8B	Arl8a;Arl8a;Arl8b	>tr|F6QKK2|F6QKK2_MOUSE ADP-ribosylation factor-like 8A (Fragment) OS=Mus musculus GN=Arl8a PE=3 SV=1;>sp|Q8VEH3|ARL8A_MOUSE ADP-ribosylation factor-like protein 8A OS=Mus musculus GN=Arl8a PE=2 SV=1;>sp|Q9CQW2|ARL8B_MOUSE ADP-ribosylation factor-like prot	1	101.645	4.28e-35	160.43	1	KDNIDITLQWLIQHSKSRRS___________	_EKDNIDITLQWLIQHSK(gl)SR_	5	488.462	0.072389	1.245	1.6164	1.245	1.6164
Q8R516-2;Q8R516	748;800	Q8R516-2	E3 ubiquitin-protein ligase MIB2	Mib2	>sp|Q8R516-2|MIB2_MOUSE Isoform 2 of E3 ubiquitin-protein ligase MIB2 OS=Mus musculus GN=Mib2;>sp|Q8R516|MIB2_MOUSE E3 ubiquitin-protein ligase MIB2 OS=Mus musculus GN=Mib2 PE=1 SV=2	1	125.747	6.75e-13	125.75	1	RGRSPLDLATEGRVLKALQGCAQRFRERQAG	_VLK(gl)ALQGC(ne)AQR_	3	475.926	-2.8454	1.2444	1.6355	1.2444	1.6355
P51949	202	P51949	CDK-activating kinase assembly factor MAT1	Mnat1	>sp|P51949|MAT1_MOUSE CDK-activating kinase assembly factor MAT1 OS=Mus musculus GN=Mnat1 PE=2 SV=2	1	68.0736	1.16e-05	68.074	1	LESSDLPVALLLAQHKDRSTQLEMQLEKPRS	_QAFLDELESSDLPVALLLAQHK(gl)DR_	4	706.373	-1.1251	1.2442	1.2252			1.2442	1.2252
O08547	169	O08547	Vesicle-trafficking protein SEC22b	Sec22b	>sp|O08547|SC22B_MOUSE Vesicle-trafficking protein SEC22b OS=Mus musculus GN=Sec22b PE=1 SV=3	1	140.347	5.31e-19	149.36	1	EEVLQRGEALSALDSKANNLSSLSKKYRQDA	_GEALSALDSK(gl)ANNLSSLSK_	3	673.683	0.022411	1.2435	0.9581	1.5869	0.96969	0.9744	0.94665
P63038	218	P63038	60 kDa heat shock protein, mitochondrial	Hspd1	>sp|P63038|CH60_MOUSE 60 kDa heat shock protein, mitochondrial OS=Mus musculus GN=Hspd1 PE=1 SV=1	1	52.1849	0.00491942	52.185	1	DGKTLNDELEIIEGMKFDRGYISPYFINTSK	_TLNDELEIIEGM(ox)K(gl)FDR_	3	685.002	0.0018381	1.2433	1.5659			1.2433	1.5659
Q8VEK0;D3YVV1	24;24	Q8VEK0	Cell cycle control protein 50A	Tmem30a;Tmem30a	>sp|Q8VEK0|CC50A_MOUSE Cell cycle control protein 50A OS=Mus musculus GN=Tmem30a PE=1 SV=1;>tr|D3YVV1|D3YVV1_MOUSE Uncharacterized protein OS=Mus musculus GN=Tmem30a PE=4 SV=1	0.999952	43.2087	0.000622093	50.783	1	DEVDGGPAGPPGGAAKTRRPDNTAFKQQRLP	_(ac)AM(ox)NYSAKDEVDGGPAGPPGGAAK(gl)TR_	3	863.738	0.69492	1.2424	1.6535			1.2424	1.6535
B1ATZ0;B1ATZ1;E9PYT7;Q99LI8;Q3UMA3;B1ATY9	207;207;207;207;207;191	B1ATZ0	Hepatocyte growth factor-regulated tyrosine kinase substrate	Hgs;Hgs;Hgs;Hgs;Hgs;Hgs	>tr|B1ATZ0|B1ATZ0_MOUSE HGF-regulated tyrosine kinase substrate OS=Mus musculus GN=Hgs PE=4 SV=1;>tr|B1ATZ1|B1ATZ1_MOUSE HGF-regulated tyrosine kinase substrate OS=Mus musculus GN=Hgs PE=4 SV=1;>tr|E9PYT7|E9PYT7_MOUSE Uncharacterized protein OS=Mus musculu	1	50.8046	0.0042723	50.805	1	KCSSKYSTIPKFGIEKEVRVCEPCYEQLNKK	_FGIEK(gl)EVR_	3	364.533	0.074433	1.2423	1.0178	1.2423	1.0178
P63001;Q3TLP8	153;172	P63001	Ras-related C3 botulinum toxin substrate 1	Rac1;Rac1	>sp|P63001|RAC1_MOUSE Ras-related C3 botulinum toxin substrate 1 OS=Mus musculus GN=Rac1 PE=1 SV=1;>tr|Q3TLP8|Q3TLP8_MOUSE RAS-related C3 botulinum substrate 1, isoform CRA_a OS=Mus musculus GN=Rac1 PE=2 SV=1	1	43.2084	0.00106167	61.37	1	TYPQGLAMAKEIGAVKYLECSALTQRGLKTV	_EIGAVK(gl)YLEC(ne)SALTQR_	3	674.01	0.48994	1.2409	1.1392			1.2409	1.1392
Q9D8E6	157	Q9D8E6	60S ribosomal protein L4	Rpl4	>sp|Q9D8E6|RL4_MOUSE 60S ribosomal protein L4 OS=Mus musculus GN=Rpl4 PE=1 SV=3	0.984342	17.984	9.9e-07	77.959	1	HRIEEVPELPLVVEDKVEGYKKTKEAVQLLK	_IEEVPELPLVVEDK(gl)VEGYKK_	4	607.581	-1.0815	1.2407	2.8448	1.2407	2.8448
Q9QYB1	130	Q9QYB1	Chloride intracellular channel protein 4	Clic4	>sp|Q9QYB1|CLIC4_MOUSE Chloride intracellular channel protein 4 OS=Mus musculus GN=Clic4 PE=1 SV=3	1	56.1208	1.23e-57	201.18	1	NTAGMDIFAKFSAYIKNSRPEANEALERGLL	_FSAYIK(gl)NSRPEANEALER_	3	737.038	0.3565	1.2404	1.2183	1.1235	1.226	1.4122	1.2183
O88736;Q8C5N9	197;197	O88736	3-keto-steroid reductase	Hsd17b7;Hsd17b7	>sp|O88736|DHB7_MOUSE 3-keto-steroid reductase OS=Mus musculus GN=Hsd17b7 PE=2 SV=1;>tr|Q8C5N9|Q8C5N9_MOUSE Uncharacterized protein OS=Mus musculus GN=Hsd17b7 PE=2 SV=1	1	104.182	8.05e-14	104.18	1	EDIQHSKGPEPYSSSKYATDLLNVALNRNFN	_GPEPYSSSK(gl)YATDLLNVALNR_	3	803.74	0.94465	1.2401	0.99954			1.2401	0.99954
P15864	90	P15864	Histone H1.2	Hist1h1c	>sp|P15864|H12_MOUSE Histone H1.2 OS=Mus musculus GN=Hist1h1c PE=1 SV=2	1	74.9873	1.06e-07	94.688	1	KNNSRIKLGLKSLVSKGILVQTKGTGASGSF	_SLVSK(gl)GILVQTK_	3	462.949	-0.94717	1.2392	1.2509	1.1765	1.1833	1.5353	1.3213
Q6NV99;E9Q9R8	380;160	Q6NV99		Haus6;Haus6	>tr|Q6NV99|Q6NV99_MOUSE Likely ortholog of H. sapiens family with sequence similarity 29, member A (FAM29A) OS=Mus musculus GN=Haus6 PE=2 SV=1;>tr|E9Q9R8|E9Q9R8_MOUSE HAUS augmin-like complex, subunit 6 OS=Mus musculus GN=Haus6 PE=4 SV=1	1	101.295	1.11e-09	101.3	1	RQSIADKEGKWHMKWKGFLGLSPFRLIKDRP	_WK(gl)GFLGLSPFR_	3	474.594	0.70377	1.2378	1.2107	1.2378	1.2107
D6REF7;Q8R0X7;D3YZT4	114;114;114	D6REF7	Sphingosine-1-phosphate lyase 1	Sgpl1;Sgpl1;Sgpl1	>tr|D6REF7|D6REF7_MOUSE Uncharacterized protein OS=Mus musculus GN=Sgpl1 PE=3 SV=1;>sp|Q8R0X7|SGPL1_MOUSE Sphingosine-1-phosphate lyase 1 OS=Mus musculus GN=Sgpl1 PE=2 SV=1;>tr|D3YZT4|D3YZT4_MOUSE Sphingosine phosphate lyase 1 (Fragment) OS=Mus musculus GN	1	134.288	6.23e-27	165.06	1	LVKNMPFLKVDKDYVKTLPAQGMGTAEVLER	_DYVK(gl)TLPAQGM(ox)GTAEVLER_	3	736.704	-0.5953	1.2361	1.0841	1.9207	1.069	1.0376	1.0841
Q922D4-3;Q922D4-2;Q922D4;G5E8R4	509;509;509;509	Q922D4-3	Serine/threonine-protein phosphatase 6 regulatory subunit 3	Ppp6r3;Ppp6r3	>sp|Q922D4-3|PP6R3_MOUSE Isoform 3 of Serine/threonine-protein phosphatase 6 regulatory subunit 3 OS=Mus musculus GN=Ppp6r3;>sp|Q922D4-2|PP6R3_MOUSE Isoform 2 of Serine/threonine-protein phosphatase 6 regulatory subunit 3 OS=Mus musculus GN=Ppp6r3;>sp|Q922	1	72.3155	4.81e-06	72.315	1	ERWETFCTNSLGETNKRNTVDLVTTCHIHSS	_WETFC(ne)TNSLGETNK(gl)R_	3	675.643	1.1928	1.2355	1.0904	1.2355	1.0904
B2RXV4	536	B2RXV4		Mfsd7b	>tr|B2RXV4|B2RXV4_MOUSE Major facilitator superfamily domain containing 7B OS=Mus musculus GN=Mfsd7b PE=2 SV=1	1	81.1435	1.83e-20	123.61	1	LRRHNINTGLTNIDVKAVPVDSRVDPKPKVM	_HNINTGLTNIDVK(gl)AVPVDSR_	4	570.054	3.2264	1.234	1.0755	1.234	1.0755
Q8BR63	126	Q8BR63	Protein FAM177A1	Fam177a1	>sp|Q8BR63|F177A_MOUSE Protein FAM177A1 OS=Mus musculus GN=Fam177a1 PE=2 SV=1	1	70.8974	0.000220842	70.897	1	FLGEKIASVLGISTPKYQYAIDEYYRMKKEE	_IASVLGISTPK(gl)YQYAIDEYYR_	3	855.439	-1.3461	1.2332	1.0046			1.2332	1.0046
P51410;G3UW34;D3Z629;D3YYQ0;D3YZT0	2;2;2;2;2	P51410	60S ribosomal protein L9	Rpl9;Rpl9-ps6;Rpl9;Gm5451;Rpl9	>sp|P51410|RL9_MOUSE 60S ribosomal protein L9 OS=Mus musculus GN=Rpl9 PE=2 SV=2;>tr|G3UW34|G3UW34_MOUSE MCG130981 OS=Mus musculus GN=Rpl9-ps6 PE=4 SV=1;>tr|D3Z629|D3Z629_MOUSE Uncharacterized protein OS=Mus musculus GN=Rpl9 PE=4 SV=1;>tr|D3YYQ0|D3YYQ0_MOUS	1	122.344	5.79e-22	140.73	1;2	______________MKTILSNQTVDIPENVE	_M(ox)K(gl)TILSNQTVDIPENVEITLK(gl)GR_	4	711.629	-0.32399	1.2326	2.3135	1.2326	2.3135	1.085	1.4455
O70422;E0CXV5	141;141	O70422	General transcription factor IIH subunit 4	Gtf2h4;Gtf2h4	>sp|O70422|TF2H4_MOUSE General transcription factor IIH subunit 4 OS=Mus musculus GN=Gtf2h4 PE=2 SV=1;>tr|E0CXV5|E0CXV5_MOUSE General transcription factor II H, polypeptide 4 (Fragment) OS=Mus musculus GN=Gtf2h4 PE=4 SV=1	1	55.0106	0.000361548	55.011	1	GGKAWSDDTSQLGPDKHARDVPSLDKYAEER	_AWSDDTSQLGPDK(gl)HAR_	4	475.225	0.17123	1.2323	0.87032	1.2323	0.87032
Q8BXN9;Q8BXN9-2;A2AQJ5;A2AQJ6	484;485;488;489	Q8BXN9	Transmembrane protein 87A	Tmem87a;Tmem87a;Tmem87a	>sp|Q8BXN9|TM87A_MOUSE Transmembrane protein 87A OS=Mus musculus GN=Tmem87a PE=1 SV=1;>sp|Q8BXN9-2|TM87A_MOUSE Isoform 2 of Transmembrane protein 87A OS=Mus musculus GN=Tmem87a;>tr|A2AQJ5|A2AQJ5_MOUSE Transmembrane protein 87A OS=Mus musculus GN=Tmem87a PE	1	99.5357	6.96e-18	127.24	2	FAFSPLSEEDEEDEQKEPMLKESFEGMKMRS	_FAFSPLSEEDEEDEQK(gl)EPM(ox)LK(gl)ESFEGM(ox)K_	4	892.392	0.063954	1.2322	0.97527	1.801	0.75629	0.84302	1.2577
F8WIM4;Q9EQH2	226;456	F8WIM4	Endoplasmic reticulum aminopeptidase 1	Erap1;Erap1	>tr|F8WIM4|F8WIM4_MOUSE Uncharacterized protein OS=Mus musculus GN=Erap1 PE=4 SV=1;>sp|Q9EQH2|ERAP1_MOUSE Endoplasmic reticulum aminopeptidase 1 OS=Mus musculus GN=Erap1 PE=2 SV=2	1	63.0912	5.62e-05	63.091	1	LSADTFKRGIVQYLQKYSYKNTKNEDLWNSM	_GIVQYLQK(gl)YSYK_	3	535.287	-2.5223	1.2316	1.1302	1.2316	1.1302
P62313	23	P62313	U6 snRNA-associated Sm-like protein LSm6	Lsm6	>sp|P62313|LSM6_MOUSE U6 snRNA-associated Sm-like protein LSm6 OS=Mus musculus GN=Lsm6 PE=2 SV=1	1	84.6534	2.42e-09	84.653	1	PSDFLKQIIGRPVVVKLNSGVDYRGVLACLD	_QIIGRPVVVK(gl)LNSGVDYR_	4	532.556	-0.26997	1.2315	1.0317	1.2315	1.0317
Q8C214;Q8BRG8-2;Q8BRG8;Q8BRG8-3;D3Z3R9;F8WGT2	74;231;232;232;231;232	Q8C214	Transmembrane protein 209	Tmem209;Tmem209;Tmem209;Tmem209	>tr|Q8C214|Q8C214_MOUSE Uncharacterized protein OS=Mus musculus GN=Tmem209 PE=2 SV=1;>sp|Q8BRG8-2|TM209_MOUSE Isoform 2 of Transmembrane protein 209 OS=Mus musculus GN=Tmem209;>sp|Q8BRG8|TM209_MOUSE Transmembrane protein 209 OS=Mus musculus GN=Tmem209 PE=2	1	117.346	3.64e-63	216.35	1	ARYRSPPTVYNSPTDKEDYMTDLRTLDTFLR	_YRSPPTVYNSPTDK(gl)EDYMTDLR_	4	691.324	0.06589	1.2315	1.0326	1.2838	1.016	1.2277	1.0989
O55029	822	O55029	Coatomer subunit beta'	Copb2	>sp|O55029|COPB2_MOUSE Coatomer subunit beta' OS=Mus musculus GN=Copb2 PE=2 SV=2	1	81.4396	4.15e-05	81.44	1	VEEWVKETHADLWPAKQYPLVTPNEERNVME	_ETHADLWPAK(gl)QYPLVTPNEER_	4	652.825	0.78631	1.2314	0.87919	1.2314	0.87919
Q9D823	31	Q9D823	60S ribosomal protein L37	Rpl37	>sp|Q9D823|RL37_MOUSE 60S ribosomal protein L37 OS=Mus musculus GN=Rpl37 PE=2 SV=3	1	79.0356	1.64e-06	79.036	1	HTLCRRCGSKAYHLQKSTCGKCGYPAKRKRK	_AYHLQK(gl)STC(ne)GK_	4	369.433	-0.27577	1.2307	1.3055	1.2307	1.3055
B0QZM1;Q6P073;B1ASK8	64;64;76	B0QZM1	Ubiquitin-conjugating enzyme E2 J2	Ube2j2;Ube2j2;Ube2j2	>tr|B0QZM1|B0QZM1_MOUSE Ubiquitin-conjugating enzyme E2, J2 homolog (Yeast) OS=Mus musculus GN=Ube2j2 PE=4 SV=1;>sp|Q6P073|UB2J2_MOUSE Ubiquitin-conjugating enzyme E2 J2 OS=Mus musculus GN=Ube2j2 PE=1 SV=1;>tr|B1ASK8|B1ASK8_MOUSE Ubiquitin-conjugating enzy	1	85.2026	3.24e-09	85.203	1	RGPEMTPYEGGYYHGKLIFPREFPFKPPSIY	_GPEM(ox)TPYEGGYYHGK(gl)LIFPR_	4	611.294	1.0382	1.23	0.92531	1.23	0.92531
G3X912	283	G3X912		Gm505	>tr|G3X912|G3X912_MOUSE MCG9235, isoform CRA_b OS=Mus musculus GN=Gm505 PE=4 SV=1	1	40.5189	4.92e-28	146.25	1	PSAGKLNTSYMVNEAKGLSSQDHSVSGLRLN	_LNTSYMVNEAK(gl)GLSSQDHSVSGLR_	4	677.583	0.18944	1.2294	1.2899	1.2523	1.3209	1.2069	1.2597
P97807-2;P97807	180;220	P97807-2	Fumarate hydratase, mitochondrial	Fh	>sp|P97807-2|FUMH_MOUSE Isoform Cytoplasmic of Fumarate hydratase, mitochondrial OS=Mus musculus GN=Fh;>sp|P97807|FUMH_MOUSE Fumarate hydratase, mitochondrial OS=Mus musculus GN=Fh PE=1 SV=3	1	52.7253	0.0020197	52.725	1	LPGLQKLHDALSAKSKEFAQVIKIGRTHTQD	_SK(gl)EFAQVIK_	3	388.552	0.28397	1.2286	0.90775	1.2286	0.90775
Q01320	385	Q01320	DNA topoisomerase 2-alpha	Top2a	>sp|Q01320|TOP2A_MOUSE DNA topoisomerase 2-alpha OS=Mus musculus GN=Top2a PE=1 SV=2	1	90.4533	1.06e-09	90.453	1	PTFDSQTKENMTLQAKSFGSTCQLSEKFIKA	_ENM(ox)TLQAK(gl)SFGSTC(ne)QLSEK_	3	786.363	-0.20627	1.2286	0.94213			1.2286	0.94213
D3YW58;O35484	175;175	D3YW58	Antizyme inhibitor 1	Azin1;Azin1	>tr|D3YW58|D3YW58_MOUSE Uncharacterized protein OS=Mus musculus GN=Azin1 PE=3 SV=1;>sp|O35484|AZIN1_MOUSE Antizyme inhibitor 1 OS=Mus musculus GN=Azin1 PE=1 SV=1	1	99.1386	2.88e-05	99.139	1	NIGGEDGNMKFGTTLKNCRHLLECAKELDVQ	_FGTTLK(gl)NC(ne)R_	3	426.88	0.92631	1.2285	1.8789	1.2285	1.8789
Q07832	574	Q07832	Serine/threonine-protein kinase PLK1	Plk1	>sp|Q07832|PLK1_MOUSE Serine/threonine-protein kinase PLK1 OS=Mus musculus GN=Plk1 PE=1 SV=2	1	46.2485	1.31e-06	102.08	1	FQTYRLSLLEEYGCCKELASRLRYARTMVDK	_LSLLEEYGC(ne)C(ne)K(gl)ELASR_	3	726.678	0.76646	1.2281	1.3886	1.2281	1.3886	1.2584	1.4959
E9PXC0;E9PZR5;P14576	374;374;374	E9PXC0;P14576	Signal recognition particle 54 kDa protein	Srp54c;Srp54c;Srp54	>tr|E9PXC0|E9PXC0_MOUSE Uncharacterized protein OS=Mus musculus GN=Srp54c PE=4 SV=1;>tr|E9PZR5|E9PZR5_MOUSE Uncharacterized protein OS=Mus musculus GN=Srp54c PE=4 SV=1;>sp|P14576|SRP54_MOUSE Signal recognition particle 54 kDa protein OS=Mus musculus GN=Srp	1	53.6247	0.000559647	53.625	1	FMSKGNEQESMARLKKLMTIMDSMNDQELDS	_K(gl)LM(ox)TIM(ox)DSM(ox)NDQELDSTDGAK_	3	835.698	0.40749	1.228	1.2261			1.228	1.2261
E9Q9M5;Q3UJD6-2;Q3UJD6	628;652;652	E9Q9M5	Ubiquitin carboxyl-terminal hydrolase;Ubiquitin carboxyl-terminal hydrolase 19	Usp19;Usp19	>tr|E9Q9M5|E9Q9M5_MOUSE Ubiquitin carboxyl-terminal hydrolase OS=Mus musculus GN=Usp19 PE=3 SV=1;>sp|Q3UJD6-2|UBP19_MOUSE Isoform 2 of Ubiquitin carboxyl-terminal hydrolase 19 OS=Mus musculus GN=Usp19;>sp|Q3UJD6|UBP19_MOUSE Ubiquitin carboxyl-terminal hydr	1	145.194	3.55e-21	145.19	1	FLLDGLHEDLNRIQNKPYTETVDSDGRPDEV	_IQNK(gl)PYTETVDSDGRPDEVVAEEAWQR_	4	812.388	0.30372	1.2278	2.1775	1.2278	2.1775
Q922B2	330	Q922B2	Aspartate--tRNA ligase, cytoplasmic	Dars	>sp|Q922B2|SYDC_MOUSE Aspartate--tRNA ligase, cytoplasmic OS=Mus musculus GN=Dars PE=2 SV=2	1	82.7654	4.73e-14	105.79	1	KGLQERFQTEIQTVSKQFPCEPFKFLEPTLR	_FQTEIQTVSK(gl)QFPC(ne)EPFK_	3	799.391	1.2434	1.2277	0.88567	0.65837	0.77222	2.2895	1.0158
P63276;F7BBI3;D3Z173	49;55;49	P63276	40S ribosomal protein S17	Rps17;Rps17;Gm5215	>sp|P63276|RS17_MOUSE 40S ribosomal protein S17 OS=Mus musculus GN=Rps17 PE=1 SV=2;>tr|F7BBI3|F7BBI3_MOUSE Uncharacterized protein (Fragment) OS=Mus musculus GN=Rps17 PE=3 SV=1;>tr|D3Z173|D3Z173_MOUSE Uncharacterized protein OS=Mus musculus GN=Gm5215 PE=3	1	41.9957	0.00195369	43.297	1	VCEEIAIIPSKKLRNKIAGYVTHLMKRIQRG	_NK(gl)IAGYVTHLM(ox)K_	3	502.27	0.63559	1.227	1.3336			1.227	1.3336
Q8BMI4-2;Q8BMI4	690;755	Q8BMI4-2	Flap endonuclease GEN homolog 1	Gen1	>sp|Q8BMI4-2|GEN_MOUSE Isoform 2 of Flap endonuclease GEN homolog 1 OS=Mus musculus GN=Gen1;>sp|Q8BMI4|GEN_MOUSE Flap endonuclease GEN homolog 1 OS=Mus musculus GN=Gen1 PE=2 SV=2	1	43.8414	0.00269952	43.841	1	GANTSLPYSFSDKAVKTSSLQVGLPTAAIPH	_AVK(gl)TSSLQVGLPTAAIPHNPR_	4	568.57	-0.13355	1.2269	1.3092	1.2269	1.3092
Q7TQE6	365	Q7TQE6	Macoilin	Tmem57	>sp|Q7TQE6|MACOI_MOUSE Macoilin OS=Mus musculus GN=Tmem57 PE=2 SV=1	1	75.0164	3.46e-09	86.32	1	NEKKQKCTSKGPSAHKDLMENCIPNNQLSKP	_GPSAHK(gl)DLM(ox)ENC(ne)IPNNQLSKPDALVR_	5	621.308	-0.12029	1.2268	0.86326	1.2268	0.84898	1.1523	0.92291
Q921M3;Q921M3-2;F8WHW1	1049;954;954	Q921M3	Splicing factor 3B subunit 3	Sf3b3;Sf3b3	>sp|Q921M3|SF3B3_MOUSE Splicing factor 3B subunit 3 OS=Mus musculus GN=Sf3b3 PE=2 SV=1;>sp|Q921M3-2|SF3B3_MOUSE Isoform 2 of Splicing factor 3B subunit 3 OS=Mus musculus GN=Sf3b3;>tr|F8WHW1|F8WHW1_MOUSE Uncharacterized protein OS=Mus musculus GN=Sf3b3 PE=4	1	40.7441	8.38e-11	109.42	1	TTASLLDYDTVAGADKFGNICVVRLPPNTND	_WVTTASLLDYDTVAGADK(gl)FGNIC(ne)VVR_	3	1018.51	0.10283	1.2252	1.1362	1.2252	1.1362
Q8CIH5	432	Q8CIH5	1-phosphatidylinositol 4,5-bisphosphate phosphodiesterase gamma-2	Plcg2	>sp|Q8CIH5|PLCG2_MOUSE 1-phosphatidylinositol-4,5-bisphosphate phosphodiesterase gamma-2 OS=Mus musculus GN=Plcg2 PE=1 SV=1	1	206.938	7.5e-63	206.94	1	MAKVFKEVLGDMLLTKPTEASADQLPSPSQL	_EVLGDM(ox)LLTK(gl)PTEASADQLPSPSQLR_	3	976.166	-0.21624	1.2251	1.4545	1.2251	1.4545
E9QMG6;E9Q3P8;Q8R1S4-2;Q8R1S4;G3X9H7;Q6ZQB7	355;336;418;418;418;417	E9QMG6	Metastasis suppressor protein 1	Mtss1;Mtss1;Mtss1;Mtss1;Mtss1	>tr|E9QMG6|E9QMG6_MOUSE Uncharacterized protein OS=Mus musculus GN=Mtss1 PE=4 SV=1;>tr|E9Q3P8|E9Q3P8_MOUSE Uncharacterized protein OS=Mus musculus GN=Mtss1 PE=4 SV=1;>sp|Q8R1S4-2|MTSS1_MOUSE Isoform 2 of Metastasis suppressor protein 1 OS=Mus musculus GN=M	1	156.13	3.04e-27	174.65	1	GMFPSSQIPSWKDWAKPGPYDQPLVNTLQRR	_DWAK(gl)PGPYDQPLVNTLQR_	3	738.043	0.23371	1.2245	6.9811	1.1659	3.0836	1.2548	14.201
P61358	73	P61358	60S ribosomal protein L27	Rpl27	>sp|P61358|RL27_MOUSE 60S ribosomal protein L27 OS=Mus musculus GN=Rpl27 PE=2 SV=2	1	84.8591	6.5e-18	135.72	1	GKKKIAKRSKIKSFVKVYNYNHLMPTRYSVD	_SFVK(gl)VYNYNHLM(ox)PTR_	3	667	0.0163	1.2235	1.1191	1.2235	1.1191
Q8R3C0	37	Q8R3C0	Mini-chromosome maintenance complex-binding protein	Mcmbp	>sp|Q8R3C0|MCMBP_MOUSE Mini-chromosome maintenance complex-binding protein OS=Mus musculus GN=Mcmbp PE=2 SV=1	0.999965	44.6042	0.00168129	54.259	1	NGVNPDWEKKVIEYFKEKLKENNAPKWVPSL	_KVIEYFK(gl)EK_	3	433.243	0.038459	1.2234	1.0379	1.2234	1.0379
G5E870	1321	G5E870		Trip12	>tr|G5E870|G5E870_MOUSE Thyroid hormone receptor interactor 12, isoform CRA_a OS=Mus musculus GN=Trip12 PE=4 SV=1	1	81.6061	1.2e-05	94.387	1	HPDCANVKQWKGGPVKIDPLALVQAIERYLV	_GGPVK(gl)IDPLALVQAIER_	3	630.698	0.82442	1.2232	1.2164	1.1976	1.2642	1.2494	1.1705
P46935	278	P46935	E3 ubiquitin-protein ligase NEDD4	Nedd4	>sp|P46935|NEDD4_MOUSE E3 ubiquitin-protein ligase NEDD4 OS=Mus musculus GN=Nedd4 PE=1 SV=3	1	143.287	4.33e-28	143.29	1	GRTYYVNHESRRTQWKRPSPDDDLTDEDNDD	_TQWK(gl)RPSPDDDLTDEDNDDM(ox)QLQAQR_	4	812.61	0.39082	1.2232	1.0813	1.2232	1.0813
Q62318;Q62318-2	401;401	Q62318	Transcription intermediary factor 1-beta	Trim28	>sp|Q62318|TIF1B_MOUSE Transcription intermediary factor 1-beta OS=Mus musculus GN=Trim28 PE=1 SV=3;>sp|Q62318-2|TIF1B_MOUSE Isoform 2 of Transcription intermediary factor 1-beta OS=Mus musculus GN=Trim28	1	161.992	3.94e-35	161.99	1	PHGEMKFQWDLNAWTKSAEAFGKIVAERPGT	_FQWDLNAWTK(gl)SAEAFGK_	3	705.009	0.57745	1.2228	1.2	1.2228	1.2
Q99LE6	320	Q99LE6	ATP-binding cassette sub-family F member 2	Abcf2	>sp|Q99LE6|ABCF2_MOUSE ATP-binding cassette sub-family F member 2 OS=Mus musculus GN=Abcf2 PE=2 SV=1	1	108.232	4.99e-11	108.23	1	NKKLKYYTGNYDQYVKTRLELEENQMKRFHW	_YYTGNYDQYVK(gl)TR_	3	595.613	-0.38858	1.2228	1.2484	1.2228	1.2484
E9Q3N1;Q09143	142;142	E9Q3N1	High affinity cationic amino acid transporter 1	Slc7a1;Slc7a1	>tr|E9Q3N1|E9Q3N1_MOUSE Solute carrier family 7 (cationic amino acid transporter, y+ system), member 1 (Fragment) OS=Mus musculus GN=Slc7a1 PE=4 SV=1;>sp|Q09143|CTR1_MOUSE High affinity cationic amino acid transporter 1 OS=Mus musculus GN=Slc7a1 PE=2 SV=1	1	88.5736	1.59e-09	88.574	1	SVARAWSATFDELIGKPIGEFSRQHMALNAP	_AWSATFDELIGK(gl)PIGEFSR_	3	746.711	-0.90486	1.2227	1.348	1.2227	1.348
Q9D8E6	219	Q9D8E6	60S ribosomal protein L4	Rpl4	>sp|Q9D8E6|RL4_MOUSE 60S ribosomal protein L4 OS=Mus musculus GN=Rpl4 PE=1 SV=3	1	174.872	3.48e-86	244.17	1	RRGPCIIYNEDNGIIKAFRNIPGITLLNVSK	_RGPC(ne)IIYNEDNGIIK(gl)AFR_	3	773.395	0.82993	1.2227	1.4452	1.2135	1.3828	1.3157	1.4595
P62242;Q5SZV3;G3XA55	37;37;37	P62242	40S ribosomal protein S8;40S ribosomal protein S8;40S ribosomal protein S8	Rps8;Gm11353;Rps8-ps1	>sp|P62242|RS8_MOUSE 40S ribosomal protein S8 OS=Mus musculus GN=Rps8 PE=1 SV=2;>tr|Q5SZV3|Q5SZV3_MOUSE 40S ribosomal protein S8 OS=Mus musculus GN=Gm11353 PE=3 SV=1;>tr|G3XA55|G3XA55_MOUSE 40S ribosomal protein S8 OS=Mus musculus GN=Rps8-ps1 PE=3 SV=1	1	87.5193	1.34e-08	87.519	1	HKKRKYELGRPAANTKIGPRRIHTVRVRGGN	_YELGRPAANTK(gl)IGPR_	3	586.32	1.0614	1.2223	1.3474	1.2223	1.3474
Q02053;P31254	185;184	Q02053	Ubiquitin-like modifier-activating enzyme 1;Ubiquitin-like modifier-activating enzyme 1 Y	Uba1;Ube1ay	>sp|Q02053|UBA1_MOUSE Ubiquitin-like modifier-activating enzyme 1 OS=Mus musculus GN=Uba1 PE=1 SV=1;>sp|P31254|UBA1Y_MOUSE Ubiquitin-like modifier-activating enzyme 1 Y OS=Mus musculus GN=Ube1ay PE=2 SV=2	1	70.9415	6.51e-05	70.942	1	EAQLRVGEFCHSRGIKLVVADTRGLFGQLFC	_GIK(gl)LVVADTR_	3	395.903	0.15291	1.2218	1.0831	1.2218	1.0831
Q3UGS4;F8WHC3	76;104	Q3UGS4	Protein FAM195B	Fam195b;Fam195b	>sp|Q3UGS4|F195B_MOUSE Protein FAM195B OS=Mus musculus GN=Fam195b PE=1 SV=1;>tr|F8WHC3|F8WHC3_MOUSE Uncharacterized protein (Fragment) OS=Mus musculus GN=Fam195b PE=4 SV=1	0.997524	26.0516	6.8e-10	95.307	1	CLVEEYVEKVPNPSLKTFKPIDLSDLKRRNT	_VPNPSLK(gl)TFKPIDLSDLK_	4	532.302	0.11999	1.2215	1.001	1.5551	1.0169	0.95944	0.98543
O88569;O88569-3;O88569-2;F6U106	173;161;161;172	O88569	Heterogeneous nuclear ribonucleoproteins A2/B1	Hnrnpa2b1;Hnrnpa2b1	>sp|O88569|ROA2_MOUSE Heterogeneous nuclear ribonucleoproteins A2/B1 OS=Mus musculus GN=Hnrnpa2b1 PE=1 SV=2;>sp|O88569-3|ROA2_MOUSE Isoform 3 of Heterogeneous nuclear ribonucleoproteins A2/B1 OS=Mus musculus GN=Hnrnpa2b1;>sp|O88569-2|ROA2_MOUSE Isoform 2 o	1	51.4954	7.5e-07	77.506	1	VTFDDHDPVDKIVLQKYHTINGHNAEVRKAL	_IVLQK(gl)YHTINGHNAEVR_	4	527.286	0.94575	1.2212	1.022	1.2212	1.022
Q3T9Z9-3;Q3T9Z9-2;Q3T9Z9;Q3T9Z9-4	173;173;173;173	Q3T9Z9-3	Zinc finger with UFM1-specific peptidase domain protein	Zufsp	>sp|Q3T9Z9-3|ZUFSP_MOUSE Isoform 3 of Zinc finger with UFM1-specific peptidase domain protein OS=Mus musculus GN=Zufsp;>sp|Q3T9Z9-2|ZUFSP_MOUSE Isoform 2 of Zinc finger with UFM1-specific peptidase domain protein OS=Mus musculus GN=Zufsp;>sp|Q3T9Z9|ZUFSP_M	1	40.1868	0.00211032	40.187	1	CGKIEGCSQDMEIHVKTKHASLLESPLKDCH	_IEGC(ne)SQDMEIHVK(gl)TK_	4	489.984	-0.84889	1.2209	1.1458	1.2209	1.1458
Q78IK2	17	Q78IK2	Up-regulated during skeletal muscle growth protein 5	Usmg5	>sp|Q78IK2|USMG5_MOUSE Up-regulated during skeletal muscle growth protein 5 OS=Mus musculus GN=Usmg5 PE=1 SV=1	1	51.2862	9.46e-13	121.96	1	AGAESDGQFQFTGIKKYFNSYTLTGRMNCVL	_K(gl)YFNSYTLTGR_	3	488.581	-0.34041	1.2209	0.99063	1.2841	0.90782	1.1609	1.081
Q8JZM7	321	Q8JZM7	Parafibromin	Cdc73	>sp|Q8JZM7|CDC73_MOUSE Parafibromin OS=Mus musculus GN=Cdc73 PE=2 SV=1	1	62.0988	1.28e-05	62.099	1	GFKIDTMGTYHGMTLKSVTEGASARKTQTPA	_IDTM(ox)GTYHGM(ox)TLK(gl)SVTEGASAR_	4	618.793	0.30071	1.2208	1.2105	0.85444	1.0088	1.7441	1.4525
D3YU58;Q9WVM3	433;433	D3YU58	Anaphase-promoting complex subunit 7	Anapc7;Anapc7	>tr|D3YU58|D3YU58_MOUSE Anaphase-promoting complex subunit 7 OS=Mus musculus GN=Anapc7 PE=4 SV=1;>sp|Q9WVM3|APC7_MOUSE Anaphase-promoting complex subunit 7 OS=Mus musculus GN=Anapc7 PE=2 SV=3	1	53.5645	0.0005723	53.565	1	LEDPVTQEKAKTLLDKALAQRPDYVKAVVKK	_TLLDK(gl)ALAQRPDYVK_	4	462.011	0.1083	1.2201	1.4705	1.248	1.6357	1.1929	1.3221
P97855;Q3UR88	59;59	P97855	Ras GTPase-activating protein-binding protein 1	G3bp1;G3bp1	>sp|P97855|G3BP1_MOUSE Ras GTPase-activating protein-binding protein 1 OS=Mus musculus GN=G3bp1 PE=1 SV=1;>tr|Q3UR88|Q3UR88_MOUSE Uncharacterized protein OS=Mus musculus GN=G3bp1 PE=2 SV=1	0.987415	18.9463	0.00035521	55.662	1	GLDSNGKPADAVYGQKEIHRKVMSQNFTNCH	_NSSYAHGGLDSNGKPADAVYGQK(gl)EIHR_	5	597.89	-0.042096	1.2197	1.0409	1.2197	1.0409
Q9CXX9	183	Q9CXX9	CUE domain-containing protein 2	Cuedc2	>sp|Q9CXX9|CUED2_MOUSE CUE domain-containing protein 2 OS=Mus musculus GN=Cuedc2 PE=2 SV=1	1	117.263	1.05e-15	117.26	1	ARGDLEEAVHMLVEGKEEGPPGWDGPSQDLP	_ARGDLEEAVHM(ox)LVEGK(gl)EEGPPGWDGPSQDLPR_	4	901.18	-0.2883	1.2195	1.009	1.2195	1.009
Q9JLV2-2;Q9JLV2	269;269	Q9JLV2-2	Short transient receptor potential channel 4-associated protein	Trpc4ap	>sp|Q9JLV2-2|TP4AP_MOUSE Isoform 2 of Short transient receptor potential channel 4-associated protein OS=Mus musculus GN=Trpc4ap;>sp|Q9JLV2|TP4AP_MOUSE Short transient receptor potential channel 4-associated protein OS=Mus musculus GN=Trpc4ap PE=1 SV=2	0.999789	36.754	1.45e-28	148.29	1	SEMDTGNDDKHTLLAKNAQQKKSLSLGPSAA	_ILAVTISEM(ox)DTGNDDKHTLLAK(gl)NAQQK_	5	617.718	-0.27371	1.2193	0.68673	1.2193	0.68673
G3UX50;O35613;Q3UKR0	283;283;283	G3UX50	Death domain-associated protein 6	Daxx;Daxx;Daxx	>tr|G3UX50|G3UX50_MOUSE Uncharacterized protein OS=Mus musculus GN=Daxx PE=4 SV=1;>sp|O35613|DAXX_MOUSE Death domain-associated protein 6 OS=Mus musculus GN=Daxx PE=1 SV=1;>tr|Q3UKR0|Q3UKR0_MOUSE Fas death domain-associated protein OS=Mus musculus GN=Daxx	1	94.3869	1.58e-05	94.387	1	TRYPEVNRRIERLINKPGLDTFPDYGDVLRA	_LINK(gl)PGLDTFPDYGDVLR_	3	716.376	-4.2047	1.2188	1.4188	1.2188	1.4188
P62889;D3YU37;F7CZ57;D3YU72	32;32;32;32	P62889	60S ribosomal protein L30	Rpl30;Gm6570;Gm10343;Gm5481	>sp|P62889|RL30_MOUSE 60S ribosomal protein L30 OS=Mus musculus GN=Rpl30 PE=2 SV=2;>tr|D3YU37|D3YU37_MOUSE Uncharacterized protein OS=Mus musculus GN=Gm6570 PE=3 SV=2;>tr|F7CZ57|F7CZ57_MOUSE Uncharacterized protein (Fragment) OS=Mus musculus GN=Gm10343 PE=	1	73.8866	4.28e-05	73.887	1	RLQLVMKSGKYVLGYKQTLKMIRQGKAKLVI	_YVLGYK(gl)QTLK_	3	442.919	0.83469	1.2187	1.4096	1.2187	1.4096
Q6ZWV3	188	Q6ZWV3	60S ribosomal protein L10	Rpl10	>sp|Q6ZWV3|RL10_MOUSE 60S ribosomal protein L10 OS=Mus musculus GN=Rpl10 PE=2 SV=3	1	41.3864	1.31e-11	108.14	1	FTKFNADEFEDMVAEKRLIPDGCGVKYIPNR	_FNADEFEDM(ox)VAEK(gl)R_	3	610.937	0.69795	1.2187	1.0459	1.2187	1.0459	1.1936	1.0324
P45376;G3UW73	243;243	P45376	Aldose reductase	Akr1b1;Gm6736	>sp|P45376|ALDR_MOUSE Aldose reductase OS=Mus musculus GN=Akr1b1 PE=1 SV=3;>tr|G3UW73|G3UW73_MOUSE MCG129639 OS=Mus musculus GN=Gm6736 PE=4 SV=1	1	45.8289	0.00245796	45.829	1	LLEDPRIKAIAAKYNKTTAQVLIRFPIQRNL	_YNK(gl)TTAQVLIR_	3	474.268	0.97026	1.2179	0.94533			1.2179	0.94533
Q61550	387	Q61550	Double-strand-break repair protein rad21 homolog	Rad21	>sp|Q61550|RAD21_MOUSE Double-strand-break repair protein rad21 homolog OS=Mus musculus GN=Rad21 PE=1 SV=3	1	77.2825	0.000601521	98.997	1	LFFLPAQPLWNNRLLKLFTRCLTPLVPEDLR	_LLK(gl)LFTR_	3	335.547	-0.54974	1.2175	1.0831	1.054	0.96954	1.2175	1.4846
E9Q661;Q80X82;E9PVR1;F8WJD4	964;964;964;964	E9Q661	Symplekin	Sympk;Sympk;Sympk;Sympk	>tr|E9Q661|E9Q661_MOUSE Uncharacterized protein OS=Mus musculus GN=Sympk PE=4 SV=1;>sp|Q80X82|SYMPK_MOUSE Symplekin OS=Mus musculus GN=Sympk PE=1 SV=1;>tr|E9PVR1|E9PVR1_MOUSE Uncharacterized protein OS=Mus musculus GN=Sympk PE=4 SV=1;>tr|F8WJD4|F8WJD4_MOUS	1	55.7239	0.00440058	55.724	1	LHNIDSVKCDMKSIIKATNLCFAERNVYTSE	_SIIK(gl)ATNLC(ne)FAER_	3	568.963	0.38833	1.2172	0.90084	1.2172	0.90084
P62334	20	P62334	26S protease regulatory subunit 10B	Psmc6	>sp|P62334|PRS10_MOUSE 26S protease regulatory subunit 10B OS=Mus musculus GN=Psmc6 PE=1 SV=1	1	40.1539	0.00449113	41.399	1	RDKALQDYRKKLLEHKEIDGRLKELREQLKE	_LLEHK(gl)EIDGR_	3	441.905	0.64513	1.2167	2.0372	1.2167	2.0372
Q9CZX8;D3Z722;D3YUG3;F6Q5Z8;D3Z5R8;D3YUT3;F8VQH5	7;7;18;13;43;7;11	Q9CZX8	40S ribosomal protein S19	Rps19;Rps19;Rps19;Rps19-ps1;Rps19;Rps19;Rps19-ps4	>sp|Q9CZX8|RS19_MOUSE 40S ribosomal protein S19 OS=Mus musculus GN=Rps19 PE=1 SV=3;>tr|D3Z722|D3Z722_MOUSE Uncharacterized protein OS=Mus musculus GN=Rps19 PE=4 SV=1;>tr|D3YUG3|D3YUG3_MOUSE Ribosomal protein S19 (Fragment) OS=Mus musculus GN=Rps19 PE=4 SV=	1	60.4891	1.75e-78	246.18	1	_________MPGVTVKDVNQQEFVRALAAFL	_PGVTVK(gl)DVNQQEFVR_	3	610.655	0.3422	1.2162	0.92155	1.1089	1.1157	1.334	0.76115
P46978;D3YZN5	67;67	P46978	Dolichyl-diphosphooligosaccharide--protein glycosyltransferase subunit STT3A	Stt3a;Stt3a	>sp|P46978|STT3A_MOUSE Dolichyl-diphosphooligosaccharide--protein glycosyltransferase subunit STT3A OS=Mus musculus GN=Stt3a PE=1 SV=1;>tr|D3YZN5|D3YZN5_MOUSE STT3, subunit of the oligosaccharyltransferase complex, homolog A (S. cerevisiae) (Fragment) OS=M	1	116.061	1.13e-19	123.14	1	FNYRTTRFLAEEGFYKFHNWFDDRAWYPLGR	_FLAEEGFYK(gl)FHNWFDDR_	3	779.024	1.9929	1.2161	1.1132	1.2161	1.1132
P23611;F7C1A3	108;51	P23611	Interferon regulatory factor 8	Irf8;Irf8	>sp|P23611|IRF8_MOUSE Interferon regulatory factor 8 OS=Mus musculus GN=Irf8 PE=1 SV=1;>tr|F7C1A3|F7C1A3_MOUSE Interferon regulatory factor 8 (Fragment) OS=Mus musculus GN=Irf8 PE=4 SV=1	1	96.4641	3.89e-06	96.464	1	EEVTDRSQLDISEPYKVYRIVPEEEQKCKLG	_SQLDISEPYK(gl)VYR_	3	571.293	0.61401	1.2159	1.0836	1.2159	1.0836
E9QKT1;Q5DTH1;O08759	28;64;44	E9QKT1	Ubiquitin-protein ligase E3A	Ube3a;Ube3a;Ube3a	>tr|E9QKT1|E9QKT1_MOUSE Uncharacterized protein OS=Mus musculus GN=Ube3a PE=4 SV=1;>tr|Q5DTH1|Q5DTH1_MOUSE MKIAA4216 protein (Fragment) OS=Mus musculus GN=Ube3a PE=2 SV=1;>sp|O08759|UBE3A_MOUSE Ubiquitin-protein ligase E3A OS=Mus musculus GN=Ube3a PE=2 SV=	1	68.657	0.000225464	68.657	1	QSEDIEASRMKRAAAKHLIERYYHQLTEGCG	_AAAK(gl)HLIER_	3	374.884	0.41908	1.2149	0.99051	1.2149	0.99051
Q91V08	24	Q91V08	C-type lectin domain family 2 member D	Clec2d	>sp|Q91V08|CLC2D_MOUSE C-type lectin domain family 2 member D OS=Mus musculus GN=Clec2d PE=1 SV=1	1	114.387	1.84e-20	134.47	1	PMLSPTGSPQEVEVGKILQGKRHGTISPESC	_ASLPM(ox)LSPTGSPQEVEVGK(gl)ILQGK_	3	866.127	-0.54207	1.214	0.7928	1.405	0.86392	1.049	0.72753
Q9ES52-4;Q9ES52-3;Q9ES52-2;Q9ES52;Q9ES52-6;Q9ES52-5	280;281;280;281;18;18	Q9ES52-4	Phosphatidylinositol 3,4,5-trisphosphate 5-phosphatase 1	Inpp5d	>sp|Q9ES52-4|SHIP1_MOUSE Isoform 4 of Phosphatidylinositol-3,4,5-trisphosphate 5-phosphatase 1 OS=Mus musculus GN=Inpp5d;>sp|Q9ES52-3|SHIP1_MOUSE Isoform 3 of Phosphatidylinositol-3,4,5-trisphosphate 5-phosphatase 1 OS=Mus musculus GN=Inpp5d;>sp|Q9ES52-2|S	1	115.728	2.82e-13	115.73	1	AKLSQLTSLLSSIEDKVKSLLHEGSESTNRR	_LSQLTSLLSSIEDK(gl)VK_	3	625.686	0.89903	1.2135	1.8351	1.2135	1.8351
E9Q442;D3Z701;E9Q735;G3X9Y5	336;240;317;336	E9Q442		Ube4a;Ube4a;Ube4a;Ube4a	>tr|E9Q442|E9Q442_MOUSE Uncharacterized protein OS=Mus musculus GN=Ube4a PE=4 SV=1;>tr|D3Z701|D3Z701_MOUSE Uncharacterized protein OS=Mus musculus GN=Ube4a PE=4 SV=1;>tr|E9Q735|E9Q735_MOUSE Uncharacterized protein OS=Mus musculus GN=Ube4a PE=4 SV=1;>tr|G3X	1	104.159	2.28e-14	104.16	1	RQKDMAKVFLEYIQPKDPSNGQMYQKTLLGV	_VFLEYIQPK(gl)DPSNGQM(ox)YQK_	3	805.726	-0.66706	1.2131	2.1082			1.2131	2.1082
Q8BMN8;Q8BLB7-2;Q8BLB7	317;770;795	Q8BMN8	Lethal(3)malignant brain tumor-like protein 3	L3mbtl3;L3mbtl3	>tr|Q8BMN8|Q8BMN8_MOUSE Uncharacterized protein OS=Mus musculus GN=L3mbtl3 PE=2 SV=1;>sp|Q8BLB7-2|LMBL3_MOUSE Isoform 2 of Lethal(3)malignant brain tumor-like protein 3 OS=Mus musculus GN=L3mbtl3;>sp|Q8BLB7|LMBL3_MOUSE Lethal(3)malignant brain tumor-like p	1	53.7676	0.00051467	53.768	1	KPPIPCLPLRWEQQSKLLPTVAGIPASRVSK	_WEQQSK(gl)LLPTVAGIPASR_	3	699.048	0.062892	1.2125	1.0816	1.2125	1.0816
E9QKT1;Q5DTH1;O08759	548;584;564	E9QKT1	Ubiquitin-protein ligase E3A	Ube3a;Ube3a;Ube3a	>tr|E9QKT1|E9QKT1_MOUSE Uncharacterized protein OS=Mus musculus GN=Ube3a PE=4 SV=1;>tr|Q5DTH1|Q5DTH1_MOUSE MKIAA4216 protein (Fragment) OS=Mus musculus GN=Ube3a PE=2 SV=1;>sp|O08759|UBE3A_MOUSE Ubiquitin-protein ligase E3A OS=Mus musculus GN=Ube3a PE=2 SV=	1	165.061	2.29e-38	165.06	1	VRLEMIAMENPADLKKQLYVEFEGEQGVDEG	_K(gl)QLYVEFEGEQGVDEGGVSK_	3	771.373	0.95166	1.2122	1.2099	1.2122	1.2099
Q7TQK1;Q7TQK1-2	105;105	Q7TQK1	Integrator complex subunit 7	Ints7	>sp|Q7TQK1|INT7_MOUSE Integrator complex subunit 7 OS=Mus musculus GN=Ints7 PE=1 SV=1;>sp|Q7TQK1-2|INT7_MOUSE Isoform 2 of Integrator complex subunit 7 OS=Mus musculus GN=Ints7	1	79.2014	3.02e-06	79.201	1	SEKHLEKILNVDEFVKRVFSVIHSNDPVARA	_ILNVDEFVK(gl)R_	3	449.586	-1.3556	1.2119	1.4141	1.18	1.5492	1.2446	1.2907
P52293;Q641N9	348;260	P52293	Importin subunit alpha-2;Importin subunit alpha	Kpna2;Kpna2	>sp|P52293|IMA2_MOUSE Importin subunit alpha-2 OS=Mus musculus GN=Kpna2 PE=1 SV=2;>tr|Q641N9|Q641N9_MOUSE Importin subunit alpha OS=Mus musculus GN=Kpna2 PE=2 SV=1	1	119.343	1.41e-13	119.34	1	DAGALAVFPSLLTNPKTNIQKEATWTMSNIT	_VIDAGALAVFPSLLTNPK(gl)TNIQK_	3	842.143	0.19423	1.2114	1.5075	1.1912	1.4549	1.2318	1.562
Q920B9;G3X956	596;596	Q920B9	FACT complex subunit SPT16	Supt16h;Supt16h	>sp|Q920B9|SP16H_MOUSE FACT complex subunit SPT16 OS=Mus musculus GN=Supt16h PE=1 SV=2;>tr|G3X956|G3X956_MOUSE Suppressor of Ty 16 homolog (S. cerevisiae) OS=Mus musculus GN=Supt16h PE=4 SV=1	1	156.667	2.48e-19	156.67	1	RNEGNIFPNPEATFVKEITYRASNMKAPGEQ	_NEGNIFPNPEATFVK(gl)EITYR_	3	818.408	2.1151	1.2107	1.0132	1.2107	1.0132
Q8BJM7	550	Q8BJM7	tRNA wybutosine-synthesizing protein 1 homolog	Tyw1	>sp|Q8BJM7|TYW1_MOUSE tRNA wybutosine-synthesizing protein 1 homolog OS=Mus musculus GN=Tyw1 PE=1 SV=1	1	68.6757	4.93e-05	68.676	1	RPLFKDFWQRFLDSLKALSAKQQRTVYRLTL	_FLDSLK(gl)ALSAK_	3	436.25	0.060259	1.2106	1.1314			1.2106	1.1314
Q61024	504	Q61024	Asparagine synthetase [glutamine-hydrolyzing]	Asns	>sp|Q61024|ASNS_MOUSE Asparagine synthetase [glutamine-hydrolyzing] OS=Mus musculus GN=Asns PE=2 SV=3	1	99.9869	2.98e-22	138.09	1	VEHQVDDEMMSAASQKFPFNTPKTKEGYFYR	_ILQDYVEHQVDDEM(ox)MSAASQK(gl)FPFNTPK_	4	850.397	1.9391	1.2104	1.1207	1.2104	0.90749	1.258	1.2368
F6Z957;P49717	441;627	F6Z957	DNA replication licensing factor MCM4	Mcm4;Mcm4	>tr|F6Z957|F6Z957_MOUSE Uncharacterized protein (Fragment) OS=Mus musculus GN=Mcm4 PE=3 SV=1;>sp|P49717|MCM4_MOUSE DNA replication licensing factor MCM4 OS=Mus musculus GN=Mcm4 PE=2 SV=1	1	100.77	1.68e-12	100.77	1	VLAAANPIESQWNPKKTTIENIQLPHTLLSR	_K(gl)TTIENIQLPHTLLSR_	4	495.282	-0.12255	1.2099	0.96224	1.2099	0.96224
Q91VB0;Q61133	149;149	Q91VB0	Glutathione S-transferase theta-2	Gstt2;Gstt2	>tr|Q91VB0|Q91VB0_MOUSE Glutathione S-transferase, theta 2 OS=Mus musculus GN=Gstt2 PE=2 SV=1;>sp|Q61133|GSTT2_MOUSE Glutathione S-transferase theta-2 OS=Mus musculus GN=Gstt2 PE=2 SV=3	1	200.206	5.31e-41	200.21	1	RNRDRMVLVLQQLEDKFLRDRAFLVGQQVTL	_M(ox)VLVLQQLEDK(gl)FLR_	3	621.345	0.61007	1.2097	1.1836	1.2304	1.1592	1.1894	1.2085
P58742	301	P58742	Aladin	Aaas	>sp|P58742|AAAS_MOUSE Aladin OS=Mus musculus GN=Aaas PE=1 SV=1	1	200.897	1.3e-62	200.9	1	RGGGVTNLLWSPDGSKVLATTPSAVFRVWEA	_GGGVTNLLWSPDGSK(gl)VLATTPSAVFR_	3	915.484	0.66156	1.2095	1.1136	1.2095	1.1136
A2AS05;E9QAM5;A2AS03;E9Q8D9	1350;1350;1350;310	A2AS05		BC006779;BC006779;BC006779;BC006779	>tr|A2AS05|A2AS05_MOUSE Novel protein, possible orthologue of human peroxisomal proliferator-activated receptor A interacting complex 285 PRIC285 OS=Mus musculus GN=BC006779 PE=4 SV=2;>tr|E9QAM5|E9QAM5_MOUSE Uncharacterized protein OS=Mus musculus GN=BC006	1	59.7088	1.21e-05	59.709	1	QKAREYTNLPSSVLWKFLRSNSKQFRRCSFL	_EYTNLPSSVLWK(gl)FLR_	3	656.351	-0.47337	1.2091	1.2303	1.2091	1.2303
P47911;E9PUX4;D3Z4I7	102;102;102	P47911	60S ribosomal protein L6;60S ribosomal protein L6;60S ribosomal protein L6	Rpl6;Gm5428;Gm6807	>sp|P47911|RL6_MOUSE 60S ribosomal protein L6 OS=Mus musculus GN=Rpl6 PE=1 SV=3;>tr|E9PUX4|E9PUX4_MOUSE 60S ribosomal protein L6 OS=Mus musculus GN=Gm5428 PE=3 SV=1;>tr|D3Z4I7|D3Z4I7_MOUSE 60S ribosomal protein L6 OS=Mus musculus GN=Gm6807 PE=3 SV=1	1	70.9438	3.25e-07	80.96	1;2	VEKKKKKEKVLATVTKTVGGDKNGGTRVVKL	_VLATVTK(gl)TVGGDK(gl)NGGTR_	4	501.272	0.68191	1.2088	1.4619	1.0467	1.2726	1.2201	1.5369
P54729	183	P54729	NEDD8 ultimate buster 1	Nub1	>sp|P54729|NUB1_MOUSE NEDD8 ultimate buster 1 OS=Mus musculus GN=Nub1 PE=1 SV=2	1	122.009	4.16e-19	122.01	2	KNLQLEEEEQNEAELKERRIQRTKRGLEILA	_K(gl)NLQLEEEEQNEAELK(gl)ER_	4	615.052	-0.037843	1.2086	1.0285	1.2086	1.0285
Q9CR27	141	Q9CR27	WASH complex subunit CCDC53	Ccdc53	>sp|Q9CR27|CCD53_MOUSE WASH complex subunit CCDC53 OS=Mus musculus GN=Ccdc53 PE=2 SV=1	1	96.4641	2.24e-09	96.464	1	NVLTVAKDPRYARYLKMVQVGVPVMAIRDKM	_YLK(gl)M(ox)VQVGVPVM(ox)AIR_	3	617.339	-0.0050308	1.2083	1.1123	1.3413	1.1998	1.0885	1.0312
Q9CZU3	850	Q9CZU3	Superkiller viralicidic activity 2-like 2	Skiv2l2	>sp|Q9CZU3|SK2L2_MOUSE Superkiller viralicidic activity 2-like 2 OS=Mus musculus GN=Skiv2l2 PE=2 SV=1	1	50.3537	0.00131756	50.354	1	RELKKARTVLQMDELKCRKRVLRRLGFATSS	_TVLQM(ox)DELK(gl)C(ne)R_	3	530.925	-0.781	1.2081	0.85133			1.2081	0.85133
Q3U3D7-3;Q3U3D7-2;Q3U3D7	743;743;743	Q3U3D7-3	Transmembrane protein 131-like	Kiaa0922	>sp|Q3U3D7-3|T131L_MOUSE Isoform 3 of Transmembrane protein 131-like OS=Mus musculus GN=Kiaa0922;>sp|Q3U3D7-2|T131L_MOUSE Isoform 2 of Transmembrane protein 131-like OS=Mus musculus GN=Kiaa0922;>sp|Q3U3D7|T131L_MOUSE Transmembrane protein 131-like OS=Mus m	1	50.0878	0.000820175	50.088	1	KVGGRLPGAGGSLRFKVPESTLMDCHRQLKD	_FK(gl)VPESTLM(ox)DC(ne)HR_	4	455.213	-0.12682	1.2074	1.5248			1.2074	1.5248
Q8QZY9;E9Q057	78;78	Q8QZY9	Splicing factor 3B subunit 4	Sf3b4;Gm7935	>sp|Q8QZY9|SF3B4_MOUSE Splicing factor 3B subunit 4 OS=Mus musculus GN=Sf3b4 PE=2 SV=1;>tr|E9Q057|E9Q057_MOUSE Uncharacterized protein OS=Mus musculus GN=Gm7935 PE=4 SV=1	1	68.657	5.71e-05	68.657	1	SEEDADYAIKIMNMIKLYGKPIRVNKASAHN	_IM(ox)NM(ox)IK(gl)LYGK_	3	452.905	0.43629	1.2074	1.1517	1.2252	1.132	1.1898	1.1718
Q9CZM2;F8WI79;E9QAZ2;E9PWH9;B8JKK2	83;83;83;83;83	Q9CZM2	60S ribosomal protein L15;Ribosomal protein L15;Ribosomal protein L15;Ribosomal protein L15;Ribosomal protein L15	Rpl15;Rpl15-ps2;Gm10020;Gm4294;Rpl15	>sp|Q9CZM2|RL15_MOUSE 60S ribosomal protein L15 OS=Mus musculus GN=Rpl15 PE=2 SV=4;>tr|F8WI79|F8WI79_MOUSE Ribosomal protein L15 OS=Mus musculus GN=Rpl15-ps2 PE=3 SV=1;>tr|E9QAZ2|E9QAZ2_MOUSE Ribosomal protein L15 OS=Mus musculus GN=Gm10020 PE=3 SV=1;>tr|E	1	68.0444	4.54e-06	70.373	1	RGGRKRPVPKGATYGKPVHHGVNQLKFARSL	_GATYGK(gl)PVHHGVNQLK_	3	607.324	0.27637	1.2068	1.3006	1.2068	1.3006
Q8R4Y0-2;Q8R4Y0;E9Q5S9;E9Q958	286;329;286;349	Q8R4Y0-2	Fc receptor-like protein 1	Fcrl1;Fcrl1;Fcrl1	>sp|Q8R4Y0-2|FCRL1_MOUSE Isoform 2 of Fc receptor-like protein 1 OS=Mus musculus GN=Fcrl1;>sp|Q8R4Y0|FCRL1_MOUSE Fc receptor-like protein 1 OS=Mus musculus GN=Fcrl1 PE=2 SV=1;>tr|E9Q5S9|E9Q5S9_MOUSE Uncharacterized protein OS=Mus musculus GN=Fcrl1 PE=4 SV=	1	49.3064	3.94e-06	70.094	1	HGVSESFQVSSGLYSKPRINIAHMDYEDAM_	_THGVSESFQVSSGLYSK(gl)PR_	4	545.774	0.0082567	1.2067	1.6	1.2287	1.6247	1.1852	1.5756
Q8R2N2	648	Q8R2N2	Cirhin	Cirh1a	>sp|Q8R2N2|CIR1A_MOUSE Cirhin OS=Mus musculus GN=Cirh1a PE=2 SV=3	1	62.8609	0.000632637	62.861	1	FLRRTTHGFKMSKIYKPLLFMDLLDERTLVA	_IYK(gl)PLLFM(ox)DLLDER_	3	632.669	-0.28264	1.2064	1.5306	1.2064	1.5306
P52293;Q641N9	353;265	P52293	Importin subunit alpha-2;Importin subunit alpha	Kpna2;Kpna2	>sp|P52293|IMA2_MOUSE Importin subunit alpha-2 OS=Mus musculus GN=Kpna2 PE=1 SV=2;>tr|Q641N9|Q641N9_MOUSE Importin subunit alpha OS=Mus musculus GN=Kpna2 PE=2 SV=1	1	98.7015	5.42e-46	187.04	1	AVFPSLLTNPKTNIQKEATWTMSNITAGRQD	_TNIQK(gl)EATWTM(ox)SNITAGR_	3	718.02	-0.11012	1.2052	1.5093	1.2052	1.5093
Q810L4	475	Q810L4	Transmembrane protein 39B	Tmem39b	>sp|Q810L4|TM39B_MOUSE Transmembrane protein 39B OS=Mus musculus GN=Tmem39b PE=1 SV=1	1	121.986	3.35e-17	121.99	1	YYAFFKLLRDRLVLGKAYSYSASPQRDLDHR	_LVLGK(gl)AYSYSASPQR_	3	585.313	-0.65505	1.2052	1.0752	1.2052	1.0752
Q91WK2	259	Q91WK2	Eukaryotic translation initiation factor 3 subunit H	Eif3h	>sp|Q91WK2|EIF3H_MOUSE Eukaryotic translation initiation factor 3 subunit H OS=Mus musculus GN=Eif3h PE=1 SV=1	1	87.3878	4.25e-09	87.388	1	QLLMDRVDEMSQDIIKYNTYMRNTSKQQQQK	_VDEM(ox)SQDIIK(gl)YNTYM(ox)R_	3	717.994	1.0206	1.2048	1.4047			1.2048	1.4047
Q9R0L6;Q9R0L6-2	785;824	Q9R0L6	Pericentriolar material 1 protein	Pcm1	>sp|Q9R0L6|PCM1_MOUSE Pericentriolar material 1 protein OS=Mus musculus GN=Pcm1 PE=1 SV=2;>sp|Q9R0L6-2|PCM1_MOUSE Isoform 2 of Pericentriolar material 1 protein OS=Mus musculus GN=Pcm1	1	153.356	8.71e-29	153.36	1	DLQLSATSISSGPTKKYLPAITSTPTVNEND	_K(gl)YLPAITSTPTVNENDSSTSK_	3	789.727	-0.31996	1.2046	1.0722	1.2046	1.0722
G3X912	342	G3X912		Gm505	>tr|G3X912|G3X912_MOUSE MCG9235, isoform CRA_b OS=Mus musculus GN=Gm505 PE=4 SV=1	1	80.7549	1.9e-06	80.755	1	SVLSSYFPRVSVANQKAFRNVNGSPVKNGTT	_VSVANQK(gl)AFR_	3	411.895	0.3291	1.2042	1.3168	1.2042	1.3168
E0CYE5;E9Q5B1;Q91XH6;O88384	13;13;13;13	E0CYE5	Vesicle transport through interaction with t-SNAREs homolog 1B	Vti1b;Vti1b;Vti1b;Vti1b	>tr|E0CYE5|E0CYE5_MOUSE Uncharacterized protein OS=Mus musculus GN=Vti1b PE=4 SV=1;>tr|E9Q5B1|E9Q5B1_MOUSE Uncharacterized protein OS=Mus musculus GN=Vti1b PE=4 SV=1;>tr|Q91XH6|Q91XH6_MOUSE Uncharacterized protein OS=Mus musculus GN=Vti1b PE=2 SV=1;>sp|O88	1	144.678	3.43e-36	175.33	1	___MAASAASSEHFEKLHEIFRGLLEDLQGV	_(ac)AASAASSEHFEK(gl)LHEIFR_	4	547.271	1.0385	1.204	1.5538	1.209	1.511	1.1101	1.5538
P10852;G3UWA6	59;98	P10852	4F2 cell-surface antigen heavy chain	Slc3a2;Slc3a2	>sp|P10852|4F2_MOUSE 4F2 cell-surface antigen heavy chain OS=Mus musculus GN=Slc3a2 PE=1 SV=1;>tr|G3UWA6|G3UWA6_MOUSE Solute carrier family 3 (Activators of dibasic and neutral amino acid transport), member 2, isoform CRA_b OS=Mus musculus GN=Slc3a2 PE=4 S	1	70.0893	9.54e-10	103.91	1	AEDETEAGVKFTGLSKEELLKVAGSPGWVRT	_FTGLSK(gl)EELLK_	3	460.257	0.2945	1.2039	1.4822	1.27	1.4822	1.172	1.5219
Q99PV0;E9Q3K7;B7ZC27	609;554;554	Q99PV0	Pre-mRNA-processing-splicing factor 8	Prpf8;Prpf8;Prpf8	>sp|Q99PV0|PRP8_MOUSE Pre-mRNA-processing-splicing factor 8 OS=Mus musculus GN=Prpf8 PE=1 SV=2;>tr|E9Q3K7|E9Q3K7_MOUSE Pre-mRNA-processing factor 8 OS=Mus musculus GN=Prpf8 PE=4 SV=1;>tr|B7ZC27|B7ZC27_MOUSE Pre-mRNA processing factor 8 (Fragment) OS=Mus mu	1	54.9816	0.00727162	54.982	1	YKYKLMRQIRMCKDLKHLIYYRFNTGPVGKG	_DLK(gl)HLIYYR_	4	334.436	-1.1522	1.2038	1.0907			1.2038	1.0907
Q9CPS7	232	Q9CPS7	RNA-binding protein PNO1	Pno1	>sp|Q9CPS7|PNO1_MOUSE RNA-binding protein PNO1 OS=Mus musculus GN=Pno1 PE=2 SV=1	1	48.9189	0.00583736	48.919	1	ARTAICNLILGNPPSKVYGNIRAVASRSADR	_TAIC(ne)NLILGNPPSK(gl)VYGNIR_	3	794.758	0.48312	1.2032	1.3826	1.2032	1.3826
Q60749	194	Q60749	KH domain-containing, RNA-binding, signal transduction-associated protein 1	Khdrbs1	>sp|Q60749|KHDR1_MOUSE KH domain-containing, RNA-binding, signal transduction-associated protein 1 OS=Mus musculus GN=Khdrbs1 PE=1 SV=2	1	77.1914	9.15e-12	112.96	1	PQGNTIKRLQEETGAKISVLGKGSMRDKAKE	_RLQEETGAK(gl)ISVLGK_	3	581.663	0.071492	1.2031	1.2181	1.2307	1.2046	1.2031	1.2181
Q61598;Q61598-2	435;399	Q61598	Rab GDP dissociation inhibitor beta	Gdi2	>sp|Q61598|GDIB_MOUSE Rab GDP dissociation inhibitor beta OS=Mus musculus GN=Gdi2 PE=1 SV=1;>sp|Q61598-2|GDIB_MOUSE Isoform 2 of Rab GDP dissociation inhibitor beta OS=Mus musculus GN=Gdi2	1	120.589	3.31e-16	120.59	1	IYKRMTGSEFDFEEMKRKKNDIYGED_____	_M(ox)TGSEFDFEEM(ox)K(gl)R_	3	584.912	-0.042044	1.2025	1.3001	1.3151	1.4654	1.0995	1.1535
Q8C214;Q8BRG8-2;Q8BRG8;Q8BRG8-3;D3Z3R9;F8WGT2	180;337;338;338;337;338	Q8C214	Transmembrane protein 209	Tmem209;Tmem209;Tmem209;Tmem209	>tr|Q8C214|Q8C214_MOUSE Uncharacterized protein OS=Mus musculus GN=Tmem209 PE=2 SV=1;>sp|Q8BRG8-2|TM209_MOUSE Isoform 2 of Transmembrane protein 209 OS=Mus musculus GN=Tmem209;>sp|Q8BRG8|TM209_MOUSE Transmembrane protein 209 OS=Mus musculus GN=Tmem209 PE=2	1	54.2757	0.000530054	54.276	1	TMNRQLLDHMDSWTAKFRNWISETILVPLVQ	_QLLDHMDSWTAK(gl)FR_	4	466.231	0.15696	1.202	1.0173	1.202	1.0173
Q91XD6	102	Q91XD6	Vacuolar protein-sorting-associated protein 36	Vps36	>sp|Q91XD6|VPS36_MOUSE Vacuolar protein-sorting-associated protein 36 OS=Mus musculus GN=Vps36 PE=1 SV=1	1	62.0349	1.88e-05	62.035	1	HPAPSNKEPGPFQSSKNSYIRLSFKEHGQIE	_EPGPFQSSK(gl)NSYIR_	3	575.285	0.84475	1.2013	0.76975	1.2013	0.76975
P29351;P29351-2;P29351-3	277;279;238	P29351	Tyrosine-protein phosphatase non-receptor type 6	Ptpn6	>sp|P29351|PTN6_MOUSE Tyrosine-protein phosphatase non-receptor type 6 OS=Mus musculus GN=Ptpn6 PE=1 SV=2;>sp|P29351-2|PTN6_MOUSE Isoform 2 of Tyrosine-protein phosphatase non-receptor type 6 OS=Mus musculus GN=Ptpn6;>sp|P29351-3|PTN6_MOUSE Isoform 3 of Ty	1	42.8429	0.00299284	42.843	1	RLEGQRPENKSKNRYKNILPFDHSRVILQGR	_YK(gl)NILPFDHSR_	4	376.698	0.32322	1.2012	1.0911			1.2012	1.0911
P58044;G3XA48	192;248	P58044	Isopentenyl-diphosphate Delta-isomerase 1	Idi1;Idi1	>sp|P58044|IDI1_MOUSE Isopentenyl-diphosphate Delta-isomerase 1 OS=Mus musculus GN=Idi1 PE=2 SV=1;>tr|G3XA48|G3XA48_MOUSE Isopentenyl-diphosphate delta isomerase OS=Mus musculus GN=Idi1 PE=4 SV=1	1	91.3065	1.43e-07	91.307	1	EEVREILKKAASGEIKLTPWFKIIADTFLFK	_AASGEIK(gl)LTPWFK_	3	521.284	1.2139	1.1999	0.88431	1.1999	0.88431
P97311;Q3ULG5	326;326	P97311	DNA replication licensing factor MCM6	Mcm6;Mcm6	>sp|P97311|MCM6_MOUSE DNA replication licensing factor MCM6 OS=Mus musculus GN=Mcm6 PE=1 SV=1;>tr|Q3ULG5|Q3ULG5_MOUSE Uncharacterized protein OS=Mus musculus GN=Mcm6 PE=2 SV=1	1	81.3163	1.28e-06	81.316	1	GGKELRDEEQTAESIKNQMTVKEWEKVFEMS	_ELRDEEQTAESIK(gl)NQMTVK_	4	591.543	0.2921	1.1989	1.0111	1.1989	1.0111
Q5SSI6;Q3TJX6	325;325	Q5SSI6	U3 small nucleolar RNA-associated protein 18 homolog	Utp18;Utp18	>sp|Q5SSI6|UTP18_MOUSE U3 small nucleolar RNA-associated protein 18 homolog OS=Mus musculus GN=Utp18 PE=1 SV=1;>tr|Q3TJX6|Q3TJX6_MOUSE Uncharacterized protein OS=Mus musculus GN=Utp18 PE=2 SV=1	1	54.1033	4.59e-29	148.26	1	SMHSKVLYVYDMLAGKLIPVHQVRGLKEKTV	_VLYVYDMLAGK(gl)LIPVHQVR_	4	582.828	0.94093	1.1983	1.1936	1.2042	1.1581	1.1757	1.2068
Q80XJ2;E9PYW4	525;527	Q80XJ2	E3 ubiquitin-protein ligase RNF168	Rnf168;Rnf168	>sp|Q80XJ2|RN168_MOUSE E3 ubiquitin-protein ligase RNF168 OS=Mus musculus GN=Rnf168 PE=2 SV=3;>tr|E9PYW4|E9PYW4_MOUSE Uncharacterized protein OS=Mus musculus GN=Rnf168 PE=4 SV=1	1	48.5679	0.00940506	48.568	1	RNTKGDYWEPFKNTWKDSVNGTKMPTSTQDN	_NTWK(gl)DSVNGTK_	3	455.225	-0.74709	1.1981	0.56792	1.1981	0.56792
E9Q8F1;Q3UXZ9	247;247	E9Q8F1	Lysine-specific demethylase 5A	Kdm5a;Kdm5a	>tr|E9Q8F1|E9Q8F1_MOUSE Uncharacterized protein OS=Mus musculus GN=Kdm5a PE=4 SV=1;>sp|Q3UXZ9|KDM5A_MOUSE Lysine-specific demethylase 5A OS=Mus musculus GN=Kdm5a PE=1 SV=2	1	65.231	5.02e-06	65.231	1	RNTELKKLQIFGAGPKVVGLAVGAKDKEDEV	_LQIFGAGPK(gl)VVGLAVGAK_	3	613.7	1.0271	1.1967	0.7625	1.1967	0.7625
P42227-2;P42227;P42227-3	97;97;97	P42227-2	Signal transducer and activator of transcription 3	Stat3	>sp|P42227-2|STAT3_MOUSE Isoform Stat3B of Signal transducer and activator of transcription 3 OS=Mus musculus GN=Stat3;>sp|P42227|STAT3_MOUSE Signal transducer and activator of transcription 3 OS=Mus musculus GN=Stat3 PE=1 SV=2;>sp|P42227-3|STAT3_MOUSE Iso	1	48.998	0.00262222	48.998	1	NLRRIKQFLQSRYLEKPMEIARIVARCLWEE	_YLEK(gl)PMEIAR_	3	455.239	-0.038447	1.1966	1.6986	1.1966	1.6986
Q60737	303	Q60737	Casein kinase II subunit alpha	Csnk2a1	>sp|Q60737|CSK21_MOUSE Casein kinase II subunit alpha OS=Mus musculus GN=Csnk2a1 PE=1 SV=2	1	62.7808	1.74e-05	62.781	1	ENQHLVSPEALDFLDKLLRYDHQSRLTAREA	_FVHSENQHLVSPEALDFLDK(gl)LLR_	5	565.098	0.1939	1.196	1.1091	1.196	1.1091
F8WIE5;Q69ZR2	2605;2613	F8WIE5	E3 ubiquitin-protein ligase HECTD1	Hectd1;Hectd1	>tr|F8WIE5|F8WIE5_MOUSE HECT domain-containing 1 OS=Mus musculus GN=Hectd1 PE=4 SV=1;>sp|Q69ZR2|HECD1_MOUSE E3 ubiquitin-protein ligase HECTD1 OS=Mus musculus GN=Hectd1 PE=1 SV=2	1	57.4342	2.55e-07	81.918	1	SEEIMRERLLAATMEKGFHLN__________	_LLAATMEK(gl)GFHLN_	3	520.273	1.0751	1.1952	1.2835	1.1144	1.2479	1.2037	1.3202
Q9WVA3	191	Q9WVA3	Mitotic checkpoint protein BUB3	Bub3	>sp|Q9WVA3|BUB3_MOUSE Mitotic checkpoint protein BUB3 OS=Mus musculus GN=Bub3 PE=2 SV=2	1	113.473	1.07e-08	113.47	1	SSLKYQTRCIRAFPNKQGYVLSSIEGRVAVE	_AFPNK(gl)QGYVLSSIEGR_	3	627.327	-0.40263	1.1952	1.0219	0.88946	0.98966	1.6059	1.0553
P54729	370	P54729	NEDD8 ultimate buster 1	Nub1	>sp|P54729|NUB1_MOUSE NEDD8 ultimate buster 1 OS=Mus musculus GN=Nub1 PE=1 SV=2	1	117.932	9.15e-12	117.93	1	GEEAREYLNKARQLFKELYIDPSKVHNLLQL	_QLFK(gl)ELYIDPSK_	3	532.287	-0.43906	1.1951	1.7387	1.6487	1.7106	1.1951	1.7614
E9Q3N1;Q09143	467;467	E9Q3N1	High affinity cationic amino acid transporter 1	Slc7a1;Slc7a1	>tr|E9Q3N1|E9Q3N1_MOUSE Solute carrier family 7 (cationic amino acid transporter, y+ system), member 1 (Fragment) OS=Mus musculus GN=Slc7a1 PE=4 SV=1;>sp|Q09143|CTR1_MOUSE High affinity cationic amino acid transporter 1 OS=Mus musculus GN=Slc7a1 PE=2 SV=1	1	186.393	1.28e-52	186.39	1	VSASESQTGFLPVAEKFSLKSILSPKNVEPS	_TTEELDRVDQNELVSASESQTGFLPVAEK(gl)FSLK_	4	946.225	-0.63091	1.1949	1.3598	1.1949	1.3598
Q9WUB0	158	Q9WUB0	RanBP-type and C3HC4-type zinc finger-containing protein 1	Rbck1	>sp|Q9WUB0|HOIL1_MOUSE RanBP-type and C3HC4-type zinc finger-containing protein 1 OS=Mus musculus GN=Rbck1 PE=1 SV=2	1	182.352	5.4e-43	182.35	1	LQRQRQLRMLEDLGFKDLTLQSRGPLEPVLP	_M(ox)LEDLGFK(gl)DLTLQSR_	3	632.656	-0.80932	1.194	0.78221	1.1606	0.7399	1.2283	0.82694
E9Q5G3	625	E9Q5G3		Kif23	>tr|E9Q5G3|E9Q5G3_MOUSE Uncharacterized protein OS=Mus musculus GN=Kif23 PE=3 SV=1	1	62.2875	1.53e-05	62.287	1	RLEARLQGMVTETSMKWQKECERRVAATQLE	_LQGMVTETSM(ox)K(gl)WQK_	3	599.627	-0.17256	1.1933	1.0072	1.1933	1.0072
P14576	426	P14576	Signal recognition particle 54 kDa protein	Srp54	>sp|P14576|SRP54_MOUSE Signal recognition particle 54 kDa protein OS=Mus musculus GN=Srp54 PE=1 SV=2	1	147.169	1.13e-27	158.17	1	GVSTRDVQELLTQYTKFAQMVKKMGGIKGLF	_DVQELLTQYTK(gl)FAQM(ox)VK_	3	724.705	-0.034404	1.1933	1.4192	1.2988	1.4036	0.99805	1.4192
Q9CY57-5;Q9CY57-4;Q9CY57-3;E9PW20;Q9CY57-2;Q9CY57;D3YZA1;D3Z7T7	56;57;81;82;57;82;82;110	Q9CY57-5	Friend of PRMT1 protein	2500003M10Rik;Fop;2500003M10Rik;2500003M10Rik	>sp|Q9CY57-5|FOP_MOUSE Isoform 5 of Friend of PRMT1 protein OS=Mus musculus GN=Fop;>sp|Q9CY57-4|FOP_MOUSE Isoform 4 of Friend of PRMT1 protein OS=Mus musculus GN=Fop;>sp|Q9CY57-3|FOP_MOUSE Isoform 3 of Friend of PRMT1 protein OS=Mus musculus GN=Fop;>tr|E9P	1	56.6322	0.000992065	56.632	1	QAALKLKQSLKQRLGKSNIQARLGRPIGALA	_LGK(gl)SNIQAR_	3	367.544	0.20381	1.1927	1.7553	1.1927	1.7553
G3X912	385	G3X912		Gm505	>tr|G3X912|G3X912_MOUSE MCG9235, isoform CRA_b OS=Mus musculus GN=Gm505 PE=4 SV=1	1	54.5213	1.21e-20	136.24	1	QRKVPPSRASLRNTSKVTAPASATVTSAAGT	_NTSK(gl)VTAPASATVTSAAGTSATISR_	3	822.093	0.26403	1.1926	1.0695	1.1808	1.0782	1.2046	1.0609
Q8BHK6;Q8BHK6-4	320;285	Q8BHK6	SLAM family member 7	Slamf7	>sp|Q8BHK6|SLAF7_MOUSE SLAM family member 7 OS=Mus musculus GN=Slamf7 PE=2 SV=2;>sp|Q8BHK6-4|SLAF7_MOUSE Isoform 4 of SLAM family member 7 OS=Mus musculus GN=Slamf7	1	48.0443	0.00124922	52.863	1	VQIPKVVKSPSSLPAKPLVPRSLSFENVI__	_SPSSLPAK(gl)PLVPR_	3	488.284	-0.3264	1.1926	1.1299	1.0611	0.93395	1.3403	1.367
Q8BJM7	427	Q8BJM7	tRNA wybutosine-synthesizing protein 1 homolog	Tyw1	>sp|Q8BJM7|TYW1_MOUSE tRNA wybutosine-synthesizing protein 1 homolog OS=Mus musculus GN=Tyw1 PE=1 SV=1	1	56.0202	0.00389321	56.02	1	CWRHHTNPVGTEWRWKMDQPELILKEAIENH	_WK(gl)M(ox)DQPELILK_	3	510.938	0.39592	1.1925	12.579	1.1925	12.579
P84096	147	P84096	Rho-related GTP-binding protein RhoG	Rhog	>sp|P84096|RHOG_MOUSE Rho-related GTP-binding protein RhoG OS=Mus musculus GN=Rhog PE=2 SV=1	1	150.145	1.82e-49	186.9	1;2	QGQAPITPQQGQALAKQIHAVRYLECSALQQ	_LK(gl)EQGQAPITPQQGQALAK(gl)QIHAVR_	5	588.525	0.49498	1.192	1.1051	1.2403	1.1051	0.80997	0.81039
Q9CQX4	24	Q9CQX4	PCNA-associated factor	Paf	>sp|Q9CQX4|PAF_MOUSE PCNA-associated factor OS=Mus musculus GN=Paf PE=2 SV=1	1	181.513	3.05e-45	181.51	1	VPGAYRKAVASQAPRKVLGSSTFVTNSSSSS	_K(gl)VLGSSTFVTNSSSSSR_	3	619.982	0.19297	1.1911	1.0465	1.2239	1.0018	1.1905	1.0583
P58252	638	P58252	Elongation factor 2	Eef2	>sp|P58252|EF2_MOUSE Elongation factor 2 OS=Mus musculus GN=Eef2 PE=1 SV=2	1	90.8529	4.64e-08	90.853	1	SARQELKARARYLAEKYEWDVAEARKIWCFG	_YLAEK(gl)YEWDVAEAR_	3	619.632	-0.4931	1.1906	1.011	1.1906	1.011
Q3UU41	45	Q3UU41	SLP adapter and CSK-interacting membrane protein	Scimp	>sp|Q3UU41|SCIMP_MOUSE SLP adapter and CSK-interacting membrane protein OS=Mus musculus GN=Scimp PE=1 SV=1	1	57.5318	0.000755467	57.532	1	VCRWQLRQGRNWEIAKPSKQDGRDEEKMYEN	_NWEIAK(gl)PSK_	3	396.212	0.25005	1.1905	1.1778	1.1905	1.1778
Q61093	506	Q61093	Cytochrome b-245 heavy chain	Cybb	>sp|Q61093|CY24B_MOUSE Cytochrome b-245 heavy chain OS=Mus musculus GN=Cybb PE=2 SV=1	1	40.7239	0.000145317	74.301	1	FAVHHDEEKDVITGLKQKTLYGRPNWDNEFK	_DVITGLK(gl)QK_	3	372.552	-0.10863	1.1905	2.1074	1.1401	2.1157	1.3101	2.1074
E9Q3G8	1075	E9Q3G8		Nup153	>tr|E9Q3G8|E9Q3G8_MOUSE Uncharacterized protein OS=Mus musculus GN=Nup153 PE=4 SV=1	1	122.178	4.79e-20	122.18	1	KKEDAPATKGGFTFGKVGSSSLPSSSMFVLG	_GGFTFGK(gl)VGSSSLPSSSM(ox)FVLGR_	3	812.406	0.74476	1.1904	1.0956	1.1815	1.0956	1.2513	1.0803
Q99K46	794	Q99K46	Ubiquitin carboxyl-terminal hydrolase 11	Usp11	>sp|Q99K46|UBP11_MOUSE Ubiquitin carboxyl-terminal hydrolase 11 OS=Mus musculus GN=Usp11 PE=2 SV=4	1	59.3497	0.0017977	59.35	1	LPEVLIIHLKRFSFSKISREKLDTLVQFPIR	_FSFSK(gl)ISR_	3	362.529	0.54741	1.1902	1.6881	1.2811	1.6996	1.1826	1.552
Q8BGW1-2;Q8BGW1;E9Q1E4;Q8BGW1-4;Q8BGW1-3	213;213;211;213;213	Q8BGW1-2	Alpha-ketoglutarate-dependent dioxygenase FTO	Fto;Fto	>sp|Q8BGW1-2|FTO_MOUSE Isoform 2 of Alpha-ketoglutarate-dependent dioxygenase FTO OS=Mus musculus GN=Fto;>sp|Q8BGW1|FTO_MOUSE Alpha-ketoglutarate-dependent dioxygenase FTO OS=Mus musculus GN=Fto PE=1 SV=1;>tr|E9Q1E4|E9Q1E4_MOUSE Fat mass and obesity-associ	1	49.2981	0.000246876	55.896	1	VTLLNFMDPQKMPYLKEEPYFGMGKMAVSWH	_M(ox)PYLK(gl)EEPYFGM(ox)GK_	3	612.616	0.70856	1.1896	0.9249			1.1896	0.9249
P12970;D3Z3R0;F6TJZ4;D3YVE6;D3YXT4;D3YU93;F6U2H0;F6YI27;F6ZVW4	34;34;38;34;34;34;38;34;34	P12970	60S ribosomal protein L7a	Rpl7a;Gm16477;Rpl7a;Rpl7a-ps10;Gm5619;Rpl7a-ps3;Rpl7a-ps5;Gm17415;Gm5459	>sp|P12970|RL7A_MOUSE 60S ribosomal protein L7a OS=Mus musculus GN=Rpl7a PE=2 SV=2;>tr|D3Z3R0|D3Z3R0_MOUSE Uncharacterized protein OS=Mus musculus GN=Gm16477 PE=4 SV=1;>tr|F6TJZ4|F6TJZ4_MOUSE Uncharacterized protein (Fragment) OS=Mus musculus GN=Rpl7a PE=4	1	61.3438	8.65e-05	61.344	1	VKKQEAKKVVNPLFEKRPKNFGIGQDIQPKR	_VVNPLFEK(gl)RPK_	3	480.949	0.37694	1.1892	1.0691			1.1892	1.0691
Q6A4J8;F8VPX1;Q6A4J8-2;E9PXY8;E9QLK0;Q6A4J8-3;G3UWR8	356;356;396;396;356;356;115	Q6A4J8	Ubiquitin carboxyl-terminal hydrolase 7;Ubiquitin carboxyl-terminal hydrolase;Ubiquitin carboxyl-terminal hydrolase;Ubiquitin carboxyl-terminal hydrolase	Usp7;Usp7;Usp7;Usp7;Usp7	>sp|Q6A4J8|UBP7_MOUSE Ubiquitin carboxyl-terminal hydrolase 7 OS=Mus musculus GN=Usp7 PE=1 SV=1;>tr|F8VPX1|F8VPX1_MOUSE Ubiquitin carboxyl-terminal hydrolase OS=Mus musculus GN=Usp7 PE=3 SV=1;>sp|Q6A4J8-2|UBP7_MOUSE Isoform 2 of Ubiquitin carboxyl-terminal	1	44.9254	1.95e-05	62.055	1	RSDRREDYYDIQLSIKGKKNIFESFVDYVAV	_REDYYDIQLSIK(gl)GK_	3	614.651	-2.0875	1.1889	1.1042	1.1889	1.1042
P60670;P60670-2	427;427	P60670	Nuclear protein localization protein 4 homolog	Nploc4	>sp|P60670|NPL4_MOUSE Nuclear protein localization protein 4 homolog OS=Mus musculus GN=Nploc4 PE=1 SV=3;>sp|P60670-2|NPL4_MOUSE Isoform 2 of Nuclear protein localization protein 4 homolog OS=Mus musculus GN=Nploc4	1	60.3343	6.77e-06	60.334	1	AKESSSEQYVPDVFYKDIDKFGNEITQLARP	_ESSSEQYVPDVFYK(gl)DIDK_	3	755.018	0.37807	1.1889	0.96759	1.1889	0.96759
Q9JK91	692	Q9JK91	DNA mismatch repair protein Mlh1	Mlh1	>sp|Q9JK91|MLH1_MOUSE DNA mismatch repair protein Mlh1 OS=Mus musculus GN=Mlh1 PE=2 SV=2	1	182.053	2.66e-49	182.4	1	FESLSKECAMFYSIRKQYILEESTLSGQQSD	_K(gl)QYILEESTLSGQQSDM(ox)PGSTSKPWK_	4	764.622	-0.69286	1.1888	1.0978	1.1888	1.0978
Q8K1X4	10	Q8K1X4		Nckap1l	>tr|Q8K1X4|Q8K1X4_MOUSE NCK associated protein 1 like OS=Mus musculus GN=Nckap1l PE=2 SV=1	1	54.8978	0.00031017	56.08	1	______MSLTSAYQLKLAEKLTILNDRGQGV	_(ac)SLTSAYQLK(gl)LAEK_	3	536.626	-0.17617	1.1887	1.4944	1.1887	1.4944
Q7TMY8-3;Q7TMY8;A2AFQ0;Q7TMY8-4;Q7TMY8-2;F6XP90;E9PZ23	632;632;632;632;632;136;558	Q7TMY8-3	E3 ubiquitin-protein ligase HUWE1	Huwe1;Huwe1;Huwe1;Huwe1	>sp|Q7TMY8-3|HUWE1_MOUSE Isoform 3 of E3 ubiquitin-protein ligase HUWE1 OS=Mus musculus GN=Huwe1;>sp|Q7TMY8|HUWE1_MOUSE E3 ubiquitin-protein ligase HUWE1 OS=Mus musculus GN=Huwe1 PE=1 SV=5;>tr|A2AFQ0|A2AFQ0_MOUSE HECT, UBA and WWE domain containing 1 OS=Mu	1	77.7461	7.84e-07	77.746	1	GLQSFVQCQPFERLFKVLLSPDYLPAMRRRR	_LFK(gl)VLLSPDYLPAM(ox)R_	3	631.682	-0.32669	1.1882	1.1697	1.1028	1.031	1.2801	1.3271
Q8C214;Q8BRG8-2;Q8BRG8	257;414;415	Q8C214	Transmembrane protein 209	Tmem209;Tmem209	>tr|Q8C214|Q8C214_MOUSE Uncharacterized protein OS=Mus musculus GN=Tmem209 PE=2 SV=1;>sp|Q8BRG8-2|TM209_MOUSE Isoform 2 of Transmembrane protein 209 OS=Mus musculus GN=Tmem209;>sp|Q8BRG8|TM209_MOUSE Transmembrane protein 209 OS=Mus musculus GN=Tmem209 PE=2	1	40.8568	0.00157149	52.42	1	YLDLTPNQEYLFERIKELSQGGCMSSFRWNR	_IK(gl)ELSQGGC(ne)M(ox)SSFR_	3	599.947	0.2459	1.188	0.81787	1.6406	0.85963	0.86031	0.77814
D3Z061;Q8C7R4	513;544	D3Z061	Ubiquitin-like modifier-activating enzyme 6	Uba6;Uba6	>tr|D3Z061|D3Z061_MOUSE Ubiquitin-like modifier-activating enzyme 6 OS=Mus musculus GN=Uba6 PE=4 SV=1;>sp|Q8C7R4|UBA6_MOUSE Ubiquitin-like modifier-activating enzyme 6 OS=Mus musculus GN=Uba6 PE=1 SV=1	1	123.648	4.82e-28	144.27	1	TLKINPQLKIDAHLNKVCPATESIYSDEFYT	_IDAHLNK(gl)VC(ne)PATESIYSDEFYTK_	4	721.593	1.1069	1.1876	1.0333	1.1119	1.0881	1.1887	1.0211
Q9D6K8	23	Q9D6K8	FUN14 domain-containing protein 2	Fundc2	>sp|Q9D6K8|FUND2_MOUSE FUN14 domain-containing protein 2 OS=Mus musculus GN=Fundc2 PE=2 SV=1	1	205.728	5.94e-78	259.93	1;2	NFDGKFEALDLAELTKKQPWWRKLFGQESGP	_(ac)AANSQGNFDGK(gl)FEALDLAELTK(gl)K_	3	913.119	0.46832	1.1875	1.4533	1.2079	1.5131	1.1675	1.3959
Q62186;Q9D8L3	72;73	Q62186	Translocon-associated protein subunit delta	Ssr4;Ssr4	>sp|Q62186|SSRD_MOUSE Translocon-associated protein subunit delta OS=Mus musculus GN=Ssr4 PE=2 SV=1;>tr|Q9D8L3|Q9D8L3_MOUSE Signal sequence receptor, delta OS=Mus musculus GN=Ssr4 PE=2 SV=1	1	88.176	2.29e-05	88.176	1	KNRVQNMALYADVSGKQFPVTRGQDVGRYQV	_VQNM(ox)ALYADVSGK(gl)QFPVTR_	3	752.048	-1.7071	1.1867	1.2267			1.1867	1.2267
P47915;F6WZ54;D3Z1N9;G3UWG9;F6QL70;F6YH22;D3YTZ1	63;61;63;63;63;63;63	P47915	60S ribosomal protein L29	Rpl29;Rpl29-ps5;Gm10709;Gm5561;Gm17669;Gm5218;Rpl29-ps2	>sp|P47915|RL29_MOUSE 60S ribosomal protein L29 OS=Mus musculus GN=Rpl29 PE=2 SV=2;>tr|F6WZ54|F6WZ54_MOUSE Uncharacterized protein (Fragment) OS=Mus musculus GN=Rpl29-ps5 PE=4 SV=1;>tr|D3Z1N9|D3Z1N9_MOUSE MCG9889 OS=Mus musculus GN=Gm10709 PE=4 SV=1;>tr|G3	1	75.0877	1.48e-05	75.088	1	KHNKKGLKKMQANNAKAVSARAEAIKALVKP	_MQANNAK(gl)AVSAR_	3	458.902	-0.081379	1.1852	1.2439	1.1852	1.2439
A2AAN2;Q8BMA6	166;204	A2AAN2	Signal recognition particle 68 kDa protein	Srp68;Srp68	>tr|A2AAN2|A2AAN2_MOUSE Signal recognition particle 68 OS=Mus musculus GN=Srp68 PE=4 SV=1;>sp|Q8BMA6|SRP68_MOUSE Signal recognition particle 68 kDa protein OS=Mus musculus GN=Srp68 PE=2 SV=2	1	84.4097	1.98e-05	84.41	1	TAYLSGMLRFEHQEWKSAIEAFNKCKTIYEK	_FEHQEWK(gl)SAIEAFNK_	4	495.242	-0.38335	1.185	0.88933	1.185	0.88933
G3X987	278	G3X987		Gimap9	>tr|G3X987|G3X987_MOUSE GTPase, IMAP family member 9, isoform CRA_a OS=Mus musculus GN=Gimap9 PE=4 SV=1	1	99.6541	1.45e-13	118.2	1	LKEKAEETVFMYIFQKIKEILSKLWDELW__	_EKAEETVFM(ox)YIFQK(gl)IK_	4	534.278	-0.07447	1.1849	1.2342	1.1713	1.2143	1.2659	1.8744
Q3TDN2-2;Q3TDN2;D3Z2H4	288;307;207	Q3TDN2-2	FAS-associated factor 2	Faf2;Faf2	>sp|Q3TDN2-2|FAF2_MOUSE Isoform 2 of FAS-associated factor 2 OS=Mus musculus GN=Faf2;>sp|Q3TDN2|FAF2_MOUSE FAS-associated factor 2 OS=Mus musculus GN=Faf2 PE=2 SV=2;>tr|D3Z2H4|D3Z2H4_MOUSE Fas-associated factor family member 2 (Fragment) OS=Mus musculus GN	1	44.788	7.12e-29	145.48	1	QQDEAYLASLRADQEKERKKREEKERKRRKE	_QQQDEAYLASLRADQEK(gl)ER_	4	598.793	1.3249	1.1844	1.1692	1.1001	1.2201	1.2752	1.1204
Q8CIH5	264	Q8CIH5	1-phosphatidylinositol 4,5-bisphosphate phosphodiesterase gamma-2	Plcg2	>sp|Q8CIH5|PLCG2_MOUSE 1-phosphatidylinositol-4,5-bisphosphate phosphodiesterase gamma-2 OS=Mus musculus GN=Plcg2 PE=1 SV=1	1	112.012	2.31e-14	112.01	1	FLLHEQQELWAQDLNKVRERMTKFIDDTMRE	_FLLHEQQELWAQDLNK(gl)VR_	4	596.064	0.22501	1.1841	1.1704	1.1841	1.1704
P47911;D3Z4I7	293;292	P47911	60S ribosomal protein L6;60S ribosomal protein L6	Rpl6;Gm6807	>sp|P47911|RL6_MOUSE 60S ribosomal protein L6 OS=Mus musculus GN=Rpl6 PE=1 SV=3;>tr|D3Z4I7|D3Z4I7_MOUSE 60S ribosomal protein L6 OS=Mus musculus GN=Gm6807 PE=3 SV=1	1	55.7548	8.79e-15	119.54	1	YLRSQFSLTNGMYPHKLVF____________	_SQFSLTNGM(ox)YPHK(gl)LVF_	3	666.996	1.189	1.184	1.3708	1.0837	1.1207	1.1991	1.3967
P22907-2;P22907	210;227	P22907-2	Porphobilinogen deaminase	Hmbs	>sp|P22907-2|HEM3_MOUSE Isoform 2 of Porphobilinogen deaminase OS=Mus musculus GN=Hmbs;>sp|P22907|HEM3_MOUSE Porphobilinogen deaminase OS=Mus musculus GN=Hmbs PE=2 SV=2	1	47.5638	0.00867749	47.564	1	MYAVGQGALAVEVRAKDQDILDLVSVLHDPE	_AK(gl)DQDILDLVSVLHDPETLLR_	4	626.839	-0.71007	1.1837	1.0398			1.1837	1.0398
Q920L1	86	Q920L1	Fatty acid desaturase 1	Fads1	>sp|Q920L1|FADS1_MOUSE Fatty acid desaturase 1 OS=Mus musculus GN=Fads1 PE=2 SV=1	1	76.889	2.13e-06	76.889	1	TDPFVAFHINKGLVRKYMNSLLIGELAPEQP	_K(gl)YM(ox)NSLLIGELAPEQPSFEPTK_	3	874.776	0.71622	1.1836	0.97125			1.1836	0.97125
Q9CXP4	125	Q9CXP4	Rho GTPase-activating protein 8	Arhgap8	>sp|Q9CXP4|RHG08_MOUSE Rho GTPase-activating protein 8 OS=Mus musculus GN=Arhgap8 PE=2 SV=3	1	61.4227	4.14e-05	61.423	1	VVHPTSLIKALWNIFKPLISHKFGKKVTYCS	_ALWNIFK(gl)PLISHK_	4	420.995	-0.59098	1.1836	1.2762	1.1836	1.2762
Q9D903;A2ACZ1	209;172	Q9D903	Probable rRNA-processing protein EBP2	Ebna1bp2;Ebna1bp2	>sp|Q9D903|EBP2_MOUSE Probable rRNA-processing protein EBP2 OS=Mus musculus GN=Ebna1bp2 PE=2 SV=1;>tr|A2ACZ1|A2ACZ1_MOUSE EBNA1 binding protein 2 (Fragment) OS=Mus musculus GN=Ebna1bp2 PE=4 SV=1	1	104.088	5.62e-20	120.4	1	HMMNAIKKYQKGFSDKLDFLEGDQKPVERSA	_GFSDK(gl)LDFLEGDQKPVER_	4	549.275	1.0517	1.1831	1.3015	1.1676	1.2992	1.1989	1.3039
P45376;G3UW73	263;263	P45376	Aldose reductase	Akr1b1;Gm6736	>sp|P45376|ALDR_MOUSE Aldose reductase OS=Mus musculus GN=Akr1b1 PE=1 SV=3;>tr|G3UW73|G3UW73_MOUSE MCG129639 OS=Mus musculus GN=Gm6736 PE=4 SV=1	1	43.7611	1.27e-05	73.877	1	VLIRFPIQRNLVVIPKSVTPVRIAENLKVFD	_NLVVIPK(gl)SVTPVR_	3	512.647	0.45536	1.1829	1.0528	1.1829	1.0528
E9QAN8	1125	E9QAN8		Pik3c2b	>tr|E9QAN8|E9QAN8_MOUSE Uncharacterized protein OS=Mus musculus GN=Pik3c2b PE=4 SV=1	1	48.2163	0.000744954	48.216	1	DMRMVIFRCFSTGRGKGMVEMIPNAETLRKI	_GK(gl)GM(ox)VEM(ox)IPNAETLR_	3	597.962	0.012088	1.1828	1.1294	1.1828	1.1294
Q9Z2G1;Q8C0T1	305;305	Q9Z2G1	Protein fem-1 homolog A-A;Protein fem-1 homolog A-B	Fem1aa;Fem1ab	>sp|Q9Z2G1|FM1AA_MOUSE Protein fem-1 homolog A-A OS=Mus musculus GN=Fem1aa PE=2 SV=1;>sp|Q8C0T1|FM1AB_MOUSE Protein fem-1 homolog A-B OS=Mus musculus GN=Fem1ab PE=2 SV=1	1	63.1842	0.000963857	63.184	1	GATYVDKKRDLLGALKHWRRAMELRHQGGGY	_DLLGALK(gl)HWR_	3	441.582	0.52365	1.1826	1.7624	1.1826	1.7624
Q9CW03;E9Q762	26;26	Q9CW03	Structural maintenance of chromosomes protein 3	Smc3;Smc3	>sp|Q9CW03|SMC3_MOUSE Structural maintenance of chromosomes protein 3 OS=Mus musculus GN=Smc3 PE=1 SV=2;>tr|E9Q762|E9Q762_MOUSE Structural maintenance of chromosomes 3 OS=Mus musculus GN=Smc3 PE=4 SV=1	1	74.7318	1.62e-06	74.732	1	FRSYRDQTIVDPFSSKHNVIVGRNGSGKSNF	_DQTIVDPFSSK(gl)HNVIVGR_	4	532.28	0.21688	1.182	1.0453			1.182	1.0453
Q8BXN9;Q8BXN9-2;A2AQJ5;A2AQJ6	489;490;493;494	Q8BXN9	Transmembrane protein 87A	Tmem87a;Tmem87a;Tmem87a	>sp|Q8BXN9|TM87A_MOUSE Transmembrane protein 87A OS=Mus musculus GN=Tmem87a PE=1 SV=1;>sp|Q8BXN9-2|TM87A_MOUSE Isoform 2 of Transmembrane protein 87A OS=Mus musculus GN=Tmem87a;>tr|A2AQJ5|A2AQJ5_MOUSE Transmembrane protein 87A OS=Mus musculus GN=Tmem87a PE	1	99.5357	6.96e-18	127.24	1;2	LSEEDEEDEQKEPMLKESFEGMKMRSTKQEP	_FAFSPLSEEDEEDEQK(gl)EPM(ox)LK(gl)ESFEGM(ox)K_	4	892.392	0.063954	1.1817	1.4101	1.801	0.75629	1.1817	1.4101
Q9D1R9;D3Z4H3;D3YZW2	105;105;105	Q9D1R9	60S ribosomal protein L34	Rpl34;Gm10154;Gm6404	>sp|Q9D1R9|RL34_MOUSE 60S ribosomal protein L34 OS=Mus musculus GN=Rpl34 PE=3 SV=2;>tr|D3Z4H3|D3Z4H3_MOUSE Uncharacterized protein OS=Mus musculus GN=Gm10154 PE=4 SV=1;>tr|D3YZW2|D3YZW2_MOUSE Uncharacterized protein OS=Mus musculus GN=Gm6404 PE=4 SV=1	1	50.9659	0.0043542	74.415	1	RIKRAFLIEEQKIVVKVLKAQAQSQKAK___	_IVVK(gl)VLK_	3	304.88	0.13141	1.1816	1.2628	1.2281	1.1523	1.0144	1.384
Q8BP67;E9QNJ0;E9Q132	2;2;2	Q8BP67	60S ribosomal protein L24	Rpl24;Zbtb11;Zbtb11	>sp|Q8BP67|RL24_MOUSE 60S ribosomal protein L24 OS=Mus musculus GN=Rpl24 PE=2 SV=2;>tr|E9QNJ0|E9QNJ0_MOUSE Uncharacterized protein OS=Mus musculus GN=Rpl24 PE=4 SV=1;>tr|E9Q132|E9Q132_MOUSE Uncharacterized protein OS=Mus musculus GN=Rpl24 PE=4 SV=1	1	96.8656	4.63e-08	96.866	1	______________MKVELCSFSGYKIYPGH	_M(ox)K(gl)VELC(ne)SFSGYK_	3	549.59	-1.0411	1.1815	1.3818	1.2133	1.3561	1.1505	1.408
Q8K3K8	423	Q8K3K8	Optineurin	Optn	>sp|Q8K3K8|OPTN_MOUSE Optineurin OS=Mus musculus GN=Optn PE=1 SV=1	1	53.0384	1.12e-07	93.348	1	KTIEELTKQQAEKVDKMLLQELSEKLELAEQ	_VDK(gl)M(ox)LLQELSEK_	3	521.608	2.0504	1.1813	1.4461	1.2649	1.4517	1.1032	1.4406
Q91YK2	618	Q91YK2	Ribosomal RNA processing protein 1 homolog B	Rrp1b	>sp|Q91YK2|RRP1B_MOUSE Ribosomal RNA processing protein 1 homolog B OS=Mus musculus GN=Rrp1b PE=2 SV=2	1	65.4654	2.83e-06	99.442	1	KTEDDFVKFDTRFLPKPLFFRKAKNSSATRP	_FLPK(gl)PLFFR_	3	426.917	0.004763	1.1813	1.1506	1.155	1.2078	1.2082	1.096
Q9JJX7	310	Q9JJX7	Tyrosyl-DNA phosphodiesterase 2	Tdp2	>sp|Q9JJX7|TYDP2_MOUSE Tyrosyl-DNA phosphodiesterase 2 OS=Mus musculus GN=Tdp2 PE=2 SV=1	1	46.3177	1.71e-32	160.48	1	EFLGKPKHCQYTWDTKANNNLRIPAAYKHRF	_HC(ne)QYTWDTK(gl)ANNNLR_	3	701.654	-0.32437	1.1813	1.0426	1.1813	1.0426
P62317;D3Z426	98;98	P62317	Small nuclear ribonucleoprotein Sm D2	Snrpd2;Gm10120	>sp|P62317|SMD2_MOUSE Small nuclear ribonucleoprotein Sm D2 OS=Mus musculus GN=Snrpd2 PE=2 SV=1;>tr|D3Z426|D3Z426_MOUSE MCG49049 OS=Mus musculus GN=Gm10120 PE=4 SV=1	1	45.0814	0.00275312	53.968	1	GKKKSKPVNKDRYISKMFLRGDSVIVVLRNP	_YISK(gl)M(ox)FLR_	3	396.546	0.39773	1.181	1.0948	1.1121	1.0535	1.2541	1.1377
O35350	398	O35350	Calpain-1 catalytic subunit	Capn1	>sp|O35350|CAN1_MOUSE Calpain-1 catalytic subunit OS=Mus musculus GN=Capn1 PE=2 SV=1	1	107.465	3.19e-12	107.46	1	GCRNYPATFWVNPQFKIRLEEVDDADDYDNR	_NYPATFWVNPQFK(gl)IR_	3	665.679	0.61643	1.1806	1.4479	1.1806	1.4479
Q32NY4-2;Q32NY4	497;497	Q32NY4-2	Metal transporter CNNM3	Cnnm3	>sp|Q32NY4-2|CNNM3_MOUSE Isoform 2 of Metal transporter CNNM3 OS=Mus musculus GN=Cnnm3;>sp|Q32NY4|CNNM3_MOUSE Metal transporter CNNM3 OS=Mus musculus GN=Cnnm3 PE=1 SV=2	1	65.9559	3.1e-05	65.956	1	EEFSLFKVSDDEYKVKISPQLLLATQRFLSR	_VK(gl)ISPQLLLATQR_	3	527.654	-0.0079645	1.1802	1.3109	1.1	1.1812	1.2662	1.455
B1AWE0;Q6PFA2;B1AWE1;E9QM56;B1AWD8;B1AWD9;O08585	191;193;205;210;211;223;210	B1AWE0	Clathrin light chain A	Clta;Clta;Clta;Clta;Clta;Clta;Clta	>tr|B1AWE0|B1AWE0_MOUSE Clathrin light polypeptide (Lca) OS=Mus musculus GN=Clta PE=4 SV=1;>tr|Q6PFA2|Q6PFA2_MOUSE Clathrin light polypeptide (Lca) OS=Mus musculus GN=Clta PE=2 SV=1;>tr|B1AWE1|B1AWE1_MOUSE Clathrin light polypeptide (Lca) OS=Mus musculus G	1	44.6119	0.0041834	44.612	1	GTEWERVARLCDFNPKSSKQAKDVSRMRSVL	_LC(ne)DFNPK(gl)SSK_	3	459.887	0.44671	1.1798	1.1671	1.1798	1.1671
P24547	511	P24547	Inosine-5'-monophosphate dehydrogenase 2	Impdh2	>sp|P24547|IMDH2_MOUSE Inosine-5'-monophosphate dehydrogenase 2 OS=Mus musculus GN=Impdh2 PE=1 SV=2	1	73.9284	3.65e-09	79.489	1	SAQVEGGVHSLHSYEKRLF____________	_TSSAQVEGGVHSLHSYEK(gl)R_	4	547.27	0.75873	1.1796	0.89421	1.1796	0.89421
E9QPX6;Q6NZK5;E9QAK8;Q6NZK5-2	69;69;69;69	E9QPX6	Uncharacterized protein KIAA1328	AW554918;Kiaa1328;AW554918	>tr|E9QPX6|E9QPX6_MOUSE Uncharacterized protein OS=Mus musculus GN=AW554918 PE=4 SV=1;>sp|Q6NZK5|K1328_MOUSE Uncharacterized protein KIAA1328 OS=Mus musculus GN=Kiaa1328 PE=2 SV=2;>tr|E9QAK8|E9QAK8_MOUSE Uncharacterized protein OS=Mus musculus GN=AW554918	1	73.5743	6.89e-05	73.574	1	KASRVTDASVSMESLKGAGDSVAEQNFCKRG	_VTDASVSM(ox)ESLK(gl)GAGDSVAEQNFC(ne)K_	3	943.429	0.19767	1.1794	1.048	1.1794	1.048
Q5SSI6;Q3TJX6	291;291	Q5SSI6	U3 small nucleolar RNA-associated protein 18 homolog	Utp18;Utp18	>sp|Q5SSI6|UTP18_MOUSE U3 small nucleolar RNA-associated protein 18 homolog OS=Mus musculus GN=Utp18 PE=1 SV=1;>tr|Q3TJX6|Q3TJX6_MOUSE Uncharacterized protein OS=Mus musculus GN=Utp18 PE=2 SV=1	1	59.2273	4.52e-05	59.796	1	VDGKTNPKIQSIYLEKFPIFKACFSANGEEV	_IQSIYLEK(gl)FPIFK_	3	580.663	-0.92887	1.1792	1.6673	1.1792	1.6673
A2ADY9	338	A2ADY9	Protein DDI1 homolog 2	Ddi2	>sp|A2ADY9|DDI2_MOUSE Protein DDI1 homolog 2 OS=Mus musculus GN=Ddi2 PE=1 SV=1	1	162.609	1.84e-38	175.46	1	GLDMLKRHQCSIDLKKNVLVIGTTGSQTTFL	_K(gl)NVLVIGTTGSQTTFLPEGELPEC(ne)AR_	3	1000.51	0.10517	1.179	0.86708	1.0971	0.90548	1.267	0.83031
Q99LE6	446	Q99LE6	ATP-binding cassette sub-family F member 2	Abcf2	>sp|Q99LE6|ABCF2_MOUSE ATP-binding cassette sub-family F member 2 OS=Mus musculus GN=Abcf2 PE=2 SV=1	1	60.5609	6.65e-06	60.561	1	VALVGPNGAGKSTLLKLLTGELLPTDGMIRK	_STLLK(gl)LLTGELLPTDGM(ox)IR_	3	734.412	-1.1723	1.179	1.0346			1.179	1.0346
Q8C3J5	1473	Q8C3J5	Dedicator of cytokinesis protein 2	Dock2	>sp|Q8C3J5|DOCK2_MOUSE Dedicator of cytokinesis protein 2 OS=Mus musculus GN=Dock2 PE=1 SV=3	1	48.4666	0.00115123	48.467	1	FASMWIERTSFLTAYKLPGILRWFEVVHMSQ	_TSFLTAYK(gl)LPGILR_	3	565.326	-1.5233	1.1784	0.94004			1.1784	0.94004
Q8K3W0-4;Q8K3W0-6;Q8K3W0-5;Q8K3W0;Q8K3W0-1	244;318;373;382;419	Q8K3W0-4	BRCA1-A complex subunit BRE	Bre	>sp|Q8K3W0-4|BRE_MOUSE Isoform 3 of BRCA1-A complex subunit BRE OS=Mus musculus GN=Bre;>sp|Q8K3W0-6|BRE_MOUSE Isoform 5 of BRCA1-A complex subunit BRE OS=Mus musculus GN=Bre;>sp|Q8K3W0-5|BRE_MOUSE Isoform 4 of BRCA1-A complex subunit BRE OS=Mus musculus GN	1	53.0082	0.000670688	53.008	1	KTFVPQFQEAAFANGKL______________	_TFVPQFQEAAFANGK(gl)L_	3	627.988	0.20901	1.1784	0.85933			1.1784	0.85933
Q9D823	14	Q9D823	60S ribosomal protein L37	Rpl37	>sp|Q9D823|RL37_MOUSE 60S ribosomal protein L37 OS=Mus musculus GN=Rpl37 PE=2 SV=3	1	51.0662	0.0047406	51.066	1	__MTKGTSSFGKRRNKTHTLCRRCGSKAYHL	_NK(gl)THTLC(ne)R_	3	404.537	0.010799	1.1783	1.205	1.1783	1.205
Q9DB73;G3UZG6	158;126	Q9DB73	NADH-cytochrome b5 reductase 1	Cyb5r1;Cyb5r1	>sp|Q9DB73|NB5R1_MOUSE NADH-cytochrome b5 reductase 1 OS=Mus musculus GN=Cyb5r1 PE=2 SV=1;>tr|G3UZG6|G3UZG6_MOUSE Cytochrome b5 reductase 1 (Fragment) OS=Mus musculus GN=Cyb5r1 PE=4 SV=1	1	183.885	1.79e-49	183.88	1	MVEFRGPSGLLSYAGKGNFNIQPNKKSPPEL	_GPSGLLSYAGK(gl)GNFNIQPNK_	3	726.043	0.025323	1.1783	0.92028	1.1783	0.92028
Q9CQ43;Q8VCG1	65;103	Q9CQ43		Dut;Dut	>tr|Q9CQ43|Q9CQ43_MOUSE Deoxyuridine triphosphatase OS=Mus musculus GN=Dut PE=2 SV=1;>tr|Q8VCG1|Q8VCG1_MOUSE Deoxyuridine triphosphatase OS=Mus musculus GN=Dut PE=2 SV=1	1	55.4527	0.000397975	55.453	1	SAYDYTISPMEKAIVKTDIQIAVPSGCYGRV	_AIVK(gl)TDIQIAVPSGC(ne)YGR_	3	710.705	-0.41758	1.1782	0.92565	1.1782	0.92565
P27659;D3YZ47	224;224	P27659	60S ribosomal protein L3	Rpl3;Gm5879	>sp|P27659|RL3_MOUSE 60S ribosomal protein L3 OS=Mus musculus GN=Rpl3 PE=2 SV=3;>tr|D3YZ47|D3YZ47_MOUSE Uncharacterized protein OS=Mus musculus GN=Gm5879 PE=3 SV=1	1	82.7264	1.38e-09	82.726	1	QVFGQDEMIDVIGVTKGKGYKGVTSRWHTKK	_ERLEQQVPVNQVFGQDEM(ox)IDVIGVTK(gl)GK_	4	822.424	0.030686	1.178	1.8941			1.178	1.8941
P13516	32	P13516	Acyl-CoA desaturase 1	Scd1	>sp|P13516|ACOD1_MOUSE Acyl-CoA desaturase 1 OS=Mus musculus GN=Scd1 PE=1 SV=2	1	60.9384	1.07e-05	60.938	1	TTITAPPSGNEREKVKTVPLHLEEDIRPEMK	_VK(gl)TVPLHLEEDIRPEM(ox)K_	4	541.791	1.187	1.1778	1.4083			1.1778	1.4083
O55142;E9PXU5;D3Z2T7	8;8;8	O55142	60S ribosomal protein L35a	Rpl35a;Gm10029;Gm10247	>sp|O55142|RL35A_MOUSE 60S ribosomal protein L35a OS=Mus musculus GN=Rpl35a PE=2 SV=2;>tr|E9PXU5|E9PXU5_MOUSE Uncharacterized protein OS=Mus musculus GN=Gm10029 PE=4 SV=1;>tr|D3Z2T7|D3Z2T7_MOUSE MCG123716 OS=Mus musculus GN=Gm10247 PE=4 SV=1	1	55.3143	0.000857743	55.314	1	________MSGRLWCKAIFAGYKRGLRNQRE	_LWC(ne)K(gl)AIFAGYK_	3	513.599	0.9364	1.1775	1.3221	1.1775	1.3221
P52293;Q641N9;A2A600;A2A601;A6PW68	108;20;108;108;127	P52293	Importin subunit alpha-2;Importin subunit alpha	Kpna2;Kpna2;Kpna2;Kpna2;Kpna2	>sp|P52293|IMA2_MOUSE Importin subunit alpha-2 OS=Mus musculus GN=Kpna2 PE=1 SV=2;>tr|Q641N9|Q641N9_MOUSE Importin subunit alpha OS=Mus musculus GN=Kpna2 PE=2 SV=1;>tr|A2A600|A2A600_MOUSE Karyopherin (Importin) alpha 2 (Fragment) OS=Mus musculus GN=Kpna2 P	1	69.7206	4.44e-05	69.721	1	QLQATQAARKLLSREKQPPIDNIIRAGLIPK	_EK(gl)QPPIDNIIR_	3	479.6	0.27263	1.1772	1.195	1.0655	1.1917	1.3007	1.1984
P50516;P50516-2;D3YWH3;D3Z1B9;D3YZ23	5;5;5;5;5	P50516	V-type proton ATPase catalytic subunit A	Atp6v1a;Atp6v1a;Atp6v1a;Atp6v1a	>sp|P50516|VATA_MOUSE V-type proton ATPase catalytic subunit A OS=Mus musculus GN=Atp6v1a PE=1 SV=2;>sp|P50516-2|VATA_MOUSE Isoform 2 of V-type proton ATPase catalytic subunit A OS=Mus musculus GN=Atp6v1a;>tr|D3YWH3|D3YWH3_MOUSE ATPase, H+-transporting, ly	1	49.7151	0.0038383	55.908	1	___________MDFSKLPKIRDEDKESTFGY	_(ac)MDFSK(gl)LPK_	2	561.287	0.44662	1.1767	1.1019	1.1767	1.1019
F6TN03;P70122	53;90	F6TN03	Ribosome maturation protein SBDS	Sbds;Sbds	>tr|F6TN03|F6TN03_MOUSE Shwachman-Bodian-Diamond syndrome homolog (human) (Fragment) OS=Mus musculus GN=Sbds PE=4 SV=1;>sp|P70122|SBDS_MOUSE Ribosome maturation protein SBDS OS=Mus musculus GN=Sbds PE=1 SV=4	1	87.5193	1.08e-07	87.519	2	FGTDDQTEICKQILTKGEVQVSDKERHTQLE	_QILTK(gl)GEVQVSDK(gl)ER_	3	653.348	-0.10036	1.1766	1.6649	1.1766	1.6649
F6TN03;P70122	61;98	F6TN03	Ribosome maturation protein SBDS	Sbds;Sbds	>tr|F6TN03|F6TN03_MOUSE Shwachman-Bodian-Diamond syndrome homolog (human) (Fragment) OS=Mus musculus GN=Sbds PE=4 SV=1;>sp|P70122|SBDS_MOUSE Ribosome maturation protein SBDS OS=Mus musculus GN=Sbds PE=1 SV=4	1	87.5193	1.08e-07	87.519	2	ICKQILTKGEVQVSDKERHTQLEQMFRDIAT	_QILTK(gl)GEVQVSDK(gl)ER_	3	653.348	-0.10036	1.1766	1.6649	1.1766	1.6649
P19096	1159	P19096	Fatty acid synthase;[Acyl-carrier-protein] S-acetyltransferase;[Acyl-carrier-protein] S-malonyltransferase;3-oxoacyl-[acyl-carrier-protein] synthase;3-oxoacyl-[acyl-carrier-protein] reductase;3-hydroxypalmitoyl-[acyl-carrier-protein] dehydratase;Enoyl-[acyl-carrier-protein] reductase;Oleoyl-[acyl-carrier-protein] hydrolase	Fasn	>sp|P19096|FAS_MOUSE Fatty acid synthase OS=Mus musculus GN=Fasn PE=1 SV=2	1	87.5109	3.25e-20	160.84	1	GLARALQTKATQQGLKAAMLGQEDPPQHGLP	_ATQQGLK(gl)AAMLGQEDPPQHGLPR_	4	640.079	0.0038408	1.1758	0.95738	0.99402	0.93934	3.2302	0.98063
P84091;Q3TWV4	410;408	P84091	AP-2 complex subunit mu	Ap2m1;Ap2m1	>sp|P84091|AP2M1_MOUSE AP-2 complex subunit mu OS=Mus musculus GN=Ap2m1 PE=1 SV=1;>tr|Q3TWV4|Q3TWV4_MOUSE Adaptor protein complex AP-2, mu1, isoform CRA_a OS=Mus musculus GN=Ap2m1 PE=2 SV=1	1	62.3571	1.04e-05	62.357	1	APSGLKVRYLKVFEPKLNYSDHDVIKWVRYI	_VFEPK(gl)LNYSDHDVIK_	4	480.248	1.2412	1.1758	1.1511	1.0718	1.2878	1.2899	1.029
Q9DBN8;P30306	422;448	Q9DBN8	M-phase inducer phosphatase 2	Cdc25b;Cdc25b	>tr|Q9DBN8|Q9DBN8_MOUSE Cdc25b protein OS=Mus musculus GN=Cdc25b PE=2 SV=1;>sp|P30306|MPIP2_MOUSE M-phase inducer phosphatase 2 OS=Mus musculus GN=Cdc25b PE=2 SV=1	1	74.5051	3.49e-06	74.505	1	IVDCRYPYEYEGGHIKNAVNLPLERDAETFL	_YPYEYEGGHIK(gl)NAVNLPLER_	4	619.812	0.019962	1.1747	4.2001			1.1747	4.2001
Q9DCN2-2;Q9DCN2;E9Q841;F2Z456;F2Z3V0	103;126;103;103;103	Q9DCN2-2	NADH-cytochrome b5 reductase 3;NADH-cytochrome b5 reductase 3 membrane-bound form;NADH-cytochrome b5 reductase 3 soluble form	Cyb5r3;Cyb5r3;Cyb5r3;Cyb5r3	>sp|Q9DCN2-2|NB5R3_MOUSE Isoform 2 of NADH-cytochrome b5 reductase 3 OS=Mus musculus GN=Cyb5r3;>sp|Q9DCN2|NB5R3_MOUSE NADH-cytochrome b5 reductase 3 OS=Mus musculus GN=Cyb5r3 PE=1 SV=3;>tr|E9Q841|E9Q841_MOUSE Uncharacterized protein OS=Mus musculus GN=Cyb5	1	76.7945	1.34e-08	84.41	1	KVYFKDTHPKFPAGGKMSQYLENMKIGDTIE	_FPAGGK(gl)MSQYLENM(ox)K_	3	610.955	0.50208	1.1746	1.0899			1.1746	1.0899
P35821	73	P35821	Tyrosine-protein phosphatase non-receptor type 1	Ptpn1	>sp|P35821|PTN1_MOUSE Tyrosine-protein phosphatase non-receptor type 1 OS=Mus musculus GN=Ptpn1 PE=1 SV=2	1	52.7541	0.00480999	52.754	1	KLHQEDNDYINASLIKMEEAQRSYILTQGPL	_LHQEDNDYINASLIK(gl)M(ox)EEAQR_	4	662.566	-0.3779	1.1741	3.0429			1.1741	3.0429
P14148;F6XI62;D3Z6N4;F6ZA13	224;250;224;177	P14148	60S ribosomal protein L7	Rpl7;Rpl7;Gm5045;Gm6543	>sp|P14148|RL7_MOUSE 60S ribosomal protein L7 OS=Mus musculus GN=Rpl7 PE=2 SV=2;>tr|F6XI62|F6XI62_MOUSE Ribosomal protein L7 (Fragment) OS=Mus musculus GN=Rpl7 PE=3 SV=1;>tr|D3Z6N4|D3Z6N4_MOUSE MCG18633 OS=Mus musculus GN=Gm5045 PE=4 SV=1;>tr|F6ZA13|F6ZA13	1	88.0206	5.1e-06	88.021	1	MEDLIHEIYTVGKRFKEANNFLWPFKLSSPR	_FK(gl)EANNFLWPFK_	3	552.284	0.4239	1.1737	1.0932	1.1737	1.0932
P57080	585	P57080	Ubiquitin carboxyl-terminal hydrolase 25	Usp25	>sp|P57080|UBP25_MOUSE Ubiquitin carboxyl-terminal hydrolase 25 OS=Mus musculus GN=Usp25 PE=1 SV=2	1	136.391	1.64e-20	136.39	1	SISRIHRTIELMYSDKSMIQVPYRLHAVLVH	_TIELM(ox)YSDK(gl)SM(ox)IQVPYR_	3	740.694	-0.50988	1.1736	1.0325	1.1793	0.98328	1.1679	1.0841
Q8VE19	479	Q8VE19	WD repeat-containing protein mio	Mios	>sp|Q8VE19|MIO_MOUSE WD repeat-containing protein mio OS=Mus musculus GN=Mios PE=2 SV=2	1	249.502	3.04e-90	249.5	1	LGMVESSRHNWSGLDKQTDIQNLNEERILAL	_HNWSGLDK(gl)QTDIQNLNEER_	3	804.383	-0.022602	1.173	1.1633	1.173	1.1633
A2CGA5;A2CGA3;F7AVR6;O08863	191;191;267;189	A2CGA5;O08863	Baculoviral IAP repeat-containing protein 3	Birc3;Birc3;Birc3;Birc3	>tr|A2CGA5|A2CGA5_MOUSE Baculoviral IAP repeat-containing 3 OS=Mus musculus GN=Birc3 PE=4 SV=1;>tr|A2CGA3|A2CGA3_MOUSE Baculoviral IAP repeat-containing 3 OS=Mus musculus GN=Birc3 PE=4 SV=1;>tr|F7AVR6|F7AVR6_MOUSE Uncharacterized protein (Fragment) OS=Mus	1	53.3001	0.00683391	53.3	1	YETWPLSFLSPAKLAKAGFYYIGPGDRVACF	_LAK(gl)AGFYYIGPGDR_	3	547.951	0.22537	1.1728	0.98781	1.1728	0.98781
Q7TNV0;E9Q8Y1;E9Q8P4;D3YVJ6	129;129;129;129	Q7TNV0	Protein DEK	Dek;Dek;Dek;Dek	>sp|Q7TNV0|DEK_MOUSE Protein DEK OS=Mus musculus GN=Dek PE=1 SV=1;>tr|E9Q8Y1|E9Q8Y1_MOUSE DEK oncogene (DNA-binding) (Fragment) OS=Mus musculus GN=Dek PE=4 SV=1;>tr|E9Q8P4|E9Q8P4_MOUSE DEK oncogene (DNA-binding) OS=Mus musculus GN=Dek PE=4 SV=1;>tr|D3YVJ6|	1	62.2875	4.86e-06	96.464	1	HKLLYNRPGTVSSLKKNVGQFSGFPFEKGST	_K(gl)NVGQFSGFPFEK_	3	533.604	-0.1147	1.1728	1.4757	1.2903	1.3707	1.0659	1.5887
D3Z734;D3Z733;Q9QXK2;E9Q392;G3X9W1	151;151;151;151;151	D3Z734	E3 ubiquitin-protein ligase RAD18	Rad18;Rad18;Rad18;Rad18;Rad18	>tr|D3Z734|D3Z734_MOUSE Uncharacterized protein OS=Mus musculus GN=Rad18 PE=4 SV=1;>tr|D3Z733|D3Z733_MOUSE Uncharacterized protein OS=Mus musculus GN=Rad18 PE=4 SV=1;>sp|Q9QXK2|RAD18_MOUSE E3 ubiquitin-protein ligase RAD18 OS=Mus musculus GN=Rad18 PE=1 SV=	1	104.257	1.24e-12	104.26	1	FLIRETGDCVFELLGKENERKFSPQKELSTS	_ETGDC(ne)VFELLGK(gl)ENER_	3	693.321	0.094292	1.1727	1.2089	1.1727	1.2089
Q9DBE9	44	Q9DBE9	Putative rRNA methyltransferase 3	Ftsj3	>sp|Q9DBE9|RRMJ3_MOUSE Putative rRNA methyltransferase 3 OS=Mus musculus GN=Ftsj3 PE=1 SV=1	1	52.7161	0.00370003	52.716	1	AFKLIQLNRRFQFLQKARALLDLCAAPGGWL	_FQFLQK(gl)AR_	3	384.549	0.32015	1.172	0.90122	1.172	0.90122
Q78JW9;E9QB07	153;94	Q78JW9	Ubiquitin domain-containing protein UBFD1	Ubfd1;Ubfd1	>sp|Q78JW9|UBFD1_MOUSE Ubiquitin domain-containing protein UBFD1 OS=Mus musculus GN=Ubfd1 PE=1 SV=2;>tr|E9QB07|E9QB07_MOUSE Ubiquitin family domain-containing 1 OS=Mus musculus GN=Ubfd1 PE=4 SV=1	1	57.2809	0.0062325	57.281	1	GGVGKELVDLKIIWNKTKHDVKVPLDSTGSE	_IIWNK(gl)TK_	3	339.534	0.54502	1.171	1.024	1.171	1.024
Q9D486-3;G8JL45;Q9D486	79;45;79	Q9D486-3	C-Maf-inducing protein	4933407C03Rik;Cmip	>sp|Q9D486-3|CMIP_MOUSE Isoform 3 of C-Maf-inducing protein OS=Mus musculus GN=Cmip;>tr|G8JL45|G8JL45_MOUSE Uncharacterized protein OS=Mus musculus GN=4933407C03Rik PE=4 SV=1;>sp|Q9D486|CMIP_MOUSE C-Maf-inducing protein OS=Mus musculus GN=Cmip PE=2 SV=3	1	58.596	0.00193968	58.596	1	VIRHPRTFLSKILTSKFLRRWEPHHLTLADN	_ILTSK(gl)FLR_	3	364.557	0.73018	1.1705	1.0548	1.1705	1.0548
Q9CQT5	61	Q9CQT5	Proteasome maturation protein	Pomp	>sp|Q9CQT5|POMP_MOUSE Proteasome maturation protein OS=Mus musculus GN=Pomp PE=2 SV=1	1	102.649	3.22e-14	119.54	1	HPLELSEKNFQLNQDKMNFSTLRNIQGLFAP	_NFQLNQDK(gl)M(ox)NFSTLR_	3	662.655	-0.85477	1.1704	1.0314	1.1657	1.0314	1.2252	1.1331
P62274;D3YYL7	48;48	P62274	40S ribosomal protein S29	Rps29;Gm10126	>sp|P62274|RS29_MOUSE 40S ribosomal protein S29 OS=Mus musculus GN=Rps29 PE=2 SV=2;>tr|D3YYL7|D3YYL7_MOUSE Uncharacterized protein OS=Mus musculus GN=Gm10126 PE=4 SV=1	0.999928	41.4509	0.000608737	55.196	1	KYGLNMCRQCFRQYAKDIGFIKLD_______	_QYAK(gl)DIGFIKLD_	3	508.94	0.28044	1.1699	1.236	1.2311	1.2409	1.1118	1.2311
Q9DBN8;P30306	368;394	Q9DBN8	M-phase inducer phosphatase 2	Cdc25b;Cdc25b	>tr|Q9DBN8|Q9DBN8_MOUSE Cdc25b protein OS=Mus musculus GN=Cdc25b PE=2 SV=1;>sp|P30306|MPIP2_MOUSE M-phase inducer phosphatase 2 OS=Mus musculus GN=Cdc25b PE=2 SV=1	1	77.0365	9.62e-09	89.011	1	NILDSDHRGLIGDYSKAFLLQTVDGKHQDLK	_GLIGDYSK(gl)AFLLQTVDGK_	3	680.365	-0.31914	1.1695	3.0071	1.7451	3.583	0.78367	2.5237
Q9QWT9-3;Q9QWT9-2;Q9QWT9;E9QAQ4;E9PUA5	449;469;512;448;510	Q9QWT9-3	Kinesin-like protein KIFC1	Kifc1;Kifc5b;Kifc5b	>sp|Q9QWT9-3|KIFC1_MOUSE Isoform 3 of Kinesin-like protein KIFC1 OS=Mus musculus GN=Kifc1;>sp|Q9QWT9-2|KIFC1_MOUSE Isoform 2 of Kinesin-like protein KIFC1 OS=Mus musculus GN=Kifc1;>sp|Q9QWT9|KIFC1_MOUSE Kinesin-like protein KIFC1 OS=Mus musculus GN=Kifc1 P	1	56.0174	1.53e-20	131.67	1	ELTVTNARYVPVSCEKEVEALLHLAHQNRAV	_YVPVSC(ne)EK(gl)EVEALLHLAHQNR_	5	535.674	-0.59804	1.1694	1.1132	1.1213	1.1056	1.2137	1.1158
P62204;Q3UKW2	22;70	P62204	Calmodulin	Calm1;Calm1	>sp|P62204|CALM_MOUSE Calmodulin OS=Mus musculus GN=Calm1 PE=1 SV=2;>tr|Q3UKW2|Q3UKW2_MOUSE Uncharacterized protein OS=Mus musculus GN=Calm1 PE=2 SV=1	1	147.265	2.11e-28	178.22	1;2	EEQIAEFKEAFSLFDKDGDGTITTKELGTVM	_EAFSLFDK(gl)DGDGTITTK(gl)ELGTVM(ox)R_	4	719.6	-0.75788	1.1691	0.94185	1.0308	0.99181	1.326	0.89441
F6Z957;P49717	440;626	F6Z957	DNA replication licensing factor MCM4	Mcm4;Mcm4	>tr|F6Z957|F6Z957_MOUSE Uncharacterized protein (Fragment) OS=Mus musculus GN=Mcm4 PE=3 SV=1;>sp|P49717|MCM4_MOUSE DNA replication licensing factor MCM4 OS=Mus musculus GN=Mcm4 PE=2 SV=1	1	45.9158	3.85e-28	158.98	1	SVLAAANPIESQWNPKKTTIENIQLPHTLLS	_TSVLAAANPIESQWNPK(gl)K_	3	690.032	-0.95124	1.1688	1.5013	1.1712	1.3105	1.1663	1.72
Q9D8E6	294	Q9D8E6	60S ribosomal protein L4	Rpl4	>sp|Q9D8E6|RL4_MOUSE 60S ribosomal protein L4 OS=Mus musculus GN=Rpl4 PE=1 SV=3	1	119.68	3.09e-09	132.01	1	LPMHKMMNTDLSRILKSPEIQRALRAPRKKI	_ILK(gl)SPEIQR_	3	399.903	0.30294	1.1688	1.486	1.1688	1.486
Q9QUM9;E0CXB1	104;85	Q9QUM9	Proteasome subunit alpha type-6	Psma6;Psma6	>sp|Q9QUM9|PSA6_MOUSE Proteasome subunit alpha type-6 OS=Mus musculus GN=Psma6 PE=1 SV=1;>tr|E0CXB1|E0CXB1_MOUSE Uncharacterized protein OS=Mus musculus GN=Psma6 PE=4 SV=1	1	62.6801	1.44e-05	62.68	1	SQVQRARYEAANWKYKYGYEIPVDMLCKRIA	_YK(gl)YGYEIPVDM(ox)LC(ne)K_	3	659.643	0.92964	1.1688	0.88311			1.1688	0.88311
B7ZN27;E9QAI5;G3UWN2;B2RQC6	1323;1260;1323;1323	B7ZN27		Cad;Cad;Cad;Cad	>tr|B7ZN27|B7ZN27_MOUSE Cad protein OS=Mus musculus GN=Cad PE=2 SV=1;>tr|E9QAI5|E9QAI5_MOUSE Uncharacterized protein OS=Mus musculus GN=Cad PE=3 SV=1;>tr|G3UWN2|G3UWN2_MOUSE Uncharacterized protein OS=Mus musculus GN=Cad PE=3 SV=1;>tr|B2RQC6|B2RQC6_MOUSE C	1	44.5108	0.00267044	44.511	1	FKIPEKNILLTIGSYKNKSELLPTVRLLESL	_NILLTIGSYK(gl)NK_	3	493.284	-0.20721	1.1687	1.1935	1.1687	1.1935
P50247;A2ALT5	20;20	P50247	Adenosylhomocysteinase	Ahcy;Ahcy	>sp|P50247|SAHH_MOUSE Adenosylhomocysteinase OS=Mus musculus GN=Ahcy PE=1 SV=3;>tr|A2ALT5|A2ALT5_MOUSE S-adenosylhomocysteine hydrolase (Fragment) OS=Mus musculus GN=Ahcy PE=4 SV=1	1	69.4849	1.02e-05	88.311	1	LPYKVADIGLAAWGRKALDIAENEMPGLMRM	_K(gl)ALDIAENEM(ox)PGLM(ox)R_	3	611.966	2.8367	1.1683	1.2876	1.1668	1.0157	1.1697	1.2876
P61358;G3UWF4;A2A4Q0	133;133;84	P61358	60S ribosomal protein L27;60S ribosomal protein L27;60S ribosomal protein L27	Rpl27;Rpl27-ps1;Rpl27	>sp|P61358|RL27_MOUSE 60S ribosomal protein L27 OS=Mus musculus GN=Rpl27 PE=2 SV=2;>tr|G3UWF4|G3UWF4_MOUSE 60S ribosomal protein L27 OS=Mus musculus GN=Rpl27-ps1 PE=3 SV=1;>tr|A2A4Q0|A2A4Q0_MOUSE 60S ribosomal protein L27 (Fragment) OS=Mus musculus GN=Rpl2	1	68.4847	4.09e-06	99.136	1	FEERYKTGKNKWFFQKLRF____________	_WFFQK(gl)LR_	3	380.21	0.12814	1.1682	1.3583	1.1981	1.3672	1.1682	1.3028
Q78IK2	16	Q78IK2	Up-regulated during skeletal muscle growth protein 5	Usmg5	>sp|Q78IK2|USMG5_MOUSE Up-regulated during skeletal muscle growth protein 5 OS=Mus musculus GN=Usmg5 PE=1 SV=1	1	110.044	3.9e-25	155.61	1	MAGAESDGQFQFTGIKKYFNSYTLTGRMNCV	_AGAESDGQFQFTGIK(gl)K_	3	599.964	0.51858	1.1681	0.91976	1.3081	0.84594	1.043	1
Q3UGR5	145	Q3UGR5	Haloacid dehalogenase-like hydrolase domain-containing protein 2	Hdhd2	>sp|Q3UGR5|HDHD2_MOUSE Haloacid dehalogenase-like hydrolase domain-containing protein 2 OS=Mus musculus GN=Hdhd2 PE=1 SV=2	1	47.7736	0.00112018	47.774	1	AFRLLLDGAPLIAIHKARYYKRKDGLALGPG	_LLLDGAPLIAIHK(gl)AR_	4	429.514	0.36797	1.1679	1.109	1.1679	1.109
B1AU76;Q99MD9;B1AU75;Q99MD9-2	298;623;623;271	B1AU76	Nuclear autoantigenic sperm protein	Nasp;Nasp;Nasp	>tr|B1AU76|B1AU76_MOUSE Nuclear autoantigenic sperm protein (Histone-binding) OS=Mus musculus GN=Nasp PE=4 SV=1;>sp|Q99MD9|NASP_MOUSE Nuclear autoantigenic sperm protein OS=Mus musculus GN=Nasp PE=1 SV=2;>tr|B1AU75|B1AU75_MOUSE Nuclear autoantigenic sperm	1	44.0999	0.00967843	44.1	1	HEQMKEAEGSFTEYEKEIEELKELLPEIREK	_EAEGSFTEYEK(gl)EIEELK_	3	715.667	0.27399	1.1678	1.4873	1.1678	1.4873
P27641	325	P27641	X-ray repair cross-complementing protein 5	Xrcc5	>sp|P27641|XRCC5_MOUSE X-ray repair cross-complementing protein 5 OS=Mus musculus GN=Xrcc5 PE=2 SV=4	1	53.2105	0.000435542	53.21	1	TIQGYRYGSDIIPFSKVDEEQMKYKSEGKCF	_YGSDIIPFSK(gl)VDEEQM(ox)K_	3	706.002	-1.0983	1.1673	0.97135	1.1673	0.97135
Q9DCL9;D3Z6P1;D6RCU8	36;36;36	Q9DCL9	Multifunctional protein ADE2;Phosphoribosylaminoimidazole-succinocarboxamide synthase;Phosphoribosylaminoimidazole carboxylase	Paics;Paics;Paics	>sp|Q9DCL9|PUR6_MOUSE Multifunctional protein ADE2 OS=Mus musculus GN=Paics PE=1 SV=4;>tr|D3Z6P1|D3Z6P1_MOUSE Phosphoribosylaminoimidazole carboxylase, phosphoribosylaminoribosylaminoimidazole, succinocarboxamide synthetase (Fragment) OS=Mus musculus GN=Pa	1	100.426	1.37e-12	100.43	1	VYELLDTPGRVLLQSKDQITAGNAARKNHLE	_VLLQSK(gl)DQITAGNAAR_	3	600.331	-0.60013	1.1667	1.2371	1.1667	1.2371
Q9WVF9-3;Q9WVF9;Q9WVF9-2;E0CX52	30;41;45;70	Q9WVF9-3	C-type lectin domain family 2 member I	Clec2i;Clec2i	>sp|Q9WVF9-3|CLC2I_MOUSE Isoform 3 of C-type lectin domain family 2 member I OS=Mus musculus GN=Clec2i;>sp|Q9WVF9|CLC2I_MOUSE C-type lectin domain family 2 member I OS=Mus musculus GN=Clec2i PE=1 SV=1;>sp|Q9WVF9-2|CLC2I_MOUSE Isoform 2 of C-type lectin dom	1	48.5612	0.00163939	67.981	1	PLGTGGVQCCKIVQGKCFRIISTVSPVKLYC	_IVQGK(gl)C(ne)FR_	3	397.21	-0.20583	1.1659	1.1216	1.1659	1.1216
Q9EPL8	283	Q9EPL8	Importin-7	Ipo7	>sp|Q9EPL8|IPO7_MOUSE Importin-7 OS=Mus musculus GN=Ipo7 PE=1 SV=2	1	119.269	7.51e-09	119.27	1	LARLFERYGSPGNVSKEYNEFAEVFLKAFAV	_YGSPGNVSK(gl)EYNEFAEVFLK_	3	798.053	0.57569	1.1652	1.5504	1.1652	1.5504
Q8VCU0	35	Q8VCU0	Protein angel homolog 1	Angel1	>sp|Q8VCU0|ANGE1_MOUSE Protein angel homolog 1 OS=Mus musculus GN=Angel1 PE=2 SV=2	1	82.6092	5.53e-09	82.609	1	LSDAFFTCRKNALLAKSSSPQVEGNFAMAPR	_NALLAK(gl)SSSPQVEGNFAM(ox)APR_	3	773.39	-0.29925	1.1647	1.014			1.1647	1.014
P61979-3;P61979	432;456	P61979-3	Heterogeneous nuclear ribonucleoprotein K	Hnrnpk	>sp|P61979-3|HNRPK_MOUSE Isoform 3 of Heterogeneous nuclear ribonucleoprotein K OS=Mus musculus GN=Hnrnpk;>sp|P61979|HNRPK_MOUSE Heterogeneous nuclear ribonucleoprotein K OS=Mus musculus GN=Hnrnpk PE=1 SV=1	1	127.238	2.99e-21	127.24	1	QDQIQNAQYLLQNSVKQYSGKFF________	_IITITGTQDQIQNAQYLLQNSVK(gl)QYSGK_	4	817.431	0.11938	1.1645	0.99842			1.1645	0.99842
P47911;E9PUX4;D3Z4I7	218;218;218	P47911	60S ribosomal protein L6;60S ribosomal protein L6;60S ribosomal protein L6	Rpl6;Gm5428;Gm6807	>sp|P47911|RL6_MOUSE 60S ribosomal protein L6 OS=Mus musculus GN=Rpl6 PE=1 SV=3;>tr|E9PUX4|E9PUX4_MOUSE 60S ribosomal protein L6 OS=Mus musculus GN=Gm5428 PE=3 SV=1;>tr|D3Z4I7|D3Z4I7_MOUSE 60S ribosomal protein L6 OS=Mus musculus GN=Gm6807 PE=3 SV=1	1	48.5104	3.36e-26	145.04	1;2	IATSTKVDISDVKIPKHLTDAYFKKKQLRKP	_VDISDVK(gl)IPK(gl)HLTDAYFK_	5	464.25	0.14843	1.1641	1.2947	1.1641	1.2947	1.2217	1.2357
P61161	97	P61161	Actin-related protein 2	Actr2	>sp|P61161|ARP2_MOUSE Actin-related protein 2 OS=Mus musculus GN=Actr2 PE=1 SV=1	1	83.7581	5.83e-71	223.97	1	WDDMKHLWDYTFGPEKLNIDTRNCKILLTEP	_HLWDYTFGPEK(gl)LNIDTR_	4	555.527	-1.4529	1.1637	1.0257	1.1637	1.0257	1.174	1.047
Q922D8;F6YW06	854;856	Q922D8	C-1-tetrahydrofolate synthase, cytoplasmic;Methylenetetrahydrofolate dehydrogenase;Methenyltetrahydrofolate cyclohydrolase;Formyltetrahydrofolate synthetase	Mthfd1;Mthfd1	>sp|Q922D8|C1TC_MOUSE C-1-tetrahydrofolate synthase, cytoplasmic OS=Mus musculus GN=Mthfd1 PE=1 SV=4;>tr|F6YW06|F6YW06_MOUSE Methylenetetrahydrofolate dehydrogenase (NADP+-dependent), methenyltetrahydrofolate cyclohydrolase, formyltetrahydrofolate synthase	1	55.4367	9.43e-05	82.865	1	IELLPEAQNKAEIYTKQGFGNLPICMAKTHL	_AEIYTK(gl)QGFGNLPIC(ne)M(ox)AK_	3	747.034	1.2897	1.1635	2.7278	1.1309	2.7175	1.1971	2.7382
Q91VE6;E0CXU3;Q91VE6-2	121;94;73	Q91VE6	MKI67 FHA domain-interacting nucleolar phosphoprotein	Mki67ip;Mki67ip	>sp|Q91VE6|MK67I_MOUSE MKI67 FHA domain-interacting nucleolar phosphoprotein OS=Mus musculus GN=Mki67ip PE=2 SV=1;>tr|E0CXU3|E0CXU3_MOUSE Mki67 (FHA domain)-interacting nucleolar phosphoprotein (Fragment) OS=Mus musculus GN=Mki67ip PE=4 SV=1;>sp|Q91VE6-2|M	1	47.1869	0.00278037	47.187	1	ETMDNYLFGERLLSCKFMPRKKVHKDLFSQR	_LLSC(ne)K(gl)FM(ox)PR_	3	450.562	1.0797	1.1628	1.611			1.1628	1.611
G3UYJ6;G3UYD0;Q9ESZ8-5;Q9ESZ8-4;Q9ESZ8-3;Q3UHU8;Q9ESZ8-6;Q9ESZ8-2;Q9ESZ8	294;371;397;416;418;416;435;437;456	G3UYJ6	General transcription factor II-I	Gtf2i;Gtf2i;Gtf2i;Gtf2i	>tr|G3UYJ6|G3UYJ6_MOUSE General transcription factor II I (Fragment) OS=Mus musculus GN=Gtf2i PE=4 SV=1;>tr|G3UYD0|G3UYD0_MOUSE Uncharacterized protein OS=Mus musculus GN=Gtf2i PE=4 SV=1;>sp|Q9ESZ8-5|GTF2I_MOUSE Isoform 5 of General transcription factor II	0.999449	32.5828	1.65e-10	98.391	1	STREDLQLDKPASGVKEEWYARITKLRKMVD	_EDLQLDKPASGVK(gl)EEWYAR_	4	587.793	1.7887	1.1623	1.1173	1.1623	1.1173
F2Z3X0;Q9R1S8	156;156	F2Z3X0	Calpain-7	Capn7;Capn7	>tr|F2Z3X0|F2Z3X0_MOUSE Uncharacterized protein OS=Mus musculus GN=Capn7 PE=4 SV=1;>sp|Q9R1S8|CAN7_MOUSE Calpain-7 OS=Mus musculus GN=Capn7 PE=2 SV=1	1	74.8534	9.12e-12	113.76	1	RQALDRAEALSEPLTKPFCKLKSANMKTKTP	_AEALSEPLTK(gl)PFC(ne)K_	3	591.634	0.44468	1.1622	1.2444	1.2118	1.2004	1.1145	1.2899
P31938	104	P31938	Dual specificity mitogen-activated protein kinase kinase 1	Map2k1	>sp|P31938|MP2K1_MOUSE Dual specificity mitogen-activated protein kinase kinase 1 OS=Mus musculus GN=Map2k1 PE=1 SV=2	1	53.1236	0.00115125	53.124	1	PSGLVMARKLIHLEIKPAIRNQIIRELQVLH	_LIHLEIK(gl)PAIR_	4	354.973	-0.010678	1.1611	1.246	1.1611	1.246
E9QNM4;Q3UHC2-3;Q3UHC2;E9Q3N5	27;27;63;36	E9QNM4	Leucine-rich repeat serine/threonine-protein kinase 1	Lrrk1;Lrrk1;Lrrk1	>tr|E9QNM4|E9QNM4_MOUSE Uncharacterized protein OS=Mus musculus GN=Lrrk1 PE=4 SV=1;>sp|Q3UHC2-3|LRRK1_MOUSE Isoform 3 of Leucine-rich repeat serine/threonine-protein kinase 1 OS=Mus musculus GN=Lrrk1;>sp|Q3UHC2|LRRK1_MOUSE Leucine-rich repeat serine/threon	1	60.5173	2.5e-38	174.19	1	STVQCPSMEEIHTAYKQRNLSRARDLLRGVC	_LSLPGGSSTVQC(ne)PSM(ox)EEIHTAYK(gl)QR_	4	744.356	0.14868	1.1606	1.1487	1.1485	1.1407	1.1728	1.1568
B1ATZ0;B1ATZ1;E9PYT7;Q99LI8;Q3UMA3;F6VV02	471;472;471;471;472;144	B1ATZ0	Hepatocyte growth factor-regulated tyrosine kinase substrate	Hgs;Hgs;Hgs;Hgs;Hgs;Hgs	>tr|B1ATZ0|B1ATZ0_MOUSE HGF-regulated tyrosine kinase substrate OS=Mus musculus GN=Hgs PE=4 SV=1;>tr|B1ATZ1|B1ATZ1_MOUSE HGF-regulated tyrosine kinase substrate OS=Mus musculus GN=Hgs PE=4 SV=1;>tr|E9PYT7|E9PYT7_MOUSE Uncharacterized protein OS=Mus musculu	1	68.4805	1.12e-16	125.53	1	NQLDERRLYYEGLQDKLAQIRDARGALSALR	_RLYYEGLQDK(gl)LAQIR_	3	660.694	-0.029143	1.1602	1.1274	1.2455	1.3108	1.0096	1.0331
E9PWI8;P27577	8;8	E9PWI8	Protein C-ets-1	Ets1;Ets1	>tr|E9PWI8|E9PWI8_MOUSE Uncharacterized protein OS=Mus musculus GN=Ets1 PE=3 SV=1;>sp|P27577|ETS1_MOUSE Protein C-ets-1 OS=Mus musculus GN=Ets1 PE=1 SV=2	1	47.4702	5.84e-06	76.868	1	________MKAAVDLKPTLTIIKTEKVDLEL	_AAVDLK(gl)PTLTIIK_	3	499.64	0.23454	1.1601	1.6444	1.044	1.3598	1.2891	1.9885
Q9D6K8	30	Q9D6K8	FUN14 domain-containing protein 2	Fundc2	>sp|Q9D6K8|FUND2_MOUSE FUN14 domain-containing protein 2 OS=Mus musculus GN=Fundc2 PE=2 SV=1	1	63.1853	4.67e-05	63.185	1	ALDLAELTKKQPWWRKLFGQESGPSAEKYSV	_K(gl)LFGQESGPSAEK_	3	497.919	-1.0046	1.1601	1.2691	1.1601	1.2691
P27659;D3YZ47	312;312	P27659	60S ribosomal protein L3	Rpl3;Gm5879	>sp|P27659|RL3_MOUSE 60S ribosomal protein L3 OS=Mus musculus GN=Rpl3 PE=2 SV=3;>tr|D3YZ47|D3YZ47_MOUSE Uncharacterized protein OS=Mus musculus GN=Gm5879 PE=3 SV=1	1	149.745	2.95e-41	164.65	1	KLIKNNASTDYDLSDKSINPLGGFVHYGEVT	_NNASTDYDLSDK(gl)SINPLGGFVHYGEVTNDFIM(ox)LK_	4	976.964	0.18571	1.1599	1.2212	1.039	1.1768	1.2949	1.2673
B7ZC19;Q8BXQ2	369;369	B7ZC19	GPI transamidase component PIG-T	Pigt;Pigt	>tr|B7ZC19|B7ZC19_MOUSE Phosphatidylinositol glycan anchor biosynthesis, class T OS=Mus musculus GN=Pigt PE=4 SV=1;>sp|Q8BXQ2|PIGT_MOUSE GPI transamidase component PIG-T OS=Mus musculus GN=Pigt PE=1 SV=2	1	132.827	4.13e-38	171.06	1	PFLHAQRYVSGYGLQKGELSTLLYNSHPYRA	_YVSGYGLQK(gl)GELSTLLYNSHPYR_	4	690.6	0.054777	1.1598	1.1223	1.2519	1.1688	1.0744	1.0776
E9Q446;Q9QZR0;D3YXC4	119;119;86	E9Q446	E3 ubiquitin-protein ligase RNF25	Rnf25;Rnf25;Rnf25	>tr|E9Q446|E9Q446_MOUSE Uncharacterized protein OS=Mus musculus GN=Rnf25 PE=4 SV=1;>sp|Q9QZR0|RNF25_MOUSE E3 ubiquitin-protein ligase RNF25 OS=Mus musculus GN=Rnf25 PE=1 SV=2;>tr|D3YXC4|D3YXC4_MOUSE Ring finger protein 25 (Fragment) OS=Mus musculus GN=Rnf2	1	119.044	3.83e-14	134.14	1	AKEGLGTAMLYELIEKGKEILTDNNIPHGQC	_EGLGTAM(ox)LYELIEK(gl)GK_	3	627.992	0.60494	1.1594	1.3654	1.1594	1.3654	1.3	1.3966
F8WIE5;Q69ZR2	1287;1292	F8WIE5	E3 ubiquitin-protein ligase HECTD1	Hectd1;Hectd1	>tr|F8WIE5|F8WIE5_MOUSE HECT domain-containing 1 OS=Mus musculus GN=Hectd1 PE=4 SV=1;>sp|Q69ZR2|HECD1_MOUSE E3 ubiquitin-protein ligase HECTD1 OS=Mus musculus GN=Hectd1 PE=1 SV=2	1	74.7171	0.00433066	74.717	1	KYMVPGARVIRGLDWKWRDQDGSPQGEGTVT	_GLDWK(gl)WR_	3	358.854	0.44737	1.1593	0.98002	1.1593	0.98002
[truncated: 5,072 more rows]
