# Supplementary material for: Systems-wide analysis of BCR signalosomes and downstream phosphorylation and ubiquitylation
Source: Mol Syst Biol. 2015 Jun 2;11(6):810. doi: 10.15252/msb.20145880 (PMC4501846; doi:10.15252/msb.20145880)
Supplement: Supplementary file 8 [file msb0011-0810-sd8.xlsx]

## Sheet: Sheet1
Supplementary Table S7: A list of all GO terms enriched in proteins with BCR upregulated di-Gly sites
Category	Term	PValue
GOTERM_BP_FAT	GO:0050851~antigen receptor-mediated signaling pathway	1.38169e-09
GOTERM_BP_FAT	GO:0006865~amino acid transport	4.59252e-09
GOTERM_BP_FAT	GO:0002429~immune response-activating cell surface receptor signaling pathway	4.83474e-09
GOTERM_BP_FAT	GO:0002768~immune response-regulating cell surface receptor signaling pathway	9.42848e-09
GOTERM_BP_FAT	GO:0046942~carboxylic acid transport	1.5947e-08
GOTERM_BP_FAT	GO:0015849~organic acid transport	1.78976e-08
GOTERM_BP_FAT	GO:0002757~immune response-activating signal transduction	2.12332e-08
GOTERM_BP_FAT	GO:0002764~immune response-regulating signal transduction	4.43423e-08
GOTERM_BP_FAT	GO:0015837~amine transport	7.42907e-08
GOTERM_BP_FAT	GO:0050853~B cell receptor signaling pathway	1.01605e-06
GOTERM_BP_FAT	GO:0007242~intracellular signaling cascade	2.03342e-06
GOTERM_BP_FAT	GO:0001775~cell activation	2.45661e-06
GOTERM_BP_FAT	GO:0045321~leukocyte activation	3.08344e-06
GOTERM_BP_FAT	GO:0046649~lymphocyte activation	3.54313e-06
GOTERM_BP_FAT	GO:0002253~activation of immune response	3.64971e-06
GOTERM_BP_FAT	GO:0030163~protein catabolic process	1.47425e-05
GOTERM_BP_FAT	GO:0051603~proteolysis involved in cellular protein catabolic process	2.55689e-05
GOTERM_BP_FAT	GO:0046651~lymphocyte proliferation	2.68099e-05
GOTERM_BP_FAT	GO:0044257~cellular protein catabolic process	2.77676e-05
GOTERM_BP_FAT	GO:0070661~leukocyte proliferation	3.07904e-05
GOTERM_BP_FAT	GO:0032943~mononuclear cell proliferation	3.07904e-05
GOTERM_BP_FAT	GO:0019941~modification-dependent protein catabolic process	3.9627e-05
GOTERM_BP_FAT	GO:0043632~modification-dependent macromolecule catabolic process	3.9627e-05
GOTERM_BP_FAT	GO:0002684~positive regulation of immune system process	4.01532e-05
GOTERM_BP_FAT	GO:0006412~translation	5.39217e-05
GOTERM_BP_FAT	GO:0044265~cellular macromolecule catabolic process	5.85768e-05
GOTERM_BP_FAT	GO:0009057~macromolecule catabolic process	5.94194e-05
GOTERM_BP_FAT	GO:0042113~B cell activation	0.000121799
GOTERM_BP_FAT	GO:0050778~positive regulation of immune response	0.000144012
GOTERM_BP_FAT	GO:0007265~Ras protein signal transduction	0.000188327
GOTERM_BP_FAT	GO:0008283~cell proliferation	0.000224569
GOTERM_BP_FAT	GO:0055085~transmembrane transport	0.000323387
GOTERM_BP_FAT	GO:0048584~positive regulation of response to stimulus	0.000339321
GOTERM_BP_FAT	GO:0016192~vesicle-mediated transport	0.000375472
GOTERM_BP_FAT	GO:0042098~T cell proliferation	0.000630622
GOTERM_BP_FAT	GO:0015804~neutral amino acid transport	0.000737487
GOTERM_BP_FAT	GO:0050854~regulation of antigen receptor-mediated signaling pathway	0.000737487
GOTERM_CC_FAT	GO:0042470~melanosome	1.13518e-11
GOTERM_CC_FAT	GO:0048770~pigment granule	1.13518e-11
GOTERM_CC_FAT	GO:0005886~plasma membrane	7.92673e-09
GOTERM_CC_FAT	GO:0016023~cytoplasmic membrane-bounded vesicle	8.21799e-08
GOTERM_CC_FAT	GO:0031988~membrane-bounded vesicle	1.05753e-07
GOTERM_CC_FAT	GO:0031410~cytoplasmic vesicle	1.82861e-07
GOTERM_CC_FAT	GO:0031982~vesicle	2.70962e-07
GOTERM_CC_FAT	GO:0044459~plasma membrane part	1.19874e-05
GOTERM_CC_FAT	GO:0009898~internal side of plasma membrane	1.29994e-05
GOTERM_CC_FAT	GO:0045121~membrane raft	0.001
GOTERM_CC_FAT	GO:0030118~clathrin coat	0.001
GOTERM_MF_FAT	GO:0032555~purine ribonucleotide binding	8.27819e-10
GOTERM_MF_FAT	GO:0032553~ribonucleotide binding	8.27819e-10
GOTERM_MF_FAT	GO:0015171~amino acid transmembrane transporter activity	1.0989e-09
GOTERM_MF_FAT	GO:0017076~purine nucleotide binding	1.32673e-09
GOTERM_MF_FAT	GO:0000166~nucleotide binding	3.03091e-09
GOTERM_MF_FAT	GO:0005275~amine transmembrane transporter activity	1.17343e-08
GOTERM_MF_FAT	GO:0005524~ATP binding	5.03329e-07
GOTERM_MF_FAT	GO:0032559~adenyl ribonucleotide binding	6.9279e-07
GOTERM_MF_FAT	GO:0030554~adenyl nucleotide binding	1.04303e-06
GOTERM_MF_FAT	GO:0001883~purine nucleoside binding	1.31254e-06
GOTERM_MF_FAT	GO:0001882~nucleoside binding	1.56283e-06
GOTERM_MF_FAT	GO:0015175~neutral amino acid transmembrane transporter activity	1.71607e-06
GOTERM_MF_FAT	GO:0015293~symporter activity	1.83288e-06
GOTERM_MF_FAT	GO:0003924~GTPase activity	0.000361519
GOTERM_MF_FAT	GO:0015294~solute:cation symporter activity	0.000469923
