# Supplementary material for: Systems-wide analysis of BCR signalosomes and downstream phosphorylation and ubiquitylation
Source: Mol Syst Biol. 2015 Jun 2;11(6):810. doi: 10.15252/msb.20145880 (PMC4501846; doi:10.15252/msb.20145880)
Supplement: Supplementary file 9 [file msb0011-0810-sd9.xlsx]

## Sheet: Sheet1
Supplemental Table S8: A list of proteins enriched in BCR signalosomes and that were ubiquitylated in response to BCR stimulation (SILAC L= unstimulated, SILAC M = 5 minutes BCR stimulation, SILAC H =15 minutes BCR stimulation)
Gene Names	Official gene name
Position	The position of di-Gly modified (ubiquitylated) lysine residue on the protein
Ratio M/L ubiquitylation	Normalized SILAC M/L (BCR stimulation 5 minutes/control) ratio for for the indicated di-Gly modified site
Ratio H/L ubiquitylation	Normalized SILAC H/L (BCR stimulation 15 minutes/control) ratio for the indicated di-Gly modified site
Log2 Ratio M/L BCR signalosome	Logarithmized SILAC M/L (BCR stimulation 5 minutes/control) ratio for proteins enriched in BCR signalosomes at 5 minutes
Log2 Ratio H/L BCR signalosome	Logarithmized SILAC H/L (BCR stimulation 15 minutes/control) ratio of proteins enriched in BCR signalosomes at 15 minutes
Gene Names	Position	Ratio M/L ubiquitylation	Ratio H/L ubiquitylation	Log2 Ratio M/L BCR signalosome	Log2 Ratio H/L BCR signalosome
CD79A	K219	28.992	13.05	3.7	4.08
SLC43A2	K283	17.05	9.4665	0.05	3.66
SLC43A2	K557	7.9153	3.3753	0.05	3.66
SLC43A2	K256	7.5689	7.8733	0.05	3.66
CD79B	K218	16.825	8.303	3.43	3.65
SLC12A6	K1012	1.9658	2.2866	1.43	3.05
JAK1	K503	1.9095	2.7682	1.47	3.04
JAK1	K100	2.2982	2.3374	1.47	3.04
LAT2	K39	14.409	6.1862	0.7	2.88
LAT2	K84	14.16	8.4574	0.7	2.88
LAT2	K77	4.5445	3.2081	0.7	2.88
SLC12A2	K1091	4.6766	10.7	1.32	2.8
SYK	K164	41.461	11.992	3.01	2.77
SYK	K299	14.621	7.6495	3.01	2.77
LYN	K20	9.0829	4.2427	0.34	2.75
LYN	K213	16.418	5.2533	0.34	2.75
FYN	K182	2.5321	1.8403	1.97	2.73
HUWE1	K4209	2.7697	2.4624	2.81	2.73
ZDHHC20	K334	2.9114	2.275	1.51	2.67
SLAMF6	K312	2.8338	2.2634	2.05	2.46
SLAMF6	K309	3.2388	2.5892	2.05	2.46
ABCB1B	K8	5.839	2.9056	1.07	2.4
DAPP1	K62	2.1661	2.1946	0.23	2.37
TEC	K422	2.4368	2.4727	2.72	2.36
MS4A1	K21	5.9412	4.4594	1.67	2.34
MS4A1	K11	10.699	5.5082	1.67	2.34
MS4A1	K218	1.6258	2.7034	1.67	2.34
MS4A1	K237	18.853	11.217	1.67	2.34
MS4A1	K229	5.9428	4.4843	1.67	2.34
GNA13	K372	2.0108	1.5058	1.93	2.26
MFAP3	K212	2.2021	2.3115	-0.38	2.25
MFAP3	K191	2.2772	2.341	-0.38	2.25
CBLB	K195	49.081	19.108	2.71	2.24
CBLB	K516	19.072	12.042	2.71	2.24
CBLB	K97	14.569	6.4074	2.71	2.24
CBLB	K754	6.677	5.1597	2.71	2.24
PIK3C2B	K1227	2.514	1.5374	3.32	2.22
RFTN1	K178	5.2697	3.3113	1.67	2.11
RRAS2	K106	6.0126	3.4243	1.52	2.1
STAP1	K96	2.326	1.842	-0.47	2.1
SLC4A7	K958	2.0189	2.5095	1.1	2.04
SLC4A7	K961	2.8141	2.5871	1.1	2.04
CYBB	K506	1.1905	2.1074	1.9	1.97
PTPRC	K543	14.251	22.922	0.9	1.97
PTPRC	K492	2.1004	3.0736	0.9	1.97
GNAI2	K350	2.8335	1.9004	1.58	1.91
GNAI2	K296	7.4307	4.0823	1.58	1.91
SIGLECG	K596	3.2958	2.5149	1.62	1.86
BAG2	K208	2.5853	1.587	1.6	1.75
TSG101	K238	2.3315	0.95555	1.36	1.71
DIP2B	K1064	7.0544	2.7684	1.57	1.7
VAV1	K198	15.584	7.4627	2.08	1.59
MAP4K1	K229	5.0457	2.4531	1.41	1.22
