# Supplementary material for: Systems-wide analysis of BCR signalosomes and downstream phosphorylation and ubiquitylation
Source: Mol Syst Biol. 2015 Jun 2;11(6):810. doi: 10.15252/msb.20145880 (PMC4501846; doi:10.15252/msb.20145880)
Supplement: Supplementary file 10 [file msb0011-0810-sd10.xlsx]

## Sheet: Sheet1
Supplementary Table S9: A list of proteins that were both phosphorylated and ubiquitylated in response to BCR stimulation(SILAC L= unstimulated, SILAC M = 5 minutes BCR stimulation, SILAC H =15 minutes BCR stimulation)
Proteins	Uniprot protein identifier
Position	The position of the modifed amino acid
Protein names	The name of the identified protein
Gene names	Official gene name
Modified sequence	Sequence representation of the peptide including location(s) of modified amino acids.
Normalized Ratio M/L	Normalized SILAC M/L (BCR stimulation 5 minutes/control) ratio for the indicated phosphorylated, or di-Gly modified site
Normalized Ratio H/L	Normalized SILAC H/L (BCR stimulation 15 minutes/control) ratio for the indicated phosphorylated, or di-Gly modified site
Color code: Phosphorylation sites are indicated in black type, and ubiquitylation sites are indicated in blue type.
Proteins	Position	Protein names	Gene names	Modified sequence	Normalized Ratio M/L	Normalized Ratio H/L
Q5SWU9	K9	Acetyl-CoA carboxylase 1;Biotin carboxylase	Acaca	_(ac)M(ox)DEPSPLAK(gl)TLELNQHSR_	3.5239	1.7791
Q5SWU9	S23	Acetyl-CoA carboxylase 1;Biotin carboxylase	Acaca	_FIIGS(ph)VS(ph)EDNS(ph)EDEISNLVK_	3.8111	3.6788
Q5SWU9	S47	Acetyl-CoA carboxylase 1;Biotin carboxylase	Acaca	_LDLEEKEGS(ph)LS(ph)PAS(ph)VSS(ph)DTLSDLGISGLQDGLAFHM(ox)R_	2.5932	3.1027
Q5SWU9	S49	Acetyl-CoA carboxylase 1;Biotin carboxylase	Acaca	_LDLEEKEGS(ph)LS(ph)PAS(ph)VSS(ph)DTLSDLGISGLQDGLAFHM(ox)R_	1.9259	2.3821
Q8VDN2	K1019	Sodium/potassium-transporting ATPase subunit alpha-1	Atp1a1	_RPGGWVEK(gl)ETYY_	5.8212	5.3867
Q8VDN2	K45	Sodium/potassium-transporting ATPase subunit alpha-1	Atp1a1	_EVSM(ox)DDHK(gl)LSLDELHR_	2.3795	2.8603
Q8VDN2	S16	Sodium/potassium-transporting ATPase subunit alpha-1	Atp1a1	_DKYEPAAVS(ph)EHGDKK_	2.2083	2.4903
Q8VDN2	K671	Sodium/potassium-transporting ATPase subunit alpha-1	Atp1a1	_AC(ne)VVHGSDLK(gl)DM(ox)TSEELDDILR_	8.5973	9.0985
Q8VDN2	K526	Sodium/potassium-transporting ATPase subunit alpha-1	Atp1a1	_C(ne)SSILLHGK(gl)EQPLDEELK_	3.6627	3.0103
Q8VDN2	K444	Sodium/potassium-transporting ATPase subunit alpha-1	Atp1a1	_AVFQANQENLPILK(gl)R_	2.0768	2.7064
Q8VDN2	K698	Sodium/potassium-transporting ATPase subunit alpha-1;Sodium/potassium-transporting ATPase subunit alpha-3;Sodium/potassium-transporting ATPase subunit alpha-2;Sodium/potassium-transporting ATPase subunit alpha-4;Potassium-transporting ATPase alpha chain 2	Atp1a1	_TSPQQK(gl)LIIVEGC(ne)QR_	1.3168	2.6285
G5E829	K15		Atp2b1	_(ac)GDM(ox)ANNSVAYSGVK(gl)NSLK_	1.8532	2.035
G5E829	S1127	Plasma membrane calcium-transporting ATPase 2	Atp2b1	_SS(ph)LYEGLEKPESR_	4.0243	4.2694
P15920	K172	V-type proton ATPase 116 kDa subunit a isoform 2	Atp6v0a2	_LGAK(gl)LGFVSGLIQQGR_	1.3485	2.1462
P15920	S107	V-type proton ATPase 116 kDa subunit a isoform 2	Atp6v0a2	_KDS(ph)EEEVS(ph)LLGNQDIEEGNSR_	2.0751	2.1835
Q9Z0H7	S189	B-cell lymphoma/leukemia 10	Bcl10	_TENSS(ph)FSS(ph)ATLPRPGDPGAPPLPPDLR_	29.752	27.967
Q9Z0H7	K146	B-cell lymphoma/leukemia 10	Bcl10	_C(ne)NSDESNLSEK(gl)QR_	15.116	14.003
Q9Z0H7	K118	B-cell lymphoma/leukemia 10	Bcl10	_GLK(gl)C(ne)SSC(ne)EPFAAGATNNLSR_	10.969	11.978
Q9Z0H7	S171	B-cell lymphoma/leukemia 10	Bcl10	_ASTVM(ox)YHPEGESSTAPFFSM(ox)ASS(ph)LNLPVLEVGR_	10.758	9.029
Q9Z0H7	S7	B-cell lymphoma/leukemia 10	Bcl10	_(ac)M(ox)EAPAPS(ph)LTEEDLTEVKK_	0.96132	2.2309
Q62210	K523	Baculoviral IAP repeat-containing protein 2	Birc2	_NSLK(gl)EIDSTLYENLFVEK_	3.5359	0.8154
Q62210	K226	Baculoviral IAP repeat-containing protein 2	Birc2	_LSNWEPK(gl)DDAMSEHRR_	2.0884	2.4755
Q62210	S551	Baculoviral IAP repeat-containing protein 2	Birc2	_YIPTEDVS(ph)GLS(ph)LEEQLRR_	2.973	11.096
Q62210	S548	Baculoviral IAP repeat-containing protein 2	Birc2	_YIPTEDVS(ph)GLS(ph)LEEQLRR_	1.5441	3.2485
Q8CIS0	K69	Caspase recruitment domain-containing protein 11	Card11	_VIDEQDEDEVLNAPM(ox)LPSK(gl)INR_	2.8414	2.8662
Q8CIS0	S929	Caspase recruitment domain-containing protein 11	Card11	_IISGSPLGS(ph)LSRSS(ph)LDATK_	6.6014	5.09
Q8CIS0	S448	Caspase recruitment domain-containing protein 11	Card11	_DNGSLDQS(ph)LPR_	4.888	3.6606
Q8CIS0	S541	Caspase recruitment domain-containing protein 11	Card11	_S(ph)LPVTSSFSK_	4.6401	3.326
Q8CIS0	S116	Caspase recruitment domain-containing protein 11	Card11	_RFS(ph)T(ph)IVVEEGHEGLTHFLM(ox)NEVIK_	2.6357	2.6355
Q8CIS0	T117	Caspase recruitment domain-containing protein 11	Card11	_RFS(ph)T(ph)IVVEEGHEGLTHFLM(ox)NEVIK_	2.6357	2.6355
Q8CIS0	S562	Caspase recruitment domain-containing protein 11	Card11	_SRSS(ph)IM(ox)S(ph)ITAEPPGNDSIVRR_	2.2574	1.7865
Q8CIS0	S559	Caspase recruitment domain-containing protein 11	Card11	_SRSS(ph)IM(ox)S(ph)ITAEPPGNDSIVRR_	2.2404	1.8912
P22682	K201	E3 ubiquitin-protein ligase CBL	Cbl	_TIVPWK(gl)SFR_	4.4289	2.0773
P22682	K103	E3 ubiquitin-protein ligase CBL	Cbl	_YEGK(gl)M(ox)ETLGENEYFR_	2.9456	1.938
P22682	S667	E3 ubiquitin-protein ligase CBL	Cbl	_IKPSSS(ph)ANAIYSLAARPLPM(ox)PK_	9.0102	6.2835
P22682	S617	E3 ubiquitin-protein ligase CBL	Cbl	_HS(ph)LPFSLPSQM(ox)EPR_	5.5506	4.3429
P22682	S640	E3 ubiquitin-protein ligase CBL	Cbl	_LGSTFS(ph)LDTSM(ox)TM(ox)NSSPVAGPESEHPK_	4.7976	4.1001
P22682	S797	E3 ubiquitin-protein ligase CBL	Cbl	_TLS(ph)DISNASSSFGWLSLDGDPTNFNEGSQVPERPPKPFPR_	4.2798	3.2947
P22682	S722	E3 ubiquitin-protein ligase CBL	Cbl	_RPLEATQS(ph)SR_	3.15	2.7852
P22682	Y698	E3 ubiquitin-protein ligase CBL	Cbl	_LPPGEQGESEEDTEY(ph)M(ox)TPTSRPVGVQKPEPK_	2.8903	2.2663
P22682	S877	E3 ubiquitin-protein ligase CBL	Cbl	_LM(ox)SQGYS(ph)YQDIQK_	2.0071	2.4263
P22682	S439	E3 ubiquitin-protein ligase CBL	Cbl	_GSGS(ph)LLR_	4.767	3.8714
P22682	S437	E3 ubiquitin-protein ligase CBL	Cbl	_GTEPIVVDPFDPRGS(ph)GSLLR_	3.2515	3.1247
Q3TQG5	K213	B-lymphocyte antigen CD19	Cd19	_FFK(gl)VTPPSGNGTQNQYGNVLSLPTSTSGQAHAQR_	6.6899	4.6835
Q3TQG5	Y373	B-lymphocyte antigen CD19	Cd19	_EASSLGSQSY(ph)EDM(ox)R_	6.2727	4.4331
Q3TQG5	S255	B-lymphocyte antigen CD19	Cd19	_WAAGLGSVPGS(ph)YGNPR_	2.4101	2.5329
P11911	K219	B-cell antigen receptor complex-associated protein alpha chain	Cd79a	_GLQGTYQDVGNLHIGDAQLEK(gl)P_	28.992	13.05
P11911	T203	B-cell antigen receptor complex-associated protein alpha chain	Cd79a	_GLQGT(ph)Y(ph)QDVGNLHIGDAQLEKP_	45.69	16.783
P11911	Y204	B-cell antigen receptor complex-associated protein alpha chain	Cd79a	_GLQGT(ph)Y(ph)QDVGNLHIGDAQLEKP_	7.8422	6.0474
Q3TEK6	K62	Dual adapter for phosphotyrosine and 3-phosphotyrosine and 3-phosphoinositide	Dapp1	_FGFNEYSSLK(gl)DFVK_	2.1661	2.1946
Q3TEK6	Y98	Dual adapter for phosphotyrosine and 3-phosphotyrosine and 3-phosphoinositide	Dapp1	_EVEEPC(ne)IY(ph)ES(ph)VR_	31.639	29.417
Q3TEK6	T80	Dual adapter for phosphotyrosine and 3-phosphotyrosine and 3-phosphoinositide	Dapp1	_HFANQPLIGSETGT(ph)LM(ox)VLK_	10.8	7.582
Q3TEK6	S100	Dual adapter for phosphotyrosine and 3-phosphotyrosine and 3-phosphoinositide	Dapp1	_EVEEPC(ne)IY(ph)ES(ph)VR_	4.8998	4.6323
P61963	K30	DDB1- and CUL4-associated factor 7	Dcaf7	_YEAPWTVYAM(ox)NWSVRPDK(gl)R_	0.90529	2.0785
P61963	S38	DDB1- and CUL4-associated factor 7	Dcaf7	_LALGS(ph)FVEEYNNK_	2.0051	2.3224
Q8BPU7	K9	Engulfment and cell motility protein 1	Elmo1	_PPPSDIVK(gl)VAIEWPGAYPK_	2.3878	5.1327
Q8BPU7	S344	Engulfment and cell motility protein 1	Elmo1	_IAFDAESEPNNSSGS(ph)M(ox)EK_	2.4871	3.3261
Q8BPU7	S342	Engulfment and cell motility protein 1	Elmo1	_IAFDAESEPNNSS(ph)GSMEK_	2.4376	3.5096
P26040	K237	Ezrin	Ezr	_LTPK(gl)IGFPWSEIR_	1.993	2.0994
P26040	S535	Ezrin	Ezr	_QLLTLS(ph)NELSQAR_	4.0285	4.5525
P19096	K1071	Fatty acid synthase;[Acyl-carrier-protein] S-acetyltransferase;[Acyl-carrier-protein] S-malonyltransferase;3-oxoacyl-[acyl-carrier-protein] synthase;3-oxoacyl-[acyl-carrier-protein] reductase;3-hydroxypalmitoyl-[acyl-carrier-protein] dehydratase;Enoyl-[acyl-carrier-protein] reductase;Oleoyl-[acyl-carrier-protein] hydrolase	Fasn	_LK(gl)EDTQVADVTTSR_	0.82794	5.0625
P19096	Y1248	Fatty acid synthase;[Acyl-carrier-protein] S-acetyltransferase;[Acyl-carrier-protein] S-malonyltransferase;3-oxoacyl-[acyl-carrier-protein] synthase;3-oxoacyl-[acyl-carrier-protein] reductase;3-hydroxypalmitoyl-[acyl-carrier-protein] dehydratase;Enoyl-[acyl-carrier-protein] reductase;Oleoyl-[acyl-carrier-protein] hydrolase	Fasn	_VAEVLAGEGHLY(ph)SR_	0.85008	4.1569
Q7TMY8	K4209	E3 ubiquitin-protein ligase HUWE1	Huwe1	_K(gl)QLAAFLEGFYEIIPK_	2.7697	2.4624
Q7TMY8	S2595	E3 ubiquitin-protein ligase HUWE1	Huwe1	_LLGPSAAADILQLSSS(ph)LPLQSR_	6.0899	2.3737
Q7TMY8	S3116	E3 ubiquitin-protein ligase HUWE1	Huwe1	_LFGHS(ph)STSALSAILRS(ph)PAFTSR_	5.7941	1.1421
Q7TMY8	S2593	E3 ubiquitin-protein ligase HUWE1	Huwe1	_LLGPSAAADILQLS(ph)S(ph)SLPLQSR_	3.428	1.466
Q7TMY8	S3754	E3 ubiquitin-protein ligase HUWE1	Huwe1	_LGSS(ph)GLGSASSIQAAVR_	2.4824	1.7097
Q7TMY8	S2266	E3 ubiquitin-protein ligase HUWE1	Huwe1	_IVNQPSSLFGS(ph)K_	1.7789	2.1208
Q7TMY8	S3758	E3 ubiquitin-protein ligase HUWE1	Huwe1	_LGSSGLGS(ph)ASS(ph)IQAAVR_	1.5768	2.0303
Q7TMY8	S1903	E3 ubiquitin-protein ligase HUWE1	Huwe1	_IALPAPRGS(ph)GT(ph)ASDDEFENLR_	1.4334	2.0964
Q7TMY8	S1368	E3 ubiquitin-protein ligase HUWE1	Huwe1	_DLS(ph)M(ox)SEEDQM(ox)M(ox)R_	1.9237	2.7423
Q9ES52	K609	Phosphatidylinositol 3,4,5-trisphosphate 5-phosphatase 1	Inpp5d	_IK(gl)QQQYSDLLAHDQLLLER_	4.4294	2.3097
Q9ES52	K884	Phosphatidylinositol 3,4,5-trisphosphate 5-phosphatase 1	Inpp5d	_C(ne)LK(gl)NLTSHDPM(ox)R_	2.1497	1.4936
Q9ES52	Y917	Phosphatidylinositol 3,4,5-trisphosphate 5-phosphatase 1	Inpp5d	_VPAC(ne)GVSSLNEM(ox)INPNY(ph)IGM(ox)GPFGQPLHGK_	11.448	7.2649
Q9ES52	S1131	Phosphatidylinositol 3,4,5-trisphosphate 5-phosphatase 1	Inpp5d	_S(ph)EM(ox)SQQTTPIPAPRPPLPVK_	11.268	6.0325
Q9ES52	S296	Phosphatidylinositol 3,4,5-trisphosphate 5-phosphatase 1	Inpp5d	_S(ph)LIPPVTFEVK_	8.5184	7.1947
Q9ES52	S172	Phosphatidylinositol 3,4,5-trisphosphate 5-phosphatase 1	Inpp5d	_LQS(ph)M(ox)DTSGLPEEHLK_	6.5032	5.3534
Q9ES52	S1160	Phosphatidylinositol 3,4,5-trisphosphate 5-phosphatase 1	Inpp5d	_SPAVLQLQHS(ph)K_	2.8218	2.7784
Q9ES52	Y1020	Phosphatidylinositol 3,4,5-trisphosphate 5-phosphatase 1	Inpp5d	_VEALLQEDLLLTKPEM(ox)FENPLY(ph)GSVSSFPK_	2.2708	1.7488
Q9ES52	S934	Phosphatidylinositol 3,4,5-trisphosphate 5-phosphatase 1	Inpp5d	_STLS(ph)PDQQLTAWSYDQLPK_	1.8582	2.3692
Q9ES52	K81	Phosphatidylinositol 3,4,5-trisphosphate 5-phosphatase 1	Inpp5d	_FFTK(gl)LDQLIDFYKK_	5.6173	3.5263
Q9JHL0	K39	Linker for activation of T-cells family member 2	Lat2	_NEK(gl)IYEQR_	14.409	6.1862
Q9JHL0	K84	Linker for activation of T-cells family member 2	Lat2	_NK(gl)M(ox)LFSHLEGPESPR_	14.16	8.4574
Q9JHL0	K77	Linker for activation of T-cells family member 2	Lat2	_QVWPGPQMDTAPNK(gl)SFER_	4.5445	3.2081
Q9JHL0	Y98	Linker for activation of T-cells family member 2	Lat2	_M(ox)LFSHLEGPES(ph)PRY(ph)QNFYK_	106.64	84.476
Q9JHL0	S95	Linker for activation of T-cells family member 2	Lat2	_MLFSHLEGPES(ph)PRY(ph)QNFYK_	3.8019	3.7195
Q2TBA3	K357	Mucosa-associated lymphoid tissue lymphoma translocation protein 1 homolog	Malt1	_LK(gl)APLVDVYELTNLLR_	6.0874	4.3229
Q2TBA3	S279	Mucosa-associated lymphoid tissue lymphoma translocation protein 1 homolog	Malt1	_SNVPVETTDEM(ox)PFS(ph)FSDR_	8.1565	1.9738
Q2TBA3	S125	Mucosa-associated lymphoid tissue lymphoma translocation protein 1 homolog	Malt1	_GTPEETGSYLVS(ph)K_	2.6478	2.4332
P70218	K229	Mitogen-activated protein kinase kinase kinase kinase 1	Map4k1	_VLFLM(ox)TK(gl)SGYQPPR_	5.0457	2.4531
P70218	S403	Mitogen-activated protein kinase kinase kinase kinase 1	Map4k1	_FRS(ph)PSDDGSGGIRDDGQLS(ph)PGVLVR_	4.6334	9.163
P70218	S405	Mitogen-activated protein kinase kinase kinase kinase 1	Map4k1	_SPS(ph)DDGSGGIRDDGQLSPGVLVR_	3.9239	7.2494
P70218	S171	Mitogen-activated protein kinase kinase kinase kinase 1	Map4k1	_RLS(ph)FIGTPYWM(ox)APEVAAVALK_	3.3832	1.9263
P70218	S452	Mitogen-activated protein kinase kinase kinase kinase 1	Map4k1	_S(ph)DPSLWNPAAPEPGQPPLVPPRK_	1.6842	2.0897
P70218	S586	Mitogen-activated protein kinase kinase kinase kinase 1	Map4k1	_TGS(ph)PIAHIS(ph)PHR_	1.0704	2.1932
P70218	S592	Mitogen-activated protein kinase kinase kinase kinase 1	Map4k1	_TGS(ph)PIAHIS(ph)PHR_	1.0704	2.1932
Q922T2	S274	Microfibril-associated glycoprotein 3	Mfap3	_ERPALDAQS(ph)GIYVINPELGR_	19.802	2.0848
Q922T2	K191	Microfibril-associated glycoprotein 3;Microfibrillar-associated protein 3-like	Mfap3	_LQK(gl)AFEIAK_	2.2772	2.341
Q922T2	K212	Microfibril-associated glycoprotein 3;Microfibrillar-associated protein 3-like	Mfap3	_TLELAK(gl)VTQFK_	2.2021	2.3115
P19437	K237	B-lymphocyte antigen CD20	Ms4a1	_MK(gl)EEIIELSGVSSQPK_	18.853	11.217
P19437	K11	B-lymphocyte antigen CD20	Ms4a1	_(ac)SGPFPAEPTK(gl)GPLAM(ox)QPAPK_	10.699	5.5082
P19437	K229	B-lymphocyte antigen CD20	Ms4a1	_SNVVLLSAGEK(gl)NEQTIK_	5.9428	4.4843
P19437	K21	B-lymphocyte antigen CD20	Ms4a1	_GPLAM(ox)QPAPK(gl)VNLK_	5.9412	4.4594
P19437	K218	B-lymphocyte antigen CD20	Ms4a1	_SK(gl)SNVVLLSAGEK_	1.6258	2.7034
P19437	S225	B-lymphocyte antigen CD20	Ms4a1	_SNVVLLS(ph)AGEK_	5.8532	8.7156
P19437	S2	B-lymphocyte antigen CD20	Ms4a1	_(ac)S(ph)GPFPAEPTKGPLAMQPAPK_	4.5515	6.1111
P26041	K139	Moesin	Msn	_YGDFNK(gl)EVHK_	1.9472	2.2091
P26041	S527	Moesin	Msn	_ALTS(ph)ELANAR_	11.868	8.5775
P26041	K237	Moesin;Radixin	Msn	_LTPK(gl)IGFPWSEIR_	2.0707	2.1583
Q80WJ7	K106	Protein LYRIC	Mtdh	_EEAAPPTPAPDDLAQLK(gl)NLR_	4.0855	2.7625
Q80WJ7	S491	Protein LYRIC	Mtdh	_TM(ox)S(ph)TSDPAEVLIK_	2.8609	3.1742
Q80WJ7	S297	Protein LYRIC	Mtdh	_LSSQLS(ph)EEK_	1.8512	2.8491
F6SMY7	K3749	Probable E3 ubiquitin-protein ligase MYCBP2	Mycbp2	_NITINC(ne)VK(gl)GINAR_	2.2716	3.4881
F6SMY7	S3052	Probable E3 ubiquitin-protein ligase MYCBP2	Mycbp2	_NRHS(ph)LEISSALNM(ox)FNIAPHGPDISK_	3.3905	2.4017
Q8BSH9	K116	Nucleosome assembly protein 1-like 1	Nap1l1	_YAVLYQPLFDK(gl)R_	0.75342	6.7087
Q8BSH9	S69	Nucleosome assembly protein 1-like 1	Nap1l1	_LDGLVDTPTGYIES(ph)LPK_	7.8684	10.979
P25799	K852	Nuclear factor NF-kappa-B p105 subunit;Nuclear factor NF-kappa-B p50 subunit	Nfkb1	_LSPAPSK(gl)TLM(ox)DNYEVSGGTIK_	12.849	5.3459
P25799	S944	Nuclear factor NF-kappa-B p105 subunit;Nuclear factor NF-kappa-B p50 subunit	Nfkb1	_KLS(ph)FTES(ph)LTGDSPLLSLNK_	3.1079	1.5655
P25799	S949	Nuclear factor NF-kappa-B p105 subunit;Nuclear factor NF-kappa-B p50 subunit	Nfkb1	_KLSFT(ph)ES(ph)LTGDS(ph)PLLSLNK_	2.4781	2.3984
P25799	K500	Nuclear factor NF-kappa-B p105 subunit;Nuclear factor NF-kappa-B p50 subunit	Nfkb1	_TEPIALASTM(ox)EDKEQDM(ox)GFQDNLFLEK(gl)ALQLAR_	2.4565	1.4512
E9Q3G8	K385		Nup153	_TVYFK(gl)PSLTPSGDLR_	0.95999	2.2625
E9Q3G8	S339		Nup153	_RIPS(ph)AVS(ph)S(ph)PLNS(ph)PLDR_	9.0456	8.333
E9Q3G8	S603		Nup153	_ILREGS(ph)VLDILK_	8.1298	4.9955
E9Q3G8	S1012		Nup153	_KEELPKSSPAGFS(ph)FGAGVNNPPNAAIDTTATSENK_	5.2416	7.1394
E9Q3G8	T389		Nup153	_TVYFKPSLT(ph)PSGDLRK_	2.4199	3.4524
E9Q3G8	T370		Nup153	_LM(ox)T(ph)PKPVSIATNR_	2.0601	1.7111
E9Q3G8	S321		Nup153	_M(ox)SS(ph)PLADAK_	1.7437	2.3225
E9Q3G8	T518		Nup153	_VQMTSLGST(ph)GSPVFTFSSPIVK_	1.4945	2.276
E9Q3G8	S520		Nup153	_VQM(ox)TSLGSTGS(ph)PVFTFSSPIVK_	1.4501	2.1687
Q8BJ71	K59	Nuclear pore complex protein Nup93	Nup93	_TSQETADVK(gl)ASVLLGSR_	1.005	2.2015
Q8BJ71	S80	Nuclear pore complex protein Nup93	Nup93	_LES(ph)LSAATTFEPLEPVKDTDIQGFLK_	3.8431	3.8417
Q8CGY8	K90	UDP-N-acetylglucosamine--peptide N-acetylglucosaminyltransferase 110 kDa subunit	Ogt	_QNPLLAEAYSNLGNVYK(gl)ER_	1.0054	6.1953
Q8CGY8	S20	UDP-N-acetylglucosamine--peptide N-acetylglucosaminyltransferase 110 kDa subunit	Ogt	_M(ox)LS(ph)FQGLAELAHR_	4.9204	4.4505
Q8CIN4	K128	Serine/threonine-protein kinase PAK 2;PAK-2p27;PAK-2p34	Pak2	_KNPQAVLDVLK(gl)FYDSNTVK_	2.483	2.6646
Q8CIN4	T134	Serine/threonine-protein kinase PAK 2;PAK-2p27;PAK-2p34	Pak2	_FYDSNT(ph)VK_	8.8543	7.6481
Q8CIN4	S58	Serine/threonine-protein kinase PAK 2;PAK-2p27;PAK-2p34	Pak2	_IISIFS(ph)GTEK_	3.2359	3.0793
Q8C669	K266	E3 ubiquitin-protein ligase pellino homolog 1	Peli1	_TAEGLSHTPTVK(gl)HLEALR_	2.0196	6.477
Q8C669	S76	E3 ubiquitin-protein ligase pellino homolog 1	Peli1	_AISNKDQHS(ph)IS(ph)YTLSR_	0.76555	3.4511
Q8C669	S78	E3 ubiquitin-protein ligase pellino homolog 1	Peli1	_AISNKDQHS(ph)IS(ph)YTLSR_	0.76555	3.4511
Q7M6Y3	K318	Phosphatidylinositol-binding clathrin assembly protein	Picalm	_ATTLSNAVSSLASTGLSLTK(gl)VDER_	2.4063	1.7217
Q7M6Y3	S307	Phosphatidylinositol-binding clathrin assembly protein	Picalm	_ATTLSNAVS(ph)SLASTGLSLTK_	26.457	19.487
Q7M6Y3	S303	Phosphatidylinositol-binding clathrin assembly protein	Picalm	_ATTLS(ph)NAVSSLASTGLSLTK_	19.861	11.975
Q7M6Y3	T301	Phosphatidylinositol-binding clathrin assembly protein	Picalm	_ATT(ph)LSNAVSSLASTGLSLTK_	8.7238	5.3252
Q7M6Y3	S311	Phosphatidylinositol-binding clathrin assembly protein	Picalm	_ATTLSNAVSSLAS(ph)TGLSLTK_	5.2243	3.3828
Q7M6Y3	S359	Phosphatidylinositol-binding clathrin assembly protein	Picalm	_KPHTSLTTAAS(ph)PVSTSAGGIM(ox)TAPAIDIFSTPSSSNSTSK_	2.784	3.6489
Q7M6Y3	S315	Phosphatidylinositol-binding clathrin assembly protein	Picalm	_ATTLSNAVSSLASTGLS(ph)LTKVDER_	2.5988	2.4369
Q7M6Y3	T317	Phosphatidylinositol-binding clathrin assembly protein	Picalm	_ATTLSNAVSSLASTGLSLT(ph)K_	1.9308	2.115
Q9EQ32	K317	Phosphoinositide 3-kinase adapter protein 1	Pik3ap1	_FLEGNSVK(gl)PASWER_	12.815	10.384
Q9EQ32	K382	Phosphoinositide 3-kinase adapter protein 1	Pik3ap1	_VFAEK(gl)SQER_	6.3265	6.3798
Q9EQ32	K309	Phosphoinositide 3-kinase adapter protein 1	Pik3ap1	_K(gl)FLEGNSVKPASWER_	5.3638	4.8184
Q9EQ32	K509	Phosphoinositide 3-kinase adapter protein 1	Pik3ap1	_HSQHLPEK(gl)VEFGVYESGPR_	4.8669	5.817
Q9EQ32	K422	Phosphoinositide 3-kinase adapter protein 1	Pik3ap1	_DRPPSSIYDPFAGM(ox)K(gl)TPGQR_	4.5696	4.2734
Q9EQ32	S575	Phosphoinositide 3-kinase adapter protein 1	Pik3ap1	_LGNFY(ph)VSSES(ph)IR_	31.384	3.0045
Q9EQ32	S591	Phosphoinositide 3-kinase adapter protein 1	Pik3ap1	_DRPPS(ph)S(ph)IYDPFAGMK_	4.6884	3.6525
Q9EQ32	S592	Phosphoinositide 3-kinase adapter protein 1	Pik3ap1	_DRPPS(ph)S(ph)IYDPFAGMK_	4.5965	3.4997
Q9EQ32	Y570	Phosphoinositide 3-kinase adapter protein 1	Pik3ap1	_LGNFY(ph)VSSESIR_	4.508	3.6806
Q9EQ32	S642	Phosphoinositide 3-kinase adapter protein 1	Pik3ap1	_SES(ph)FRFQQENLK_	3.5815	3.3897
Q9EQ32	Y694	Phosphoinositide 3-kinase adapter protein 1	Pik3ap1	_HSQHLPEKVEFGVY(ph)ESGPRK_	3.422	3.0281
Q9EQ32	S656	Phosphoinositide 3-kinase adapter protein 1	Pik3ap1	_LRES(ph)ITR_	2.729	2.6717
Q9EQ32	S165	Phosphoinositide 3-kinase adapter protein 1	Pik3ap1	_AISEDSGC(ne)DSVTDTEPEDERELPFS(ph)K_	0.92816	3.1708
Q8CIH5	K181	1-phosphatidylinositol 4,5-bisphosphate phosphodiesterase gamma-2	Plcg2	_VSGIK(gl)FLK_	2.7437	2.4947
Q8CIH5	K862	1-phosphatidylinositol 4,5-bisphosphate phosphodiesterase gamma-2	Plcg2	_GILDLNTYNVVK(gl)APQGK_	2.4604	2.9641
Q8CIH5	K1248	1-phosphatidylinositol 4,5-bisphosphate phosphodiesterase gamma-2	Plcg2	_EFNVNENQLQLYQEK(gl)C(ne)NRR_	2.2155	1.9938
Q8CIH5	K1233	1-phosphatidylinositol 4,5-bisphosphate phosphodiesterase gamma-2	Plcg2	_DALVK(gl)EFNVNENQLQLYQEK_	2.0991	1.7353
Q8CIH5	Y1245	1-phosphatidylinositol 4,5-bisphosphate phosphodiesterase gamma-2	Plcg2	_EFNVNENQLQLY(ph)QEK_	10.353	9.6238
Q8CIH5	Y1217	1-phosphatidylinositol 4,5-bisphosphate phosphodiesterase gamma-2	Plcg2	_RQEELNNQLFLY(ph)DTHQNLR_	6.6813	5.09
Q8CIH5	Y759	1-phosphatidylinositol 4,5-bisphosphate phosphodiesterase gamma-2	Plcg2	_M(ox)Y(ph)VDPSEINPSMPQR_	3.9245	3.2685
Q8CIH5	Y753	1-phosphatidylinositol 4,5-bisphosphate phosphodiesterase gamma-2	Plcg2	_DINSLY(ph)DVSR_	2.6463	2.447
Q9DBR7	K315	Protein phosphatase 1 regulatory subunit 12A	Ppp1r12a	_SPLIESTANM(ox)ENNQPQK(gl)AFK_	34.657	2.4515
Q9DBR7	T406	Protein phosphatase 1 regulatory subunit 12A	Ppp1r12a	_TKPM(ox)ASVSNAHTSSTQAAPAAVTAPTLSSNQGT(ph)PTS(ph)PVK_	19.132	21.401
Q9DBR7	S507	Protein phosphatase 1 regulatory subunit 12A	Ppp1r12a	_LAS(ph)TSDIEEK_	6.8222	6.3939
Q9DBR7	S542	Protein phosphatase 1 regulatory subunit 12A	Ppp1r12a	_NSS(ph)INEGSTYHR_	3.8265	3.5647
Q9DBR7	S509	Protein phosphatase 1 regulatory subunit 12A	Ppp1r12a	_RLAS(ph)TS(ph)DIEEK_	3.4366	4.0559
Q9DBR7	S902	Protein phosphatase 1 regulatory subunit 12A	Ppp1r12a	_YDSSSTSSSDRYDS(ph)LLGR_	3.1062	3.6655
Q9DBR7	S994	Protein phosphatase 1 regulatory subunit 12A	Ppp1r12a	_RIS(ph)EM(ox)EEELK_	2.475	4.4529
Q9DBR7	S893	Protein phosphatase 1 regulatory subunit 12A	Ppp1r12a	_YDSSS(ph)TSS(ph)SDRYDSLLGR_	2.3213	2.2147
Q9DBR7	S521	Protein phosphatase 1 regulatory subunit 12A	Ppp1r12a	_ESSS(ph)LRTSSS(ph)YTR_	2.1943	2.3603
Q9DBR7	S299	Protein phosphatase 1 regulatory subunit 12A	Ppp1r12a	_S(ph)PLIESTANM(ox)ENNQPQK_	1.9652	5.1657
P68404	K213	Protein kinase C beta type	Prkcb	_TK(gl)TIK(gl)C(ne)SLNPEWNETFR_	5.4466	5.473
P68404	K216	Protein kinase C beta type	Prkcb	_TK(gl)TIK(gl)C(ne)SLNPEWNETFR_	4.1979	4.4353
P68404	K304	Protein kinase C beta type	Prkcb	_LLSQEEGEYFNVPVPPEGSEGNEELRQK(gl)FER_	3.8579	3.9524
P68404	K320	Protein kinase C beta type	Prkcb	_APEEK(gl)TANTISK(gl)FDNNGNR_	3.799	4.0586
P68404	K181	Protein kinase C beta type	Prkcb	_DAK(gl)NLVPM(ox)DPNGLSDPYVK_	3.1221	2.7802
P68404	K327	Protein kinase C beta type	Prkcb	_TANTISK(gl)FDNNGNRDR_	3.0874	3.6014
P68404	K362	Protein kinase C beta type	Prkcb	_K(gl)GTDELYAVK_	2.4899	3.6416
P68404	K595	Protein kinase C beta type	Prkcb	_LGC(ne)GPEGERDIK(gl)EHAFFR_	2.0565	2.0557
P68404	S352	Protein kinase C beta type;Protein kinase C alpha type;Protein kinase C	Prkcb	_LTDFNFLM(ox)VLGKGS(ph)FGK_	2.4037	2.0356
P28867	Y332	Protein kinase C delta type	Prkcd	_KPEVSGSDILDNNGTY(ph)GK_	16.513	11.644
P28867	S652	Protein kinase C delta type	Prkcd	_NLIDS(ph)M(ox)DQEAFHGFS(ph)FVNPK_	3.1263	2.8226
P28867	K138	Protein kinase C delta type	Prkcd	_SEEEAK(gl)FPTM(ox)NR_	19.702	10.243
P28867	K602	Protein kinase C delta type	Prkcd	_IHPFFK(gl)TINWSLLEK_	9.0958	5.4827
P28867	K611	Protein kinase C delta type	Prkcd	_TINWSLLEK(gl)R_	8.7701	5.5945
P28867	K222	Protein kinase C delta type	Prkcd	_DTIFQK(gl)ER_	5.8395	4.5206
P28867	K301	Protein kinase C delta type	Prkcd	_K(gl)LDTTESVGIYQGFEK_	3.7147	3.2309
P28867	Y311	Protein kinase C delta type	Prkcd	_KLDTTESVGIY(ph)QGFEK_	21.498	13.315
P35821	K73	Tyrosine-protein phosphatase non-receptor type 1	Ptpn1	_LHQEDNDYINASLIK(gl)M(ox)EEAQR_	1.1741	3.0429
P35821	T387	Tyrosine-protein phosphatase non-receptor type 1	Ptpn1	_MVGGGLQSAQASVPT(ph)EEELS(ph)STEEEHK_	1.1842	5.2068
P51150	K191	Ras-related protein Rab-7a	Rab7a	_QETEVELYNEFPEPIK(gl)LDK_	3.3257	5.2488
P51150	K32	Ras-related protein Rab-7a	Rab7a	_K(gl)FSNQYK_	3.0299	2.6567
P51150	K38	Ras-related protein Rab-7a	Rab7a	_FSNQYK(gl)ATIGADFLTK_	2.9542	2.8058
P51150	S72	Ras-related protein Rab-7a	Rab7a	_FQS(ph)LGVAFYR_	27.3	23.247
Q6A0D4	K178	Raftlin	Rftn1	_LK(gl)PVANSVEDAR_	5.2697	3.3113
Q6A0D4	S241	Raftlin	Rftn1	_RPETKPGSTGDVPSAQQPGIPS(ph)PSAENEAGEFPLR_	1.9057	3.6815
P62908	T242	40S ribosomal protein S3	Rps3	_GGKPEPPAMPQPVPT(ph)A_	3.5751	5.3804
P62908	K141	40S ribosomal protein S3	Rps3	_GC(ne)EVVVSGK(gl)LR_	2.0683	1.2022
P62754	S235	40S ribosomal protein S6;40S ribosomal protein S6	Rps6	_RLS(ph)S(ph)LRAS(ph)TSK_	5.503	7.6523
P62754	S244	40S ribosomal protein S6;40S ribosomal protein S6	Rps6	_LSSLRAS(ph)TSKS(ph)ESSQK_	2.5353	2.927
P62754	S247	40S ribosomal protein S6;40S ribosomal protein S6	Rps6	_LSSLRAS(ph)TSKS(ph)ESS(ph)QK_	1.848	2.7501
P62754	K58	40S ribosomal protein S6;40S ribosomal protein S6;40S ribosomal protein S6	Rps6	_ISGGNDK(gl)QGFPMK_	2.1067	1.5141
Q3UU41	K106	SLP adapter and CSK-interacting membrane protein	Scimp	_K(gl)VFAISGSTEPENDYDDVEIPATTETQHSK_	7.16	3.1446
Q3UU41	K100	SLP adapter and CSK-interacting membrane protein	Scimp	_QPSAWYSSVK(gl)K_	7.1245	3.2848
Q3UU41	Y120	SLP adapter and CSK-interacting membrane protein	Scimp	_KVFAISGSTEPENDY(ph)DDVEIPATTETQHSK_	8.1284	5.9358
Q3UU41	Y58	SLP adapter and CSK-interacting membrane protein	Scimp	_M(ox)Y(ph)ENVLNSSPGQLPALPPR_	4.6505	3.409
Q3UU41	S113	SLP adapter and CSK-interacting membrane protein	Scimp	_VFAISGS(ph)TEPENDYDDVEIPATTETQHSK_	3.0417	3.0302
Q8VD57	K6	Vesicle transport protein SFT2B	Sft2d2	_K(gl)VLSGQDTEDR_	2.4461	1.6927
Q8VD57	S9	Vesicle transport protein SFT2B	Sft2d2	_VLS(ph)GQDTEDR_	5.796	4.934
Q9JID9	K97	SH2B adapter protein 2	Sh2b2	_VLGSAADTM(ox)EPEPAVTSVTSALK(gl)TATYGHSR_	3.4571	2.7888
Q9JID9	Y618	SH2B adapter protein 2	Sh2b2	_AVENQY(ph)SFY_	3.435	1.8215
Q80ZE3	K596		Siglecg	_GSTILDYINVVPK(gl)TR_	3.2958	2.5149
Q80ZE3	Y682		Siglecg	_LRLQETQDPQDTYSDY(ph)TEVR_	3.9063	3.6258
Q9ET39	K309	SLAM family member 6	Slamf6	_IPK(gl)PIKNDSM(ox)TIYSIVNHSR_	3.2388	2.5892
Q9ET39	K312	SLAM family member 6	Slamf6	_IPKPIK(gl)NDSM(ox)TIYSIVNHSR_	2.8338	2.2634
Q9ET39	S289	SLAM family member 6	Slamf6	_GSLPLTSQHPESSQSTDGPGS(ph)PGNTVYAQVTRPM(ox)QEM(ox)K_	2.8519	3.883
Q9ET39	T317	SLAM family member 6	Slamf6	_IPKPIKNDSM(ox)T(ph)IYSIVNHSR_	2.5991	2.8852
Q9ET39	S315	SLAM family member 6	Slamf6	_NDS(ph)M(ox)TIY(ph)SIVNHSR_	2.1894	2.3764
Q924N4	K1012	Solute carrier family 12 member 6	Slc12a6	_VK(gl)SM(ox)EGFQDLLNM(ox)RPDQSNVR_	1.9658	2.2866
Q924N4	S1029	Solute carrier family 12 member 6	Slc12a6	_LTS(ph)IGSDEDEETETYQEK_	4.2401	2.5963
Q924N4	S148	Solute carrier family 12 member 6	Slc12a6	_VSS(ph)LLNR_	3.4609	3.4188
E9PUM8	K11		Slc1a5	_ADPK(gl)GVVAVDSTANGGPALGSR_	3.9092	3.1129
E9PUM8	S18		Slc1a5	_GVVAVDS(ph)TANGGPALGSR_	3.3478	2.8894
E9PUM8	K534	Neutral amino acid transporter B(0)	Slc1a5	_NEVSLNPLPLATEEGNPLLK(gl)QYQGPTGDSSATFEK_	7.4526	4.9057
E9PUM8	K549	Neutral amino acid transporter B(0)	Slc1a5	_QYQGPTGDSSATFEK(gl)ESVM(ox)_	4.89	3.7169
E9PUM8	S551	Neutral amino acid transporter B(0)	Slc1a5	_QYQGPTGDSSATFEKES(ph)VM_	2.2073	1.832
P32037	K487	Solute carrier family 2, facilitated glucose transporter member 3	Slc2a3	_GPAGVELNSMQPVK(gl)ETPGNA_	3.2588	2.0944
P32037	K473	Solute carrier family 2, facilitated glucose transporter member 3	Slc2a3	_AFEGQAHSGK(gl)GPAGVELNSM(ox)QPVK(gl)ETPGNA_	2.0536	1.3144
P32037	S471	Solute carrier family 2, facilitated glucose transporter member 3	Slc2a3	_AFEGQAHS(ph)GKGPAGVELNSM(ox)QPVK_	5.7287	7.5917
Q8CGA3	K283	Large neutral amino acids transporter small subunit 4	Slc43a2	_TAK(gl)EQAALQEGHK_	17.05	9.4665
Q8CGA3	K557	Large neutral amino acids transporter small subunit 4	Slc43a2	_LFLK(gl)INGSSNR_	7.9153	3.3753
Q8CGA3	K256	Large neutral amino acids transporter small subunit 4	Slc43a2	_FSWLGFDHK(gl)ITGK_	7.5689	7.8733
Q8CGA3	S562	Large neutral amino acids transporter small subunit 4	Slc43a2	_INGSS(ph)NREAFV_	6.4426	4.9921
Q8CGA3	S278	Large neutral amino acids transporter small subunit 4	Slc43a2	_RLS(ph)VGSS(ph)M(ox)R_	3.5688	2.9133
Q8CGA3	S274	Large neutral amino acids transporter small subunit 4	Slc43a2	_RLS(ph)VGS(ph)SM(ox)R_	3.5509	2.8517
Q8CGA3	S277	Large neutral amino acids transporter small subunit 4	Slc43a2	_RLS(ph)VGS(ph)SM(ox)R_	3.4928	2.6325
Q8BGK6	K18	Y+L amino acid transporter 2	Slc7a6	_(ac)M(ox)EAQELGSPTPTYHLLPK(gl)ANQHTVK_	7.2791	4.4163
Q8BGK6	S8	Y+L amino acid transporter 2	Slc7a6	_(ac)M(ox)EAQELGS(ph)PTPTYHLLPK_	2.8991	4.0457
Q9Z1K8	K6	Y+L amino acid transporter 1	Slc7a7	_VNSTK(gl)YEVAAQHEADDGSALGDGASPVAEQVK_	3.4552	2.847
Q9Z1K8	S4	Y+L amino acid transporter 1	Slc7a7	_VNS(ph)TKYEVAAQHEADDGS(ph)ALGDGASPVAEQVK_	2.3257	2.0191
Q8CG46	K558	Structural maintenance of chromosomes protein 5	Smc5	_SLNDLK(gl)QYGFFSYLR_	1.0256	4.1933
Q8CG46	S35	Structural maintenance of chromosomes protein 5	Smc5	_KNS(ph)NPLPTLPRPSGTFVEGSIVR_	1.5352	3.5627
Q9ER00	K82	Syntaxin-12	Stx12	_ETNELLK(gl)ELGSLPLPLSASEQR_	0.93364	2.2895
Q9ER00	Y3	Syntaxin-12	Stx12	_(ac)SY(ph)GPLDM(ox)YR_	4.2078	2.1391
Q6A028	K105	Switch-associated protein 70	Swap70	_NLTK(gl)SPLLITEDDAFK_	2.2352	1.8043
Q6A028	Y517	Switch-associated protein 70	Swap70	_QALEQY(ph)EGVKK_	25.155	14.04
P48025	K299	Tyrosine-protein kinase SYK	Syk	_K(gl)PAPPQGSRPESTVSFNPYEPTGGPWGPDR_	14.621	7.6495
P48025	Y625	Tyrosine-protein kinase SYK	Syk	_LRNYY(ph)Y(ph)DVVN_	69.646	38.792
P48025	Y623	Tyrosine-protein kinase SYK	Syk	_LRNY(ph)YYDVVN_	52.669	51.738
P48025	Y624	Tyrosine-protein kinase SYK	Syk	_LRNYY(ph)YDVVN_	14.015	7.7584
P48025	Y290	Tyrosine-protein kinase SYK	Syk	_IKS(ph)Y(ph)S(ph)FPKPGHK_	10.77	5.2726
P48025	K164	Tyrosine-protein kinase SYK;Tyrosine-protein kinase	Syk	_LIATTAHEK(gl)M(ox)PWFHGNISR_	41.461	11.992
P48025	Y520	Tyrosine-protein kinase SYK;Tyrosine-protein kinase	Syk	_ALRADENY(ph)Y(ph)K_	89.055	57.802
P48025	Y519	Tyrosine-protein kinase SYK;Tyrosine-protein kinase	Syk	_ALRADENY(ph)Y(ph)K_	76.388	50.791
P48025	Y202	Tyrosine-protein kinase SYK;Tyrosine-protein kinase	Syk	_ARDNSGSY(ph)ALC(ne)LLHEGK_	13.007	11.253
P48025	Y342	Tyrosine-protein kinase SYK;Tyrosine-protein kinase	Syk	_EALPM(ox)DTEVY(ph)ESPY(ph)ADPEEIRPK_	9.6982	6.1252
P48025	Y346	Tyrosine-protein kinase SYK;Tyrosine-protein kinase	Syk	_EALPM(ox)DTEVYESPY(ph)ADPEEIRPK_	8.6444	4.5772
P48025	Y317	Tyrosine-protein kinase SYK;Tyrosine-protein kinase	Syk	_KPAPPQGSRPESTVSFNPY(ph)EPTGGPWGPDR_	2.7488	1.6639
P24604	K422	Tyrosine-protein kinase Tec	Tec	_YVLDDQYTSSSGAK(gl)FPVK_	2.4368	2.4727
P24604	S71	Tyrosine-protein kinase Tec	Tec	_YNLFESS(ph)IRK_	2.1749	2.2565
Q60769	K526	Tumor necrosis factor alpha-induced protein 3	Tnfaip3	_TFNGIC(ne)STC(ne)FK(gl)R_	2.4085	3.4533
Q60769	S220	Tumor necrosis factor alpha-induced protein 3	Tnfaip3	_SLES(ph)GSNFAPLK_	3.9005	5.5367
Q9WUU8	K349	TNFAIP3-interacting protein 1	Tnip1	_IEM(ox)EETDKEQLTAEAK(gl)ELR_	2.999	3.9529
Q9WUU8	S395	TNFAIP3-interacting protein 1	Tnip1	_ALEEALSIQASPSS(ph)PPAAFGSPEGVGGHLR_	2.1105	1.926
Q9WUU8	S388	TNFAIP3-interacting protein 1	Tnip1	_ALEEALS(ph)IQASPSS(ph)PPAAFGSPEGVGGHLR_	1.3834	2.7993
Q9WUU8	K469	TNFAIP3-interacting protein 1	Tnip1	_LQAQVTLTNAQLK(gl)TLK_	1.9721	4.4153
Q9WUU8	K456	TNFAIP3-interacting protein 1	Tnip1	_QVEK(gl)LQAQVTLTNAQLK_	1.9154	3.7124
Q9WUU8	S27	TNFAIP3-interacting protein 1	Tnip1	_AEELVKDSELSPPTSAPS(ph)LVS(ph)FDDLAELTGQDTK_	4.081	4.1427
Q9WUU8	S30	TNFAIP3-interacting protein 1	Tnip1	_AEELVKDSELSPPTSAPS(ph)LVS(ph)FDDLAELTGQDTK_	4.081	4.1427
E9PXI0	Y634	Proto-oncogene vav	Vav1	_VHPY(ph)VHGPPQDLSVHLWYAGPM(ox)ER_	9.7145	9.7438
E9PXI0	K198	Proto-oncogene vav	Vav1	_YTDTLGSIQQHFM(ox)K(gl)PLQR_	15.584	7.4627
F6VT90	S56	Uncharacterized methyltransferase WBSCR22	Wbscr22	_GLTESQDADQAS(ph)ESM(ox)FTSER_	2.3684	1.1419
F6VT90	K26	Uncharacterized methyltransferase WBSCR22	Wbscr22	_AGFTGGVVVDFPNSAK(gl)AK_	6.5139	1.7885
Q5Y5T1	K334	Probable palmitoyltransferase ZDHHC20	Zdhhc20	_SIGSNQPFPIK(gl)PLSESK(gl)NR_	2.9114	2.275
Q5Y5T1	Y315	Probable palmitoyltransferase ZDHHC20	Zdhhc20	_LVGM(ox)DPEQASVANQSDY(ph)VR_	7.9889	5.7202
Q5Y5T1	S313	Probable palmitoyltransferase ZDHHC20	Zdhhc20	_LVGMDPEQASVANQS(ph)DYVR_	4.7809	5.0886
Q5Y5T1	S318	Probable palmitoyltransferase ZDHHC20	Zdhhc20	_S(ph)IGS(ph)NQPFPIKPLSESK_	3.8682	3.5788
Q5Y5T1	S308	Probable palmitoyltransferase ZDHHC20	Zdhhc20	_LVGMDPEQAS(ph)VANQSDYVR_	1.6913	2.1652
P68404	S673			_NIDQSEFEGFSFVNSEFLKPEVKS(ph)_	1.1324	3.4594
