# Supplementary material for: Systems-wide analysis of BCR signalosomes and downstream phosphorylation and ubiquitylation
Source: Mol Syst Biol. 2015 Jun 2;11(6):810. doi: 10.15252/msb.20145880 (PMC4501846; doi:10.15252/msb.20145880)
Supplement: Supplementary file 11 [file msb0011-0810-sd11.xlsx]

## Sheet: Sheet1
Supplementary Table S10: A list of proteins quantified in TUBE-based pull-downs after BCR stimulation (SILAC L= unstimulated, SILAC M = 5 minutes BCR stimulation, SILAC H =15 minutes BCR stimulation)
Protein IDs	Identifier of protein contained in the protein group
Protein names	The name of the identified protein
Gene names	Official gene name
Fasta headers	Description of the protein that the identified peptides are associated with
Peptides	Total number of peptides identified
Unique peptides	The number of peptides that map uniquely to this protein group
Sequence coverage [%]	The % of protein sequence that is covered by the peptides identified
Mol. weight [kDa]	Molecular weight of the identified protein
PEP	Posterior Error Probability of the identification
Ratio M/L normalized	Normalized SILAC M/L (BCR stimulation 5 minutes/control) ratio of proteins enriched in TUBE pull-down after 5 minutes of BCR stimulation
Ratio H/L normalized	Normalized SILAC H/L (BCR stimulation 15 minutes/control) ratio of proteins enriched in TUBE pull-down after 15 minutes of BCR stimulation
Ratio M/L normalized Exp1	Normalized SILAC M/L (BCR stimulation 5 minutes/control) ratio of proteins enriched in TUBE pull-down (Experiment 1) after 5 minutes of BCR stimulation
Ratio H/L normalized Exp1	Normalized SILAC H/L (BCR stimulation 15 minutes/control) ratio of proteins enriched in TUBE pull-down (Experiment 1) after 15 minutes of BCR stimulation
Ratio M/L normalized Exp2	Normalized SILAC M/L (BCR stimulation 5 minutes/control) ratio of proteins enriched in TUBE pull-down (Experiment 2) after 5 minutes of BCR stimulation
Ratio H/L normalized Exp2	Normalized SILAC H/L (BCR stimulation 15 minutes/control) ratio of proteins enriched in TUBE pull-down (Experiment 2) after 15 minutes of BCR stimulation
Protein IDs	Protein names	Gene names	Fasta headers	Peptides	Unique peptides	Sequence coverage [%]	Mol. weight [kDa]	PEP	Ratio M/L normalized	Ratio H/L normalized	Ratio M/L normalized Exp1	Ratio H/L normalized Exp1	Ratio M/L normalized Exp2	Ratio H/L normalized Exp2
Q8BLM5;Q99KF1;E9PWI2	Transmembrane emp24 domain-containing protein 9	Tmed9	>tr|Q8BLM5|Q8BLM5_MOUSE Transmembrane emp24 protein transport domain containing 9, isoform CRA_a OS=Mus musculus GN=Tmed9 PE=2 SV=1;>sp|Q99KF1|TMED9_MOUSE Transmembrane emp24 domain-containing protein 9 OS=Mus musculus GN=Tmed9 PE=2 SV=2;>tr|E9PWI2|E9PWI2_	3	3	19.9	17.787	4.6854e-59	17.376	23.283	22.753	24.866	1.7206	2.049
Q9Z0H7	B-cell lymphoma/leukemia 10	Bcl10	>sp|Q9Z0H7|BCL10_MOUSE B-cell lymphoma/leukemia 10 OS=Mus musculus GN=Bcl10 PE=2 SV=1	13	2	47.2	25.948	2.1824e-94	7.389	8.0693	10.803	9.3242	6.1262	6.7518
Q3TQG5;P25918	B-lymphocyte antigen CD19	Cd19	>tr|Q3TQG5|Q3TQG5_MOUSE Uncharacterized protein OS=Mus musculus GN=Cd19 PE=2 SV=1;>sp|P25918|CD19_MOUSE B-lymphocyte antigen CD19 OS=Mus musculus GN=Cd19 PE=1 SV=3	2	2	7	47.224	0.0016864	5.623	7.3352	5.623	7.3352	NaN	NaN
P33896;E9PWM1	Interferon alpha/beta receptor 1	Ifnar1	>sp|P33896|INAR1_MOUSE Interferon alpha/beta receptor 1 OS=Mus musculus GN=Ifnar1 PE=2 SV=2;>tr|E9PWM1|E9PWM1_MOUSE Interferon (alpha and beta) receptor 1 (Fragment) OS=Mus musculus GN=Ifnar1 PE=4 SV=1	2	2	4.2	65.795	0.00012506	0.93403	6.4304	NaN	NaN	0.93403	6.4304
Q69ZQ2	Pre-mRNA-splicing factor ISY1 homolog	Isy1	>sp|Q69ZQ2|ISY1_MOUSE Pre-mRNA-splicing factor ISY1 homolog OS=Mus musculus GN=Isy1 PE=1 SV=2	2	2	11.2	32.989	1.5297e-43	1.1346	5.1126	NaN	NaN	1.1346	5.1126
Q8CIS0-2;Q8CIS0	Caspase recruitment domain-containing protein 11	Card11	>sp|Q8CIS0-2|CAR11_MOUSE Isoform 2 of Caspase recruitment domain-containing protein 11 OS=Mus musculus GN=Card11;>sp|Q8CIS0|CAR11_MOUSE Caspase recruitment domain-containing protein 11 OS=Mus musculus GN=Card11 PE=1 SV=2	45	44	44.5	133.47	0	7.4312	5.1087	7.1204	5.0989	7.7649	5.1186
Q61103;D3Z5N6;F8WIP7	Zinc finger protein ubi-d4	Dpf2	>sp|Q61103|REQU_MOUSE Zinc finger protein ubi-d4 OS=Mus musculus GN=Dpf2 PE=1 SV=1;>tr|D3Z5N6|D3Z5N6_MOUSE Uncharacterized protein OS=Mus musculus GN=Dpf2 PE=4 SV=1;>tr|F8WIP7|F8WIP7_MOUSE D4, zinc and double PHD fingers family 2 (Fragment) OS=Mus musculus	2	2	6.1	44.229	0.00012978	1.2622	4.6993	NaN	NaN	1.2622	4.6993
E9Q7I8;A2A884	Transcription factor HIVEP3	Hivep3	>tr|E9Q7I8|E9Q7I8_MOUSE Human immunodeficiency virus type I enhancer-binding protein 3 OS=Mus musculus GN=Hivep3 PE=4 SV=1;>sp|A2A884|ZEP3_MOUSE Transcription factor HIVEP3 OS=Mus musculus GN=Hivep3 PE=1 SV=1	3	3	1.9	246.71	8.8421e-10	5.9614	4.4035	3.1139	1.9697	7.127	6.0557
Q9WUU8-2;Q9WUU8-3;D3Z2W0;Q9WUU8;E9QM75;Q3UXR9;D3Z3B6;D3Z410	TNFAIP3-interacting protein 1	Tnip1	>sp|Q9WUU8-2|TNIP1_MOUSE Isoform 2 of TNFAIP3-interacting protein 1 OS=Mus musculus GN=Tnip1;>sp|Q9WUU8-3|TNIP1_MOUSE Isoform 3 of TNFAIP3-interacting protein 1 OS=Mus musculus GN=Tnip1;>tr|D3Z2W0|D3Z2W0_MOUSE TNFAIP3-interacting protein 1 OS=Mus musculus	12	12	21.7	67.198	1.2953e-156	3.8246	3.7779	4.4582	3.7822	3.4088	3.4623
Q9EQ32-2;Q9EQ32;Q9EQ32-3	Phosphoinositide 3-kinase adapter protein 1	Pik3ap1	>sp|Q9EQ32-2|BCAP_MOUSE Isoform 2 of Phosphoinositide 3-kinase adapter protein 1 OS=Mus musculus GN=Pik3ap1;>sp|Q9EQ32|BCAP_MOUSE Phosphoinositide 3-kinase adapter protein 1 OS=Mus musculus GN=Pik3ap1 PE=1 SV=1;>sp|Q9EQ32-3|BCAP_MOUSE Isoform 3 of Phosphoi	14	14	25.3	70.808	1.2826e-41	3.6772	3.4656	1.6048	1.9442	4.1911	4.1453
Q6PEU8;Q9JHX3	Interleukin-21 receptor	Il21r	>tr|Q6PEU8|Q6PEU8_MOUSE Il21r protein OS=Mus musculus GN=Il21r PE=2 SV=1;>sp|Q9JHX3|IL21R_MOUSE Interleukin-21 receptor OS=Mus musculus GN=Il21r PE=2 SV=1	4	4	16.8	30.115	2.609e-73	1.3947	3.3544	1.7734	3.7806	1.1029	2.7072
Q8C0I1;A2AL50;A2AL49	Alkyldihydroxyacetonephosphate synthase, peroxisomal	Agps	>sp|Q8C0I1|ADAS_MOUSE Alkyldihydroxyacetonephosphate synthase, peroxisomal OS=Mus musculus GN=Agps PE=1 SV=1;>tr|A2AL50|A2AL50_MOUSE Alkylglycerone phosphate synthase OS=Mus musculus GN=Agps PE=4 SV=1;>tr|A2AL49|A2AL49_MOUSE Alkylglycerone phosphate syntha	2	2	4.5	71.683	4.6586e-06	0.88501	3.3413	NaN	NaN	0.88501	3.3413
Q9WUU9;F8WGQ6	80 kDa MCM3-associated protein	Mcm3ap	>sp|Q9WUU9|MCM3A_MOUSE 80 kDa MCM3-associated protein OS=Mus musculus GN=Mcm3ap PE=2 SV=2;>tr|F8WGQ6|F8WGQ6_MOUSE Minichromosome maintenance deficient 3 (S. cerevisiae)-associated protein OS=Mus musculus GN=Mcm3ap PE=4 SV=1	2	2	1.5	217.36	4.2042e-05	1.233	3.2707	1.233	3.2707	NaN	NaN
Q91VN6	Probable ATP-dependent RNA helicase DDX41	Ddx41	>sp|Q91VN6|DDX41_MOUSE Probable ATP-dependent RNA helicase DDX41 OS=Mus musculus GN=Ddx41 PE=1 SV=2	3	3	5.6	69.819	1.2033e-06	1.5548	3.1417	NaN	NaN	1.5548	3.1417
P11911	B-cell antigen receptor complex-associated protein alpha chain	Cd79a	>sp|P11911|CD79A_MOUSE B-cell antigen receptor complex-associated protein alpha chain OS=Mus musculus GN=Cd79a PE=1 SV=2	4	4	25.5	24.583	1.4784e-26	6.571	3.1173	6.571	3.0984	6.6352	3.2083
P59110;Q8C187	Sentrin-specific protease 1	Senp1	>sp|P59110|SENP1_MOUSE Sentrin-specific protease 1 OS=Mus musculus GN=Senp1 PE=2 SV=1;>tr|Q8C187|Q8C187_MOUSE Uncharacterized protein OS=Mus musculus GN=Senp1 PE=2 SV=1	2	2	4.2	72.51	0.00073959	2.4864	3.0328	NaN	NaN	2.4864	3.0328
B9EKI5;Q3TTA7;Q3TTA7-2;B1NE43	E3 ubiquitin-protein ligase CBL-B	Cblb	>tr|B9EKI5|B9EKI5_MOUSE Casitas B-lineage lymphoma b OS=Mus musculus GN=Cblb PE=2 SV=1;>sp|Q3TTA7|CBLB_MOUSE E3 ubiquitin-protein ligase CBL-B OS=Mus musculus GN=Cblb PE=1 SV=3;>sp|Q3TTA7-2|CBLB_MOUSE Isoform 2 of E3 ubiquitin-protein ligase CBL-B OS=Mus m	18	17	22.7	104.59	7.4836e-89	7.6106	2.9112	7.6022	2.3634	7.9349	3.3513
Q9DC70	NADH dehydrogenase [ubiquinone] iron-sulfur protein 7, mitochondrial	Ndufs7	>sp|Q9DC70|NDUS7_MOUSE NADH dehydrogenase [ubiquinone] iron-sulfur protein 7, mitochondrial OS=Mus musculus GN=Ndufs7 PE=1 SV=1	2	2	10.3	24.683	0.00013195	1.4046	2.7704	NaN	NaN	1.4046	2.7704
Q04207-2;Q04207;Q4U113	Transcription factor p65	Rela	>sp|Q04207-2|TF65_MOUSE Isoform p65 delta of Transcription factor p65 OS=Mus musculus GN=Rela;>sp|Q04207|TF65_MOUSE Transcription factor p65 OS=Mus musculus GN=Rela PE=1 SV=1	12	11	25.8	59.06	4.5358e-61	7.9424	2.568	5.6552	1.9606	8.0743	2.9304
P42227-2;P42227-3;P42227;B7ZC18	Signal transducer and activator of transcription 3	Stat3	>sp|P42227-2|STAT3_MOUSE Isoform Stat3B of Signal transducer and activator of transcription 3 OS=Mus musculus GN=Stat3;>sp|P42227-3|STAT3_MOUSE Isoform Del-701 of Signal transducer and activator of transcription 3 OS=Mus musculus GN=Stat3;>sp|P42227|STAT3_	9	9	16.6	83.125	1.7583e-81	2.5842	2.5568	2.1706	2.4111	2.6248	2.8717
P01837	Ig kappa chain C region	Ig kappa chain C region	>sp|P01837|IGKC_MOUSE Ig kappa chain C region OS=Mus musculus PE=1 SV=1	5	5	49.1	11.778	2.055e-162	5.5111	2.5066	5.3809	2.5962	5.7624	2.4645
Q8K2A7;F6WSW2;E9Q361;E9Q360	Integrator complex subunit 10	Ints10	>sp|Q8K2A7|INT10_MOUSE Integrator complex subunit 10 OS=Mus musculus GN=Ints10 PE=1 SV=3;>tr|F6WSW2|F6WSW2_MOUSE Integrator complex subunit 10 (Fragment) OS=Mus musculus GN=Ints10 PE=4 SV=1;>tr|E9Q361|E9Q361_MOUSE Uncharacterized protein OS=Mus musculus GN	2	2	3.1	82.019	0.00037573	0.36048	2.4834	NaN	NaN	0.36048	2.4834
P48025;E9PWE9;E9QM15;P43404-3;P43404-2;P43404;Q8BZ25	Tyrosine-protein kinase SYK;Tyrosine-protein kinase	Syk	>sp|P48025|KSYK_MOUSE Tyrosine-protein kinase SYK OS=Mus musculus GN=Syk PE=1 SV=2;>tr|E9PWE9|E9PWE9_MOUSE Spleen tyrosine kinase OS=Mus musculus GN=Syk PE=4 SV=1	21	21	51.7	71.376	0	8.8797	2.43	9.8904	3.0234	6.7861	1.9723
Q8VEH5	EPM2A-interacting protein 1	Epm2aip1	>sp|Q8VEH5|EPMIP_MOUSE EPM2A-interacting protein 1 OS=Mus musculus GN=Epm2aip1 PE=2 SV=1	2	2	5.6	70.095	0.00177	1.2275	2.4053	NaN	NaN	1.2275	2.4053
Q60778;E9PZY9;D3Z358	NF-kappa-B inhibitor beta	Nfkbib	>sp|Q60778|IKBB_MOUSE NF-kappa-B inhibitor beta OS=Mus musculus GN=Nfkbib PE=1 SV=2;>tr|E9PZY9|E9PZY9_MOUSE Nuclear factor of kappa light polypeptide gene enhancer in B cells inhibitor, beta OS=Mus musculus GN=Nfkbib PE=4 SV=1	3	3	13.9	37.965	1.602e-10	8.3347	2.3172	8.5918	2.1287	8.0853	2.5225
P53994;G3UXQ7;G3V022;Q3TEG7;P59279	Ras-related protein Rab-2A;Ras-related protein Rab-2B	Rab2a;Rab2b	>sp|P53994|RAB2A_MOUSE Ras-related protein Rab-2A OS=Mus musculus GN=Rab2a PE=1 SV=1;>tr|G3UXQ7|G3UXQ7_MOUSE Uncharacterized protein OS=Mus musculus GN=Rab2b PE=4 SV=1;>tr|G3V022|G3V022_MOUSE Uncharacterized protein OS=Mus musculus GN=Rab2b PE=4 SV=1;>tr|Q	2	2	11.8	23.547	1.0861e-06	1.4425	2.2881	1.325	5.9678	1.5704	0.8773
Q8CI33-2;Q8CI33	CWF19-like protein 1	Cwf19l1	>sp|Q8CI33-2|C19L1_MOUSE Isoform 2 of CWF19-like protein 1 OS=Mus musculus GN=Cwf19l1;>sp|Q8CI33|C19L1_MOUSE CWF19-like protein 1 OS=Mus musculus GN=Cwf19l1 PE=2 SV=2	2	2	6.5	45.119	2.3712e-10	0.79815	2.2177	NaN	NaN	0.79815	2.2177
P01865;P01863;F6TQW2;P84751;P01864;CON__ENSEMBL:ENSBTAP00000024466;P01867;P01869;P03987	Ig gamma-2A chain C region, membrane-bound form;Ig gamma-2A chain C region, A allele	Igh-1a;Ighg	>sp|P01865|GCAM_MOUSE Ig gamma-2A chain C region, membrane-bound form OS=Mus musculus GN=Igh-1a PE=1 SV=3;>sp|P01863|GCAA_MOUSE Ig gamma-2A chain C region, A allele OS=Mus musculus GN=Ighg PE=1 SV=1	13	13	42	43.949	0	4.0428	2.1543	3.0979	1.5862	4.4863	2.3135
Q9DBU3	Serine/threonine-protein kinase RIO3	Riok3	>sp|Q9DBU3|RIOK3_MOUSE Serine/threonine-protein kinase RIO3 OS=Mus musculus GN=Riok3 PE=2 SV=3	21	21	42.4	58.704	5.899e-247	1.6435	2.131	2.3044	1.2184	1.5624	2.2236
Q99K46	Ubiquitin carboxyl-terminal hydrolase 11	Usp11	>sp|Q99K46|UBP11_MOUSE Ubiquitin carboxyl-terminal hydrolase 11 OS=Mus musculus GN=Usp11 PE=2 SV=4	4	3	4.2	105.38	7.8091e-10	1.9479	2.1146	1.7828	1.9634	2.3468	2.1146
P22682;B1NE42	E3 ubiquitin-protein ligase CBL	Cbl	>sp|P22682|CBL_MOUSE E3 ubiquitin-protein ligase CBL OS=Mus musculus GN=Cbl PE=1 SV=3	18	17	24.4	100.56	2.4129e-85	2.731	2.0801	2.4749	2	2.8267	2.0801
Q0VGB7;E9PZV4	Serine/threonine-protein phosphatase 4 regulatory subunit 2	Ppp4r2	>sp|Q0VGB7|PP4R2_MOUSE Serine/threonine-protein phosphatase 4 regulatory subunit 2 OS=Mus musculus GN=Ppp4r2 PE=1 SV=1;>tr|E9PZV4|E9PZV4_MOUSE Uncharacterized protein OS=Mus musculus GN=Ppp4r2 PE=4 SV=1	2	2	6.5	46.478	1.3882e-30	1.0217	2.0477	1.0217	2.0477	NaN	NaN
P19437;Q8BNW4	B-lymphocyte antigen CD20	Ms4a1	>sp|P19437|CD20_MOUSE B-lymphocyte antigen CD20 OS=Mus musculus GN=Ms4a1 PE=2 SV=1;>tr|Q8BNW4|Q8BNW4_MOUSE Uncharacterized protein (Fragment) OS=Mus musculus GN=Ms4a1 PE=2 SV=1	4	4	14.8	31.958	2.4096e-14	5.2399	2.0428	6.5429	2.0916	3.3608	1.2898
Q9Z1E3	NF-kappa-B inhibitor alpha	Nfkbia	>sp|Q9Z1E3|IKBA_MOUSE NF-kappa-B inhibitor alpha OS=Mus musculus GN=Nfkbia PE=1 SV=2	4	4	21	35.071	1.1107e-16	12.829	1.9575	12.829	1.9575	NaN	NaN
Q924S8-2;Q924S8;Q5SRF9;Q924S7;Q5SRF8	Sprouty-related, EVH1 domain-containing protein 1	Spred1	>sp|Q924S8-2|SPRE1_MOUSE Isoform 2 of Sprouty-related, EVH1 domain-containing protein 1 OS=Mus musculus GN=Spred1;>sp|Q924S8|SPRE1_MOUSE Sprouty-related, EVH1 domain-containing protein 1 OS=Mus musculus GN=Spred1 PE=1 SV=1	3	3	18.8	26.024	3.0548e-06	7.3925	1.9211	5.9393	1.805	14.515	3.1896
Q60769;D3YXE1;D3Z5R6	Tumor necrosis factor alpha-induced protein 3	Tnfaip3	>sp|Q60769|TNAP3_MOUSE Tumor necrosis factor alpha-induced protein 3 OS=Mus musculus GN=Tnfaip3 PE=1 SV=2	11	11	15.7	87.653	2.5878e-69	2.0923	1.9093	2.0146	1.8484	2.312	1.9492
Q3ULA2-2;Q3ULA2	F-box/WD repeat-containing protein 1A	Btrc	>sp|Q3ULA2-2|FBW1A_MOUSE Isoform 2 of F-box/WD repeat-containing protein 1A OS=Mus musculus GN=Btrc;>sp|Q3ULA2|FBW1A_MOUSE F-box/WD repeat-containing protein 1A OS=Mus musculus GN=Btrc PE=1 SV=2	6	1	13.2	65.105	9.3733e-43	2.8918	1.8586	NaN	NaN	2.8918	1.8586
B2RUJ2;Q80TH2-1;Q80TH2;B7ZNX6;Q80TH2-2	Protein LAP2	Erbb2ip	>tr|B2RUJ2|B2RUJ2_MOUSE Erbb2ip protein OS=Mus musculus GN=Erbb2ip PE=2 SV=1;>sp|Q80TH2-1|LAP2_MOUSE Isoform 1 of Protein LAP2 OS=Mus musculus GN=Erbb2ip;>sp|Q80TH2|LAP2_MOUSE Protein LAP2 OS=Mus musculus GN=Erbb2ip PE=1 SV=3;>tr|B7ZNX6|B7ZNX6_MOUSE Erbb2i	9	9	7.6	145.09	3.4778e-19	1.9002	1.8188	1.89	1.5845	1.9104	2.01
Q8VBT0;F6V084	Thioredoxin-related transmembrane protein 1	Tmx1	>sp|Q8VBT0|TMX1_MOUSE Thioredoxin-related transmembrane protein 1 OS=Mus musculus GN=Tmx1 PE=1 SV=1;>tr|F6V084|F6V084_MOUSE Thioredoxin-related transmembrane protein 1 (Fragment) OS=Mus musculus GN=Tmx1 PE=4 SV=1	2	2	7.6	31.395	0.00021389	0.92291	1.7602	0.92291	1.7602	NaN	NaN
Q9JID9	SH2B adapter protein 2	Sh2b2	>sp|Q9JID9|SH2B2_MOUSE SH2B adapter protein 2 OS=Mus musculus GN=Sh2b2 PE=1 SV=2	3	3	6.9	66.557	1.9199e-08	1.8809	1.7585	2.0538	1.6029	1.7227	1.9291
P70196;P70196-2	TNF receptor-associated factor 6	Traf6	>sp|P70196|TRAF6_MOUSE TNF receptor-associated factor 6 OS=Mus musculus GN=Traf6 PE=1 SV=2	14	14	33.4	60.069	8.7306e-71	12.318	1.7486	9.0162	1.8187	13.322	1.5248
Q8VC91;O88522;E9Q2Y3;Q7TSS3;A3KG44;A3KG40;A3KG41;A3KG38	NF-kappa-B essential modulator	Ikbkg	>tr|Q8VC91|Q8VC91_MOUSE Ikbkg protein OS=Mus musculus GN=Ikbkg PE=2 SV=1;>sp|O88522|NEMO_MOUSE NF-kappa-B essential modulator OS=Mus musculus GN=Ikbkg PE=1 SV=2;>tr|E9Q2Y3|E9Q2Y3_MOUSE Uncharacterized protein OS=Mus musculus GN=Ikbkg PE=4 SV=1;>tr|Q7TSS3|Q	7	7	24.3	47.844	8.2366e-170	6.9463	1.7205	4.3229	1.0875	8.7528	1.9512
Q922T2;Q9D3X9-2;Q9D3X9	Microfibril-associated glycoprotein 3	Mfap3	>sp|Q922T2|MFAP3_MOUSE Microfibril-associated glycoprotein 3 OS=Mus musculus GN=Mfap3 PE=2 SV=1	3	3	10.9	38.405	6.0125e-27	1.8968	1.7107	1.5447	1.6269	1.9985	2.264
E9Q579;E9PV90;E9PY45;E9Q6M6;Q9D6M3;F6UUQ1;Q9DB41-2;Q9DB41	Mitochondrial glutamate carrier 1;Mitochondrial glutamate carrier 2	Slc25a22;Slc25a18	>tr|E9Q579|E9Q579_MOUSE Uncharacterized protein OS=Mus musculus GN=Slc25a22 PE=3 SV=1;>tr|E9PV90|E9PV90_MOUSE Solute carrier family 25 (mitochondrial carrier, glutamate), member 22 (Fragment) OS=Mus musculus GN=Slc25a22 PE=3 SV=1;>tr|E9PY45|E9PY45_MOUSE So	2	2	20.4	11.155	4.1623e-05	1.5522	1.696	NaN	NaN	1.5522	1.696
Q9CQ02	COMM domain-containing protein 4	Commd4	>sp|Q9CQ02|COMD4_MOUSE COMM domain-containing protein 4 OS=Mus musculus GN=Commd4 PE=2 SV=1	2	2	15.1	21.86	1.9517e-13	1.5878	1.6863	1.5878	1.6863	NaN	NaN
P26450;Q80UI5;P70305	Phosphatidylinositol 3-kinase regulatory subunit alpha	Pik3r1	>sp|P26450|P85A_MOUSE Phosphatidylinositol 3-kinase regulatory subunit alpha OS=Mus musculus GN=Pik3r1 PE=1 SV=2;>tr|Q80UI5|Q80UI5_MOUSE Phosphatidylinositol 3-kinase, regulatory subunit, polypeptide 1 (P85 alpha) OS=Mus musculus GN=Pik3r1 PE=2 SV=1	5	4	8.7	83.516	6.1958e-21	1.7896	1.6839	1.7987	1.6009	1.7805	1.8373
Q9DBB8;F6Z0K0	Trans-1,2-dihydrobenzene-1,2-diol dehydrogenase	Dhdh	>sp|Q9DBB8|DHDH_MOUSE Trans-1,2-dihydrobenzene-1,2-diol dehydrogenase OS=Mus musculus GN=Dhdh PE=2 SV=1;>tr|F6Z0K0|F6Z0K0_MOUSE Uncharacterized protein (Fragment) OS=Mus musculus GN=Dhdh PE=4 SV=1	2	2	7.2	36.3	4.0086e-05	1.0174	1.6798	0.91565	1.4747	1.0188	1.6798
Q8BZ03;E9Q185;D3Z6I0;Q8K1Y2;Q5FWX6	Serine/threonine-protein kinase D2	Prkd2	>sp|Q8BZ03|KPCD2_MOUSE Serine/threonine-protein kinase D2 OS=Mus musculus GN=Prkd2 PE=1 SV=1	7	5	8.9	96.541	3.562e-24	2.2589	1.6711	2.2945	1.7081	1.5928	1.1081
Q5SRY7-3;Q5SRY7-4;Q5SRY7;Q8CHD5;E9Q0X1;Q5SRY7-2	F-box/WD repeat-containing protein 11	Fbxw11	>sp|Q5SRY7-3|FBW1B_MOUSE Isoform 3 of F-box/WD repeat-containing protein 11 OS=Mus musculus GN=Fbxw11;>sp|Q5SRY7-4|FBW1B_MOUSE Isoform 4 of F-box/WD repeat-containing protein 11 OS=Mus musculus GN=Fbxw11;>sp|Q5SRY7|FBW1B_MOUSE F-box/WD repeat-containing pr	12	7	35.5	60.812	1.1747e-229	3.4138	1.6659	3.651	2.04	3.2919	1.6431
Q9CWK3;Q69ZP6	CD2 antigen cytoplasmic tail-binding protein 2	Cd2bp2	>sp|Q9CWK3|CD2B2_MOUSE CD2 antigen cytoplasmic tail-binding protein 2 OS=Mus musculus GN=Cd2bp2 PE=1 SV=1;>tr|Q69ZP6|Q69ZP6_MOUSE CD2 antigen (cytoplasmic tail)-binding protein 2 (Fragment) OS=Mus musculus GN=Cd2bp2 PE=2 SV=1	2	2	7.3	37.694	1.9443e-05	1.0071	1.649	NaN	NaN	1.0071	1.649
O35280-2;G3UYB1;G3UYC5;O35280	Serine/threonine-protein kinase Chk1	Chek1	>sp|O35280-2|CHK1_MOUSE Isoform 2 of Serine/threonine-protein kinase Chk1 OS=Mus musculus GN=Chek1;>tr|G3UYB1|G3UYB1_MOUSE Uncharacterized protein OS=Mus musculus GN=Chek1 PE=4 SV=1;>tr|G3UYC5|G3UYC5_MOUSE Uncharacterized protein OS=Mus musculus GN=Chek1 P	2	2	6.3	43.627	0.00021474	0.092282	1.6368	NaN	NaN	0.092282	1.6368
A2A9C3-2;A2A9C3;E9Q9K7;E9Q8U2	Protein SZT2	Szt2	>sp|A2A9C3-2|SZT2_MOUSE Isoform 2 of Protein SZT2 OS=Mus musculus GN=Szt2;>sp|A2A9C3|SZT2_MOUSE Protein SZT2 OS=Mus musculus GN=Szt2 PE=1 SV=1;>tr|E9Q9K7|E9Q9K7_MOUSE Uncharacterized protein OS=Mus musculus GN=Szt2 PE=4 SV=1;>tr|E9Q8U2|E9Q8U2_MOUSE Unchara	2	2	0.9	377.52	1.4883e-05	0.9607	1.6324	0.9607	1.6324	NaN	NaN
Q7TMI3;Q7TMI3-2;Q3T995;Q7TMI3-3	E3 ubiquitin-protein ligase UHRF2	Uhrf2	>sp|Q7TMI3|UHRF2_MOUSE E3 ubiquitin-protein ligase UHRF2 OS=Mus musculus GN=Uhrf2 PE=1 SV=1;>sp|Q7TMI3-2|UHRF2_MOUSE Isoform 2 of E3 ubiquitin-protein ligase UHRF2 OS=Mus musculus GN=Uhrf2	3	3	5.4	90.105	1.6708e-08	1.1848	1.6246	1.3131	1.9258	0.90854	1.047
Q99J95-3;Q99J95-2;Q99J95	Cyclin-dependent kinase 9	Cdk9	>sp|Q99J95-3|CDK9_MOUSE Isoform 3 of Cyclin-dependent kinase 9 OS=Mus musculus GN=Cdk9;>sp|Q99J95-2|CDK9_MOUSE Isoform 2 of Cyclin-dependent kinase 9 OS=Mus musculus GN=Cdk9;>sp|Q99J95|CDK9_MOUSE Cyclin-dependent kinase 9 OS=Mus musculus GN=Cdk9 PE=1 SV=1	3	2	14.8	28.026	7.7153e-26	1.7064	1.6114	2.4663	1.5244	1.1012	1.7426
Q6NZN1-3;Q6NZN1;Q6NZN1-5;Q6NZN1-2;Q6NZN1-4	Peroxisome proliferator-activated receptor gamma coactivator-related protein 1	Pprc1	>sp|Q6NZN1-3|PPRC1_MOUSE Isoform 3 of Peroxisome proliferator-activated receptor gamma coactivator-related protein 1 OS=Mus musculus GN=Pprc1;>sp|Q6NZN1|PPRC1_MOUSE Peroxisome proliferator-activated receptor gamma coactivator-related protein 1 OS=Mus muscu	3	3	3.2	126.16	7.9126e-10	2.4035	1.6065	2.2137	1.5627	3.5607	69.254
Q9CPQ3	Mitochondrial import receptor subunit TOM22 homolog	Tomm22	>sp|Q9CPQ3|TOM22_MOUSE Mitochondrial import receptor subunit TOM22 homolog OS=Mus musculus GN=Tomm22 PE=2 SV=3	2	2	23.2	15.537	3.4552e-24	1.0269	1.5852	1.0269	1.217	1.4085	1.6724
Q8BHS3	Pre-mRNA-splicing factor RBM22	Rbm22	>sp|Q8BHS3|RBM22_MOUSE Pre-mRNA-splicing factor RBM22 OS=Mus musculus GN=Rbm22 PE=2 SV=1	2	2	6.4	46.895	7.6198e-06	0.85907	1.5823	NaN	NaN	0.85907	1.5823
Q8BVA5;Q8BVA5-4;Q8BVA5-3;Q8BVA5-2	UPF0554 protein C2orf43 homolog		>sp|Q8BVA5|CB043_MOUSE UPF0554 protein C2orf43 homolog OS=Mus musculus PE=2 SV=1;>sp|Q8BVA5-4|CB043_MOUSE Isoform 4 of UPF0554 protein C2orf43 homolog OS=Mus musculus;>sp|Q8BVA5-3|CB043_MOUSE Isoform 3 of UPF0554 protein C2orf43 homolog OS=Mus musculus;>sp	2	2	7.7	37.374	0.00089173	1.2173	1.5801	NaN	NaN	1.2173	1.5801
O08908	Phosphatidylinositol 3-kinase regulatory subunit beta	Pik3r2	>sp|O08908|P85B_MOUSE Phosphatidylinositol 3-kinase regulatory subunit beta OS=Mus musculus GN=Pik3r2 PE=1 SV=2	2	2	3	81.265	0.00031191	1.416	1.5612	NaN	NaN	1.416	1.5612
Q9WVM1;E9Q851;F6WD40;E9Q9N9	Rac GTPase-activating protein 1	Racgap1	>sp|Q9WVM1|RGAP1_MOUSE Rac GTPase-activating protein 1 OS=Mus musculus GN=Racgap1 PE=2 SV=1	4	4	8.4	70.158	1.0748e-29	1.0386	1.5601	1.0228	1.5166	1.1574	1.5601
F6TMQ3;Q9D0Q7;F6QAU7	39S ribosomal protein L45, mitochondrial	Mrpl45	>tr|F6TMQ3|F6TMQ3_MOUSE Uncharacterized protein (Fragment) OS=Mus musculus GN=Mrpl45 PE=4 SV=1;>sp|Q9D0Q7|RM45_MOUSE 39S ribosomal protein L45, mitochondrial OS=Mus musculus GN=Mrpl45 PE=2 SV=1	3	3	11.3	32.541	1.6541e-08	1.2506	1.5267	1.2353	1.8676	1.4258	1.248
Q2TBA3-2;Q2TBA3;Q2TBA3-3	Mucosa-associated lymphoid tissue lymphoma translocation protein 1 homolog	Malt1	>sp|Q2TBA3-2|MALT1_MOUSE Isoform 2 of Mucosa-associated lymphoid tissue lymphoma translocation protein 1 homolog OS=Mus musculus GN=Malt1;>sp|Q2TBA3|MALT1_MOUSE Mucosa-associated lymphoid tissue lymphoma translocation protein 1 homolog OS=Mus musculus GN=M	23	23	34.2	92.024	2.1581e-186	6.865	1.5261	8.2389	1.6942	5.3189	1.4895
Q9Z1T1;E9PV25	AP-3 complex subunit beta-1	Ap3b1	>sp|Q9Z1T1|AP3B1_MOUSE AP-3 complex subunit beta-1 OS=Mus musculus GN=Ap3b1 PE=1 SV=2;>tr|E9PV25|E9PV25_MOUSE Uncharacterized protein OS=Mus musculus GN=Ap3b1 PE=4 SV=1	6	6	6.6	122.74	7.4764e-14	1.811	1.5194	1.811	1.5194	1.8505	1.5704
Q9Z130;F6VQH5;D3YTQ3	Heterogeneous nuclear ribonucleoprotein D-like	Hnrpdl	>sp|Q9Z130|HNRDL_MOUSE Heterogeneous nuclear ribonucleoprotein D-like OS=Mus musculus GN=Hnrpdl PE=1 SV=1;>tr|F6VQH5|F6VQH5_MOUSE Heterogeneous nuclear ribonucleoprotein D-like (Fragment) OS=Mus musculus GN=Hnrpdl PE=4 SV=1;>tr|D3YTQ3|D3YTQ3_MOUSE Uncharac	3	2	10.6	33.558	9.3603e-09	1.4597	1.492	1.4526	1.4393	1.6287	1.6357
E9Q7G0;E9QAZ0		Numa1	>tr|E9Q7G0|E9Q7G0_MOUSE Uncharacterized protein OS=Mus musculus GN=Numa1 PE=4 SV=1;>tr|E9QAZ0|E9QAZ0_MOUSE Uncharacterized protein OS=Mus musculus GN=Numa1 PE=4 SV=1	2	2	1.1	235.63	0.00052109	0.87004	1.4908	0.91948	1.0816	0.87004	1.5149
Q99LA2;E9PW12;Q9JMD0;B1AQG7;Q8CCB2		Zfp207	>tr|Q99LA2|Q99LA2_MOUSE Uncharacterized protein OS=Mus musculus GN=Zfp207 PE=2 SV=1;>tr|E9PW12|E9PW12_MOUSE Uncharacterized protein OS=Mus musculus GN=Zfp207 PE=4 SV=1;>tr|Q9JMD0|Q9JMD0_MOUSE Uncharacterized protein OS=Mus musculus GN=Zfp207 PE=2 SV=1;>tr|	2	2	5.6	49.791	2.7257e-05	0.54444	1.4768	0.38767	2.2637	0.76459	0.9634
Q9Z127	Large neutral amino acids transporter small subunit 1	Slc7a5	>sp|Q9Z127|LAT1_MOUSE Large neutral amino acids transporter small subunit 1 OS=Mus musculus GN=Slc7a5 PE=1 SV=2	4	3	8.8	55.872	2.4907e-13	2.9386	1.473	1.3914	1.046	4.7062	1.819
F6SMY7;Q7TPH6-2;Q7TPH6;E9QKA8;E9PUJ6;F6T4V9;F7CZG3	Probable E3 ubiquitin-protein ligase MYCBP2	Mycbp2	>tr|F6SMY7|F6SMY7_MOUSE MYC-binding protein 2 (Fragment) OS=Mus musculus GN=Mycbp2 PE=4 SV=1;>sp|Q7TPH6-2|MYCB2_MOUSE Isoform 2 of Probable E3 ubiquitin-protein ligase MYCBP2 OS=Mus musculus GN=Mycbp2;>sp|Q7TPH6|MYCB2_MOUSE Probable E3 ubiquitin-protein li	82	82	20.4	509.35	0	1.4729	1.4723	1.4063	1.4612	1.5294	1.4808
Q9ESU7;E9PUM8;E9PXK5;P51912;F7CEQ5	Neutral amino acid transporter B(0)	Slc1a5	>tr|Q9ESU7|Q9ESU7_MOUSE Neutral amino acid transporter ASCT2 OS=Mus musculus GN=Slc1a5 PE=2 SV=1;>tr|E9PUM8|E9PUM8_MOUSE Uncharacterized protein OS=Mus musculus GN=Slc1a5 PE=4 SV=1;>tr|E9PXK5|E9PXK5_MOUSE Uncharacterized protein OS=Mus musculus GN=Slc1a5 P	11	11	22.3	58.422	3.6272e-113	2.3459	1.4718	2.3115	1.3691	2.3528	1.6035
Q60664;F6WLY0;G5E880	Lymphoid-restricted membrane protein;Processed lymphoid-restricted membrane protein	Lrmp	>sp|Q60664|LRMP_MOUSE Lymphoid-restricted membrane protein OS=Mus musculus GN=Lrmp PE=1 SV=1;>tr|F6WLY0|F6WLY0_MOUSE Lymphoid-restricted membrane protein (Fragment) OS=Mus musculus GN=Lrmp PE=4 SV=1;>tr|G5E880|G5E880_MOUSE Lymphoid-restricted membrane prot	2	2	4.6	59.587	1.0811e-05	1.0514	1.4603	NaN	NaN	1.0514	1.4603
Q80U04-2;Q80U04	E3 ubiquitin-protein ligase Praja-2	Pja2	>sp|Q80U04-2|PJA2_MOUSE Isoform 2 of E3 ubiquitin-protein ligase Praja-2 OS=Mus musculus GN=Pja2;>sp|Q80U04|PJA2_MOUSE E3 ubiquitin-protein ligase Praja-2 OS=Mus musculus GN=Pja2 PE=1 SV=2	5	5	10.5	71.242	9.0955e-22	1.2999	1.4567	1.49	1.5263	1.2703	1.238
Q924K8-2;Q3U3A7;E9Q794;Q3UII8;Q924K8;Q3TY62	Metastasis-associated protein MTA3	Mta3	>sp|Q924K8-2|MTA3_MOUSE Isoform 2 of Metastasis-associated protein MTA3 OS=Mus musculus GN=Mta3;>tr|Q3U3A7|Q3U3A7_MOUSE Uncharacterized protein OS=Mus musculus GN=Mta3 PE=2 SV=1;>tr|E9Q794|E9Q794_MOUSE Metastasis-associated 3 OS=Mus musculus GN=Mta3 PE=4 S	6	2	14.5	58.309	4.2263e-22	0.94337	1.4519	1.2041	1.0786	0.88184	1.5204
Q6PR54-2;Q6PR54;Q6PR54-3	Telomere-associated protein RIF1	Rif1	>sp|Q6PR54-2|RIF1_MOUSE Isoform 2 of Telomere-associated protein RIF1 OS=Mus musculus GN=Rif1;>sp|Q6PR54|RIF1_MOUSE Telomere-associated protein RIF1 OS=Mus musculus GN=Rif1 PE=1 SV=2;>sp|Q6PR54-3|RIF1_MOUSE Isoform 3 of Telomere-associated protein RIF1 OS=	14	14	7.1	263.48	3.2125e-43	1.6417	1.4494	1.649	1.4494	1.6334	1.4642
P29595	NEDD8	Nedd8	>sp|P29595|NEDD8_MOUSE NEDD8 OS=Mus musculus GN=Nedd8 PE=1 SV=2	4	4	43.2	8.9723	5.5713e-126	1.3887	1.4484	1.4316	1.4094	1.3832	1.537
Q921W2;P70318;D3Z3Y4;D6RGU1;D3YY02;Q8CII5;G5E8L2;Q80ZW7;D3Z4H6;P52912	Nucleolysin TIAR;Nucleolysin TIA-1	Tial1;Tia1	>tr|Q921W2|Q921W2_MOUSE Tial1 cytotoxic granule-associated RNA binding protein-like 1, isoform CRA_a OS=Mus musculus GN=Tial1 PE=2 SV=1;>sp|P70318|TIAR_MOUSE Nucleolysin TIAR OS=Mus musculus GN=Tial1 PE=2 SV=1;>tr|D3Z3Y4|D3Z3Y4_MOUSE Tia1 cytotoxic granule	2	2	5.1	41.53	0.00089126	0.96279	1.4481	NaN	NaN	0.96279	1.4481
Q8BGT7	Survival of motor neuron-related-splicing factor 30	Smndc1	>sp|Q8BGT7|SPF30_MOUSE Survival of motor neuron-related-splicing factor 30 OS=Mus musculus GN=Smndc1 PE=2 SV=1	3	3	12.2	26.753	2.1628e-08	1.2176	1.4434	1.2176	1.4434	NaN	NaN
P70227	Inositol 1,4,5-trisphosphate receptor type 3	Itpr3	>sp|P70227|ITPR3_MOUSE Inositol 1,4,5-trisphosphate receptor type 3 OS=Mus musculus GN=Itpr3 PE=1 SV=3	23	21	10.5	304.27	3.9263e-84	2.4139	1.4374	2.3532	1.386	2.5746	1.48
Q9CR00	26S proteasome non-ATPase regulatory subunit 9	Psmd9	>sp|Q9CR00|PSMD9_MOUSE 26S proteasome non-ATPase regulatory subunit 9 OS=Mus musculus GN=Psmd9 PE=1 SV=1	2	2	9.5	24.72	5.7292e-06	1.0024	1.4298	0.98999	1.4229	1.015	1.6849
Q3SXD3;E0CYK6	HD domain-containing protein 2	Hddc2	>sp|Q3SXD3|HDDC2_MOUSE HD domain-containing protein 2 OS=Mus musculus GN=Hddc2 PE=2 SV=1;>tr|E0CYK6|E0CYK6_MOUSE HD domain-containing 2 OS=Mus musculus GN=Hddc2 PE=4 SV=1	2	2	13.1	22.753	0.00032053	1.116	1.426	1.6757	2.2389	0.74323	0.90822
Q03172;F8VPM9	Zinc finger protein 40	Hivep1	>sp|Q03172|ZEP1_MOUSE Zinc finger protein 40 OS=Mus musculus GN=Hivep1 PE=1 SV=1;>tr|F8VPM9|F8VPM9_MOUSE Human immunodeficiency virus type I enhancer-binding protein 1 OS=Mus musculus GN=Hivep1 PE=4 SV=1	22	21	12.2	288.34	7.4051e-93	6.218	1.424	6.3323	1.3005	6.1057	1.9523
Q9QWX2;Q64373-3;Q64373-4;Q64373;O35843;A2AHX9;Q64373-2;A2AHX8;A2AHX7	Bcl-2-like protein 1	Bcl2l1	>tr|Q9QWX2|Q9QWX2_MOUSE BCL2-like 1 (Fragment) OS=Mus musculus GN=Bcl2l1 PE=2 SV=1;>sp|Q64373-3|B2CL1_MOUSE Isoform Bcl-X(beta) of Bcl-2-like protein 1 OS=Mus musculus GN=Bcl2l1;>sp|Q64373-4|B2CL1_MOUSE Isoform Bcl-X(delta-TM) of Bcl-2-like protein 1 OS=Mu	6	6	47.9	21.126	4.4538e-227	1.1065	1.4174	1.0945	1.4954	1.1346	1.3969
P41183	B-cell lymphoma 6 protein homolog	Bcl6	>sp|P41183|BCL6_MOUSE B-cell lymphoma 6 protein homolog OS=Mus musculus GN=Bcl6 PE=1 SV=1	6	6	10.5	78.981	5.8876e-31	1.3755	1.4159	1.3419	1.4159	1.4566	1.4418
Q7TMY7;Q7TMY7-2;B2KGD7	Importin-8	Ipo8	>sp|Q7TMY7|IPO8_MOUSE Importin-8 OS=Mus musculus GN=Ipo8 PE=2 SV=3;>sp|Q7TMY7-2|IPO8_MOUSE Isoform 2 of Importin-8 OS=Mus musculus GN=Ipo8;>tr|B2KGD7|B2KGD7_MOUSE Importin 8 (Fragment) OS=Mus musculus GN=Ipo8 PE=4 SV=1	4	4	4.9	117.08	1.1878e-16	1.0809	1.413	1.1327	1.4272	1.0593	1.3207
F8VQE2;E9Q0A4;Q9QXL1;F6ZSF2	Kinesin-like protein KIF21B	Kif21b	>tr|F8VQE2|F8VQE2_MOUSE Uncharacterized protein OS=Mus musculus GN=Kif21b PE=3 SV=1;>tr|E9Q0A4|E9Q0A4_MOUSE Uncharacterized protein OS=Mus musculus GN=Kif21b PE=3 SV=1;>sp|Q9QXL1|KI21B_MOUSE Kinesin-like protein KIF21B OS=Mus musculus GN=Kif21b PE=1 SV=2;>	2	2	1.4	181.4	0.00047739	0.82387	1.4101	NaN	NaN	0.82387	1.4101
A2A9P8;Q8R516-2;Q8R516	E3 ubiquitin-protein ligase MIB2	Mib2	>tr|A2A9P8|A2A9P8_MOUSE Mindbomb homolog 2 (Drosophila) (Fragment) OS=Mus musculus GN=Mib2 PE=4 SV=1;>sp|Q8R516-2|MIB2_MOUSE Isoform 2 of E3 ubiquitin-protein ligase MIB2 OS=Mus musculus GN=Mib2;>sp|Q8R516|MIB2_MOUSE E3 ubiquitin-protein ligase MIB2 OS=Mus	2	2	8	41.161	1.7605e-05	2.1528	1.4081	2.1016	1.4592	3.0786	1.3588
Q6A0D4	Raftlin	Rftn1	>sp|Q6A0D4|RFTN1_MOUSE Raftlin OS=Mus musculus GN=Rftn1 PE=1 SV=4	4	4	6.5	61.536	1.7625e-13	1.4013	1.4071	2.4369	1.3675	1.3674	1.4478
Q8BLR9-2;Q8BLR9	Hypoxia-inducible factor 1-alpha inhibitor	Hif1an	>sp|Q8BLR9-2|HIF1N_MOUSE Isoform 2 of Hypoxia-inducible factor 1-alpha inhibitor OS=Mus musculus GN=Hif1an;>sp|Q8BLR9|HIF1N_MOUSE Hypoxia-inducible factor 1-alpha inhibitor OS=Mus musculus GN=Hif1an PE=2 SV=2	2	2	7.6	30.424	0.00015942	0.71682	1.4051	NaN	NaN	0.71682	1.4051
Q60803;Q3UHJ1;D3Z343	TNF receptor-associated factor 3	Traf3	>sp|Q60803|TRAF3_MOUSE TNF receptor-associated factor 3 OS=Mus musculus GN=Traf3 PE=1 SV=2;>tr|Q3UHJ1|Q3UHJ1_MOUSE Uncharacterized protein OS=Mus musculus GN=Traf3 PE=2 SV=1	22	22	39.5	64.293	0	3.701	1.404	3.0837	1.3289	3.975	1.4486
Q62018-3;Q62018;Q62018-2	RNA polymerase-associated protein CTR9 homolog	Ctr9	>sp|Q62018-3|CTR9_MOUSE Isoform 3 of RNA polymerase-associated protein CTR9 homolog OS=Mus musculus GN=Ctr9;>sp|Q62018|CTR9_MOUSE RNA polymerase-associated protein CTR9 homolog OS=Mus musculus GN=Ctr9 PE=1 SV=2;>sp|Q62018-2|CTR9_MOUSE Isoform 2 of RNA poly	4	4	4	123.86	1.4783e-10	0.88978	1.4012	0.88698	1.4437	0.88978	1.1351
P55012;E9QM38	Solute carrier family 12 member 2	Slc12a2	>sp|P55012|S12A2_MOUSE Solute carrier family 12 member 2 OS=Mus musculus GN=Slc12a2 PE=1 SV=2;>tr|E9QM38|E9QM38_MOUSE Uncharacterized protein OS=Mus musculus GN=Slc12a2 PE=4 SV=1	7	7	8	131.03	1.5094e-31	1.2441	1.4003	0.91728	1.0543	2.0325	1.8147
G3XA79;G3UY19;Q99K43;G3UW86;G3UWQ7;G3UXT4;E9PYJ3	Protein regulator of cytokinesis 1	Prc1	>tr|G3XA79|G3XA79_MOUSE Uncharacterized protein OS=Mus musculus GN=Prc1 PE=4 SV=1;>tr|G3UY19|G3UY19_MOUSE Protein regulator of cytokinesis 1, isoform CRA_b OS=Mus musculus GN=Prc1 PE=4 SV=1;>sp|Q99K43|PRC1_MOUSE Protein regulator of cytokinesis 1 OS=Mus mu	2	2	3.2	61.73	0.0017625	0.99584	1.3996	0.99584	1.3996	NaN	NaN
Q4KMS1;F7B7X2;Q9QXA7;A2AGP1	Tripartite motif-containing protein 44	Trim44	>tr|Q4KMS1|Q4KMS1_MOUSE Tripartite motif-containing 44 OS=Mus musculus GN=Trim44 PE=2 SV=1;>tr|F7B7X2|F7B7X2_MOUSE Tripartite motif-containing 44 (Fragment) OS=Mus musculus GN=Trim44 PE=4 SV=1;>sp|Q9QXA7|TRI44_MOUSE Tripartite motif-containing protein 44 O	6	6	24.9	38.128	1.0902e-91	1.0739	1.3968	1.0925	1.4027	1.0505	1.3909
A1KXC4	Fas apoptotic inhibitory molecule 3	Faim3	>sp|A1KXC4|FAIM3_MOUSE Fas apoptotic inhibitory molecule 3 OS=Mus musculus GN=Faim3 PE=2 SV=2	6	6	17.8	47.471	2.5106e-29	1.0841	1.3954	1.3342	1.5314	1.0052	1.2929
G8JL44;Q6ZQ89-3;F6XN86;Q6ZQ89;G8JL43;Q6ZQ89-2	E3 ubiquitin-protein ligase MARCH6	2015-03-06	>tr|G8JL44|G8JL44_MOUSE Uncharacterized protein OS=Mus musculus GN=March6 PE=4 SV=1;>sp|Q6ZQ89-3|MARH6_MOUSE Isoform 3 of E3 ubiquitin-protein ligase MARCH6 OS=Mus musculus GN=March6;>tr|F6XN86|F6XN86_MOUSE Uncharacterized protein (Fragment) OS=Mus musculu	2	2	2.6	99.04	1.777e-06	1.3137	1.3853	1.311	1.558	1.3137	1.282
G5E835;Q6NVF4;D6RGT6	DNA helicase B	Helb	>tr|G5E835|G5E835_MOUSE Helicase (DNA) B OS=Mus musculus GN=Helb PE=4 SV=1;>sp|Q6NVF4|HELB_MOUSE DNA helicase B OS=Mus musculus GN=Helb PE=1 SV=1	12	12	13	121.47	2.1804e-53	1.0135	1.3835	1.2629	1.3835	0.9684	1.2997
Q60875-5;Q60875-4;Q60875;F6SGZ7;Q60875-2;E9QKT6;Q60875-3	Rho guanine nucleotide exchange factor 2	Arhgef2	>sp|Q60875-5|ARHG2_MOUSE Isoform 5 of Rho guanine nucleotide exchange factor 2 OS=Mus musculus GN=Arhgef2;>sp|Q60875-4|ARHG2_MOUSE Isoform 4 of Rho guanine nucleotide exchange factor 2 OS=Mus musculus GN=Arhgef2;>sp|Q60875|ARHG2_MOUSE Rho guanine nucleotid	25	25	33.8	108.53	0	1.5377	1.3817	1.4682	1.369	1.5632	1.4786
Q6P1H6-3;Q6P1H6-2;Q6P1H6	Ankyrin repeat and LEM domain-containing protein 2	Ankle2	>sp|Q6P1H6-3|ANKL2_MOUSE Isoform 3 of Ankyrin repeat and LEM domain-containing protein 2 OS=Mus musculus GN=Ankle2;>sp|Q6P1H6-2|ANKL2_MOUSE Isoform 2 of Ankyrin repeat and LEM domain-containing protein 2 OS=Mus musculus GN=Ankle2;>sp|Q6P1H6|ANKL2_MOUSE Ank	2	2	2.8	97.985	8.4691e-08	1.3888	1.3808	1.3448	1.5964	1.4342	1.1944
P14733	Lamin-B1	Lmnb1	>sp|P14733|LMNB1_MOUSE Lamin-B1 OS=Mus musculus GN=Lmnb1 PE=1 SV=3	23	23	43.2	66.785	1.1548e-242	1.3608	1.3794	1.24	1.0342	1.3859	1.4227
P17809	Solute carrier family 2, facilitated glucose transporter member 1	Slc2a1	>sp|P17809|GTR1_MOUSE Solute carrier family 2, facilitated glucose transporter member 1 OS=Mus musculus GN=Slc2a1 PE=1 SV=4	3	3	3.9	53.984	5.1765e-08	0.98463	1.3788	0.92991	1.0986	1.3677	1.3876
G3UXT7;Q8CFQ9;P56959;G3UZD2;Q91VQ2;F6QCI0;E9Q6D4;Q8BQ46	RNA-binding protein FUS	Fus	>tr|G3UXT7|G3UXT7_MOUSE Fusion,-derived from t(12;16) malignant liposarcoma (human) (Fragment) OS=Mus musculus GN=Fus PE=4 SV=1;>tr|Q8CFQ9|Q8CFQ9_MOUSE Fusion, derived from t(12;16) malignant liposarcoma (Human) OS=Mus musculus GN=Fus PE=2 SV=1;>sp|P56959|	3	3	38.5	13.897	6.2435e-42	1.1598	1.3782	NaN	NaN	1.1598	1.3782
Q9ERL0		Mllt1	>tr|Q9ERL0|Q9ERL0_MOUSE Btk-PH-domain binding protein OS=Mus musculus GN=Mllt1 PE=2 SV=1	2	2	4	60.786	1.4312e-06	1.1404	1.3764	NaN	NaN	1.1404	1.3764
Q7TNV0;E9Q8Y1;E9Q8P4;D3YVJ6	Protein DEK	Dek	>sp|Q7TNV0|DEK_MOUSE Protein DEK OS=Mus musculus GN=Dek PE=1 SV=1	3	3	10.5	43.158	3.5856e-11	1.2194	1.3762	1.2209	0.90631	1.2179	1.4245
E9PZQ3;Q9EPE9	Probable cation-transporting ATPase 13A1	Atp13a1	>tr|E9PZQ3|E9PZQ3_MOUSE Uncharacterized protein OS=Mus musculus GN=Atp13a1 PE=3 SV=1;>sp|Q9EPE9|AT131_MOUSE Probable cation-transporting ATPase 13A1 OS=Mus musculus GN=Atp13a1 PE=1 SV=2	2	2	2.3	122.08	2.1674e-07	1.3007	1.373	1.3007	1.373	NaN	NaN
Q8K3H0	DCC-interacting protein 13-alpha	Appl1	>sp|Q8K3H0|DP13A_MOUSE DCC-interacting protein 13-alpha OS=Mus musculus GN=Appl1 PE=1 SV=1	18	18	36.1	79.327	8.6511e-164	1.3359	1.359	1.2791	1.2108	1.4804	1.605
Q9WV55	Vesicle-associated membrane protein-associated protein A	Vapa	>sp|Q9WV55|VAPA_MOUSE Vesicle-associated membrane protein-associated protein A OS=Mus musculus GN=Vapa PE=1 SV=2	6	5	22.5	27.855	2.4681e-16	1.0751	1.3552	1.2196	1.2637	1.0267	1.8132
Q9CQL4	39S ribosomal protein L20, mitochondrial	Mrpl20	>sp|Q9CQL4|RM20_MOUSE 39S ribosomal protein L20, mitochondrial OS=Mus musculus GN=Mrpl20 PE=1 SV=1	2	2	21.5	17.595	3.8472e-18	1.1618	1.3545	1.1937	1.005	1.1618	1.3937
E9Q9H2;P54103;E9Q9H3	DnaJ homolog subfamily C member 2	Dnajc2	>tr|E9Q9H2|E9Q9H2_MOUSE Uncharacterized protein OS=Mus musculus GN=Dnajc2 PE=4 SV=1;>sp|P54103|DNJC2_MOUSE DnaJ homolog subfamily C member 2 OS=Mus musculus GN=Dnajc2 PE=1 SV=2;>tr|E9Q9H3|E9Q9H3_MOUSE Uncharacterized protein OS=Mus musculus GN=Dnajc2 PE=4	3	3	4.9	63.44	2.6744e-06	0.9024	1.3534	0.9024	1.3534	NaN	NaN
E9PZX0;Q9CQS5	Serine/threonine-protein kinase RIO2	Riok2	>tr|E9PZX0|E9PZX0_MOUSE Uncharacterized protein OS=Mus musculus GN=Riok2 PE=4 SV=1;>sp|Q9CQS5|RIOK2_MOUSE Serine/threonine-protein kinase RIO2 OS=Mus musculus GN=Riok2 PE=1 SV=1	2	2	5	59.009	3.6509e-05	1.3675	1.3513	NaN	NaN	1.3675	1.3513
Q9WVA4	Transgelin-2	Tagln2	>sp|Q9WVA4|TAGL2_MOUSE Transgelin-2 OS=Mus musculus GN=Tagln2 PE=1 SV=4	3	3	17.1	22.395	1.4201e-17	1.3191	1.3511	1.4	1.0158	1.2157	1.5211
A2A6A1	G patch domain-containing protein 8	Gpatch8	>sp|A2A6A1|GPTC8_MOUSE G patch domain-containing protein 8 OS=Mus musculus GN=Gpatch8 PE=2 SV=1	2	2	1.8	164.99	5.3595e-09	1.1081	1.3502	1.1081	1.1351	1.0017	3.0828
O55242-2;O55242;B7ZJH9	Sigma non-opioid intracellular receptor 1	Sigmar1	>sp|O55242-2|SGMR1_MOUSE Isoform 2 of Sigma non-opioid intracellular receptor 1 OS=Mus musculus GN=Sigmar1;>sp|O55242|SGMR1_MOUSE Sigma non-opioid intracellular receptor 1 OS=Mus musculus GN=Sigmar1 PE=1 SV=1;>tr|B7ZJH9|B7ZJH9_MOUSE Sigma 1 receptor varian	2	2	10.9	21.633	6.1677e-06	1.3161	1.3493	1.1449	1.567	1.3259	1.3198
F8WIT2;P14824	Annexin;Annexin A6	Anxa6	>tr|F8WIT2|F8WIT2_MOUSE Annexin OS=Mus musculus GN=Anxa6 PE=3 SV=1;>sp|P14824|ANXA6_MOUSE Annexin A6 OS=Mus musculus GN=Anxa6 PE=1 SV=3	2	2	3	75.288	0.00012303	0.91732	1.3463	NaN	NaN	0.91732	1.3463
O54864;A2AC19;O54864-2;O54864-3	Histone-lysine N-methyltransferase SUV39H1	Suv39h1	>sp|O54864|SUV91_MOUSE Histone-lysine N-methyltransferase SUV39H1 OS=Mus musculus GN=Suv39h1 PE=1 SV=1;>tr|A2AC19|A2AC19_MOUSE Suppressor of variegation 3-9 homolog 1 (Drosophila) OS=Mus musculus GN=Suv39h1 PE=3 SV=1;>sp|O54864-2|SUV91_MOUSE Isoform 2 of H	2	2	4.9	47.754	0.00064348	1.5027	1.345	NaN	NaN	1.5027	1.345
Q9EQE2;Q9EQE3;P49443;P36993-2;P36993-4;P36993;P36993-3;P36993-5;Q99NF7	Protein phosphatase 1A;Protein phosphatase 1B	Ppm1a;Ppm1b	>tr|Q9EQE2|Q9EQE2_MOUSE Protein phosphatase 2C alpha 1b OS=Mus musculus GN=Ppm1a PE=2 SV=1;>tr|Q9EQE3|Q9EQE3_MOUSE Protein phosphatase 2C alpha 3 OS=Mus musculus GN=Ppm1a PE=2 SV=1;>sp|P49443|PPM1A_MOUSE Protein phosphatase 1A OS=Mus musculus GN=Ppm1a PE=1	2	2	8.7	35.888	7.5221e-23	1.0647	1.3449	NaN	NaN	1.0647	1.3449
D3Z174;E9QAQ4;Q9QWT9-3;Q9QWT9-2;E9PUA5;Q9QWT9;G3UXN2	Kinesin-like protein KIFC1	Kifc5b;Kifc1	>tr|D3Z174|D3Z174_MOUSE Uncharacterized protein OS=Mus musculus GN=Kifc5b PE=3 SV=2;>tr|E9QAQ4|E9QAQ4_MOUSE Uncharacterized protein OS=Mus musculus GN=Kifc5b PE=3 SV=1;>sp|Q9QWT9-3|KIFC1_MOUSE Isoform 3 of Kinesin-like protein KIFC1 OS=Mus musculus GN=Kifc	2	2	4.2	55.095	7.3488e-05	0.95475	1.3438	1.012	1.3565	0.80881	1.3024
Q3UHC2;E9QNM4;Q3UHC2-3;F6YIW9;Q3UHC2-2	Leucine-rich repeat serine/threonine-protein kinase 1	Lrrk1	>sp|Q3UHC2|LRRK1_MOUSE Leucine-rich repeat serine/threonine-protein kinase 1 OS=Mus musculus GN=Lrrk1 PE=2 SV=1;>tr|E9QNM4|E9QNM4_MOUSE Uncharacterized protein OS=Mus musculus GN=Lrrk1 PE=4 SV=1;>sp|Q3UHC2-3|LRRK1_MOUSE Isoform 3 of Leucine-rich repeat ser	16	16	10.8	225.47	2.1897e-62	1.3459	1.3431	1.3118	1.2678	1.4366	1.3588
Q8BKN5-2;Q8BKN5-3;Q8BKN5	Gamma-tubulin complex component 5	Tubgcp5	>sp|Q8BKN5-2|GCP5_MOUSE Isoform 2 of Gamma-tubulin complex component 5 OS=Mus musculus GN=Tubgcp5;>sp|Q8BKN5-3|GCP5_MOUSE Isoform 3 of Gamma-tubulin complex component 5 OS=Mus musculus GN=Tubgcp5;>sp|Q8BKN5|GCP5_MOUSE Gamma-tubulin complex component 5 OS=M	3	3	2.9	110.6	6.672e-07	1.4001	1.3382	1.6904	1.3471	1.1806	1.3382
P59708	Pre-mRNA branch site protein p14	Sf3b14	>sp|P59708|PM14_MOUSE Pre-mRNA branch site protein p14 OS=Mus musculus GN=Sf3b14 PE=2 SV=1	4	4	36	14.585	3.9944e-08	1.4289	1.3367	1.5159	1.3535	1.4289	0.73095
E9Q605;Q60680;E9QNL4;Q60680-3;Q60680-2	Inhibitor of nuclear factor kappa-B kinase subunit alpha	Chuk	>tr|E9Q605|E9Q605_MOUSE Uncharacterized protein OS=Mus musculus GN=Chuk PE=3 SV=1;>sp|Q60680|IKKA_MOUSE Inhibitor of nuclear factor kappa-B kinase subunit alpha OS=Mus musculus GN=Chuk PE=1 SV=1;>tr|E9QNL4|E9QNL4_MOUSE Uncharacterized protein OS=Mus muscul	7	6	10.7	82.225	1.5078e-19	2.3813	1.336	2.2352	1.3736	2.5369	1.0777
Q80TY0-4;Q80TY0-2;Q80TY0-3;A2AQ43;A2AQ44;A2AQ42;A2AQ45;D3YYV4;A2AQ41;Q80TY0;Q80TY0-5;F6VVN1	Formin-binding protein 1	Fnbp1	>sp|Q80TY0-4|FNBP1_MOUSE Isoform 4 of Formin-binding protein 1 OS=Mus musculus GN=Fnbp1;>sp|Q80TY0-2|FNBP1_MOUSE Isoform 2 of Formin-binding protein 1 OS=Mus musculus GN=Fnbp1;>sp|Q80TY0-3|FNBP1_MOUSE Isoform 3 of Formin-binding protein 1 OS=Mus musculus G	3	3	5.6	60.085	3.7201e-05	2.0201	1.3286	2.047	1.5554	1.9936	1.1348
P05063	Fructose-bisphosphate aldolase C	Aldoc	>sp|P05063|ALDOC_MOUSE Fructose-bisphosphate aldolase C OS=Mus musculus GN=Aldoc PE=1 SV=4	3	2	11.6	39.394	7.5533e-21	0.64918	1.328	0.66251	2.0264	0.63612	0.87028
Q8VC88	Grancalcin	Gca	>sp|Q8VC88|GRAN_MOUSE Grancalcin OS=Mus musculus GN=Gca PE=2 SV=1	2	2	8.2	24.663	0.00021669	0.99122	1.3269	0.97797	1.6437	1.0046	1.0712
F2Z3V0;Q9DCN2-2;Q9DCN2;E9Q841;F2Z456	NADH-cytochrome b5 reductase 3;NADH-cytochrome b5 reductase 3 membrane-bound form;NADH-cytochrome b5 reductase 3 soluble form	Cyb5r3	>tr|F2Z3V0|F2Z3V0_MOUSE Cytochrome b5 reductase 3 (Fragment) OS=Mus musculus GN=Cyb5r3 PE=4 SV=1;>sp|Q9DCN2-2|NB5R3_MOUSE Isoform 2 of NADH-cytochrome b5 reductase 3 OS=Mus musculus GN=Cyb5r3;>sp|Q9DCN2|NB5R3_MOUSE NADH-cytochrome b5 reductase 3 OS=Mus mus	2	2	14.6	16.317	0.00052391	1.8111	1.3261	3.6133	1.5993	0.90778	1.0996
Q9D8X5;A2AFQ7	CCR4-NOT transcription complex subunit 8	Cnot8	>sp|Q9D8X5|CNOT8_MOUSE CCR4-NOT transcription complex subunit 8 OS=Mus musculus GN=Cnot8 PE=2 SV=1	5	5	22.3	33.574	1.2142e-41	1.1719	1.325	1.1148	1.325	1.2487	1.2763
P10649;A2AE89;F6WHQ7;E9QA33;E9QAC8;D3YVP5;P19639;D3YX76;D3YZ29;O35660;F6Y363;D3YVP8;D3YVP9;E9PV63;G5E8M7	Glutathione S-transferase Mu 1	Gstm1	>sp|P10649|GSTM1_MOUSE Glutathione S-transferase Mu 1 OS=Mus musculus GN=Gstm1 PE=1 SV=2;>tr|A2AE89|A2AE89_MOUSE Glutathione S-transferase, mu 1 (Fragment) OS=Mus musculus GN=Gstm1 PE=3 SV=1;>tr|F6WHQ7|F6WHQ7_MOUSE Glutathione S-transferase, mu 1 (Fragment	21	16	76.6	25.97	0	0.8053	1.3135	0.7997	1.3235	0.81409	1.3026
Q811U4;D3Z4L5;D3Z5P8;F6XRI9	Mitofusin-1	Mfn1	>sp|Q811U4|MFN1_MOUSE Mitofusin-1 OS=Mus musculus GN=Mfn1 PE=1 SV=3;>tr|D3Z4L5|D3Z4L5_MOUSE Mitofusin 1 (Fragment) OS=Mus musculus GN=Mfn1 PE=4 SV=1;>tr|D3Z5P8|D3Z5P8_MOUSE Mitofusin 1 (Fragment) OS=Mus musculus GN=Mfn1 PE=4 SV=1;>tr|F6XRI9|F6XRI9_MOUSE Mi	2	2	3.6	83.725	4.0253e-05	0.85445	1.3124	1.1131	1.2126	0.74093	1.474
E9Q1P8	Interferon regulatory factor 2-binding protein 2	Irf2bp2	>tr|E9Q1P8|E9Q1P8_MOUSE Interferon regulatory factor 2-binding protein 2 OS=Mus musculus GN=Irf2bp2 PE=4 SV=1	2	2	7.7	59.291	1.2368e-08	1.2527	1.3097	NaN	NaN	1.2527	1.3097
Q9Z129-2;E9Q3N0;Q9Z129;D3Z6T0;F6S4D9	ATP-dependent DNA helicase Q1	Recql	>sp|Q9Z129-2|RECQ1_MOUSE Isoform Beta of ATP-dependent DNA helicase Q1 OS=Mus musculus GN=Recql;>tr|E9Q3N0|E9Q3N0_MOUSE Uncharacterized protein OS=Mus musculus GN=Recql PE=4 SV=1;>sp|Q9Z129|RECQ1_MOUSE ATP-dependent DNA helicase Q1 OS=Mus musculus GN=Recql	2	2	4.6	70.539	5.027e-19	1.0915	1.3089	NaN	NaN	1.0915	1.3089
Q9JLN9	Serine/threonine-protein kinase mTOR	Mtor	>sp|Q9JLN9|MTOR_MOUSE Serine/threonine-protein kinase mTOR OS=Mus musculus GN=Mtor PE=1 SV=2	6	6	2.9	288.79	8.772e-11	0.78745	1.3059	1.0116	2.5998	0.74873	0.86412
Q9D6K8	FUN14 domain-containing protein 2	Fundc2	>sp|Q9D6K8|FUND2_MOUSE FUN14 domain-containing protein 2 OS=Mus musculus GN=Fundc2 PE=2 SV=1	2	2	14.6	16.564	4.264e-06	1.2693	1.3051	1.0293	1.3051	1.8248	1.7835
O88512	AP-1 complex subunit gamma-like 2	Ap1g2	>sp|O88512|AP1G2_MOUSE AP-1 complex subunit gamma-like 2 OS=Mus musculus GN=Ap1g2 PE=2 SV=2	4	4	6.6	87.862	4.0908e-11	1.2497	1.3048	1.2497	1.314	1.2272	1.2698
Q8BIW1	Protein prune homolog	Prune	>sp|Q8BIW1|PRUNE_MOUSE Protein prune homolog OS=Mus musculus GN=Prune PE=2 SV=1	3	3	12.1	50.239	2.78e-12	0.49983	1.3016	NaN	NaN	0.49983	1.3016
P32233	Developmentally-regulated GTP-binding protein 1	Drg1	>sp|P32233|DRG1_MOUSE Developmentally-regulated GTP-binding protein 1 OS=Mus musculus GN=Drg1 PE=1 SV=1	5	5	16.9	40.512	5.3405e-16	1.0364	1.3003	0.99043	1.5786	1.0364	1.2853
Q9CQR2	40S ribosomal protein S21	Rps21	>sp|Q9CQR2|RS21_MOUSE 40S ribosomal protein S21 OS=Mus musculus GN=Rps21 PE=2 SV=1	3	3	30.1	9.1413	7.6921e-18	0.92957	1.3	NaN	NaN	0.92957	1.3
Q8R3C0	Mini-chromosome maintenance complex-binding protein	Mcmbp	>sp|Q8R3C0|MCMBP_MOUSE Mini-chromosome maintenance complex-binding protein OS=Mus musculus GN=Mcmbp PE=2 SV=1	10	10	19.6	72.89	1.1031e-56	1.3174	1.2959	1.2675	1.3149	1.3345	1.2896
Q8BG60;E9Q6D0;Q8BG60-2	Thioredoxin-interacting protein	Txnip	>sp|Q8BG60|TXNIP_MOUSE Thioredoxin-interacting protein OS=Mus musculus GN=Txnip PE=1 SV=1;>tr|E9Q6D0|E9Q6D0_MOUSE Thioredoxin-interacting protein OS=Mus musculus GN=Txnip PE=4 SV=1;>sp|Q8BG60-2|TXNIP_MOUSE Isoform 2 of Thioredoxin-interacting protein OS=Mu	6	6	18.9	44.363	3.8514e-35	2.0138	1.2901	2.522	1.7076	1.5882	1.1295
P10852;G3UWA6	4F2 cell-surface antigen heavy chain	Slc3a2	>sp|P10852|4F2_MOUSE 4F2 cell-surface antigen heavy chain OS=Mus musculus GN=Slc3a2 PE=1 SV=1;>tr|G3UWA6|G3UWA6_MOUSE Solute carrier family 3 (Activators of dibasic and neutral amino acid transport), member 2, isoform CRA_b OS=Mus musculus GN=Slc3a2 PE=4 S	16	16	36.9	58.336	5.2822e-194	2.1502	1.2879	2.0935	1.2938	2.2032	1.2727
A6H619-2;A6H619;F6WXS6;F7ANA1	PHD and RING finger domain-containing protein 1	Phrf1	>sp|A6H619-2|PHRF1_MOUSE Isoform 2 of PHD and RING finger domain-containing protein 1 OS=Mus musculus GN=Phrf1;>sp|A6H619|PHRF1_MOUSE PHD and RING finger domain-containing protein 1 OS=Mus musculus GN=Phrf1 PE=1 SV=2;>tr|F6WXS6|F6WXS6_MOUSE PHD and ring fi	7	6	7.6	167.29	7.3796e-36	1.3312	1.2872	1.2492	1.2309	1.438	1.5029
Q5SVG5;Q5SVG4;O35643;Q8CC13	AP-1 complex subunit beta-1	Ap1b1	>tr|Q5SVG5|Q5SVG5_MOUSE Adaptor protein complex AP-1, beta 1 subunit OS=Mus musculus GN=Ap1b1 PE=2 SV=1;>tr|Q5SVG4|Q5SVG4_MOUSE Adaptor protein complex AP-1, beta 1 subunit OS=Mus musculus GN=Ap1b1 PE=2 SV=1;>sp|O35643|AP1B1_MOUSE AP-1 complex subunit beta	9	2	13.4	101.19	4.1357e-38	1.1104	1.287	1.1104	1.287	NaN	NaN
Q505D1	Serine/threonine-protein phosphatase 6 regulatory ankyrin repeat subunit A	Ankrd28	>sp|Q505D1|ANR28_MOUSE Serine/threonine-protein phosphatase 6 regulatory ankyrin repeat subunit A OS=Mus musculus GN=Ankrd28 PE=1 SV=1	3	3	4.8	112.9	5.0135e-10	1.0366	1.2869	0.91891	1.2869	1.4473	1.5707
Q7TMF3	NADH dehydrogenase [ubiquinone] 1 alpha subcomplex subunit 12	Ndufa12	>sp|Q7TMF3|NDUAC_MOUSE NADH dehydrogenase [ubiquinone] 1 alpha subcomplex subunit 12 OS=Mus musculus GN=Ndufa12 PE=1 SV=2	2	2	14.5	17.086	8.2916e-23	1.0157	1.2857	1.0458	1.365	0.99565	1.2543
Q8CEJ2;Q9WTZ0	Protein UXT	Uxt	>tr|Q8CEJ2|Q8CEJ2_MOUSE MCG117705, isoform CRA_a OS=Mus musculus GN=Uxt PE=2 SV=1;>sp|Q9WTZ0|UXT_MOUSE Protein UXT OS=Mus musculus GN=Uxt PE=2 SV=1	2	2	15.9	18.187	6.1478e-06	1.1825	1.2839	1.1825	1.2839	NaN	NaN
Q9CR46	Spindle and kinetochore-associated protein 2	Ska2	>sp|Q9CR46|SKA2_MOUSE Spindle and kinetochore-associated protein 2 OS=Mus musculus GN=Ska2 PE=2 SV=1	2	2	17.5	13.725	1.7823e-05	1.421	1.2819	0.9086	0.86847	2.2225	1.8921
Q3TUK6;Q9DCC1;O55236	mRNA-capping enzyme;Polynucleotide 5-triphosphatase;mRNA guanylyltransferase	Rngtt	>tr|Q3TUK6|Q3TUK6_MOUSE Uncharacterized protein OS=Mus musculus GN=Rngtt PE=2 SV=1;>tr|Q9DCC1|Q9DCC1_MOUSE RNA guanylyltransferase and 5-phosphatase OS=Mus musculus GN=Rngtt PE=2 SV=1;>sp|O55236|MCE1_MOUSE mRNA-capping enzyme OS=Mus musculus GN=Rngtt PE=1	3	3	6.7	55.183	2.6443e-09	1.1534	1.2818	NaN	NaN	1.1534	1.2818
P11881-8;F8WJH8;P11881-7;P11881-6;F8WJH7;F8WJH6;P11881-5;P11881-4;P11881-2;E9Q7K4;P11881-3;P11881;Q8C7X9	Inositol 1,4,5-trisphosphate receptor type 1	Itpr1	>sp|P11881-8|ITPR1_MOUSE Isoform 8 of Inositol 1,4,5-trisphosphate receptor type 1 OS=Mus musculus GN=Itpr1;>tr|F8WJH8|F8WJH8_MOUSE Uncharacterized protein OS=Mus musculus GN=Itpr1 PE=4 SV=1;>sp|P11881-7|ITPR1_MOUSE Isoform 7 of Inositol 1,4,5-trisphosphat	11	8	3.9	306.86	2.2968e-29	1.6115	1.2814	1.6906	1.3226	1.3109	1.0891
Q8BJW6;D3YZZ6;Q8BJW6-2	Eukaryotic translation initiation factor 2A	Eif2a	>sp|Q8BJW6|EIF2A_MOUSE Eukaryotic translation initiation factor 2A OS=Mus musculus GN=Eif2a PE=2 SV=2;>tr|D3YZZ6|D3YZZ6_MOUSE Eukaryotic translation initiation factor 2A (Fragment) OS=Mus musculus GN=Eif2a PE=4 SV=1;>sp|Q8BJW6-2|EIF2A_MOUSE Isoform 2 of Eu	2	2	4.3	64.403	2.8107e-05	1.1487	1.2813	NaN	NaN	1.1487	1.2813
Q9JK30-2;Q9JK30;A2AT40	Origin recognition complex subunit 3	Orc3	>sp|Q9JK30-2|ORC3_MOUSE Isoform 2 of Origin recognition complex subunit 3 OS=Mus musculus GN=Orc3;>sp|Q9JK30|ORC3_MOUSE Origin recognition complex subunit 3 OS=Mus musculus GN=Orc3 PE=1 SV=1;>tr|A2AT40|A2AT40_MOUSE Origin recognition complex subunit 3-like	2	2	2.9	82.27	0.00011251	1.314	1.2781	NaN	NaN	1.314	1.2781
E9QPU8;A2A468;Q05BA5;O09000	Nuclear receptor coactivator 3	Ncoa3	>tr|E9QPU8|E9QPU8_MOUSE Uncharacterized protein OS=Mus musculus GN=Ncoa3 PE=4 SV=1;>tr|A2A468|A2A468_MOUSE Nuclear receptor coactivator 3 OS=Mus musculus GN=Ncoa3 PE=4 SV=1;>tr|Q05BA5|Q05BA5_MOUSE Nuclear receptor coactivator 3 OS=Mus musculus GN=Ncoa3 PE=	3	3	3.5	151.7	2.4874e-07	1.1126	1.2702	1.1126	1.2702	NaN	NaN
Q6PCM2-2;Q6PCM2;Q6PCM2-3;E9PXU1;Q8BND4	Integrator complex subunit 6	Ints6	>sp|Q6PCM2-2|INT6_MOUSE Isoform 2 of Integrator complex subunit 6 OS=Mus musculus GN=Ints6;>sp|Q6PCM2|INT6_MOUSE Integrator complex subunit 6 OS=Mus musculus GN=Ints6 PE=2 SV=1;>sp|Q6PCM2-3|INT6_MOUSE Isoform 3 of Integrator complex subunit 6 OS=Mus muscul	4	4	4.3	98.634	6.8361e-08	1.1836	1.2702	1.6543	1.508	0.90543	1.1846
Q99KJ8	Dynactin subunit 2	Dctn2	>sp|Q99KJ8|DCTN2_MOUSE Dynactin subunit 2 OS=Mus musculus GN=Dctn2 PE=1 SV=3	2	2	8	44.116	0.00046725	1.2992	1.2694	NaN	NaN	1.2992	1.2694
Q9QXK2;E9Q392;G3X9W1;D3Z734;D3Z733;F6ZKR0	E3 ubiquitin-protein ligase RAD18	Rad18	>sp|Q9QXK2|RAD18_MOUSE E3 ubiquitin-protein ligase RAD18 OS=Mus musculus GN=Rad18 PE=1 SV=2;>tr|E9Q392|E9Q392_MOUSE Uncharacterized protein OS=Mus musculus GN=Rad18 PE=4 SV=1;>tr|G3X9W1|G3X9W1_MOUSE RAD18 homolog (S. cerevisiae), isoform CRA_d OS=Mus muscu	12	12	28.3	57.412	1.7221e-131	1.36	1.2688	1.3871	1.2106	1.3324	1.3347
A2A4P0;F6ZF21;A2A4N9;Q05BH3;G3X8X0	ATP-dependent RNA helicase DHX8	Dhx8	>sp|A2A4P0|DHX8_MOUSE ATP-dependent RNA helicase DHX8 OS=Mus musculus GN=Dhx8 PE=2 SV=1;>tr|F6ZF21|F6ZF21_MOUSE Uncharacterized protein (Fragment) OS=Mus musculus GN=Dhx8 PE=4 SV=1;>tr|A2A4N9|A2A4N9_MOUSE DEAH (Asp-Glu-Ala-His) box polypeptide 8 (Fragment)	3	2	2.3	142.57	5.5227e-05	1.099	1.2685	1.099	1.2685	NaN	NaN
Q64287-2;Q64287	Interferon regulatory factor 4	Irf4	>sp|Q64287-2|IRF4_MOUSE Isoform 2 of Interferon regulatory factor 4 OS=Mus musculus GN=Irf4;>sp|Q64287|IRF4_MOUSE Interferon regulatory factor 4 OS=Mus musculus GN=Irf4 PE=1 SV=1	8	8	22.3	51.449	6.5407e-86	1.0588	1.2676	1.0068	1.3004	1.0588	1.2231
Q62158	Zinc finger protein RFP	Trim27	>sp|Q62158|TRI27_MOUSE Zinc finger protein RFP OS=Mus musculus GN=Trim27 PE=1 SV=2	6	6	13.5	58.512	9.6928e-53	0.98327	1.264	1.1046	1.3327	0.85825	1.1656
Q8BTZ4-2;Q8BTZ4	Anaphase-promoting complex subunit 5	Anapc5	>sp|Q8BTZ4-2|APC5_MOUSE Isoform 2 of Anaphase-promoting complex subunit 5 OS=Mus musculus GN=Anapc5;>sp|Q8BTZ4|APC5_MOUSE Anaphase-promoting complex subunit 5 OS=Mus musculus GN=Anapc5 PE=2 SV=1	8	8	14.2	81.695	5.7076e-35	1.0926	1.2632	1.1381	1.6747	0.82127	0.94031
Q62241	U1 small nuclear ribonucleoprotein C	Snrpc	>sp|Q62241|RU1C_MOUSE U1 small nuclear ribonucleoprotein C OS=Mus musculus GN=Snrpc PE=2 SV=1	2	2	13.2	17.364	1.6415e-07	3.1225	1.2619	8.6899	1.6965	1.122	0.9386
Q923X4-2;Q923X4;F6XNT0;B7ZC40	Glutaredoxin-2, mitochondrial	Glrx2	>sp|Q923X4-2|GLRX2_MOUSE Isoform 2 of Glutaredoxin-2, mitochondrial OS=Mus musculus GN=Glrx2;>sp|Q923X4|GLRX2_MOUSE Glutaredoxin-2, mitochondrial OS=Mus musculus GN=Glrx2 PE=1 SV=1;>tr|F6XNT0|F6XNT0_MOUSE Uncharacterized protein (Fragment) OS=Mus musculus	4	4	32.5	14.042	3.7214e-175	1.0216	1.2608	1.0393	1.0848	0.99812	1.3706
Q99PM9;F7CBX2;P52623;A2AN37	Uridine-cytidine kinase 2	Uck2	>sp|Q99PM9|UCK2_MOUSE Uridine-cytidine kinase 2 OS=Mus musculus GN=Uck2 PE=1 SV=1	4	4	23	29.404	9.9464e-17	1.1256	1.2588	NaN	NaN	1.1256	1.2588
Q3UX67;G5E8C2		Kbtbd7	>tr|Q3UX67|Q3UX67_MOUSE Uncharacterized protein OS=Mus musculus GN=Kbtbd7 PE=2 SV=1;>tr|G5E8C2|G5E8C2_MOUSE MCG9018 OS=Mus musculus GN=Kbtbd7 PE=4 SV=1	2	2	9.7	39.199	2.9418e-08	1.0469	1.2576	1.0089	1.241	1.2045	1.2576
P52293;Q641N9;A2A600;A2A601;A6PW68;F2Z431;A2A602	Importin subunit alpha-2;Importin subunit alpha	Kpna2	>sp|P52293|IMA2_MOUSE Importin subunit alpha-2 OS=Mus musculus GN=Kpna2 PE=1 SV=2;>tr|Q641N9|Q641N9_MOUSE Importin subunit alpha OS=Mus musculus GN=Kpna2 PE=2 SV=1	11	11	29.3	57.927	7.944e-107	1.3038	1.2543	1.3794	1.2917	1.2678	1.2419
Q3U487	E3 ubiquitin-protein ligase HECTD3	Hectd3	>sp|Q3U487|HECD3_MOUSE E3 ubiquitin-protein ligase HECTD3 OS=Mus musculus GN=Hectd3 PE=1 SV=2	2	2	3.3	97.346	0.00062867	0.94336	1.2542	NaN	NaN	0.94336	1.2542
P25911;P25911-2;D3YZ57;P16277;P08103-2;P08103;F6UND7;P39688-2;Q80XU2;P39688;Q04736;P05480	Tyrosine-protein kinase Lyn	Lyn	>sp|P25911|LYN_MOUSE Tyrosine-protein kinase Lyn OS=Mus musculus GN=Lyn PE=1 SV=4;>sp|P25911-2|LYN_MOUSE Isoform 2 of Tyrosine-protein kinase Lyn OS=Mus musculus GN=Lyn	8	8	18.9	58.812	1.7778e-21	3.4984	1.2534	2.9072	0.68609	6.0348	1.7927
P70280	Vesicle-associated membrane protein 7	Vamp7	>sp|P70280|VAMP7_MOUSE Vesicle-associated membrane protein 7 OS=Mus musculus GN=Vamp7 PE=2 SV=1	2	2	9.5	24.967	5.0087e-05	1.5837	1.2526	1.5837	1.2526	NaN	NaN
Q8C895;D3Z6M5;Q8CFN5-4;Q8CFN5-3;Q8CFN5-2;Q8CFN5-5;Q8CFN5;Q60929-2;F7A8S0;Q60929-3;Q60929;E9QKT0;E9Q5E0;Q921S6;Q63943-2;Q63943	Myocyte-specific enhancer factor 2C;Myocyte-specific enhancer factor 2A;Myocyte-specific enhancer factor 2D	Mef2c;Mef2a;Mef2d	>tr|Q8C895|Q8C895_MOUSE Uncharacterized protein OS=Mus musculus GN=Mef2c PE=2 SV=1;>tr|D3Z6M5|D3Z6M5_MOUSE Myocyte enhancer factor 2A (Fragment) OS=Mus musculus GN=Mef2a PE=3 SV=1;>sp|Q8CFN5-4|MEF2C_MOUSE Isoform 4 of Myocyte-specific enhancer factor 2C OS	2	2	12.8	19.243	3.4705e-07	1.6402	1.2499	1.6402	0.98384	1.4556	1.5851
P97377-2;P97377	Cyclin-dependent kinase 2	Cdk2	>sp|P97377-2|CDK2_MOUSE Isoform CDK2-alpha of Cyclin-dependent kinase 2 OS=Mus musculus GN=Cdk2;>sp|P97377|CDK2_MOUSE Cyclin-dependent kinase 2 OS=Mus musculus GN=Cdk2 PE=1 SV=2	4	2	16.4	33.887	2.4285e-17	1.1034	1.2495	1.0871	1.0478	1.4126	1.2495
Q8BYA0	Tubulin-specific chaperone D	Tbcd	>sp|Q8BYA0|TBCD_MOUSE Tubulin-specific chaperone D OS=Mus musculus GN=Tbcd PE=2 SV=1	2	2	2.5	133.32	0.00021816	1.6815	1.2479	1.992	1.2695	1.4194	1.2267
D3Z794;P61957;G3UZX6;G3UZ60;G3UWI9;G3UWX9;Q9Z172-2;Q9Z172;G3UZA7	Small ubiquitin-related modifier 2;Small ubiquitin-related modifier 3	Sumo2;Sumo3	>tr|D3Z794|D3Z794_MOUSE Uncharacterized protein OS=Mus musculus GN=Sumo2 PE=4 SV=1;>sp|P61957|SUMO2_MOUSE Small ubiquitin-related modifier 2 OS=Mus musculus GN=Sumo2 PE=2 SV=1;>tr|G3UZX6|G3UZX6_MOUSE SMT3 suppressor of mif two 3 homolog 3 (yeast) (Fragment	4	4	54.9	8.1111	3.6993e-61	0.8716	1.246	0.8887	0.91295	0.82879	1.2636
P25799;P25799-2;P25799-3;P25799-5;P25799-7;P25799-6;F6Z9G5;P25799-4	Nuclear factor NF-kappa-B p105 subunit;Nuclear factor NF-kappa-B p50 subunit	Nfkb1	>sp|P25799|NFKB1_MOUSE Nuclear factor NF-kappa-B p105 subunit OS=Mus musculus GN=Nfkb1 PE=1 SV=2;>sp|P25799-2|NFKB1_MOUSE Isoform 2 of Nuclear factor NF-kappa-B p105 subunit OS=Mus musculus GN=Nfkb1;>sp|P25799-3|NFKB1_MOUSE Isoform 3 of Nuclear factor NF-k	8	8	12.4	105.61	2.9239e-67	4.9674	1.2398	9.3353	3.112	3.9493	0.50795
Q61189;Q923F1	Methylosome subunit pICln	Clns1a	>sp|Q61189|ICLN_MOUSE Methylosome subunit pICln OS=Mus musculus GN=Clns1a PE=1 SV=1;>tr|Q923F1|Q923F1_MOUSE Chloride channel, nucleotide-sensitive, 1A OS=Mus musculus GN=Clns1a PE=2 SV=1	2	2	16.1	26.021	3.3814e-10	1.8315	1.2385	NaN	NaN	1.8315	1.2385
Q8CFK4;Q3U436;P24604-2;P24604-4;P24604-5;P24604-3;P24604	Tyrosine-protein kinase Tec	Tec	>tr|Q8CFK4|Q8CFK4_MOUSE Tec protein OS=Mus musculus GN=Tec PE=2 SV=1;>tr|Q3U436|Q3U436_MOUSE Uncharacterized protein OS=Mus musculus GN=Tec PE=2 SV=1;>sp|P24604-2|TEC_MOUSE Isoform 2 of Tyrosine-protein kinase Tec OS=Mus musculus GN=Tec;>sp|P24604-4|TEC_MO	3	3	4.4	70.989	3.2788e-05	1.8179	1.2374	NaN	NaN	1.8179	1.2374
Q8VDF2;Q3UI74;E9Q5Y5	E3 ubiquitin-protein ligase UHRF1	Uhrf1	>sp|Q8VDF2|UHRF1_MOUSE E3 ubiquitin-protein ligase UHRF1 OS=Mus musculus GN=Uhrf1 PE=1 SV=2;>tr|Q3UI74|Q3UI74_MOUSE Uncharacterized protein OS=Mus musculus GN=Uhrf1 PE=2 SV=1	25	25	36.3	88.303	0	0.81482	1.2363	0.83252	1.2279	0.78832	1.2416
Q3UZH0;Q8R5H1-2;Q8R5H1;Q8R5H1-4;Q8R5H1-3	Ubiquitin carboxyl-terminal hydrolase;Ubiquitin carboxyl-terminal hydrolase 15	Usp15	>tr|Q3UZH0|Q3UZH0_MOUSE Ubiquitin carboxyl-terminal hydrolase OS=Mus musculus GN=Usp15 PE=2 SV=1;>sp|Q8R5H1-2|UBP15_MOUSE Isoform 2 of Ubiquitin carboxyl-terminal hydrolase 15 OS=Mus musculus GN=Usp15;>sp|Q8R5H1|UBP15_MOUSE Ubiquitin carboxyl-terminal hydr	9	8	10.7	109.22	7.374e-20	1.3726	1.2346	1.5767	1.4333	1.3425	1.1866
Q80TR8-4;Q80TR8;Q80TR8-2;Q80TR8-3	Protein VPRBP	Vprbp	>sp|Q80TR8-4|VPRBP_MOUSE Isoform 4 of Protein VPRBP OS=Mus musculus GN=Vprbp;>sp|Q80TR8|VPRBP_MOUSE Protein VPRBP OS=Mus musculus GN=Vprbp PE=2 SV=4;>sp|Q80TR8-2|VPRBP_MOUSE Isoform 2 of Protein VPRBP OS=Mus musculus GN=Vprbp;>sp|Q80TR8-3|VPRBP_MOUSE Isofo	10	10	7.7	159.28	2.1376e-27	1.1189	1.2334	1.2276	1.1976	1.097	1.2867
Q8BMQ2-2;E9Q2B0;Q8BMQ2	General transcription factor 3C polypeptide 4	Gtf3c4	>sp|Q8BMQ2-2|TF3C4_MOUSE Isoform 2 of General transcription factor 3C polypeptide 4 OS=Mus musculus GN=Gtf3c4;>tr|E9Q2B0|E9Q2B0_MOUSE Uncharacterized protein OS=Mus musculus GN=Gtf3c4 PE=4 SV=1;>sp|Q8BMQ2|TF3C4_MOUSE General transcription factor 3C polypep	5	5	12.1	55.746	8.2578e-71	1.0216	1.2329	1.0216	1.2329	1.1348	1.156
Q62189;E9Q4T6;D3Z0S6;F8VQ88;D6RI83	U1 small nuclear ribonucleoprotein A	Snrpa;Gm5145	>sp|Q62189|SNRPA_MOUSE U1 small nuclear ribonucleoprotein A OS=Mus musculus GN=Snrpa PE=2 SV=3;>tr|E9Q4T6|E9Q4T6_MOUSE Uncharacterized protein OS=Mus musculus GN=Snrpa PE=4 SV=1;>tr|D3Z0S6|D3Z0S6_MOUSE Small nuclear ribonucleoprotein polypeptide A (Fragmen	6	4	19.5	31.835	1.6215e-19	1.2176	1.2322	1.0961	1.2322	1.4009	1.2827
F8VQ87;P97789-3;P97789-2;P97789	5-3 exoribonuclease 1	Xrn1	>tr|F8VQ87|F8VQ87_MOUSE Uncharacterized protein OS=Mus musculus GN=Xrn1 PE=4 SV=1;>sp|P97789-3|XRN1_MOUSE Isoform 3 of 5-3 exoribonuclease 1 OS=Mus musculus GN=Xrn1;>sp|P97789-2|XRN1_MOUSE Isoform 2 of 5-3 exoribonuclease 1 OS=Mus musculus GN=Xrn1;>sp|	5	5	3.1	194.76	9.7744e-11	0.80681	1.2317	0.78336	2.3559	0.80681	1.2317
F6QKD2;Q9CWX9	Probable ATP-dependent RNA helicase DDX47	Ddx47	>tr|F6QKD2|F6QKD2_MOUSE DEAD (Asp-Glu-Ala-Asp) box polypeptide 47 (Fragment) OS=Mus musculus GN=Ddx47 PE=3 SV=1;>sp|Q9CWX9|DDX47_MOUSE Probable ATP-dependent RNA helicase DDX47 OS=Mus musculus GN=Ddx47 PE=2 SV=2	2	2	6.1	39.913	4.3212e-05	0.8978	1.2316	0.64092	1.3717	1.2576	1.1058
Q3TKM5;P70404	Isocitrate dehydrogenase [NAD] subunit gamma 1, mitochondrial	Idh3g	>tr|Q3TKM5|Q3TKM5_MOUSE Isocitrate dehydrogenase 3 (NAD+), gamma, isoform CRA_c OS=Mus musculus GN=Idh3g PE=2 SV=1;>sp|P70404|IDHG1_MOUSE Isocitrate dehydrogenase [NAD] subunit gamma 1, mitochondrial OS=Mus musculus GN=Idh3g PE=1 SV=1	6	6	23.1	42.314	5.5679e-59	1.1695	1.2313	1.3934	1.108	1.1673	1.2313
Q9CQZ5	NADH dehydrogenase [ubiquinone] 1 alpha subcomplex subunit 6	Ndufa6	>sp|Q9CQZ5|NDUA6_MOUSE NADH dehydrogenase [ubiquinone] 1 alpha subcomplex subunit 6 OS=Mus musculus GN=Ndufa6 PE=1 SV=1	2	2	20.6	15.283	0.00013712	1.2029	1.2302	NaN	NaN	1.2029	1.2302
Q8R164;E9PXG8	Valacyclovir hydrolase	Bphl	>sp|Q8R164|BPHL_MOUSE Valacyclovir hydrolase OS=Mus musculus GN=Bphl PE=2 SV=1;>tr|E9PXG8|E9PXG8_MOUSE Uncharacterized protein OS=Mus musculus GN=Bphl PE=4 SV=1	2	2	10.3	32.851	3.3543e-06	1.0006	1.23	1.0006	1.23	NaN	NaN
Q9CYI4;Q9CYI4-2;D3Z765;D3YZ82;D6REI1;D6RGP6	Putative RNA-binding protein Luc7-like 1	Luc7l	>sp|Q9CYI4|LUC7L_MOUSE Putative RNA-binding protein Luc7-like 1 OS=Mus musculus GN=Luc7l PE=2 SV=2;>sp|Q9CYI4-2|LUC7L_MOUSE Isoform 2 of Putative RNA-binding protein Luc7-like 1 OS=Mus musculus GN=Luc7l;>tr|D3Z765|D3Z765_MOUSE Luc7 homolog (S. cerevisiae)-	5	2	13.5	43.934	9.8376e-13	1.1136	1.2268	NaN	NaN	1.1136	1.2268
Q9DCC5;P23198;D3YV86;D3Z1A9;D3Z313	Chromobox protein homolog 3	Cbx3;Gm6901;Gm6917	>tr|Q9DCC5|Q9DCC5_MOUSE Cbx3 protein OS=Mus musculus GN=Cbx3 PE=2 SV=1;>sp|P23198|CBX3_MOUSE Chromobox protein homolog 3 OS=Mus musculus GN=Cbx3 PE=1 SV=2;>tr|D3YV86|D3YV86_MOUSE Uncharacterized protein OS=Mus musculus GN=Gm6901 PE=4 SV=1;>tr|D3Z1A9|D3Z1A9	4	3	23	20.811	1.1426e-113	1.0663	1.2258	1.0998	1.1155	1.0368	1.2293
Q80VI1;D3YVX5	E3 ubiquitin-protein ligase TRIM56	Trim56	>sp|Q80VI1|TRI56_MOUSE E3 ubiquitin-protein ligase TRIM56 OS=Mus musculus GN=Trim56 PE=1 SV=1	6	6	10.5	79.512	2.176e-20	0.78511	1.2249	0.77153	1.2249	0.8432	1.0379
Q9Z1M8	Protein Red	Ik	>sp|Q9Z1M8|RED_MOUSE Protein Red OS=Mus musculus GN=Ik PE=2 SV=2	5	5	9.7	65.615	5.7299e-17	1.0586	1.2222	1.0126	1.2222	1.0677	1.208
Q9DCU6	39S ribosomal protein L4, mitochondrial	Mrpl4	>sp|Q9DCU6|RM04_MOUSE 39S ribosomal protein L4, mitochondrial OS=Mus musculus GN=Mrpl4 PE=2 SV=1	4	4	17	33.073	8.4665e-14	0.96829	1.2215	1.091	1.0987	0.85937	1.3818
Q922J9-3;Q922J9;Q922J9-4;Q922J9-2;D3Z5W6;D3Z4N9;D3Z072	Fatty acyl-CoA reductase 1	Far1	>sp|Q922J9-3|FACR1_MOUSE Isoform 3 of Fatty acyl-CoA reductase 1 OS=Mus musculus GN=Far1;>sp|Q922J9|FACR1_MOUSE Fatty acyl-CoA reductase 1 OS=Mus musculus GN=Far1 PE=1 SV=1;>sp|Q922J9-4|FACR1_MOUSE Isoform 4 of Fatty acyl-CoA reductase 1 OS=Mus musculus GN	6	6	15	59.296	1.6392e-25	1.018	1.2196	1.3066	1.508	1.0175	1.1438
P59997;G3X9Y0;F6YRW4	Lysine-specific demethylase 2A	Kdm2a	>sp|P59997|KDM2A_MOUSE Lysine-specific demethylase 2A OS=Mus musculus GN=Kdm2a PE=1 SV=2;>tr|G3X9Y0|G3X9Y0_MOUSE F-box and leucine-rich repeat protein 11 OS=Mus musculus GN=Kdm2a PE=4 SV=1;>tr|F6YRW4|F6YRW4_MOUSE Uncharacterized protein (Fragment) OS=Mus m	2	2	2	132.68	1.958e-05	1.3845	1.2195	1.2469	1.2195	1.3946	1.1735
A2AES3;Q3U2S4-2;Q3U2S4;A2AES5;A2AES4	OTU domain-containing protein 5	Otud5	>tr|A2AES3|A2AES3_MOUSE OTU domain containing 5 OS=Mus musculus GN=Otud5 PE=4 SV=1;>sp|Q3U2S4-2|OTUD5_MOUSE Isoform 2 of OTU domain-containing protein 5 OS=Mus musculus GN=Otud5;>sp|Q3U2S4|OTUD5_MOUSE OTU domain-containing protein 5 OS=Mus musculus GN=Otud	3	3	10.3	55.923	5.806e-13	1.0355	1.2179	0.81419	1.0846	1.0756	1.2479
Q9QZH3	Peptidyl-prolyl cis-trans isomerase E	Ppie	>sp|Q9QZH3|PPIE_MOUSE Peptidyl-prolyl cis-trans isomerase E OS=Mus musculus GN=Ppie PE=2 SV=2	2	2	7.3	33.448	6.0897e-06	1.1789	1.2171	1.4112	1.2844	0.98488	1.1534
Q3THG9;A2A4P3;A2A4P4	Alanyl-tRNA editing protein Aarsd1	Aarsd1	>sp|Q3THG9|AASD1_MOUSE Alanyl-tRNA editing protein Aarsd1 OS=Mus musculus GN=Aarsd1 PE=1 SV=2;>tr|A2A4P3|A2A4P3_MOUSE Alanyl-tRNA synthetase domain containing 1 OS=Mus musculus GN=Aarsd1 PE=4 SV=1;>tr|A2A4P4|A2A4P4_MOUSE Alanyl-tRNA synthetase domain conta	4	4	13.3	44.97	1.0568e-22	1.205	1.2145	1.2151	1.188	1.1458	1.2145
Q80X98		Dhx38	>tr|Q80X98|Q80X98_MOUSE DEAH (Asp-Glu-Ala-His) box polypeptide 38 OS=Mus musculus GN=Dhx38 PE=2 SV=1	4	4	3.6	140.62	6.4917e-07	0.993	1.2144	0.993	1.2144	NaN	NaN
F7AN16;Q3UIW5-2;Q3UIW5;D3Z1N2;E9Q3K8	RING finger protein 10	Rnf10	>tr|F7AN16|F7AN16_MOUSE Ring finger protein 10 (Fragment) OS=Mus musculus GN=Rnf10 PE=4 SV=1;>sp|Q3UIW5-2|RNF10_MOUSE Isoform 2 of RING finger protein 10 OS=Mus musculus GN=Rnf10;>sp|Q3UIW5|RNF10_MOUSE RING finger protein 10 OS=Mus musculus GN=Rnf10 PE=2 S	4	4	5.9	72.888	7.5963e-43	1.0974	1.2138	1.0963	1.239	1.1359	1.1436
Q69ZS7;Q69ZS7-2;Q69ZS7-3;E9QNU7	HBS1-like protein	Hbs1l	>sp|Q69ZS7|HBS1L_MOUSE HBS1-like protein OS=Mus musculus GN=Hbs1l PE=1 SV=2;>sp|Q69ZS7-2|HBS1L_MOUSE Isoform 2 of HBS1-like protein OS=Mus musculus GN=Hbs1l	7	7	15.1	75.1	1.5519e-38	0.94285	1.2127	0.96429	1.2275	0.94278	1.2127
P51150	Ras-related protein Rab-7a	Rab7a	>sp|P51150|RAB7A_MOUSE Ras-related protein Rab-7a OS=Mus musculus GN=Rab7a PE=1 SV=2	4	4	24.6	23.489	9.241e-12	1.3918	1.2125	1.3918	1.2125	1.2853	1.2384
Q8CIH5;Q9QZE2-2;Q9QZE2;F6X8Z1;E9PXZ8	1-phosphatidylinositol 4,5-bisphosphate phosphodiesterase gamma-2	Plcg2	>sp|Q8CIH5|PLCG2_MOUSE 1-phosphatidylinositol-4,5-bisphosphate phosphodiesterase gamma-2 OS=Mus musculus GN=Plcg2 PE=1 SV=1	54	53	49.1	147.59	0	1.233	1.2116	1.2036	1.1816	1.2806	1.2612
Q921J4	Ubiquitin-conjugating enzyme E2 S	Ube2s	>sp|Q921J4|UBE2S_MOUSE Ubiquitin-conjugating enzyme E2 S OS=Mus musculus GN=Ube2s PE=2 SV=1	2	2	8.5	24.183	1.9527e-10	1.2894	1.2113	1.3445	1.2895	1.2704	1.2109
Q3UG37;Q9Z2V5	Histone deacetylase 6	Hdac6	>tr|Q3UG37|Q3UG37_MOUSE Histone deacetylase 6 (Fragment) OS=Mus musculus GN=Hdac6 PE=2 SV=1;>sp|Q9Z2V5|HDAC6_MOUSE Histone deacetylase 6 OS=Mus musculus GN=Hdac6 PE=1 SV=3	3	3	3.3	110.24	7.9351e-20	1.0768	1.211	1.331	1.3558	1.0414	1.2058
Q99N93;Q9CSU4	39S ribosomal protein L16, mitochondrial	Mrpl16	>sp|Q99N93|RM16_MOUSE 39S ribosomal protein L16, mitochondrial OS=Mus musculus GN=Mrpl16 PE=2 SV=1;>tr|Q9CSU4|Q9CSU4_MOUSE Uncharacterized protein (Fragment) OS=Mus musculus GN=Mrpl16 PE=2 SV=1	4	4	17.9	28.803	2.8032e-12	1.2556	1.2098	1.3064	1.2564	1.2556	0.98218
E9Q7L3;D3Z1W6;E9Q7L2;Q8BSQ9-2;Q8BSQ9;D3Z1N4;E9Q4Y5;F8VQD1;F6THL5;D3YYF2;Q9D7L7;D6RIL0;D6RI94;D3Z3R4	Protein polybromo-1	Pbrm1	>tr|E9Q7L3|E9Q7L3_MOUSE Uncharacterized protein OS=Mus musculus GN=Pbrm1 PE=4 SV=1;>tr|D3Z1W6|D3Z1W6_MOUSE Uncharacterized protein OS=Mus musculus GN=Pbrm1 PE=4 SV=1;>tr|E9Q7L2|E9Q7L2_MOUSE Uncharacterized protein OS=Mus musculus GN=Pbrm1 PE=4 SV=1;>sp|Q8B	3	3	1.8	182.12	6.4845e-06	1.1288	1.2088	1.1443	1.2088	1.0537	1.041
Q6PA06-2;E9QND8;Q6PA06;Q8BYP9	Atlastin-2	Atl2	>sp|Q6PA06-2|ATLA2_MOUSE Isoform 2 of Atlastin-2 OS=Mus musculus GN=Atl2;>tr|E9QND8|E9QND8_MOUSE Uncharacterized protein OS=Mus musculus GN=Atl2 PE=4 SV=1;>sp|Q6PA06|ATLA2_MOUSE Atlastin-2 OS=Mus musculus GN=Atl2 PE=1 SV=1;>tr|Q8BYP9|Q8BYP9_MOUSE Uncharact	2	2	5.7	44.355	2.5965e-11	1.1941	1.208	NaN	NaN	1.1941	1.208
F2Z470;G3X8U5;Q01237;F6X166;F7CA39;E9PY17	3-hydroxy-3-methylglutaryl-coenzyme A reductase	Hmgcr	>tr|F2Z470|F2Z470_MOUSE Uncharacterized protein OS=Mus musculus GN=Hmgcr PE=3 SV=1;>tr|G3X8U5|G3X8U5_MOUSE 3-hydroxy-3-methylglutaryl-Coenzyme A reductase OS=Mus musculus GN=Hmgcr PE=3 SV=1;>sp|Q01237|HMDH_MOUSE 3-hydroxy-3-methylglutaryl-coenzyme A reduct	19	19	26.3	89.898	1.3093e-101	1.3729	1.207	1.3729	1.2006	1.3739	1.2709
Q9Z329-3;Q9Z329;B2KF89;B2KF92;Q9Z329-2;E9QQ74	Inositol 1,4,5-trisphosphate receptor type 2	Itpr2	>sp|Q9Z329-3|ITPR2_MOUSE Isoform 3 of Inositol 1,4,5-trisphosphate receptor type 2 OS=Mus musculus GN=Itpr2;>sp|Q9Z329|ITPR2_MOUSE Inositol 1,4,5-trisphosphate receptor type 2 OS=Mus musculus GN=Itpr2 PE=1 SV=4;>tr|B2KF89|B2KF89_MOUSE Inositol 1,4,5-tripho	13	10	5.4	304.03	3.3481e-33	1.544	1.2062	1.4191	1.4602	1.6545	1.2048
Q6PAR0-3;Q6PAR0-2;Q6PAR0	Kelch domain-containing protein 10	Klhdc10	>sp|Q6PAR0-3|KLD10_MOUSE Isoform 3 of Kelch domain-containing protein 10 OS=Mus musculus GN=Klhdc10;>sp|Q6PAR0-2|KLD10_MOUSE Isoform 2 of Kelch domain-containing protein 10 OS=Mus musculus GN=Klhdc10;>sp|Q6PAR0|KLD10_MOUSE Kelch domain-containing protein 1	2	2	10.7	33.532	9.1686e-07	1.3942	1.2046	NaN	NaN	1.3942	1.2046
Q00612;A3KG36;REV__Q3TIW4;REV__P46662	Glucose-6-phosphate 1-dehydrogenase X;Glucose-6-phosphate 1-dehydrogenase	G6pdx	>sp|Q00612|G6PD1_MOUSE Glucose-6-phosphate 1-dehydrogenase X OS=Mus musculus GN=G6pdx PE=1 SV=3;>tr|A3KG36|A3KG36_MOUSE Glucose-6-phosphate 1-dehydrogenase (Fragment) OS=Mus musculus GN=G6pdx PE=3 SV=1	3	3	4.3	59.262	4.8349e-06	0.78865	1.2045	NaN	NaN	0.78865	1.2045
Q8JZK9	Hydroxymethylglutaryl-CoA synthase, cytoplasmic	Hmgcs1	>sp|Q8JZK9|HMCS1_MOUSE Hydroxymethylglutaryl-CoA synthase, cytoplasmic OS=Mus musculus GN=Hmgcs1 PE=1 SV=1	13	12	35	57.568	3.3585e-238	0.84461	1.2045	0.84367	1.2548	0.88708	1.1842
Q9DB70	FUN14 domain-containing protein 1	Fundc1	>sp|Q9DB70|FUND1_MOUSE FUN14 domain-containing protein 1 OS=Mus musculus GN=Fundc1 PE=2 SV=1	2	2	18.7	17.158	7.2655e-29	1.1262	1.204	1.0904	1.4376	1.1631	1.1594
G3X9P0;Q3TCJ1;D3Z4D8	BRISC complex subunit Abro1	Fam175b	>tr|G3X9P0|G3X9P0_MOUSE RIKEN cDNA C430003P19, isoform CRA_c OS=Mus musculus GN=Fam175b PE=4 SV=1;>sp|Q3TCJ1|F175B_MOUSE BRISC complex subunit Abro1 OS=Mus musculus GN=Fam175b PE=2 SV=1;>tr|D3Z4D8|D3Z4D8_MOUSE Uncharacterized protein OS=Mus musculus GN=Fam	4	4	16.1	34.861	2.8185e-17	1.1891	1.2036	NaN	NaN	1.1891	1.2036
Q8C2Q3;E9Q205;E9QL13;Q8C2Q3-2;E9PXP4;B0LM42	RNA-binding protein 14	Rbm14	>sp|Q8C2Q3|RBM14_MOUSE RNA-binding protein 14 OS=Mus musculus GN=Rbm14 PE=1 SV=1;>tr|E9Q205|E9Q205_MOUSE RNA-binding motif protein 14 OS=Mus musculus GN=Rbm14 PE=4 SV=1;>tr|E9QL13|E9QL13_MOUSE RNA-binding motif protein 14 OS=Mus musculus GN=Rbm14 PE=4 SV=1	20	20	29.4	69.448	2.4071e-209	1.089	1.2036	1.0717	1.1667	1.0896	1.204
Q6ZQF0	DNA topoisomerase 2-binding protein 1	Topbp1	>sp|Q6ZQF0|TOPB1_MOUSE DNA topoisomerase 2-binding protein 1 OS=Mus musculus GN=Topbp1 PE=1 SV=2	2	2	1.4	168.86	5.5763e-05	1.3937	1.2013	1.3937	1.2013	NaN	NaN
A2AL20;P24270	Catalase	Cat	>tr|A2AL20|A2AL20_MOUSE Catalase OS=Mus musculus GN=Cat PE=4 SV=1;>sp|P24270|CATA_MOUSE Catalase OS=Mus musculus GN=Cat PE=1 SV=4	2	2	15.3	19.677	0.0012	0.90706	1.2009	NaN	NaN	0.90706	1.2009
Q9Z179	SHC SH2 domain-binding protein 1	Shcbp1	>sp|Q9Z179|SHCBP_MOUSE SHC SH2 domain-binding protein 1 OS=Mus musculus GN=Shcbp1 PE=1 SV=1	5	5	8.1	75.916	1.4695e-16	1.166	1.1988	1.166	1.1988	1.2204	1.3002
E9QKX5;Q80TY5;E9QAL5	Vacuolar protein sorting-associated protein 13B	Vps13b	>tr|E9QKX5|E9QKX5_MOUSE Uncharacterized protein OS=Mus musculus GN=Vps13b PE=4 SV=1;>sp|Q80TY5|VP13B_MOUSE Vacuolar protein sorting-associated protein 13B OS=Mus musculus GN=Vps13b PE=1 SV=2	9	9	2.7	444.01	1.411e-28	1.079	1.1984	1.1574	1.3301	1.0777	1.1705
Q8CIK8	E3 ubiquitin-protein ligase RFWD3	Rfwd3	>sp|Q8CIK8|RFWD3_MOUSE E3 ubiquitin-protein ligase RFWD3 OS=Mus musculus GN=Rfwd3 PE=2 SV=1	4	4	7	84.311	7.0015e-11	0.73854	1.1962	0.60231	0.85128	0.76085	1.8217
G3X9N6;B9EJ86;E9Q6K2;Q9ER64;G5E833	Oxysterol-binding protein	Osbpl8	>tr|G3X9N6|G3X9N6_MOUSE Oxysterol-binding protein OS=Mus musculus GN=Osbpl8 PE=3 SV=1;>tr|B9EJ86|B9EJ86_MOUSE Oxysterol-binding protein OS=Mus musculus GN=Osbpl8 PE=2 SV=1	3	3	5.5	96.98	1.6094e-09	0.95807	1.195	0.95807	1.195	0.87613	1.0809
Q00PI9;F8VPM4	Heterogeneous nuclear ribonucleoprotein U-like protein 2	Hnrnpul2	>sp|Q00PI9|HNRL2_MOUSE Heterogeneous nuclear ribonucleoprotein U-like protein 2 OS=Mus musculus GN=Hnrnpul2 PE=1 SV=1;>tr|F8VPM4|F8VPM4_MOUSE Uncharacterized protein OS=Mus musculus GN=Hnrnpul2 PE=4 SV=1	2	2	2	84.999	0.00029201	1.0858	1.1948	0.8821	0.93834	1.3366	1.5214
Q9D0L8-3;Q9D0L8;D3Z478;D3YYS7;Q9D0L8-2	mRNA cap guanine-N7 methyltransferase	Rnmt	>sp|Q9D0L8-3|MCES_MOUSE Isoform 3 of mRNA cap guanine-N7 methyltransferase OS=Mus musculus GN=Rnmt;>sp|Q9D0L8|MCES_MOUSE mRNA cap guanine-N7 methyltransferase OS=Mus musculus GN=Rnmt PE=1 SV=1;>tr|D3Z478|D3Z478_MOUSE RNA (guanine-7-) methyltransferase (Fra	2	2	4.6	46.867	2.2898e-05	1.1019	1.1946	NaN	NaN	1.1019	1.1946
P33610;Q3TL46	DNA primase large subunit	Prim2	>sp|P33610|PRI2_MOUSE DNA primase large subunit OS=Mus musculus GN=Prim2 PE=1 SV=1	3	3	6.9	58.408	4.9988e-43	1.0275	1.1942	NaN	NaN	1.0275	1.1942
A2A4Z1;Q9D1C1	Ubiquitin-conjugating enzyme E2 C	Ube2c	>tr|A2A4Z1|A2A4Z1_MOUSE Ubiquitin-conjugating enzyme E2C OS=Mus musculus GN=Ube2c PE=3 SV=1;>sp|Q9D1C1|UBE2C_MOUSE Ubiquitin-conjugating enzyme E2 C OS=Mus musculus GN=Ube2c PE=2 SV=1	3	3	27.5	18.474	1.0306e-33	1.1774	1.194	1.1408	1.1559	1.2111	1.363
G3UY65;P24860;Q68EM3;P30276	G2/mitotic-specific cyclin-B1	Ccnb1	>tr|G3UY65|G3UY65_MOUSE Uncharacterized protein OS=Mus musculus GN=Ccnb1 PE=3 SV=1;>sp|P24860|CCNB1_MOUSE G2/mitotic-specific cyclin-B1 OS=Mus musculus GN=Ccnb1 PE=2 SV=3;>tr|Q68EM3|Q68EM3_MOUSE Ccnb1 protein OS=Mus musculus GN=Ccnb1 PE=2 SV=1	3	3	7.6	43.869	8.1308e-07	1.0172	1.1936	0.93984	0.64999	1.0753	1.3483
Q8R4X3;F7C9M1;F6YJB6;B7ZCQ1;B7ZCQ0;B7ZCP9	RNA-binding protein 12	Rbm12;Cpne1	>sp|Q8R4X3|RBM12_MOUSE RNA-binding protein 12 OS=Mus musculus GN=Rbm12 PE=1 SV=3;>tr|F7C9M1|F7C9M1_MOUSE RNA-binding motif protein 12 OS=Mus musculus GN=Rbm12 PE=4 SV=1;>tr|F6YJB6|F6YJB6_MOUSE Copine I (Fragment) OS=Mus musculus GN=Cpne1 PE=4 SV=1	27	26	30.3	102.8	0	1.0273	1.1924	1.0298	1.1021	1.0197	1.2947
Q9D1M0	Protein SEC13 homolog	Sec13	>sp|Q9D1M0|SEC13_MOUSE Protein SEC13 homolog OS=Mus musculus GN=Sec13 PE=2 SV=3	2	2	11.5	35.565	4.8652e-84	1.1103	1.192	1.0925	1.1155	1.1283	1.2844
P67984	60S ribosomal protein L22	Rpl22	>sp|P67984|RL22_MOUSE 60S ribosomal protein L22 OS=Mus musculus GN=Rpl22 PE=2 SV=2	3	3	39.1	14.759	5.942e-150	0.97395	1.1912	0.97917	1.1476	0.95616	1.2365
Q8K019-3;F8WI22;Q8K019-2;Q8K019;E9Q5V0	Bcl-2-associated transcription factor 1	Bclaf1	>sp|Q8K019-3|BCLF1_MOUSE Isoform 3 of Bcl-2-associated transcription factor 1 OS=Mus musculus GN=Bclaf1;>tr|F8WI22|F8WI22_MOUSE Uncharacterized protein OS=Mus musculus GN=Bclaf1 PE=4 SV=1;>sp|Q8K019-2|BCLF1_MOUSE Isoform 2 of Bcl-2-associated transcription	4	4	7.2	86.035	1.4334e-16	1.3727	1.1905	1.3727	1.3815	1.4225	1.1604
E9Q4F8;E9Q4F7;E9PXS7		Ankrd11	>tr|E9Q4F8|E9Q4F8_MOUSE Uncharacterized protein OS=Mus musculus GN=Ankrd11 PE=4 SV=1;>tr|E9Q4F7|E9Q4F7_MOUSE Uncharacterized protein OS=Mus musculus GN=Ankrd11 PE=4 SV=1;>tr|E9PXS7|E9PXS7_MOUSE Uncharacterized protein OS=Mus musculus GN=Ankrd11 PE=4 SV=1	2	2	0.9	292.79	4.5859e-05	1.0472	1.1897	1.0472	1.1897	NaN	NaN
O88665	Bromodomain-containing protein 7	Brd7	>sp|O88665|BRD7_MOUSE Bromodomain-containing protein 7 OS=Mus musculus GN=Brd7 PE=1 SV=1	2	2	5.5	73.999	1.6539e-13	1.2254	1.1897	1.2387	6.3112	1.1741	1.1021
P97313	DNA-dependent protein kinase catalytic subunit	Prkdc	>sp|P97313|PRKDC_MOUSE DNA-dependent protein kinase catalytic subunit OS=Mus musculus GN=Prkdc PE=1 SV=3	2	2	0.6	471.47	0.0003326	1.1056	1.1894	NaN	NaN	1.1056	1.1894
Q922W5;A2ABZ2;A2ABZ3;A2ABZ0	Pyrroline-5-carboxylate reductase 1, mitochondrial	Pycr1	>sp|Q922W5|P5CR1_MOUSE Pyrroline-5-carboxylate reductase 1, mitochondrial OS=Mus musculus GN=Pycr1 PE=1 SV=1;>tr|A2ABZ2|A2ABZ2_MOUSE Pyrroline-5-carboxylate reductase 1 (Fragment) OS=Mus musculus GN=Pycr1 PE=4 SV=1	7	5	33.7	32.373	9.1288e-34	1.2004	1.1894	1.2004	1.1894	1.1226	1.2151
Q91WM1-2;Q91WM1;A2BH83;A2BH82	Spermatid perinuclear RNA-binding protein	Strbp	>sp|Q91WM1-2|STRBP_MOUSE Isoform 2 of Spermatid perinuclear RNA-binding protein OS=Mus musculus GN=Strbp;>sp|Q91WM1|STRBP_MOUSE Spermatid perinuclear RNA-binding protein OS=Mus musculus GN=Strbp PE=1 SV=1;>tr|A2BH83|A2BH83_MOUSE Spermatid perinuclear RNA b	2	1	3.5	70.813	7.3008e-08	1.0079	1.1883	0.99635	1.1868	1.0195	1.1898
Q9CQX4	PCNA-associated factor	Paf	>sp|Q9CQX4|PAF_MOUSE PCNA-associated factor OS=Mus musculus GN=Paf PE=2 SV=1	6	6	57.3	11.993	6.5483e-256	1.4145	1.1882	1.443	1.1799	1.3834	1.1882
P70191;E9QMA6	TNF receptor-associated factor 5	Traf5	>sp|P70191|TRAF5_MOUSE TNF receptor-associated factor 5 OS=Mus musculus GN=Traf5 PE=1 SV=1;>tr|E9QMA6|E9QMA6_MOUSE Uncharacterized protein OS=Mus musculus GN=Traf5 PE=4 SV=1	3	3	5.4	64.144	2.5823e-07	1.5896	1.1869	NaN	NaN	1.5896	1.1869
Q7TPD1-2;Q7TPD1;F6T356;E9QP06	F-box only protein 11	Fbxo11	>sp|Q7TPD1-2|FBX11_MOUSE Isoform 2 of F-box only protein 11 OS=Mus musculus GN=Fbxo11;>sp|Q7TPD1|FBX11_MOUSE F-box only protein 11 OS=Mus musculus GN=Fbxo11 PE=2 SV=2;>tr|F6T356|F6T356_MOUSE F-box protein 11 (Fragment) OS=Mus musculus GN=Fbxo11 PE=4 SV=1;>	3	3	4.4	94.042	1.4906e-09	1.3177	1.1866	1.3391	1.1681	1.0803	1.2071
Q99M46;P97760;E9Q898	DNA-directed RNA polymerase II subunit RPB3	Polr2c	>tr|Q99M46|Q99M46_MOUSE Polymerase (RNA) II (DNA directed) polypeptide C OS=Mus musculus GN=Polr2c PE=2 SV=1;>sp|P97760|RPB3_MOUSE DNA-directed RNA polymerase II subunit RPB3 OS=Mus musculus GN=Polr2c PE=2 SV=1;>tr|E9Q898|E9Q898_MOUSE Uncharacterized prote	7	7	43.3	31.443	4.4825e-61	1.0545	1.1865	0.94368	1.1169	1.0626	1.1917
Q6P9P6	Kinesin-like protein KIF11	Kif11	>sp|Q6P9P6|KIF11_MOUSE Kinesin-like protein KIF11 OS=Mus musculus GN=Kif11 PE=2 SV=1	14	14	15.7	118.03	2.3034e-84	1.0796	1.1858	1.0572	1.2281	1.1043	1.0651
O88811-2;O88811	Signal transducing adapter molecule 2	Stam2	>sp|O88811-2|STAM2_MOUSE Isoform 2 of Signal transducing adapter molecule 2 OS=Mus musculus GN=Stam2;>sp|O88811|STAM2_MOUSE Signal transducing adapter molecule 2 OS=Mus musculus GN=Stam2 PE=1 SV=1	2	1	4.8	46.259	1.3791e-14	1.188	1.1843	NaN	NaN	1.188	1.1843
P97384;D3Z7U0	Annexin A11;Annexin	Anxa11	>sp|P97384|ANX11_MOUSE Annexin A11 OS=Mus musculus GN=Anxa11 PE=1 SV=2;>tr|D3Z7U0|D3Z7U0_MOUSE Annexin OS=Mus musculus GN=Anxa11 PE=3 SV=1	2	2	4	54.079	2.606e-05	0.75004	1.1842	NaN	NaN	0.75004	1.1842
Q8C4N0;Q9JJK5	Homocysteine-responsive endoplasmic reticulum-resident ubiquitin-like domain member 1 protein	Herpud1	>tr|Q8C4N0|Q8C4N0_MOUSE Uncharacterized protein OS=Mus musculus GN=Herpud1 PE=2 SV=1;>sp|Q9JJK5|HERP1_MOUSE Homocysteine-responsive endoplasmic reticulum-resident ubiquitin-like domain member 1 protein OS=Mus musculus GN=Herpud1 PE=2 SV=1	2	2	10.8	43.778	3.5853e-92	1.0393	1.1839	NaN	NaN	1.0393	1.1839
Q3TUH1;G5E881;G3UYJ1;G3UWL8;Q3TUH1-2;D6RGT1	Mitochondrial translocator assembly and maintenance protein 41 homolog	Tamm41;1500001M20Rik	>sp|Q3TUH1|TAM41_MOUSE Mitochondrial translocator assembly and maintenance protein 41 homolog OS=Mus musculus GN=Tamm41 PE=1 SV=2;>tr|G5E881|G5E881_MOUSE RIKEN cDNA 1500001M20 OS=Mus musculus GN=1500001M20Rik PE=4 SV=1;>tr|G3UYJ1|G3UYJ1_MOUSE RIKEN cDNA 15	6	6	17.5	37.827	1.5918e-36	1.0214	1.1832	1.0027	1.1203	1.1106	1.1995
Q61164	Transcriptional repressor CTCF	Ctcf	>sp|Q61164|CTCF_MOUSE Transcriptional repressor CTCF OS=Mus musculus GN=Ctcf PE=1 SV=2	2	2	2.9	83.745	8.1894e-29	1.1298	1.1832	1.0643	1.2897	1.1298	1.073
Q91WG4;Q91WG4-2	Elongator complex protein 2	Elp2	>sp|Q91WG4|ELP2_MOUSE Elongator complex protein 2 OS=Mus musculus GN=Elp2 PE=1 SV=1;>sp|Q91WG4-2|ELP2_MOUSE Isoform 2 of Elongator complex protein 2 OS=Mus musculus GN=Elp2	14	14	17.1	93.092	5.9952e-68	1.0496	1.1828	1.0225	1.2431	1.0994	1.1326
E9Q634;F7DDA8	Unconventional myosin-Ie	Myo1e	>sp|E9Q634|MYO1E_MOUSE Unconventional myosin-Ie OS=Mus musculus GN=Myo1e PE=1 SV=1;>tr|F7DDA8|F7DDA8_MOUSE Uncharacterized protein (Fragment) OS=Mus musculus GN=Myo1e PE=4 SV=1	2	2	2.2	126.82	1.5539e-10	1.195	1.1814	0.77181	0.88814	1.3829	1.1814
Q6A068;E9Q5F8	Cell division cycle 5-like protein	Cdc5l;Gm9049	>sp|Q6A068|CDC5L_MOUSE Cell division cycle 5-like protein OS=Mus musculus GN=Cdc5l PE=1 SV=2;>tr|E9Q5F8|E9Q5F8_MOUSE Uncharacterized protein OS=Mus musculus GN=Gm9049 PE=4 SV=1	4	4	5	92.188	1.904e-10	1.0531	1.1807	1.0911	1.2594	0.95588	1.1012
O88736;Q8C5N9	3-keto-steroid reductase	Hsd17b7	>sp|O88736|DHB7_MOUSE 3-keto-steroid reductase OS=Mus musculus GN=Hsd17b7 PE=2 SV=1;>tr|Q8C5N9|Q8C5N9_MOUSE Uncharacterized protein OS=Mus musculus GN=Hsd17b7 PE=2 SV=1	2	2	7.2	37.316	1.9625e-06	0.86026	1.1799	0.86026	1.1799	0.89252	1.2512
D3YXK1	Atherin	Samd1	>sp|D3YXK1|SAMD1_MOUSE Atherin OS=Mus musculus GN=Samd1 PE=3 SV=1	2	2	5.2	54.532	0.0001488	1.118	1.1798	NaN	NaN	1.118	1.1798
Q8CH72;A2AGS1;A2AGS0	E3 ubiquitin-protein ligase TRIM32	Trim32	>sp|Q8CH72|TRI32_MOUSE E3 ubiquitin-protein ligase TRIM32 OS=Mus musculus GN=Trim32 PE=1 SV=2	12	12	21.4	72.057	1.4897e-109	1.0906	1.1783	1.2334	1.134	1.065	1.2046
Q07832	Serine/threonine-protein kinase PLK1	Plk1	>sp|Q07832|PLK1_MOUSE Serine/threonine-protein kinase PLK1 OS=Mus musculus GN=Plk1 PE=1 SV=2	7	7	14.1	68.3	3.9973e-20	1.1861	1.1772	1.307	1.3153	1.1856	1.1625
Q9Z2I8-2;E9Q2W0;Q9Z2I8	Succinyl-CoA ligase [GDP-forming] subunit beta, mitochondrial	Suclg2	>sp|Q9Z2I8-2|SUCB2_MOUSE Isoform 2 of Succinyl-CoA ligase [GDP-forming] subunit beta, mitochondrial OS=Mus musculus GN=Suclg2;>tr|E9Q2W0|E9Q2W0_MOUSE Uncharacterized protein OS=Mus musculus GN=Suclg2 PE=3 SV=1;>sp|Q9Z2I8|SUCB2_MOUSE Succinyl-CoA ligase [GD	4	4	12.5	41.349	9.9709e-08	1.3097	1.1763	1.3097	1.271	1.1211	1.1393
O08749;Q3TIE8	Dihydrolipoyl dehydrogenase, mitochondrial;Dihydrolipoyl dehydrogenase	Dld	>sp|O08749|DLDH_MOUSE Dihydrolipoyl dehydrogenase, mitochondrial OS=Mus musculus GN=Dld PE=1 SV=2;>tr|Q3TIE8|Q3TIE8_MOUSE Dihydrolipoyl dehydrogenase OS=Mus musculus GN=Dld PE=2 SV=1	7	7	16.7	54.272	5.2322e-33	1.0528	1.1754	1.0469	1.0512	1.0588	1.2429
Q80X85	28S ribosomal protein S7, mitochondrial	Mrps7	>sp|Q80X85|RT07_MOUSE 28S ribosomal protein S7, mitochondrial OS=Mus musculus GN=Mrps7 PE=2 SV=1	4	4	21.1	28.062	3.5954e-51	0.99439	1.1743	1.0875	1.0035	0.98531	1.2722
Q9D1H8	39S ribosomal protein L53, mitochondrial	Mrpl53	>sp|Q9D1H8|RM53_MOUSE 39S ribosomal protein L53, mitochondrial OS=Mus musculus GN=Mrpl53 PE=2 SV=1	2	2	23.7	12.737	5.2964e-35	0.90387	1.1734	0.84638	1.1735	1.0777	1.1734
O35226;O35226-4	26S proteasome non-ATPase regulatory subunit 4	Psmd4	>sp|O35226|PSMD4_MOUSE 26S proteasome non-ATPase regulatory subunit 4 OS=Mus musculus GN=Psmd4 PE=1 SV=1;>sp|O35226-4|PSMD4_MOUSE Isoform Rpn10D of 26S proteasome non-ATPase regulatory subunit 4 OS=Mus musculus GN=Psmd4	16	2	43.6	40.703	0	1.1422	1.1728	1.0547	1.4015	1.169	1.1214
P01887;Q91XJ8	Beta-2-microglobulin	B2m	>sp|P01887|B2MG_MOUSE Beta-2-microglobulin OS=Mus musculus GN=B2m PE=1 SV=1;>tr|Q91XJ8|Q91XJ8_MOUSE Beta-2 microglobulin OS=Mus musculus GN=B2m PE=1 SV=1	3	3	24.4	13.823	9.027e-09	1.1919	1.1722	1.2605	1.1808	1.1916	1.1578
Q8BY87-2;Q8BY87;F6ZD38	Ubiquitin carboxyl-terminal hydrolase 47;Ubiquitin carboxyl-terminal hydrolase	Usp47	>sp|Q8BY87-2|UBP47_MOUSE Isoform 2 of Ubiquitin carboxyl-terminal hydrolase 47 OS=Mus musculus GN=Usp47;>sp|Q8BY87|UBP47_MOUSE Ubiquitin carboxyl-terminal hydrolase 47 OS=Mus musculus GN=Usp47 PE=1 SV=2;>tr|F6ZD38|F6ZD38_MOUSE Ubiquitin carboxyl-terminal h	9	9	8	154.84	2.2738e-56	0.97508	1.1722	0.92844	1.143	1.006	1.1755
Q99NG0;E9QKL0	Helicase ARIP4	Rad54l2	>sp|Q99NG0|ARIP4_MOUSE Helicase ARIP4 OS=Mus musculus GN=Rad54l2 PE=1 SV=1;>tr|E9QKL0|E9QKL0_MOUSE RAD54-like 2 (S. cerevisiae) OS=Mus musculus GN=Rad54l2 PE=4 SV=1	5	5	4.8	162.54	1.9464e-11	0.97453	1.172	0.98274	1.1915	0.9664	1.1237
Q8BT07;Q8BT07-2	Centrosomal protein of 55 kDa	Cep55	>sp|Q8BT07|CEP55_MOUSE Centrosomal protein of 55 kDa OS=Mus musculus GN=Cep55 PE=1 SV=2;>sp|Q8BT07-2|CEP55_MOUSE Isoform 2 of Centrosomal protein of 55 kDa OS=Mus musculus GN=Cep55	4	4	9.3	53.93	3.1166e-24	1.2603	1.1718	NaN	NaN	1.2603	1.1718
Q5NCX5-2;Q5NCX5;F6WND1	Neuralized-like protein 4	Neurl4	>sp|Q5NCX5-2|NEUL4_MOUSE Isoform 2 of Neuralized-like protein 4 OS=Mus musculus GN=Neurl4;>sp|Q5NCX5|NEUL4_MOUSE Neuralized-like protein 4 OS=Mus musculus GN=Neurl4 PE=2 SV=1	5	5	3.5	165.24	2.1306e-14	1.164	1.1711	1.0978	1.183	1.2239	1.1592
Q9ES97-3;Q9ES97-4;Q9ES97-5;Q9ES97-2;Q9ES97	Reticulon-3	Rtn3	>sp|Q9ES97-3|RTN3_MOUSE Isoform 3 of Reticulon-3 OS=Mus musculus GN=Rtn3;>sp|Q9ES97-4|RTN3_MOUSE Isoform 4 of Reticulon-3 OS=Mus musculus GN=Rtn3;>sp|Q9ES97-5|RTN3_MOUSE Isoform 5 of Reticulon-3 OS=Mus musculus GN=Rtn3;>sp|Q9ES97-2|RTN3_MOUSE Isoform 2 of	2	2	8	25.428	1.5251e-07	0.99826	1.1708	1.0485	1.3607	0.96285	0.98735
Q8K268	ATP-binding cassette sub-family F member 3	Abcf3	>sp|Q8K268|ABCF3_MOUSE ATP-binding cassette sub-family F member 3 OS=Mus musculus GN=Abcf3 PE=2 SV=1	7	7	13.8	79.864	5.4263e-20	0.9692	1.1686	1.119	0.95655	0.91258	1.182
Q3TWW8;Q8VE97;E9Q4U8;Q542V3;A2A837		Srsf6	>tr|Q3TWW8|Q3TWW8_MOUSE Splicing factor, arginine/serine-rich 6 OS=Mus musculus GN=Srsf6 PE=2 SV=1	7	6	18.6	39.025	2.1439e-24	1.0892	1.168	1.0892	0.91767	1.093	1.1761
Q6P549	Phosphatidylinositol 3,4,5-trisphosphate 5-phosphatase 2	Inppl1	>sp|Q6P549|SHIP2_MOUSE Phosphatidylinositol-3,4,5-trisphosphate 5-phosphatase 2 OS=Mus musculus GN=Inppl1 PE=1 SV=1	4	2	2.9	138.97	6.9221e-10	1.6423	1.1675	1.6423	1.1869	1.7439	1.1621
Q9JHK4;Q9JHK4-2	Geranylgeranyl transferase type-2 subunit alpha	Rabggta	>sp|Q9JHK4|PGTA_MOUSE Geranylgeranyl transferase type-2 subunit alpha OS=Mus musculus GN=Rabggta PE=1 SV=1;>sp|Q9JHK4-2|PGTA_MOUSE Isoform 2 of Geranylgeranyl transferase type-2 subunit alpha OS=Mus musculus GN=Rabggta	8	8	12.3	64.989	1.637e-18	1.0082	1.167	1.1143	2.2202	0.9424	1.1591
P70671	Interferon regulatory factor 3	Irf3	>sp|P70671|IRF3_MOUSE Interferon regulatory factor 3 OS=Mus musculus GN=Irf3 PE=1 SV=1	2	2	6.4	46.852	1.0643e-14	0.98173	1.1664	NaN	NaN	0.98173	1.1664
Q80SW1;Q68FL4-2;F8WI65;F8WGT1;Q68FL4;E9PV16;D3YX97;F7ATQ6;F6WEW4;D3Z2Q0;D3YYM7	Putative adenosylhomocysteinase 2;Adenosylhomocysteinase;Putative adenosylhomocysteinase 3	Ahcyl1;Ahcyl2	>sp|Q80SW1|SAHH2_MOUSE Putative adenosylhomocysteinase 2 OS=Mus musculus GN=Ahcyl1 PE=1 SV=1;>sp|Q68FL4-2|SAHH3_MOUSE Isoform 2 of Putative adenosylhomocysteinase 3 OS=Mus musculus GN=Ahcyl2;>tr|F8WI65|F8WI65_MOUSE Adenosylhomocysteinase OS=Mus musculus GN	4	4	7.4	58.951	1.1761e-13	1.1628	1.1652	NaN	NaN	1.1628	1.1652
Q8R480	Nuclear pore complex protein Nup85	Nup85	>sp|Q8R480|NUP85_MOUSE Nuclear pore complex protein Nup85 OS=Mus musculus GN=Nup85 PE=1 SV=1	7	7	11.7	74.775	3.9113e-89	1.1364	1.1648	NaN	NaN	1.1364	1.1648
Q80WS3	rRNA/tRNA 2-O-methyltransferase fibrillarin-like protein 1	Fbll1	>sp|Q80WS3|FBLL1_MOUSE rRNA/tRNA 2-O-methyltransferase fibrillarin-like protein 1 OS=Mus musculus GN=Fbll1 PE=2 SV=1	2	1	7	33.338	7.3804e-06	1.3271	1.1646	NaN	NaN	1.3271	1.1646
E9Q1H6;Q9WTK5;Q9CQU1	Nuclear factor NF-kappa-B p100 subunit;Nuclear factor NF-kappa-B p52 subunit	Nfkb2	>tr|E9Q1H6|E9Q1H6_MOUSE Nuclear factor of kappa light polypeptide gene enhancer in B cells 2, p49/p100 OS=Mus musculus GN=Nfkb2 PE=4 SV=1;>sp|Q9WTK5|NFKB2_MOUSE Nuclear factor NF-kappa-B p100 subunit OS=Mus musculus GN=Nfkb2 PE=1 SV=1	19	18	27.2	84.186	2.8223e-178	1.7471	1.1644	1.6937	1.1338	1.7799	1.1983
Q8BJ34-3;F8WHH6;Q8BJ34-4;Q8BJ34;E9QPE4;Q8BJ34-5;Q8BJ34-2	Meiosis arrest female protein 1	Marf1	>sp|Q8BJ34-3|LKAP_MOUSE Isoform 3 of Limkain-b1 OS=Mus musculus GN=Lkap;>tr|F8WHH6|F8WHH6_MOUSE Uncharacterized protein OS=Mus musculus GN=4921513D23Rik PE=4 SV=1;>sp|Q8BJ34-4|LKAP_MOUSE Isoform 4 of Limkain-b1 OS=Mus musculus GN=Lkap;>sp|Q8BJ34|LKAP_MOUSE	2	2	1.1	182.79	0.00035264	0.9209	1.1639	1.0938	1.094	0.84411	1.2384
Q9CXU4;Q9WTQ8	Mitochondrial import inner membrane translocase subunit Tim23	Timm23	>tr|Q9CXU4|Q9CXU4_MOUSE MCG11298 OS=Mus musculus GN=Timm23 PE=2 SV=1;>sp|Q9WTQ8|TIM23_MOUSE Mitochondrial import inner membrane translocase subunit Tim23 OS=Mus musculus GN=Timm23 PE=2 SV=1	4	4	30.1	21.909	8.1472e-37	1.2166	1.1639	1.2228	1.1001	1.1442	1.1639
B7ZNX0;Q9ESC8	AF4/FMR2 family member 4	Aff4	>tr|B7ZNX0|B7ZNX0_MOUSE Aff4 protein OS=Mus musculus GN=Aff4 PE=2 SV=1;>sp|Q9ESC8|AFF4_MOUSE AF4/FMR2 family member 4 OS=Mus musculus GN=Aff4 PE=2 SV=1	4	4	4.3	123.35	4.4391e-50	1.214	1.1634	1.2629	1.097	1.1487	1.2377
P70182-2;F8WIX4;F8WI18;P70182;F8WIX5;D3YUY3	Phosphatidylinositol 4-phosphate 5-kinase type-1 alpha	Pip5k1a	>sp|P70182-2|PI51A_MOUSE Isoform 2 of Phosphatidylinositol-4-phosphate 5-kinase type-1 alpha OS=Mus musculus GN=Pip5k1a;>tr|F8WIX4|F8WIX4_MOUSE Uncharacterized protein OS=Mus musculus GN=Pip5k1a PE=4 SV=1;>tr|F8WI18|F8WI18_MOUSE Uncharacterized protein OS=	2	2	5.4	38.027	8.1575e-05	0.98634	1.1634	NaN	NaN	0.98634	1.1634
Q5D0E0;O88351;E9Q037;F6ULQ4	Inhibitor of nuclear factor kappa-B kinase subunit beta	Ikbkb	>tr|Q5D0E0|Q5D0E0_MOUSE Ikbkb protein OS=Mus musculus GN=Ikbkb PE=2 SV=1;>sp|O88351|IKKB_MOUSE Inhibitor of nuclear factor kappa-B kinase subunit beta OS=Mus musculus GN=Ikbkb PE=1 SV=1	9	8	13.7	86.785	3.4743e-45	1.9237	1.1633	1.7514	1.124	1.9237	1.1797
P62743;Q7TT10	AP-2 complex subunit sigma	Ap2s1	>sp|P62743|AP2S1_MOUSE AP-2 complex subunit sigma OS=Mus musculus GN=Ap2s1 PE=1 SV=1;>tr|Q7TT10|Q7TT10_MOUSE Adaptor-related protein complex 2, sigma 1 subunit OS=Mus musculus GN=Ap2s1 PE=2 SV=1	3	3	22.5	17.018	2.2603e-10	1.1011	1.1628	0.97987	1.4308	1.119	1.1475
Q9D7S7-2;Q9D7S7	60S ribosomal protein L22-like 1	Rpl22l1	>sp|Q9D7S7-2|RL22L_MOUSE Isoform 2 of 60S ribosomal protein L22-like 1 OS=Mus musculus GN=Rpl22l1;>sp|Q9D7S7|RL22L_MOUSE 60S ribosomal protein L22-like 1 OS=Mus musculus GN=Rpl22l1 PE=1 SV=1	2	2	19.8	14.339	5.3379e-22	0.97079	1.1623	0.9209	0.98888	0.97834	1.2262
Q3THW5;P0C0S6;G3UWL7;Q8R029;Q5NC91;Q3UA95	Histone H2A.V;Histone H2A.Z;Histone H2A	H2afv;H2afz	>sp|Q3THW5|H2AV_MOUSE Histone H2A.V OS=Mus musculus GN=H2afv PE=1 SV=3;>sp|P0C0S6|H2AZ_MOUSE Histone H2A.Z OS=Mus musculus GN=H2afz PE=1 SV=2;>tr|G3UWL7|G3UWL7_MOUSE Histone H2A OS=Mus musculus GN=H2afz PE=3 SV=1;>tr|Q8R029|Q8R029_MOUSE Histone H2A OS=Mus	4	2	46.1	13.509	2.7775e-101	1.0288	1.162	1.0893	1.0237	1.0288	1.162
G3UYG6;Q6Y7W8;G3UWR2;G3UYR9;G3UZX7;E9Q2M5;Q6Y7W8-2;G3UZW5;Q9CQ26;REV__E9Q340;REV__E9Q307;REV__E9PWW4;REV__F6RYD0;REV__F6RUK9;REV__E9PWB1;REV__Q6PDH0;REV__D3Z4N0;REV__Q6PDH0-2;REV__D3Z0X5	PERQ amino acid-rich with GYF domain-containing protein 2	Gigyf2	>tr|G3UYG6|G3UYG6_MOUSE GRB10-interacting GYF protein 2 (Fragment) OS=Mus musculus GN=Gigyf2 PE=4 SV=1;>sp|Q6Y7W8|PERQ2_MOUSE PERQ amino acid-rich with GYF domain-containing protein 2 OS=Mus musculus GN=Gigyf2 PE=1 SV=2;>tr|G3UWR2|G3UWR2_MOUSE GRB10-intera	15	14	12.9	148.58	9.1077e-131	1.2222	1.1613	1.2328	1.1042	1.1477	1.3084
Q9JHW4;F8WHS9	Selenocysteine-specific elongation factor	Eefsec	>sp|Q9JHW4|SELB_MOUSE Selenocysteine-specific elongation factor OS=Mus musculus GN=Eefsec PE=2 SV=2;>tr|F8WHS9|F8WHS9_MOUSE Uncharacterized protein OS=Mus musculus GN=Eefsec PE=4 SV=1	9	9	17.5	63.538	6.2259e-37	1.0288	1.1605	0.95475	0.76107	1.0607	1.1751
Q8R081;G3UY38	Heterogeneous nuclear ribonucleoprotein L	Hnrnpl	>sp|Q8R081|HNRPL_MOUSE Heterogeneous nuclear ribonucleoprotein L OS=Mus musculus GN=Hnrnpl PE=1 SV=2;>tr|G3UY38|G3UY38_MOUSE Uncharacterized protein OS=Mus musculus GN=Hnrnpl PE=4 SV=1	23	1	55.3	63.963	0	1.1218	1.1602	NaN	NaN	1.1218	1.1602
Q8BIJ6;E9PWN2;E9PWN3	Isoleucine--tRNA ligase, mitochondrial	Iars2	>sp|Q8BIJ6|SYIM_MOUSE Isoleucine--tRNA ligase, mitochondrial OS=Mus musculus GN=Iars2 PE=2 SV=1;>tr|E9PWN2|E9PWN2_MOUSE Uncharacterized protein OS=Mus musculus GN=Iars2 PE=3 SV=1	3	3	4.4	112.8	2.5426e-06	1.0087	1.1585	0.85999	1.3384	1.152	1.1526
Q91YR7;Q91YR7-2	Pre-mRNA-processing factor 6	Prpf6	>sp|Q91YR7|PRP6_MOUSE Pre-mRNA-processing factor 6 OS=Mus musculus GN=Prpf6 PE=2 SV=1;>sp|Q91YR7-2|PRP6_MOUSE Isoform 2 of Pre-mRNA-processing factor 6 OS=Mus musculus GN=Prpf6	15	15	16.3	106.72	1.7308e-59	1.0532	1.1584	1.0692	1.1584	0.98278	1.084
P49615	Cyclin-dependent kinase 5	Cdk5	>sp|P49615|CDK5_MOUSE Cyclin-dependent kinase 5 OS=Mus musculus GN=Cdk5 PE=1 SV=1	5	4	17.1	33.288	6.909e-17	1.0385	1.1576	0.96476	1.0737	1.1178	1.2522
Q8K2T8	RNA polymerase II-associated factor 1 homolog	Paf1	>sp|Q8K2T8|PAF1_MOUSE RNA polymerase II-associated factor 1 homolog OS=Mus musculus GN=Paf1 PE=2 SV=1	3	3	7.5	60.518	2.3445e-10	1.1059	1.1576	1.1333	1.1592	1.1059	1.1576
Q9CQR6	Serine/threonine-protein phosphatase 6 catalytic subunit	Ppp6c	>sp|Q9CQR6|PPP6_MOUSE Serine/threonine-protein phosphatase 6 catalytic subunit OS=Mus musculus GN=Ppp6c PE=2 SV=1	6	6	19	35.159	9.4049e-72	0.99942	1.1576	0.96557	1.0399	0.99942	1.2026
Q7TSZ8	Nucleus accumbens-associated protein 1	Nacc1	>sp|Q7TSZ8|NACC1_MOUSE Nucleus accumbens-associated protein 1 OS=Mus musculus GN=Nacc1 PE=2 SV=1	3	3	6.2	56.536	2.1101e-10	0.95321	1.1568	0.90115	1.1811	1.0083	1.1329
P28867;P28867-2;Q1MX43;Q1MX42;Q1MX41;Q1MX40;REV__E9Q2P8;REV__E9Q9T6;REV__Q6ZPL9	Protein kinase C delta type	Prkcd	>sp|P28867|KPCD_MOUSE Protein kinase C delta type OS=Mus musculus GN=Prkcd PE=1 SV=3;>sp|P28867-2|KPCD_MOUSE Isoform 2 of Protein kinase C delta type OS=Mus musculus GN=Prkcd;>tr|Q1MX43|Q1MX43_MOUSE Protein kinase C, delta IV OS=Mus musculus GN=Prkcd PE=2	24	24	34.3	77.546	1.8481e-282	1.3865	1.1551	1.3427	1.1458	1.4304	1.1658
Q61037-7;Q7TT21;E9QN11;Q61037-4;E9QN07;Q61037-3;Q61037-6;E9QLU3;E9QMZ6;Q61037-5;E9QMW6;Q61037;E9QMZ9;Q61037-2;E9PY87	Tuberin	Tsc2	>sp|Q61037-7|TSC2_MOUSE Isoform F of Tuberin OS=Mus musculus GN=Tsc2;>tr|Q7TT21|Q7TT21_MOUSE Tuberous sclerosis 2 OS=Mus musculus GN=Tsc2 PE=2 SV=1;>tr|E9QN11|E9QN11_MOUSE Uncharacterized protein OS=Mus musculus GN=Tsc2 PE=4 SV=1;>sp|Q61037-4|TSC2_MOUSE Is	4	4	3.3	189.85	4.496e-08	0.93537	1.1546	1.1706	1.1546	0.89384	1.1327
P33611;Q8C2T6	DNA polymerase alpha subunit B	Pola2	>sp|P33611|DPOA2_MOUSE DNA polymerase alpha subunit B OS=Mus musculus GN=Pola2 PE=1 SV=2;>tr|Q8C2T6|Q8C2T6_MOUSE Uncharacterized protein OS=Mus musculus GN=Pola2 PE=2 SV=1	5	5	10.7	66.213	1.7576e-12	1.075	1.1546	1.151	1.1546	1.0349	1.1211
Q9D6R2;Q9D6R2-2	Isocitrate dehydrogenase [NAD] subunit alpha, mitochondrial	Idh3a	>sp|Q9D6R2|IDH3A_MOUSE Isocitrate dehydrogenase [NAD] subunit alpha, mitochondrial OS=Mus musculus GN=Idh3a PE=1 SV=1;>sp|Q9D6R2-2|IDH3A_MOUSE Isoform 2 of Isocitrate dehydrogenase [NAD] subunit alpha, mitochondrial OS=Mus musculus GN=Idh3a	4	4	12.3	39.638	9.418e-24	1.0517	1.1538	1.0517	1.1538	1.076	1.0182
P70303-3;P70303-2;P70303	CTP synthase 2	Ctps2	>sp|P70303-3|PYRG2_MOUSE Isoform 3 of CTP synthase 2 OS=Mus musculus GN=Ctps2;>sp|P70303-2|PYRG2_MOUSE Isoform 2 of CTP synthase 2 OS=Mus musculus GN=Ctps2;>sp|P70303|PYRG2_MOUSE CTP synthase 2 OS=Mus musculus GN=Ctps2 PE=1 SV=1	4	1	9	57.465	5.7897e-47	1.1455	1.153	NaN	NaN	1.1455	1.153
Q9CPT5;D3Z7M5	Nucleolar protein 16	Nop16	>sp|Q9CPT5|NOP16_MOUSE Nucleolar protein 16 OS=Mus musculus GN=Nop16 PE=2 SV=1;>tr|D3Z7M5|D3Z7M5_MOUSE Uncharacterized protein OS=Mus musculus GN=Nop16 PE=4 SV=1	3	3	18	21.139	1.1549e-06	1.2129	1.1524	NaN	NaN	1.2129	1.1524
Q9CU65	Zinc finger MYM-type protein 2	Zmym2	>sp|Q9CU65|ZMYM2_MOUSE Zinc finger MYM-type protein 2 OS=Mus musculus GN=Zmym2 PE=2 SV=3	2	2	1.2	154.64	0.00029917	1.1747	1.1523	1.0842	1.0008	1.1803	1.1617
P51944-3;P51944;E9QM36;P51944-2	Cyclin-F	Ccnf	>sp|P51944-3|CCNF_MOUSE Isoform 3 of Cyclin-F OS=Mus musculus GN=Ccnf;>sp|P51944|CCNF_MOUSE Cyclin-F OS=Mus musculus GN=Ccnf PE=2 SV=2;>tr|E9QM36|E9QM36_MOUSE Uncharacterized protein OS=Mus musculus GN=Ccnf PE=3 SV=1;>sp|P51944-2|CCNF_MOUSE Isoform 2 of Cy	2	2	2.8	86.408	6.9025e-08	1.1342	1.151	1.051	1.1128	1.1451	1.151
F6PXL5;Q6ZQG1;E9Q880		Nup205	>tr|F6PXL5|F6PXL5_MOUSE Uncharacterized protein (Fragment) OS=Mus musculus GN=Nup205 PE=4 SV=1;>tr|Q6ZQG1|Q6ZQG1_MOUSE MCG21756, isoform CRA_a (Fragment) OS=Mus musculus GN=Nup205 PE=2 SV=1	51	51	32.3	226.93	0	1.23	1.1509	1.2463	1.1515	1.2232	1.1509
O55143;O55143-2;F8WI94;Q8R429	Sarcoplasmic/endoplasmic reticulum calcium ATPase 2	Atp2a2	>sp|O55143|AT2A2_MOUSE Sarcoplasmic/endoplasmic reticulum calcium ATPase 2 OS=Mus musculus GN=Atp2a2 PE=1 SV=2;>sp|O55143-2|AT2A2_MOUSE Isoform SERCA2A of Sarcoplasmic/endoplasmic reticulum calcium ATPase 2 OS=Mus musculus GN=Atp2a2;>tr|F8WI94|F8WI94_MOUSE	32	27	30.7	114.86	0	1.1082	1.1505	1.1077	1.2075	1.1098	1.087
Q60597-2;Q60597;Q60597-4;Q60597-3;Q5SVY0;E9Q1C6;Q5SVY1	2-oxoglutarate dehydrogenase, mitochondrial	Ogdh	>sp|Q60597-2|ODO1_MOUSE Isoform 2 of 2-oxoglutarate dehydrogenase, mitochondrial OS=Mus musculus GN=Ogdh;>sp|Q60597|ODO1_MOUSE 2-oxoglutarate dehydrogenase, mitochondrial OS=Mus musculus GN=Ogdh PE=1 SV=3;>sp|Q60597-4|ODO1_MOUSE Isoform 4 of 2-oxoglutarate	12	9	14.3	115.42	1.348e-69	1.0999	1.1501	1.1268	1.1629	1.0775	1.143
Q9D1K2;F7B2B4	V-type proton ATPase subunit F	Atp6v1f	>sp|Q9D1K2|VATF_MOUSE V-type proton ATPase subunit F OS=Mus musculus GN=Atp6v1f PE=1 SV=2;>tr|F7B2B4|F7B2B4_MOUSE ATPase, H+-transporting, lysosomal V1 subunit F (Fragment) OS=Mus musculus GN=Atp6v1f PE=4 SV=1	4	4	33.6	13.37	6.0416e-09	1.12	1.1478	1.0692	1.0549	1.4168	1.854
P13864;P13864-2	DNA (cytosine-5)-methyltransferase 1	Dnmt1	>sp|P13864|DNMT1_MOUSE DNA (cytosine-5)-methyltransferase 1 OS=Mus musculus GN=Dnmt1 PE=1 SV=5;>sp|P13864-2|DNMT1_MOUSE Isoform 2 of DNA (cytosine-5)-methyltransferase 1 OS=Mus musculus GN=Dnmt1	31	31	20.7	183.19	2.9163e-168	1.1693	1.1476	1.1696	1.1435	1.1648	1.1624
O88342	WD repeat-containing protein 1	Wdr1	>sp|O88342|WDR1_MOUSE WD repeat-containing protein 1 OS=Mus musculus GN=Wdr1 PE=1 SV=3	11	11	22.1	66.406	3.4192e-82	1.114	1.1472	1.1927	1.2733	1.1093	1.1259
E9Q9W8;P70336;F8VPK5;P70336-2;E9PYM9	Rho-associated protein kinase 2	Rock2	>tr|E9Q9W8|E9Q9W8_MOUSE Rho-associated coiled-coil-containing protein kinase 2 OS=Mus musculus GN=Rock2 PE=4 SV=1;>sp|P70336|ROCK2_MOUSE Rho-associated protein kinase 2 OS=Mus musculus GN=Rock2 PE=1 SV=1;>tr|F8VPK5|F8VPK5_MOUSE Rho-associated coiled-coil-c	3	3	3.8	126.08	2.4441e-07	1.0809	1.1464	1.1092	1.3247	0.63043	0.76592
A2AH22-2;A2AH22;A2AH22-7;A2AH22-6;E9Q961;A2AH22-5;A2AH22-3;A2AH22-4	Activating molecule in BECN1-regulated autophagy protein 1	Ambra1	>sp|A2AH22-2|AMRA1_MOUSE Isoform 2 of Activating molecule in BECN1-regulated autophagy protein 1 OS=Mus musculus GN=Ambra1;>sp|A2AH22|AMRA1_MOUSE Activating molecule in BECN1-regulated autophagy protein 1 OS=Mus musculus GN=Ambra1 PE=1 SV=1;>sp|A2AH22-7|AM	13	13	14.6	133.11	1.056e-60	1.0071	1.1461	0.99698	1.0138	1.0071	1.1645
Q8C5P5-3;E9QN01;Q8C5P5-2;Q8C5P5	5-nucleotidase domain-containing protein 1	Nt5dc1	>sp|Q8C5P5-3|NT5D1_MOUSE Isoform 3 of 5-nucleotidase domain-containing protein 1 OS=Mus musculus GN=Nt5dc1;>tr|E9QN01|E9QN01_MOUSE 5-nucleotidase domain-containing 1 OS=Mus musculus GN=Nt5dc1 PE=4 SV=1;>sp|Q8C5P5-2|NT5D1_MOUSE Isoform 2 of 5-nucleotidas	2	2	9.5	22.502	0.0014091	2.0287	1.1461	NaN	NaN	2.0287	1.1461
Q9D0M1;B1AT82;B1AT84	Phosphoribosyl pyrophosphate synthase-associated protein 1	Prpsap1	>sp|Q9D0M1|KPRA_MOUSE Phosphoribosyl pyrophosphate synthase-associated protein 1 OS=Mus musculus GN=Prpsap1 PE=1 SV=1;>tr|B1AT82|B1AT82_MOUSE MCG6846, isoform CRA_c OS=Mus musculus GN=Prpsap1 PE=4 SV=1;>tr|B1AT84|B1AT84_MOUSE Phosphoribosyl pyrophosphate s	4	2	15.4	39.431	5.0681e-09	1.5127	1.1459	NaN	NaN	1.5127	1.1459
P60670-2;P60670	Nuclear protein localization protein 4 homolog	Nploc4	>sp|P60670-2|NPL4_MOUSE Isoform 2 of Nuclear protein localization protein 4 homolog OS=Mus musculus GN=Nploc4;>sp|P60670|NPL4_MOUSE Nuclear protein localization protein 4 homolog OS=Mus musculus GN=Nploc4 PE=1 SV=3	8	8	12.3	64.378	9.7333e-88	0.99581	1.1458	1.0299	0.99101	0.98665	1.199
Q9WV66;F7B2M7	E3 ubiquitin-protein ligase MARCH7	2015-03-07	>sp|Q9WV66|MARH7_MOUSE E3 ubiquitin-protein ligase MARCH7 OS=Mus musculus GN=March7 PE=2 SV=1	11	11	23.8	76.598	3.9774e-155	1.0329	1.1453	0.9586	1.1085	1.1191	1.1857
O55087;G5E8P6;Q80VR4;O55087-2;O55087-3;E9Q2M6;O55087-4;D3Z372	Myocyte-specific enhancer factor 2B	Mef2b	>sp|O55087|MEF2B_MOUSE Myocyte-specific enhancer factor 2B OS=Mus musculus GN=Mef2b PE=1 SV=1;>tr|G5E8P6|G5E8P6_MOUSE Myocyte enhancer factor 2B, isoform CRA_a OS=Mus musculus GN=Mef2b PE=3 SV=1;>tr|Q80VR4|Q80VR4_MOUSE Myocyte enhancer factor 2B OS=Mus mus	11	11	40.4	37.434	2.14e-74	1.0061	1.1447	1.0218	0.8992	0.99605	1.1749
Q05CH9;Q5XPI3;Q5XPI3-2;E0CX26;G3UYH5;E0CXL3	E3 ubiquitin-protein ligase RNF123	Rnf123	>tr|Q05CH9|Q05CH9_MOUSE Ring finger protein 123 (Fragment) OS=Mus musculus GN=Rnf123 PE=2 SV=1;>sp|Q5XPI3|RN123_MOUSE E3 ubiquitin-protein ligase RNF123 OS=Mus musculus GN=Rnf123 PE=2 SV=1;>sp|Q5XPI3-2|RN123_MOUSE Isoform 2 of E3 ubiquitin-protein ligase R	9	9	9.2	140.65	1.0685e-38	1.0215	1.143	0.98802	1.17	1.1288	1.0766
P59016	Vacuolar protein sorting-associated protein 33B	Vps33b	>sp|P59016|VP33B_MOUSE Vacuolar protein sorting-associated protein 33B OS=Mus musculus GN=Vps33b PE=1 SV=1	2	2	4.1	70.525	1.5509e-22	1.0653	1.1429	0.9878	1.1129	1.149	1.1738
B1ASP2;P52332	Tyrosine-protein kinase;Tyrosine-protein kinase JAK1	Jak1	>tr|B1ASP2|B1ASP2_MOUSE Tyrosine-protein kinase OS=Mus musculus GN=Jak1 PE=3 SV=1;>sp|P52332|JAK1_MOUSE Tyrosine-protein kinase JAK1 OS=Mus musculus GN=Jak1 PE=1 SV=1	6	6	6.2	133.35	1.0959e-14	1.1633	1.1424	1.1633	1.1424	1.1542	1.1777
E9Q0Y0		Gm4511	>tr|E9Q0Y0|E9Q0Y0_MOUSE Uncharacterized protein OS=Mus musculus GN=Gm4511 PE=4 SV=1	15	2	36.2	51.457	0	0.86068	1.1424	0.85493	1.1353	0.86286	1.1815
Q0P5W1-2;Q0P5W1-3;F8WI64;Q0P5W1;D3YUP0;D3Z5P1;Q8CIG5;F6ZLN8	Vacuolar protein sorting-associated protein 8 homolog	Vps8	>sp|Q0P5W1-2|VPS8_MOUSE Isoform 2 of Vacuolar protein sorting-associated protein 8 homolog OS=Mus musculus GN=Vps8;>sp|Q0P5W1-3|VPS8_MOUSE Isoform 3 of Vacuolar protein sorting-associated protein 8 homolog OS=Mus musculus GN=Vps8;>tr|F8WI64|F8WI64_MOUSE Un	2	2	1.4	146.39	5.4575e-05	0.92055	1.14	0.91274	1.0395	1.0981	1.2503
Q3UKJ7;Q3UKJ7-2	WD40 repeat-containing protein SMU1	Smu1	>sp|Q3UKJ7|SMU1_MOUSE WD40 repeat-containing protein SMU1 OS=Mus musculus GN=Smu1 PE=2 SV=2;>sp|Q3UKJ7-2|SMU1_MOUSE Isoform 2 of WD40 repeat-containing protein SMU1 OS=Mus musculus GN=Smu1	9	9	21.8	57.543	1.4178e-125	1.0572	1.1395	1.0847	1.092	1.0341	1.1482
Q8R323	Replication factor C subunit 3	Rfc3	>sp|Q8R323|RFC3_MOUSE Replication factor C subunit 3 OS=Mus musculus GN=Rfc3 PE=2 SV=1	4	4	12.6	40.526	6.2028e-26	1.2394	1.1395	2.0069	1.0945	1.1662	1.1864
Q5SUT0;Q61545;Q5SUS9	RNA-binding protein EWS	Ewsr1	>tr|Q5SUT0|Q5SUT0_MOUSE Ewing sarcoma breakpoint region 1 OS=Mus musculus GN=Ewsr1 PE=2 SV=1;>sp|Q61545|EWS_MOUSE RNA-binding protein EWS OS=Mus musculus GN=Ewsr1 PE=1 SV=2;>tr|Q5SUS9|Q5SUS9_MOUSE Ewing sarcoma breakpoint region 1 OS=Mus musculus GN=Ewsr1	6	6	10	64.988	6.6467e-68	1.2468	1.1393	1.2517	1.1423	1.2419	1.133
E9Q6A9;Q02248;F6QZ47;D3YUH4;F7BAC9	Catenin beta-1	Ctnnb1	>tr|E9Q6A9|E9Q6A9_MOUSE Catenin (cadherin-associated protein), beta 1 OS=Mus musculus GN=Ctnnb1 PE=4 SV=1;>sp|Q02248|CTNB1_MOUSE Catenin beta-1 OS=Mus musculus GN=Ctnnb1 PE=1 SV=1;>tr|F6QZ47|F6QZ47_MOUSE Catenin (cadherin-associated protein), beta 1 (Fragm	6	6	10.9	66.562	1.45e-12	0.50643	1.1384	0.50643	1.0547	0.65224	1.3392
Q3U319	E3 ubiquitin-protein ligase BRE1B	Rnf40	>sp|Q3U319|BRE1B_MOUSE E3 ubiquitin-protein ligase BRE1B OS=Mus musculus GN=Rnf40 PE=2 SV=2	25	20	30.4	113.97	0	0.99442	1.1372	0.97983	1.1935	1.0041	1.0333
Q99N94;Q3UK02	39S ribosomal protein L9, mitochondrial	Mrpl9	>sp|Q99N94|RM09_MOUSE 39S ribosomal protein L9, mitochondrial OS=Mus musculus GN=Mrpl9 PE=2 SV=2;>tr|Q3UK02|Q3UK02_MOUSE Uncharacterized protein OS=Mus musculus GN=Mrpl9 PE=2 SV=1	3	3	14.7	30.244	2.6006e-14	1.0668	1.1371	1.0647	1.1371	1.1355	1.0795
Q3URQ0;F6ZZ61	Testis-expressed sequence 10 protein	Tex10	>sp|Q3URQ0|TEX10_MOUSE Testis-expressed sequence 10 protein OS=Mus musculus GN=Tex10 PE=2 SV=1;>tr|F6ZZ61|F6ZZ61_MOUSE Testis-expressed gene 10 (Fragment) OS=Mus musculus GN=Tex10 PE=4 SV=1	3	3	3.6	105.21	9.0526e-09	0.99184	1.1361	0.96586	1.1212	1.0746	1.1361
Q8R1K1	Ubiquitin-associated domain-containing protein 2	Ubac2	>sp|Q8R1K1|UBAC2_MOUSE Ubiquitin-associated domain-containing protein 2 OS=Mus musculus GN=Ubac2 PE=2 SV=1	9	9	27.2	39.056	9.6295e-37	1.1362	1.1352	1.124	1.117	1.1539	1.2299
Q9CQK7	RWD domain-containing protein 1	Rwdd1	>sp|Q9CQK7|RWDD1_MOUSE RWD domain-containing protein 1 OS=Mus musculus GN=Rwdd1 PE=1 SV=1	2	2	4.9	27.785	1.9673e-06	0.98758	1.1351	0.97338	1.1351	1.0424	1.0875
G3X8U3		2210016F16Rik	>tr|G3X8U3|G3X8U3_MOUSE MCG6895 OS=Mus musculus GN=2210016F16Rik PE=4 SV=1	9	9	27.2	38.615	5.3593e-33	0.91046	1.1345	0.91899	0.96934	0.90163	1.14
F7CHQ7;Q9D6Z1;F6U250;F6V095;A2APD7	Nucleolar protein 56	Nop56	>tr|F7CHQ7|F7CHQ7_MOUSE NOP56 ribonucleoprotein homolog (yeast) (Fragment) OS=Mus musculus GN=Nop56 PE=4 SV=1;>sp|Q9D6Z1|NOP56_MOUSE Nucleolar protein 56 OS=Mus musculus GN=Nop56 PE=1 SV=2;>tr|F6U250|F6U250_MOUSE NOP56 ribonucleoprotein homolog (yeast) (Fr	5	5	28.8	24.34	1.1023e-11	1.0315	1.1344	1.001	1.911	1.063	0.90404
Q6GQT9	Nodal modulator 1	Nomo1	>sp|Q6GQT9|NOMO1_MOUSE Nodal modulator 1 OS=Mus musculus GN=Nomo1 PE=1 SV=1	9	9	9.7	133.42	8.1882e-35	1.1139	1.1343	1.0497	1.0771	1.1567	1.1343
Q9WVF7;E9QAP6;E9QAP5	DNA polymerase epsilon catalytic subunit A	Pole	>sp|Q9WVF7|DPOE1_MOUSE DNA polymerase epsilon catalytic subunit A OS=Mus musculus GN=Pole PE=2 SV=3	23	23	11.4	262.1	5.1212e-107	1.0047	1.134	1.0228	1.1922	0.99895	1.1175
Q8BW10;E9PW56;F6YBB8	RNA-binding protein NOB1	Nob1	>sp|Q8BW10|NOB1_MOUSE RNA-binding protein NOB1 OS=Mus musculus GN=Nob1 PE=1 SV=1;>tr|E9PW56|E9PW56_MOUSE NIN1/RPN12-binding protein 1 homolog (S. cerevisiae) OS=Mus musculus GN=Nob1 PE=4 SV=1	5	5	16.4	45.463	2.0942e-15	1.0822	1.1339	1.0811	1.2008	1.154	1.0535
Q3UEB3-3;Q3UEB3-2;Q3UEB3	Poly(U)-binding-splicing factor PUF60	Puf60	>sp|Q3UEB3-3|PUF60_MOUSE Isoform 3 of Poly(U)-binding-splicing factor PUF60 OS=Mus musculus GN=Puf60;>sp|Q3UEB3-2|PUF60_MOUSE Isoform 2 of Poly(U)-binding-splicing factor PUF60 OS=Mus musculus GN=Puf60;>sp|Q3UEB3|PUF60_MOUSE Poly(U)-binding-splicing factor	10	10	26.9	54.028	2.2661e-71	1.1401	1.1332	1.2734	0.58286	1.1302	1.1455
P43346	Deoxycytidine kinase	Dck	>sp|P43346|DCK_MOUSE Deoxycytidine kinase OS=Mus musculus GN=Dck PE=1 SV=1	3	3	12.7	30.367	9.6303e-10	1.0781	1.133	1.3521	1.1711	0.873	0.73077
E9PVX6		Mki67	>tr|E9PVX6|E9PVX6_MOUSE Uncharacterized protein OS=Mus musculus GN=Mki67 PE=4 SV=1	8	8	3.2	350.86	1.1871e-22	1.1369	1.1328	1.1213	1.5435	1.1527	0.87242
F6RXJ8;Q922X9	Protein arginine N-methyltransferase 7	Prmt7	>tr|F6RXJ8|F6RXJ8_MOUSE Protein arginine N-methyltransferase 7 (Fragment) OS=Mus musculus GN=Prmt7 PE=4 SV=1;>sp|Q922X9|ANM7_MOUSE Protein arginine N-methyltransferase 7 OS=Mus musculus GN=Prmt7 PE=1 SV=1	2	2	8.1	33.138	0.0004703	1.3371	1.1328	1.4137	1.1733	1.2918	1.1074
O89050	Muskelin	Mkln1	>sp|O89050|MKLN1_MOUSE Muskelin OS=Mus musculus GN=Mkln1 PE=2 SV=1	3	3	7.8	84.877	6.2961e-45	1.0609	1.1324	1.125	1.0802	1.0005	1.1872
A2AMY5;Q91VX2;A2AMY7	Ubiquitin-associated protein 2	Ubap2	>tr|A2AMY5|A2AMY5_MOUSE Ubiquitin-associated protein 2 OS=Mus musculus GN=Ubap2 PE=4 SV=1;>sp|Q91VX2|UBAP2_MOUSE Ubiquitin-associated protein 2 OS=Mus musculus GN=Ubap2 PE=2 SV=1	4	4	5	117.83	4.7893e-11	1.012	1.1323	0.87042	1.2989	1.1718	1.1203
E9PY28;E9PUS2;F6WBW4		Btbd2	>tr|E9PY28|E9PY28_MOUSE BTB (POZ) domain-containing 2 OS=Mus musculus GN=Btbd2 PE=4 SV=1;>tr|E9PUS2|E9PUS2_MOUSE BTB (POZ) domain-containing 2 OS=Mus musculus GN=Btbd2 PE=4 SV=1;>tr|F6WBW4|F6WBW4_MOUSE BTB (POZ) domain-containing 2 (Fragment) OS=Mus muscul	4	3	9.4	54.86	3.8607e-10	0.6736	1.132	NaN	NaN	0.6736	1.132
Q80Y84-2;Q80Y84;E9Q7L9	Lysine-specific demethylase 5B	Kdm5b	>sp|Q80Y84-2|KDM5B_MOUSE Isoform 2 of Lysine-specific demethylase 5B OS=Mus musculus GN=Kdm5b;>sp|Q80Y84|KDM5B_MOUSE Lysine-specific demethylase 5B OS=Mus musculus GN=Kdm5b PE=1 SV=1	9	9	7.3	172.41	7.5789e-25	0.8185	1.132	0.77517	1.1424	0.86521	1.0916
Q9D0K2;Q3UJQ9	Succinyl-CoA:3-ketoacid coenzyme A transferase 1, mitochondrial;Succinyl-CoA:3-ketoacid-coenzyme A transferase	Oxct1	>sp|Q9D0K2|SCOT1_MOUSE Succinyl-CoA:3-ketoacid-coenzyme A transferase 1, mitochondrial OS=Mus musculus GN=Oxct1 PE=1 SV=1;>tr|Q3UJQ9|Q3UJQ9_MOUSE Uncharacterized protein OS=Mus musculus GN=Oxct1 PE=2 SV=1	10	10	26.3	55.988	1.7944e-98	1.2035	1.1317	1.435	1.2621	1.1592	1.0397
P70399-3;E9QL34;A2AU89;P70399;A2AU91;P70399-2;F6S5E4;F6ZRL3;F6QNC8;A2AU90	Tumor suppressor p53-binding protein 1	Trp53bp1;Tp53bp1	>sp|P70399-3|TP53B_MOUSE Isoform 3 of Tumor suppressor p53-binding protein 1 OS=Mus musculus GN=Tp53bp1;>tr|E9QL34|E9QL34_MOUSE Transformation-related protein 53-binding protein 1 OS=Mus musculus GN=Trp53bp1 PE=4 SV=1;>tr|A2AU89|A2AU89_MOUSE Transformation	5	5	4.2	206.96	1.3388e-24	1.143	1.1314	1.2163	1.1924	1.0865	1.0382
Q99KI0	Aconitate hydratase, mitochondrial	Aco2	>sp|Q99KI0|ACON_MOUSE Aconitate hydratase, mitochondrial OS=Mus musculus GN=Aco2 PE=1 SV=1	8	8	13.2	85.462	8.9657e-99	1.1565	1.1312	1.1786	1.1728	1.1117	1.0822
Q8CIH9	Amidophosphoribosyltransferase	Ppat	>tr|Q8CIH9|Q8CIH9_MOUSE Amidophosphoribosyltransferase OS=Mus musculus GN=Ppat PE=2 SV=1	3	3	7.7	57.402	4.5576e-07	0.98692	1.1309	NaN	NaN	0.98692	1.1309
P11440;D3Z2T9;Q80YP0	Cyclin-dependent kinase 1	Cdk1	>sp|P11440|CDK1_MOUSE Cyclin-dependent kinase 1 OS=Mus musculus GN=Cdk1 PE=1 SV=3;>tr|D3Z2T9|D3Z2T9_MOUSE Cyclin-dependent kinase 1 (Fragment) OS=Mus musculus GN=Cdk1 PE=3 SV=1	13	11	44.4	34.106	5.689e-119	1.2127	1.1308	1.2497	1.1188	1.2092	1.2071
P26516	26S proteasome non-ATPase regulatory subunit 7	Psmd7	>sp|P26516|PSD7_MOUSE 26S proteasome non-ATPase regulatory subunit 7 OS=Mus musculus GN=Psmd7 PE=1 SV=2	6	6	27.1	36.539	2.1324e-214	1.0329	1.1308	1.0206	1.1308	1.0551	1.0675
A6H5Y3;Q8BUC4	Methionine synthase	Mtr	>sp|A6H5Y3|METH_MOUSE Methionine synthase OS=Mus musculus GN=Mtr PE=2 SV=1	16	16	16.8	139.07	1.8763e-82	0.87943	1.1306	0.90163	1.1553	0.85211	1.1146
Q5H8C4;Q5H8C4-2;E9Q9Z1;Q8C9M0	Vacuolar protein sorting-associated protein 13A	Vps13a	>sp|Q5H8C4|VP13A_MOUSE Vacuolar protein sorting-associated protein 13A OS=Mus musculus GN=Vps13a PE=1 SV=1;>sp|Q5H8C4-2|VP13A_MOUSE Isoform 2 of Vacuolar protein sorting-associated protein 13A OS=Mus musculus GN=Vps13a	58	57	24.7	359.4	0	1.3997	1.1306	1.3966	1.1418	1.4032	1.1087
Q9EP69	Phosphatidylinositide phosphatase SAC1	Sacm1l	>sp|Q9EP69|SAC1_MOUSE Phosphatidylinositide phosphatase SAC1 OS=Mus musculus GN=Sacm1l PE=2 SV=1	3	3	4.6	66.943	7.9887e-06	1.0866	1.1306	NaN	NaN	1.0866	1.1306
E9QNG1;B2RR82;Q3V3Y8;Q9Z0R6-2;Q9Z0R6	Intersectin-2	Itsn2	>tr|E9QNG1|E9QNG1_MOUSE Uncharacterized protein OS=Mus musculus GN=Itsn2 PE=4 SV=1;>tr|B2RR82|B2RR82_MOUSE Itsn2 protein OS=Mus musculus GN=Itsn2 PE=2 SV=1;>tr|Q3V3Y8|Q3V3Y8_MOUSE Uncharacterized protein OS=Mus musculus GN=Itsn2 PE=2 SV=1;>sp|Q9Z0R6-2|ITSN	2	2	1.9	188.78	3.5678e-07	1.0416	1.1305	1.0843	1.1734	1.0005	1.0893
O88967	ATP-dependent zinc metalloprotease YME1L1	Yme1l1	>sp|O88967|YMEL1_MOUSE ATP-dependent zinc metalloprotease YME1L1 OS=Mus musculus GN=Yme1l1 PE=2 SV=1	3	3	6.9	80.027	3.1995e-11	1.0377	1.1288	0.74729	0.80726	1.0442	1.1476
D3Z5I1;Q3UPF5;Q3UPF5-2;G3X9X5	Zinc finger CCCH-type antiviral protein 1	Zc3hav1	>tr|D3Z5I1|D3Z5I1_MOUSE Uncharacterized protein OS=Mus musculus GN=Zc3hav1 PE=4 SV=1;>sp|Q3UPF5|ZCCHV_MOUSE Zinc finger CCCH-type antiviral protein 1 OS=Mus musculus GN=Zc3hav1 PE=1 SV=1;>sp|Q3UPF5-2|ZCCHV_MOUSE Isoform 2 of Zinc finger CCCH-type antiviral	15	15	18.5	112.53	3.3589e-80	0.99917	1.1274	1.1036	1.127	0.98862	1.1279
E9QAT4;A2AIX1;F7BPW6;F6U3B5		Sec16a	>tr|E9QAT4|E9QAT4_MOUSE Uncharacterized protein OS=Mus musculus GN=Sec16a PE=4 SV=1;>tr|A2AIX1|A2AIX1_MOUSE SEC16 homolog A (S. cerevisiae) OS=Mus musculus GN=Sec16a PE=4 SV=1	7	7	4.2	254.2	1.626e-19	0.96453	1.1273	1.0865	0.98015	0.94669	1.1355
Q62167;P16381	ATP-dependent RNA helicase DDX3X;Putative ATP-dependent RNA helicase Pl10	Ddx3x;D1Pas1	>sp|Q62167|DDX3X_MOUSE ATP-dependent RNA helicase DDX3X OS=Mus musculus GN=Ddx3x PE=1 SV=3;>sp|P16381|DDX3L_MOUSE Putative ATP-dependent RNA helicase Pl10 OS=Mus musculus GN=D1Pas1 PE=1 SV=1	30	6	46.4	73.101	0	1.154	1.1268	1.1439	1.1204	1.1676	1.1496
Q3TMP1		Gtf3c3	>tr|Q3TMP1|Q3TMP1_MOUSE General transcription factor IIIC, polypeptide 3 OS=Mus musculus GN=Gtf3c3 PE=2 SV=1	5	5	6.8	100.62	2.0957e-27	0.9589	1.1266	0.83772	1.0882	0.98191	1.1319
D3YVZ9;P58059	28S ribosomal protein S21, mitochondrial	Mrps21	>tr|D3YVZ9|D3YVZ9_MOUSE Mitochondrial ribosomal protein S21 (Fragment) OS=Mus musculus GN=Mrps21 PE=4 SV=1;>sp|P58059|RT21_MOUSE 28S ribosomal protein S21, mitochondrial OS=Mus musculus GN=Mrps21 PE=2 SV=1	2	2	61.4	5.1089	2.8714e-09	1.1923	1.1263	1.2286	1.0018	1.1571	1.2663
Q9ESU6;B0V2V7;Q3UH70;Q9ESU6-2;B0V2V8;D6RGP2;B0V2V6;A2AKA9;Q8K2F0;Q8K2F0-2	Bromodomain-containing protein 4	Brd4	>sp|Q9ESU6|BRD4_MOUSE Bromodomain-containing protein 4 OS=Mus musculus GN=Brd4 PE=1 SV=1;>tr|B0V2V7|B0V2V7_MOUSE Bromodomain containing 4 OS=Mus musculus GN=Brd4 PE=4 SV=1;>tr|Q3UH70|Q3UH70_MOUSE Uncharacterized protein OS=Mus musculus GN=Brd4 PE=2 SV=1;>s	5	5	4.3	155.92	5.8417e-13	0.95137	1.1262	0.89493	1.0523	0.95137	1.1923
Q9CPP6	NADH dehydrogenase [ubiquinone] 1 alpha subcomplex subunit 5	Ndufa5	>sp|Q9CPP6|NDUA5_MOUSE NADH dehydrogenase [ubiquinone] 1 alpha subcomplex subunit 5 OS=Mus musculus GN=Ndufa5 PE=1 SV=3	2	2	13.8	13.36	5.6359e-05	1.2633	1.1256	1.2633	1.1256	NaN	NaN
O55176;B1AXU3;B1AXU4;O55176-5;O55176-4;O55176-2	E3 ubiquitin-protein ligase Praja-1	Pja1	>sp|O55176|PJA1_MOUSE E3 ubiquitin-protein ligase Praja-1 OS=Mus musculus GN=Pja1 PE=1 SV=3;>tr|B1AXU3|B1AXU3_MOUSE Praja1, RING-H2 motif containing OS=Mus musculus GN=Pja1 PE=4 SV=1;>tr|B1AXU4|B1AXU4_MOUSE Praja1, RING-H2 motif containing OS=Mus musculus	3	3	5.2	63.905	1.4221e-94	1.2372	1.1251	1.2479	1.1493	0.71715	0.85715
Q8R3F5	Malonyl-CoA-acyl carrier protein transacylase, mitochondrial	Mcat	>sp|Q8R3F5|FABD_MOUSE Malonyl-CoA-acyl carrier protein transacylase, mitochondrial OS=Mus musculus GN=Mcat PE=2 SV=3	2	2	6.3	41.928	8.7975e-06	1.1356	1.125	NaN	NaN	1.1356	1.125
E9QAN8;D3Z091;REV__E9PW10		Pik3c2b	>tr|E9QAN8|E9QAN8_MOUSE Uncharacterized protein OS=Mus musculus GN=Pik3c2b PE=4 SV=1	38	38	27.3	184.18	0	1.1334	1.1247	1.111	1.0418	1.1771	1.1948
Q8CDG3;F6ZDG3;Q8CDG3-2	Deubiquitinating protein VCIP135	Vcpip1	>sp|Q8CDG3|VCIP1_MOUSE Deubiquitinating protein VCIP135 OS=Mus musculus GN=Vcpip1 PE=2 SV=1;>tr|F6ZDG3|F6ZDG3_MOUSE Uncharacterized protein (Fragment) OS=Mus musculus GN=Vcpip1 PE=4 SV=1;>sp|Q8CDG3-2|VCIP1_MOUSE Isoform 2 of Deubiquitinating protein VCIP13	12	12	10.7	134.5	1.7055e-40	0.98783	1.1244	0.98728	1.1041	1.0209	1.1955
Q8CGA0	Protein phosphatase 1F	Ppm1f	>sp|Q8CGA0|PPM1F_MOUSE Protein phosphatase 1F OS=Mus musculus GN=Ppm1f PE=2 SV=1	3	3	14.6	49.61	8.0929e-20	1.2442	1.1244	1.303	1.1244	1.186	1.1098
E9Q8N1;E9Q8K5;A2ASS6;F7CR78;F6ZVZ7;E9Q8M7;A2ASS6-2	Titin	Ttn	>tr|E9Q8N1|E9Q8N1_MOUSE Uncharacterized protein OS=Mus musculus GN=Ttn PE=4 SV=1;>tr|E9Q8K5|E9Q8K5_MOUSE Uncharacterized protein OS=Mus musculus GN=Ttn PE=4 SV=1;>sp|A2ASS6|TITIN_MOUSE Titin OS=Mus musculus GN=Ttn PE=1 SV=1;>tr|F7CR78|F7CR78_MOUSE Titin (F	4	4	0.1	3716	1.399e-07	0.86699	1.1239	0.74335	1.0013	1.8539	2.2125
P56393	Cytochrome c oxidase subunit 7B, mitochondrial	Cox7b	>sp|P56393|COX7B_MOUSE Cytochrome c oxidase subunit 7B, mitochondrial OS=Mus musculus GN=Cox7b PE=2 SV=1	2	2	10	9.0113	3.5101e-05	0.93568	1.1235	0.86802	1.1148	0.93568	1.1777
Q8K2F8;A2BH69;F6X2V9	Protein LSM14 homolog A	Lsm14a	>sp|Q8K2F8|LS14A_MOUSE Protein LSM14 homolog A OS=Mus musculus GN=Lsm14a PE=1 SV=1;>tr|A2BH69|A2BH69_MOUSE LSM14 homolog A (SCD6, S. cerevisiae) (Fragment) OS=Mus musculus GN=Lsm14a PE=4 SV=1;>tr|F6X2V9|F6X2V9_MOUSE LSM14 homolog A (SCD6, S. cerevisiae) (F	2	2	4.3	50.545	2.9211e-06	0.93942	1.1232	0.59579	0.59814	1.0514	1.1522
P70315	Wiskott-Aldrich syndrome protein homolog	Was	>sp|P70315|WASP_MOUSE Wiskott-Aldrich syndrome protein homolog OS=Mus musculus GN=Was PE=1 SV=1	3	3	8.3	54.191	3.593e-10	0.90434	1.123	NaN	NaN	0.90434	1.123
Q8K2V6;Q8K2V6-2	Importin-11	Ipo11	>sp|Q8K2V6|IPO11_MOUSE Importin-11 OS=Mus musculus GN=Ipo11 PE=1 SV=1;>sp|Q8K2V6-2|IPO11_MOUSE Isoform 2 of Importin-11 OS=Mus musculus GN=Ipo11	8	8	10.8	112.41	4.1579e-121	0.9313	1.123	0.92486	1.1785	1.0375	1.1203
Q8BH04;Q3UGF0;Q9Z2V4	Phosphoenolpyruvate carboxykinase [GTP], mitochondrial	Pck2	>sp|Q8BH04|PCKGM_MOUSE Phosphoenolpyruvate carboxykinase [GTP], mitochondrial OS=Mus musculus GN=Pck2 PE=2 SV=1;>tr|Q3UGF0|Q3UGF0_MOUSE Uncharacterized protein (Fragment) OS=Mus musculus GN=Pck2 PE=2 SV=1	18	18	30.6	70.527	5.656e-148	1.0059	1.1229	1.0229	1.1887	1.0059	1.1141
G3X9H2;P35123	Ubiquitin carboxyl-terminal hydrolase;Ubiquitin carboxyl-terminal hydrolase 4	Usp4	>tr|G3X9H2|G3X9H2_MOUSE Ubiquitin carboxyl-terminal hydrolase OS=Mus musculus GN=Usp4 PE=3 SV=1;>sp|P35123|UBP4_MOUSE Ubiquitin carboxyl-terminal hydrolase 4 OS=Mus musculus GN=Usp4 PE=1 SV=3	10	9	14.8	103.72	3.8398e-48	0.9656	1.1228	0.92195	1.1618	0.9656	1.0633
P68404-2;P68404;Q4VA93;P20444;Q3TQ39	Protein kinase C beta type	Prkcb	>sp|P68404-2|KPCB_MOUSE Isoform Beta-II of Protein kinase C beta type OS=Mus musculus GN=Prkcb;>sp|P68404|KPCB_MOUSE Protein kinase C beta type OS=Mus musculus GN=Prkcb PE=1 SV=4	22	22	38.9	76.893	4.5991e-244	1.3862	1.1227	1.4241	1.078	1.3753	1.1456
Q8CG48;E9Q1E9;B1AWH6	Structural maintenance of chromosomes protein 2;Structural maintenance of chromosomes protein	Smc2	>sp|Q8CG48|SMC2_MOUSE Structural maintenance of chromosomes protein 2 OS=Mus musculus GN=Smc2 PE=1 SV=2;>tr|E9Q1E9|E9Q1E9_MOUSE Structural maintenance of chromosomes protein OS=Mus musculus GN=Smc2 PE=3 SV=1	29	29	28	134.24	1.4521e-291	1.1345	1.1219	1.1327	1.0992	1.1362	1.1533
E9Q426;E9Q3P4;F6V6F0;E9PY14;E9Q776		Cenpf	>tr|E9Q426|E9Q426_MOUSE Uncharacterized protein OS=Mus musculus GN=Cenpf PE=4 SV=1;>tr|E9Q3P4|E9Q3P4_MOUSE Uncharacterized protein OS=Mus musculus GN=Cenpf PE=4 SV=1	9	9	3.6	341.48	1.2682e-42	1.1766	1.1219	1.1492	1.0908	1.1973	1.1554
P70268;P70268-2;D6RH37	Serine/threonine-protein kinase N1	Pkn1	>sp|P70268|PKN1_MOUSE Serine/threonine-protein kinase N1 OS=Mus musculus GN=Pkn1 PE=1 SV=3;>sp|P70268-2|PKN1_MOUSE Isoform 2 of Serine/threonine-protein kinase N1 OS=Mus musculus GN=Pkn1;>tr|D6RH37|D6RH37_MOUSE Uncharacterized protein OS=Mus musculus GN=Pk	3	3	3.3	104.41	1.8245e-06	0.92291	1.1218	0.90165	1.0038	0.92291	1.4235
Q9WTX6;Q3TPM3;D3Z2H3;D3YUS8	Cullin-1	Cul1	>sp|Q9WTX6|CUL1_MOUSE Cullin-1 OS=Mus musculus GN=Cul1 PE=1 SV=1;>tr|Q3TPM3|Q3TPM3_MOUSE Cullin 1 (Fragment) OS=Mus musculus GN=Cul1 PE=2 SV=1	27	27	40.6	89.69	0	1.3607	1.1218	1.3903	1.1701	1.3515	1.115
Q6P9L6	Kinesin-like protein KIF15	Kif15	>sp|Q6P9L6|KIF15_MOUSE Kinesin-like protein KIF15 OS=Mus musculus GN=Kif15 PE=1 SV=1	39	39	34.4	160.12	8.7046e-303	1.1492	1.1217	1.111	1.0704	1.2487	1.1788
Q8BFX1	E3 ubiquitin-protein ligase RNF187	Rnf187	>sp|Q8BFX1|RN187_MOUSE E3 ubiquitin-protein ligase RNF187 OS=Mus musculus GN=Rnf187 PE=1 SV=2	3	3	14	26.313	2.5176e-06	0.94113	1.1203	0.94113	1.1203	1.0274	1.3219
Q9D1N9;Q9D1N9-2	39S ribosomal protein L21, mitochondrial	Mrpl21	>sp|Q9D1N9|RM21_MOUSE 39S ribosomal protein L21, mitochondrial OS=Mus musculus GN=Mrpl21 PE=2 SV=1;>sp|Q9D1N9-2|RM21_MOUSE Isoform 2 of 39S ribosomal protein L21, mitochondrial OS=Mus musculus GN=Mrpl21	2	2	8.6	23.366	1.5789e-05	0.90213	1.1196	0.97359	1.1602	0.83134	0.89842
Q9D1D4;Q9D1D4-2	Transmembrane emp24 domain-containing protein 10	Tmed10	>sp|Q9D1D4|TMEDA_MOUSE Transmembrane emp24 domain-containing protein 10 OS=Mus musculus GN=Tmed10 PE=2 SV=1;>sp|Q9D1D4-2|TMEDA_MOUSE Isoform 2 of Transmembrane emp24 domain-containing protein 10 OS=Mus musculus GN=Tmed10	4	4	17.8	24.911	5.5864e-35	1.2352	1.1193	1.9819	1.9569	1.1178	1.1094
F6W5S9		Chd8	>tr|F6W5S9|F6W5S9_MOUSE Chromodomain helicase DNA-binding protein 8 (Fragment) OS=Mus musculus GN=Chd8 PE=4 SV=1	2	1	10.3	26.367	3.471e-08	1.0474	1.1186	NaN	NaN	1.0474	1.1186
Q923G2	DNA-directed RNA polymerases I, II, and III subunit RPABC3	Polr2h	>sp|Q923G2|RPAB3_MOUSE DNA-directed RNA polymerases I, II, and III subunit RPABC3 OS=Mus musculus GN=Polr2h PE=2 SV=3	5	5	43.3	17.143	5.3791e-29	1.1186	1.1184	1.2717	1.1927	1.1164	1.1103
E9Q1I0;E9QAJ3;E9Q5Q7		Gm3662;Gm2783;Gm3129	>tr|E9Q1I0|E9Q1I0_MOUSE Uncharacterized protein OS=Mus musculus GN=Gm3662 PE=4 SV=1;>tr|E9QAJ3|E9QAJ3_MOUSE Uncharacterized protein OS=Mus musculus GN=Gm2783 PE=4 SV=1;>tr|E9Q5Q7|E9Q5Q7_MOUSE Uncharacterized protein OS=Mus musculus GN=Gm3129 PE=4 SV=1	20	2	48.2	51.527	0	0.86168	1.1178	0.84642	1.1043	0.88099	1.1462
Q91YL2	RING finger protein 126	Rnf126	>sp|Q91YL2|RN126_MOUSE RING finger protein 126 OS=Mus musculus GN=Rnf126 PE=1 SV=1	4	4	18.2	34.08	2.3831e-40	0.89965	1.1175	0.89965	1.1175	0.86217	1.0771
Q9CX86	Heterogeneous nuclear ribonucleoprotein A0	Hnrnpa0	>sp|Q9CX86|ROA0_MOUSE Heterogeneous nuclear ribonucleoprotein A0 OS=Mus musculus GN=Hnrnpa0 PE=1 SV=1	9	9	27.2	30.53	2.011e-203	1.0851	1.1168	1.1086	1.1334	1.0781	1.0601
Q8BG81;Q3UDD3;F6VR84	Polymerase delta-interacting protein 3	Poldip3	>sp|Q8BG81|PDIP3_MOUSE Polymerase delta-interacting protein 3 OS=Mus musculus GN=Poldip3 PE=2 SV=1;>tr|Q3UDD3|Q3UDD3_MOUSE Polymerase (DNA-directed), delta interacting protein 3 OS=Mus musculus GN=Poldip3 PE=2 SV=1	6	6	19	46.132	2.2473e-20	1.3042	1.1167	1.5674	1.1738	1.2121	1.0303
Q5SXC9;F7ARZ1;E9Q6N1;Q8VE22;A7M7Q8;Q3TI14	28S ribosomal protein S23, mitochondrial	Mrps23	>tr|Q5SXC9|Q5SXC9_MOUSE Mitochondrial ribosomal protein S23 OS=Mus musculus GN=Mrps23 PE=2 SV=1;>tr|F7ARZ1|F7ARZ1_MOUSE Mitochondrial ribosomal protein S23 (Fragment) OS=Mus musculus GN=Mrps23 PE=4 SV=1;>tr|E9Q6N1|E9Q6N1_MOUSE Uncharacterized protein OS=Mu	2	2	20	11.662	0.00035818	1.028	1.1164	NaN	NaN	1.028	1.1164
Q8CG76	Aflatoxin B1 aldehyde reductase member 2	Akr7a2	>sp|Q8CG76|ARK72_MOUSE Aflatoxin B1 aldehyde reductase member 2 OS=Mus musculus GN=Akr7a2 PE=1 SV=3	3	3	12	40.612	1.6288e-30	1.0972	1.1164	1.2363	1.0725	0.82975	1.1383
P70195	Proteasome subunit beta type-7	Psmb7	>sp|P70195|PSB7_MOUSE Proteasome subunit beta type-7 OS=Mus musculus GN=Psmb7 PE=1 SV=1	9	9	33.6	29.891	2.9014e-69	0.94862	1.1161	0.93806	1.1436	0.95929	1.049
P97311;Q3ULG5	DNA replication licensing factor MCM6	Mcm6	>sp|P97311|MCM6_MOUSE DNA replication licensing factor MCM6 OS=Mus musculus GN=Mcm6 PE=1 SV=1;>tr|Q3ULG5|Q3ULG5_MOUSE Uncharacterized protein OS=Mus musculus GN=Mcm6 PE=2 SV=1	26	26	36.5	92.866	0	1.0845	1.116	1.1294	1.0929	1.0556	1.1209
G3UYD0;Q9ESZ8-5;Q9ESZ8-4;Q9ESZ8-3;Q3UHU8;Q9ESZ8-6;Q9ESZ8-2;Q9ESZ8;G3UYJ6;G3UX27;Q99NI3	General transcription factor II-I	Gtf2i	>tr|G3UYD0|G3UYD0_MOUSE Uncharacterized protein OS=Mus musculus GN=Gtf2i PE=4 SV=1;>sp|Q9ESZ8-5|GTF2I_MOUSE Isoform 5 of General transcription factor II-I OS=Mus musculus GN=Gtf2i;>sp|Q9ESZ8-4|GTF2I_MOUSE Isoform 4 of General transcription factor II-I OS=M	7	7	8.7	103.08	2.2681e-22	1.0542	1.1158	1.0542	1.1158	0.8505	1.1446
P59328-3;P59328;E9QPB3;P59328-2	WD repeat and HMG-box DNA-binding protein 1	Wdhd1	>sp|P59328-3|WDHD1_MOUSE Isoform 3 of WD repeat and HMG-box DNA-binding protein 1 OS=Mus musculus GN=Wdhd1;>sp|P59328|WDHD1_MOUSE WD repeat and HMG-box DNA-binding protein 1 OS=Mus musculus GN=Wdhd1 PE=1 SV=2;>tr|E9QPB3|E9QPB3_MOUSE Uncharacterized protein	14	14	16	120.22	1.8008e-162	1.0799	1.1157	1.0799	1.1362	1.071	1.0921
P25206	DNA replication licensing factor MCM3	Mcm3	>sp|P25206|MCM3_MOUSE DNA replication licensing factor MCM3 OS=Mus musculus GN=Mcm3 PE=1 SV=2	26	26	38.7	91.545	0	1.0968	1.1153	1.1025	1.1342	1.0348	1.0795
Q8K2Z4;Q8K2Z4-2;E9QPT2	Condensin complex subunit 1	Ncapd2	>sp|Q8K2Z4|CND1_MOUSE Condensin complex subunit 1 OS=Mus musculus GN=Ncapd2 PE=1 SV=2;>sp|Q8K2Z4-2|CND1_MOUSE Isoform 2 of Condensin complex subunit 1 OS=Mus musculus GN=Ncapd2;>tr|E9QPT2|E9QPT2_MOUSE Condensin complex subunit 1 OS=Mus musculus GN=Ncapd2 P	32	32	31.2	155.66	3.2812e-234	1.0496	1.1153	1.0321	1.121	1.0672	1.1123
P49717;F6Z957;Q9CWV1-2;Q9CWV1	DNA replication licensing factor MCM4	Mcm4	>sp|P49717|MCM4_MOUSE DNA replication licensing factor MCM4 OS=Mus musculus GN=Mcm4 PE=2 SV=1;>tr|F6Z957|F6Z957_MOUSE Uncharacterized protein (Fragment) OS=Mus musculus GN=Mcm4 PE=3 SV=1	21	21	26	96.735	0	1.1127	1.1152	1.1661	1.1197	1.0964	1.1063
Q6P6L6		Gemin4	>tr|Q6P6L6|Q6P6L6_MOUSE Gem (Nuclear organelle) associated protein 4 OS=Mus musculus GN=Gemin4 PE=2 SV=1	5	5	6.1	120.18	1.4824e-30	0.97146	1.1148	0.96341	1.13	1.0137	1.1086
P70333	Heterogeneous nuclear ribonucleoprotein H2	Hnrnph2	>sp|P70333|HNRH2_MOUSE Heterogeneous nuclear ribonucleoprotein H2 OS=Mus musculus GN=Hnrnph2 PE=1 SV=1	11	3	29.4	49.279	8.4063e-189	1.141	1.1146	1.2501	1.2512	1.0878	1.1146
Q9ESJ0;G3UX04	Exportin-4	Xpo4	>sp|Q9ESJ0|XPO4_MOUSE Exportin-4 OS=Mus musculus GN=Xpo4 PE=1 SV=2	3	3	3	129.98	7.0335e-07	1.1174	1.1143	1.1174	1.1143	NaN	NaN
Q9JJ66	Cell division cycle protein 20 homolog	Cdc20	>sp|Q9JJ66|CDC20_MOUSE Cell division cycle protein 20 homolog OS=Mus musculus GN=Cdc20 PE=1 SV=2	6	6	12	54.815	3.8842e-12	1.218	1.1142	1.2969	0.86928	1.218	1.2338
Q6ZWZ6;D3Z1P4;D3Z6B6;P63323	40S ribosomal protein S12	Rps12;Gm10063;Rps12-ps2	>tr|Q6ZWZ6|Q6ZWZ6_MOUSE 40S ribosomal protein S12 OS=Mus musculus GN=Rps12 PE=2 SV=1;>tr|D3Z1P4|D3Z1P4_MOUSE 40S ribosomal protein S12 OS=Mus musculus GN=Gm10063 PE=3 SV=1;>tr|D3Z6B6|D3Z6B6_MOUSE 40S ribosomal protein S12 OS=Mus musculus GN=Rps12-ps2 PE=3	5	5	48.5	14.515	2.6237e-149	1.0859	1.1136	1.1335	1.1217	0.9917	1.0581
Q9CZH3	Proteasome assembly chaperone 3	Psmg3	>sp|Q9CZH3|PSMG3_MOUSE Proteasome assembly chaperone 3 OS=Mus musculus GN=Psmg3 PE=1 SV=1	4	4	50	13.331	5.2218e-15	1.0094	1.1135	1.1024	1.1277	0.96646	1.0285
Q8C3Y4	Kinetochore-associated protein 1	Kntc1	>sp|Q8C3Y4|KNTC1_MOUSE Kinetochore-associated protein 1 OS=Mus musculus GN=Kntc1 PE=1 SV=2	4	4	1.7	250.36	1.541e-06	0.9626	1.1133	0.84218	1.0666	1.1002	1.162
O88685;A2AGN7;B7ZCF1;F6Q2E3	26S protease regulatory subunit 6A	Psmc3	>sp|O88685|PRS6A_MOUSE 26S protease regulatory subunit 6A OS=Mus musculus GN=Psmc3 PE=2 SV=2;>tr|A2AGN7|A2AGN7_MOUSE Proteasome (Prosome, macropain) 26S subunit ATPase 3 OS=Mus musculus GN=Psmc3 PE=3 SV=1;>tr|B7ZCF1|B7ZCF1_MOUSE Proteasome (Prosome, macrop	27	27	62.4	49.548	0	1.0029	1.1131	1.0245	1.0529	0.9714	1.1352
E9Q6A7;A2A655;A2A654;F6QGR3		Bptf	>tr|E9Q6A7|E9Q6A7_MOUSE Uncharacterized protein OS=Mus musculus GN=Bptf PE=4 SV=1;>tr|A2A655|A2A655_MOUSE Bromodomain PHD finger transcription factor OS=Mus musculus GN=Bptf PE=4 SV=1;>tr|A2A654|A2A654_MOUSE Bromodomain PHD finger transcription factor OS=M	13	13	6	321.59	2.8493e-48	1.1713	1.1127	1.1878	1.0919	1.0471	1.1334
Q9CRD2	ER membrane protein complex subunit 2	Emc2	>sp|Q9CRD2|TTC35_MOUSE Tetratricopeptide repeat protein 35 OS=Mus musculus GN=Ttc35 PE=2 SV=1	2	2	8.1	34.934	1.1411e-06	1.011	1.1126	1.0019	1.0787	1.4829	1.5681
Q9D0R4;Q5SVX2	Probable ATP-dependent RNA helicase DDX56	Ddx56	>sp|Q9D0R4|DDX56_MOUSE Probable ATP-dependent RNA helicase DDX56 OS=Mus musculus GN=Ddx56 PE=2 SV=1;>tr|Q5SVX2|Q5SVX2_MOUSE DEAD (Asp-Glu-Ala-Asp) box polypeptide 56 (Fragment) OS=Mus musculus GN=Ddx56 PE=2 SV=1	4	4	8.8	61.211	1.2095e-12	1.1786	1.1126	NaN	NaN	1.1786	1.1126
A2ADR8;Q8R3G1	Nuclear inhibitor of protein phosphatase 1	Ppp1r8	>tr|A2ADR8|A2ADR8_MOUSE Protein phosphatase 1, regulatory (Inhibitor) subunit 8 OS=Mus musculus GN=Ppp1r8 PE=4 SV=1;>sp|Q8R3G1|PP1R8_MOUSE Nuclear inhibitor of protein phosphatase 1 OS=Mus musculus GN=Ppp1r8 PE=1 SV=1	5	5	22	38.399	2.1926e-49	1.0526	1.112	1.0866	1.3687	1.0526	0.98327
Q9Z1F9;A2BH29	SUMO-activating enzyme subunit 2	Uba2	>sp|Q9Z1F9|SAE2_MOUSE SUMO-activating enzyme subunit 2 OS=Mus musculus GN=Uba2 PE=2 SV=1	5	5	8.9	70.568	5.248e-13	0.90651	1.1113	1.1643	1.3917	0.84816	0.87189
Q9DBH5	Vesicular integral-membrane protein VIP36	Lman2	>sp|Q9DBH5|LMAN2_MOUSE Vesicular integral-membrane protein VIP36 OS=Mus musculus GN=Lman2 PE=2 SV=2	2	2	4.7	40.429	0.00025155	1.0843	1.1112	1.0843	1.1088	1.0549	1.2722
Q9DCA5;F6WEP7	Ribosome biogenesis protein BRX1 homolog	Brix1	>sp|Q9DCA5|BRX1_MOUSE Ribosome biogenesis protein BRX1 homolog OS=Mus musculus GN=Brix1 PE=2 SV=3;>tr|F6WEP7|F6WEP7_MOUSE BRX1, biogenesis of ribosomes, homolog (S. cerevisiae) (Fragment) OS=Mus musculus GN=Brix1 PE=4 SV=1	2	2	5.7	41.241	0.00054262	1.2557	1.1109	NaN	NaN	1.2557	1.1109
Q9QY73;D3YVM2;D3Z0H8	Transmembrane protein 59	Tmem59	>sp|Q9QY73|TMM59_MOUSE Transmembrane protein 59 OS=Mus musculus GN=Tmem59 PE=1 SV=2;>tr|D3YVM2|D3YVM2_MOUSE Uncharacterized protein OS=Mus musculus GN=Tmem59 PE=4 SV=1	5	5	20.7	36.313	1.5971e-25	1.0717	1.1107	NaN	NaN	1.0717	1.1107
O35343;F6SJ65	Importin subunit alpha-4	Kpna4	>sp|O35343|IMA4_MOUSE Importin subunit alpha-4 OS=Mus musculus GN=Kpna4 PE=2 SV=1;>tr|F6SJ65|F6SJ65_MOUSE Uncharacterized protein (Fragment) OS=Mus musculus GN=Kpna4 PE=4 SV=1	4	2	9	57.922	1.6038e-46	1.0339	1.1105	1.2656	1.0047	0.90459	1.1799
Q8CJG1;Q8CJG0;E9Q5W9;F8WGV6;Q8CJF8-2;Q8CJF9;Q8CJF8;E9QA67	Protein argonaute-1;Protein argonaute-2;Protein argonaute-3;Protein argonaute-4	Eif2c1;Eif2c2;Eif2c3;Eif2c4	>sp|Q8CJG1|AGO1_MOUSE Protein argonaute-1 OS=Mus musculus GN=Eif2c1 PE=1 SV=2;>sp|Q8CJG0|AGO2_MOUSE Protein argonaute-2 OS=Mus musculus GN=Eif2c2 PE=1 SV=3;>tr|E9Q5W9|E9Q5W9_MOUSE Uncharacterized protein OS=Mus musculus GN=Eif2c1 PE=4 SV=1;>tr|F8WGV6|F8WGV	2	2	2.1	97.213	0.00017184	0.88978	1.1099	0.90819	1.1585	0.87173	1.0634
Q3U821;E9PWZ7		Wdr75	>tr|Q3U821|Q3U821_MOUSE Uncharacterized protein OS=Mus musculus GN=Wdr75 PE=2 SV=1;>tr|E9PWZ7|E9PWZ7_MOUSE Uncharacterized protein OS=Mus musculus GN=Wdr75 PE=4 SV=1	4	4	5.8	94.036	6.7665e-11	1.1673	1.1096	NaN	NaN	1.1673	1.1096
Q920Q4;G3X8X7;A2BI90;Q920Q4-2;E9Q2I5	Vacuolar protein sorting-associated protein 16 homolog	Vps16	>sp|Q920Q4|VPS16_MOUSE Vacuolar protein sorting-associated protein 16 homolog OS=Mus musculus GN=Vps16 PE=1 SV=3;>tr|G3X8X7|G3X8X7_MOUSE Uncharacterized protein OS=Mus musculus GN=Vps16 PE=4 SV=1;>tr|A2BI90|A2BI90_MOUSE Vacuolar protein sorting 16 (Yeast)	4	4	6.2	94.927	6.107e-10	0.95909	1.1096	0.95909	1.1096	0.75864	0.71802
P52431;D6RFB8	DNA polymerase delta catalytic subunit;DNA polymerase	Pold1	>sp|P52431|DPOD1_MOUSE DNA polymerase delta catalytic subunit OS=Mus musculus GN=Pold1 PE=1 SV=2;>tr|D6RFB8|D6RFB8_MOUSE DNA polymerase OS=Mus musculus GN=Pold1 PE=3 SV=1	17	17	17.9	123.79	1.2022e-125	0.95744	1.1095	0.98732	1.1637	0.95601	1.0685
Q52KC3;P49718	DNA replication licensing factor MCM5	Mcm5	>tr|Q52KC3|Q52KC3_MOUSE Minichromosome maintenance deficient 5, cell division cycle 46 (S. cerevisiae) OS=Mus musculus GN=Mcm5 PE=2 SV=1;>sp|P49718|MCM5_MOUSE DNA replication licensing factor MCM5 OS=Mus musculus GN=Mcm5 PE=2 SV=1	37	37	49.2	82.406	0	1.0745	1.1095	1.0696	1.0899	1.0815	1.1267
Q80Z37	E3 ubiquitin-protein ligase Topors	Topors	>sp|Q80Z37|TOPRS_MOUSE E3 ubiquitin-protein ligase Topors OS=Mus musculus GN=Topors PE=1 SV=1	17	17	18.3	117.08	1.9887e-104	0.82027	1.1095	0.88222	1.0743	0.79843	1.1428
Q6NS46	Protein RRP5 homolog	Pdcd11	>sp|Q6NS46|RRP5_MOUSE Protein RRP5 homolog OS=Mus musculus GN=Pdcd11 PE=2 SV=2	9	9	5.5	207.78	8.3339e-24	0.93098	1.1092	0.86098	1.0375	1.0564	1.1513
Q8C669;D3Z6V8;Q8BXR6	E3 ubiquitin-protein ligase pellino homolog 1	Peli1	>sp|Q8C669|PELI1_MOUSE E3 ubiquitin-protein ligase pellino homolog 1 OS=Mus musculus GN=Peli1 PE=2 SV=2	5	5	15.1	46.259	1.2687e-14	0.40776	1.1088	NaN	NaN	0.40776	1.1088
Q9CQW2;F6QKK2;Q8VEH3	ADP-ribosylation factor-like protein 8B	Arl8b	>sp|Q9CQW2|ARL8B_MOUSE ADP-ribosylation factor-like protein 8B OS=Mus musculus GN=Arl8b PE=2 SV=1	3	3	18.3	21.539	3.8364e-09	1.0967	1.108	1.2053	1.108	1.0319	1.1631
Q8BIF7;Q810D6;G3UVT6;Q8K335;D6REU5;F7CPC6	Glutamate-rich WD repeat-containing protein 1	Grwd1	>tr|Q8BIF7|Q8BIF7_MOUSE Uncharacterized protein OS=Mus musculus GN=Grwd1 PE=2 SV=1;>sp|Q810D6|GRWD1_MOUSE Glutamate-rich WD repeat-containing protein 1 OS=Mus musculus GN=Grwd1 PE=2 SV=1;>tr|G3UVT6|G3UVT6_MOUSE Glutamate-rich WD repeat containing 1, isofor	8	8	29.8	45.971	2.3113e-154	0.91958	1.1079	1.0289	1.2471	0.88889	1.0794
P60330	Separin	Espl1	>sp|P60330|ESPL1_MOUSE Separin OS=Mus musculus GN=Espl1 PE=1 SV=1	3	3	2	233.03	4.3089e-10	1.3022	1.1078	1.4419	1.4973	0.95743	0.81464
Q9QXK7	Cleavage and polyadenylation specificity factor subunit 3	Cpsf3	>sp|Q9QXK7|CPSF3_MOUSE Cleavage and polyadenylation specificity factor subunit 3 OS=Mus musculus GN=Cpsf3 PE=1 SV=2	9	9	17.5	77.504	1.0299e-86	1.0709	1.1075	1.0359	1.1075	1.093	1.1054
Q6ZWV8;P49722;E9Q3A4	Proteasome subunit alpha type;Proteasome subunit alpha type-2	Psma2	>tr|Q6ZWV8|Q6ZWV8_MOUSE Proteasome subunit alpha type OS=Mus musculus GN=Psma2 PE=2 SV=1;>sp|P49722|PSA2_MOUSE Proteasome subunit alpha type-2 OS=Mus musculus GN=Psma2 PE=1 SV=2;>tr|E9Q3A4|E9Q3A4_MOUSE Proteasome subunit alpha type OS=Mus musculus GN=Psma2	14	14	67.5	25.926	0	0.98278	1.1069	1.0056	1.1162	0.96784	1.0839
Q6DFV1	Condensin-2 complex subunit G2	Ncapg2	>sp|Q6DFV1|CNDG2_MOUSE Condensin-2 complex subunit G2 OS=Mus musculus GN=Ncapg2 PE=2 SV=2	8	8	7.6	130.89	8.5614e-21	1.0236	1.1065	1.0065	1.0829	1.0283	1.1324
Q6ZPR6-2;Q6ZPR6	Inhibitor of Bruton tyrosine kinase	Ibtk	>sp|Q6ZPR6-2|IBTK_MOUSE Isoform 2 of Inhibitor of Bruton tyrosine kinase OS=Mus musculus GN=Ibtk;>sp|Q6ZPR6|IBTK_MOUSE Inhibitor of Bruton tyrosine kinase OS=Mus musculus GN=Ibtk PE=1 SV=3	3	3	2.6	138.57	2.2525e-05	1.4535	1.1065	1.4535	1.1065	1.8944	1.0885
Q8CCF0-2;Q8CCF0-3;Q8CCF0	U4/U6 small nuclear ribonucleoprotein Prp31	Prpf31	>sp|Q8CCF0-2|PRP31_MOUSE Isoform 2 of U4/U6 small nuclear ribonucleoprotein Prp31 OS=Mus musculus GN=Prpf31;>sp|Q8CCF0-3|PRP31_MOUSE Isoform 3 of U4/U6 small nuclear ribonucleoprotein Prp31 OS=Mus musculus GN=Prpf31;>sp|Q8CCF0|PRP31_MOUSE U4/U6 small nucle	3	3	6.3	54.739	1.8194e-40	1.1659	1.1063	1.3113	1.0632	1.0726	1.1512
P15307;A4QPD3	Proto-oncogene c-Rel	Rel	>sp|P15307|REL_MOUSE Proto-oncogene c-Rel OS=Mus musculus GN=Rel PE=1 SV=2;>tr|A4QPD3|A4QPD3_MOUSE Reticuloendotheliosis oncogene OS=Mus musculus GN=Rel PE=2 SV=1	14	12	26.9	64.959	4.0304e-101	3.0888	1.1058	2.8283	1.1205	3.0914	1.0913
Q3UVL4;Q3UVL4-2	Protein fat-free homolog	Ffr	>sp|Q3UVL4|FFR_MOUSE Protein fat-free homolog OS=Mus musculus GN=Ffr PE=2 SV=2;>sp|Q3UVL4-2|FFR_MOUSE Isoform 2 of Protein fat-free homolog OS=Mus musculus GN=Ffr	3	3	6.9	86.186	3.2841e-68	0.89068	1.1058	0.80826	0.99632	0.89068	1.1848
Q3UC82;Q80ZH7;P97386;B1AT03;P97386-2;Q3U0I5;Q3TJN5;G3UYI8	DNA ligase;DNA ligase 3	Lig3	>tr|Q3UC82|Q3UC82_MOUSE DNA ligase OS=Mus musculus GN=Lig3 PE=2 SV=1;>tr|Q80ZH7|Q80ZH7_MOUSE DNA ligase OS=Mus musculus GN=Lig3 PE=2 SV=1;>sp|P97386|DNLI3_MOUSE DNA ligase 3 OS=Mus musculus GN=Lig3 PE=1 SV=2;>tr|B1AT03|B1AT03_MOUSE DNA ligase OS=Mus muscul	5	5	5.1	112.71	6.2785e-12	0.9684	1.1049	0.93383	1.0794	0.98048	1.1583
Q3UXU8;Q8K2X3	CST complex subunit STN1	Obfc1	>tr|Q3UXU8|Q3UXU8_MOUSE Uncharacterized protein OS=Mus musculus GN=Obfc1 PE=2 SV=1;>sp|Q8K2X3|STN1_MOUSE CST complex subunit STN1 OS=Mus musculus GN=Obfc1 PE=1 SV=2	2	2	5.7	40.439	1.7303e-05	0.88032	1.1043	0.81349	0.83095	0.99167	1.2417
Q9CWU3;Q6P1F6;Q571J7;Q925E7;G3UZP6;G3UXS9;F6RV17;Q6ZWR4-3;Q6ZWR4;Q6ZWR4-2;Q8BG02	Serine/threonine-protein phosphatase 2A 55 kDa regulatory subunit B alpha isoform	Ppp2r2a	>tr|Q9CWU3|Q9CWU3_MOUSE MCG141011, isoform CRA_b OS=Mus musculus GN=Ppp2r2a PE=2 SV=1;>sp|Q6P1F6|2ABA_MOUSE Serine/threonine-protein phosphatase 2A 55 kDa regulatory subunit B alpha isoform OS=Mus musculus GN=Ppp2r2a PE=1 SV=1;>tr|Q571J7|Q571J7_MOUSE MCG14	5	5	18.8	42.605	1.1797e-26	0.96608	1.1043	0.89544	0.85539	1.2157	1.2784
Q9WTX5;E9PUV4	S-phase kinase-associated protein 1	Skp1	>sp|Q9WTX5|SKP1_MOUSE S-phase kinase-associated protein 1 OS=Mus musculus GN=Skp1 PE=1 SV=3	8	8	38.7	18.672	2.9495e-57	1.3106	1.1041	1.1695	1.0144	1.3511	1.1564
A2A8U2;E9Q2H6;A2A8U2-2;E9Q7X5;A2A8U2-3	Transmembrane protein 201	Tmem201	>sp|A2A8U2|TM201_MOUSE Transmembrane protein 201 OS=Mus musculus GN=Tmem201 PE=2 SV=1;>tr|E9Q2H6|E9Q2H6_MOUSE Uncharacterized protein OS=Mus musculus GN=Tmem201 PE=4 SV=1;>sp|A2A8U2-2|TM201_MOUSE Isoform Samp1 of Transmembrane protein 201 OS=Mus musculus G	4	4	5.7	72.499	3.5311e-09	1.008	1.104	1.0421	1.0369	1.008	1.104
A2A9X5;Q9JM14	5(3)-deoxyribonucleotidase, cytosolic type	Nt5c	>tr|A2A9X5|A2A9X5_MOUSE 5,3-nucleotidase, cytosolic OS=Mus musculus GN=Nt5c PE=4 SV=1;>sp|Q9JM14|NT5C_MOUSE 5(3)-deoxyribonucleotidase, cytosolic type OS=Mus musculus GN=Nt5c PE=1 SV=1	5	5	46.4	21.939	2.2627e-250	1.0039	1.104	0.97413	0.97511	1.0297	1.2178
Q8BYH7	TBC1 domain family member 17	Tbc1d17	>sp|Q8BYH7|TBC17_MOUSE TBC1 domain family member 17 OS=Mus musculus GN=Tbc1d17 PE=2 SV=2	4	4	6.4	72.859	1.4245e-10	0.93803	1.104	0.94456	1.1031	0.93803	1.2403
Q8VCW8	Acyl-CoA synthetase family member 2, mitochondrial	Acsf2	>sp|Q8VCW8|ACSF2_MOUSE Acyl-CoA synthetase family member 2, mitochondrial OS=Mus musculus GN=Acsf2 PE=2 SV=1	11	11	20	67.95	5.6017e-158	1.0037	1.104	1.0037	0.95723	0.99986	1.1148
Q9CZD3	Glycine--tRNA ligase	Gars	>sp|Q9CZD3|SYG_MOUSE Glycine--tRNA ligase OS=Mus musculus GN=Gars PE=1 SV=1	18	18	27.7	81.877	3.0488e-191	1.1589	1.1035	1.1641	1.0999	1.1322	1.1268
Q6WKZ8-2;Q6WKZ8;Q6WKZ8-3	E3 ubiquitin-protein ligase UBR2	Ubr2	>sp|Q6WKZ8-2|UBR2_MOUSE Isoform 2 of E3 ubiquitin-protein ligase UBR2 OS=Mus musculus GN=Ubr2;>sp|Q6WKZ8|UBR2_MOUSE E3 ubiquitin-protein ligase UBR2 OS=Mus musculus GN=Ubr2 PE=1 SV=2;>sp|Q6WKZ8-3|UBR2_MOUSE Isoform 3 of E3 ubiquitin-protein ligase UBR2 OS=	18	18	13.3	199.2	4.4353e-72	1.0233	1.1033	1.0072	1.0773	1.0966	1.1033
Q8K114;Q8K114-2;G8JL56	Integrator complex subunit 9	Ints9	>sp|Q8K114|INT9_MOUSE Integrator complex subunit 9 OS=Mus musculus GN=Ints9 PE=2 SV=1;>sp|Q8K114-2|INT9_MOUSE Isoform 2 of Integrator complex subunit 9 OS=Mus musculus GN=Ints9;>tr|G8JL56|G8JL56_MOUSE Uncharacterized protein OS=Mus musculus GN=Ints9 PE=4 S	2	2	4.1	74.077	5.5842e-11	0.96168	1.1022	NaN	NaN	0.96168	1.1022
Q9CXE7;E9PXY3	Transmembrane emp24 domain-containing protein 5	Tmed5	>sp|Q9CXE7|TMED5_MOUSE Transmembrane emp24 domain-containing protein 5 OS=Mus musculus GN=Tmed5 PE=2 SV=1;>tr|E9PXY3|E9PXY3_MOUSE Transmembrane emp24 protein transport domain-containing 5 OS=Mus musculus GN=Tmed5 PE=3 SV=1	2	2	10	26.172	7.8435e-14	0.94001	1.102	0.94001	1.102	0.98274	1.082
Q9CX99	GRB2-related adapter protein	Grap	>sp|Q9CX99|GRAP_MOUSE GRB2-related adapter protein OS=Mus musculus GN=Grap PE=2 SV=1	3	3	22.1	25.277	1.3828e-10	1.1023	1.1013	NaN	NaN	1.1023	1.1013
P70372	ELAV-like protein 1	Elavl1	>sp|P70372|ELAV1_MOUSE ELAV-like protein 1 OS=Mus musculus GN=Elavl1 PE=1 SV=2	11	11	36.5	36.169	2.4346e-74	1.0557	1.1012	1.1097	1.1246	1.0228	1.0458
Q9QY06-3;Q9QY06;Q9QY06-2;E9QKV6;E9PWZ6;E9PZW8;E9QQ56	Unconventional myosin-IXb	Myo9b	>sp|Q9QY06-3|MYO9B_MOUSE Isoform 3 of Unconventional myosin-IXb OS=Mus musculus GN=Myo9b;>sp|Q9QY06|MYO9B_MOUSE Unconventional myosin-IXb OS=Mus musculus GN=Myo9b PE=1 SV=2;>sp|Q9QY06-2|MYO9B_MOUSE Isoform 2 of Unconventional myosin-IXb OS=Mus musculus GN=	4	4	2.4	222.44	3.4537e-10	0.92889	1.1011	1.1381	1.1163	0.84652	0.82756
P24369	Peptidyl-prolyl cis-trans isomerase B	Ppib	>sp|P24369|PPIB_MOUSE Peptidyl-prolyl cis-trans isomerase B OS=Mus musculus GN=Ppib PE=2 SV=2	7	7	32.9	23.713	2.183e-26	1.1472	1.1004	1.1512	1.0989	0.99631	1.1019
Q56A08	G patch domain and KOW motifs-containing protein	Gpkow	>sp|Q56A08|GPKOW_MOUSE G patch domain and KOW motifs-containing protein OS=Mus musculus GN=Gpkow PE=2 SV=2	4	4	11.3	53.831	7.9403e-25	1.3871	1.0992	1.1358	1.2159	1.4263	0.99366
Q9Z110-2;Q9Z110;D3Z0B4	Delta-1-pyrroline-5-carboxylate synthase;Glutamate 5-kinase;Gamma-glutamyl phosphate reductase	Aldh18a1	>sp|Q9Z110-2|P5CS_MOUSE Isoform Short of Delta-1-pyrroline-5-carboxylate synthase OS=Mus musculus GN=Aldh18a1;>sp|Q9Z110|P5CS_MOUSE Delta-1-pyrroline-5-carboxylate synthase OS=Mus musculus GN=Aldh18a1 PE=2 SV=2	12	12	18.4	87.052	5.4225e-134	1.1099	1.0992	1.1877	1.1181	1.0883	1.0209
Q8K1I7;F6QWW7	WAS/WASL-interacting protein family member 1	Wipf1	>sp|Q8K1I7|WIPF1_MOUSE WAS/WASL-interacting protein family member 1 OS=Mus musculus GN=Wipf1 PE=1 SV=1;>tr|F6QWW7|F6QWW7_MOUSE WAS/WASL-interacting protein family, member 1 (Fragment) OS=Mus musculus GN=Wipf1 PE=4 SV=1	2	2	4.9	50.08	0.0017608	0.84567	1.0989	NaN	NaN	0.84567	1.0989
Q8R2N2	Cirhin	Cirh1a	>sp|Q8R2N2|CIR1A_MOUSE Cirhin OS=Mus musculus GN=Cirh1a PE=2 SV=3	4	4	6.1	76.908	1.2871e-08	0.92299	1.0977	1.0525	1.0977	0.89798	1.1835
D3Z0S1;P97429;E9Q073;F7ANV6	Annexin;Annexin A4	Anxa4	>tr|D3Z0S1|D3Z0S1_MOUSE Annexin (Fragment) OS=Mus musculus GN=Anxa4 PE=3 SV=1;>sp|P97429|ANXA4_MOUSE Annexin A4 OS=Mus musculus GN=Anxa4 PE=2 SV=4;>tr|E9Q073|E9Q073_MOUSE Annexin OS=Mus musculus GN=Anxa4 PE=3 SV=1;>tr|F7ANV6|F7ANV6_MOUSE Annexin (Fragment)	3	3	14.2	28.545	7.1149e-15	0.99922	1.0976	0.91763	0.76875	1.0881	1.567
P97770-2;P97770;P97770-3;D3YYB2	THUMP domain-containing protein 3	Thumpd3	>sp|P97770-2|THUM3_MOUSE Isoform 2 of THUMP domain-containing protein 3 OS=Mus musculus GN=Thumpd3;>sp|P97770|THUM3_MOUSE THUMP domain-containing protein 3 OS=Mus musculus GN=Thumpd3 PE=2 SV=1;>sp|P97770-3|THUM3_MOUSE Isoform 3 of THUMP domain-containing p	8	8	17.5	56.327	8.3244e-32	1.0944	1.0974	NaN	NaN	1.0944	1.0974
Q9JKB3-2;Q9JKB3;F6TIF5	DNA-binding protein A	Csda	>sp|Q9JKB3-2|DBPA_MOUSE Isoform 2 of DNA-binding protein A OS=Mus musculus GN=Csda;>sp|Q9JKB3|DBPA_MOUSE DNA-binding protein A OS=Mus musculus GN=Csda PE=1 SV=2;>tr|F6TIF5|F6TIF5_MOUSE Uncharacterized protein (Fragment) OS=Mus musculus GN=Csda PE=4 SV=1	11	6	45.2	30.764	0	1.034	1.0974	0.88006	1.1763	1.0341	1.0693
P63005;P63005-2;Q5SW16	Platelet-activating factor acetylhydrolase IB subunit alpha	Pafah1b1	>sp|P63005|LIS1_MOUSE Platelet-activating factor acetylhydrolase IB subunit alpha OS=Mus musculus GN=Pafah1b1 PE=1 SV=2;>sp|P63005-2|LIS1_MOUSE Isoform 2 of Platelet-activating factor acetylhydrolase IB subunit alpha OS=Mus musculus GN=Pafah1b1	8	8	23.4	46.67	2.7943e-105	1.1352	1.097	0.80987	1.3036	1.1359	1.0674
Q6P8N8;Q9JHS4;F7BB92	ATP-dependent Clp protease ATP-binding subunit clpX-like, mitochondrial	Clpx	>tr|Q6P8N8|Q6P8N8_MOUSE Caseinolytic peptidase X (E.coli) OS=Mus musculus GN=Clpx PE=2 SV=1;>sp|Q9JHS4|CLPX_MOUSE ATP-dependent Clp protease ATP-binding subunit clpX-like, mitochondrial OS=Mus musculus GN=Clpx PE=1 SV=2	10	10	19.7	67.335	3.7296e-93	1.0352	1.0967	0.95521	1.0756	1.0399	1.0976
O35134;E9PYK9	DNA-directed RNA polymerase I subunit RPA1;DNA-directed RNA polymerase	Polr1a	>sp|O35134|RPA1_MOUSE DNA-directed RNA polymerase I subunit RPA1 OS=Mus musculus GN=Polr1a PE=1 SV=2;>tr|E9PYK9|E9PYK9_MOUSE DNA-directed RNA polymerase OS=Mus musculus GN=Polr1a PE=3 SV=1	11	11	7.8	194.11	2.0814e-29	1.0508	1.0964	1.1567	1.0964	0.81855	1.0273
Q8BZN7;Q569Z6;F6YSQ2	Thyroid hormone receptor-associated protein 3	Thrap3	>tr|Q8BZN7|Q8BZN7_MOUSE Thyroid hormone receptor associated protein 3 OS=Mus musculus GN=Thrap3 PE=2 SV=1;>sp|Q569Z6|TR150_MOUSE Thyroid hormone receptor-associated protein 3 OS=Mus musculus GN=Thrap3 PE=1 SV=1;>tr|F6YSQ2|F6YSQ2_MOUSE Thyroid hormone recep	8	8	15.7	80.11	2.5353e-117	1.1402	1.0958	1.1498	1.1179	1.068	1.0457
P30285;E9Q9E4;E9PZX7;Q64261;O35495-3;O35495-2;Q8K0D0-2;Q3V3A1-3;Q3V3A1;E3W997;Q04899;E9PVC7;Q04735-2;O35495;Q04735;Q8K0D0;Q14AX6-2;Q69ZA1-2;Q69ZA1	Cyclin-dependent kinase 4	Cdk4	>sp|P30285|CDK4_MOUSE Cyclin-dependent kinase 4 OS=Mus musculus GN=Cdk4 PE=1 SV=1;>tr|E9Q9E4|E9Q9E4_MOUSE Cyclin-dependent kinase 4 (Fragment) OS=Mus musculus GN=Cdk4 PE=4 SV=1;>tr|E9PZX7|E9PZX7_MOUSE Cyclin-dependent kinase 4 (Fragment) OS=Mus musculus GN	4	3	15.8	33.75	7.779e-18	0.91356	1.0953	0.96518	1.0332	0.85037	1.1214
Q9QWV4;Q8JZS2	Myeloid leukemia factor 1	Mlf1	>sp|Q9QWV4|MLF1_MOUSE Myeloid leukemia factor 1 OS=Mus musculus GN=Mlf1 PE=1 SV=1;>tr|Q8JZS2|Q8JZS2_MOUSE Myeloid leukemia factor 1 OS=Mus musculus GN=Mlf1 PE=2 SV=1	2	2	6.7	30.432	0.00054442	0.72452	1.0953	0.72452	1.0953	NaN	NaN
Q60931	Voltage-dependent anion-selective channel protein 3	Vdac3	>sp|Q60931|VDAC3_MOUSE Voltage-dependent anion-selective channel protein 3 OS=Mus musculus GN=Vdac3 PE=1 SV=1	5	5	24	30.752	1.4477e-45	1.0368	1.0952	1.1121	1.1524	0.99073	1.0046
Q60692	Proteasome subunit beta type-6	Psmb6	>sp|Q60692|PSB6_MOUSE Proteasome subunit beta type-6 OS=Mus musculus GN=Psmb6 PE=1 SV=3	6	6	37	25.378	1.7516e-102	1.0155	1.095	0.97717	1.0984	1.0484	1.0753
Q8BVE3	V-type proton ATPase subunit H	Atp6v1h	>sp|Q8BVE3|VATH_MOUSE V-type proton ATPase subunit H OS=Mus musculus GN=Atp6v1h PE=1 SV=1	6	6	19.3	55.854	1.7539e-45	1.0281	1.095	1.1858	1.8288	1.0276	1.0361
Q8K0D5;E0CXN8	Elongation factor G, mitochondrial	Gfm1	>sp|Q8K0D5|EFGM_MOUSE Elongation factor G, mitochondrial OS=Mus musculus GN=Gfm1 PE=2 SV=1;>tr|E0CXN8|E0CXN8_MOUSE Uncharacterized protein OS=Mus musculus GN=Gfm1 PE=4 SV=1	13	13	17.8	83.549	1.1702e-40	1.0843	1.0948	1.0855	1.1025	1.0805	1.0681
Q80YQ2;F8WJB0;Q80YQ2-2;E9QNV2	Mediator of RNA polymerase II transcription subunit 23	Med23	>sp|Q80YQ2|MED23_MOUSE Mediator of RNA polymerase II transcription subunit 23 OS=Mus musculus GN=Med23 PE=1 SV=2;>tr|F8WJB0|F8WJB0_MOUSE Uncharacterized protein OS=Mus musculus GN=Med23 PE=4 SV=1;>sp|Q80YQ2-2|MED23_MOUSE Isoform 2 of Mediator of RNA polyme	7	7	5.8	156.09	2.7862e-36	0.80399	1.0945	0.7994	1.0924	0.81223	1.1636
E9Q6R3;O08547;D6RES2	Vesicle-trafficking protein SEC22b	Sec22b	>tr|E9Q6R3|E9Q6R3_MOUSE SEC22 vesicle-trafficking protein homolog B (S. cerevisiae) OS=Mus musculus GN=Sec22b PE=4 SV=1;>sp|O08547|SC22B_MOUSE Vesicle-trafficking protein SEC22b OS=Mus musculus GN=Sec22b PE=1 SV=3	5	5	34.3	18.922	5.0313e-20	0.92805	1.0942	0.93089	1.297	0.77813	0.76411
P83887;Q8VCK3	Tubulin gamma-1 chain;Tubulin gamma-2 chain	Tubg1;Tubg2	>sp|P83887|TBG1_MOUSE Tubulin gamma-1 chain OS=Mus musculus GN=Tubg1 PE=1 SV=1;>sp|Q8VCK3|TBG2_MOUSE Tubulin gamma-2 chain OS=Mus musculus GN=Tubg2 PE=1 SV=1	4	4	9.3	51.1	2.0611e-17	1.3829	1.0941	1.1817	1.0105	1.511	1.1922
Q8C7D2-2;Q8C7D2-3;Q8C7D2	Protein cereblon	Crbn	>sp|Q8C7D2-2|CRBN_MOUSE Isoform 2 of Protein cereblon OS=Mus musculus GN=Crbn;>sp|Q8C7D2-3|CRBN_MOUSE Isoform 3 of Protein cereblon OS=Mus musculus GN=Crbn;>sp|Q8C7D2|CRBN_MOUSE Protein cereblon OS=Mus musculus GN=Crbn PE=2 SV=1	3	3	11.1	49.483	7.1359e-15	1.0601	1.0939	NaN	NaN	1.0601	1.0939
Q8VI75;Q5U4C5;D6RES6	Importin-4	Ipo4	>sp|Q8VI75|IPO4_MOUSE Importin-4 OS=Mus musculus GN=Ipo4 PE=1 SV=1;>tr|Q5U4C5|Q5U4C5_MOUSE Ipo4 protein OS=Mus musculus GN=Ipo4 PE=2 SV=1	10	10	12.4	119.27	8.2125e-53	0.96057	1.0937	1.1079	1.0333	0.95814	1.1472
P60605;F8WJE2;G3UZX2;G3UYT0	Ubiquitin-conjugating enzyme E2 G2	Ube2g2	>sp|P60605|UB2G2_MOUSE Ubiquitin-conjugating enzyme E2 G2 OS=Mus musculus GN=Ube2g2 PE=1 SV=1;>tr|F8WJE2|F8WJE2_MOUSE Uncharacterized protein OS=Mus musculus GN=Ube2g2 PE=3 SV=1;>tr|G3UZX2|G3UZX2_MOUSE Ubiquitin-conjugating enzyme E2G 2 (Fragment) OS=Mus m	3	3	18.8	18.566	1.5067e-09	1.0053	1.0933	NaN	NaN	1.0053	1.0933
P84096	Rho-related GTP-binding protein RhoG	Rhog	>sp|P84096|RHOG_MOUSE Rho-related GTP-binding protein RhoG OS=Mus musculus GN=Rhog PE=2 SV=1	6	5	30.9	21.308	5.7011e-38	1.2305	1.0933	1.2305	1.0684	1.2199	1.1911
Q8K327	Chromosome alignment-maintaining phosphoprotein 1	Champ1	>sp|Q8K327|CHAP1_MOUSE Chromosome alignment-maintaining phosphoprotein 1 OS=Mus musculus GN=Champ1 PE=1 SV=1	5	5	7.4	87.56	6.6243e-10	1.0371	1.0928	1.0774	1.0968	0.85811	0.73355
Q9D938	Transmembrane protein 160	Tmem160	>sp|Q9D938|TM160_MOUSE Transmembrane protein 160 OS=Mus musculus GN=Tmem160 PE=2 SV=1	5	5	22.3	19.587	1.3208e-15	1.0358	1.0925	1.0158	1.1164	1.0383	1.0737
B1AY13;E9PV45;B1AY13-2	Ubiquitin carboxyl-terminal hydrolase 24;Ubiquitin carboxyl-terminal hydrolase	Usp24	>sp|B1AY13|UBP24_MOUSE Ubiquitin carboxyl-terminal hydrolase 24 OS=Mus musculus GN=Usp24 PE=1 SV=1;>tr|E9PV45|E9PV45_MOUSE Ubiquitin carboxyl-terminal hydrolase OS=Mus musculus GN=Usp24 PE=3 SV=1	26	26	12.2	294	4.0771e-128	1.0216	1.092	1.0248	1.0837	1.0216	1.1007
Q6NZC7;G3X928	SEC23-interacting protein	Sec23ip	>sp|Q6NZC7|S23IP_MOUSE SEC23-interacting protein OS=Mus musculus GN=Sec23ip PE=1 SV=2;>tr|G3X928|G3X928_MOUSE Sec23 interacting protein, isoform CRA_c OS=Mus musculus GN=Sec23ip PE=4 SV=1	3	3	4.4	110.78	6.0428e-13	0.94502	1.092	0.78057	1.0419	1.0763	1.1042
Q9WVL0	Maleylacetoacetate isomerase	Gstz1	>sp|Q9WVL0|MAAI_MOUSE Maleylacetoacetate isomerase OS=Mus musculus GN=Gstz1 PE=1 SV=1	3	3	15.3	24.275	3.1168e-07	1.3755	1.0915	1.4572	1.0915	1.3085	1.1126
Q8JZM7	Parafibromin	Cdc73	>sp|Q8JZM7|CDC73_MOUSE Parafibromin OS=Mus musculus GN=Cdc73 PE=2 SV=1	15	15	32	60.576	7.4526e-42	1.0367	1.091	0.85886	0.91557	1.0487	1.115
Q9ET39;C6ESQ1;Q9ET39-2	SLAM family member 6	Slamf6	>sp|Q9ET39|SLAF6_MOUSE SLAM family member 6 OS=Mus musculus GN=Slamf6 PE=2 SV=1;>tr|C6ESQ1|C6ESQ1_MOUSE Ly108 isoform 3 OS=Mus musculus GN=Slamf6 PE=2 SV=1;>sp|Q9ET39-2|SLAF6_MOUSE Isoform 2 of SLAM family member 6 OS=Mus musculus GN=Slamf6	2	2	13.7	38.638	5.4158e-31	1.1512	1.091	NaN	NaN	1.1512	1.091
Q61188-2;D3Z774;Q61188;Q6AXH7;P70351	Histone-lysine N-methyltransferase EZH2;Histone-lysine N-methyltransferase EZH1	Ezh2;Ezh1	>sp|Q61188-2|EZH2_MOUSE Isoform ENX-1B of Histone-lysine N-methyltransferase EZH2 OS=Mus musculus GN=Ezh2;>tr|D3Z774|D3Z774_MOUSE Uncharacterized protein OS=Mus musculus GN=Ezh2 PE=4 SV=1;>sp|Q61188|EZH2_MOUSE Histone-lysine N-methyltransferase EZH2 OS=Mus	2	2	3.1	80.535	6.3775e-05	1.0465	1.0909	1.0465	1.0909	NaN	NaN
Q4FJZ2;O35345	Importin subunit alpha;Importin subunit alpha-7	Kpna6	>tr|Q4FJZ2|Q4FJZ2_MOUSE Importin subunit alpha OS=Mus musculus GN=Kpna6 PE=2 SV=1;>sp|O35345|IMA7_MOUSE Importin subunit alpha-7 OS=Mus musculus GN=Kpna6 PE=1 SV=2	3	1	8.1	59.602	2.1337e-35	1.0722	1.0906	NaN	NaN	1.0722	1.0906
Q8K194;Q8K194-2	U4/U6.U5 small nuclear ribonucleoprotein 27 kDa protein	Snrnp27	>sp|Q8K194|SNR27_MOUSE U4/U6.U5 small nuclear ribonucleoprotein 27 kDa protein OS=Mus musculus GN=Snrnp27 PE=2 SV=1;>sp|Q8K194-2|SNR27_MOUSE Isoform 2 of U4/U6.U5 small nuclear ribonucleoprotein 27 kDa protein OS=Mus musculus GN=Snrnp27	4	4	24.5	18.885	8.3404e-29	1.0268	1.0904	1.0268	0.90974	0.98097	1.1058
P99026	Proteasome subunit beta type-4	Psmb4	>sp|P99026|PSB4_MOUSE Proteasome subunit beta type-4 OS=Mus musculus GN=Psmb4 PE=1 SV=1	8	8	48.5	29.116	0	1.0115	1.0901	1.028	1.1539	0.99408	1.0386
Q99LB2;G3X8V7	Dehydrogenase/reductase SDR family member 4	Dhrs4	>sp|Q99LB2|DHRS4_MOUSE Dehydrogenase/reductase SDR family member 4 OS=Mus musculus GN=Dhrs4 PE=2 SV=2;>tr|G3X8V7|G3X8V7_MOUSE Dehydrogenase/reductase (SDR family) member 4, isoform CRA_a OS=Mus musculus GN=Dhrs4 PE=4 SV=1	3	3	9.3	29.912	1.7535e-06	1.1632	1.09	1.1632	1.09	1.3432	1.3422
Q2TPA8;E9PYC8;E9Q4I4;B1AX78	Hydroxysteroid dehydrogenase-like protein 2	Hsdl2	>sp|Q2TPA8|HSDL2_MOUSE Hydroxysteroid dehydrogenase-like protein 2 OS=Mus musculus GN=Hsdl2 PE=2 SV=1;>tr|E9PYC8|E9PYC8_MOUSE Hydroxysteroid dehydrogenase-like 2 OS=Mus musculus GN=Hsdl2 PE=4 SV=1;>tr|E9Q4I4|E9Q4I4_MOUSE Hydroxysteroid dehydrogenase-like 2	2	2	4.5	54.208	8.0662e-08	1.0378	1.0896	NaN	NaN	1.0378	1.0896
Q501J6;Q3U741;Q501J6-2	Probable ATP-dependent RNA helicase DDX17	Ddx17	>sp|Q501J6|DDX17_MOUSE Probable ATP-dependent RNA helicase DDX17 OS=Mus musculus GN=Ddx17 PE=2 SV=1;>tr|Q3U741|Q3U741_MOUSE DEAD (Asp-Glu-Ala-Asp) box polypeptide 17, isoform CRA_a OS=Mus musculus GN=Ddx17 PE=2 SV=1;>sp|Q501J6-2|DDX17_MOUSE Isoform 2 of Pr	26	18	40.8	72.399	1.6021e-274	1.071	1.0894	1.0836	1.1373	1.0406	1.064
O35654;A8Y5G7	DNA polymerase delta subunit 2	Pold2	>sp|O35654|DPOD2_MOUSE DNA polymerase delta subunit 2 OS=Mus musculus GN=Pold2 PE=2 SV=2;>tr|A8Y5G7|A8Y5G7_MOUSE Polymerase (DNA directed), delta 2, regulatory subunit (Fragment) OS=Mus musculus GN=Pold2 PE=4 SV=1	5	5	15.6	51.354	1.879e-62	1.0313	1.0893	0.976	1.0783	1.0864	1.0984
Q8R080	G2 and S phase-expressed protein 1	Gtse1	>sp|Q8R080|GTSE1_MOUSE G2 and S phase-expressed protein 1 OS=Mus musculus GN=Gtse1 PE=1 SV=2	5	5	9.6	78.751	6.8082e-12	1.0781	1.0893	1.1411	1.1559	1.0183	1.024
Q922R5-2;Q922R5;Q3V166;Q5RJB9	Serine/threonine-protein phosphatase 4 regulatory subunit 3B	Smek2	>sp|Q922R5-2|P4R3B_MOUSE Isoform 2 of Serine/threonine-protein phosphatase 4 regulatory subunit 3B OS=Mus musculus GN=Smek2;>sp|Q922R5|P4R3B_MOUSE Serine/threonine-protein phosphatase 4 regulatory subunit 3B OS=Mus musculus GN=Smek2 PE=2 SV=2;>tr|Q3V166|Q3	3	1	4.9	70.968	1.2474e-06	1.2249	1.0892	1.602	1.0892	1.0225	1.0108
Q78JE5;D6REV6;Q3V492	F-box only protein 22	Fbxo22	>sp|Q78JE5|FBX22_MOUSE F-box only protein 22 OS=Mus musculus GN=Fbxo22 PE=2 SV=2;>tr|D6REV6|D6REV6_MOUSE Uncharacterized protein OS=Mus musculus GN=Fbxo22 PE=4 SV=1	3	3	8.2	44.202	3.7335e-08	1.554	1.0891	1.554	1.0891	1.3984	1.1388
Q62095;Q61496;Q3V086	ATP-dependent RNA helicase DDX3Y	Ddx3y	>sp|Q62095|DDX3Y_MOUSE ATP-dependent RNA helicase DDX3Y OS=Mus musculus GN=Ddx3y PE=1 SV=2	25	1	35.9	73.427	0	0.96176	1.0888	0.885	1.0888	1.042	1.072
Q8K337-3;Q8K337;Q8K337-2	Type II inositol 1,4,5-trisphosphate 5-phosphatase	Inpp5b	>sp|Q8K337-3|I5P2_MOUSE Isoform 3 of Type II inositol-1,4,5-trisphosphate 5-phosphatase OS=Mus musculus GN=Inpp5b;>sp|Q8K337|I5P2_MOUSE Type II inositol-1,4,5-trisphosphate 5-phosphatase OS=Mus musculus GN=Inpp5b PE=1 SV=1;>sp|Q8K337-2|I5P2_MOUSE Isoform 2	2	2	2.7	84.887	0.00037018	1.217	1.0888	1.3199	1.1811	1.1221	1.0038
Q922Y1	UBX domain-containing protein 1	Ubxn1	>sp|Q922Y1|UBXN1_MOUSE UBX domain-containing protein 1 OS=Mus musculus GN=Ubxn1 PE=1 SV=1	8	8	42.4	33.572	2.5203e-190	0.92754	1.0888	0.91564	1.0586	1.0102	1.0888
Q7M6Y3-2;Q7M6Y3-3;Q7M6Y3-5;Q7M6Y3-4;Q7M6Y3-6;Q7M6Y3	Phosphatidylinositol-binding clathrin assembly protein	Picalm	>sp|Q7M6Y3-2|PICA_MOUSE Isoform 2 of Phosphatidylinositol-binding clathrin assembly protein OS=Mus musculus GN=Picalm;>sp|Q7M6Y3-3|PICA_MOUSE Isoform 3 of Phosphatidylinositol-binding clathrin assembly protein OS=Mus musculus GN=Picalm;>sp|Q7M6Y3-5|PICA_MO	2	2	7.2	64.647	1.8119e-11	1.549	1.0886	1.549	1.0253	1.2622	1.3899
Q8R5L3-2;Q8R5L3	Vam6/Vps39-like protein	Vps39	>sp|Q8R5L3-2|VPS39_MOUSE Isoform 2 of Vam6/Vps39-like protein OS=Mus musculus GN=Vps39;>sp|Q8R5L3|VPS39_MOUSE Vam6/Vps39-like protein OS=Mus musculus GN=Vps39 PE=2 SV=1	2	2	3.3	100.65	5.6731e-05	0.73569	1.0882	NaN	NaN	0.73569	1.0882
Q8VCR4;Q9DCG9	tRNA methyltransferase 112 homolog	Trmt112	>tr|Q8VCR4|Q8VCR4_MOUSE 0610038D11Rik protein OS=Mus musculus GN=Trmt112 PE=2 SV=1;>sp|Q9DCG9|TR112_MOUSE tRNA methyltransferase 112 homolog OS=Mus musculus GN=Trmt112 PE=2 SV=1	3	3	29.6	12.208	3.2402e-12	1.1032	1.0882	1.0911	1.2192	1.1482	0.97694
Q61881;D3Z6N3;D3Z0J6;D3Z2K9;D3Z335	DNA replication licensing factor MCM7	Mcm7	>sp|Q61881|MCM7_MOUSE DNA replication licensing factor MCM7 OS=Mus musculus GN=Mcm7 PE=2 SV=1	29	29	47.4	81.21	0	1.0959	1.0881	1.1066	1.0945	1.0803	1.0881
Q8BG51;Q8BG51-2;Q8BG51-3;Q8BG51-4;F7ASU3;F8WJL2	Mitochondrial Rho GTPase 1	Rhot1	>sp|Q8BG51|MIRO1_MOUSE Mitochondrial Rho GTPase 1 OS=Mus musculus GN=Rhot1 PE=2 SV=1;>sp|Q8BG51-2|MIRO1_MOUSE Isoform 2 of Mitochondrial Rho GTPase 1 OS=Mus musculus GN=Rhot1;>sp|Q8BG51-3|MIRO1_MOUSE Isoform 3 of Mitochondrial Rho GTPase 1 OS=Mus musculus	3	2	4.8	72.241	3.4343e-08	1.0356	1.0881	1.0205	1.0881	1.0356	1.0558
Q8VH51-2;Q8VH51;Q8VH51-3;E9Q8F0;F7AA45;B7ZD61;B7ZD63;B7ZD64;E9PZF9;D6RCZ8;E9Q999;D6RJ85	RNA-binding protein 39	Rbm39	>sp|Q8VH51-2|RBM39_MOUSE Isoform 2 of RNA-binding protein 39 OS=Mus musculus GN=Rbm39;>sp|Q8VH51|RBM39_MOUSE RNA-binding protein 39 OS=Mus musculus GN=Rbm39 PE=1 SV=2;>sp|Q8VH51-3|RBM39_MOUSE Isoform 3 of RNA-binding protein 39 OS=Mus musculus GN=Rbm39;>tr	11	11	26.3	58.683	7.1762e-84	1.1419	1.0881	1.2422	1.0971	1.1347	1.0807
Q9DCF9-2;Q9DCF9	Translocon-associated protein subunit gamma	Ssr3	>sp|Q9DCF9-2|SSRG_MOUSE Isoform 2 of Translocon-associated protein subunit gamma OS=Mus musculus GN=Ssr3;>sp|Q9DCF9|SSRG_MOUSE Translocon-associated protein subunit gamma OS=Mus musculus GN=Ssr3 PE=1 SV=1	3	3	12.8	20.699	1.1234e-12	0.91645	1.0876	0.98301	1.5669	0.91645	0.85273
Q9D0R2	Threonine--tRNA ligase, cytoplasmic	Tars	>sp|Q9D0R2|SYTC_MOUSE Threonine--tRNA ligase, cytoplasmic OS=Mus musculus GN=Tars PE=1 SV=2	19	19	27.7	83.355	7.5586e-171	1.0361	1.0866	1.0106	1.1028	1.0512	1.0651
O35387;G3X9M8	HCLS1-associated protein X-1	Hax1	>sp|O35387|HAX1_MOUSE HCLS1-associated protein X-1 OS=Mus musculus GN=Hax1 PE=1 SV=1;>tr|G3X9M8|G3X9M8_MOUSE MCG124547, isoform CRA_c OS=Mus musculus GN=Hax1 PE=4 SV=1	5	5	18.9	31.654	1.2628e-38	0.95922	1.0865	0.95615	1.1247	0.96298	1.0519
Q9D172	ES1 protein homolog, mitochondrial	D10Jhu81e	>sp|Q9D172|ES1_MOUSE ES1 protein homolog, mitochondrial OS=Mus musculus GN=D10Jhu81e PE=1 SV=1	6	6	33.8	28.09	4.428e-79	1.1178	1.0864	1.1446	1.0634	1.0917	1.11
Q9CXF4	TBC1 domain family member 15	Tbc1d15	>sp|Q9CXF4|TBC15_MOUSE TBC1 domain family member 15 OS=Mus musculus GN=Tbc1d15 PE=1 SV=1	16	16	26.1	76.526	5.5344e-66	0.97083	1.0863	1.0076	1.0401	0.93523	1.1761
Q99LE6;REV__Q9DAC9	ATP-binding cassette sub-family F member 2	Abcf2	>sp|Q99LE6|ABCF2_MOUSE ATP-binding cassette sub-family F member 2 OS=Mus musculus GN=Abcf2 PE=2 SV=1	13	13	25	71.781	2.588e-188	1.0729	1.0856	1.0894	1.079	1.067	1.0955
Q8BK63-2;E9Q4G7;Q8BK63;E9Q2U6;E9Q3W1;E9PWB2;F6YBC9	Casein kinase I isoform alpha	Csnk1a1	>sp|Q8BK63-2|KC1A_MOUSE Isoform 2 of Casein kinase I isoform alpha OS=Mus musculus GN=Csnk1a1;>tr|E9Q4G7|E9Q4G7_MOUSE Uncharacterized protein OS=Mus musculus GN=Csnk1a1 PE=3 SV=1;>sp|Q8BK63|KC1A_MOUSE Casein kinase I isoform alpha OS=Mus musculus GN=Csnk1a	5	5	14.5	37.567	2.0603e-12	1.4837	1.0855	1.5652	1.2091	1.3718	0.96943
Q8CBU3;Q8C570;A2ASC6	mRNA export factor	Rae1	>tr|Q8CBU3|Q8CBU3_MOUSE Uncharacterized protein OS=Mus musculus GN=Rae1 PE=2 SV=1;>sp|Q8C570|RAE1L_MOUSE mRNA export factor OS=Mus musculus GN=Rae1 PE=1 SV=1	3	3	12.6	37.636	2.7869e-11	0.97116	1.0855	1.4778	1.0991	0.96149	0.98963
Q9QYH6;F6YTL0;Q99PB4;Q9ER67	Melanoma-associated antigen D1	Maged1	>sp|Q9QYH6|MAGD1_MOUSE Melanoma-associated antigen D1 OS=Mus musculus GN=Maged1 PE=1 SV=1;>tr|F6YTL0|F6YTL0_MOUSE Uncharacterized protein (Fragment) OS=Mus musculus GN=Maged1 PE=4 SV=1	18	18	28.6	85.669	2.8898e-254	0.97846	1.0848	0.96226	1.0805	1.024	1.1037
O54774	AP-3 complex subunit delta-1	Ap3d1	>sp|O54774|AP3D1_MOUSE AP-3 complex subunit delta-1 OS=Mus musculus GN=Ap3d1 PE=1 SV=1	4	4	4.3	135.08	2.7667e-20	1.0189	1.0847	0.90851	0.96197	1.0972	1.2231
P23607;B7ZN32;P17012	Zinc finger autosomal protein;Zinc finger X-chromosomal protein	Zfa;Zfx	>sp|P23607|ZFA_MOUSE Zinc finger autosomal protein OS=Mus musculus GN=Zfa PE=2 SV=1;>tr|B7ZN32|B7ZN32_MOUSE Uncharacterized protein OS=Mus musculus GN=Zfx PE=2 SV=1;>sp|P17012|ZFX_MOUSE Zinc finger X-chromosomal protein OS=Mus musculus GN=Zfx PE=1 SV=2	3	3	3.4	84.657	8.8131e-08	1.1558	1.0844	1.1659	1.1583	1.0122	1.0844
P47962;D3YYV8	60S ribosomal protein L5	Rpl5	>sp|P47962|RL5_MOUSE 60S ribosomal protein L5 OS=Mus musculus GN=Rpl5 PE=1 SV=3;>tr|D3YYV8|D3YYV8_MOUSE Ribosomal protein L5 (Fragment) OS=Mus musculus GN=Rpl5 PE=4 SV=1	10	10	33	34.4	1.2624e-111	1.0191	1.0843	1.0394	1.0831	1.0112	1.0843
P62334	26S protease regulatory subunit 10B	Psmc6	>sp|P62334|PRS10_MOUSE 26S protease regulatory subunit 10B OS=Mus musculus GN=Psmc6 PE=1 SV=1	23	23	54.8	44.172	2.7267e-295	0.99628	1.0841	1.0227	1.0695	0.96874	1.0868
P48962;Q3V132	ADP/ATP translocase 1	Slc25a4	>sp|P48962|ADT1_MOUSE ADP/ATP translocase 1 OS=Mus musculus GN=Slc25a4 PE=1 SV=4	15	6	44	32.904	8.7084e-81	1.061	1.084	1.0431	1.0598	1.1357	1.084
F6VYE2;A2A791-2;A2A791	Zinc finger MYM-type protein 4	Zmym4	>tr|F6VYE2|F6VYE2_MOUSE Zinc finger, MYM-type 4 (Fragment) OS=Mus musculus GN=Zmym4 PE=4 SV=1;>sp|A2A791-2|ZMYM4_MOUSE Isoform 2 of Zinc finger MYM-type protein 4 OS=Mus musculus GN=Zmym4;>sp|A2A791|ZMYM4_MOUSE Zinc finger MYM-type protein 4 OS=Mus musculu	4	4	3.9	134.2	8.8162e-13	1.0559	1.0839	1.1899	1.1606	0.93706	1.0122
Q80UJ7	Rab3 GTPase-activating protein catalytic subunit	Rab3gap1	>sp|Q80UJ7|RB3GP_MOUSE Rab3 GTPase-activating protein catalytic subunit OS=Mus musculus GN=Rab3gap1 PE=2 SV=4	2	2	3.1	110.2	3.0651e-09	1.0138	1.0839	1.0138	1.0839	NaN	NaN
Q9CVD2;E9Q717;F6T5L3;Q5M8S1;F6TRN1	Ataxin-3	Atxn3	>sp|Q9CVD2|ATX3_MOUSE Ataxin-3 OS=Mus musculus GN=Atxn3 PE=1 SV=2;>tr|E9Q717|E9Q717_MOUSE Uncharacterized protein OS=Mus musculus GN=Atxn3 PE=4 SV=1;>tr|F6T5L3|F6T5L3_MOUSE Ataxin 3 (Fragment) OS=Mus musculus GN=Atxn3 PE=4 SV=1;>tr|Q5M8S1|Q5M8S1_MOUSE Atxn	14	14	45.9	40.533	0	1.0696	1.0839	1.0808	1.0666	1.0646	1.0856
Q9Z2N8;D3YVN1	Actin-like protein 6A	Actl6a	>sp|Q9Z2N8|ACL6A_MOUSE Actin-like protein 6A OS=Mus musculus GN=Actl6a PE=1 SV=2;>tr|D3YVN1|D3YVN1_MOUSE Actin-like 6A (Fragment) OS=Mus musculus GN=Actl6a PE=3 SV=1	2	2	6.5	47.447	2.3267e-05	1.0368	1.0838	NaN	NaN	1.0368	1.0838
O54941;C0IMW9	SWI/SNF-related matrix-associated actin-dependent regulator of chromatin subfamily E member 1	Smarce1	>sp|O54941|SMCE1_MOUSE SWI/SNF-related matrix-associated actin-dependent regulator of chromatin subfamily E member 1 OS=Mus musculus GN=Smarce1 PE=1 SV=1	5	5	15.1	46.638	1.4862e-17	1.0911	1.0837	0.79409	1.2096	1.113	1.0726
P61620;Q9CYJ6;Q9JLR1;A2ATT9	Protein transport protein Sec61 subunit alpha isoform 1;Protein transport protein Sec61 subunit alpha isoform 2	Sec61a1;Sec61a2	>sp|P61620|S61A1_MOUSE Protein transport protein Sec61 subunit alpha isoform 1 OS=Mus musculus GN=Sec61a1 PE=2 SV=2;>tr|Q9CYJ6|Q9CYJ6_MOUSE Uncharacterized protein OS=Mus musculus GN=Sec61a2 PE=2 SV=1;>sp|Q9JLR1|S61A2_MOUSE Protein transport protein Sec61	6	6	12.8	52.264	1.4701e-27	0.94473	1.0833	0.97294	1.2841	0.91734	1.0283
Q8C4Y1;P28574;B2RS19;E9Q7Z1	Protein max	Max	>tr|Q8C4Y1|Q8C4Y1_MOUSE Max protein OS=Mus musculus GN=Max PE=2 SV=1;>sp|P28574|MAX_MOUSE Protein max OS=Mus musculus GN=Max PE=1 SV=1;>tr|B2RS19|B2RS19_MOUSE Max protein OS=Mus musculus GN=Max PE=2 SV=1;>tr|E9Q7Z1|E9Q7Z1_MOUSE Uncharacterized protein OS=M	2	2	11.3	17.171	3.9245e-05	1.3372	1.0829	1.3372	1.0829	NaN	NaN
Q61655;Q9QY15-2;Q9QY15	ATP-dependent RNA helicase DDX19A	Ddx19a	>sp|Q61655|DD19A_MOUSE ATP-dependent RNA helicase DDX19A OS=Mus musculus GN=Ddx19a PE=2 SV=2	15	3	36.8	53.932	3.0075e-271	1.0216	1.0827	0.98853	1.2581	1.0225	1.0561
Q921F2;E9Q830;Q8R0B4;Q8BLD4;Q6VYI5;Q6VYI4;F8WIJ9	TAR DNA-binding protein 43	Tardbp	>sp|Q921F2|TADBP_MOUSE TAR DNA-binding protein 43 OS=Mus musculus GN=Tardbp PE=1 SV=1;>tr|E9Q830|E9Q830_MOUSE TAR DNA-binding protein OS=Mus musculus GN=Tardbp PE=4 SV=1;>tr|Q8R0B4|Q8R0B4_MOUSE MCG16669, isoform CRA_a OS=Mus musculus GN=Tardbp PE=2 SV=1;>t	8	8	26.6	44.547	1.2798e-158	1.0517	1.0824	1.0398	1.0742	1.0981	1.1424
D3YX57;Q8K368;F7ALG5;Q8K368-4;F6TDZ2;F2Z414;Q8K368-2;Q6P2B1;Q6P2B1-2	Fanconi anemia group I protein homolog	Fanci	>tr|D3YX57|D3YX57_MOUSE Uncharacterized protein OS=Mus musculus GN=Fanci PE=4 SV=1;>sp|Q8K368|FANCI_MOUSE Fanconi anemia group I protein homolog OS=Mus musculus GN=Fanci PE=1 SV=2;>tr|F7ALG5|F7ALG5_MOUSE Fanconi anemia, complementation group I (Fragment) O	5	5	3.6	148.78	2.4848e-11	1.2292	1.0823	1.2911	1.2093	1.1283	0.95755
E9Q132;Q8BP67;E9QNJ0;F6RSK3	60S ribosomal protein L24	Zbtb11;Rpl24	>tr|E9Q132|E9Q132_MOUSE Uncharacterized protein OS=Mus musculus GN=Rpl24 PE=4 SV=1;>sp|Q8BP67|RL24_MOUSE 60S ribosomal protein L24 OS=Mus musculus GN=Rpl24 PE=2 SV=2;>tr|E9QNJ0|E9QNJ0_MOUSE Uncharacterized protein OS=Mus musculus GN=Rpl24 PE=4 SV=1	12	12	57.1	15.347	1.6421e-55	1.0886	1.0822	1.0216	1.002	1.2082	1.2902
Q924H7;Q924H7-2;E9Q5D5;E9PZH6;F6Z247;Q924H7-3;F7A7S5;E9Q4Y9;E9Q020;E9PXS5;E9PVK9;F7CLA8;F6R357	WW domain-containing adapter protein with coiled-coil	Wac	>sp|Q924H7|WAC_MOUSE WW domain-containing adapter protein with coiled-coil OS=Mus musculus GN=Wac PE=1 SV=2;>sp|Q924H7-2|WAC_MOUSE Isoform 2 of WW domain-containing adapter protein with coiled-coil OS=Mus musculus GN=Wac;>tr|E9Q5D5|E9Q5D5_MOUSE WW domain-c	13	13	38.4	70.68	7.1195e-294	0.93066	1.0822	0.95642	1.0408	0.92227	1.1197
P47738;D3YYF3	Aldehyde dehydrogenase, mitochondrial	Aldh2	>sp|P47738|ALDH2_MOUSE Aldehyde dehydrogenase, mitochondrial OS=Mus musculus GN=Aldh2 PE=1 SV=1	4	4	8.1	56.537	1.7169e-15	1.1836	1.082	NaN	NaN	1.1836	1.082
Q8R5L1;O35658	Complement component 1 Q subcomponent-binding protein, mitochondrial	C1qbp	>tr|Q8R5L1|Q8R5L1_MOUSE Complement component 1, q subcomponent binding protein OS=Mus musculus GN=C1qbp PE=2 SV=1;>sp|O35658|C1QBP_MOUSE Complement component 1 Q subcomponent-binding protein, mitochondrial OS=Mus musculus GN=C1qbp PE=1 SV=1	9	9	52.3	31.025	0	1.1141	1.0819	1.1516	1.0966	1.1081	1.0752
Q05C51;F6RP29;Q9CWY8	Ribonuclease;Ribonuclease H2 subunit A	Rnaseh2a	>tr|Q05C51|Q05C51_MOUSE Ribonuclease OS=Mus musculus GN=Rnaseh2a PE=2 SV=1;>tr|F6RP29|F6RP29_MOUSE Ribonuclease (Fragment) OS=Mus musculus GN=Rnaseh2a PE=3 SV=1;>sp|Q9CWY8|RNH2A_MOUSE Ribonuclease H2 subunit A OS=Mus musculus GN=Rnaseh2a PE=1 SV=2	2	2	10.6	28.148	0.0004479	1.2008	1.0813	1.5812	0.94228	0.91198	1.2407
Q9D753;D3YYN3;F6SGT4	Exosome complex component RRP43	Exosc8	>sp|Q9D753|EXOS8_MOUSE Exosome complex component RRP43 OS=Mus musculus GN=Exosc8 PE=2 SV=1;>tr|D3YYN3|D3YYN3_MOUSE Exosome component 8 (Fragment) OS=Mus musculus GN=Exosc8 PE=4 SV=1;>tr|F6SGT4|F6SGT4_MOUSE Exosome component 8 (Fragment) OS=Mus musculus GN=	4	4	18.5	29.949	3.7995e-11	1.0602	1.0811	1.0453	0.80089	1.0626	1.1374
P63276;F7BBI3;D3Z173	40S ribosomal protein S17	Rps17	>sp|P63276|RS17_MOUSE 40S ribosomal protein S17 OS=Mus musculus GN=Rps17 PE=1 SV=2;>tr|F7BBI3|F7BBI3_MOUSE Uncharacterized protein (Fragment) OS=Mus musculus GN=Rps17 PE=3 SV=1	8	8	63	15.524	7.7746e-185	1.1401	1.081	1.193	1.0566	1.0894	1.1275
Q91WT9-2;Q91WT9;D3Z4K2;D3YYN0;D3YUF2	Cystathionine beta-synthase;Cysteine synthase	Cbs	>sp|Q91WT9-2|CBS_MOUSE Isoform 2 of Cystathionine beta-synthase OS=Mus musculus GN=Cbs;>sp|Q91WT9|CBS_MOUSE Cystathionine beta-synthase OS=Mus musculus GN=Cbs PE=2 SV=3;>tr|D3Z4K2|D3Z4K2_MOUSE Cystathionine beta-synthase (Fragment) OS=Mus musculus GN=Cbs P	2	2	5.7	60.193	0.0010732	1.1652	1.0809	NaN	NaN	1.1652	1.0809
Q8K2B3	Succinate dehydrogenase [ubiquinone] flavoprotein subunit, mitochondrial	Sdha	>sp|Q8K2B3|DHSA_MOUSE Succinate dehydrogenase [ubiquinone] flavoprotein subunit, mitochondrial OS=Mus musculus GN=Sdha PE=1 SV=1	8	8	13.1	72.585	1.9494e-94	1.067	1.0806	1.0098	1.0568	1.0689	1.092
E9QQ99;D3Z1Y1;Q9DBY1;E9QNR2;Q9DBY1-2;D3YZH4	E3 ubiquitin-protein ligase synoviolin	Syvn1	>tr|E9QQ99|E9QQ99_MOUSE Uncharacterized protein OS=Mus musculus GN=Syvn1 PE=4 SV=1;>tr|D3Z1Y1|D3Z1Y1_MOUSE Uncharacterized protein OS=Mus musculus GN=Syvn1 PE=4 SV=1;>sp|Q9DBY1|SYVN1_MOUSE E3 ubiquitin-protein ligase synoviolin OS=Mus musculus GN=Syvn1 PE=	9	9	12.1	61.446	1.4362e-19	1.1632	1.0798	1.1633	1.1201	1.1265	1.0265
Q8BH76;Q9EQ28	DNA polymerase delta subunit 3	Pold3	>tr|Q8BH76|Q8BH76_MOUSE Polymerase (DNA-directed), delta 3, accessory subunit OS=Mus musculus GN=Pold3 PE=2 SV=1;>sp|Q9EQ28|DPOD3_MOUSE DNA polymerase delta subunit 3 OS=Mus musculus GN=Pold3 PE=1 SV=2	3	3	6.7	50.748	4.917e-08	1.6861	1.0797	NaN	NaN	1.6861	1.0797
Q7TSC1;G3UX48	Protein PRRC2A	Prrc2a	>sp|Q7TSC1|PRC2A_MOUSE Protein PRRC2A OS=Mus musculus GN=Prrc2a PE=1 SV=1;>tr|G3UX48|G3UX48_MOUSE Uncharacterized protein OS=Mus musculus GN=Prrc2a PE=4 SV=1	15	13	9.2	229.2	2.4902e-41	0.89727	1.079	0.91135	0.98401	0.88661	1.0795
P59235	Nucleoporin Nup43	Nup43	>sp|P59235|NUP43_MOUSE Nucleoporin Nup43 OS=Mus musculus GN=Nup43 PE=2 SV=2	2	2	8.2	41.989	2.9446e-16	0.90156	1.0789	NaN	NaN	0.90156	1.0789
Q791V5;A2AFW6;Q9D050;D6RCZ1	Mitochondrial carrier homolog 2	Mtch2	>sp|Q791V5|MTCH2_MOUSE Mitochondrial carrier homolog 2 OS=Mus musculus GN=Mtch2 PE=1 SV=1;>tr|A2AFW6|A2AFW6_MOUSE Mitochondrial carrier homolog 2 (C. elegans) OS=Mus musculus GN=Mtch2 PE=3 SV=1;>tr|Q9D050|Q9D050_MOUSE Mitochondrial carrier homolog 2 (C. el	7	7	33	33.499	6.4944e-64	0.98792	1.0789	1.0121	1.0145	0.96929	1.1154
Q8VHK9;G3X8Y4	Probable ATP-dependent RNA helicase DHX36	Dhx36	>sp|Q8VHK9|DHX36_MOUSE Probable ATP-dependent RNA helicase DHX36 OS=Mus musculus GN=Dhx36 PE=2 SV=1;>tr|G3X8Y4|G3X8Y4_MOUSE DEAH (Asp-Glu-Ala-His) box polypeptide 36, isoform CRA_a OS=Mus musculus GN=Dhx36 PE=4 SV=1	4	4	4.2	113.88	1.6185e-10	1.0487	1.0787	1.0487	1.0644	1.077	1.1336
Q61221-2;Q61221;D3Z377;Q0VBL6-2;E9QKI7;Q0VBL6;E9Q6J3	Hypoxia-inducible factor 1-alpha	Hif1a	>sp|Q61221-2|HIF1A_MOUSE Isoform 2 of Hypoxia-inducible factor 1-alpha OS=Mus musculus GN=Hif1a;>sp|Q61221|HIF1A_MOUSE Hypoxia-inducible factor 1-alpha OS=Mus musculus GN=Hif1a PE=1 SV=3	8	8	13	91.873	1.7996e-20	0.89684	1.0786	0.84535	1.0091	0.92039	1.1497
Q9CPS7	RNA-binding protein PNO1	Pno1	>sp|Q9CPS7|PNO1_MOUSE RNA-binding protein PNO1 OS=Mus musculus GN=Pno1 PE=2 SV=1	6	6	28.2	27.453	1.6547e-81	1.1005	1.0784	1.1291	1.04	1.0636	1.1679
Q8JZN7	Mitochondrial Rho GTPase 2	Rhot2	>sp|Q8JZN7|MIRO2_MOUSE Mitochondrial Rho GTPase 2 OS=Mus musculus GN=Rhot2 PE=2 SV=1	2	1	5.6	69.07	8.4633e-14	1.2023	1.0777	NaN	NaN	1.2023	1.0777
Q3UJB0		Sf3b2	>tr|Q3UJB0|Q3UJB0_MOUSE Splicing factor 3b, subunit 2 OS=Mus musculus GN=Sf3b2 PE=2 SV=1	26	26	35	98.197	8.0357e-296	1.0468	1.0769	1.0468	1.1421	1.044	1.0461
Q8BY71;A2ATU9	Histone acetyltransferase type B catalytic subunit	Hat1	>sp|Q8BY71|HAT1_MOUSE Histone acetyltransferase type B catalytic subunit OS=Mus musculus GN=Hat1 PE=2 SV=1;>tr|A2ATU9|A2ATU9_MOUSE Histone aminotransferase 1 OS=Mus musculus GN=Hat1 PE=4 SV=1	2	2	5.5	49.278	1.2644e-09	1.1476	1.0766	1.2027	1.1274	1.1052	1.0724
A8C756;A8C756-4;A8C756-3;A8C756-2	Thyroid adenoma-associated protein homolog	Thada	>sp|A8C756|THADA_MOUSE Thyroid adenoma-associated protein homolog OS=Mus musculus GN=Thada PE=2 SV=1	8	8	4.3	217.29	4.6908e-24	0.92859	1.0765	0.95591	1.1449	0.774	0.96495
E9Q4S2		Nup98	>tr|E9Q4S2|E9Q4S2_MOUSE Uncharacterized protein OS=Mus musculus GN=Nup98 PE=4 SV=1	11	6	14	138.15	2.0571e-90	1.1504	1.0763	1.0028	1.0772	1.1617	1.0696
Q9CPP0	Nucleoplasmin-3	Npm3	>sp|Q9CPP0|NPM3_MOUSE Nucleoplasmin-3 OS=Mus musculus GN=Npm3 PE=2 SV=3	3	3	22.3	19.023	6.2554e-78	1.0754	1.0763	1.1995	1.101	1.0712	1.063
E9PYJ6;A2AKG8;A2AKG8-3	Focadhesin	BC057079;Focad	>tr|E9PYJ6|E9PYJ6_MOUSE Uncharacterized protein OS=Mus musculus GN=BC057079 PE=4 SV=1;>sp|A2AKG8|K1797_MOUSE Uncharacterized protein KIAA1797 OS=Mus musculus GN=Kiaa1797 PE=2 SV=1	9	9	6.8	189.56	5.5855e-34	1.1019	1.0762	1.2356	1.1043	1.0127	1.0376
P13011;Q8BNZ5;P13516;Q99PL7;Q6T707	Acyl-CoA desaturase 2;Acyl-CoA desaturase 1	Scd2;Scd3;Scd1;Scd4	>sp|P13011|ACOD2_MOUSE Acyl-CoA desaturase 2 OS=Mus musculus GN=Scd2 PE=2 SV=2;>tr|Q8BNZ5|Q8BNZ5_MOUSE Uncharacterized protein OS=Mus musculus GN=Scd3 PE=2 SV=1;>sp|P13516|ACOD1_MOUSE Acyl-CoA desaturase 1 OS=Mus musculus GN=Scd1 PE=1 SV=2;>tr|Q99PL7|Q99PL	4	4	15.1	40.916	4.536e-64	1.0502	1.0762	1.0781	1.068	1.0315	1.1326
P35550	rRNA 2-O-methyltransferase fibrillarin	Fbl	>sp|P35550|FBRL_MOUSE rRNA 2-O-methyltransferase fibrillarin OS=Mus musculus GN=Fbl PE=1 SV=2	2	1	9.2	34.306	2.6015e-19	1.0436	1.0757	1.0596	1.0317	1.0436	1.0757
P61924;Q8R3M1	Coatomer subunit zeta-1	Copz1	>sp|P61924|COPZ1_MOUSE Coatomer subunit zeta-1 OS=Mus musculus GN=Copz1 PE=2 SV=1;>tr|Q8R3M1|Q8R3M1_MOUSE Copz1 protein OS=Mus musculus GN=Copz1 PE=2 SV=1	4	4	29.4	20.198	1.4568e-52	0.99293	1.0755	0.98281	1.1564	0.99293	1.0178
E9QNU6;Q8BTY2;F8VQC9;D3Y273;Q8BTY2-2	Sodium bicarbonate cotransporter 3	Slc4a7	>tr|E9QNU6|E9QNU6_MOUSE Uncharacterized protein OS=Mus musculus GN=Slc4a7 PE=4 SV=1;>sp|Q8BTY2|S4A7_MOUSE Sodium bicarbonate cotransporter 3 OS=Mus musculus GN=Slc4a7 PE=1 SV=2;>tr|F8VQC9|F8VQC9_MOUSE NBCn1-G OS=Mus musculus GN=Slc4a7 PE=2 SV=1;>tr|D3Y273|	13	13	14.6	115.78	6.6255e-105	1.2215	1.0751	1.3156	1.2749	1.1386	1.0185
Q91XB7	Protein YIF1A	Yif1a	>sp|Q91XB7|YIF1A_MOUSE Protein YIF1A OS=Mus musculus GN=Yif1a PE=2 SV=1	2	2	9.2	32.134	6.7475e-10	1.2008	1.0751	1.3244	0.99815	1.0888	1.158
O88974;G5E8N3;O88974-4;D3YYC3;O88974-7;O88974-2;O88974-3;O88974-5;O88974-6	Histone-lysine N-methyltransferase SETDB1	Setdb1	>sp|O88974|SETB1_MOUSE Histone-lysine N-methyltransferase SETDB1 OS=Mus musculus GN=Setdb1 PE=1 SV=1;>tr|G5E8N3|G5E8N3_MOUSE MCG16729, isoform CRA_a OS=Mus musculus GN=Setdb1 PE=3 SV=1;>sp|O88974-4|SETB1_MOUSE Isoform 4 of Histone-lysine N-methyltransferas	3	3	2.2	144.55	3.6134e-08	1.0888	1.0745	1.082	1.0241	1.0955	1.1273
E0CY91;E0CYW1;E0CY38;Q9EPV8;E9QJZ1;E0CXL7;E0CZB3;E9Q068;G3UWR6	Ubiquitin-like protein 5	Ubl5;Gm16381;Gm6803	>tr|E0CY91|E0CY91_MOUSE Uncharacterized protein OS=Mus musculus GN=Ubl5 PE=4 SV=1;>tr|E0CYW1|E0CYW1_MOUSE Ubiquitin-like 5 (Fragment) OS=Mus musculus GN=Ubl5 PE=4 SV=1;>tr|E0CY38|E0CY38_MOUSE Ubiquitin-like 5, isoform CRA_a OS=Mus musculus GN=Ubl5 PE=4 SV=	2	2	44.7	5.4004	3.6809e-06	0.96426	1.0742	1.0162	1.0795	0.91499	1.069
E9Q555;F7A6H4;F6QHV1;F6UJT5;Q3U0U2;E9PX34	E3 ubiquitin-protein ligase RNF213	Rnf213	>sp|E9Q555|RN213_MOUSE E3 ubiquitin-protein ligase RNF213 OS=Mus musculus GN=Rnf213 PE=2 SV=1	165	165	36.3	584.49	0	1.0827	1.0742	1.0729	1.0805	1.0911	1.0664
P52482;D3YXD1;Q91W82;P52483;B2FDH0;D3YW10	Ubiquitin-conjugating enzyme E2 E1;Ubiquitin-conjugating enzyme E2 E2;Ubiquitin-conjugating enzyme E2 E3	Ube2e1;Ube2e2;Ube2e3	>sp|P52482|UB2E1_MOUSE Ubiquitin-conjugating enzyme E2 E1 OS=Mus musculus GN=Ube2e1 PE=2 SV=1;>tr|D3YXD1|D3YXD1_MOUSE Ubiquitin-conjugating enzyme E2E 2 (UBC4/5 homolog, yeast) (Fragment) OS=Mus musculus GN=Ube2e2 PE=3 SV=1;>sp|Q91W82|UB2E2_MOUSE Ubiquitin	3	3	19.2	21.333	1.3498e-08	1.1194	1.0741	0.91275	0.80428	1.2261	1.157
Q08288;D3Z5X8;D3Z7N3;D3Z345	Cell growth-regulating nucleolar protein	Lyar	>sp|Q08288|LYAR_MOUSE Cell growth-regulating nucleolar protein OS=Mus musculus GN=Lyar PE=1 SV=2	4	4	16.2	43.735	4.4492e-79	1.0878	1.0741	2.1462	1.0611	1.0878	1.1022
Q8BK75-2;Q8BK75	Elongator complex protein 6 homolog	Tmem103	>sp|Q8BK75-2|CC075_MOUSE Isoform 2 of UPF0405 protein C3orf75 homolog OS=Mus musculus GN=Tmem103;>sp|Q8BK75|CC075_MOUSE UPF0405 protein C3orf75 homolog OS=Mus musculus GN=Tmem103 PE=2 SV=1	2	2	12.3	28.352	2.5021e-10	0.98991	1.0738	0.99807	1.0275	0.98991	1.0738
Q9Z2G0	Protein fem-1 homolog B	Fem1b	>sp|Q9Z2G0|FEM1B_MOUSE Protein fem-1 homolog B OS=Mus musculus GN=Fem1b PE=1 SV=1	3	3	6.7	70.222	5.0323e-16	1.0803	1.0737	NaN	NaN	1.0803	1.0737
P15864	Histone H1.2	Hist1h1c	>sp|P15864|H12_MOUSE Histone H1.2 OS=Mus musculus GN=Hist1h1c PE=1 SV=2	11	4	36.3	21.266	8.9625e-82	1.2278	1.0734	1.2365	1.0715	1.1597	1.1366
P61222	ATP-binding cassette sub-family E member 1	Abce1	>sp|P61222|ABCE1_MOUSE ATP-binding cassette sub-family E member 1 OS=Mus musculus GN=Abce1 PE=2 SV=1	13	13	28	67.314	1.1449e-160	1.0513	1.0732	1.0102	1.0157	1.1095	1.0945
P62878	E3 ubiquitin-protein ligase RBX1	Rbx1	>sp|P62878|RBX1_MOUSE E3 ubiquitin-protein ligase RBX1 OS=Mus musculus GN=Rbx1 PE=1 SV=1	3	3	25	12.274	1.0293e-46	1.137	1.0726	1.1232	0.96234	1.1509	1.1954
Q99K70-2;Q99K70;B1AWT2;Q7TT45;B1AWT3	Ras-related GTP-binding protein C;Ras-related GTP-binding protein D	Rragc;Rragd	>sp|Q99K70-2|RRAGC_MOUSE Isoform 2 of Ras-related GTP-binding protein C OS=Mus musculus GN=Rragc;>sp|Q99K70|RRAGC_MOUSE Ras-related GTP-binding protein C OS=Mus musculus GN=Rragc PE=2 SV=1;>tr|B1AWT2|B1AWT2_MOUSE Ras-related GTP binding D OS=Mus musculus G	2	2	11.5	19.654	0.0008358	1.059	1.0726	NaN	NaN	1.059	1.0726
Q8K2Y7	39S ribosomal protein L47, mitochondrial	Mrpl47	>sp|Q8K2Y7|RM47_MOUSE 39S ribosomal protein L47, mitochondrial OS=Mus musculus GN=Mrpl47 PE=2 SV=2	4	4	15.9	29.725	4.1995e-09	0.93614	1.0721	1.1031	1.2078	0.40681	0.48137
Q8K2Y0;G3X8V5	RING finger protein 219	Rnf219	>sp|Q8K2Y0|RN219_MOUSE RING finger protein 219 OS=Mus musculus GN=Rnf219 PE=2 SV=2;>tr|G3X8V5|G3X8V5_MOUSE RIKEN cDNA 2610206B13, isoform CRA_b OS=Mus musculus GN=Rnf219 PE=4 SV=1	2	2	4.7	79.957	0.00012298	1.059	1.0719	1.6085	1.7352	0.84406	0.94212
Q9Z2U1;D3YX79	Proteasome subunit alpha type-5;Proteasome subunit alpha type	Psma5;Gm8394	>sp|Q9Z2U1|PSA5_MOUSE Proteasome subunit alpha type-5 OS=Mus musculus GN=Psma5 PE=1 SV=1;>tr|D3YX79|D3YX79_MOUSE Proteasome subunit alpha type OS=Mus musculus GN=Gm8394 PE=3 SV=1	12	12	61	26.411	0	0.994	1.0719	1.0191	1.0719	0.98609	1.0682
Q9DB77	Cytochrome b-c1 complex subunit 2, mitochondrial	Uqcrc2	>sp|Q9DB77|QCR2_MOUSE Cytochrome b-c1 complex subunit 2, mitochondrial OS=Mus musculus GN=Uqcrc2 PE=1 SV=1	7	7	21.4	48.234	4.8681e-35	1.0574	1.0718	1.2443	3.9265	1.0263	1.031
Q8BFQ4	WD repeat-containing protein 82	Wdr82	>sp|Q8BFQ4|WDR82_MOUSE WD repeat-containing protein 82 OS=Mus musculus GN=Wdr82 PE=1 SV=1	9	9	33.5	35.079	1.6858e-150	1.2199	1.0716	1.203	1.2265	1.2371	1.0114
O08901;A2APR8	Mitotic checkpoint serine/threonine-protein kinase BUB1	Bub1	>sp|O08901|BUB1_MOUSE Mitotic checkpoint serine/threonine-protein kinase BUB1 OS=Mus musculus GN=Bub1 PE=2 SV=1;>tr|A2APR8|A2APR8_MOUSE Budding uninhibited by benzimidazoles 1 homolog (S. cerevisiae) OS=Mus musculus GN=Bub1 PE=3 SV=1	3	3	3	119.56	8.4874e-07	0.97651	1.0712	0.95808	1.0738	0.99529	1.0685
Q9R1P0;E9PW69;E9Q0X0	Proteasome subunit alpha type-4;Proteasome subunit alpha type	Psma4	>sp|Q9R1P0|PSA4_MOUSE Proteasome subunit alpha type-4 OS=Mus musculus GN=Psma4 PE=1 SV=1;>tr|E9PW69|E9PW69_MOUSE Proteasome subunit alpha type (Fragment) OS=Mus musculus GN=Psma4 PE=3 SV=1	14	14	56.7	29.47	5.1484e-222	0.94928	1.0709	0.92462	1.0709	0.95895	1.0689
P62196;E9Q0L5	26S protease regulatory subunit 8	Psmc5	>sp|P62196|PRS8_MOUSE 26S protease regulatory subunit 8 OS=Mus musculus GN=Psmc5 PE=1 SV=1;>tr|E9Q0L5|E9Q0L5_MOUSE Uncharacterized protein OS=Mus musculus GN=Psmc5 PE=3 SV=1	32	32	71.9	45.626	0	0.98175	1.0706	1.0096	1.0255	0.97215	1.1067
Q920Q8;Q920Q8-4;Q920Q8-3;Q920Q8-2	Influenza virus NS1A-binding protein homolog	Ivns1abp	>sp|Q920Q8|NS1BP_MOUSE Influenza virus NS1A-binding protein homolog OS=Mus musculus GN=Ivns1abp PE=1 SV=2;>sp|Q920Q8-4|NS1BP_MOUSE Isoform 4 of Influenza virus NS1A-binding protein homolog OS=Mus musculus GN=Ivns1abp;>sp|Q920Q8-3|NS1BP_MOUSE Isoform 3 of I	4	4	6.1	71.58	3.1554e-12	1.1491	1.0694	1.2853	1.1091	0.96133	1.0694
P28076;G3UYK5	Proteasome subunit beta type-9	Psmb9	>sp|P28076|PSB9_MOUSE Proteasome subunit beta type-9 OS=Mus musculus GN=Psmb9 PE=1 SV=1	7	7	41.6	23.396	6.7718e-72	0.97069	1.0692	0.96232	1.0777	0.97436	1.0469
Q9D358	Low molecular weight phosphotyrosine protein phosphatase	Acp1	>sp|Q9D358|PPAC_MOUSE Low molecular weight phosphotyrosine protein phosphatase OS=Mus musculus GN=Acp1 PE=1 SV=3	6	3	31	18.192	2.3559e-61	1.0027	1.0692	0.98497	1.0729	1.0244	0.98772
F6UK66;Q810U5-3;Q810U5;Q810U5-2	Coiled-coil domain-containing protein 50	Ccdc50	>tr|F6UK66|F6UK66_MOUSE Coiled-coil domain-containing 50 (Fragment) OS=Mus musculus GN=Ccdc50 PE=4 SV=1;>sp|Q810U5-3|CCD50_MOUSE Isoform 3 of Coiled-coil domain-containing protein 50 OS=Mus musculus GN=Ccdc50;>sp|Q810U5|CCD50_MOUSE Coiled-coil domain-conta	4	4	23.4	29.684	2.019e-25	1.1227	1.0689	1.208	0.81802	1.1079	1.0732
Q7JCZ1;P00405	Cytochrome c oxidase subunit 2	mt-Co2;Mtco2	>tr|Q7JCZ1|Q7JCZ1_MOUSE Cytochrome c oxidase subunit 2 OS=Mus musculus GN=mt-Co2 PE=2 SV=1;>sp|P00405|COX2_MOUSE Cytochrome c oxidase subunit 2 OS=Mus musculus GN=Mtco2 PE=1 SV=1	5	5	26.4	25.976	4.0254e-67	0.95608	1.0688	0.98167	1.0972	0.93519	1.057
Q5SVF9;Q8BKT7;E9PUX6;Q5SVF8	THO complex subunit 5 homolog	Thoc5	>tr|Q5SVF9|Q5SVF9_MOUSE THO complex 5 OS=Mus musculus GN=Thoc5 PE=2 SV=1;>sp|Q8BKT7|THOC5_MOUSE THO complex subunit 5 homolog OS=Mus musculus GN=Thoc5 PE=1 SV=2	3	3	5.4	73.012	4.9289e-10	1.073	1.0688	0.97298	1.0917	1.1073	1.0688
Q99KK2;Q99KK2-2	N-acylneuraminate cytidylyltransferase	Cmas	>sp|Q99KK2|NEUA_MOUSE N-acylneuraminate cytidylyltransferase OS=Mus musculus GN=Cmas PE=1 SV=2;>sp|Q99KK2-2|NEUA_MOUSE Isoform 2 of N-acylneuraminate cytidylyltransferase OS=Mus musculus GN=Cmas	2	2	4.9	48.057	3.5365e-11	0.9093	1.0688	NaN	NaN	0.9093	1.0688
Q9DBR0;D3YZ84;D3YY06;D3YWG5;D6RH65;Q8BMZ5-2;Q8BMZ5;D3Z2X2	A-kinase anchor protein 8	Akap8	>sp|Q9DBR0|AKAP8_MOUSE A-kinase anchor protein 8 OS=Mus musculus GN=Akap8 PE=1 SV=1	3	3	3.6	76.293	9.6777e-25	1.1233	1.0688	1.1295	1.0404	1.1233	1.1658
Q8BL97-3;Q8BL97-4;Q8BL97-2;F8WH59;Q8BL97	Serine/arginine-rich splicing factor 7	Srsf7	>sp|Q8BL97-3|SRSF7_MOUSE Isoform 3 of Serine/arginine-rich splicing factor 7 OS=Mus musculus GN=Srsf7;>sp|Q8BL97-4|SRSF7_MOUSE Isoform 4 of Serine/arginine-rich splicing factor 7 OS=Mus musculus GN=Srsf7;>sp|Q8BL97-2|SRSF7_MOUSE Isoform 2 of Serine/arginin	5	4	29.3	17.89	6.4604e-25	1.1591	1.0683	1.2179	1.1444	1.1333	0.98634
Q7TMY8;A2AFQ0;Q7TMY8-3;Q7TMY8-4;Q7TMY8-2;F6XP90;E9PZ23;F6UYC1	E3 ubiquitin-protein ligase HUWE1	Huwe1	>sp|Q7TMY8|HUWE1_MOUSE E3 ubiquitin-protein ligase HUWE1 OS=Mus musculus GN=Huwe1 PE=1 SV=5;>tr|A2AFQ0|A2AFQ0_MOUSE HECT, UBA and WWE domain containing 1 OS=Mus musculus GN=Huwe1 PE=4 SV=1;>sp|Q7TMY8-3|HUWE1_MOUSE Isoform 3 of E3 ubiquitin-protein ligase H	197	197	54.6	482.63	0	1.1083	1.0682	1.1372	1.0439	1.0774	1.0895
Q5DW34-2;Q5DW34-3;Q5DW34;E9Q5A3;F6WWY8;Q8BRN2;A2AIS5	Histone-lysine N-methyltransferase EHMT1	Ehmt1	>sp|Q5DW34-2|EHMT1_MOUSE Isoform 2 of Histone-lysine N-methyltransferase EHMT1 OS=Mus musculus GN=Ehmt1;>sp|Q5DW34-3|EHMT1_MOUSE Isoform 3 of Histone-lysine N-methyltransferase EHMT1 OS=Mus musculus GN=Ehmt1;>sp|Q5DW34|EHMT1_MOUSE Histone-lysine N-methyltr	6	6	5.8	136.49	6.7449e-14	1.0795	1.0679	1.0813	1.0705	1.0225	1.0653
Q9JLV2;Q9JLV2-2	Short transient receptor potential channel 4-associated protein	Trpc4ap	>sp|Q9JLV2|TP4AP_MOUSE Short transient receptor potential channel 4-associated protein OS=Mus musculus GN=Trpc4ap PE=1 SV=2;>sp|Q9JLV2-2|TP4AP_MOUSE Isoform 2 of Short transient receptor potential channel 4-associated protein OS=Mus musculus GN=Trpc4ap	15	15	23.6	90.726	3.5024e-94	1.0585	1.0674	1.0426	1.0704	1.0648	1.0402
Q8CHT3	Integrator complex subunit 5	Ints5	>sp|Q8CHT3|INT5_MOUSE Integrator complex subunit 5 OS=Mus musculus GN=Ints5 PE=2 SV=1	3	3	4.1	108.35	6.8738e-09	0.99313	1.0673	0.99313	1.1366	0.94269	0.8786
Q8K1M6-4;Q8K1M6-3;E9PUD2;Q8K1M6-2;Q8K1M6	Dynamin-1-like protein	Dnm1l	>sp|Q8K1M6-4|DNM1L_MOUSE Isoform 4 of Dynamin-1-like protein OS=Mus musculus GN=Dnm1l;>sp|Q8K1M6-3|DNM1L_MOUSE Isoform 3 of Dynamin-1-like protein OS=Mus musculus GN=Dnm1l;>tr|E9PUD2|E9PUD2_MOUSE Uncharacterized protein OS=Mus musculus GN=Dnm1l PE=3 SV=1;>	3	3	6.4	68.7	1.1533e-06	0.83576	1.067	0.82905	0.99587	0.83576	1.7589
P61979-2;P61979-3;E9Q8D6;E9PVM4;P61979;D3Z5X4;D3YWG1	Heterogeneous nuclear ribonucleoprotein K	Hnrnpk;Gm7964	>sp|P61979-2|HNRPK_MOUSE Isoform 2 of Heterogeneous nuclear ribonucleoprotein K OS=Mus musculus GN=Hnrnpk;>sp|P61979-3|HNRPK_MOUSE Isoform 3 of Heterogeneous nuclear ribonucleoprotein K OS=Mus musculus GN=Hnrnpk;>tr|E9Q8D6|E9Q8D6_MOUSE Uncharacterized prot	24	24	53.7	51.028	0	1.0701	1.067	1.0456	1.0676	1.0781	1.064
P39428	TNF receptor-associated factor 1	Traf1	>sp|P39428|TRAF1_MOUSE TNF receptor-associated factor 1 OS=Mus musculus GN=Traf1 PE=1 SV=2	5	5	15.2	45.464	1.5413e-21	1.4296	1.0668	NaN	NaN	1.4296	1.0668
Q9CZN7	Serine hydroxymethyltransferase	Shmt2	>tr|Q9CZN7|Q9CZN7_MOUSE Serine hydroxymethyltransferase OS=Mus musculus GN=Shmt2 PE=2 SV=1	10	9	28.4	55.758	1.67e-38	1.1392	1.0667	1.2052	0.99594	1.1271	1.0904
Q3TBS5;Q6DID3;F6WUK6;Q8C9D3	Protein SCAF8	Scaf8	>tr|Q3TBS5|Q3TBS5_MOUSE Uncharacterized protein (Fragment) OS=Mus musculus GN=Scaf8 PE=2 SV=1;>sp|Q6DID3|SCAF8_MOUSE Protein SCAF8 OS=Mus musculus GN=Scaf8 PE=1 SV=1;>tr|F6WUK6|F6WUK6_MOUSE Uncharacterized protein (Fragment) OS=Mus musculus GN=Scaf8 PE=4 S	5	3	6.4	79.757	4.0983e-12	0.96671	1.0666	1.1766	0.99917	0.85046	3.0381
O08900	Zinc finger protein Aiolos	Ikzf3	>sp|O08900|IKZF3_MOUSE Zinc finger protein Aiolos OS=Mus musculus GN=Ikzf3 PE=1 SV=2	6	4	17.2	57.967	2.728e-62	1.1019	1.0665	1.3683	1.0714	1.0812	1.0616
Q8BU88	39S ribosomal protein L22, mitochondrial	Mrpl22	>sp|Q8BU88|RM22_MOUSE 39S ribosomal protein L22, mitochondrial OS=Mus musculus GN=Mrpl22 PE=2 SV=1	3	3	18	23.805	5.9239e-23	0.98541	1.0663	0.98426	1.0237	0.98656	1.1107
Q80ZS3	28S ribosomal protein S26, mitochondrial	Mrps26	>sp|Q80ZS3|RT26_MOUSE 28S ribosomal protein S26, mitochondrial OS=Mus musculus GN=Mrps26 PE=2 SV=1	2	2	14	23.443	3.139e-12	0.97991	1.0657	1.1158	1.1148	0.97573	1.0388
E9QML5;F8WGM9;E9Q1G5;Q61464-7;E9QKZ8;Q61464-2;Q61464-5;E9QKZ7;Q61464-4;Q61464	Zinc finger protein 638	Zfml;Znf638	>tr|E9QML5|E9QML5_MOUSE Uncharacterized protein OS=Mus musculus GN=Zfml PE=4 SV=1;>tr|F8WGM9|F8WGM9_MOUSE Uncharacterized protein OS=Mus musculus GN=Zfml PE=4 SV=1;>tr|E9Q1G5|E9Q1G5_MOUSE Uncharacterized protein OS=Mus musculus GN=Zfml PE=4 SV=1;>sp|Q61464	2	2	1.2	214.46	1.5766e-06	0.98546	1.0652	1.0031	1.0587	0.94999	1.1415
Q3TUU5;D3Z7L3;D3Z1S9;D3YXN3;D3Z2U8	Testis-expressed sequence 30 protein	Tex30;1700029F09Rik	>sp|Q3TUU5|CM027_MOUSE Uncharacterized protein C13orf27 homolog OS=Mus musculus PE=2 SV=1;>tr|D3Z7L3|D3Z7L3_MOUSE RIKEN cDNA 1700029F09 gene (Fragment) OS=Mus musculus GN=1700029F09Rik PE=4 SV=1;>tr|D3Z1S9|D3Z1S9_MOUSE RIKEN cDNA 1700029F09 gene (Fragment)	2	2	7.6	25.263	9.4316e-07	1.0255	1.0649	1.0255	1.0649	0.95067	1.0733
Q9DB20;D3Z4J0;F7D3P8;F6XVM5	ATP synthase subunit O, mitochondrial	Atp5o;Gm5436	>sp|Q9DB20|ATPO_MOUSE ATP synthase subunit O, mitochondrial OS=Mus musculus GN=Atp5o PE=1 SV=1;>tr|D3Z4J0|D3Z4J0_MOUSE MCG51900 OS=Mus musculus GN=Gm5436 PE=3 SV=1	9	9	49.3	23.363	7.1437e-50	1.0486	1.0649	1.0976	1.056	1.0388	1.0944
P01921;P06342;E9Q2L3;E9Q297;P14483;P06346;P06344;P06343	H-2 class II histocompatibility antigen, A-D beta chain;H-2 class II histocompatibility antigen, A-Q beta chain	H2-Ab1	>sp|P01921|HB2D_MOUSE H-2 class II histocompatibility antigen, A-D beta chain OS=Mus musculus GN=H2-Ab1 PE=1 SV=1;>sp|P06342|HB2Q_MOUSE H-2 class II histocompatibility antigen, A-Q beta chain OS=Mus musculus GN=H2-Ab1 PE=1 SV=1	7	7	30.6	29.954	2.0198e-133	1.2683	1.0648	1.2909	1.1072	1.161	1.0648
F8WII1;Q9DBH0;Q3TXI7	E3 ubiquitin-protein ligase;NEDD4-like E3 ubiquitin-protein ligase WWP2	Wwp2	>tr|F8WII1|F8WII1_MOUSE WW domain-containing E3 ubiquitin protein ligase 2 OS=Mus musculus GN=Wwp2 PE=4 SV=1;>sp|Q9DBH0|WWP2_MOUSE NEDD4-like E3 ubiquitin-protein ligase WWP2 OS=Mus musculus GN=Wwp2 PE=1 SV=1;>tr|Q3TXI7|Q3TXI7_MOUSE Uncharacterized protein	5	5	7.3	94.157	2.4169e-28	1.0207	1.0647	1.1418	1.114	0.91809	0.92389
O54988-2;O54988	STE20-like serine/threonine-protein kinase	Slk	>sp|O54988-2|SLK_MOUSE Isoform 2 of STE20-like serine/threonine-protein kinase OS=Mus musculus GN=Slk;>sp|O54988|SLK_MOUSE STE20-like serine/threonine-protein kinase OS=Mus musculus GN=Slk PE=1 SV=2	10	10	10.4	137.71	2.0191e-42	1.0724	1.0647	1.0832	1.0909	1.0724	0.97007
Q8BWU5;E9QMF4;E0CXW7;E0CYK9;E0CYN9	Probable tRNA threonylcarbamoyladenosine biosynthesis protein Osgep	Osgep	>sp|Q8BWU5|OSGEP_MOUSE Probable tRNA threonylcarbamoyladenosine biosynthesis protein Osgep OS=Mus musculus GN=Osgep PE=2 SV=2;>tr|E9QMF4|E9QMF4_MOUSE Uncharacterized protein OS=Mus musculus GN=Osgep PE=4 SV=1	7	7	29.3	36.3	1.1129e-101	1.04	1.0647	1.0631	1.0144	0.98565	1.0998
F2Z3Z9;Q3TRL2;F2Z3X6;Q9Z2A0;F2Z400;F2Z3X9;F2Z3V6;F2Z4A5	3-phosphoinositide-dependent protein kinase 1	Pdpk1	>tr|F2Z3Z9|F2Z3Z9_MOUSE 3-phosphoinositide-dependent protein kinase 1 OS=Mus musculus GN=Pdpk1 PE=4 SV=1;>tr|Q3TRL2|Q3TRL2_MOUSE 3-phosphoinositide-dependent protein kinase 1 OS=Mus musculus GN=Pdpk1 PE=2 SV=1;>tr|F2Z3X6|F2Z3X6_MOUSE 3-phosphoinositide-dep	3	3	10.4	48.807	1.9396e-18	1.1343	1.0646	1.1407	0.72574	1.0305	1.3015
Q61656;Q8BTS0;B1ARB9;B1ARC0;B1ARB8	Probable ATP-dependent RNA helicase DDX5	Ddx5	>sp|Q61656|DDX5_MOUSE Probable ATP-dependent RNA helicase DDX5 OS=Mus musculus GN=Ddx5 PE=1 SV=2;>tr|Q8BTS0|Q8BTS0_MOUSE DEAD (Asp-Glu-Ala-Asp) box polypeptide 5 OS=Mus musculus GN=Ddx5 PE=2 SV=1	39	31	55.9	69.289	0	1.0942	1.0645	1.1154	1.0931	1.0823	1.0558
Q924C1;Q924C1-2;Q924C1-3	Exportin-5	Xpo5	>sp|Q924C1|XPO5_MOUSE Exportin-5 OS=Mus musculus GN=Xpo5 PE=2 SV=1	9	9	9.1	136.97	4.7184e-31	1.0783	1.0645	1.0454	0.99695	1.2475	1.2691
E9QKM6;D3Z7K1;Q9QYX7-2;Q9QYX7-3;Q9QYX7;E9QK94;Q9QYX7-4	Protein piccolo	Pclo	>tr|E9QKM6|E9QKM6_MOUSE Uncharacterized protein OS=Mus musculus GN=Pclo PE=4 SV=1;>tr|D3Z7K1|D3Z7K1_MOUSE Uncharacterized protein OS=Mus musculus GN=Pclo PE=4 SV=2;>sp|Q9QYX7-2|PCLO_MOUSE Isoform 2 of Protein piccolo OS=Mus musculus GN=Pclo;>sp|Q9QYX7-3|PC	2	2	1.2	210.6	0.00087625	1.0654	1.0644	1.0654	1.0644	NaN	NaN
P28659-2;P28659-3;P28659;P28659-4	CUGBP Elav-like family member 1	Celf1	>sp|P28659-2|CELF1_MOUSE Isoform 2 of CUGBP Elav-like family member 1 OS=Mus musculus GN=Celf1;>sp|P28659-3|CELF1_MOUSE Isoform 3 of CUGBP Elav-like family member 1 OS=Mus musculus GN=Celf1;>sp|P28659|CELF1_MOUSE CUGBP Elav-like family member 1 OS=Mus musc	7	7	15.4	51.589	2.9243e-19	1.0279	1.0643	0.89686	1.159	1.0783	1.0643
Q9WUK2-2;Q80U88;Q9WUK2	Eukaryotic translation initiation factor 4H	Eif4h	>sp|Q9WUK2-2|IF4H_MOUSE Isoform Short of Eukaryotic translation initiation factor 4H OS=Mus musculus GN=Eif4h;>tr|Q80U88|Q80U88_MOUSE MKIAA0038 protein (Fragment) OS=Mus musculus GN=Eif4h PE=2 SV=3;>sp|Q9WUK2|IF4H_MOUSE Eukaryotic translation initiation fa	7	7	28.1	25.186	4.8388e-75	1.0456	1.0643	1.0671	1	0.931	1.1912
Q9CXT8	Mitochondrial-processing peptidase subunit beta	Pmpcb	>sp|Q9CXT8|MPPB_MOUSE Mitochondrial-processing peptidase subunit beta OS=Mus musculus GN=Pmpcb PE=2 SV=1	2	2	4.7	54.614	2.2395e-09	0.86949	1.0642	1.1028	1.1785	0.68554	0.96093
A2AIV2;E9PZY8;A2AIV2-2	Protein virilizer homolog	Kiaa1429;1110037F02Rik	>sp|A2AIV2|VIR_MOUSE Protein virilizer homolog OS=Mus musculus GN=Kiaa1429 PE=1 SV=1;>tr|E9PZY8|E9PZY8_MOUSE Uncharacterized protein OS=Mus musculus GN=1110037F02Rik PE=4 SV=1	3	3	2.4	201.44	2.7785e-59	1.0145	1.0641	1.0145	1.3568	1.068	0.97288
P70700;A2AP84	DNA-directed RNA polymerase I subunit RPA2	Polr1b	>sp|P70700|RPA2_MOUSE DNA-directed RNA polymerase I subunit RPA2 OS=Mus musculus GN=Polr1b PE=2 SV=2;>tr|A2AP84|A2AP84_MOUSE RNA polymerase 1-2 OS=Mus musculus GN=Polr1b PE=3 SV=1	7	7	8.4	128.21	2.5346e-14	1.126	1.0641	1.126	1.2311	1.1131	1.0413
P43274	Histone H1.4	Hist1h1e	>sp|P43274|H14_MOUSE Histone H1.4 OS=Mus musculus GN=Hist1h1e PE=1 SV=2	8	2	29.7	21.977	6.9805e-60	1.1237	1.064	1.1415	1.0495	1.1026	1.0792
Q9R0P5	Destrin	Dstn	>sp|Q9R0P5|DEST_MOUSE Destrin OS=Mus musculus GN=Dstn PE=1 SV=3	7	6	46.7	18.521	3.6965e-72	1.0887	1.064	1.0429	1.064	1.111	1.0643
Q99J36	THUMP domain-containing protein 1	Thumpd1	>sp|Q99J36|THUM1_MOUSE THUMP domain-containing protein 1 OS=Mus musculus GN=Thumpd1 PE=1 SV=1	2	2	6.6	38.884	1.7572e-07	1.2941	1.0637	1.0559	1.1788	1.3629	1.0441
Q9CY97-2;Q9CY97	RNA polymerase II subunit A C-terminal domain phosphatase SSU72	Ssu72	>sp|Q9CY97-2|SSU72_MOUSE Isoform 2 of RNA polymerase II subunit A C-terminal domain phosphatase SSU72 OS=Mus musculus GN=Ssu72;>sp|Q9CY97|SSU72_MOUSE RNA polymerase II subunit A C-terminal domain phosphatase SSU72 OS=Mus musculus GN=Ssu72 PE=2 SV=1	6	6	36.3	20.862	1.1099e-24	1.019	1.0636	1.0632	1.0553	1.019	1.0762
O35691;Q3TUQ5	Pinin	Pnn	>sp|O35691|PININ_MOUSE Pinin OS=Mus musculus GN=Pnn PE=1 SV=4;>tr|Q3TUQ5|Q3TUQ5_MOUSE Pinin OS=Mus musculus GN=Pnn PE=2 SV=1	2	2	2.6	82.435	0.000342	1.4491	1.0629	1.6505	1.5693	1.3749	0.89081
P34884	Macrophage migration inhibitory factor	Mif	>sp|P34884|MIF_MOUSE Macrophage migration inhibitory factor OS=Mus musculus GN=Mif PE=1 SV=2	4	4	41.7	12.504	5.219e-95	1.0305	1.0625	1.0464	1.0625	0.98769	1.0939
P62192	26S protease regulatory subunit 4	Psmc1	>sp|P62192|PRS4_MOUSE 26S protease regulatory subunit 4 OS=Mus musculus GN=Psmc1 PE=1 SV=1	30	30	65.7	49.184	0	0.97103	1.0625	1.005	1.0378	0.9538	1.0902
D3Z645;Q9QZ88;D3YYD5;Q9QZ88-2;D3YW98	Vacuolar protein sorting-associated protein 29	Vps29	>tr|D3Z645|D3Z645_MOUSE Uncharacterized protein OS=Mus musculus GN=Vps29 PE=4 SV=1;>sp|Q9QZ88|VPS29_MOUSE Vacuolar protein sorting-associated protein 29 OS=Mus musculus GN=Vps29 PE=1 SV=1;>tr|D3YYD5|D3YYD5_MOUSE Vacuolar protein sorting 29 (S. pombe) (Frag	5	5	31.2	16.137	7.4751e-19	1.0768	1.0622	1.0914	1.1129	1.0246	0.85514
Q91V04	Translocating chain-associated membrane protein 1	Tram1	>sp|Q91V04|TRAM1_MOUSE Translocating chain-associated membrane protein 1 OS=Mus musculus GN=Tram1 PE=1 SV=3	3	3	7.2	43.039	1.1224e-08	0.97644	1.0621	0.966	1.0996	0.98183	1.0245
Q9D0B6;Q9D0B6-2	UPF0368 protein Cxorf26 homolog		>sp|Q9D0B6|CX026_MOUSE UPF0368 protein Cxorf26 homolog OS=Mus musculus PE=2 SV=1;>sp|Q9D0B6-2|CX026_MOUSE Isoform 2 of UPF0368 protein Cxorf26 homolog OS=Mus musculus	6	6	38.9	22.223	6.3408e-60	1.1815	1.0618	1.1809	1.0495	1.1821	1.0742
Q99K01-3;Q99K01;Q99K01-2;E9Q8P7;Q99K01-4	Pyridoxal-dependent decarboxylase domain-containing protein 1	Pdxdc1	>sp|Q99K01-3|PDXD1_MOUSE Isoform 3 of Pyridoxal-dependent decarboxylase domain-containing protein 1 OS=Mus musculus GN=Pdxdc1;>sp|Q99K01|PDXD1_MOUSE Pyridoxal-dependent decarboxylase domain-containing protein 1 OS=Mus musculus GN=Pdxdc1 PE=1 SV=2;>sp|Q99K0	2	2	3.8	78.542	3.8217e-09	1.015	1.0617	1.0035	1.4617	1.0266	0.77109
Q9R1P4;E9Q3B7	Proteasome subunit alpha type-1;Proteasome subunit alpha type	Psma1	>sp|Q9R1P4|PSA1_MOUSE Proteasome subunit alpha type-1 OS=Mus musculus GN=Psma1 PE=1 SV=1;>tr|E9Q3B7|E9Q3B7_MOUSE Proteasome subunit alpha type OS=Mus musculus GN=Psma1 PE=3 SV=1	24	24	79.1	29.546	0	0.96012	1.0617	0.92255	1.0617	1.0188	1.0617
B2RXW8;B8QI33		Ppfia1	>tr|B2RXW8|B2RXW8_MOUSE Ppfia1 protein OS=Mus musculus GN=Ppfia1 PE=2 SV=1;>tr|B8QI33|B8QI33_MOUSE Liprin-alpha 1 OS=Mus musculus GN=Ppfia1 PE=2 SV=1	3	3	2.9	140.13	1.7457e-08	0.89654	1.0616	0.78852	0.88921	1.3247	1.0616
O09061	Proteasome subunit beta type-1	Psmb1	>sp|O09061|PSB1_MOUSE Proteasome subunit beta type-1 OS=Mus musculus GN=Psmb1 PE=1 SV=1	14	14	66.2	26.372	0	0.9462	1.0616	0.96101	1.0846	0.93955	1.0512
P21126;F8WHM4	Ubiquitin-like protein 4A	Ubl4a	>sp|P21126|UBL4A_MOUSE Ubiquitin-like protein 4A OS=Mus musculus GN=Ubl4a PE=2 SV=1	12	12	74.5	17.8	9.0678e-248	0.9299	1.0616	0.8932	1.0468	0.95444	1.0641
Q9Z2U0;Q9CWH6;B7ZMS4;F6ZKL1	Proteasome subunit alpha type-7	Psma7	>sp|Q9Z2U0|PSA7_MOUSE Proteasome subunit alpha type-7 OS=Mus musculus GN=Psma7 PE=1 SV=1	15	15	62.5	27.855	0	0.96024	1.0616	0.96876	1.0609	0.95916	1.0627
Q8BYJ6-5;F6SUV7;E9Q6Q8;E0CX53;Q8BYJ6;Q8BYJ6-4;Q8BYJ6-2;E9QLG7;Q8BYJ6-3	TBC1 domain family member 4	Tbc1d4	>sp|Q8BYJ6-5|TBCD4_MOUSE Isoform 5 of TBC1 domain family member 4 OS=Mus musculus GN=Tbc1d4;>tr|F6SUV7|F6SUV7_MOUSE TBC1 domain family, member 4 (Fragment) OS=Mus musculus GN=Tbc1d4 PE=4 SV=1;>tr|E9Q6Q8|E9Q6Q8_MOUSE Uncharacterized protein OS=Mus musculus	2	2	4.7	59.705	1.5666e-05	0.80015	1.0615	NaN	NaN	0.80015	1.0615
Q8C156	Condensin complex subunit 2	Ncaph	>sp|Q8C156|CND2_MOUSE Condensin complex subunit 2 OS=Mus musculus GN=Ncaph PE=2 SV=1	10	10	20	82.302	4.0106e-93	1.0748	1.0615	1.0901	1.0518	1.0748	1.0635
Q3TWV4;P84091	AP-2 complex subunit mu	Ap2m1	>tr|Q3TWV4|Q3TWV4_MOUSE Adaptor protein complex AP-2, mu1, isoform CRA_a OS=Mus musculus GN=Ap2m1 PE=2 SV=1;>sp|P84091|AP2M1_MOUSE AP-2 complex subunit mu OS=Mus musculus GN=Ap2m1 PE=1 SV=1	6	6	15.2	49.389	1.3001e-19	1.1123	1.0612	1.1123	1.0507	1.1814	1.0612
Q9CPX7	28S ribosomal protein S16, mitochondrial	Mrps16	>sp|Q9CPX7|RT16_MOUSE 28S ribosomal protein S16, mitochondrial OS=Mus musculus GN=Mrps16 PE=2 SV=1	3	3	25.2	15.192	4.3066e-10	0.99169	1.061	1.0196	1.0622	0.99169	1.0046
Q3TBA3;P21958	Antigen peptide transporter 1	Tap1	>tr|Q3TBA3|Q3TBA3_MOUSE Uncharacterized protein OS=Mus musculus GN=Tap1 PE=2 SV=1;>sp|P21958|TAP1_MOUSE Antigen peptide transporter 1 OS=Mus musculus GN=Tap1 PE=2 SV=3	2	2	2.4	75.958	7.6529e-05	1.1619	1.0607	NaN	NaN	1.1619	1.0607
Q9Z0W3;Q9Z0W3-2	Nuclear pore complex protein Nup160	Nup160	>sp|Q9Z0W3|NU160_MOUSE Nuclear pore complex protein Nup160 OS=Mus musculus GN=Nup160 PE=1 SV=2;>sp|Q9Z0W3-2|NU160_MOUSE Isoform 2 of Nuclear pore complex protein Nup160 OS=Mus musculus GN=Nup160	23	23	20.8	158.23	2.3392e-188	1.0215	1.0607	1.0387	1.0794	0.93478	1.0207
P12787	Cytochrome c oxidase subunit 5A, mitochondrial	Cox5a	>sp|P12787|COX5A_MOUSE Cytochrome c oxidase subunit 5A, mitochondrial OS=Mus musculus GN=Cox5a PE=1 SV=2	4	4	26.7	16.101	7.6955e-09	0.95063	1.0606	0.94907	0.85014	1.1398	1.2027
Q8CHY6;E9QMN5	Transcriptional repressor p66 alpha	Gatad2a	>sp|Q8CHY6|P66A_MOUSE Transcriptional repressor p66 alpha OS=Mus musculus GN=Gatad2a PE=1 SV=2;>tr|E9QMN5|E9QMN5_MOUSE GATA zinc finger domain-containing 2A OS=Mus musculus GN=Gatad2a PE=4 SV=1	6	6	13.2	67.333	5.8103e-22	1.0397	1.0604	1.4254	1.6145	1.0233	1.0172
Q5SUR0;F6RUL9;G3UY86;Q14BH5	Phosphoribosylformylglycinamidine synthase	Pfas	>sp|Q5SUR0|PUR4_MOUSE Phosphoribosylformylglycinamidine synthase OS=Mus musculus GN=Pfas PE=2 SV=1	26	26	25.8	144.63	2.2289e-291	1.0903	1.0604	1.0969	1.0477	1.0797	1.0712
P97315	Cysteine and glycine-rich protein 1	Csrp1	>sp|P97315|CSRP1_MOUSE Cysteine and glycine-rich protein 1 OS=Mus musculus GN=Csrp1 PE=1 SV=3	3	3	28	20.583	1.9038e-44	1.1291	1.0599	1.2365	0.89372	1.018	1.2092
Q8R0F6-2;Q8R0F6	Integrin-linked kinase-associated serine/threonine phosphatase 2C	Ilkap	>sp|Q8R0F6-2|ILKAP_MOUSE Isoform 2 of Integrin-linked kinase-associated serine/threonine phosphatase 2C OS=Mus musculus GN=Ilkap;>sp|Q8R0F6|ILKAP_MOUSE Integrin-linked kinase-associated serine/threonine phosphatase 2C OS=Mus musculus GN=Ilkap PE=2 SV=1	4	4	16	30.043	1.1887e-45	0.92569	1.0599	0.92242	1.0599	0.92885	1.1009
Q8CFI7	DNA-directed RNA polymerase II subunit RPB2	Polr2b	>sp|Q8CFI7|RPB2_MOUSE DNA-directed RNA polymerase II subunit RPB2 OS=Mus musculus GN=Polr2b PE=2 SV=2	26	26	25.6	133.91	7.5559e-176	1.0122	1.0598	1.0315	1.0581	0.95809	1.0598
P54071;D6RIL6;D3YVY3	Isocitrate dehydrogenase [NADP], mitochondrial	Idh2	>sp|P54071|IDHP_MOUSE Isocitrate dehydrogenase [NADP], mitochondrial OS=Mus musculus GN=Idh2 PE=1 SV=3;>tr|D6RIL6|D6RIL6_MOUSE Uncharacterized protein OS=Mus musculus GN=Idh2 PE=3 SV=1	9	8	24.1	50.906	5.9308e-102	1.1092	1.0597	1.1361	1.0441	1.0662	1.0821
Q61029;Q61029-3;Q61029-2;Q61029-4;F6QXX3;Q3TXQ1	Lamina-associated polypeptide 2, isoforms beta/delta/epsilon/gamma	Tmpo	>sp|Q61029|LAP2B_MOUSE Lamina-associated polypeptide 2, isoforms beta/delta/epsilon/gamma OS=Mus musculus GN=Tmpo PE=1 SV=4;>sp|Q61029-3|LAP2B_MOUSE Isoform Epsilon of Lamina-associated polypeptide 2, isoforms beta/delta/epsilon/gamma OS=Mus musculus GN=Tm	13	7	36.5	50.372	3.9724e-162	1.071	1.0593	1.0977	0.88336	1.0049	1.0688
Q80X73	Protein pelota homolog	Pelo	>sp|Q80X73|PELO_MOUSE Protein pelota homolog OS=Mus musculus GN=Pelo PE=2 SV=3	3	3	9.1	43.349	3.0775e-14	0.70066	1.0593	0.61828	0.42339	0.90936	1.1235
Q9EQI8	39S ribosomal protein L46, mitochondrial	Mrpl46	>sp|Q9EQI8|RM46_MOUSE 39S ribosomal protein L46, mitochondrial OS=Mus musculus GN=Mrpl46 PE=2 SV=1	2	2	7.1	32.131	1.8789e-06	1.0749	1.0593	1.0947	1.0026	1.0444	1.0593
P62889;F7CZ57;D3YU37;D3Z2H8;D3YU72	60S ribosomal protein L30	Rpl30;Gm10343	>sp|P62889|RL30_MOUSE 60S ribosomal protein L30 OS=Mus musculus GN=Rpl30 PE=2 SV=2;>tr|F7CZ57|F7CZ57_MOUSE Uncharacterized protein (Fragment) OS=Mus musculus GN=Gm10343 PE=3 SV=1	8	8	67	12.784	1.952e-170	1.0626	1.0588	1.0525	1.0574	1.0765	1.0723
Q3UDE2;F2Z423	Tubulin--tyrosine ligase-like protein 12	Ttll12	>sp|Q3UDE2|TTL12_MOUSE Tubulin--tyrosine ligase-like protein 12 OS=Mus musculus GN=Ttll12 PE=1 SV=1	5	5	9.2	74.042	1.5136e-21	0.98591	1.0588	0.96894	1.0782	1.0071	0.99196
Q8CG46-2;Q8CG46	Structural maintenance of chromosomes protein 5	Smc5	>sp|Q8CG46-2|SMC5_MOUSE Isoform 2 of Structural maintenance of chromosomes protein 5 OS=Mus musculus GN=Smc5;>sp|Q8CG46|SMC5_MOUSE Structural maintenance of chromosomes protein 5 OS=Mus musculus GN=Smc5 PE=2 SV=1	2	2	2.5	127.38	0.00013349	0.97022	1.0587	0.97022	1.0587	NaN	NaN
Q6NZR5;G3UYT1		Skiv2l	>tr|Q6NZR5|Q6NZR5_MOUSE Superkiller viralicidic activity 2-like (S. cerevisiae) OS=Mus musculus GN=Skiv2l PE=2 SV=1	3	3	3.2	137.52	1.0644e-07	1.2936	1.0582	1.2936	1.0582	NaN	NaN
Q9D0M3-2;Q9D0M3	Cytochrome c1, heme protein, mitochondrial	Cyc1	>sp|Q9D0M3-2|CY1_MOUSE Isoform 2 of Cytochrome c1, heme protein, mitochondrial OS=Mus musculus GN=Cyc1;>sp|Q9D0M3|CY1_MOUSE Cytochrome c1, heme protein, mitochondrial OS=Mus musculus GN=Cyc1 PE=1 SV=1	7	7	29.3	29.497	3.3603e-155	1.0682	1.0581	1.1059	1.0581	1.0458	1.0609
Q9DCC4	Pyrroline-5-carboxylate reductase 3	Pycrl	>sp|Q9DCC4|P5CR3_MOUSE Pyrroline-5-carboxylate reductase 3 OS=Mus musculus GN=Pycrl PE=2 SV=2	6	6	22.6	28.721	3.5411e-33	1.019	1.0581	1.0081	1.0544	1.0201	1.0592
E9PUF0;D3Z7P3;D3Z7P4;D3Z7P5;F6U529	Glutaminase kidney isoform, mitochondrial	Gls	>tr|E9PUF0|E9PUF0_MOUSE Uncharacterized protein OS=Mus musculus GN=Gls PE=3 SV=1;>tr|D3Z7P3|D3Z7P3_MOUSE Uncharacterized protein OS=Mus musculus GN=Gls PE=1 SV=1;>tr|D3Z7P4|D3Z7P4_MOUSE Uncharacterized protein OS=Mus musculus GN=Gls PE=3 SV=1	9	9	24.4	65.994	6.7975e-117	1.1693	1.058	1.1497	1.1047	1.173	1.0382
Q6ZQH8;A2AWI5;F2Z4A7;F7BCN9;F2Z3V3	Nucleoporin NUP188 homolog	Nup188	>sp|Q6ZQH8|NU188_MOUSE Nucleoporin NUP188 homolog OS=Mus musculus GN=Nup188 PE=1 SV=2	32	32	23.2	196.69	2.6032e-252	0.99647	1.058	1.0044	1.0481	0.98807	1.0661
Q6P5E4;G3UYG7;G3UY73;G3UY35;G3UZC1;G3UZU8	UDP-glucose:glycoprotein glucosyltransferase 1	Uggt1	>sp|Q6P5E4|UGGG1_MOUSE UDP-glucose:glycoprotein glucosyltransferase 1 OS=Mus musculus GN=Uggt1 PE=1 SV=4	17	17	13.4	176.43	1.645e-65	1.0232	1.0578	1.0325	1.0904	1.022	0.99175
Q0P688;Q8BMB3;D3Z730;Q3UUT0;G3X9H1;D3Z729;Q80ZJ3;D3YUV9	Eukaryotic translation initiation factor 4E type 2	Eif4e2	>tr|Q0P688|Q0P688_MOUSE Eukaryotic translation initiation factor 4E member 2 OS=Mus musculus GN=Eif4e2 PE=2 SV=1;>sp|Q8BMB3|IF4E2_MOUSE Eukaryotic translation initiation factor 4E type 2 OS=Mus musculus GN=Eif4e2 PE=1 SV=1;>tr|D3Z730|D3Z730_MOUSE Uncharact	3	3	19.6	27.66	4.3143e-30	1.1793	1.0576	1.2587	1.0259	1.105	1.1101
Q6PGC1	ATP-dependent RNA helicase Dhx29	Dhx29	>sp|Q6PGC1|DHX29_MOUSE ATP-dependent RNA helicase Dhx29 OS=Mus musculus GN=Dhx29 PE=2 SV=1	8	8	6.4	153.97	4.2373e-25	1.0438	1.0576	1.0812	0.97643	1.0203	1.0752
Q91Z96-2;Q91Z96	BMP-2-inducible protein kinase	Bmp2k	>sp|Q91Z96-2|BMP2K_MOUSE Isoform 2 of BMP-2-inducible protein kinase OS=Mus musculus GN=Bmp2k;>sp|Q91Z96|BMP2K_MOUSE BMP-2-inducible protein kinase OS=Mus musculus GN=Bmp2k PE=1 SV=1	2	2	4	72.514	0.00019257	0.77141	1.0576	0.63669	1.0502	0.80501	1.7316
Q3TJ22		Aamp	>tr|Q3TJ22|Q3TJ22_MOUSE Angio-associated migratory protein OS=Mus musculus GN=Aamp PE=2 SV=1	6	6	16.6	46.894	1.1022e-74	0.94542	1.0571	0.94542	0.97596	0.9629	1.0843
Q6ZWY3;D6RH49;D3YYB0	40S ribosomal protein S27-like;40S ribosomal protein S27	Rps27l	>sp|Q6ZWY3|RS27L_MOUSE 40S ribosomal protein S27-like OS=Mus musculus GN=Rps27l PE=2 SV=3;>tr|D6RH49|D6RH49_MOUSE 40S ribosomal protein S27 OS=Mus musculus GN=Rps27l PE=3 SV=1;>tr|D3YYB0|D3YYB0_MOUSE 40S ribosomal protein S27 OS=Mus musculus GN=Rps27l PE=3	4	2	40.5	9.4771	3.7868e-53	1.0893	1.0568	1.0627	1.0384	1.0905	1.0568
Q8QZV7;F6W761	Protein asunder homolog	Asun;4933424B01Rik	>sp|Q8QZV7|ASUN_MOUSE Protein asunder homolog OS=Mus musculus GN=Asun PE=2 SV=2;>tr|F6W761|F6W761_MOUSE RIKEN cDNA 4933424B01 gene (Fragment) OS=Mus musculus GN=4933424B01Rik PE=4 SV=1	4	4	5.6	82.779	1.6022e-07	0.82928	1.0568	1.0358	0.91263	0.68596	1.8217
Q9CU62	Structural maintenance of chromosomes protein 1A	Smc1a	>sp|Q9CU62|SMC1A_MOUSE Structural maintenance of chromosomes protein 1A OS=Mus musculus GN=Smc1a PE=1 SV=4	31	31	26.8	143.23	5.2316e-246	1.1538	1.0568	1.1438	1.0702	1.1582	1.0479
Q9CQI7;A2CES4	U2 small nuclear ribonucleoprotein B	Snrpb2	>sp|Q9CQI7|RU2B_MOUSE U2 small nuclear ribonucleoprotein B OS=Mus musculus GN=Snrpb2 PE=2 SV=1;>tr|A2CES4|A2CES4_MOUSE U2 small nuclear ribonucleoprotein B (Fragment) OS=Mus musculus GN=Snrpb2 PE=4 SV=1	9	7	47.1	25.323	4.3261e-27	1.0843	1.0566	1.056	1.0563	1.0843	1.0797
O35638;A2AFF6;D6RHQ7;D6REF2;F8WHU7;Q9D3E6;Q8C918;O70576	Cohesin subunit SA-2;Cohesin subunit SA-1	Stag2;Stag1	>sp|O35638|STAG2_MOUSE Cohesin subunit SA-2 OS=Mus musculus GN=Stag2 PE=1 SV=3;>tr|A2AFF6|A2AFF6_MOUSE Stromal antigen 2 OS=Mus musculus GN=Stag2 PE=4 SV=1;>tr|D6RHQ7|D6RHQ7_MOUSE Uncharacterized protein OS=Mus musculus GN=Stag1 PE=4 SV=1;>tr|D6REF2|D6REF2	3	3	2.3	141.28	2.1727e-08	1.1436	1.0565	1.1273	1.0565	1.1436	1.0452
Q99LL5;E9QAL6	Periodic tryptophan protein 1 homolog	Pwp1	>sp|Q99LL5|PWP1_MOUSE Periodic tryptophan protein 1 homolog OS=Mus musculus GN=Pwp1 PE=1 SV=1	5	5	12.4	55.586	1.0015e-17	1.0045	1.0559	0.98778	1.1003	1.0215	1.0267
Q8C214;Q8BRG8-3;D3Z3R9;F8WGT2;Q8BRG8-2;Q8BRG8	Transmembrane protein 209	Tmem209	>tr|Q8C214|Q8C214_MOUSE Uncharacterized protein OS=Mus musculus GN=Tmem209 PE=2 SV=1;>sp|Q8BRG8-3|TM209_MOUSE Isoform 3 of Transmembrane protein 209 OS=Mus musculus GN=Tmem209;>tr|D3Z3R9|D3Z3R9_MOUSE Uncharacterized protein OS=Mus musculus GN=Tmem209 PE=4	3	3	12.9	45.508	1.5437e-22	0.99237	1.0558	1.024	1.1822	0.98745	1.045
Q8R1I1	Cytochrome b-c1 complex subunit 9	Uqcr10	>sp|Q8R1I1|QCR9_MOUSE Cytochrome b-c1 complex subunit 9 OS=Mus musculus GN=Uqcr10 PE=1 SV=1	2	2	37.5	7.4454	1.4781e-21	1.0691	1.0558	0.98634	1.0126	1.2377	1.1195
Q8C2C6;Q9D828;Q9Z1A1;B8JJG9;B8JJG7;B8JJG8;B8JJG6;B8JJG3;F6QJV5		Tfg	>tr|Q8C2C6|Q8C2C6_MOUSE Trk-fused OS=Mus musculus GN=Tfg PE=2 SV=1;>tr|Q9D828|Q9D828_MOUSE Uncharacterized protein OS=Mus musculus GN=Tfg PE=2 SV=1;>tr|Q9Z1A1|Q9Z1A1_MOUSE TFG protein OS=Mus musculus GN=Tfg PE=2 SV=1;>tr|B8JJG9|B8JJG9_MOUSE Trk-fused gene	4	4	17	37.528	4.5379e-10	1.0321	1.0555	0.93208	0.945	1.1194	1.0689
Q9R1P3	Proteasome subunit beta type-2	Psmb2	>sp|Q9R1P3|PSB2_MOUSE Proteasome subunit beta type-2 OS=Mus musculus GN=Psmb2 PE=1 SV=1	10	10	67.2	22.906	0	0.96077	1.0555	0.95627	1.0779	0.96263	1.033
E9QNN1;O70133;O70133-2;O70133-3	ATP-dependent RNA helicase A	Dhx9	>tr|E9QNN1|E9QNN1_MOUSE Uncharacterized protein OS=Mus musculus GN=Dhx9 PE=4 SV=1;>sp|O70133|DHX9_MOUSE ATP-dependent RNA helicase A OS=Mus musculus GN=Dhx9 PE=1 SV=2;>sp|O70133-2|DHX9_MOUSE Isoform 2 of ATP-dependent RNA helicase A OS=Mus musculus GN=Dhx9	22	22	19.6	149.69	1.6991e-120	0.93208	1.0554	0.93208	1.0483	0.92328	1.0997
P97470	Serine/threonine-protein phosphatase 4 catalytic subunit	Ppp4c	>sp|P97470|PP4C_MOUSE Serine/threonine-protein phosphatase 4 catalytic subunit OS=Mus musculus GN=Ppp4c PE=1 SV=2	2	2	9.8	35.08	3.9522e-43	0.87775	1.0553	0.85452	1.0744	1.2976	1.0553
Q8R1Q8;F6XF11	Cytoplasmic dynein 1 light intermediate chain 1	Dync1li1	>sp|Q8R1Q8|DC1L1_MOUSE Cytoplasmic dynein 1 light intermediate chain 1 OS=Mus musculus GN=Dync1li1 PE=1 SV=1	3	3	4.4	56.614	2.5209e-07	0.95505	1.0553	0.85502	2.382	0.99294	1.0488
Q3TKT4;Q3TKT4-2;Q3URH5;G3UX35;Q6DIC0;F2Z4A9;E9QAB8;Q9D007	Transcription activator BRG1	Smarca4	>sp|Q3TKT4|SMCA4_MOUSE Transcription activator BRG1 OS=Mus musculus GN=Smarca4 PE=1 SV=1;>sp|Q3TKT4-2|SMCA4_MOUSE Isoform 2 of Transcription activator BRG1 OS=Mus musculus GN=Smarca4;>tr|Q3URH5|Q3URH5_MOUSE Uncharacterized protein (Fragment) OS=Mus musculu	26	26	19.8	181.43	4.4126e-134	1.1218	1.0552	1.1671	1.127	1.0541	0.9587
P17427;E9PWD0	AP-2 complex subunit alpha-2	Ap2a2	>sp|P17427|AP2A2_MOUSE AP-2 complex subunit alpha-2 OS=Mus musculus GN=Ap2a2 PE=1 SV=2	11	7	11.8	104.02	4.9712e-27	1.0333	1.055	0.96832	1.0418	1.0518	1.1522
Q9CPQ1;D3Z6E1	Cytochrome c oxidase subunit 6C	Cox6c	>sp|Q9CPQ1|COX6C_MOUSE Cytochrome c oxidase subunit 6C OS=Mus musculus GN=Cox6c PE=1 SV=3;>tr|D3Z6E1|D3Z6E1_MOUSE Cytochrome c oxidase, subunit VIc (Fragment) OS=Mus musculus GN=Cox6c PE=4 SV=1	2	2	25	8.4689	2.66e-37	0.76185	1.055	NaN	NaN	0.76185	1.055
Q9CZR8;Q9CX33	Elongation factor Ts, mitochondrial	Tsfm	>sp|Q9CZR8|EFTS_MOUSE Elongation factor Ts, mitochondrial OS=Mus musculus GN=Tsfm PE=2 SV=1	4	4	20.4	35.334	7.7489e-28	0.96269	1.055	0.91866	1.0743	0.98951	1.036
Q60932-2;Q60932;F2Z471	Voltage-dependent anion-selective channel protein 1	Vdac1	>sp|Q60932-2|VDAC1_MOUSE Isoform Mt-VDAC1 of Voltage-dependent anion-selective channel protein 1 OS=Mus musculus GN=Vdac1;>sp|Q60932|VDAC1_MOUSE Voltage-dependent anion-selective channel protein 1 OS=Mus musculus GN=Vdac1 PE=1 SV=3;>tr|F2Z471|F2Z471_MOUSE	8	8	30.4	30.755	2.0199e-48	1.0582	1.0542	1.144	1.0542	0.9344	1.0402
P10404;P11370	MLV-related proviral Env polyprotein;Surface protein;Transmembrane protein		>sp|P10404|ENV1_MOUSE MLV-related proviral Env polyprotein OS=Mus musculus PE=2 SV=3	17	15	28.9	69.612	1.2033e-237	1.2479	1.0541	1.2527	1.0502	1.2421	1.0552
O35226-2;O35226-3;O35226-5;F7AI87			>sp|O35226-2|PSMD4_MOUSE Isoform Rpn10B of 26S proteasome non-ATPase regulatory subunit 4 OS=Mus musculus GN=Psmd4;>sp|O35226-3|PSMD4_MOUSE Isoform Rpn10C of 26S proteasome non-ATPase regulatory subunit 4 OS=Mus musculus GN=Psmd4;>sp|O35226-5|PSMD4_MOUSE I	17	3	44.1	41.046	0	0.99828	1.054	1.0112	1.0362	0.99208	1.0686
Q8VE08;E0CZ63	F-box only protein 33	Fbxo33	>sp|Q8VE08|FBX33_MOUSE F-box only protein 33 OS=Mus musculus GN=Fbxo33 PE=1 SV=3;>tr|E0CZ63|E0CZ63_MOUSE F-box protein 33 (Fragment) OS=Mus musculus GN=Fbxo33 PE=4 SV=1	4	4	7.7	63.362	3.3839e-29	0.81391	1.0539	0.89409	1.1232	0.75936	1.0398
P46471;Q8BVQ9	26S protease regulatory subunit 7	Psmc2	>sp|P46471|PRS7_MOUSE 26S protease regulatory subunit 7 OS=Mus musculus GN=Psmc2 PE=1 SV=5;>tr|Q8BVQ9|Q8BVQ9_MOUSE Uncharacterized protein OS=Mus musculus GN=Psmc2 PE=2 SV=1	31	31	68.4	48.647	0	0.98385	1.0536	0.9936	1.0343	0.9763	1.0676
Q8K4P0;D3YX80	pre-mRNA 3 end processing protein WDR33	Wdr33	>sp|Q8K4P0|WDR33_MOUSE pre-mRNA 3 end processing protein WDR33 OS=Mus musculus GN=Wdr33 PE=2 SV=1	4	4	3.8	145.27	1.3717e-08	1.0096	1.0535	0.96792	1.0535	1.2426	1.1112
P63166	Small ubiquitin-related modifier 1	Sumo1	>sp|P63166|SUMO1_MOUSE Small ubiquitin-related modifier 1 OS=Mus musculus GN=Sumo1 PE=1 SV=1	5	5	51.5	11.557	9.1585e-31	0.88442	1.0533	0.93966	1.0138	0.83301	1.211
Q7TNC4-2;E9PZ93;Q7TNC4-3;Q7TNC4;E9Q715;E9PX54;E9PXU4;Q05CX5;E9QNA0	Putative RNA-binding protein Luc7-like 2	Luc7l2	>sp|Q7TNC4-2|LC7L2_MOUSE Isoform 2 of Putative RNA-binding protein Luc7-like 2 OS=Mus musculus GN=Luc7l2;>tr|E9PZ93|E9PZ93_MOUSE Uncharacterized protein OS=Mus musculus GN=Luc7l2 PE=4 SV=1;>sp|Q7TNC4-3|LC7L2_MOUSE Isoform 3 of Putative RNA-binding protein	9	6	29.2	38.535	1.1287e-65	0.96012	1.0532	0.81401	0.71622	0.96012	1.0532
O70435;E0CZ34;F8WH02;E0CYL6	Proteasome subunit alpha type-3	Psma3	>sp|O70435|PSA3_MOUSE Proteasome subunit alpha type-3 OS=Mus musculus GN=Psma3 PE=1 SV=3	13	13	46.7	28.405	5.44e-168	0.96793	1.0529	0.95451	1.0529	0.97661	1.055
P57787;B1ATM1;B1ATM2	Monocarboxylate transporter 4	Slc16a3	>sp|P57787|MOT4_MOUSE Monocarboxylate transporter 4 OS=Mus musculus GN=Slc16a3 PE=1 SV=1;>tr|B1ATM1|B1ATM1_MOUSE Solute carrier family 16 (Monocarboxylic acid transporters), member 3 (Fragment) OS=Mus musculus GN=Slc16a3 PE=4 SV=1;>tr|B1ATM2|B1ATM2_MOUSE S	5	5	12.3	50.373	9.2087e-16	1.1779	1.0525	1.1418	1.0862	1.2132	0.98138
F6YP65;Q9CQN1	Heat shock protein 75 kDa, mitochondrial	Trap1	>tr|F6YP65|F6YP65_MOUSE Uncharacterized protein (Fragment) OS=Mus musculus GN=Trap1 PE=3 SV=1;>sp|Q9CQN1|TRAP1_MOUSE Heat shock protein 75 kDa, mitochondrial OS=Mus musculus GN=Trap1 PE=1 SV=1	9	9	16.7	80.087	7.2716e-57	1.0304	1.0524	1.096	0.92344	0.96344	1.1264
E9Q2X6;Q8CG47;Q3U763	Structural maintenance of chromosomes protein;Structural maintenance of chromosomes protein 4	Smc4	>tr|E9Q2X6|E9Q2X6_MOUSE Structural maintenance of chromosomes protein OS=Mus musculus GN=Smc4 PE=3 SV=1;>sp|Q8CG47|SMC4_MOUSE Structural maintenance of chromosomes protein 4 OS=Mus musculus GN=Smc4 PE=1 SV=1	45	45	36.2	144.21	0	1.0976	1.0523	1.1219	1.068	1.0278	1.0477
F6TGV1;Q7TQK4	Exosome complex component RRP40	Exosc3	>tr|F6TGV1|F6TGV1_MOUSE Exosome component 3 (Fragment) OS=Mus musculus GN=Exosc3 PE=4 SV=1;>sp|Q7TQK4|EXOS3_MOUSE Exosome complex component RRP40 OS=Mus musculus GN=Exosc3 PE=1 SV=3	3	3	26.9	15.364	5.5082e-19	1.0918	1.0522	1.0918	1.0848	1.0049	0.95401
Q61686;D3Z0U2	Chromobox protein homolog 5	Cbx5	>sp|Q61686|CBX5_MOUSE Chromobox protein homolog 5 OS=Mus musculus GN=Cbx5 PE=1 SV=1	5	5	28.8	22.186	2.2794e-59	1.0506	1.0522	1.0131	0.99955	1.0506	1.0564
O88543;F6YCA7;Q8BX58	COP9 signalosome complex subunit 3	Cops3	>sp|O88543|CSN3_MOUSE COP9 signalosome complex subunit 3 OS=Mus musculus GN=Cops3 PE=1 SV=3;>tr|F6YCA7|F6YCA7_MOUSE COP9 (constitutive photomorphogenic) homolog, subunit 3 (Arabidopsis thaliana) (Fragment) OS=Mus musculus GN=Cops3 PE=4 SV=1;>tr|Q8BX58|Q8BX	4	4	9.9	47.832	7.5979e-13	1.0886	1.052	1.0704	0.95144	1.0886	1.1502
B2RUG7;O88532;F6V459;F6QJP7	Zinc finger RNA-binding protein	Zfr	>tr|B2RUG7|B2RUG7_MOUSE Uncharacterized protein OS=Mus musculus GN=Zfr PE=2 SV=1;>sp|O88532|ZFR_MOUSE Zinc finger RNA-binding protein OS=Mus musculus GN=Zfr PE=1 SV=2;>tr|F6V459|F6V459_MOUSE Zinc finger RNA-binding protein (Fragment) OS=Mus musculus GN=Zfr	4	4	5.3	114.45	6.0517e-19	1.0515	1.0517	1.0281	0.97943	1.6088	1.2023
Q99K48;F6XLC7;Q99K48-2;B1AXT0	Non-POU domain-containing octamer-binding protein	Nono	>sp|Q99K48|NONO_MOUSE Non-POU domain-containing octamer-binding protein OS=Mus musculus GN=Nono PE=1 SV=3;>tr|F6XLC7|F6XLC7_MOUSE Uncharacterized protein (Fragment) OS=Mus musculus GN=Nono PE=4 SV=1	20	18	49.3	54.54	5.0649e-239	1.0151	1.0517	1.101	0.99549	0.99485	1.0644
P56135;F8WHP8	ATP synthase subunit f, mitochondrial	Atp5j2	>sp|P56135|ATPK_MOUSE ATP synthase subunit f, mitochondrial OS=Mus musculus GN=Atp5j2 PE=1 SV=3;>tr|F8WHP8|F8WHP8_MOUSE ATP synthase, H+-transporting, mitochondrial F0 complex, subunit F2 OS=Mus musculus GN=Atp5j2 PE=4 SV=1	3	3	36.4	10.344	2.842e-13	0.86131	1.0514	0.92569	1.2921	0.86131	1.0145
Q9ERS5;F8WIK5	Pleckstrin homology domain-containing family A member 2	Plekha2	>sp|Q9ERS5|PKHA2_MOUSE Pleckstrin homology domain-containing family A member 2 OS=Mus musculus GN=Plekha2 PE=1 SV=1;>tr|F8WIK5|F8WIK5_MOUSE Pleckstrin homology domain-containing, family A (phosphoinositide-binding-specific) member 2 (Fragment) OS=Mus muscu	3	3	8.7	47.379	1.3327e-19	1.0016	1.0513	0.96626	0.8183	1.1195	1.0634
E9Q919;Q9Z0Y1	Dynactin subunit 3	Dctn3	>tr|E9Q919|E9Q919_MOUSE Uncharacterized protein OS=Mus musculus GN=Dctn3 PE=4 SV=1;>sp|Q9Z0Y1|DCTN3_MOUSE Dynactin subunit 3 OS=Mus musculus GN=Dctn3 PE=2 SV=2	2	2	10.7	17.982	3.3526e-05	1.0011	1.0512	1.1985	1.0236	1.0011	1.1301
E9Q8W8;G5E924;G3UY56;G3UYY3		Hnrnpl	>tr|E9Q8W8|E9Q8W8_MOUSE Uncharacterized protein OS=Mus musculus GN=Hnrnpl PE=4 SV=1;>tr|G5E924|G5E924_MOUSE Heterogeneous nuclear ribonucleoprotein L (Fragment) OS=Mus musculus GN=Hnrnpl PE=4 SV=1	25	3	59.5	64.062	0	1.057	1.0511	1.0199	1.0182	1.0922	1.0759
Q91W50;Q80TP8	Cold shock domain-containing protein E1	Csde1	>sp|Q91W50|CSDE1_MOUSE Cold shock domain-containing protein E1 OS=Mus musculus GN=Csde1 PE=2 SV=1;>tr|Q80TP8|Q80TP8_MOUSE Cold shock domain-containing E1, RNA-binding (Fragment) OS=Mus musculus GN=Csde1 PE=2 SV=1	9	9	11.7	88.79	4.9539e-85	0.9876	1.0511	0.9843	1.0292	0.98844	1.0542
P51881	ADP/ATP translocase 2	Slc25a5	>sp|P51881|ADT2_MOUSE ADP/ATP translocase 2 OS=Mus musculus GN=Slc25a5 PE=1 SV=3	17	8	48.3	32.931	3.1408e-135	0.97943	1.051	1.0398	1.0531	0.86571	1.0495
E9Q7B0;Q60715-2;Q60715	Prolyl 4-hydroxylase subunit alpha-1	P4ha1	>tr|E9Q7B0|E9Q7B0_MOUSE Uncharacterized protein OS=Mus musculus GN=P4ha1 PE=4 SV=1;>sp|Q60715-2|P4HA1_MOUSE Isoform 2 of Prolyl 4-hydroxylase subunit alpha-1 OS=Mus musculus GN=P4ha1;>sp|Q60715|P4HA1_MOUSE Prolyl 4-hydroxylase subunit alpha-1 OS=Mus muscul	3	3	9.3	51.753	3.9863e-45	0.89714	1.0508	0.94767	0.88353	0.89714	1.0691
Q91W96;D6RDT6	Anaphase-promoting complex subunit 4	Anapc4	>sp|Q91W96|APC4_MOUSE Anaphase-promoting complex subunit 4 OS=Mus musculus GN=Anapc4 PE=2 SV=1	4	4	6.2	91.707	1.1698e-47	0.84722	1.0506	0.83665	1.0735	0.84722	1.0082
Q8K284-2;E9QLY6;Q8K284;Q8K284-3	General transcription factor 3C polypeptide 1	Gtf3c1	>sp|Q8K284-2|TF3C1_MOUSE Isoform 2 of General transcription factor 3C polypeptide 1 OS=Mus musculus GN=Gtf3c1;>tr|E9QLY6|E9QLY6_MOUSE Uncharacterized protein OS=Mus musculus GN=Gtf3c1 PE=4 SV=1;>sp|Q8K284|TF3C1_MOUSE General transcription factor 3C polypep	17	17	9	226.73	3.5655e-47	0.96139	1.0505	0.94869	1.0568	0.98032	1.0225
Q3U4W8;P56399;D3YYA5;D3Z4K7	Ubiquitin carboxyl-terminal hydrolase;Ubiquitin carboxyl-terminal hydrolase 5	Usp5	>tr|Q3U4W8|Q3U4W8_MOUSE Ubiquitin carboxyl-terminal hydrolase OS=Mus musculus GN=Usp5 PE=2 SV=1;>sp|P56399|UBP5_MOUSE Ubiquitin carboxyl-terminal hydrolase 5 OS=Mus musculus GN=Usp5 PE=1 SV=1	8	8	12.1	93.354	2.7916e-55	0.98371	1.0504	1.0708	1.1102	0.95201	1.0239
Q9CWL8	Beta-catenin-like protein 1	Ctnnbl1	>sp|Q9CWL8|CTBL1_MOUSE Beta-catenin-like protein 1 OS=Mus musculus GN=Ctnnbl1 PE=1 SV=1	5	5	7.5	64.979	1.2911e-09	1.0321	1.0504	1.1251	1.0303	1.026	1.0504
Q9CZ13;Q8K2S8	Cytochrome b-c1 complex subunit 1, mitochondrial	Uqcrc1	>sp|Q9CZ13|QCR1_MOUSE Cytochrome b-c1 complex subunit 1, mitochondrial OS=Mus musculus GN=Uqcrc1 PE=1 SV=2	9	9	21.9	52.851	1.5849e-134	1.1609	1.0504	1.1378	1.055	1.173	1.0437
Q8BUI3	Leucine-rich repeat and WD repeat-containing protein 1	LRWD1	>sp|Q8BUI3|LRWD1_MOUSE Leucine-rich repeat and WD repeat-containing protein 1 OS=Mus musculus GN=LRWD1 PE=2 SV=1	2	2	3.7	71.593	1.4282e-08	1.1375	1.0503	1.0254	0.90592	1.1377	1.0801
Q91XU0;Q91XU0-2	ATPase WRNIP1	Wrnip1	>sp|Q91XU0|WRIP1_MOUSE ATPase WRNIP1 OS=Mus musculus GN=Wrnip1 PE=1 SV=2;>sp|Q91XU0-2|WRIP1_MOUSE Isoform 2 of ATPase WRNIP1 OS=Mus musculus GN=Wrnip1	25	25	45.3	71.793	0	1.0269	1.0497	1.0414	0.98284	1.0117	1.098
E9PZP8;Q99KS8;F6RXM1		Herc1	>tr|E9PZP8|E9PZP8_MOUSE Uncharacterized protein OS=Mus musculus GN=Herc1 PE=4 SV=1	25	25	5.8	532.65	2.3659e-67	0.93621	1.0494	0.94877	1.0364	0.93178	1.0515
Q80U72;Q80U72-4;Q80U72-2;Q80U72-3;Q6P9N3;F6RIN9;Q80VQ1-3;Q80VQ1;Q571M3	Protein scribble homolog	Scrib	>sp|Q80U72|SCRIB_MOUSE Protein scribble homolog OS=Mus musculus GN=Scrib PE=1 SV=2;>sp|Q80U72-4|SCRIB_MOUSE Isoform 4 of Protein scribble homolog OS=Mus musculus GN=Scrib;>sp|Q80U72-2|SCRIB_MOUSE Isoform 2 of Protein scribble homolog OS=Mus musculus GN=Scr	6	6	4.5	174.06	5.0657e-20	1.274	1.0492	1.2454	1.0702	1.3033	1.0286
Q9WVA3	Mitotic checkpoint protein BUB3	Bub3	>sp|Q9WVA3|BUB3_MOUSE Mitotic checkpoint protein BUB3 OS=Mus musculus GN=Bub3 PE=2 SV=2	11	11	41.4	36.954	2.741e-254	1.0705	1.0492	1.0144	1.0583	1.076	0.97907
Q9Z1Z0-2;Q9Z1Z0;Q9Z1Z0-3;Q9Z1Z0-4	General vesicular transport factor p115	Uso1	>sp|Q9Z1Z0-2|USO1_MOUSE Isoform 2 of General vesicular transport factor p115 OS=Mus musculus GN=Uso1;>sp|Q9Z1Z0|USO1_MOUSE General vesicular transport factor p115 OS=Mus musculus GN=Uso1 PE=1 SV=2;>sp|Q9Z1Z0-3|USO1_MOUSE Isoform 3 of General vesicular tran	6	6	6.2	100.19	1.3013e-12	0.94624	1.0492	0.90268	1.0556	0.99191	1.0428
Q91YK2;D6RDD0	Ribosomal RNA processing protein 1 homolog B	Rrp1b	>sp|Q91YK2|RRP1B_MOUSE Ribosomal RNA processing protein 1 homolog B OS=Mus musculus GN=Rrp1b PE=2 SV=2;>tr|D6RDD0|D6RDD0_MOUSE Ribosomal RNA-processing 1 homolog B (S. cerevisiae) OS=Mus musculus GN=Rrp1b PE=4 SV=1	2	2	4.1	80.581	2.5206e-05	1.0886	1.049	1.0886	1.049	NaN	NaN
P83940	Transcription elongation factor B polypeptide 1	Tceb1	>sp|P83940|ELOC_MOUSE Transcription elongation factor B polypeptide 1 OS=Mus musculus GN=Tceb1 PE=1 SV=1	6	6	58.9	12.473	6.5744e-47	1.0375	1.0489	1.0027	1.0383	1.0553	1.1238
Q6A026;E9QPI5	Sister chromatid cohesion protein PDS5 homolog A	Pds5a	>sp|Q6A026|PDS5A_MOUSE Sister chromatid cohesion protein PDS5 homolog A OS=Mus musculus GN=Pds5a PE=2 SV=3;>tr|E9QPI5|E9QPI5_MOUSE Uncharacterized protein OS=Mus musculus GN=Pds5a PE=4 SV=1	15	15	14.6	150.33	4.2693e-84	1.0711	1.0486	1.1043	0.97573	1.0042	1.0872
F8WGD9;Q9D1E8	1-acyl-sn-glycerol-3-phosphate acyltransferase epsilon	Agpat5	>tr|F8WGD9|F8WGD9_MOUSE Uncharacterized protein OS=Mus musculus GN=Agpat5 PE=4 SV=1;>sp|Q9D1E8|PLCE_MOUSE 1-acyl-sn-glycerol-3-phosphate acyltransferase epsilon OS=Mus musculus GN=Agpat5 PE=2 SV=2	2	2	7.6	33.845	6.9576e-06	0.82798	1.0486	0.85519	1.089	0.82798	0.95979
Q8BPW9;Q9Z2W0	Aspartyl aminopeptidase	Dnpep	>tr|Q8BPW9|Q8BPW9_MOUSE Uncharacterized protein OS=Mus musculus GN=Dnpep PE=2 SV=1;>sp|Q9Z2W0|DNPEP_MOUSE Aspartyl aminopeptidase OS=Mus musculus GN=Dnpep PE=2 SV=2	3	3	8.1	51.662	2.8403e-06	1.0657	1.0486	NaN	NaN	1.0657	1.0486
O88796	Ribonuclease P protein subunit p30	Rpp30	>sp|O88796|RPP30_MOUSE Ribonuclease P protein subunit p30 OS=Mus musculus GN=Rpp30 PE=2 SV=1	2	2	9.3	29.473	1.5062e-12	1.0276	1.0484	1.0658	1.041	0.99079	1.0558
P53986	Monocarboxylate transporter 1	Slc16a1	>sp|P53986|MOT1_MOUSE Monocarboxylate transporter 1 OS=Mus musculus GN=Slc16a1 PE=1 SV=1	7	7	17.4	53.267	5.7361e-65	1.2925	1.0484	1.2587	1.0721	1.3478	1.0479
O70481	E3 ubiquitin-protein ligase UBR1	Ubr1	>sp|O70481|UBR1_MOUSE E3 ubiquitin-protein ligase UBR1 OS=Mus musculus GN=Ubr1 PE=1 SV=2	12	12	7.1	200.24	1.0712e-53	1.1338	1.0482	1.1368	1.0713	1.0971	1.0482
E9PYG9;Q60710;F6TVP2;E9Q0K6;F8WJE0;Q6ZQM3	SAM domain and HD domain-containing protein 1	Samhd1	>tr|E9PYG9|E9PYG9_MOUSE Uncharacterized protein OS=Mus musculus GN=Samhd1 PE=4 SV=1;>sp|Q60710|SAMH1_MOUSE SAM domain and HD domain-containing protein 1 OS=Mus musculus GN=Samhd1 PE=1 SV=2;>tr|F6TVP2|F6TVP2_MOUSE SAM domain and HD domain, 1 (Fragment) OS=M	11	11	27.7	67.245	9.5864e-244	1.0851	1.0481	1.0947	1.0694	1.0353	0.99667
G3X9B1		Heatr1	>tr|G3X9B1|G3X9B1_MOUSE HEAT repeat containing 1 OS=Mus musculus GN=Heatr1 PE=4 SV=1	42	42	22.5	242.07	4.332e-161	0.8558	1.048	0.84594	1.0764	0.86367	0.9971
E9Q6F3;Q80V62	Fanconi anemia group D2 protein homolog	Fancd2	>tr|E9Q6F3|E9Q6F3_MOUSE Uncharacterized protein OS=Mus musculus GN=Fancd2 PE=4 SV=1;>sp|Q80V62|FACD2_MOUSE Fanconi anemia group D2 protein homolog OS=Mus musculus GN=Fancd2 PE=1 SV=2	5	5	4	162.11	9.4123e-12	1.0408	1.0479	1.0372	1.2817	1.133	0.92523
Q8BLN5	Lanosterol synthase	Lss	>sp|Q8BLN5|ERG7_MOUSE Lanosterol synthase OS=Mus musculus GN=Lss PE=2 SV=2	9	9	14.6	83.14	3.6122e-34	0.95819	1.0479	0.94801	1.0222	1.0019	1.1047
Q9EPL8	Importin-7	Ipo7	>sp|Q9EPL8|IPO7_MOUSE Importin-7 OS=Mus musculus GN=Ipo7 PE=1 SV=2	16	16	20.4	119.49	8.246e-127	1.1149	1.0478	1.1336	1.0478	1.0337	1.0688
P62137;Q3TYF5	Serine/threonine-protein phosphatase PP1-alpha catalytic subunit;Serine/threonine-protein phosphatase	Ppp1ca	>sp|P62137|PP1A_MOUSE Serine/threonine-protein phosphatase PP1-alpha catalytic subunit OS=Mus musculus GN=Ppp1ca PE=1 SV=1;>tr|Q3TYF5|Q3TYF5_MOUSE Serine/threonine-protein phosphatase (Fragment) OS=Mus musculus GN=Ppp1ca PE=2 SV=1	12	6	35.5	37.54	4.8049e-141	1.0944	1.0476	1.089	1.0246	1.1033	1.1164
Q9D1I6	39S ribosomal protein L14, mitochondrial	Mrpl14	>sp|Q9D1I6|RM14_MOUSE 39S ribosomal protein L14, mitochondrial OS=Mus musculus GN=Mrpl14 PE=2 SV=1	3	3	18.6	15.874	1.4456e-08	0.98359	1.0474	1.2866	1.0321	0.98359	1.2922
P16330-2;P16330	2,3-cyclic-nucleotide 3-phosphodiesterase	Cnp	>sp|P16330-2|CN37_MOUSE Isoform CNPI of 2,3-cyclic-nucleotide 3-phosphodiesterase OS=Mus musculus GN=Cnp;>sp|P16330|CN37_MOUSE 2,3-cyclic-nucleotide 3-phosphodiesterase OS=Mus musculus GN=Cnp PE=1 SV=3	11	11	28.5	44.654	2.7191e-113	1.2062	1.0473	1.229	1.0465	1.1878	1.0481
P54775	26S protease regulatory subunit 6B	Psmc4	>sp|P54775|PRS6B_MOUSE 26S protease regulatory subunit 6B OS=Mus musculus GN=Psmc4 PE=1 SV=2	29	29	71.3	47.408	0	0.97062	1.0473	0.99675	1.0252	0.96708	1.0654
P62270;F5H8M6;G3UZW2;D3YWV7;F6YVP7	40S ribosomal protein S18	Rps18;Gm10260;Gm5321	>sp|P62270|RS18_MOUSE 40S ribosomal protein S18 OS=Mus musculus GN=Rps18 PE=1 SV=3;>tr|F5H8M6|F5H8M6_MOUSE Uncharacterized protein OS=Mus musculus GN=Gm10260 PE=3 SV=1;>tr|G3UZW2|G3UZW2_MOUSE Uncharacterized protein OS=Mus musculus GN=Rps18 PE=3 SV=1;>tr|D	14	14	58.6	17.718	3.4051e-90	1.1037	1.0472	1.1475	1.0307	1.0459	1.0627
Q8CFZ0;G3UYP0;P63280	SUMO-conjugating enzyme UBC9	Ube2i	>tr|Q8CFZ0|Q8CFZ0_MOUSE Ube2i protein OS=Mus musculus GN=Ube2i PE=4 SV=1;>tr|G3UYP0|G3UYP0_MOUSE Ubiquitin-conjugating enzyme E2I (Fragment) OS=Mus musculus GN=Ube2i PE=3 SV=1;>sp|P63280|UBC9_MOUSE SUMO-conjugating enzyme UBC9 OS=Mus musculus GN=Ube2i PE=1	3	3	35.6	11.225	4.7186e-10	1.0235	1.0472	1.0255	1.0522	0.5675	0.65479
Q8R420;Q6AXE3;E9PX95	ATP-binding cassette sub-family A member 3	Abca3	>sp|Q8R420|ABCA3_MOUSE ATP-binding cassette sub-family A member 3 OS=Mus musculus GN=Abca3 PE=2 SV=3	6	6	4.1	191.97	7.9386e-17	0.70664	1.0472	0.73847	1.1444	0.3721	0.26528
Q5XG71;E9QK83	Small subunit processome component 20 homolog	Utp20	>sp|Q5XG71|UTP20_MOUSE Small subunit processome component 20 homolog OS=Mus musculus GN=Utp20 PE=2 SV=2;>tr|E9QK83|E9QK83_MOUSE Uncharacterized protein OS=Mus musculus GN=Utp20 PE=4 SV=1	37	37	15.8	317.74	3.9061e-168	1.0631	1.047	1.0631	1.0776	1.0633	1.0292
Q9R233-2;E9QKX9;Q9R233;Q3TCU5;G3UWL0;G3UZZ2	Tapasin	Tapbp	>sp|Q9R233-2|TPSN_MOUSE Isoform Short of Tapasin OS=Mus musculus GN=Tapbp;>tr|E9QKX9|E9QKX9_MOUSE TAP-binding protein OS=Mus musculus GN=Tapbp PE=4 SV=1;>sp|Q9R233|TPSN_MOUSE Tapasin OS=Mus musculus GN=Tapbp PE=2 SV=2;>tr|Q3TCU5|Q3TCU5_MOUSE Uncharacterize	5	5	11.5	46.62	1.1618e-17	0.91683	1.047	0.91683	1.0528	0.91995	1.0042
Q9Z1B5	Mitotic spindle assembly checkpoint protein MAD2A	Mad2l1	>sp|Q9Z1B5|MD2L1_MOUSE Mitotic spindle assembly checkpoint protein MAD2A OS=Mus musculus GN=Mad2l1 PE=2 SV=2	5	5	22.9	23.598	1.0484e-13	1.027	1.047	1.0785	1.058	0.97513	0.9875
Q8R3P8		Rnf113a1	>tr|Q8R3P8|Q8R3P8_MOUSE Ring finger protein 113A1 OS=Mus musculus GN=Rnf113a1 PE=2 SV=1	2	2	4.7	38.443	2.3536e-05	0.98793	1.0468	NaN	NaN	0.98793	1.0468
P28063;G3UZW8	Proteasome subunit beta type-8	Psmb8	>sp|P28063|PSB8_MOUSE Proteasome subunit beta type-8 OS=Mus musculus GN=Psmb8 PE=1 SV=2	16	16	64.1	30.26	6.36e-184	0.98265	1.0466	0.99856	1.0671	0.97321	1.0345
P97304	DNA-directed RNA polymerases I and III subunit RPAC2	Polr1d	>sp|P97304|RPAC2_MOUSE DNA-directed RNA polymerases I and III subunit RPAC2 OS=Mus musculus GN=Polr1d PE=2 SV=1	2	2	10.5	15.072	3.5061e-33	0.92635	1.0462	0.96808	1.0462	0.83121	1.1761
Q3TIU4	2,5-phosphodiesterase 12	Pde12	>sp|Q3TIU4|PDE12_MOUSE 2,5-phosphodiesterase 12 OS=Mus musculus GN=Pde12 PE=2 SV=2	16	16	32.4	67.513	7.1736e-147	0.97792	1.0457	1.0236	1.0781	0.9731	1.0454
Q9R1P1;D3YVS3;D3YUM8	Proteasome subunit beta type-3	Psmb3;Gm5356	>sp|Q9R1P1|PSB3_MOUSE Proteasome subunit beta type-3 OS=Mus musculus GN=Psmb3 PE=1 SV=1;>tr|D3YVS3|D3YVS3_MOUSE Uncharacterized protein OS=Mus musculus GN=Gm5356 PE=4 SV=1	14	14	61	22.965	5.4181e-235	0.94595	1.0456	0.95519	1.0606	0.9435	1.035
O70591;F8WJ30	Prefoldin subunit 2	Pfdn2	>sp|O70591|PFD2_MOUSE Prefoldin subunit 2 OS=Mus musculus GN=Pfdn2 PE=2 SV=2;>tr|F8WJ30|F8WJ30_MOUSE Prefoldin 2 (Fragment) OS=Mus musculus GN=Pfdn2 PE=4 SV=1	2	2	16.9	16.534	3.1293e-65	2.0238	1.0455	2.2759	1.0497	2.0238	1.0337
Q8CHI8-3;Q8CHI8-2;Q8CHI8-4;Q8CHI8;Q8CHI8-5	E1A-binding protein p400	Ep400	>sp|Q8CHI8-3|EP400_MOUSE Isoform 3 of E1A-binding protein p400 OS=Mus musculus GN=Ep400;>sp|Q8CHI8-2|EP400_MOUSE Isoform 2 of E1A-binding protein p400 OS=Mus musculus GN=Ep400;>sp|Q8CHI8-4|EP400_MOUSE Isoform 4 of E1A-binding protein p400 OS=Mus musculus G	9	7	4	329.48	1.5546e-32	1.0916	1.0455	1.0883	0.98447	1.1436	1.0711
P46737;A3KGA8;P46737-2;G3UVX3;E9Q0P6;Q7M757	Lys-63-specific deubiquitinase BRCC36	Brcc3	>sp|P46737|BRCC3_MOUSE Lys-63-specific deubiquitinase BRCC36 OS=Mus musculus GN=Brcc3 PE=2 SV=1;>tr|A3KGA8|A3KGA8_MOUSE BRCA1/BRCA2-containing complex, subunit 3 (Fragment) OS=Mus musculus GN=Brcc3 PE=4 SV=1;>sp|P46737-2|BRCC3_MOUSE Isoform 2 of Lys-63-spe	5	5	23	33.34	5.8322e-24	1.0129	1.0453	1.0563	1.0423	0.9842	1.1152
E9Q5K5;E9Q1J7;Q99MN9;D3YZC1	Propionyl-CoA carboxylase beta chain, mitochondrial	Pccb	>tr|E9Q5K5|E9Q5K5_MOUSE Uncharacterized protein OS=Mus musculus GN=Pccb PE=4 SV=1;>tr|E9Q1J7|E9Q1J7_MOUSE Uncharacterized protein OS=Mus musculus GN=Pccb PE=4 SV=1;>sp|Q99MN9|PCCB_MOUSE Propionyl-CoA carboxylase beta chain, mitochondrial OS=Mus musculus GN	2	2	6.2	54.712	8.6143e-10	1.2139	1.045	NaN	NaN	1.2139	1.045
F8WHC5;Q8BI46;A2RTL5	Arginine/serine-rich coiled-coil protein 2	Rsrc2	>tr|F8WHC5|F8WHC5_MOUSE Uncharacterized protein OS=Mus musculus GN=Rsrc2 PE=4 SV=1;>tr|Q8BI46|Q8BI46_MOUSE Uncharacterized protein OS=Mus musculus GN=Rsrc2 PE=2 SV=1;>sp|A2RTL5|RSRC2_MOUSE Arginine/serine-rich coiled-coil protein 2 OS=Mus musculus GN=Rsrc2	2	2	6	50.606	4.9627e-09	1.0898	1.0449	NaN	NaN	1.0898	1.0449
Q02053;P31254	Ubiquitin-like modifier-activating enzyme 1	Uba1	>sp|Q02053|UBA1_MOUSE Ubiquitin-like modifier-activating enzyme 1 OS=Mus musculus GN=Uba1 PE=1 SV=1	28	28	31.4	117.81	0	0.98276	1.0447	0.97034	1.0319	0.99219	1.0641
O55234;D3Z2T2	Proteasome subunit beta type-5;Proteasome subunit beta type	Psmb5	>sp|O55234|PSB5_MOUSE Proteasome subunit beta type-5 OS=Mus musculus GN=Psmb5 PE=1 SV=3;>tr|D3Z2T2|D3Z2T2_MOUSE Proteasome subunit beta type OS=Mus musculus GN=Psmb5 PE=3 SV=1	5	5	21.6	28.532	2.9416e-22	0.93318	1.0444	0.87261	0.99355	0.93958	1.0499
Q8BX09;Q8BX09-2	Retinoblastoma-binding protein 5	Rbbp5	>sp|Q8BX09|RBBP5_MOUSE Retinoblastoma-binding protein 5 OS=Mus musculus GN=Rbbp5 PE=1 SV=2;>sp|Q8BX09-2|RBBP5_MOUSE Isoform 2 of Retinoblastoma-binding protein 5 OS=Mus musculus GN=Rbbp5	5	5	11.2	59.097	1.2992e-11	1.0131	1.0444	1.0131	1.0812	0.98914	1.0253
Q8QZT1	Acetyl-CoA acetyltransferase, mitochondrial	Acat1	>sp|Q8QZT1|THIL_MOUSE Acetyl-CoA acetyltransferase, mitochondrial OS=Mus musculus GN=Acat1 PE=1 SV=1	12	12	38	44.816	1.7956e-281	0.99098	1.0444	0.99478	1.0813	0.97303	1.0075
Q9CY57-5;Q9CY57-4;Q9CY57-3;E9PW20;Q9CY57-2;Q9CY57;D3YZA1;D3Z7T7	Friend of PRMT1 protein	2500003M10Rik;Fop	>sp|Q9CY57-5|FOP_MOUSE Isoform 5 of Friend of PRMT1 protein OS=Mus musculus GN=Fop;>sp|Q9CY57-4|FOP_MOUSE Isoform 4 of Friend of PRMT1 protein OS=Mus musculus GN=Fop;>sp|Q9CY57-3|FOP_MOUSE Isoform 3 of Friend of PRMT1 protein OS=Mus musculus GN=Fop;>tr|E9P	3	3	23.7	19.243	2.4188e-25	1.5259	1.044	1.3528	1.0341	1.5259	1.1958
P68372;Q9D6F9	Tubulin beta-4B chain;Tubulin beta-4A chain	Tubb4b;Tubb4a	>sp|P68372|TBB4B_MOUSE Tubulin beta-4B chain OS=Mus musculus GN=Tubb4b PE=1 SV=1;>sp|Q9D6F9|TBB4A_MOUSE Tubulin beta-4A chain OS=Mus musculus GN=Tubb4a PE=1 SV=3	24	4	69	49.83	0	1.0231	1.044	1.0177	1.0115	1.0471	1.0482
P55096	ATP-binding cassette sub-family D member 3	Abcd3	>sp|P55096|ABCD3_MOUSE ATP-binding cassette sub-family D member 3 OS=Mus musculus GN=Abcd3 PE=1 SV=2	8	8	12.7	75.474	1.386e-57	1.0683	1.0438	0.95908	1.0785	1.0683	1.0438
Q3TW96;F7AWB4;Q91YN5-2;Q91YN5-3;Q91YN5;Q3UHZ7	UDP-N-acetylhexosamine pyrophosphorylase-like protein 1;UDP-N-acetylhexosamine pyrophosphorylase;UDP-N-acetylgalactosamine pyrophosphorylase;UDP-N-acetylglucosamine pyrophosphorylase	Uap1l1;Uap1	>sp|Q3TW96|UAP1L_MOUSE UDP-N-acetylhexosamine pyrophosphorylase-like protein 1 OS=Mus musculus GN=Uap1l1 PE=2 SV=1;>tr|F7AWB4|F7AWB4_MOUSE Uncharacterized protein (Fragment) OS=Mus musculus GN=Uap1l1 PE=4 SV=1;>sp|Q91YN5-2|UAP1_MOUSE Isoform AGX1 of UDP-N-	2	2	5.7	56.613	1.6802e-06	0.98482	1.0437	NaN	NaN	0.98482	1.0437
Q9D6J6;Q9D6J6-2	NADH dehydrogenase [ubiquinone] flavoprotein 2, mitochondrial	Ndufv2	>sp|Q9D6J6|NDUV2_MOUSE NADH dehydrogenase [ubiquinone] flavoprotein 2, mitochondrial OS=Mus musculus GN=Ndufv2 PE=1 SV=2;>sp|Q9D6J6-2|NDUV2_MOUSE Isoform 2 of NADH dehydrogenase [ubiquinone] flavoprotein 2, mitochondrial OS=Mus musculus GN=Ndufv2	3	3	16.5	27.285	5.4367e-33	1.0686	1.0436	1.062	1.0908	1.0686	1.002
Q9JM13;D3YWB4;D3Z2L2	Rab5 GDP/GTP exchange factor	Rabgef1	>sp|Q9JM13|RABX5_MOUSE Rab5 GDP/GTP exchange factor OS=Mus musculus GN=Rabgef1 PE=1 SV=1	12	12	28.9	56.868	2.8807e-93	0.84	1.0436	0.78902	0.85657	0.84294	1.0818
Q9D1R9;D3Z4H3;D3YZW2;D3YWC0	60S ribosomal protein L34	Rpl34;Gm10154;Gm6404;Gm2178	>sp|Q9D1R9|RL34_MOUSE 60S ribosomal protein L34 OS=Mus musculus GN=Rpl34 PE=3 SV=2;>tr|D3Z4H3|D3Z4H3_MOUSE Uncharacterized protein OS=Mus musculus GN=Gm10154 PE=4 SV=1;>tr|D3YZW2|D3YZW2_MOUSE Uncharacterized protein OS=Mus musculus GN=Gm6404 PE=4 SV=1;>tr|	4	4	21.4	13.293	1.0305e-17	1.1469	1.0434	3.2353	1.2204	1.1469	1.0434
P47758;E9Q035	Signal recognition particle receptor subunit beta	Srprb;Gm20425	>sp|P47758|SRPRB_MOUSE Signal recognition particle receptor subunit beta OS=Mus musculus GN=Srprb PE=1 SV=1;>tr|E9Q035|E9Q035_MOUSE Signal recognition particle receptor, B subunit OS=Mus musculus GN=Gm20425 PE=4 SV=1	8	8	41.6	29.579	2.7883e-79	1.034	1.0434	1.047	1.0247	1.0213	1.0607
P26369;Q3KQM4	Splicing factor U2AF 65 kDa subunit	U2af2	>sp|P26369|U2AF2_MOUSE Splicing factor U2AF 65 kDa subunit OS=Mus musculus GN=U2af2 PE=1 SV=3;>tr|Q3KQM4|Q3KQM4_MOUSE U2af2 protein OS=Mus musculus GN=U2af2 PE=2 SV=1	10	10	32.4	53.516	7.0984e-121	1.0543	1.0434	1.1777	1.126	1.0352	1.0369
A2BH40;E9QAQ7;A2BH40-3;A2BH40-4;A2BH40-2	AT-rich interactive domain-containing protein 1A	Arid1a	>sp|A2BH40|ARI1A_MOUSE AT-rich interactive domain-containing protein 1A OS=Mus musculus GN=Arid1a PE=1 SV=1;>tr|E9QAQ7|E9QAQ7_MOUSE AT-rich interactive domain 1A (SWI-like) OS=Mus musculus GN=Arid1a PE=4 SV=1;>sp|A2BH40-3|ARI1A_MOUSE Isoform 3 of AT-rich i	16	16	9.3	242.09	1.1764e-79	1.0723	1.0432	1.1435	1.048	1.0595	0.91089
Q61990;Q61990-3;Q61990-2;G5E916;F7A4C5;P57722-2;P57722;E9Q7D8;G3UYM5	Poly(rC)-binding protein 2	Pcbp2	>sp|Q61990|PCBP2_MOUSE Poly(rC)-binding protein 2 OS=Mus musculus GN=Pcbp2 PE=1 SV=1;>sp|Q61990-3|PCBP2_MOUSE Isoform 3 of Poly(rC)-binding protein 2 OS=Mus musculus GN=Pcbp2;>sp|Q61990-2|PCBP2_MOUSE Isoform 2 of Poly(rC)-binding protein 2 OS=Mus musculus	17	12	54.7	38.221	0	1.0227	1.0428	1.0784	1.0334	1.0072	1.0579
P84084	ADP-ribosylation factor 5	Arf5	>sp|P84084|ARF5_MOUSE ADP-ribosylation factor 5 OS=Mus musculus GN=Arf5 PE=2 SV=2	8	4	56.7	20.529	4.3918e-144	1.1415	1.0427	1.2537	1.0283	1.0332	1.1146
Q9CPY7-2;Q9CPY7	Cytosol aminopeptidase	Lap3	>sp|Q9CPY7-2|AMPL_MOUSE Isoform 2 of Cytosol aminopeptidase OS=Mus musculus GN=Lap3;>sp|Q9CPY7|AMPL_MOUSE Cytosol aminopeptidase OS=Mus musculus GN=Lap3 PE=1 SV=3	4	4	8.8	52.75	8.3337e-17	1.0231	1.0425	NaN	NaN	1.0231	1.0425
Q9CY16	28S ribosomal protein S28, mitochondrial	Mrps28	>sp|Q9CY16|RT28_MOUSE 28S ribosomal protein S28, mitochondrial OS=Mus musculus GN=Mrps28 PE=2 SV=1	2	2	9.1	20.52	1.1158e-15	0.87626	1.0425	0.79502	1.0425	0.91432	2.9697
A2AP92;Q923A8;A2AP93;Q62073	Mitogen-activated protein kinase kinase kinase 7	Map3k7	>tr|A2AP92|A2AP92_MOUSE Mitogen activated protein kinase kinase kinase 7 OS=Mus musculus GN=Map3k7 PE=3 SV=1;>tr|Q923A8|Q923A8_MOUSE Map3k7 protein OS=Mus musculus GN=Map3k7 PE=2 SV=1;>tr|A2AP93|A2AP93_MOUSE Mitogen activated protein kinase kinase kinase 7	5	5	12.9	56.716	4.6358e-13	1.7285	1.0424	NaN	NaN	1.7285	1.0424
Q9Z1S0;F6VLH3	Mitotic checkpoint serine/threonine-protein kinase BUB1 beta	Bub1b	>sp|Q9Z1S0|BUB1B_MOUSE Mitotic checkpoint serine/threonine-protein kinase BUB1 beta OS=Mus musculus GN=Bub1b PE=1 SV=2;>tr|F6VLH3|F6VLH3_MOUSE Uncharacterized protein (Fragment) OS=Mus musculus GN=Bub1b PE=4 SV=1	8	8	9.9	118.39	1.1738e-48	1.0814	1.0423	1.0127	1.0612	1.2358	0.99847
Q9CRT8	Exportin-T	Xpot	>sp|Q9CRT8|XPOT_MOUSE Exportin-T OS=Mus musculus GN=Xpot PE=2 SV=3	6	6	9.1	109.73	1.3339e-34	1.0692	1.0421	1.1021	1.0169	1.0626	1.1686
Q9DBD5;Q9D4T3	Proline-, glutamic acid- and leucine-rich protein 1	Pelp1	>sp|Q9DBD5|PELP1_MOUSE Proline-, glutamic acid- and leucine-rich protein 1 OS=Mus musculus GN=Pelp1 PE=1 SV=2	11	11	13.9	118.07	9.2056e-94	0.97217	1.0419	1.035	1.0104	0.93197	1.0428
E9PUQ9;E2JF22;F6QY99;F6PYU5;E9PY63;E9Q5N5;F7AC58	Piezo-type mechanosensitive ion channel component 1	Fam38a;Piezo1	>tr|E9PUQ9|E9PUQ9_MOUSE Uncharacterized protein OS=Mus musculus GN=Fam38a PE=4 SV=1;>sp|E2JF22|PIEZ1_MOUSE Piezo-type mechanosensitive ion channel component 1 OS=Mus musculus GN=Piezo1 PE=2 SV=1;>tr|F6QY99|F6QY99_MOUSE Family with sequence similarity 38, m	2	2	1.4	291.99	3.7302e-08	1.0091	1.0416	0.82516	1.0373	1.234	1.0458
Q9DAW6	U4/U6 small nuclear ribonucleoprotein Prp4	Prpf4	>sp|Q9DAW6|PRP4_MOUSE U4/U6 small nuclear ribonucleoprotein Prp4 OS=Mus musculus GN=Prpf4 PE=2 SV=1	12	12	22.3	58.369	1.4319e-38	1.056	1.0416	1.0625	1.3665	1.0507	0.99208
Q9D0I8;A2AMV1	mRNA turnover protein 4 homolog	Mrto4	>sp|Q9D0I8|MRT4_MOUSE mRNA turnover protein 4 homolog OS=Mus musculus GN=Mrto4 PE=2 SV=1;>tr|A2AMV1|A2AMV1_MOUSE MRT4, mRNA turnover 4, homolog (S. cerevisiae) OS=Mus musculus GN=Mrto4 PE=3 SV=1	8	8	31.4	27.545	7.2251e-38	0.94955	1.0414	1.0134	1.0414	0.92287	1.064
Q9Z2D8-2;D3YTR5;D3YTR4;Q9Z2D8;F6WZH1;F8WGB1;Q9Z2E1-2;Q9Z2E1	Methyl-CpG-binding domain protein 3	Mbd3	>sp|Q9Z2D8-2|MBD3_MOUSE Isoform 2 of Methyl-CpG-binding domain protein 3 OS=Mus musculus GN=Mbd3;>tr|D3YTR5|D3YTR5_MOUSE Methyl-CpG-binding domain protein 3 OS=Mus musculus GN=Mbd3 PE=4 SV=1;>tr|D3YTR4|D3YTR4_MOUSE Methyl-CpG-binding domain protein 3 OS=Mu	4	4	16.6	28.338	3.0873e-09	1.0127	1.0411	1.0127	1.0411	NaN	NaN
Q91VC3;A2AFK7;E9PV04;D3YU49	Eukaryotic initiation factor 4A-III	Eif4a3;Gm5576;Gm8994	>sp|Q91VC3|IF4A3_MOUSE Eukaryotic initiation factor 4A-III OS=Mus musculus GN=Eif4a3 PE=2 SV=3;>tr|A2AFK7|A2AFK7_MOUSE Eukaryotic translation initiation factor 4A, isoform 3 (Fragment) OS=Mus musculus GN=Eif4a3 PE=3 SV=1;>tr|E9PV04|E9PV04_MOUSE Uncharacter	16	11	38.7	46.839	1.1937e-208	1.057	1.041	1.3059	1.1426	0.99737	0.95404
P27659;D3YZ47;Q9CQ09;E9PWZ3	60S ribosomal protein L3	Rpl3;Gm5879	>sp|P27659|RL3_MOUSE 60S ribosomal protein L3 OS=Mus musculus GN=Rpl3 PE=2 SV=3;>tr|D3YZ47|D3YZ47_MOUSE Uncharacterized protein OS=Mus musculus GN=Gm5879 PE=3 SV=1	18	18	44.2	46.109	6.3025e-216	1.0301	1.0407	1.0108	1.0183	1.0425	1.0545
P30681	High mobility group protein B2	Hmgb2	>sp|P30681|HMGB2_MOUSE High mobility group protein B2 OS=Mus musculus GN=Hmgb2 PE=1 SV=3	9	9	32.9	24.162	3.4037e-59	1.1882	1.0405	1.2296	0.93077	1.0005	1.0758
Q3U2G2;Q61316;P48722-2;P48722;E0CY23	Heat shock 70 kDa protein 4	Hspa4	>tr|Q3U2G2|Q3U2G2_MOUSE Heat shock protein 4 OS=Mus musculus GN=Hspa4 PE=2 SV=1;>sp|Q61316|HSP74_MOUSE Heat shock 70 kDa protein 4 OS=Mus musculus GN=Hspa4 PE=1 SV=1	22	20	32.9	94.208	1.3996e-217	1.086	1.0405	1.086	0.99316	1.0864	1.0652
Q7TQH0-2;Q3TGG2;Q7TQH0-3;E9Q5Q0;Q7TQH0	Ataxin-2-like protein	Atxn2l	>sp|Q7TQH0-2|ATX2L_MOUSE Isoform 2 of Ataxin-2-like protein OS=Mus musculus GN=Atxn2l;>tr|Q3TGG2|Q3TGG2_MOUSE Uncharacterized protein OS=Mus musculus GN=Atxn2l PE=2 SV=1;>sp|Q7TQH0-3|ATX2L_MOUSE Isoform 3 of Ataxin-2-like protein OS=Mus musculus GN=Atxn2l;	11	11	12.8	113.04	2.1675e-34	0.91464	1.0405	0.95458	0.93507	0.90911	1.1213
P46935	E3 ubiquitin-protein ligase NEDD4	Nedd4	>sp|P46935|NEDD4_MOUSE E3 ubiquitin-protein ligase NEDD4 OS=Mus musculus GN=Nedd4 PE=1 SV=3	17	16	24.2	102.71	2.7089e-96	0.82392	1.0404	0.84433	1.0446	0.75683	1.0285
G5E8H3;Q03267;Q5SWT9;Q571F4;Q5SWU0;Q03267-6;Q3UQ33;Q5GGW5;Q03267-4;Q03267-5;Q8C9X3;E9Q6S3;Q03267-2;E9QMU0;Q03267-3;P81183-2;P81183;Q8C208-3;Q8C208-2;Q8C208;Q8C208-4	DNA-binding protein Ikaros	Ikzf1	>tr|G5E8H3|G5E8H3_MOUSE Uncharacterized protein OS=Mus musculus GN=Ikzf1 PE=4 SV=1;>sp|Q03267|IKZF1_MOUSE DNA-binding protein Ikaros OS=Mus musculus GN=Ikzf1 PE=1 SV=2;>tr|Q5SWT9|Q5SWT9_MOUSE IKAROS family zinc finger 1 OS=Mus musculus GN=Ikzf1 PE=2 SV=1;>	9	7	19.4	57.201	6.5362e-166	0.97153	1.0402	1.0112	0.95569	0.96539	1.0806
Q78IK2	Up-regulated during skeletal muscle growth protein 5	Usmg5	>sp|Q78IK2|USMG5_MOUSE Up-regulated during skeletal muscle growth protein 5 OS=Mus musculus GN=Usmg5 PE=1 SV=1	2	2	43.1	6.3814	7.051e-11	0.96596	1.04	1.019	1.1185	0.9628	1.0122
A2AGT5-2;A2AGT5-3;A2AGT5	Cytoskeleton-associated protein 5	Ckap5	>sp|A2AGT5-2|CKAP5_MOUSE Isoform 2 of Cytoskeleton-associated protein 5 OS=Mus musculus GN=Ckap5;>sp|A2AGT5-3|CKAP5_MOUSE Isoform 3 of Cytoskeleton-associated protein 5 OS=Mus musculus GN=Ckap5;>sp|A2AGT5|CKAP5_MOUSE Cytoskeleton-associated protein 5 OS=Mu	35	35	22.7	218.7	0	1.0473	1.0399	1.0315	1.0504	1.0708	1.0399
Q99LC5;REV__Q9R1X4-4;REV__Q9R1X4-5;REV__Q9R1X4-3;REV__Q9R1X4-6;REV__Q9R1X4-2;REV__Q9R1X4	Electron transfer flavoprotein subunit alpha, mitochondrial	Etfa	>sp|Q99LC5|ETFA_MOUSE Electron transfer flavoprotein subunit alpha, mitochondrial OS=Mus musculus GN=Etfa PE=1 SV=2	9	9	32.1	35.009	2.8327e-50	1.1496	1.0399	1.1536	1.0319	1.1302	1.0464
Q61550;A2AU37	Double-strand-break repair protein rad21 homolog	Rad21	>sp|Q61550|RAD21_MOUSE Double-strand-break repair protein rad21 homolog OS=Mus musculus GN=Rad21 PE=1 SV=3	3	3	6.1	72.082	2.0667e-10	1.3067	1.0397	0.61127	0.41314	1.3508	1.2202
Q9CZX0;Q9CZX0-2	Elongator complex protein 3	Elp3	>sp|Q9CZX0|ELP3_MOUSE Elongator complex protein 3 OS=Mus musculus GN=Elp3 PE=2 SV=1;>sp|Q9CZX0-2|ELP3_MOUSE Isoform 2 of Elongator complex protein 3 OS=Mus musculus GN=Elp3	9	9	21.2	62.384	3.9453e-94	0.95446	1.0397	1.1539	1.3697	0.94402	1.0277
Q9QY81;Q8BPS7;F6XGN0	Nuclear pore membrane glycoprotein 210	Nup210	>sp|Q9QY81|PO210_MOUSE Nuclear pore membrane glycoprotein 210 OS=Mus musculus GN=Nup210 PE=1 SV=2	29	29	18.6	204.1	6.8881e-124	1.0695	1.0397	1.0567	1.0389	1.0745	1.0407
D3YWF6;Q7TQI3;D3Z7K0	Ubiquitin thioesterase OTUB1	Otub1	>tr|D3YWF6|D3YWF6_MOUSE OTU domain, ubiquitin aldehyde-binding 1 OS=Mus musculus GN=Otub1 PE=4 SV=1;>sp|Q7TQI3|OTUB1_MOUSE Ubiquitin thioesterase OTUB1 OS=Mus musculus GN=Otub1 PE=1 SV=2;>tr|D3Z7K0|D3Z7K0_MOUSE OTU domain, ubiquitin aldehyde-binding 1 (Fra	8	8	44	28.036	4.5039e-64	1.0368	1.0396	1.0307	0.99409	1.0626	1.0628
Q6PE78;P40336;P40336-2;Q8C0E2-2;Q8C0E2	Vacuolar protein sorting-associated protein 26A	Vps26a	>tr|Q6PE78|Q6PE78_MOUSE Uncharacterized protein OS=Mus musculus GN=Vps26a PE=2 SV=1;>sp|P40336|VP26A_MOUSE Vacuolar protein sorting-associated protein 26A OS=Mus musculus GN=Vps26a PE=2 SV=1;>sp|P40336-2|VP26A_MOUSE Isoform 2 of Vacuolar protein sorting-as	3	3	23.6	18.965	3.3993e-06	0.95728	1.0395	NaN	NaN	0.95728	1.0395
Q8C2Q8;A2AKU9;Q91VR2;A2AKV1;A2AKV2;A2AKV3;A2AKV0	ATP synthase gamma chain;ATP synthase subunit gamma, mitochondrial	Atp5c1	>tr|Q8C2Q8|Q8C2Q8_MOUSE ATP synthase gamma chain OS=Mus musculus GN=Atp5c1 PE=2 SV=1;>tr|A2AKU9|A2AKU9_MOUSE ATP synthase gamma chain OS=Mus musculus GN=Atp5c1 PE=3 SV=1;>sp|Q91VR2|ATPG_MOUSE ATP synthase subunit gamma, mitochondrial OS=Mus musculus GN=Atp	10	10	32.8	30.255	3.235e-74	1.1276	1.0389	1.081	1.0275	1.2027	1.0925
Q810B6;Q810B6-2	Ankyrin repeat and FYVE domain-containing protein 1	Ankfy1	>sp|Q810B6|ANFY1_MOUSE Ankyrin repeat and FYVE domain-containing protein 1 OS=Mus musculus GN=Ankfy1 PE=2 SV=2	5	5	7	128.65	1.0553e-24	1.0016	1.0388	1.0016	1.0205	1.0056	1.0977
F8WHY8;E9PX23;Q8K4B0	Metastasis-associated protein MTA1	Mta1	>tr|F8WHY8|F8WHY8_MOUSE Metastasis-associated 1 OS=Mus musculus GN=Mta1 PE=4 SV=1;>tr|E9PX23|E9PX23_MOUSE Metastasis-associated 1 OS=Mus musculus GN=Mta1 PE=4 SV=1;>sp|Q8K4B0|MTA1_MOUSE Metastasis-associated protein MTA1 OS=Mus musculus GN=Mta1 PE=1 SV=1	5	2	8.9	79.189	1.8495e-15	0.88968	1.0381	0.93629	0.96662	0.79456	1.2154
Q8R146-2;Q8R146;G3X9I2	Acylamino-acid-releasing enzyme	Apeh	>sp|Q8R146-2|APEH_MOUSE Isoform 2 of Acylamino-acid-releasing enzyme OS=Mus musculus GN=Apeh;>sp|Q8R146|APEH_MOUSE Acylamino-acid-releasing enzyme OS=Mus musculus GN=Apeh PE=2 SV=2;>tr|G3X9I2|G3X9I2_MOUSE Acylpeptide hydrolase, isoform CRA_a OS=Mus musculu	6	6	12.7	79.905	5.919e-33	0.97549	1.0381	0.974	1.116	0.97549	1.0381
Q9CQT2;Q3U5M9	RNA-binding protein 7	Rbm7	>sp|Q9CQT2|RBM7_MOUSE RNA-binding protein 7 OS=Mus musculus GN=Rbm7 PE=1 SV=1	4	4	18.9	30.148	3.1655e-21	1.0912	1.0381	1.0257	1.0368	1.1213	1.1758
Q99KV1	DnaJ homolog subfamily B member 11	Dnajb11	>sp|Q99KV1|DJB11_MOUSE DnaJ homolog subfamily B member 11 OS=Mus musculus GN=Dnajb11 PE=1 SV=1	4	4	18.4	40.555	3.2223e-18	1.1473	1.0379	1.1473	1.0982	1.1216	1.0379
Q9D1H7;Q9D1H7-2;D3Z4J5;D3Z7S0	Golgi to ER traffic protein 4 homolog	Get4	>sp|Q9D1H7|GET4_MOUSE Golgi to ER traffic protein 4 homolog OS=Mus musculus GN=Get4 PE=2 SV=2;>sp|Q9D1H7-2|GET4_MOUSE Isoform 2 of Golgi to ER traffic protein 4 homolog OS=Mus musculus GN=Get4;>tr|D3Z4J5|D3Z4J5_MOUSE Golgi to ER traffic protein 4 homolog (	14	14	57.8	36.525	0	0.93021	1.0377	0.90687	1.0275	0.94348	1.0676
Q9Z255;Q3TUV9	Ubiquitin-conjugating enzyme E2 A	Ube2a	>sp|Q9Z255|UBE2A_MOUSE Ubiquitin-conjugating enzyme E2 A OS=Mus musculus GN=Ube2a PE=2 SV=1;>tr|Q3TUV9|Q3TUV9_MOUSE Uncharacterized protein OS=Mus musculus GN=Ube2a PE=2 SV=1	2	2	17.8	17.315	2.4464e-23	1.1068	1.0377	1.1068	1.0377	1.0904	1.0782
Q922D8;F6YW06;Q8BXX7	C-1-tetrahydrofolate synthase, cytoplasmic;Methylenetetrahydrofolate dehydrogenase;Methenyltetrahydrofolate cyclohydrolase;Formyltetrahydrofolate synthetase	Mthfd1	>sp|Q922D8|C1TC_MOUSE C-1-tetrahydrofolate synthase, cytoplasmic OS=Mus musculus GN=Mthfd1 PE=1 SV=4;>tr|F6YW06|F6YW06_MOUSE Methylenetetrahydrofolate dehydrogenase (NADP+-dependent), methenyltetrahydrofolate cyclohydrolase, formyltetrahydrofolate synthase	32	31	35.6	101.2	8.474e-252	1.0701	1.0376	1.0809	1.0346	1.0696	1.0477
F8WJ72;Q9Z1X9	Cell division control protein 45 homolog	Cdc45	>tr|F8WJ72|F8WJ72_MOUSE Uncharacterized protein OS=Mus musculus GN=Cdc45 PE=4 SV=1;>sp|Q9Z1X9|CDC45_MOUSE Cell division control protein 45 homolog OS=Mus musculus GN=Cdc45 PE=2 SV=2	2	2	3.7	60.124	3.2945e-05	1.1064	1.0375	NaN	NaN	1.1064	1.0375
P57784;G5E883	U2 small nuclear ribonucleoprotein A	Snrpa1	>sp|P57784|RU2A_MOUSE U2 small nuclear ribonucleoprotein A OS=Mus musculus GN=Snrpa1 PE=1 SV=2;>tr|G5E883|G5E883_MOUSE Small nuclear ribonucleoprotein polypeptide A, isoform CRA_a OS=Mus musculus GN=Snrpa1 PE=4 SV=1	10	10	38.8	28.357	5.2292e-44	0.97501	1.0375	0.96075	1.0853	1.0314	1.0375
Q62448;G3XA17;Q62448-2;F7CBP1;F6UU81;F6TW20	Eukaryotic translation initiation factor 4 gamma 2	Eif4g2	>sp|Q62448|IF4G2_MOUSE Eukaryotic translation initiation factor 4 gamma 2 OS=Mus musculus GN=Eif4g2 PE=1 SV=2;>tr|G3XA17|G3XA17_MOUSE Eukaryotic translation initiation factor 4, gamma 2, isoform CRA_e (Fragment) OS=Mus musculus GN=Eif4g2 PE=4 SV=1;>sp|Q624	20	20	27.2	102.1	4.6317e-96	1.0128	1.0373	1.0111	1.0943	1.0203	1.0009
P63073	Eukaryotic translation initiation factor 4E	Eif4e	>sp|P63073|IF4E_MOUSE Eukaryotic translation initiation factor 4E OS=Mus musculus GN=Eif4e PE=1 SV=1	8	8	41.9	25.053	3.1537e-51	1.0814	1.0373	1.1757	1.0447	1.0093	1.0153
P52432;G3UXX5;D3Z7Q8;F6ZXK9;G3UX92;D3Z3D6	DNA-directed RNA polymerases I and III subunit RPAC1	Polr1c	>sp|P52432|RPAC1_MOUSE DNA-directed RNA polymerases I and III subunit RPAC1 OS=Mus musculus GN=Polr1c PE=1 SV=3;>tr|G3UXX5|G3UXX5_MOUSE Polymerase (RNA) I polypeptide C (Fragment) OS=Mus musculus GN=Polr1c PE=4 SV=1;>tr|D3Z7Q8|D3Z7Q8_MOUSE Polymerase (RNA)	6	6	22.3	39.106	2.0728e-93	0.93228	1.0372	0.93228	1.0372	0.9695	1.0443
P43277;Q07133	Histone H1.3	Hist1h1d	>sp|P43277|H13_MOUSE Histone H1.3 OS=Mus musculus GN=Hist1h1d PE=1 SV=2	9	1	29.9	22.099	7.9812e-87	1.0766	1.0371	1.0548	0.99549	1.0766	1.1009
P62862;Q642K5	40S ribosomal protein S30	Fau	>sp|P62862|RS30_MOUSE 40S ribosomal protein S30 OS=Mus musculus GN=Fau PE=3 SV=1;>tr|Q642K5|Q642K5_MOUSE Finkel-Biskis-Reilly murine sarcoma virus (FBR-MuSV) ubiquitously expressed (Fox derived) OS=Mus musculus GN=Fau PE=2 SV=1	2	2	32.2	6.6478	2.9596e-09	0.99647	1.0371	0.9807	1.1255	1.0144	1.0214
Q9QXD8	LIM domain-containing protein 1	Limd1	>sp|Q9QXD8|LIMD1_MOUSE LIM domain-containing protein 1 OS=Mus musculus GN=Limd1 PE=2 SV=2	2	2	4.2	71.421	5.5379e-49	0.98848	1.0368	0.95886	0.97537	1.019	1.1021
P17918;E9Q7Z3	Proliferating cell nuclear antigen	Pcna	>sp|P17918|PCNA_MOUSE Proliferating cell nuclear antigen OS=Mus musculus GN=Pcna PE=1 SV=2;>tr|E9Q7Z3|E9Q7Z3_MOUSE Proliferating cell nuclear antigen OS=Mus musculus GN=Pcna PE=3 SV=1	13	13	56.3	28.785	3.6259e-209	1.0586	1.0365	1.0586	1.0225	1.0657	1.0529
Q6P5D8	Structural maintenance of chromosomes flexible hinge domain-containing protein 1	Smchd1	>sp|Q6P5D8|SMHD1_MOUSE Structural maintenance of chromosomes flexible hinge domain-containing protein 1 OS=Mus musculus GN=Smchd1 PE=2 SV=2	34	34	22.4	225.65	1.6407e-178	1.1002	1.036	1.1035	1.0139	1.1002	1.1191
Q922Q4	Pyrroline-5-carboxylate reductase 2	Pycr2	>sp|Q922Q4|P5CR2_MOUSE Pyrroline-5-carboxylate reductase 2 OS=Mus musculus GN=Pycr2 PE=2 SV=1	10	8	39.1	33.659	2.6785e-69	1.1768	1.036	1.1815	1.0242	1.1669	1.0498
Q52KR6;Q9JIX8-3;B8JJ92;Q9JIX8-2;B8JJ91;F6RJ39;Q9JIX8-4;E9Q9R4;Q9JIX8;F6Q8C0;B8JJ90	Apoptotic chromatin condensation inducer in the nucleus	Acin1	>tr|Q52KR6|Q52KR6_MOUSE Acin1 protein OS=Mus musculus GN=Acin1 PE=2 SV=1;>sp|Q9JIX8-3|ACINU_MOUSE Isoform 3 of Apoptotic chromatin condensation inducer in the nucleus OS=Mus musculus GN=Acin1;>tr|B8JJ92|B8JJ92_MOUSE Apoptotic chromatin condensation inducer	5	5	9.8	64.051	1.688e-28	1.0583	1.0358	1.0966	1.1883	0.95733	0.70211
P62754;D3Z6N6;D3YX41	40S ribosomal protein S6	Rps6;Rps6-ps1;Rps6-ps2	>sp|P62754|RS6_MOUSE 40S ribosomal protein S6 OS=Mus musculus GN=Rps6 PE=1 SV=1;>tr|D3Z6N6|D3Z6N6_MOUSE 40S ribosomal protein S6 OS=Mus musculus GN=Rps6-ps1 PE=3 SV=1;>tr|D3YX41|D3YX41_MOUSE 40S ribosomal protein S6 OS=Mus musculus GN=Rps6-ps2 PE=3 SV=2	12	12	37.8	28.68	7.0248e-108	1.0367	1.0357	1.023	1.035	1.0507	1.0769
Q9JK23;D3Z795;D6RG59	Proteasome assembly chaperone 1	Psmg1	>sp|Q9JK23|PSMG1_MOUSE Proteasome assembly chaperone 1 OS=Mus musculus GN=Psmg1 PE=1 SV=1;>tr|D3Z795|D3Z795_MOUSE Uncharacterized protein OS=Mus musculus GN=Psmg1 PE=4 SV=1	7	7	23.9	33.104	2.1321e-51	0.98715	1.0357	0.96851	0.91588	1.0092	1.1363
P14131	40S ribosomal protein S16	Rps16	>sp|P14131|RS16_MOUSE 40S ribosomal protein S16 OS=Mus musculus GN=Rps16 PE=2 SV=4	14	14	67.1	16.445	3.7727e-83	1.0279	1.0355	1.0245	1.015	1.0279	1.0383
Q7TSZ0;P38647	Stress-70 protein, mitochondrial	Hspa9	>tr|Q7TSZ0|Q7TSZ0_MOUSE Heat shock protein 9 OS=Mus musculus GN=Hspa9 PE=2 SV=1;>sp|P38647|GRP75_MOUSE Stress-70 protein, mitochondrial OS=Mus musculus GN=Hspa9 PE=1 SV=2	38	37	55.2	73.46	0	1.0307	1.0355	1.0489	1.0292	1.0102	1.0383
Q3UGR5;D3YUN7;D3YZI3;Q3UGR5-2	Haloacid dehalogenase-like hydrolase domain-containing protein 2	Hdhd2	>sp|Q3UGR5|HDHD2_MOUSE Haloacid dehalogenase-like hydrolase domain-containing protein 2 OS=Mus musculus GN=Hdhd2 PE=1 SV=2	5	5	17	28.73	6.7677e-12	1.0872	1.0355	1.0851	1.0554	1.0872	0.95778
Q64364	Cyclin-dependent kinase inhibitor 2A, isoform 3	Cdkn2a	>sp|Q64364|CD2A2_MOUSE Cyclin-dependent kinase inhibitor 2A, isoform 3 OS=Mus musculus GN=Cdkn2a PE=1 SV=1	7	7	36.7	19.238	7.0961e-21	1.1704	1.0354	1.1527	1.0275	1.1731	1.0588
Q91VH6	Protein MEMO1	Memo1	>sp|Q91VH6|MEMO1_MOUSE Protein MEMO1 OS=Mus musculus GN=Memo1 PE=1 SV=1	4	4	19.9	33.692	1.2067e-18	1.0422	1.0353	1.0541	1.0996	1.0242	0.97474
Q3UMV5;Q9D7N3;F6QIZ3	28S ribosomal protein S9, mitochondrial	Mrps9	>tr|Q3UMV5|Q3UMV5_MOUSE Uncharacterized protein OS=Mus musculus GN=Mrps9 PE=2 SV=1;>sp|Q9D7N3|RT09_MOUSE 28S ribosomal protein S9, mitochondrial OS=Mus musculus GN=Mrps9 PE=1 SV=3;>tr|F6QIZ3|F6QIZ3_MOUSE Uncharacterized protein (Fragment) OS=Mus musculus G	3	3	12.4	36.07	6.0213e-07	0.92686	1.0352	NaN	NaN	0.92686	1.0352
P58854	Gamma-tubulin complex component 3	Tubgcp3	>sp|P58854|GCP3_MOUSE Gamma-tubulin complex component 3 OS=Mus musculus GN=Tubgcp3 PE=2 SV=2	3	3	4.1	103.47	9.2877e-07	0.94618	1.0349	0.95448	1.2206	0.81157	0.9704
P70288;Q8BQ10;E9PXS3	Histone deacetylase 2	Hdac2	>sp|P70288|HDAC2_MOUSE Histone deacetylase 2 OS=Mus musculus GN=Hdac2 PE=1 SV=1;>tr|Q8BQ10|Q8BQ10_MOUSE Uncharacterized protein OS=Mus musculus GN=Hdac2 PE=2 SV=1;>tr|E9PXS3|E9PXS3_MOUSE Uncharacterized protein OS=Mus musculus GN=Hdac2 PE=4 SV=1	11	5	26.2	55.302	4.4475e-194	0.99708	1.0349	0.95719	1.0363	0.99752	1.0336
Q99JF8;A2BI12;Q99JF8-2;F6RB63;F6W677	PC4 and SFRS1-interacting protein	Psip1	>sp|Q99JF8|PSIP1_MOUSE PC4 and SFRS1-interacting protein OS=Mus musculus GN=Psip1 PE=1 SV=1;>tr|A2BI12|A2BI12_MOUSE PC4 and SFRS1 interacting protein 1 OS=Mus musculus GN=Psip1 PE=4 SV=1;>sp|Q99JF8-2|PSIP1_MOUSE Isoform 2 of PC4 and SFRS1-interacting prote	6	6	11.6	59.696	4.156e-14	1.0114	1.0349	1.0672	0.99687	0.97945	1.0398
B1ATZ0;B1ATZ1;E9PYT7;Q99LI8;Q3UMA3;B1ATY9	Hepatocyte growth factor-regulated tyrosine kinase substrate	Hgs	>tr|B1ATZ0|B1ATZ0_MOUSE HGF-regulated tyrosine kinase substrate OS=Mus musculus GN=Hgs PE=4 SV=1;>tr|B1ATZ1|B1ATZ1_MOUSE HGF-regulated tyrosine kinase substrate OS=Mus musculus GN=Hgs PE=4 SV=1;>tr|E9PYT7|E9PYT7_MOUSE Uncharacterized protein OS=Mus musculu	4	4	4.8	85.778	3.0501e-17	0.95105	1.0348	1.0048	1.0708	0.95105	1.021
Q45VK5;F6UW33;Q9Z1X4-2;Q9Z1X4;Q9Z1X4-3	Interleukin enhancer-binding factor 3	Ilf3	>tr|Q45VK5|Q45VK5_MOUSE Nuclear factor 90 OS=Mus musculus GN=Ilf3 PE=2 SV=1;>tr|F6UW33|F6UW33_MOUSE Interleukin enhancer-binding factor 3 OS=Mus musculus GN=Ilf3 PE=4 SV=1;>sp|Q9Z1X4-2|ILF3_MOUSE Isoform 2 of Interleukin enhancer-binding factor 3 OS=Mus mu	2	1	4.1	76.347	6.727e-07	0.99481	1.0347	1.116	1.0347	0.88889	1.0233
Q9EST5;E9QKP8;Q9EST5-2	Acidic leucine-rich nuclear phosphoprotein 32 family member B	Anp32b	>sp|Q9EST5|AN32B_MOUSE Acidic leucine-rich nuclear phosphoprotein 32 family member B OS=Mus musculus GN=Anp32b PE=1 SV=1;>tr|E9QKP8|E9QKP8_MOUSE Uncharacterized protein OS=Mus musculus GN=Anp32b PE=4 SV=1;>sp|Q9EST5-2|AN32B_MOUSE Isoform 2 of Acidic leucin	8	5	26.1	31.078	0	1.0621	1.0343	1.0959	1.0813	1.0461	0.99817
P36371	Antigen peptide transporter 2	Tap2	>sp|P36371|TAP2_MOUSE Antigen peptide transporter 2 OS=Mus musculus GN=Tap2 PE=2 SV=1	5	5	9.5	77.444	1.8425e-34	1.0869	1.0342	NaN	NaN	1.0869	1.0342
F8WJE1;Q4U2R1-2;Q4U2R1	E3 ubiquitin-protein ligase HERC2	Herc2	>tr|F8WJE1|F8WJE1_MOUSE Uncharacterized protein OS=Mus musculus GN=Herc2 PE=4 SV=1;>sp|Q4U2R1-2|HERC2_MOUSE Isoform 2 of E3 ubiquitin-protein ligase HERC2 OS=Mus musculus GN=Herc2;>sp|Q4U2R1|HERC2_MOUSE E3 ubiquitin-protein ligase HERC2 OS=Mus musculus GN=	79	79	20.3	519.07	0	0.98969	1.0341	0.95546	1.0075	1.0012	1.059
Q8CI94;Q9WUB3;E9PUM3;Q9ET01;Q3UEJ6	Glycogen phosphorylase, brain form	Pygb	>sp|Q8CI94|PYGB_MOUSE Glycogen phosphorylase, brain form OS=Mus musculus GN=Pygb PE=1 SV=3	12	12	19.3	96.729	2.0133e-98	1.1089	1.0341	1.1592	1.0287	1.108	1.0396
Q9D8E6	60S ribosomal protein L4	Rpl4	>sp|Q9D8E6|RL4_MOUSE 60S ribosomal protein L4 OS=Mus musculus GN=Rpl4 PE=1 SV=3	20	20	41.3	47.153	1.0344e-239	1.0154	1.0341	0.99408	1.0164	1.033	1.0423
G3UZ26;P50431;G3UYY1	Serine hydroxymethyltransferase;Serine hydroxymethyltransferase, cytosolic	Shmt1	>tr|G3UZ26|G3UZ26_MOUSE Serine hydroxymethyltransferase (Fragment) OS=Mus musculus GN=Shmt1 PE=3 SV=1;>sp|P50431|GLYC_MOUSE Serine hydroxymethyltransferase, cytosolic OS=Mus musculus GN=Shmt1 PE=1 SV=3;>tr|G3UYY1|G3UYY1_MOUSE Serine hydroxymethyltransferas	4	3	11.2	48.334	1.4126e-15	1.0933	1.034	1.0898	1.121	1.1106	0.98502
Q8VEM8;G5E902	Phosphate carrier protein, mitochondrial	Slc25a3	>sp|Q8VEM8|MPCP_MOUSE Phosphate carrier protein, mitochondrial OS=Mus musculus GN=Slc25a3 PE=1 SV=1;>tr|G5E902|G5E902_MOUSE MCG10343, isoform CRA_b OS=Mus musculus GN=Slc25a3 PE=3 SV=1	15	15	34.5	39.632	1.7724e-254	1.0219	1.034	1.0378	1.0354	1.0205	1.0317
E9QKW3;Q640L9;Q9D8S5;O35326	Serine/arginine-rich splicing factor 5	Srsf5	>tr|E9QKW3|E9QKW3_MOUSE Serine/arginine-rich-splicing factor 5 OS=Mus musculus GN=Srsf5 PE=4 SV=1;>tr|Q640L9|Q640L9_MOUSE MCG7614, isoform CRA_a OS=Mus musculus GN=Srsf5 PE=2 SV=1;>tr|Q9D8S5|Q9D8S5_MOUSE MCG7614, isoform CRA_c OS=Mus musculus GN=Srsf5 PE=2	4	3	14.6	30.833	4.0798e-10	1.0477	1.0339	NaN	NaN	1.0477	1.0339
Q9CSH3;E9Q1E0	Exosome complex exonuclease RRP44	Dis3	>sp|Q9CSH3|RRP44_MOUSE Exosome complex exonuclease RRP44 OS=Mus musculus GN=Dis3 PE=2 SV=4;>tr|E9Q1E0|E9Q1E0_MOUSE Uncharacterized protein OS=Mus musculus GN=Dis3 PE=4 SV=1	28	28	36.5	108.84	0	1.072	1.0339	1.079	1.0461	1.0572	1.03
E9Q1M6;E9PUR0;E9PUP5;F7C545;F6RUI8;F7DE17;F7DD37;F6YYD3;F6SI14;F6RRY0		Ankhd1	>tr|E9Q1M6|E9Q1M6_MOUSE Ankyrin repeat and KH domain containing 1 OS=Mus musculus GN=Ankhd1 PE=4 SV=1;>tr|E9PUR0|E9PUR0_MOUSE Ankyrin repeat and KH domain-containing 1 OS=Mus musculus GN=Ankhd1 PE=4 SV=1	12	6	6.2	263.4	5.3375e-32	1.0002	1.0337	1.0468	0.91927	0.97867	1.0933
P62274;D3YYL7	40S ribosomal protein S29	Rps29;Gm10126	>sp|P62274|RS29_MOUSE 40S ribosomal protein S29 OS=Mus musculus GN=Rps29 PE=2 SV=2;>tr|D3YYL7|D3YYL7_MOUSE Uncharacterized protein OS=Mus musculus GN=Gm10126 PE=4 SV=1	3	3	44.6	6.6767	8.1169e-88	1.0624	1.0337	1.1068	1.1143	1.0343	0.99444
Q8CCP0-3;Q8CCP0-2;Q8CCP0;Q8CCP0-4	Nuclear export mediator factor Nemf	Nemf	>sp|Q8CCP0-3|NEMF_MOUSE Isoform 3 of Nuclear export mediator factor Nemf OS=Mus musculus GN=Nemf;>sp|Q8CCP0-2|NEMF_MOUSE Isoform 2 of Nuclear export mediator factor Nemf OS=Mus musculus GN=Nemf;>sp|Q8CCP0|NEMF_MOUSE Nuclear export mediator factor Nemf OS=M	2	2	3.1	73.148	0.00044868	0.86573	1.0337	0.90151	1.0983	0.77878	0.97771
E9PXY1;A2A432-2;A2A432;Q3TCH7;E9PXT5	Cullin-4B;Cullin-4A	Cul4b;Cul4a	>tr|E9PXY1|E9PXY1_MOUSE Uncharacterized protein OS=Mus musculus GN=Cul4b PE=3 SV=1;>sp|A2A432-2|CUL4B_MOUSE Isoform 2 of Cullin-4B OS=Mus musculus GN=Cul4b;>sp|A2A432|CUL4B_MOUSE Cullin-4B OS=Mus musculus GN=Cul4b PE=1 SV=1;>sp|Q3TCH7|CUL4A_MOUSE Cullin-4A	10	10	14.3	87.458	1.2356e-62	1.1284	1.0336	1.2697	1.0336	1.0457	1.0538
P68134;P68033;P63268;P62737;D3YZY0;D3Z2K3	Actin, alpha skeletal muscle;Actin, alpha cardiac muscle 1;Actin, gamma-enteric smooth muscle;Actin, aortic smooth muscle	Acta1;Actc1;Actg2;Acta2	>sp|P68134|ACTS_MOUSE Actin, alpha skeletal muscle OS=Mus musculus GN=Acta1 PE=1 SV=1;>sp|P68033|ACTC_MOUSE Actin, alpha cardiac muscle 1 OS=Mus musculus GN=Actc1 PE=1 SV=1;>sp|P63268|ACTH_MOUSE Actin, gamma-enteric smooth muscle OS=Mus musculus GN=Actg2 P	14	1	31.8	42.051	1.8965e-186	1.0739	1.0336	1.0739	1.0206	1.0771	1.0404
Q3UMY5;F8WJ93;Q3UMY5-3	Echinoderm microtubule-associated protein-like 4	Eml4	>sp|Q3UMY5|EMAL4_MOUSE Echinoderm microtubule-associated protein-like 4 OS=Mus musculus GN=Eml4 PE=1 SV=1;>tr|F8WJ93|F8WJ93_MOUSE Echinoderm microtubule-associated protein-like 4 OS=Mus musculus GN=Eml4 PE=4 SV=1;>sp|Q3UMY5-3|EMAL4_MOUSE Isoform 3 of Echin	19	3	23.3	110.03	1.6353e-207	0.95332	1.0335	0.95339	1.0416	0.94214	1.0296
Q9WTM5;D3YXQ8	RuvB-like 2	Ruvbl2	>sp|Q9WTM5|RUVB2_MOUSE RuvB-like 2 OS=Mus musculus GN=Ruvbl2 PE=2 SV=3;>tr|D3YXQ8|D3YXQ8_MOUSE RuvB-like protein 2 (Fragment) OS=Mus musculus GN=Ruvbl2 PE=4 SV=1	15	15	31.5	51.112	1.3123e-102	1.1015	1.0335	1.1099	1.0037	1.09	1.0735
E9Q3Q2;Q6V595;F6T3Y1	Kelch-like protein 6	Klhl6	>tr|E9Q3Q2|E9Q3Q2_MOUSE Uncharacterized protein OS=Mus musculus GN=Klhl6 PE=4 SV=1;>sp|Q6V595|KLHL6_MOUSE Kelch-like protein 6 OS=Mus musculus GN=Klhl6 PE=2 SV=2	7	7	12.3	69.314	2.482e-17	0.87682	1.0333	0.8402	0.89837	1.0028	1.0546
P43276	Histone H1.5	Hist1h1b	>sp|P43276|H15_MOUSE Histone H1.5 OS=Mus musculus GN=Hist1h1b PE=1 SV=2	10	8	38.6	22.576	1.1533e-44	1.1421	1.0333	1.1109	0.99205	1.1421	1.3002
E9Q7L1;G3UX45;Q5DU37-2;Q5DU37		Urb2	>tr|E9Q7L1|E9Q7L1_MOUSE Uncharacterized protein OS=Mus musculus GN=Urb2 PE=4 SV=1;>tr|G3UX45|G3UX45_MOUSE Uncharacterized protein OS=Mus musculus GN=Urb2 PE=4 SV=1	6	6	3.3	171.62	3.3149e-11	1.0594	1.0331	1.0498	0.99691	1.0594	1.1718
Q91VA7		Idh3b	>tr|Q91VA7|Q91VA7_MOUSE Isocitrate dehydrogenase 3 (NAD+) beta OS=Mus musculus GN=Idh3b PE=2 SV=1	12	12	36.2	42.194	5.8763e-114	1.0861	1.033	1.1499	1.0365	1.0812	1.033
Q91VI7	Ribonuclease inhibitor	Rnh1	>sp|Q91VI7|RINI_MOUSE Ribonuclease inhibitor OS=Mus musculus GN=Rnh1 PE=1 SV=1	7	7	20.8	49.816	1.4831e-189	0.97724	1.033	0.95526	0.97444	1.0343	1.0713
Q99L48;Q99L48-2;D3YYX2	60S ribosomal export protein NMD3	Nmd3	>sp|Q99L48|NMD3_MOUSE 60S ribosomal export protein NMD3 OS=Mus musculus GN=Nmd3 PE=2 SV=1	7	7	17.9	57.611	2.6565e-51	1.0849	1.0328	0.78246	1.0444	1.1008	1.0101
Q8VDN2;E9QAV3;Q6PIC6;Q8VCE0;D3YYN7;Q6PIE5;D3YVX6;Q91WH7;Q9WV27;Q64436;E9QNX7	Sodium/potassium-transporting ATPase subunit alpha-1	Atp1a1	>sp|Q8VDN2|AT1A1_MOUSE Sodium/potassium-transporting ATPase subunit alpha-1 OS=Mus musculus GN=Atp1a1 PE=1 SV=1;>tr|E9QAV3|E9QAV3_MOUSE ATPase, Na+/K+-transporting, alpha 1 polypeptide OS=Mus musculus GN=Atp1a1 PE=3 SV=1	26	23	30.2	112.98	0	1.1874	1.0325	1.151	1.0494	1.1903	1.0308
Q7TPV4;Q3TLF6	Myb-binding protein 1A	Mybbp1a	>sp|Q7TPV4|MBB1A_MOUSE Myb-binding protein 1A OS=Mus musculus GN=Mybbp1a PE=1 SV=2;>tr|Q3TLF6|Q3TLF6_MOUSE Uncharacterized protein OS=Mus musculus GN=Mybbp1a PE=2 SV=1	61	61	52.8	152.04	0	1.0502	1.0322	1.0563	1.0343	1.04	1.0319
A8Y5J3;Q9CWS4;D6RH69	Integrator complex subunit 11	Cpsf3l	>tr|A8Y5J3|A8Y5J3_MOUSE Cleavage and polyadenylation specific factor 3-like OS=Mus musculus GN=Cpsf3l PE=4 SV=1;>sp|Q9CWS4|INT11_MOUSE Integrator complex subunit 11 OS=Mus musculus GN=Cpsf3l PE=2 SV=1	7	7	12.1	65.42	5.8567e-33	0.9775	1.0321	1.1381	1.0088	0.77717	1.0321
Q8BMJ2;F8WH45	Leucine--tRNA ligase, cytoplasmic	Lars	>sp|Q8BMJ2|SYLC_MOUSE Leucine--tRNA ligase, cytoplasmic OS=Mus musculus GN=Lars PE=2 SV=2;>tr|F8WH45|F8WH45_MOUSE Uncharacterized protein (Fragment) OS=Mus musculus GN=Lars PE=3 SV=1	32	32	29.7	134.19	6.0476e-245	1.0014	1.0321	1.0065	1.0345	1.0014	1.0293
P19182;E9PZB9;E9Q1E6;E9Q949;E9QA38;E9QA50;E9PVS0	Interferon-related developmental regulator 1	Ifrd1	>sp|P19182|IFRD1_MOUSE Interferon-related developmental regulator 1 OS=Mus musculus GN=Ifrd1 PE=2 SV=2;>tr|E9PZB9|E9PZB9_MOUSE Interferon-related developmental regulator 1 (Fragment) OS=Mus musculus GN=Ifrd1 PE=4 SV=1;>tr|E9Q1E6|E9Q1E6_MOUSE Interferon-rel	3	3	8.7	49.935	1.2138e-06	1.0051	1.0321	NaN	NaN	1.0051	1.0321
Q5DTM8;Q5DTM8-2;A2AIR2;A2AIR0;A2AIR1	E3 ubiquitin-protein ligase BRE1A	Rnf20	>sp|Q5DTM8|BRE1A_MOUSE E3 ubiquitin-protein ligase BRE1A OS=Mus musculus GN=Rnf20 PE=1 SV=2;>sp|Q5DTM8-2|BRE1A_MOUSE Isoform 2 of E3 ubiquitin-protein ligase BRE1A OS=Mus musculus GN=Rnf20;>tr|A2AIR2|A2AIR2_MOUSE Ring finger protein 20 (Fragment) OS=Mus mu	33	28	39.1	113.52	0	0.99084	1.0319	0.95621	1.0328	1.0092	1.0247
Q60989;A2BGY5	E3 ubiquitin-protein ligase XIAP	Xiap	>sp|Q60989|XIAP_MOUSE Baculoviral IAP repeat-containing protein 4 OS=Mus musculus GN=Xiap PE=1 SV=2	9	9	25	56.078	6.399e-37	0.99332	1.0319	0.61285	1.3121	1.0028	1.0279
Q6NVF9	Cleavage and polyadenylation specificity factor subunit 6	Cpsf6	>sp|Q6NVF9|CPSF6_MOUSE Cleavage and polyadenylation specificity factor subunit 6 OS=Mus musculus GN=Cpsf6 PE=1 SV=1	8	8	18.3	59.152	8.0139e-52	0.95962	1.0319	0.70001	0.7505	0.97839	1.0643
D3Z198;Q9CQE3	28S ribosomal protein S17, mitochondrial	Mrps17	>tr|D3Z198|D3Z198_MOUSE Mitochondrial ribosomal protein S17 (Fragment) OS=Mus musculus GN=Mrps17 PE=4 SV=1;>sp|Q9CQE3|RT17_MOUSE 28S ribosomal protein S17, mitochondrial OS=Mus musculus GN=Mrps17 PE=2 SV=1	2	2	20.7	9.9008	7.8415e-07	1.2536	1.0318	1.3372	1.0207	1.1752	1.043
Q9JIK9	28S ribosomal protein S34, mitochondrial	Mrps34	>sp|Q9JIK9|RT34_MOUSE 28S ribosomal protein S34, mitochondrial OS=Mus musculus GN=Mrps34 PE=2 SV=1	4	4	22.9	25.826	1.2591e-18	1.0715	1.0318	1.0715	1.0538	1.0406	0.95326
Q91V12-2;Q91V12-4;Q91V12;E9PYH2;Q91V12-3	Cytosolic acyl coenzyme A thioester hydrolase	Acot7	>sp|Q91V12-2|BACH_MOUSE Isoform A of Cytosolic acyl coenzyme A thioester hydrolase OS=Mus musculus GN=Acot7;>sp|Q91V12-4|BACH_MOUSE Isoform D of Cytosolic acyl coenzyme A thioester hydrolase OS=Mus musculus GN=Acot7;>sp|Q91V12|BACH_MOUSE Cytosolic acyl coe	6	6	24.3	37.555	5.6725e-61	0.99385	1.0316	0.94603	0.9497	0.99385	1.104
Q99JR1	Sideroflexin-1	Sfxn1	>sp|Q99JR1|SFXN1_MOUSE Sideroflexin-1 OS=Mus musculus GN=Sfxn1 PE=1 SV=3	8	8	31.7	35.649	8.1032e-89	1.0434	1.0316	1.0657	1.0522	1.0297	1.0316
Q03265;D3Z6F5;D6RJ16	ATP synthase subunit alpha, mitochondrial;ATP synthase subunit alpha	Atp5a1	>sp|Q03265|ATPA_MOUSE ATP synthase subunit alpha, mitochondrial OS=Mus musculus GN=Atp5a1 PE=1 SV=1;>tr|D3Z6F5|D3Z6F5_MOUSE ATP synthase subunit alpha OS=Mus musculus GN=Atp5a1 PE=3 SV=1	31	31	54.1	59.752	0	1.0419	1.0314	1.0697	1.0236	1.0364	1.0351
Q9QUM9;E0CXB1;E0CYT2	Proteasome subunit alpha type-6	Psma6	>sp|Q9QUM9|PSA6_MOUSE Proteasome subunit alpha type-6 OS=Mus musculus GN=Psma6 PE=1 SV=1;>tr|E0CXB1|E0CXB1_MOUSE Uncharacterized protein OS=Mus musculus GN=Psma6 PE=4 SV=1	11	11	52	27.372	2.411e-162	0.92323	1.0314	0.9194	1.0241	0.92567	1.0334
Q6P5B0	RRP12-like protein	Rrp12	>sp|Q6P5B0|RRP12_MOUSE RRP12-like protein OS=Mus musculus GN=Rrp12 PE=1 SV=1	16	16	16.5	143.13	5.2538e-130	1.1114	1.0312	1.1853	1.0318	1.0663	1.0312
Q8K363;F6ZX28	ATP-dependent RNA helicase DDX18	Ddx18	>sp|Q8K363|DDX18_MOUSE ATP-dependent RNA helicase DDX18 OS=Mus musculus GN=Ddx18 PE=2 SV=1	10	10	17.4	74.18	1.2719e-48	1.091	1.0312	1.0966	1.005	1.0873	1.0421
Q9D2V7	Coronin-7	Coro7	>sp|Q9D2V7|CORO7_MOUSE Coronin-7 OS=Mus musculus GN=Coro7 PE=2 SV=2	4	4	7.6	100.81	1.2406e-13	1.1396	1.0312	1.1396	1.0312	1.1062	2.0378
Q9DC51;B2RSH2;A2AE32;P20612;P18872-2;P18872;Q3V3I2;P50149;A2A610;A2AE31;Q8C040;D3Z2M7;F6QPU5;Q8CGK7;Q66L47	Guanine nucleotide-binding protein G(k) subunit alpha;Guanine nucleotide-binding protein G(i) subunit alpha-1;Guanine nucleotide-binding protein G(t) subunit alpha-1;Guanine nucleotide-binding protein G(o) subunit alpha;Guanine nucleotide-binding protein G(t) subunit alpha-3;Guanine nucleotide-binding protein G(t) subunit alpha-2	Gnai3;Gnai1;Gnat2;Gnat1;Gnao1;Gnat3	>sp|Q9DC51|GNAI3_MOUSE Guanine nucleotide-binding protein G(k) subunit alpha OS=Mus musculus GN=Gnai3 PE=1 SV=3;>sp|B2RSH2|GNAI1_MOUSE Guanine nucleotide-binding protein G(i) subunit alpha-1 OS=Mus musculus GN=Gnai1 PE=2 SV=1;>tr|A2AE32|A2AE32_MOUSE Guanin	4	1	13	40.538	2.4394e-27	1.2476	1.0312	1.2322	1.0913	1.2632	0.97443
Q9WUP7-2;Q9WUP7	Ubiquitin carboxyl-terminal hydrolase isozyme L5	Uchl5	>sp|Q9WUP7-2|UCHL5_MOUSE Isoform 2 of Ubiquitin carboxyl-terminal hydrolase isozyme L5 OS=Mus musculus GN=Uchl5;>sp|Q9WUP7|UCHL5_MOUSE Ubiquitin carboxyl-terminal hydrolase isozyme L5 OS=Mus musculus GN=Uchl5 PE=2 SV=2	9	9	31.1	37.487	6.342e-58	1.1534	1.0312	1.144	1.0312	1.1612	1.0293
Q9Z315	U4/U6.U5 tri-snRNP-associated protein 1	Sart1	>sp|Q9Z315|SNUT1_MOUSE U4/U6.U5 tri-snRNP-associated protein 1 OS=Mus musculus GN=Sart1 PE=2 SV=1	3	3	4.8	90.884	1.4516e-09	1.0745	1.0311	1.0745	1.0311	NaN	NaN
P62869;F8WH86;A6PWE0	Transcription elongation factor B polypeptide 2	Tceb2	>sp|P62869|ELOB_MOUSE Transcription elongation factor B polypeptide 2 OS=Mus musculus GN=Tceb2 PE=1 SV=1;>tr|F8WH86|F8WH86_MOUSE Uncharacterized protein (Fragment) OS=Mus musculus GN=Tceb2 PE=4 SV=1	8	8	68.6	13.17	1.6937e-61	0.97255	1.031	0.96199	1.0351	0.98323	1.0144
P54729	NEDD8 ultimate buster 1	Nub1	>sp|P54729|NUB1_MOUSE NEDD8 ultimate buster 1 OS=Mus musculus GN=Nub1 PE=1 SV=2	19	19	34.4	70.306	7.2691e-265	0.96562	1.0308	0.96272	1.0078	0.9736	1.035
Q8K4Z3	NAD(P)H-hydrate epimerase	Apoa1bp	>sp|Q8K4Z3|NNRE_MOUSE NAD(P)H-hydrate epimerase OS=Mus musculus GN=Apoa1bp PE=1 SV=1	3	3	13.5	30.972	1.321e-08	1.0353	1.0308	0.94464	0.90251	1.1165	1.1773
E9PYH6;D3YUD4;D3YXL2;G3UZ56;D3YX07		Setd1a	>tr|E9PYH6|E9PYH6_MOUSE Uncharacterized protein OS=Mus musculus GN=Setd1a PE=4 SV=1	5	4	3.4	186.06	4.9126e-13	1.0341	1.0307	1.1399	1.184	0.9382	0.8608
O08579;Q3THM8;B7FAU5	Emerin	Emd	>sp|O08579|EMD_MOUSE Emerin OS=Mus musculus GN=Emd PE=1 SV=1;>tr|Q3THM8|Q3THM8_MOUSE Emerin OS=Mus musculus GN=Emd PE=2 SV=1	9	9	45.6	29.435	2.2216e-123	0.96424	1.0307	0.96424	1.0307	0.97956	1.0023
F8WJK8;Q99L47;E9Q1V0	Hsc70-interacting protein	St13	>tr|F8WJK8|F8WJK8_MOUSE Uncharacterized protein OS=Mus musculus GN=St13 PE=4 SV=1;>sp|Q99L47|F10A1_MOUSE Hsc70-interacting protein OS=Mus musculus GN=St13 PE=2 SV=1;>tr|E9Q1V0|E9Q1V0_MOUSE Suppression of tumorigenicity 13 (Fragment) OS=Mus musculus GN=St13	4	4	12.7	40.538	5.999e-21	1.0932	1.0304	1.1143	1.0169	1.0558	1.0304
Q8K411-3;Q8K411-2;Q8K411	Presequence protease, mitochondrial	Pitrm1	>sp|Q8K411-3|PREP_MOUSE Isoform 3 of Presequence protease, mitochondrial OS=Mus musculus GN=Pitrm1;>sp|Q8K411-2|PREP_MOUSE Isoform 2 of Presequence protease, mitochondrial OS=Mus musculus GN=Pitrm1;>sp|Q8K411|PREP_MOUSE Presequence protease, mitochondrial	10	10	11.4	112.84	1.2086e-27	1.0686	1.0304	1.0825	1.0402	1.0592	0.98129
Q99NB9;G5E866	Splicing factor 3B subunit 1	Sf3b1	>sp|Q99NB9|SF3B1_MOUSE Splicing factor 3B subunit 1 OS=Mus musculus GN=Sf3b1 PE=1 SV=1;>tr|G5E866|G5E866_MOUSE Splicing factor 3b, subunit 1 OS=Mus musculus GN=Sf3b1 PE=4 SV=1	31	31	32.5	145.81	8.6824e-269	1.0082	1.0303	1.0241	1.0666	0.98091	1.0125
Q3V3R1	Monofunctional C1-tetrahydrofolate synthase, mitochondrial	Mthfd1l	>sp|Q3V3R1|C1TM_MOUSE Monofunctional C1-tetrahydrofolate synthase, mitochondrial OS=Mus musculus GN=Mthfd1l PE=1 SV=2	24	23	31.1	105.73	4.5258e-226	1.0555	1.0302	1.0525	1.0705	1.0585	0.99815
O08583;O08583-2;Q9JJW6-2;Q9JJW6;G3X9I4	THO complex subunit 4	Alyref	>sp|O08583|THOC4_MOUSE THO complex subunit 4 OS=Mus musculus GN=Alyref PE=1 SV=3;>sp|O08583-2|THOC4_MOUSE Isoform 2 of THO complex subunit 4 OS=Mus musculus GN=Alyref;>sp|Q9JJW6-2|REFP2_MOUSE Isoform 2 of RNA and export factor-binding protein 2 OS=Mus musc	8	8	36.1	26.94	1.176e-75	0.99834	1.0301	1.0258	1.0202	0.96921	1.0401
F8WHZ7;Q9CQG2-2;Q9CQG2;Q5SW15	Methyltransferase-like protein 16	Mettl16	>tr|F8WHZ7|F8WHZ7_MOUSE Methyltransferase-like 16 OS=Mus musculus GN=Mettl16 PE=4 SV=1;>sp|Q9CQG2-2|MET16_MOUSE Isoform 2 of Methyltransferase-like protein 16 OS=Mus musculus GN=Mettl16;>sp|Q9CQG2|MET16_MOUSE Methyltransferase-like protein 16 OS=Mus muscul	3	3	14.9	24.772	2.9127e-08	1.0829	1.03	NaN	NaN	1.0829	1.03
Q6NV83-3;Q6NV83-2;Q6NV83	U2 snRNP-associated SURP motif-containing protein	U2surp	>sp|Q6NV83-3|SR140_MOUSE Isoform 3 of U2 snRNP-associated SURP motif-containing protein OS=Mus musculus GN=U2surp;>sp|Q6NV83-2|SR140_MOUSE Isoform 2 of U2 snRNP-associated SURP motif-containing protein OS=Mus musculus GN=U2surp;>sp|Q6NV83|SR140_MOUSE U2 sn	14	14	16.5	113.26	6.2502e-105	0.98254	1.03	0.9036	1.0182	1.0441	1.03
P24472;F6SC55;P30115;P10648;Q6P8Q0;P13745	Glutathione S-transferase A4	Gsta4	>sp|P24472|GSTA4_MOUSE Glutathione S-transferase A4 OS=Mus musculus GN=Gsta4 PE=1 SV=3	19	19	66.2	25.564	0	0.7857	1.0299	0.77134	1.006	0.79778	1.0566
P97287	Induced myeloid leukemia cell differentiation protein Mcl-1 homolog	Mcl1	>sp|P97287|MCL1_MOUSE Induced myeloid leukemia cell differentiation protein Mcl-1 homolog OS=Mus musculus GN=Mcl1 PE=1 SV=3	4	4	13.9	35.217	1.2701e-10	1.0913	1.0299	1.1103	1.012	0.7317	1.1486
Q8BWT1	3-ketoacyl-CoA thiolase, mitochondrial	Acaa2	>sp|Q8BWT1|THIM_MOUSE 3-ketoacyl-CoA thiolase, mitochondrial OS=Mus musculus GN=Acaa2 PE=1 SV=3	9	9	32.2	41.829	3.0006e-90	0.97518	1.0299	0.95427	1.0522	0.99278	1.0298
Q924T2	28S ribosomal protein S2, mitochondrial	Mrps2	>sp|Q924T2|RT02_MOUSE 28S ribosomal protein S2, mitochondrial OS=Mus musculus GN=Mrps2 PE=2 SV=1	3	3	16.2	32.313	6.6509e-11	1.0349	1.0299	0.95356	0.99149	1.1723	1.2773
P04228;P14435;P14437;P14436;P23150;G3UWR9;E9Q665;P04227;P14438;P14434;P01910	H-2 class II histocompatibility antigen, A-D alpha chain;H-2 class II histocompatibility antigen, A-F alpha chain;H-2 class II histocompatibility antigen, A-S alpha chain;H-2 class II histocompatibility antigen, A-R alpha chain;H-2 class II histocompatibility antigen, I-E alpha chain	H2-Aa	>sp|P04228|HA2D_MOUSE H-2 class II histocompatibility antigen, A-D alpha chain OS=Mus musculus GN=H2-Aa PE=1 SV=1;>sp|P14435|HA2F_MOUSE H-2 class II histocompatibility antigen, A-F alpha chain OS=Mus musculus GN=H2-Aa PE=2 SV=1;>sp|P14437|HA2S_MOUSE H-2 cl	4	4	22.7	28.243	9.113e-37	1.1427	1.0297	1.2917	1.0971	1.0788	0.96611
Q9WUK4	Replication factor C subunit 2	Rfc2	>sp|Q9WUK4|RFC2_MOUSE Replication factor C subunit 2 OS=Mus musculus GN=Rfc2 PE=2 SV=1	5	5	19.2	38.724	1.1427e-36	1.118	1.0297	1.0248	0.8856	1.118	1.059
P70698	CTP synthase 1	Ctps1	>sp|P70698|PYRG1_MOUSE CTP synthase 1 OS=Mus musculus GN=Ctps PE=1 SV=2	21	18	43.7	66.682	4.9031e-244	1.0405	1.0296	1.1213	1.0513	1.036	0.99638
Q922B2;Q8BJY7	Aspartate--tRNA ligase, cytoplasmic	Dars	>sp|Q922B2|SYDC_MOUSE Aspartate--tRNA ligase, cytoplasmic OS=Mus musculus GN=Dars PE=2 SV=2	27	27	61.1	57.147	0	1.0176	1.0295	1.0194	1.0146	1.0176	1.0306
P28658;F8WGN7	Ataxin-10	Atxn10	>sp|P28658|ATX10_MOUSE Ataxin-10 OS=Mus musculus GN=Atxn10 PE=1 SV=2;>tr|F8WGN7|F8WGN7_MOUSE Uncharacterized protein OS=Mus musculus GN=Atxn10 PE=4 SV=1	10	10	28.2	53.706	1.5287e-66	0.99668	1.0294	0.89275	0.99494	1.0408	1.0432
Q8C0C7;E9PWY9;Q8BJG2;E9Q319;D6RIJ2	Phenylalanine--tRNA ligase alpha subunit	Farsa	>sp|Q8C0C7|SYFA_MOUSE Phenylalanine--tRNA ligase alpha subunit OS=Mus musculus GN=Farsa PE=2 SV=1;>tr|E9PWY9|E9PWY9_MOUSE Uncharacterized protein OS=Mus musculus GN=Farsa PE=3 SV=1;>tr|Q8BJG2|Q8BJG2_MOUSE Uncharacterized protein OS=Mus musculus GN=Farsa PE	21	21	48.2	57.598	0	0.94807	1.0294	0.96276	1.0317	0.948	1.0211
Q9JLJ2;Q3U367	4-trimethylaminobutyraldehyde dehydrogenase	Aldh9a1	>sp|Q9JLJ2|AL9A1_MOUSE 4-trimethylaminobutyraldehyde dehydrogenase OS=Mus musculus GN=Aldh9a1 PE=1 SV=1;>tr|Q3U367|Q3U367_MOUSE Uncharacterized protein OS=Mus musculus GN=Aldh9a1 PE=2 SV=1	11	11	23.9	53.514	5.6688e-120	1.0289	1.0294	1.0375	0.98819	0.99231	1.039
A4FUS0;B1AUN3;Q3UKV0;B1AUN2;Q3T9T4		Eif2b3	>tr|A4FUS0|A4FUS0_MOUSE Eif2b3 protein OS=Mus musculus GN=Eif2b3 PE=2 SV=1;>tr|B1AUN3|B1AUN3_MOUSE Eukaryotic translation initiation factor 2B, subunit 3 OS=Mus musculus GN=Eif2b3 PE=4 SV=1;>tr|Q3UKV0|Q3UKV0_MOUSE Uncharacterized protein OS=Mus musculus GN	7	7	17.8	40.849	2.5656e-41	0.93521	1.0293	0.7632	0.81323	0.94529	1.0578
Q9WUN2	Serine/threonine-protein kinase TBK1	Tbk1	>sp|Q9WUN2|TBK1_MOUSE Serine/threonine-protein kinase TBK1 OS=Mus musculus GN=Tbk1 PE=1 SV=1	20	20	31.1	83.424	1.2027e-217	1.388	1.0293	1.2768	1.0612	1.4927	0.99705
O35344;E9Q1R3;D3YTN1	Importin subunit alpha-3	Kpna3	>sp|O35344|IMA3_MOUSE Importin subunit alpha-3 OS=Mus musculus GN=Kpna3 PE=1 SV=1;>tr|E9Q1R3|E9Q1R3_MOUSE Uncharacterized protein OS=Mus musculus GN=Kpna3 PE=4 SV=1	5	3	11.1	57.772	1.9666e-37	0.96554	1.029	0.69969	0.98455	1.0732	1.032
P45481;F8VPR5;E9PYJ8;B2RWS6	CREB-binding protein	Crebbp	>sp|P45481|CBP_MOUSE CREB-binding protein OS=Mus musculus GN=Crebbp PE=1 SV=3;>tr|F8VPR5|F8VPR5_MOUSE CREB-binding protein OS=Mus musculus GN=Crebbp PE=4 SV=1	8	8	4.7	265.49	6.2401e-22	1.0487	1.0288	1.0123	0.82091	1.0864	1.0484
E9Q2F2;Q5RL57;Q9R0L7	A-kinase anchor protein 8-like	Akap8l	>tr|E9Q2F2|E9Q2F2_MOUSE Uncharacterized protein OS=Mus musculus GN=Akap8l PE=4 SV=1;>tr|Q5RL57|Q5RL57_MOUSE A kinase (PRKA) anchor protein 8-like OS=Mus musculus GN=Akap8l PE=2 SV=1;>sp|Q9R0L7|AKP8L_MOUSE A-kinase anchor protein 8-like OS=Mus musculus GN=A	2	2	6.4	67.884	1.8822e-05	1.1174	1.0287	0.95119	1.0435	1.3126	1.0142
Q78XF5	Oligosaccharyltransferase complex subunit OSTC	Ostc	>sp|Q78XF5|OSTC_MOUSE Oligosaccharyltransferase complex subunit OSTC OS=Mus musculus GN=Ostc PE=2 SV=1	4	4	23.5	16.815	2.1866e-13	0.87277	1.0287	0.86792	1.0094	0.87765	1.0483
Q91WK2;Q8BMZ8	Eukaryotic translation initiation factor 3 subunit H	Eif3h	>sp|Q91WK2|EIF3H_MOUSE Eukaryotic translation initiation factor 3 subunit H OS=Mus musculus GN=Eif3h PE=1 SV=1	7	7	23.6	39.832	2.9657e-34	1.0684	1.0284	1.0259	0.97786	1.0684	1.0284
Q91ZW3;B1AUP9;Q6PGB8;Q6PGB8-2;F6Z6F4	SWI/SNF-related matrix-associated actin-dependent regulator of chromatin subfamily A member 5;Probable global transcription activator SNF2L1	Smarca5;Smarca1	>sp|Q91ZW3|SMCA5_MOUSE SWI/SNF-related matrix-associated actin-dependent regulator of chromatin subfamily A member 5 OS=Mus musculus GN=Smarca5 PE=1 SV=1;>tr|B1AUP9|B1AUP9_MOUSE SWI/SNF related, matrix associated, actin dependent regulator of chromatin, su	8	8	8.2	121.63	1.1847e-15	1.2751	1.0284	1.3714	1.0614	1.2259	0.96979
Q9D8W5;B1AT36;Q3TRH2	26S proteasome non-ATPase regulatory subunit 12	Psmd12	>sp|Q9D8W5|PSD12_MOUSE 26S proteasome non-ATPase regulatory subunit 12 OS=Mus musculus GN=Psmd12 PE=2 SV=4;>tr|B1AT36|B1AT36_MOUSE Proteasome (Prosome, macropain) 26S subunit, non-ATPase, 12 OS=Mus musculus GN=Psmd12 PE=4 SV=1;>tr|Q3TRH2|Q3TRH2_MOUSE Uncha	14	14	29.8	52.895	2.4714e-80	0.89146	1.0282	0.87138	0.98947	0.91873	1.0373
Q8BJ71;Q8BJ71-2	Nuclear pore complex protein Nup93	Nup93	>sp|Q8BJ71|NUP93_MOUSE Nuclear pore complex protein Nup93 OS=Mus musculus GN=Nup93 PE=2 SV=1;>sp|Q8BJ71-2|NUP93_MOUSE Isoform 2 of Nuclear pore complex protein Nup93 OS=Mus musculus GN=Nup93	33	33	48.6	93.28	0	1.0636	1.0281	1.1078	1.0567	1.0495	1.0028
Q3UL36;Q3UL36-2	Arginine and glutamate-rich protein 1	Arglu1	>sp|Q3UL36|ARGL1_MOUSE Arginine and glutamate-rich protein 1 OS=Mus musculus GN=Arglu1 PE=1 SV=2;>sp|Q3UL36-2|ARGL1_MOUSE Isoform 2 of Arginine and glutamate-rich protein 1 OS=Mus musculus GN=Arglu1	7	6	17	32.887	1.1017e-20	0.98441	1.028	1.0444	1.0587	0.98441	1.028
P14206;D3YTT7	40S ribosomal protein SA	Rpsa;Rpsa-ps10	>sp|P14206|RSSA_MOUSE 40S ribosomal protein SA OS=Mus musculus GN=Rpsa PE=1 SV=4;>tr|D3YTT7|D3YTT7_MOUSE MCG2650 OS=Mus musculus GN=Rpsa-ps10 PE=3 SV=1	8	8	28.8	32.838	1.5175e-175	0.98892	1.0279	1.0675	1.1443	0.93748	0.98953
Q62383	Transcription elongation factor SPT6	Supt6h	>sp|Q62383|SPT6H_MOUSE Transcription elongation factor SPT6 OS=Mus musculus GN=Supt6h PE=1 SV=2	9	9	7.2	199.08	2.3233e-38	0.96064	1.0279	0.94977	1.0348	0.97206	0.98087
Q9DCH4	Eukaryotic translation initiation factor 3 subunit F	Eif3f	>sp|Q9DCH4|EIF3F_MOUSE Eukaryotic translation initiation factor 3 subunit F OS=Mus musculus GN=Eif3f PE=1 SV=2	11	11	44.9	37.984	7.0517e-250	0.99288	1.0276	0.96635	1.0268	1.0119	1.0402
Q9D1P4	Cysteine and histidine-rich domain-containing protein 1	Chordc1	>sp|Q9D1P4|CHRD1_MOUSE Cysteine and histidine-rich domain-containing protein 1 OS=Mus musculus GN=Chordc1 PE=1 SV=1	2	2	8.8	37.35	0.0004335	1.0027	1.0274	0.83126	0.85193	1.346	1.2306
E9Q3L2;F6Y9T6		Pi4ka	>tr|E9Q3L2|E9Q3L2_MOUSE Uncharacterized protein OS=Mus musculus GN=Pi4ka PE=4 SV=1	6	6	3.8	231.35	1.741e-16	0.88164	1.027	0.88164	1.2315	0.94079	0.92909
B7FAU9;Q8BTM8;B7FAV1;F6XC15;Q8BTM8-2;F6Z2C0	Filamin-A	Flna	>tr|B7FAU9|B7FAU9_MOUSE Filamin, alpha OS=Mus musculus GN=Flna PE=4 SV=1;>sp|Q8BTM8|FLNA_MOUSE Filamin-A OS=Mus musculus GN=Flna PE=1 SV=5;>tr|B7FAV1|B7FAV1_MOUSE Filamin, alpha (Fragment) OS=Mus musculus GN=Flna PE=4 SV=1	37	34	20.3	280.5	1.3609e-238	1.0189	1.0267	1.0189	1.0634	1.0246	0.96609
O09106;D3YYI8;O88895;Q3UM33	Histone deacetylase 1;Histone deacetylase	Hdac1;Gm10093	>sp|O09106|HDAC1_MOUSE Histone deacetylase 1 OS=Mus musculus GN=Hdac1 PE=1 SV=1;>tr|D3YYI8|D3YYI8_MOUSE Histone deacetylase OS=Mus musculus GN=Gm10093 PE=3 SV=1	13	7	29	55.074	1.7045e-162	0.98998	1.0264	1.0364	1.0243	0.98657	1.0285
Q9WUM5	Succinyl-CoA ligase [ADP/GDP-forming] subunit alpha, mitochondrial	Suclg1	>sp|Q9WUM5|SUCA_MOUSE Succinyl-CoA ligase [ADP/GDP-forming] subunit alpha, mitochondrial OS=Mus musculus GN=Suclg1 PE=1 SV=4	5	5	16.2	36.154	1.2032e-23	0.98117	1.0264	0.99737	1.0264	0.95066	1.0389
P60487	Pyridoxal phosphate phosphatase	Pdxp	>sp|P60487|PLPP_MOUSE Pyridoxal phosphate phosphatase OS=Mus musculus GN=Pdxp PE=1 SV=1	5	5	19.2	31.512	1.3644e-13	1.0218	1.0263	1.049	0.937	0.89847	1.4814
P70218;Q3UPT4	Mitogen-activated protein kinase kinase kinase kinase 1	Map4k1	>sp|P70218|M4K1_MOUSE Mitogen-activated protein kinase kinase kinase kinase 1 OS=Mus musculus GN=Map4k1 PE=1 SV=1;>tr|Q3UPT4|Q3UPT4_MOUSE Uncharacterized protein OS=Mus musculus GN=Map4k1 PE=2 SV=1	19	19	27.1	91.534	3.3503e-155	1.0991	1.0261	1.0394	1.0068	1.1332	1.0634
O35129;F6QPR1;E9Q313;F6Q8V7	Prohibitin-2	Phb2	>sp|O35129|PHB2_MOUSE Prohibitin-2 OS=Mus musculus GN=Phb2 PE=1 SV=1;>tr|F6QPR1|F6QPR1_MOUSE Prohibitin 2 (Fragment) OS=Mus musculus GN=Phb2 PE=4 SV=1;>tr|E9Q313|E9Q313_MOUSE Uncharacterized protein OS=Mus musculus GN=Phb2 PE=4 SV=1	20	20	68.6	33.296	0	1.0004	1.026	1.0127	1.0329	0.99827	1.013
Q9CVI2-2;Q9CVI2;B2RVR0	Protein FAM133B	Fam133b	>sp|Q9CVI2-2|F133B_MOUSE Isoform 2 of Protein FAM133B OS=Mus musculus GN=Fam133b;>sp|Q9CVI2|F133B_MOUSE Protein FAM133B OS=Mus musculus GN=Fam133b PE=1 SV=2;>tr|B2RVR0|B2RVR0_MOUSE RIKEN cDNA 5830415L20 gene OS=Mus musculus GN=Fam133b PE=2 SV=1	3	3	32.2	13.492	4.8078e-08	1.4467	1.0259	1.8451	1.4113	1.3313	0.95663
Q9JKY5;Q6ZQ77;E9Q3C5;F7DCR9	Huntingtin-interacting protein 1-related protein	Hip1r	>sp|Q9JKY5|HIP1R_MOUSE Huntingtin-interacting protein 1-related protein OS=Mus musculus GN=Hip1r PE=1 SV=2;>tr|Q6ZQ77|Q6ZQ77_MOUSE MKIAA0655 protein (Fragment) OS=Mus musculus GN=Hip1r PE=2 SV=1	12	12	13	119.43	6.2771e-32	0.96181	1.0259	0.86678	1.0259	0.9982	1.0251
Q5RKN9;E9PWZ5;P47753	F-actin-capping protein subunit alpha-1	Capza1	>tr|Q5RKN9|Q5RKN9_MOUSE Capping protein (Actin filament) muscle Z-line, alpha 1 OS=Mus musculus GN=Capza1 PE=2 SV=1;>tr|E9PWZ5|E9PWZ5_MOUSE Uncharacterized protein OS=Mus musculus GN=Capza1 PE=4 SV=1;>sp|P47753|CAZA1_MOUSE F-actin-capping protein subunit a	7	5	35.7	32.953	1.2213e-120	1.137	1.0258	1.0688	0.99007	1.1981	1.0484
Q9D0F3;D3Z5B9	Protein ERGIC-53	Lman1	>sp|Q9D0F3|LMAN1_MOUSE Protein ERGIC-53 OS=Mus musculus GN=Lman1 PE=2 SV=1	10	10	25.5	57.788	3.5183e-84	0.95585	1.0257	0.939	1.0104	0.96321	1.0312
Q9Z2M7;Q91W01;O35621	Phosphomannomutase 2	Pmm2	>sp|Q9Z2M7|PMM2_MOUSE Phosphomannomutase 2 OS=Mus musculus GN=Pmm2 PE=2 SV=1	4	4	16.1	27.656	1.4219e-12	1.085	1.0256	1.085	1.0256	1.2917	1.0084
P47199;D3YWU6;D3Z4Q4;D3Z2X0;D3YUG9	Quinone oxidoreductase	Cryz	>sp|P47199|QOR_MOUSE Quinone oxidoreductase OS=Mus musculus GN=Cryz PE=2 SV=1	7	7	26.9	35.268	2.8203e-48	1.1851	1.0254	1.203	1.0254	1.1082	1.0683
Q9CQC7	NADH dehydrogenase [ubiquinone] 1 beta subcomplex subunit 4	Ndufb4	>sp|Q9CQC7|NDUB4_MOUSE NADH dehydrogenase [ubiquinone] 1 beta subcomplex subunit 4 OS=Mus musculus GN=Ndufb4 PE=1 SV=3	3	3	35.7	15.081	4.1163e-10	1.0267	1.0253	0.97461	1.0953	1.0816	0.95968
Q9JI11;Q9JI10;Q9JI10-2;A2A5M9;F7BYZ4;D6RHQ9;Q8CDG4	Serine/threonine-protein kinase 4;Serine/threonine-protein kinase 4 37kDa subunit;Serine/threonine-protein kinase 4 18kDa subunit	Stk4	>sp|Q9JI11|STK4_MOUSE Serine/threonine-protein kinase 4 OS=Mus musculus GN=Stk4 PE=1 SV=1	10	10	24.2	55.541	1.2779e-35	1.0612	1.0253	1.1394	0.95813	1.0558	1.0494
Q8CDN6	Thioredoxin-like protein 1	Txnl1	>sp|Q8CDN6|TXNL1_MOUSE Thioredoxin-like protein 1 OS=Mus musculus GN=Txnl1 PE=1 SV=3	9	9	47.8	32.237	1.3461e-174	0.9518	1.0251	0.94328	1.0206	0.9518	1.0372
Q9Z277	Tyrosine-protein kinase BAZ1B	Baz1b	>sp|Q9Z277|BAZ1B_MOUSE Tyrosine-protein kinase BAZ1B OS=Mus musculus GN=Baz1b PE=1 SV=2	2	2	1.5	170.65	0.00025746	0.87604	1.0251	0.91694	0.9392	0.83697	1.1188
Q9D9P1;D3Z0L4;Q9CRB9;E9Q4H4;E9Q1D3	Coiled-coil-helix-coiled-coil-helix domain-containing protein 3, mitochondrial	Chchd3	>tr|Q9D9P1|Q9D9P1_MOUSE Uncharacterized protein OS=Mus musculus GN=Chchd3 PE=2 SV=1;>tr|D3Z0L4|D3Z0L4_MOUSE Coiled-coil-helix-coiled-coil-helix domain-containing 3 (Fragment) OS=Mus musculus GN=Chchd3 PE=4 SV=1;>sp|Q9CRB9|CHCH3_MOUSE Coiled-coil-helix-coil	4	4	22.3	20.375	7.839e-36	0.97678	1.025	0.98915	1.143	0.675	0.89244
Q91VR5	ATP-dependent RNA helicase DDX1	Ddx1	>sp|Q91VR5|DDX1_MOUSE ATP-dependent RNA helicase DDX1 OS=Mus musculus GN=Ddx1 PE=1 SV=1	11	11	19.9	82.499	3.8368e-61	1.0653	1.0249	1.052	1.0276	1.0787	1.0222
Q9D892	Inosine triphosphate pyrophosphatase	Itpa	>sp|Q9D892|ITPA_MOUSE Inosine triphosphate pyrophosphatase OS=Mus musculus GN=Itpa PE=1 SV=2	7	7	37.9	21.897	2.2348e-80	1.0528	1.0249	1.0467	1.0249	1.0818	1.046
Q9ERK4;E9Q1T9;F6ZEW4;E9QAX7;F7D1H9	Exportin-2	Cse1l	>sp|Q9ERK4|XPO2_MOUSE Exportin-2 OS=Mus musculus GN=Cse1l PE=2 SV=1;>tr|E9Q1T9|E9Q1T9_MOUSE Uncharacterized protein OS=Mus musculus GN=Cse1l PE=4 SV=1;>tr|F6ZEW4|F6ZEW4_MOUSE Chromosome segregation 1-like (S. cerevisiae) (Fragment) OS=Mus musculus GN=Cse1l	23	23	33	110.45	0	0.98344	1.0249	0.99765	1.0305	0.98036	1.0159
Q9JLJ1	Selenoprotein K	Selk	>sp|Q9JLJ1|SELK_MOUSE Selenoprotein K OS=Mus musculus GN=Selk PE=2 SV=3	3	3	35.1	10.66	2.0553e-07	1.124	1.0248	1.1374	0.96093	1.1107	1.0506
Q9D4H8;Q9D4H8-2;E0CYT5	Cullin-2	Cul2	>sp|Q9D4H8|CUL2_MOUSE Cullin-2 OS=Mus musculus GN=Cul2 PE=1 SV=2;>sp|Q9D4H8-2|CUL2_MOUSE Isoform 2 of Cullin-2 OS=Mus musculus GN=Cul2;>tr|E0CYT5|E0CYT5_MOUSE Cullin 2 (Fragment) OS=Mus musculus GN=Cul2 PE=3 SV=1	25	25	33	86.876	1.3995e-154	0.97429	1.0246	0.9841	1.0235	0.97117	1.0403
Q9WV32;F6THG2;F6VVE6;D3Z6S0	Actin-related protein 2/3 complex subunit 1B	Arpc1b	>sp|Q9WV32|ARC1B_MOUSE Actin-related protein 2/3 complex subunit 1B OS=Mus musculus GN=Arpc1b PE=1 SV=4	9	9	28.2	41.063	0	1.0915	1.0246	1.0815	1.0199	1.1044	1.0289
Q9D824-4;D3Z619;Q9D824-3;Q9D824-2;Q9D824;D3Z3F1;D3Z4V2	Pre-mRNA 3-end-processing factor FIP1	Fip1l1	>sp|Q9D824-4|FIP1_MOUSE Isoform 4 of Pre-mRNA 3-end-processing factor FIP1 OS=Mus musculus GN=Fip1l1;>tr|D3Z619|D3Z619_MOUSE FIP1-like 1 (S. cerevisiae) OS=Mus musculus GN=Fip1l1 PE=4 SV=1;>sp|Q9D824-3|FIP1_MOUSE Isoform 3 of Pre-mRNA 3-end-processing fa	3	3	8.7	55.795	7.5716e-26	0.89833	1.0245	0.85091	0.93348	0.99005	1.1509
Q8BVY0;Q3UL54;E9Q0A1		Rsl1d1	>tr|Q8BVY0|Q8BVY0_MOUSE Uncharacterized protein OS=Mus musculus GN=Rsl1d1 PE=2 SV=1;>tr|Q3UL54|Q3UL54_MOUSE Uncharacterized protein OS=Mus musculus GN=Rsl1d1 PE=2 SV=1;>tr|E9Q0A1|E9Q0A1_MOUSE Ribosomal L1 domain-containing 1 OS=Mus musculus GN=Rsl1d1 PE=4	13	13	25.2	50.421	3.0866e-131	1.1164	1.0244	1.1109	1.0136	1.1164	1.0437
Q61024;D3Z0C2;D3YYR0;D3Z028	Asparagine synthetase [glutamine-hydrolyzing]	Asns	>sp|Q61024|ASNS_MOUSE Asparagine synthetase [glutamine-hydrolyzing] OS=Mus musculus GN=Asns PE=2 SV=3	19	19	39.6	64.282	3.7182e-127	1.0478	1.0242	1.0094	0.9693	1.0601	1.0527
Q8BU30;E9Q866;F6Q6R1	Isoleucine--tRNA ligase, cytoplasmic	Iars	>sp|Q8BU30|SYIC_MOUSE Isoleucine--tRNA ligase, cytoplasmic OS=Mus musculus GN=Iars PE=2 SV=2	42	42	34.9	144.27	0	1.0046	1.0242	1.0085	1.0129	0.99408	1.0255
Q9Z1R2;Q3TDL4;G3UXT8;G3UYZ0	Large proline-rich protein BAG6	Bag6	>sp|Q9Z1R2|BAG6_MOUSE Large proline-rich protein BAG6 OS=Mus musculus GN=Bag6 PE=1 SV=1;>tr|Q3TDL4|Q3TDL4_MOUSE BCL2-associated athanogene 6 (Fragment) OS=Mus musculus GN=Bag6 PE=2 SV=1	44	1	46	121.04	0	0.93058	1.024	0.91655	1.0336	0.93861	1.0067
P97355;E9PZ58	Spermine synthase	Sms;Gm14680	>sp|P97355|SPSY_MOUSE Spermine synthase OS=Mus musculus GN=Sms PE=1 SV=1;>tr|E9PZ58|E9PZ58_MOUSE Uncharacterized protein OS=Mus musculus GN=Sms PE=3 SV=1	2	2	4.1	41.313	3.2167e-05	1.0308	1.0239	NaN	NaN	1.0308	1.0239
A2ATP5;A2ATP6;Q8C854-3;Q8C854;Q8C854-2;F6XJA1;Q8C854-1;G8JL68	Myelin expression factor 2	Myef2	>tr|A2ATP5|A2ATP5_MOUSE Myelin basic protein expression factor 2, repressor OS=Mus musculus GN=Myef2 PE=4 SV=1;>tr|A2ATP6|A2ATP6_MOUSE Myelin basic protein expression factor 2, repressor OS=Mus musculus GN=Myef2 PE=4 SV=2;>sp|Q8C854-3|MYEF2_MOUSE Isoform 2	7	7	13.8	59.543	1.5323e-45	1.0319	1.0238	0.98673	1.1197	1.0539	1.0186
P08775	DNA-directed RNA polymerase II subunit RPB1	Polr2a	>sp|P08775|RPB1_MOUSE DNA-directed RNA polymerase II subunit RPB1 OS=Mus musculus GN=Polr2a PE=1 SV=3	32	32	19.6	217.17	9.5736e-200	1.0153	1.0238	1.0726	1.0524	0.96736	0.97515
O70145	Neutrophil cytosol factor 2	Ncf2	>sp|O70145|NCF2_MOUSE Neutrophil cytosol factor 2 OS=Mus musculus GN=Ncf2 PE=2 SV=1	2	2	2.7	59.485	0.0014072	1.709	1.0237	2.8166	1.1182	1.037	0.93711
A2BE28-2;A2BE28	Ribosomal biogenesis protein LAS1L	Las1l	>sp|A2BE28-2|LAS1L_MOUSE Isoform 2 of Ribosomal biogenesis protein LAS1L OS=Mus musculus GN=Las1l;>sp|A2BE28|LAS1L_MOUSE Ribosomal biogenesis protein LAS1L OS=Mus musculus GN=Las1l PE=2 SV=1	6	6	9.4	87.577	9.9051e-33	0.93003	1.0235	0.89179	0.96486	0.96991	1.0858
Q80X95;Q6NTA4	Ras-related GTP-binding protein A;Ras-related GTP-binding protein B	Rraga;Rragb	>sp|Q80X95|RRAGA_MOUSE Ras-related GTP-binding protein A OS=Mus musculus GN=Rraga PE=2 SV=1;>sp|Q6NTA4|RRAGB_MOUSE Ras-related GTP-binding protein B OS=Mus musculus GN=Rragb PE=2 SV=1	2	2	6.7	36.566	8.1507e-08	0.98186	1.0235	0.98186	1.0235	1.0071	1.0983
P97823-2;P97823;D3YUG4;D3Z111	Acyl-protein thioesterase 1	Lypla1	>sp|P97823-2|LYPA1_MOUSE Isoform 2 of Acyl-protein thioesterase 1 OS=Mus musculus GN=Lypla1;>sp|P97823|LYPA1_MOUSE Acyl-protein thioesterase 1 OS=Mus musculus GN=Lypla1 PE=1 SV=1;>tr|D3YUG4|D3YUG4_MOUSE Lysophospholipase 1 (Fragment) OS=Mus musculus GN=Lyp	2	2	10.9	23.367	5.0824e-33	1.119	1.0232	1.2765	0.95774	1.1032	1.04
Q6KCD5;Q6KCD5-2;Q6KCD5-3;Q6KCD5-4	Nipped-B-like protein	Nipbl	>sp|Q6KCD5|NIPBL_MOUSE Nipped-B-like protein OS=Mus musculus GN=Nipbl PE=1 SV=1;>sp|Q6KCD5-2|NIPBL_MOUSE Isoform 2 of Nipped-B-like protein OS=Mus musculus GN=Nipbl	25	25	9.7	315.45	2.0428e-72	1.0169	1.0232	1.0311	0.97003	1.0105	1.041
O35593;F6SAH4	26S proteasome non-ATPase regulatory subunit 14	Psmd14	>sp|O35593|PSDE_MOUSE 26S proteasome non-ATPase regulatory subunit 14 OS=Mus musculus GN=Psmd14 PE=1 SV=2;>tr|F6SAH4|F6SAH4_MOUSE Uncharacterized protein (Fragment) OS=Mus musculus GN=Psmd14 PE=4 SV=1	9	9	37.4	34.577	3.2415e-34	0.91239	1.0231	0.9325	1.029	0.90197	1.0154
P62317;E9Q2T1;D3Z5N9;D3Z426	Small nuclear ribonucleoprotein Sm D2	Snrpd2;Gm5848;Gm5449;Gm10120	>sp|P62317|SMD2_MOUSE Small nuclear ribonucleoprotein Sm D2 OS=Mus musculus GN=Snrpd2 PE=2 SV=1;>tr|E9Q2T1|E9Q2T1_MOUSE Uncharacterized protein OS=Mus musculus GN=Gm5848 PE=4 SV=1;>tr|D3Z5N9|D3Z5N9_MOUSE MCG49198 OS=Mus musculus GN=Gm5449 PE=4 SV=1;>tr|D3Z	7	7	61	13.527	4.958e-72	1.0015	1.0231	1.0217	1.0127	1.0015	1.0411
P54822;E9Q242;E9Q3T7;E9Q0A0	Adenylosuccinate lyase	Adsl	>sp|P54822|PUR8_MOUSE Adenylosuccinate lyase OS=Mus musculus GN=Adsl PE=2 SV=2;>tr|E9Q242|E9Q242_MOUSE Uncharacterized protein OS=Mus musculus GN=Adsl PE=4 SV=1;>tr|E9Q3T7|E9Q3T7_MOUSE Uncharacterized protein OS=Mus musculus GN=Adsl PE=4 SV=1	16	16	47.5	54.866	1.3517e-204	1.0739	1.023	1.0867	0.99335	1.0702	1.0355
Q8CGC7;E9Q1B1	Bifunctional glutamate/proline--tRNA ligase;Glutamate--tRNA ligase;Proline--tRNA ligase	Eprs	>sp|Q8CGC7|SYEP_MOUSE Bifunctional glutamate/proline--tRNA ligase OS=Mus musculus GN=Eprs PE=2 SV=4	53	53	38.6	170.08	0	1.0609	1.023	1.0731	1.0073	1.0385	1.0405
P08752;Q8JZT4	Guanine nucleotide-binding protein G(i) subunit alpha-2	Gnai2	>sp|P08752|GNAI2_MOUSE Guanine nucleotide-binding protein G(i) subunit alpha-2 OS=Mus musculus GN=Gnai2 PE=1 SV=5	6	3	20	40.489	2.4998e-33	1.1231	1.0229	1.1293	1.0229	1.1148	0.9953
Q6QI06;Q0VAV3;Q6QI06-2	Rapamycin-insensitive companion of mTOR	Rictor	>sp|Q6QI06|RICTR_MOUSE Rapamycin-insensitive companion of mTOR OS=Mus musculus GN=Rictor PE=1 SV=2;>tr|Q0VAV3|Q0VAV3_MOUSE 4921505C17Rik protein OS=Mus musculus GN=Rictor PE=2 SV=1;>sp|Q6QI06-2|RICTR_MOUSE Isoform 2 of Rapamycin-insensitive companion of mT	7	7	5	191.57	6.9516e-22	0.99359	1.0229	1.2303	1.1377	0.96456	0.95623
O70194	Eukaryotic translation initiation factor 3 subunit D	Eif3d	>sp|O70194|EIF3D_MOUSE Eukaryotic translation initiation factor 3 subunit D OS=Mus musculus GN=Eif3d PE=1 SV=2	13	13	27.2	63.988	4.4807e-160	1.0421	1.0227	1.0651	1.0222	1.039	1.0254
Q9CQJ2;D3Z484;D3YZF4;D3Z026	PIH1 domain-containing protein 1	Pih1d1	>sp|Q9CQJ2|PIHD1_MOUSE PIH1 domain-containing protein 1 OS=Mus musculus GN=Pih1d1 PE=2 SV=1;>tr|D3Z484|D3Z484_MOUSE PIH1 domain-containing 1 (Fragment) OS=Mus musculus GN=Pih1d1 PE=4 SV=1	6	6	29.7	32.208	3.1756e-40	0.93191	1.0227	0.93191	0.94986	0.94598	1.0815
Q9QWH1-2;Q9QWH1;B1ASA3	Polyhomeotic-like protein 2	Phc2	>sp|Q9QWH1-2|PHC2_MOUSE Isoform 2 of Polyhomeotic-like protein 2 OS=Mus musculus GN=Phc2;>sp|Q9QWH1|PHC2_MOUSE Polyhomeotic-like protein 2 OS=Mus musculus GN=Phc2 PE=1 SV=1;>tr|B1ASA3|B1ASA3_MOUSE Polyhomeotic-like 2 (Drosophila) (Fragment) OS=Mus musculus	2	2	5.6	35.747	0.00024589	1.1398	1.0227	1.1255	0.98843	1.1544	1.0581
E9PW57;Q80ZA1;P02340;Q549C9	Cellular tumor antigen p53	Trp53;Tp53	>tr|E9PW57|E9PW57_MOUSE Cellular tumor antigen p53 OS=Mus musculus GN=Trp53 PE=3 SV=1;>tr|Q80ZA1|Q80ZA1_MOUSE Cellular tumor antigen p53 OS=Mus musculus GN=Trp53 PE=2 SV=1;>sp|P02340|P53_MOUSE Cellular tumor antigen p53 OS=Mus musculus GN=Tp53 PE=1 SV=3;>t	2	2	10.4	34.107	6.6279e-08	1.1167	1.0226	NaN	NaN	1.1167	1.0226
Q9CPU0	Lactoylglutathione lyase	Glo1	>sp|Q9CPU0|LGUL_MOUSE Lactoylglutathione lyase OS=Mus musculus GN=Glo1 PE=1 SV=3	2	2	10.3	20.809	2.3904e-06	0.9859	1.0226	1.0738	0.88705	0.90516	1.1788
P70168	Importin subunit beta-1	Kpnb1	>sp|P70168|IMB1_MOUSE Importin subunit beta-1 OS=Mus musculus GN=Kpnb1 PE=1 SV=2	24	24	35.5	97.183	0	1.0838	1.0225	1.1044	1.0247	1.0211	1.0001
P84104-2;P84104;A2A4X6;REV__P84104	Serine/arginine-rich splicing factor 3	Srsf3;Gm12355	>sp|P84104-2|SRSF3_MOUSE Isoform Short of Serine/arginine-rich splicing factor 3 OS=Mus musculus GN=Srsf3;>sp|P84104|SRSF3_MOUSE Serine/arginine-rich splicing factor 3 OS=Mus musculus GN=Srsf3 PE=1 SV=1;>tr|A2A4X6|A2A4X6_MOUSE MCG21910 OS=Mus musculus GN=G	5	4	41.9	14.203	2.029e-26	1.0121	1.0225	1.0312	1.0663	0.99343	0.89825
Q9JKX6;A2ATT5	ADP-sugar pyrophosphatase	Nudt5	>sp|Q9JKX6|NUDT5_MOUSE ADP-sugar pyrophosphatase OS=Mus musculus GN=Nudt5 PE=1 SV=1	7	7	34.4	23.984	4.4587e-80	1.0071	1.0225	0.99611	1.012	1.032	1.0528
O08582	GTP-binding protein 1	Gtpbp1	>sp|O08582|GTPB1_MOUSE GTP-binding protein 1 OS=Mus musculus GN=Gtpbp1 PE=1 SV=2	4	4	8.4	72.3	8.5217e-14	1.0324	1.0224	1.0683	0.96633	0.93762	1.1318
P01897	H-2 class I histocompatibility antigen, L-D alpha chain	H2-L	>sp|P01897|HA1L_MOUSE H-2 class I histocompatibility antigen, L-D alpha chain OS=Mus musculus GN=H2-L PE=1 SV=2	5	1	15.5	40.711	2.56e-14	0.92897	1.0223	0.52409	0.84044	0.93351	1.0408
A2AQ25;E9QAU4;A2AQ25-4;D3Z781;A2AQ25-3;A2AQ25-2;A2AQ25-8;A2AQ25-9;A2AQ25-6;F8WHU1;A2AQ25-5;Q8BHR1;A2AQ25-7	Sickle tail protein	Skt;Etl4	>sp|A2AQ25|SKT_MOUSE Sickle tail protein OS=Mus musculus GN=Skt PE=1 SV=1;>tr|E9QAU4|E9QAU4_MOUSE Uncharacterized protein OS=Mus musculus GN=Etl4 PE=4 SV=1;>sp|A2AQ25-4|SKT_MOUSE Isoform 4 of Sickle tail protein OS=Mus musculus GN=Skt;>tr|D3Z781|D3Z781_MOU	24	24	15.1	213.03	4.0133e-112	0.97717	1.0221	0.97373	0.90118	1.0064	1.0694
Q9DBG3;Q9DBG3-2;Q5SWR0	AP-2 complex subunit beta	Ap2b1	>sp|Q9DBG3|AP2B1_MOUSE AP-2 complex subunit beta OS=Mus musculus GN=Ap2b1 PE=1 SV=1;>sp|Q9DBG3-2|AP2B1_MOUSE Isoform 2 of AP-2 complex subunit beta OS=Mus musculus GN=Ap2b1	17	10	20	104.58	4.8172e-90	1.0425	1.022	1.0499	1.0545	0.99892	1.0217
P99024	Tubulin beta-5 chain	Tubb5	>sp|P99024|TBB5_MOUSE Tubulin beta-5 chain OS=Mus musculus GN=Tubb5 PE=1 SV=1	25	5	70	49.67	0	1.0273	1.0217	1.016	1.0024	1.0348	1.0323
Q80XK6	Autophagy-related protein 2 homolog B	Atg2b	>sp|Q80XK6|ATG2B_MOUSE Autophagy-related protein 2 homolog B OS=Mus musculus GN=Atg2b PE=1 SV=3	2	2	1	231.4	7.3556e-06	0.79383	1.0215	0.76703	1.2409	0.79383	1.0215
Q78ZA7;B7ZNL2;E9Q6R0	Nucleosome assembly protein 1-like 4	Nap1l4	>sp|Q78ZA7|NP1L4_MOUSE Nucleosome assembly protein 1-like 4 OS=Mus musculus GN=Nap1l4 PE=1 SV=1;>tr|B7ZNL2|B7ZNL2_MOUSE Nap1l4 protein OS=Mus musculus GN=Nap1l4 PE=2 SV=1;>tr|E9Q6R0|E9Q6R0_MOUSE Uncharacterized protein OS=Mus musculus GN=Nap1l4 PE=3 SV=1	7	6	27.7	42.679	2.6913e-82	0.97561	1.0214	0.88118	1.0382	1.0116	1.0048
P62309;Q3V424	Small nuclear ribonucleoprotein G	Snrpg	>sp|P62309|RUXG_MOUSE Small nuclear ribonucleoprotein G OS=Mus musculus GN=Snrpg PE=1 SV=1;>tr|Q3V424|Q3V424_MOUSE Uncharacterized protein OS=Mus musculus GN=Snrpg PE=2 SV=1	4	4	36.8	8.496	1.2376e-10	1.0978	1.0213	1.1112	1.0405	1.0402	1.0024
P62331	ADP-ribosylation factor 6	Arf6	>sp|P62331|ARF6_MOUSE ADP-ribosylation factor 6 OS=Mus musculus GN=Arf6 PE=1 SV=2	2	2	12.6	20.082	1.0818e-11	1.1421	1.0211	1.2345	1.017	1.1147	1.0515
Q3TXS7;D6RGR5	26S proteasome non-ATPase regulatory subunit 1	Psmd1	>sp|Q3TXS7|PSMD1_MOUSE 26S proteasome non-ATPase regulatory subunit 1 OS=Mus musculus GN=Psmd1 PE=1 SV=1	24	24	32.3	105.73	0	0.96506	1.021	0.96745	1.0521	0.96506	0.93347
D3YZR1;Q9JHE7;D3Z6S3;D3YYU6	Protein TSSC4	Tssc4	>tr|D3YZR1|D3YZR1_MOUSE Tumor-suppressing subchromosomal transferable fragment 4 (Fragment) OS=Mus musculus GN=Tssc4 PE=4 SV=1;>sp|Q9JHE7|TSSC4_MOUSE Protein TSSC4 OS=Mus musculus GN=Tssc4 PE=2 SV=1;>tr|D3Z6S3|D3Z6S3_MOUSE Tumor-suppressing subchromosomal	4	4	21.2	23.303	6.5186e-11	0.97739	1.0209	1.6136	0.93856	0.97739	1.0227
Q9JJ28	Protein flightless-1 homolog	Flii	>sp|Q9JJ28|FLII_MOUSE Protein flightless-1 homolog OS=Mus musculus GN=Flii PE=1 SV=1	2	2	1.7	144.8	7.2587e-15	0.72082	1.0209	0.72082	1.0209	NaN	NaN
A2BDX0;Q9Z103	Activity-dependent neuroprotector homeobox protein	Adnp	>tr|A2BDX0|A2BDX0_MOUSE Activity-dependent neuroprotective protein OS=Mus musculus GN=Adnp PE=3 SV=1;>sp|Q9Z103|ADNP_MOUSE Activity-dependent neuroprotector homeobox protein OS=Mus musculus GN=Adnp PE=2 SV=1	14	14	17.4	124.31	6.4628e-85	1.1262	1.0208	1.1405	0.96229	1.0959	1.1703
Q8CGF7-2;Q8CGF7;Q8CGF7-3	Transcription elongation regulator 1	Tcerg1	>sp|Q8CGF7-2|TCRG1_MOUSE Isoform 2 of Transcription elongation regulator 1 OS=Mus musculus GN=Tcerg1;>sp|Q8CGF7|TCRG1_MOUSE Transcription elongation regulator 1 OS=Mus musculus GN=Tcerg1 PE=1 SV=2;>sp|Q8CGF7-3|TCRG1_MOUSE Isoform 3 of Transcription elongat	9	9	7.9	121.58	1.861e-39	0.96679	1.0208	1.0738	1.0065	0.93002	1.0208
Q9WVJ2;E9Q5I9;E9Q0U1;F6ZQQ3;F6PXS6;E9PY93	26S proteasome non-ATPase regulatory subunit 13	Psmd13	>sp|Q9WVJ2|PSD13_MOUSE 26S proteasome non-ATPase regulatory subunit 13 OS=Mus musculus GN=Psmd13 PE=1 SV=1;>tr|E9Q5I9|E9Q5I9_MOUSE Uncharacterized protein OS=Mus musculus GN=Psmd13 PE=4 SV=1;>tr|E9Q0U1|E9Q0U1_MOUSE Uncharacterized protein OS=Mus musculus G	15	15	44.9	42.809	1.2585e-78	0.92921	1.0208	0.92546	1.0712	0.93298	1.0007
O54833;E9Q578	Casein kinase II subunit alpha	Csnk2a2	>sp|O54833|CSK22_MOUSE Casein kinase II subunit alpha OS=Mus musculus GN=Csnk2a2 PE=2 SV=1;>tr|E9Q578|E9Q578_MOUSE Uncharacterized protein OS=Mus musculus GN=Csnk2a2 PE=4 SV=1	10	9	32	41.215	1.643e-97	1.0038	1.0207	0.99126	0.97818	1.0615	1.0658
Q8CGZ0;G5E8I8	Calcium homeostasis endoplasmic reticulum protein	Cherp	>sp|Q8CGZ0|CHERP_MOUSE Calcium homeostasis endoplasmic reticulum protein OS=Mus musculus GN=Cherp PE=1 SV=1;>tr|G5E8I8|G5E8I8_MOUSE Calcium homeostasis endoplasmic reticulum protein, isoform CRA_b OS=Mus musculus GN=Cherp PE=4 SV=1	8	8	9.5	106.17	1.3389e-23	1.0106	1.0205	0.98789	0.98891	1.1001	1.0857
Q8R3P2-2;Q8R3P2-3			>sp|Q8R3P2-2|DTX2_MOUSE Isoform 2 of Protein deltex-2 OS=Mus musculus GN=Dtx2	4	1	9.8	62.412	4.3178e-29	1.0339	1.0203	1.0115	1.025	1.0737	1.0103
Q99N96;Q9D3F3	39S ribosomal protein L1, mitochondrial	Mrpl1	>sp|Q99N96|RM01_MOUSE 39S ribosomal protein L1, mitochondrial OS=Mus musculus GN=Mrpl1 PE=1 SV=2;>tr|Q9D3F3|Q9D3F3_MOUSE Uncharacterized protein OS=Mus musculus GN=Mrpl1 PE=2 SV=1	3	3	10.4	37.596	9.3734e-08	1.0013	1.0203	1.0051	0.97547	0.99739	1.0671
Q9CW03;E9Q762	Structural maintenance of chromosomes protein 3	Smc3	>sp|Q9CW03|SMC3_MOUSE Structural maintenance of chromosomes protein 3 OS=Mus musculus GN=Smc3 PE=1 SV=2;>tr|E9Q762|E9Q762_MOUSE Structural maintenance of chromosomes 3 OS=Mus musculus GN=Smc3 PE=4 SV=1	44	44	39.2	141.55	0	1.1129	1.0202	1.1201	1.0233	1.1028	0.9894
Q99JX7	Nuclear RNA export factor 1	Nxf1	>sp|Q99JX7|NXF1_MOUSE Nuclear RNA export factor 1 OS=Mus musculus GN=Nxf1 PE=1 SV=3	7	7	14.9	70.299	4.7703e-51	1.083	1.0201	NaN	NaN	1.083	1.0201
P61750;E9Q972;E9Q798;F6UFB9	ADP-ribosylation factor 4	Arf4	>sp|P61750|ARF4_MOUSE ADP-ribosylation factor 4 OS=Mus musculus GN=Arf4 PE=2 SV=2;>tr|E9Q972|E9Q972_MOUSE Uncharacterized protein OS=Mus musculus GN=Arf4 PE=3 SV=1;>tr|E9Q798|E9Q798_MOUSE Uncharacterized protein OS=Mus musculus GN=Arf4 PE=3 SV=1;>tr|F6UFB9	7	4	56.7	20.396	3.3373e-190	1.1311	1.02	1.1689	0.99085	1.1311	1.0361
Q6P5F9;F6YA11;A2AKT6	Exportin-1	Xpo1	>sp|Q6P5F9|XPO1_MOUSE Exportin-1 OS=Mus musculus GN=Xpo1 PE=1 SV=1	18	18	19	123.09	4.3011e-117	1.0774	1.02	1.1	1.058	1.0176	0.96381
Q60668-3;Q60668;F6ZV59;Q60668-4;G5E8G0;Q60668-2;G3X9W0;E9Q5B6;F6SHF3;F7A465	Heterogeneous nuclear ribonucleoprotein D0	Hnrnpd	>sp|Q60668-3|HNRPD_MOUSE Isoform 3 of Heterogeneous nuclear ribonucleoprotein D0 OS=Mus musculus GN=Hnrnpd;>sp|Q60668|HNRPD_MOUSE Heterogeneous nuclear ribonucleoprotein D0 OS=Mus musculus GN=Hnrnpd PE=1 SV=2;>tr|F6ZV59|F6ZV59_MOUSE Heterogeneous nuclear r	9	8	26.5	32.754	1.2088e-103	1.0234	1.0199	1.0673	1.0357	1.0203	0.98558
G3UVU2;D3YW09;G5E834;Q62203;D3Z5A6	Splicing factor 3A subunit 2	Sf3a2	>tr|G3UVU2|G3UVU2_MOUSE Splicing factor 3a, subunit 2, isoform CRA_b OS=Mus musculus GN=Sf3a2 PE=4 SV=1;>tr|D3YW09|D3YW09_MOUSE Splicing factor 3a, subunit 2, isoform CRA_c OS=Mus musculus GN=Sf3a2 PE=4 SV=1;>tr|G5E834|G5E834_MOUSE Splicing factor 3a, subu	5	5	11.1	51.278	3.8372e-16	0.97216	1.0197	NaN	NaN	0.97216	1.0197
Q8R5F3;Q3U5M3	O-acetyl-ADP-ribose deacetylase C6orf130 homolog	AI314976	>sp|Q8R5F3|CF130_MOUSE O-acetyl-ADP-ribose deacetylase C6orf130 homolog OS=Mus musculus PE=2 SV=1;>tr|Q3U5M3|Q3U5M3_MOUSE AI314976 protein OS=Mus musculus GN=AI314976 PE=2 SV=1	2	2	14.5	17.093	0.00021541	1.2178	1.0196	NaN	NaN	1.2178	1.0196
P46718;A2T4N6	Programmed cell death protein 2	Pdcd2	>sp|P46718|PDCD2_MOUSE Programmed cell death protein 2 OS=Mus musculus GN=Pdcd2 PE=2 SV=2	4	4	15.2	38.341	2.8393e-15	1.1911	1.0194	NaN	NaN	1.1911	1.0194
P70677	Caspase-3;Caspase-3 subunit p17;Caspase-3 subunit p12	Casp3	>sp|P70677|CASP3_MOUSE Caspase-3 OS=Mus musculus GN=Casp3 PE=1 SV=1	6	6	25.3	31.474	7.3184e-34	0.92156	1.0193	0.92156	1.0548	0.91801	1.0193
Q9CQI3;D3YY93	Glia maturation factor beta	Gmfb	>sp|Q9CQI3|GMFB_MOUSE Glia maturation factor beta OS=Mus musculus GN=Gmfb PE=1 SV=3;>tr|D3YY93|D3YY93_MOUSE Glia maturation factor, beta (Fragment) OS=Mus musculus GN=Gmfb PE=4 SV=1	4	4	35.9	16.723	5.65e-112	1.073	1.0193	1.3334	1.1239	0.95918	0.97275
P19536;E9PWM0;Q9D881	Cytochrome c oxidase subunit 5B, mitochondrial	Cox5b	>sp|P19536|COX5B_MOUSE Cytochrome c oxidase subunit 5B, mitochondrial OS=Mus musculus GN=Cox5b PE=1 SV=1;>tr|E9PWM0|E9PWM0_MOUSE Uncharacterized protein OS=Mus musculus GN=Cox5b PE=4 SV=1;>tr|Q9D881|Q9D881_MOUSE Cytochrome c oxidase, subunit Vb OS=Mus musc	5	5	31.2	13.813	1.9832e-19	0.87576	1.0191	0.90883	1.0191	0.83333	1.0145
E9QK09;Q8CFE3;Q6PGA0-2;Q6PGA0	REST corepressor 1	Rcor1	>tr|E9QK09|E9QK09_MOUSE Uncharacterized protein OS=Mus musculus GN=Rcor1 PE=4 SV=1;>sp|Q8CFE3|RCOR1_MOUSE REST corepressor 1 OS=Mus musculus GN=Rcor1 PE=1 SV=2	5	5	13.4	52.344	2.3324e-14	0.94945	1.0191	0.91786	1.1672	0.95328	0.98153
Q8K310;Q6ZQ61	Matrin-3	Matr3	>sp|Q8K310|MATR3_MOUSE Matrin-3 OS=Mus musculus GN=Matr3 PE=1 SV=1;>tr|Q6ZQ61|Q6ZQ61_MOUSE MCG121979, isoform CRA_c (Fragment) OS=Mus musculus GN=Matr3 PE=2 SV=1	4	4	6.1	94.629	1.6844e-07	0.75616	1.019	0.75195	0.9407	0.85048	1.337
E9QAI5;B2RQC6;B7ZN27;G3UWN2;E9QAT6;F6S3Z3;Q8C196		Cad	>tr|E9QAI5|E9QAI5_MOUSE Uncharacterized protein OS=Mus musculus GN=Cad PE=3 SV=1;>tr|B2RQC6|B2RQC6_MOUSE Carbamoyl-phosphate synthetase 2, aspartate transcarbamylase, and dihydroorotase OS=Mus musculus GN=Cad PE=2 SV=1;>tr|B7ZN27|B7ZN27_MOUSE Cad protein O	65	65	39.8	236.25	0	1.065	1.0189	1.0643	1.0154	1.065	1.0198
P62315	Small nuclear ribonucleoprotein Sm D1	Snrpd1	>sp|P62315|SMD1_MOUSE Small nuclear ribonucleoprotein Sm D1 OS=Mus musculus GN=Snrpd1 PE=2 SV=1	4	4	37	13.281	4.0193e-101	1.0244	1.0186	1.0188	1.0274	1.0286	0.99792
E9PX61;E9Q2E4;Q8BRI0;Q6GQX8		Gm15800	>tr|E9PX61|E9PX61_MOUSE Uncharacterized protein OS=Mus musculus GN=Gm15800 PE=4 SV=1;>tr|E9Q2E4|E9Q2E4_MOUSE Uncharacterized protein OS=Mus musculus GN=Gm15800 PE=4 SV=1	7	7	1.9	452.56	3.1673e-23	1.0636	1.0185	1.0598	0.92073	1.1335	1.0886
P63028;D3YU75	Translationally-controlled tumor protein	Tpt1	>sp|P63028|TCTP_MOUSE Translationally-controlled tumor protein OS=Mus musculus GN=Tpt1 PE=1 SV=1;>tr|D3YU75|D3YU75_MOUSE Uncharacterized protein OS=Mus musculus GN=Tpt1 PE=4 SV=1	3	3	21.5	19.462	5.4825e-26	1.0132	1.0184	0.94976	0.95471	1.0571	1.0976
Q5SV02;P70388;P70388-2;E9QPC6;A8Y5I3;E9PUJ2;P70388-4;P70388-3	DNA repair protein RAD50	Rad50	>tr|Q5SV02|Q5SV02_MOUSE RAD50 homolog (S. cerevisiae) OS=Mus musculus GN=Rad50 PE=2 SV=1;>sp|P70388|RAD50_MOUSE DNA repair protein RAD50 OS=Mus musculus GN=Rad50 PE=1 SV=1;>sp|P70388-2|RAD50_MOUSE Isoform 2 of DNA repair protein RAD50 OS=Mus musculus GN=Ra	32	32	27.4	153.54	2.8497e-113	1.0538	1.0184	1.0639	1.0662	0.98135	0.9917
Q3V4D5;B1AUY9;B1AUZ1;Q3UX61	N-alpha-acetyltransferase 11	Naa10;Naa11	>tr|Q3V4D5|Q3V4D5_MOUSE N-acetyltransferase ARD1 homolog OS=Mus musculus GN=Naa10 PE=2 SV=1;>tr|B1AUY9|B1AUY9_MOUSE N-acetyltransferase ARD1 homolog OS=Mus musculus GN=Naa10 PE=4 SV=1;>tr|B1AUZ1|B1AUZ1_MOUSE N-acetyltransferase ARD1 homolog OS=Mus musculus	6	1	36.9	24.821	2.1825e-97	1.0117	1.0182	1.0818	1.0357	0.88147	0.97355
Q8VEE4;Q5SWN2	Replication protein A 70 kDa DNA-binding subunit	Rpa1	>sp|Q8VEE4|RFA1_MOUSE Replication protein A 70 kDa DNA-binding subunit OS=Mus musculus GN=Rpa1 PE=2 SV=1;>tr|Q5SWN2|Q5SWN2_MOUSE Replication protein A1 OS=Mus musculus GN=Rpa1 PE=2 SV=2	19	19	31.8	69.036	7.6057e-153	1.03	1.0182	1.0054	0.99105	1.0304	1.0392
P61089;G5E8Z0	Ubiquitin-conjugating enzyme E2 N	Ube2n	>sp|P61089|UBE2N_MOUSE Ubiquitin-conjugating enzyme E2 N OS=Mus musculus GN=Ube2n PE=1 SV=1	8	7	71.7	17.138	1.8589e-131	1.0351	1.018	1.0567	1.0401	0.9881	0.99557
Q9WTU0;Q80TJ7-2;Q80TJ7	Lysine-specific demethylase PHF2;Histone lysine demethylase PHF8	Phf2;Phf8	>sp|Q9WTU0|PHF2_MOUSE Lysine-specific demethylase PHF2 OS=Mus musculus GN=Phf2 PE=1 SV=2;>sp|Q80TJ7-2|PHF8_MOUSE Isoform 2 of Histone lysine demethylase PHF8 OS=Mus musculus GN=Phf8;>sp|Q80TJ7|PHF8_MOUSE Histone lysine demethylase PHF8 OS=Mus musculus GN=P	2	2	1.9	120.81	0.00037252	1.1802	1.018	1.1176	1.0301	1.2193	1.018
Q4VA53;Q4VA53-3;F8WHU5;Q4VA53-2	Sister chromatid cohesion protein PDS5 homolog B	Pds5b	>sp|Q4VA53|PDS5B_MOUSE Sister chromatid cohesion protein PDS5 homolog B OS=Mus musculus GN=Pds5b PE=1 SV=1;>sp|Q4VA53-3|PDS5B_MOUSE Isoform 3 of Sister chromatid cohesion protein PDS5 homolog B OS=Mus musculus GN=Pds5b;>tr|F8WHU5|F8WHU5_MOUSE Uncharacteriz	15	15	13	164.42	5.7965e-72	1.0382	1.0178	1.0868	1.0036	1.0343	1.018
Q60848-2;Q60848;D3Z414	Lymphocyte-specific helicase	Hells	>sp|Q60848-2|HELLS_MOUSE Isoform 2 of Lymphocyte-specific helicase OS=Mus musculus GN=Hells;>sp|Q60848|HELLS_MOUSE Lymphocyte-specific helicase OS=Mus musculus GN=Hells PE=1 SV=2	9	9	12.3	93.785	2.3546e-33	1.0809	1.0177	1.0809	0.97957	1.1496	1.0727
Q64674	Spermidine synthase	Srm	>sp|Q64674|SPEE_MOUSE Spermidine synthase OS=Mus musculus GN=Srm PE=2 SV=1	11	11	35.4	33.995	1.2666e-49	1.0823	1.0176	1.1306	1.0176	1.0497	1.0063
Q9CQQ7	ATP synthase subunit b, mitochondrial	Atp5f1	>sp|Q9CQQ7|AT5F1_MOUSE ATP synthase subunit b, mitochondrial OS=Mus musculus GN=Atp5f1 PE=1 SV=1	12	12	46.1	28.948	2.427e-65	1.0518	1.0175	1.0113	1.0373	1.0716	1.0139
P42225;E9QK78;Q8CFQ1	Signal transducer and activator of transcription 1	Stat1	>sp|P42225|STAT1_MOUSE Signal transducer and activator of transcription 1 OS=Mus musculus GN=Stat1 PE=1 SV=1;>tr|E9QK78|E9QK78_MOUSE Uncharacterized protein OS=Mus musculus GN=Stat1 PE=4 SV=1;>tr|Q8CFQ1|Q8CFQ1_MOUSE Stat1 protein (Fragment) OS=Mus musculus	4	4	6.7	87.196	7.1979e-11	1.1612	1.0173	8.291	0.97554	1.0822	1.0173
P97310	DNA replication licensing factor MCM2	Mcm2	>sp|P97310|MCM2_MOUSE DNA replication licensing factor MCM2 OS=Mus musculus GN=Mcm2 PE=1 SV=3	16	16	21.5	102.08	4.033e-136	1.1137	1.0173	1.1856	1.0045	1.0608	1.0332
O09111	NADH dehydrogenase [ubiquinone] 1 beta subcomplex subunit 11, mitochondrial	Ndufb11	>sp|O09111|NDUBB_MOUSE NADH dehydrogenase [ubiquinone] 1 beta subcomplex subunit 11, mitochondrial OS=Mus musculus GN=Ndufb11 PE=1 SV=2	2	2	19.2	17.444	0.00019529	0.978	1.0172	1.0193	1.1001	0.93836	0.94048
Q8BKZ6;Q8BGF3;F7A8I4	WD repeat-containing protein 92	Wdr92	>tr|Q8BKZ6|Q8BKZ6_MOUSE Uncharacterized protein OS=Mus musculus GN=Wdr92 PE=2 SV=1;>sp|Q8BGF3|WDR92_MOUSE WD repeat-containing protein 92 OS=Mus musculus GN=Wdr92 PE=2 SV=1;>tr|F7A8I4|F7A8I4_MOUSE Uncharacterized protein (Fragment) OS=Mus musculus GN=Wdr92	3	3	15.7	24.382	5.0798e-14	1.0154	1.0172	NaN	NaN	1.0154	1.0172
P11983;P11983-2;F2Z483	T-complex protein 1 subunit alpha	Tcp1	>sp|P11983|TCPA_MOUSE T-complex protein 1 subunit alpha OS=Mus musculus GN=Tcp1 PE=1 SV=3;>sp|P11983-2|TCPA_MOUSE Isoform 2 of T-complex protein 1 subunit alpha OS=Mus musculus GN=Tcp1	34	34	71.2	60.448	0	1.0134	1.0171	0.97867	0.98932	1.0459	1.0237
Q9CZU3	Superkiller viralicidic activity 2-like 2	Skiv2l2	>sp|Q9CZU3|SK2L2_MOUSE Superkiller viralicidic activity 2-like 2 OS=Mus musculus GN=Skiv2l2 PE=2 SV=1	19	19	21.6	117.64	6.8318e-134	1.0793	1.0171	1.0436	0.99816	1.11	1.0346
D3Z0B9;Q571I9;F6RQF0	Aldehyde dehydrogenase family 16 member A1	Aldh16a1	>tr|D3Z0B9|D3Z0B9_MOUSE Uncharacterized protein OS=Mus musculus GN=Aldh16a1 PE=4 SV=1;>sp|Q571I9|A16A1_MOUSE Aldehyde dehydrogenase family 16 member A1 OS=Mus musculus GN=Aldh16a1 PE=2 SV=2;>tr|F6RQF0|F6RQF0_MOUSE Aldehyde dehydrogenase 16 family, member A	6	6	9.8	79.488	3.0933e-66	0.97375	1.0169	0.97122	1.1065	1.0159	0.9561
Q9JKB1;P58321;E9Q111	Ubiquitin carboxyl-terminal hydrolase isozyme L3;Ubiquitin carboxyl-terminal hydrolase isozyme L4	Uchl3;Uchl4	>sp|Q9JKB1|UCHL3_MOUSE Ubiquitin carboxyl-terminal hydrolase isozyme L3 OS=Mus musculus GN=Uchl3 PE=1 SV=2;>sp|P58321|UCHL4_MOUSE Ubiquitin carboxyl-terminal hydrolase isozyme L4 OS=Mus musculus GN=Uchl4 PE=1 SV=1	3	3	18.3	26.151	7.3755e-22	1.1694	1.0169	1.2005	1.0292	0.96619	0.92439
P63242;Q8BGY2	Eukaryotic translation initiation factor 5A-1	Eif5a	>sp|P63242|IF5A1_MOUSE Eukaryotic translation initiation factor 5A-1 OS=Mus musculus GN=Eif5a PE=1 SV=2	13	13	72.1	16.832	0	1.0235	1.0166	1.0509	1.033	1.0059	1.0001
P67778;Q5SQG5	Prohibitin	Phb	>sp|P67778|PHB_MOUSE Prohibitin OS=Mus musculus GN=Phb PE=1 SV=1;>tr|Q5SQG5|Q5SQG5_MOUSE Prohibitin (Fragment) OS=Mus musculus GN=Phb PE=2 SV=1	16	16	67.3	29.82	0	1.0026	1.0165	1.0237	1.0233	0.98921	1.0078
Q9CRC8;F6RDA7;D6RHB1;D6RFC5;F6RGS7	Leucine-rich repeat-containing protein 40	Lrrc40	>sp|Q9CRC8|LRC40_MOUSE Leucine-rich repeat-containing protein 40 OS=Mus musculus GN=Lrrc40 PE=2 SV=2	23	23	45.7	68.075	1.2029e-173	1.0346	1.0165	1.0346	0.98301	1.0425	1.0198
O35737;Q8C2Q7	Heterogeneous nuclear ribonucleoprotein H;Heterogeneous nuclear ribonucleoprotein H, N-terminally processed	Hnrnph1	>sp|O35737|HNRH1_MOUSE Heterogeneous nuclear ribonucleoprotein H OS=Mus musculus GN=Hnrnph1 PE=1 SV=3;>tr|Q8C2Q7|Q8C2Q7_MOUSE Heterogeneous nuclear ribonucleoprotein H1 OS=Mus musculus GN=Hnrnph1 PE=2 SV=1	14	5	40.5	49.199	0	1.0037	1.0163	1.0095	1.0303	0.99364	1.0133
Q8BFY9-2;Q8BFY9;Q99LG2;E9PV58	Transportin-1	Tnpo1	>sp|Q8BFY9-2|TNPO1_MOUSE Isoform 2 of Transportin-1 OS=Mus musculus GN=Tnpo1;>sp|Q8BFY9|TNPO1_MOUSE Transportin-1 OS=Mus musculus GN=Tnpo1 PE=1 SV=2	13	13	16.4	101.31	5.8576e-71	1.0288	1.0163	1.0066	1.0169	1.0566	1.0147
Q9D7G0;G3UXL2	Ribose-phosphate pyrophosphokinase 1;Ribose-phosphate pyrophosphokinase	Prps1;Prps1l3	>sp|Q9D7G0|PRPS1_MOUSE Ribose-phosphate pyrophosphokinase 1 OS=Mus musculus GN=Prps1 PE=1 SV=4;>tr|G3UXL2|G3UXL2_MOUSE Ribose-phosphate pyrophosphokinase OS=Mus musculus GN=Prps1l3 PE=3 SV=1	15	3	42.1	34.834	1.5719e-134	1.018	1.016	1.0312	1.0123	0.97852	1.016
Q9QZR0;E9Q446;D3YXC4;D3Z7S2;F6Z123	E3 ubiquitin-protein ligase RNF25	Rnf25	>sp|Q9QZR0|RNF25_MOUSE E3 ubiquitin-protein ligase RNF25 OS=Mus musculus GN=Rnf25 PE=1 SV=2;>tr|E9Q446|E9Q446_MOUSE Uncharacterized protein OS=Mus musculus GN=Rnf25 PE=4 SV=1	16	16	43.2	51.226	9.1814e-270	0.9206	1.0158	0.94943	0.90037	0.91756	1.032
Q61753;F6ZSB7;E9QAP9	D-3-phosphoglycerate dehydrogenase	Phgdh	>sp|Q61753|SERA_MOUSE D-3-phosphoglycerate dehydrogenase OS=Mus musculus GN=Phgdh PE=1 SV=3	17	17	42	56.585	0	1.0196	1.0156	1.0215	1.0193	1.0051	1.0124
Q78PY7;Q3TJ56;E9Q3E9	Staphylococcal nuclease domain-containing protein 1	Snd1	>sp|Q78PY7|SND1_MOUSE Staphylococcal nuclease domain-containing protein 1 OS=Mus musculus GN=Snd1 PE=1 SV=1;>tr|Q3TJ56|Q3TJ56_MOUSE Uncharacterized protein OS=Mus musculus GN=Snd1 PE=2 SV=1	39	39	47.9	102.09	0	0.98852	1.0156	0.99261	1.0142	0.98435	1.0383
P62259;F6WA09;D6REF3	14-3-3 protein epsilon	Ywhae	>sp|P62259|1433E_MOUSE 14-3-3 protein epsilon OS=Mus musculus GN=Ywhae PE=1 SV=1;>tr|F6WA09|F6WA09_MOUSE Tyrosine 3-monooxygenase/tryptophan 5-monooxygenase activation protein, epsilon polypeptide (Fragment) OS=Mus musculus GN=Ywhae PE=4 SV=1;>tr|D6REF3|D6	19	17	62	29.174	0	1.0726	1.0155	1.1079	0.99884	1.0377	1.0219
P47911;E9PUX4;D3Z4I7	60S ribosomal protein L6	Rpl6;Gm5428;Gm6807	>sp|P47911|RL6_MOUSE 60S ribosomal protein L6 OS=Mus musculus GN=Rpl6 PE=1 SV=3;>tr|E9PUX4|E9PUX4_MOUSE 60S ribosomal protein L6 OS=Mus musculus GN=Gm5428 PE=3 SV=1;>tr|D3Z4I7|D3Z4I7_MOUSE 60S ribosomal protein L6 OS=Mus musculus GN=Gm6807 PE=3 SV=1	19	19	48	33.509	1.8128e-170	0.99887	1.0154	0.98625	1.0006	0.99915	1.0508
Q8BP47	Asparagine--tRNA ligase, cytoplasmic	Nars	>sp|Q8BP47|SYNC_MOUSE Asparagine--tRNA ligase, cytoplasmic OS=Mus musculus GN=Nars PE=1 SV=2	23	23	38.1	64.279	0	0.99341	1.0153	0.99151	0.99255	0.99916	1.0339
E9Q2M9;E9PV60;F6X8K3;E0CXD5		Wdfy4	>tr|E9Q2M9|E9Q2M9_MOUSE WD repeat and FYVE domain-containing 4 OS=Mus musculus GN=Wdfy4 PE=4 SV=1;>tr|E9PV60|E9PV60_MOUSE WD repeat and FYVE domain-containing 4 OS=Mus musculus GN=Wdfy4 PE=4 SV=1	56	56	22.7	350.92	0	1.0195	1.0152	1.0487	1.0587	0.99852	0.98381
Q8BGQ7	Alanine--tRNA ligase, cytoplasmic	Aars	>sp|Q8BGQ7|SYAC_MOUSE Alanine--tRNA ligase, cytoplasmic OS=Mus musculus GN=Aars PE=1 SV=1	16	16	18.2	106.91	1.7487e-92	1.0717	1.015	1.1531	0.95915	1.0482	1.0869
D3Z3F7;O70475;F6ZQT4;D3YXP9	UDP-glucose 6-dehydrogenase	Ugdh	>tr|D3Z3F7|D3Z3F7_MOUSE UDP-glucose 6-dehydrogenase OS=Mus musculus GN=Ugdh PE=3 SV=1;>sp|O70475|UGDH_MOUSE UDP-glucose 6-dehydrogenase OS=Mus musculus GN=Ugdh PE=1 SV=1	7	7	20.9	47.41	5.6769e-30	0.83658	1.0148	NaN	NaN	0.83658	1.0148
Q61233;Q99K51;B1AX58;D3YZ25;D3YVW8;D3Z7D9;D3Z311;Q3V0K9	Plastin-2	Lcp1	>sp|Q61233|PLSL_MOUSE Plastin-2 OS=Mus musculus GN=Lcp1 PE=1 SV=4	8	8	14.5	70.148	1.4523e-20	0.99731	1.0147	1.0154	1.122	0.99731	0.98604
P35601-2;G3UWX1;P35601;G3X8Z6;Q5U4B1;G3UXL4;E9PX26;G3UZ76	Replication factor C subunit 1	Rfc1	>sp|P35601-2|RFC1_MOUSE Isoform 2 of Replication factor C subunit 1 OS=Mus musculus GN=Rfc1;>tr|G3UWX1|G3UWX1_MOUSE Uncharacterized protein OS=Mus musculus GN=Rfc1 PE=4 SV=1;>sp|P35601|RFC1_MOUSE Replication factor C subunit 1 OS=Mus musculus GN=Rfc1 PE=1	10	10	11.1	125.91	2.4653e-62	1.1446	1.0146	1.1795	1.0607	1.0822	0.8153
P41230-3;P41230-2;P41230;F7BXT3	Lysine-specific demethylase 5C	Kdm5c	>sp|P41230-3|KDM5C_MOUSE Isoform 3 of Lysine-specific demethylase 5C OS=Mus musculus GN=Kdm5c;>sp|P41230-2|KDM5C_MOUSE Isoform 2 of Lysine-specific demethylase 5C OS=Mus musculus GN=Kdm5c;>sp|P41230|KDM5C_MOUSE Lysine-specific demethylase 5C OS=Mus musculu	3	3	2.7	170.15	1.6602e-08	0.78435	1.0145	0.8421	1.2121	0.78435	1.0145
Q8VEK3;G3XA10	Heterogeneous nuclear ribonucleoprotein U	Hnrnpu	>sp|Q8VEK3|HNRPU_MOUSE Heterogeneous nuclear ribonucleoprotein U OS=Mus musculus GN=Hnrnpu PE=1 SV=1;>tr|G3XA10|G3XA10_MOUSE Heterogeneous nuclear ribonucleoprotein U, isoform CRA_b OS=Mus musculus GN=Hnrnpu PE=4 SV=1	22	22	29.1	87.917	0	0.99414	1.0145	1.0283	1.0486	0.97036	0.97329
Q9EQQ9;Q9EQQ9-3	Bifunctional protein NCOAT;Protein O-GlcNAcase;Histone acetyltransferase	Mgea5	>sp|Q9EQQ9|NCOAT_MOUSE Bifunctional protein NCOAT OS=Mus musculus GN=Mgea5 PE=1 SV=2;>sp|Q9EQQ9-3|NCOAT_MOUSE Isoform 3 of Bifunctional protein NCOAT OS=Mus musculus GN=Mgea5	2	2	2.1	103.16	7.3204e-05	1.1567	1.0145	1.184	1.3561	0.69535	0.81391
Q9CXW4;E9PYL9;D3Z3K1;A2BH06;E9PZB3;D3YW69;E9Q0L4	60S ribosomal protein L11	Rpl11;Gm10036;Gm10288;Gm5093;Gm7589	>sp|Q9CXW4|RL11_MOUSE 60S ribosomal protein L11 OS=Mus musculus GN=Rpl11 PE=1 SV=4;>tr|E9PYL9|E9PYL9_MOUSE Uncharacterized protein OS=Mus musculus GN=Gm10036 PE=3 SV=1;>tr|D3Z3K1|D3Z3K1_MOUSE MCG11809 OS=Mus musculus GN=Gm10288 PE=3 SV=1;>tr|A2BH06|A2BH06_	9	9	41.6	20.252	1.8141e-97	1.0392	1.0138	1.047	1.009	1.0331	1.036
Q8BX70-3;E9QLN1;Q8BX70;Q8BX70-2;A1ILH1;A1ILH0	Vacuolar protein sorting-associated protein 13C	Vps13c	>sp|Q8BX70-3|VP13C_MOUSE Isoform 3 of Vacuolar protein sorting-associated protein 13C OS=Mus musculus GN=Vps13c;>tr|E9QLN1|E9QLN1_MOUSE Uncharacterized protein OS=Mus musculus GN=Vps13c PE=4 SV=1;>sp|Q8BX70|VP13C_MOUSE Vacuolar protein sorting-associated p	27	26	9.1	415.3	7.0219e-103	0.92398	1.0137	0.88502	1.002	0.97667	1.0584
Q61191;B1AUX2;F6SJS2	Host cell factor 1;HCF N-terminal chain 1;HCF N-terminal chain 2;HCF N-terminal chain 3;HCF N-terminal chain 4;HCF N-terminal chain 5;HCF N-terminal chain 6;HCF C-terminal chain 1;HCF C-terminal chain 2;HCF C-terminal chain 3;HCF C-terminal chain 4;HCF C-terminal chain 5;HCF C-terminal chain 6	Hcfc1	>sp|Q61191|HCFC1_MOUSE Host cell factor 1 OS=Mus musculus GN=Hcfc1 PE=1 SV=2;>tr|B1AUX2|B1AUX2_MOUSE Host cell factor C1 OS=Mus musculus GN=Hcfc1 PE=4 SV=1	10	10	6.2	210.43	5.2808e-31	0.9253	1.0136	0.96902	1.052	0.92306	0.97558
Q8C9B9;Q8C9B9-3;Q8C9B9-2	Death-inducer obliterator 1	Dido1	>sp|Q8C9B9|DIDO1_MOUSE Death-inducer obliterator 1 OS=Mus musculus GN=Dido1 PE=1 SV=4;>sp|Q8C9B9-3|DIDO1_MOUSE Isoform 3 of Death-inducer obliterator 1 OS=Mus musculus GN=Dido1	5	5	3.1	247.17	9.938e-12	1.1236	1.0135	1.1236	0.98249	1.0246	1.0794
Q8VDM4;Q80V77;E9Q2S8	26S proteasome non-ATPase regulatory subunit 2	Psmd2	>sp|Q8VDM4|PSMD2_MOUSE 26S proteasome non-ATPase regulatory subunit 2 OS=Mus musculus GN=Psmd2 PE=1 SV=1;>tr|Q80V77|Q80V77_MOUSE Psmd2 protein OS=Mus musculus GN=Psmd2 PE=2 SV=1	46	46	57.9	100.2	0	0.95028	1.0134	0.96168	1.0178	0.93946	1.0028
A2AFJ1;Q60973;A2AFI9;F6ZLC6;F6U539	Histone-binding protein RBBP7	Rbbp7	>tr|A2AFJ1|A2AFJ1_MOUSE Retinoblastoma binding protein 7 OS=Mus musculus GN=Rbbp7 PE=4 SV=1;>sp|Q60973|RBBP7_MOUSE Histone-binding protein RBBP7 OS=Mus musculus GN=Rbbp7 PE=1 SV=1;>tr|A2AFI9|A2AFI9_MOUSE Retinoblastoma binding protein 7 OS=Mus musculus GN=	11	4	34.9	46.908	0	1.0782	1.0133	1.1069	1.0285	1.0496	1.0133
Q8R349	Cell division cycle protein 16 homolog	Cdc16	>sp|Q8R349|CDC16_MOUSE Cell division cycle protein 16 homolog OS=Mus musculus GN=Cdc16 PE=2 SV=1	3	3	5.2	71.459	6.7194e-21	0.93962	1.0133	NaN	NaN	0.93962	1.0133
P27546-2;P27546;P27546-3;E9QPW8;P27546-4;E9PWC0;E9QKJ8;E9PZ43;F7CK47;F6XPV7;F6V4Z1	Microtubule-associated protein 4;Microtubule-associated protein	Map4;Mtap4	>sp|P27546-2|MAP4_MOUSE Isoform 2 of Microtubule-associated protein 4 OS=Mus musculus GN=Map4;>sp|P27546|MAP4_MOUSE Microtubule-associated protein 4 OS=Mus musculus GN=Map4 PE=1 SV=3;>sp|P27546-3|MAP4_MOUSE Isoform 3 of Microtubule-associated protein 4 OS=	10	10	11.2	117.34	6.9615e-62	1.1267	1.0132	1.1688	1.0329	1.1131	1.0121
Q91VD9	NADH-ubiquinone oxidoreductase 75 kDa subunit, mitochondrial	Ndufs1	>sp|Q91VD9|NDUS1_MOUSE NADH-ubiquinone oxidoreductase 75 kDa subunit, mitochondrial OS=Mus musculus GN=Ndufs1 PE=1 SV=2	11	11	20.9	79.776	3.9679e-77	0.99802	1.0131	1.0313	1.0893	0.98794	1.0053
Q9JMA1;E9PYI8	Ubiquitin carboxyl-terminal hydrolase 14;Ubiquitin carboxyl-terminal hydrolase	Usp14	>sp|Q9JMA1|UBP14_MOUSE Ubiquitin carboxyl-terminal hydrolase 14 OS=Mus musculus GN=Usp14 PE=1 SV=3;>tr|E9PYI8|E9PYI8_MOUSE Ubiquitin carboxyl-terminal hydrolase OS=Mus musculus GN=Usp14 PE=3 SV=1	19	19	42.8	56.001	1.5705e-168	0.92678	1.0131	0.95822	1.1114	0.91652	0.95708
Q6PNC0;F8WGX5	DmX-like protein 1	Dmxl1	>sp|Q6PNC0|DMXL1_MOUSE DmX-like protein 1 OS=Mus musculus GN=Dmxl1 PE=1 SV=1;>tr|F8WGX5|F8WGX5_MOUSE Uncharacterized protein OS=Mus musculus GN=Dmxl1 PE=4 SV=1	3	3	1	336	1.7811e-08	1.0949	1.0129	1.2742	1.1077	1.0103	1.0077
Q9ES52-2;Q9ES52;Q9ES52-3;Q9ES52-4;Q9ES52-5;Q9ES52-6;F7BZA7	Phosphatidylinositol 3,4,5-trisphosphate 5-phosphatase 1	Inpp5d	>sp|Q9ES52-2|SHIP1_MOUSE Isoform 2 of Phosphatidylinositol-3,4,5-trisphosphate 5-phosphatase 1 OS=Mus musculus GN=Inpp5d;>sp|Q9ES52|SHIP1_MOUSE Phosphatidylinositol-3,4,5-trisphosphate 5-phosphatase 1 OS=Mus musculus GN=Inpp5d PE=1 SV=2;>sp|Q9ES52-3|SHIP1_	31	29	32.3	133.44	3.6882e-227	1.1156	1.0129	1.1156	1.0018	1.1253	1.0155
Q8C1B7-3;Q8C1B7-2;Q8C1B7;F6RM49;F6QE87;F8VPR4;A2A3W1;F7C5C1;Q8CHH9;Q8CHH9-2;B7ZC46;B1AQY9;B1AQZ0	Septin-11	2015-09-11	>sp|Q8C1B7-3|SEP11_MOUSE Isoform 3 of Septin-11 OS=Mus musculus GN=Sept11;>sp|Q8C1B7-2|SEP11_MOUSE Isoform 2 of Septin-11 OS=Mus musculus GN=Sept11;>sp|Q8C1B7|SEP11_MOUSE Septin-11 OS=Mus musculus GN=Sept11 PE=1 SV=4;>tr|F6RM49|F6RM49_MOUSE Uncharacterized	3	1	7.5	48.964	3.1997e-16	0.9146	1.0127	NaN	NaN	0.9146	1.0127
Q9D0E1-2;Q9D0E1;B8JK33;B8JK32;E9Q0P7;F6W322;F7C9U3;Q91VC4;G3X924	Heterogeneous nuclear ribonucleoprotein M	Hnrnpm	>sp|Q9D0E1-2|HNRPM_MOUSE Isoform 2 of Heterogeneous nuclear ribonucleoprotein M OS=Mus musculus GN=Hnrnpm;>sp|Q9D0E1|HNRPM_MOUSE Heterogeneous nuclear ribonucleoprotein M OS=Mus musculus GN=Hnrnpm PE=1 SV=3;>tr|B8JK33|B8JK33_MOUSE Heterogeneous nuclear rib	39	39	55.7	73.74	1.9894e-223	0.98132	1.0127	0.99022	0.94725	0.97422	1.0448
P60122;D3YW60	RuvB-like 1	Ruvbl1	>sp|P60122|RUVB1_MOUSE RuvB-like 1 OS=Mus musculus GN=Ruvbl1 PE=1 SV=1	12	12	36.8	50.213	2.5352e-106	0.99991	1.0126	0.92799	0.89203	1.0114	1.0617
P27612;F7D1R5	Phospholipase A-2-activating protein	Plaa	>sp|P27612|PLAP_MOUSE Phospholipase A-2-activating protein OS=Mus musculus GN=Plaa PE=2 SV=4	19	19	31.4	87.22	0	0.98343	1.0125	0.98012	0.99996	1.0203	1.0186
Q8R0G9	Nuclear pore complex protein Nup133	Nup133	>sp|Q8R0G9|NU133_MOUSE Nuclear pore complex protein Nup133 OS=Mus musculus GN=Nup133 PE=1 SV=2	23	23	25.5	128.62	3.7714e-139	0.99285	1.0125	0.97116	1.0125	1.0118	1.0261
P34022	Ran-specific GTPase-activating protein	Ranbp1	>sp|P34022|RANG_MOUSE Ran-specific GTPase-activating protein OS=Mus musculus GN=Ranbp1 PE=1 SV=2	7	7	48.8	23.596	8.534e-91	1.0368	1.0122	1.0354	1.0048	1.0382	1.0318
Q8BKC5;Q8BKC5-2;E9PVZ5;Q8BIV3	Importin-5	Ipo5	>sp|Q8BKC5|IPO5_MOUSE Importin-5 OS=Mus musculus GN=Ipo5 PE=1 SV=3;>sp|Q8BKC5-2|IPO5_MOUSE Isoform 2 of Importin-5 OS=Mus musculus GN=Ipo5;>tr|E9PVZ5|E9PVZ5_MOUSE Uncharacterized protein OS=Mus musculus GN=Ipo5 PE=4 SV=1	19	19	22.3	123.59	2.1848e-222	0.97354	1.012	0.96301	0.96625	1.0119	1.0176
Q04750;F8WIA2;Q8R4U6	DNA topoisomerase 1	Top1	>sp|Q04750|TOP1_MOUSE DNA topoisomerase 1 OS=Mus musculus GN=Top1 PE=1 SV=2	7	7	11.1	90.875	7.5836e-57	0.94757	1.0116	1.0059	1.0116	0.86226	0.98006
Q8CHW4;F6T9C3	Translation initiation factor eIF-2B subunit epsilon	Eif2b5	>sp|Q8CHW4|EI2BE_MOUSE Translation initiation factor eIF-2B subunit epsilon OS=Mus musculus GN=Eif2b5 PE=1 SV=1	9	9	18.1	80.085	4.0678e-67	1.035	1.0116	1.2235	1.2147	0.9241	0.89029
Q99L45;E0CXJ3	Eukaryotic translation initiation factor 2 subunit 2	Eif2s2	>sp|Q99L45|IF2B_MOUSE Eukaryotic translation initiation factor 2 subunit 2 OS=Mus musculus GN=Eif2s2 PE=1 SV=1	13	13	37.8	38.092	3.5897e-126	1.0406	1.0116	1.1361	1.0116	1.0299	1.026
P27048;P63163	Small nuclear ribonucleoprotein-associated protein B;Small nuclear ribonucleoprotein-associated protein N	Snrpb;Snrpn	>sp|P27048|RSMB_MOUSE Small nuclear ribonucleoprotein-associated protein B OS=Mus musculus GN=Snrpb PE=1 SV=1;>sp|P63163|RSMN_MOUSE Small nuclear ribonucleoprotein-associated protein N OS=Mus musculus GN=Snrpn PE=2 SV=1	5	5	16.5	23.656	1.7193e-30	0.99017	1.0114	0.98944	1.0263	1.0015	1.0079
P69566;F8WGD6;E9Q5D6;P69566-2	Ran-binding protein 9	Ranbp9	>sp|P69566|RANB9_MOUSE Ran-binding protein 9 OS=Mus musculus GN=Ranbp9 PE=1 SV=1;>tr|F8WGD6|F8WGD6_MOUSE RAN-binding protein 9 OS=Mus musculus GN=Ranbp9 PE=4 SV=1;>tr|E9Q5D6|E9Q5D6_MOUSE RAN-binding protein 9 OS=Mus musculus GN=Ranbp9 PE=4 SV=1;>sp|P69566-	3	3	5.1	71.011	1.0619e-07	0.89895	1.0113	1.1009	1.0051	0.88852	1.0176
Q925I1;Q925I1-2;F8WI53	ATPase family AAA domain-containing protein 3	Atad3;Atad3a	>sp|Q925I1|ATAD3_MOUSE ATPase family AAA domain-containing protein 3 OS=Mus musculus GN=Atad3 PE=1 SV=1;>sp|Q925I1-2|ATAD3_MOUSE Isoform 2 of ATPase family AAA domain-containing protein 3 OS=Mus musculus GN=Atad3;>tr|F8WI53|F8WI53_MOUSE ATPase family, AAA	24	24	37.4	66.741	3.353e-170	0.97234	1.0113	1.0128	1.0368	0.96545	0.99495
Q60520;Q60520-1;F8WJ61;E9PXF9	Paired amphipathic helix protein Sin3a	Sin3a	>sp|Q60520|SIN3A_MOUSE Paired amphipathic helix protein Sin3a OS=Mus musculus GN=Sin3a PE=1 SV=3;>sp|Q60520-1|SIN3A_MOUSE Isoform 2 of Paired amphipathic helix protein Sin3a OS=Mus musculus GN=Sin3a;>tr|F8WJ61|F8WJ61_MOUSE Uncharacterized protein OS=Mus mu	13	13	13.7	145.09	9.2296e-64	1.1339	1.0112	1.1212	0.98468	1.1339	1.142
P63094-2;P63094;Q6R0H7-4;Q6R0H7;P63094-3	Guanine nucleotide-binding protein G(s) subunit alpha isoforms short;Guanine nucleotide-binding protein G(s) subunit alpha isoforms XLas	Gnas	>sp|P63094-2|GNAS2_MOUSE Isoform Gnas-2 of Guanine nucleotide-binding protein G(s) subunit alpha isoforms short OS=Mus musculus GN=Gnas;>sp|P63094|GNAS2_MOUSE Guanine nucleotide-binding protein G(s) subunit alpha isoforms short OS=Mus musculus GN=Gnas PE=1	5	4	15.5	44.265	6.1342e-26	0.93182	1.0112	0.76538	0.87593	0.99686	1.0513
Q99K85;Q3U6K9;E9Q6P1	Phosphoserine aminotransferase	Psat1	>sp|Q99K85|SERC_MOUSE Phosphoserine aminotransferase OS=Mus musculus GN=Psat1 PE=1 SV=1;>tr|Q3U6K9|Q3U6K9_MOUSE Phosphoserine aminotransferase OS=Mus musculus GN=Psat1 PE=2 SV=1	9	9	27.8	40.472	5.898e-25	1.0631	1.0111	1.0571	1.047	1.1053	0.97606
Q99020;Q20BD0;Q9D6G1;Q80XR6	Heterogeneous nuclear ribonucleoprotein A/B	Hnrnpab	>sp|Q99020|ROAA_MOUSE Heterogeneous nuclear ribonucleoprotein A/B OS=Mus musculus GN=Hnrnpab PE=1 SV=1;>tr|Q20BD0|Q20BD0_MOUSE Heterogeneous nuclear ribonucleoprotein A/B OS=Mus musculus GN=Hnrnpab PE=2 SV=1;>tr|Q9D6G1|Q9D6G1_MOUSE Heterogeneous nuclear ri	12	12	32.3	30.831	1.2549e-67	1.0123	1.0109	0.97461	0.99834	1.0314	1.0156
Q9CPR4;Q6ZWZ7;D3Z3R2;F8VQL2;F6VWT4;F8VQM6;B2RY53;F6YKV1	60S ribosomal protein L17	Rpl17;Gm10268;Rpl17-ps3;Gm10362	>sp|Q9CPR4|RL17_MOUSE 60S ribosomal protein L17 OS=Mus musculus GN=Rpl17 PE=2 SV=3;>tr|Q6ZWZ7|Q6ZWZ7_MOUSE MCG123291, isoform CRA_d OS=Mus musculus GN=Rpl17 PE=2 SV=1;>tr|D3Z3R2|D3Z3R2_MOUSE Uncharacterized protein OS=Mus musculus GN=Gm10268 PE=3 SV=2;>tr|	9	9	47.3	21.423	9.3103e-107	1.0213	1.0108	1.046	1.066	1.0084	0.98273
Q9DB15	39S ribosomal protein L12, mitochondrial	Mrpl12	>sp|Q9DB15|RM12_MOUSE 39S ribosomal protein L12, mitochondrial OS=Mus musculus GN=Mrpl12 PE=1 SV=2	7	7	35.3	21.708	2.1338e-188	1.0242	1.0108	1.0298	1.0126	0.97759	1.0089
Q8VDM6-2;Q8VDM6;Q8VDM6-3	Heterogeneous nuclear ribonucleoprotein U-like protein 1	Hnrnpul1	>sp|Q8VDM6-2|HNRL1_MOUSE Isoform 2 of Heterogeneous nuclear ribonucleoprotein U-like protein 1 OS=Mus musculus GN=Hnrnpul1;>sp|Q8VDM6|HNRL1_MOUSE Heterogeneous nuclear ribonucleoprotein U-like protein 1 OS=Mus musculus GN=Hnrnpul1 PE=1 SV=1;>sp|Q8VDM6-3|HN	6	6	8.4	85.045	1.4682e-12	0.97009	1.0107	1.0088	1.0211	0.97009	1.0034
A2ANY6	Midasin	Mdn1	>tr|A2ANY6|A2ANY6_MOUSE Midasin OS=Mus musculus GN=Mdn1 PE=3 SV=1	90	90	20.6	630.33	0	0.97971	1.0106	0.99028	1.0261	0.97644	0.99261
G3X8R0;Q60870	Receptor expression-enhancing protein 5	Reep5	>tr|G3X8R0|G3X8R0_MOUSE Receptor accessory protein 5, isoform CRA_a OS=Mus musculus GN=Reep5 PE=4 SV=1;>sp|Q60870|REEP5_MOUSE Receptor expression-enhancing protein 5 OS=Mus musculus GN=Reep5 PE=1 SV=1	2	2	9.5	21.447	8.3552e-07	1.0553	1.0106	1.0011	0.95787	1.0771	1.0215
Q3UKC1;D3Z152;D3Z715;D3Z213	Tax1-binding protein 1 homolog	Tax1bp1	>sp|Q3UKC1|TAXB1_MOUSE Tax1-binding protein 1 homolog OS=Mus musculus GN=Tax1bp1 PE=1 SV=2	10	10	14.9	93.629	3.7354e-48	0.97995	1.0106	0.96101	1.0106	1.0364	1.1214
Q8R326-2;Q8R326;F7D909	Paraspeckle component 1	Pspc1	>sp|Q8R326-2|PSPC1_MOUSE Isoform 2 of Paraspeckle component 1 OS=Mus musculus GN=Pspc1;>sp|Q8R326|PSPC1_MOUSE Paraspeckle component 1 OS=Mus musculus GN=Pspc1 PE=1 SV=1	10	9	27.9	53.022	3.0669e-62	1.0569	1.0106	0.93913	0.87564	1.1203	1.1154
P97351;D3Z6C3;D3Z7W7	40S ribosomal protein S3a	Rps3a;Gm10119;Gm9000	>sp|P97351|RS3A_MOUSE 40S ribosomal protein S3a OS=Mus musculus GN=Rps3a PE=1 SV=3;>tr|D3Z6C3|D3Z6C3_MOUSE Uncharacterized protein OS=Mus musculus GN=Gm10119 PE=3 SV=1;>tr|D3Z7W7|D3Z7W7_MOUSE Uncharacterized protein OS=Mus musculus GN=Gm9000 PE=3 SV=1	22	22	65.9	29.885	0	1.0043	1.0105	0.99545	0.99778	1.0443	1.039
Q9Z0N1;Q9Z0N2;A2AAW9	Eukaryotic translation initiation factor 2 subunit 3, X-linked;Eukaryotic translation initiation factor 2 subunit 3, Y-linked	Eif2s3x;Eif2s3y	>sp|Q9Z0N1|IF2G_MOUSE Eukaryotic translation initiation factor 2 subunit 3, X-linked OS=Mus musculus GN=Eif2s3x PE=1 SV=2;>sp|Q9Z0N2|IF2H_MOUSE Eukaryotic translation initiation factor 2 subunit 3, Y-linked OS=Mus musculus GN=Eif2s3y PE=2 SV=2;>tr|A2AAW9|A	19	19	44.1	51.065	0	1.0226	1.0104	1.0043	1.0083	1.0314	1.0168
E9Q3H9;Q6R3M4-2;Q6R3M4;E9QLB3;E9QJU6;E9QAB3	DNA polymerase iota	Poli	>tr|E9Q3H9|E9Q3H9_MOUSE Uncharacterized protein OS=Mus musculus GN=Poli PE=4 SV=1;>sp|Q6R3M4-2|POLI_MOUSE Isoform 2 of DNA polymerase iota OS=Mus musculus GN=Poli;>sp|Q6R3M4|POLI_MOUSE DNA polymerase iota OS=Mus musculus GN=Poli PE=1 SV=1;>tr|E9QLB3|E9QLB3	2	2	4.3	72.428	2.1088e-07	0.98048	1.0103	0.98048	1.0103	NaN	NaN
Q8BIQ5;E9PZ33;Q8BIQ5-2;A2AEK1;A2AEK3;F6ZKC7;Q8C7E9	Cleavage stimulation factor subunit 2	Cstf2	>sp|Q8BIQ5|CSTF2_MOUSE Cleavage stimulation factor subunit 2 OS=Mus musculus GN=Cstf2 PE=1 SV=2;>tr|E9PZ33|E9PZ33_MOUSE Uncharacterized protein OS=Mus musculus GN=Cstf2 PE=4 SV=1;>sp|Q8BIQ5-2|CSTF2_MOUSE Isoform 2 of Cleavage stimulation factor subunit 2 O	4	4	9.3	61.341	1.9814e-21	0.93883	1.0101	NaN	NaN	0.93883	1.0101
Q9DCD2;F6TM12	Pre-mRNA-splicing factor SYF1	Xab2	>sp|Q9DCD2|SYF1_MOUSE Pre-mRNA-splicing factor SYF1 OS=Mus musculus GN=Xab2 PE=2 SV=1;>tr|F6TM12|F6TM12_MOUSE XPA-binding protein 2 (Fragment) OS=Mus musculus GN=Xab2 PE=4 SV=1	3	3	3.6	99.986	2.0092e-11	1.0505	1.01	1.0505	1.01	NaN	NaN
Q99J56	Derlin-1	Derl1	>sp|Q99J56|DERL1_MOUSE Derlin-1 OS=Mus musculus GN=Derl1 PE=2 SV=1	3	3	13.1	28.834	5.8954e-10	1.0454	1.0098	1.1162	1.0184	0.98056	0.99494
Q9CQM8;O09167;D3Z422;D3YVN8;D3YX47;D3YX83;D3Z3K3;D3YWP4;D3Z1Q1;D3Z5J6;D3Z248;D3YY19;D3YWQ7;D3Z3D4;F8VQF1;D3Z4H9;D3Z4H4;D3YZW4;D3Z4H7	60S ribosomal protein L21	Rpl21;Rpl21-ps7;Gm8054;Rpl21-ps6;Gm9104;Gm10155;Gm10916;Gm5528;Gm16416;Rpl21-ps13;Rpl21-ps10;Gm16415;Rpl21-ps11;Gm8526;Rpl21-ps3;Rpl21-ps14;Rpl21-ps12	>tr|Q9CQM8|Q9CQM8_MOUSE MCG120646 OS=Mus musculus GN=Rpl21 PE=2 SV=1;>sp|O09167|RL21_MOUSE 60S ribosomal protein L21 OS=Mus musculus GN=Rpl21 PE=2 SV=3;>tr|D3Z422|D3Z422_MOUSE Uncharacterized protein OS=Mus musculus GN=Rpl21-ps7 PE=4 SV=1;>tr|D3YVN8|D3YVN8	6	6	41.2	18.579	9.6982e-173	1.0179	1.0097	0.99875	1.0131	1.0397	1.0064
Q9DCT2	NADH dehydrogenase [ubiquinone] iron-sulfur protein 3, mitochondrial	Ndufs3	>sp|Q9DCT2|NDUS3_MOUSE NADH dehydrogenase [ubiquinone] iron-sulfur protein 3, mitochondrial OS=Mus musculus GN=Ndufs3 PE=1 SV=2	6	6	27.4	30.149	9.1175e-29	1.0378	1.0097	1.19	1.053	0.94942	0.9335
P61161	Actin-related protein 2	Actr2	>sp|P61161|ARP2_MOUSE Actin-related protein 2 OS=Mus musculus GN=Actr2 PE=1 SV=1	7	7	24.4	44.76	1.1094e-63	1.1557	1.0096	1.0615	0.95802	1.214	1.0514
P50247;A2ALT5	Adenosylhomocysteinase	Ahcy	>sp|P50247|SAHH_MOUSE Adenosylhomocysteinase OS=Mus musculus GN=Ahcy PE=1 SV=3	21	21	54.6	47.688	7.3033e-152	1.0604	1.0095	1.0502	1.0069	1.086	1.0095
Q8R5K4-2;Q8R5K4	Nucleolar protein 6	Nol6	>sp|Q8R5K4-2|NOL6_MOUSE Isoform 2 of Nucleolar protein 6 OS=Mus musculus GN=Nol6;>sp|Q8R5K4|NOL6_MOUSE Nucleolar protein 6 OS=Mus musculus GN=Nol6 PE=2 SV=2	3	3	3.6	119.52	1.1219e-07	1.1884	1.0095	1.2782	1.0095	1.0823	0.97393
Q61033;Q61033-2	Lamina-associated polypeptide 2, isoforms alpha/zeta	Tmpo	>sp|Q61033|LAP2A_MOUSE Lamina-associated polypeptide 2, isoforms alpha/zeta OS=Mus musculus GN=Tmpo PE=1 SV=4;>sp|Q61033-2|LAP2A_MOUSE Isoform Zeta of Lamina-associated polypeptide 2, isoforms alpha/zeta OS=Mus musculus GN=Tmpo	11	5	21.2	75.167	1.3383e-166	0.8028	1.0091	0.84777	0.91614	0.8028	1.0685
Q61216;Q61216-2;F6RX99;B2KF75;B2KF76	Double-strand break repair protein MRE11A	Mre11a	>sp|Q61216|MRE11_MOUSE Double-strand break repair protein MRE11A OS=Mus musculus GN=Mre11a PE=2 SV=1;>sp|Q61216-2|MRE11_MOUSE Isoform 2 of Double-strand break repair protein MRE11A OS=Mus musculus GN=Mre11a;>tr|F6RX99|F6RX99_MOUSE Meiotic recombination 11	5	5	9.8	80.222	3.2348e-13	1.0056	1.0091	0.8895	0.90334	1.2639	1.0962
Q9R0P3	S-formylglutathione hydrolase	Esd	>sp|Q9R0P3|ESTD_MOUSE S-formylglutathione hydrolase OS=Mus musculus GN=Esd PE=2 SV=1	8	8	33	31.319	6.104e-71	0.97877	1.0091	1.021	1.0243	0.97094	1.0059
P62245;F8WJ41;D3YXU0;D3Z712;D3YVB4;D3Z7W9	40S ribosomal protein S15a	Rps15a;Rps15a-ps1	>sp|P62245|RS15A_MOUSE 40S ribosomal protein S15a OS=Mus musculus GN=Rps15a PE=2 SV=2;>tr|F8WJ41|F8WJ41_MOUSE Ribosomal protein S15A (Fragment) OS=Mus musculus GN=Rps15a PE=4 SV=1;>tr|D3YXU0|D3YXU0_MOUSE Uncharacterized protein OS=Mus musculus GN=Gm7263 PE	9	9	63.8	14.839	1.1249e-164	1.014	1.009	0.99729	1.0149	1.02	1.005
Q9CXW2	28S ribosomal protein S22, mitochondrial	Mrps22	>sp|Q9CXW2|RT22_MOUSE 28S ribosomal protein S22, mitochondrial OS=Mus musculus GN=Mrps22 PE=2 SV=1	3	3	7.8	41.192	1.8008e-06	1.1146	1.0089	NaN	NaN	1.1146	1.0089
Q9Z2X1;Q9Z2X1-2	Heterogeneous nuclear ribonucleoprotein F;Heterogeneous nuclear ribonucleoprotein F, N-terminally processed	Hnrnpf	>sp|Q9Z2X1|HNRPF_MOUSE Heterogeneous nuclear ribonucleoprotein F OS=Mus musculus GN=Hnrnpf PE=1 SV=3;>sp|Q9Z2X1-2|HNRPF_MOUSE Isoform 2 of Heterogeneous nuclear ribonucleoprotein F OS=Mus musculus GN=Hnrnpf	13	11	41.9	45.729	0	1.0145	1.0089	1.0604	1.0289	1.0056	1.0044
Q9CXG3;D6RJ77	Peptidyl-prolyl cis-trans isomerase-like 4	Ppil4	>sp|Q9CXG3|PPIL4_MOUSE Peptidyl-prolyl cis-trans isomerase-like 4 OS=Mus musculus GN=Ppil4 PE=2 SV=2	4	4	10	57.23	1.262e-23	0.9912	1.0086	NaN	NaN	0.9912	1.0086
O09172;F6VNW5	Glutamate--cysteine ligase regulatory subunit	Gclm	>sp|O09172|GSH0_MOUSE Glutamate--cysteine ligase regulatory subunit OS=Mus musculus GN=Gclm PE=2 SV=1	8	8	35.8	30.534	8.0871e-38	0.96574	1.0085	0.99429	1.0277	0.87227	0.98754
P58742	Aladin	Aaas	>sp|P58742|AAAS_MOUSE Aladin OS=Mus musculus GN=Aaas PE=1 SV=1	5	5	10.8	59.43	4.0727e-22	1.0724	1.0085	1.2557	1.011	1.0139	1.0059
Q61074	Protein phosphatase 1G	Ppm1g	>sp|Q61074|PPM1G_MOUSE Protein phosphatase 1G OS=Mus musculus GN=Ppm1g PE=2 SV=3	7	7	20.7	58.727	2.5163e-101	1.0273	1.0084	1.0577	0.98565	1.0213	1.0084
P37913;F6RQT5	DNA ligase 1	Lig1	>sp|P37913|DNLI1_MOUSE DNA ligase 1 OS=Mus musculus GN=Lig1 PE=1 SV=2	24	1	35.9	102.29	0	1.0338	1.0083	1.0163	1.0327	1.0419	0.98924
P56480	ATP synthase subunit beta, mitochondrial	Atp5b	>sp|P56480|ATPB_MOUSE ATP synthase subunit beta, mitochondrial OS=Mus musculus GN=Atp5b PE=1 SV=2	23	23	67.7	56.3	0	1.0196	1.0083	1.0285	1.0273	1.0092	0.99552
P84078;P61205;Q8BSL7;D3YV25;E9Q2C2;A2A6T9	ADP-ribosylation factor 1;ADP-ribosylation factor 3;ADP-ribosylation factor 2	Arf1;Arf3;Arf2	>sp|P84078|ARF1_MOUSE ADP-ribosylation factor 1 OS=Mus musculus GN=Arf1 PE=1 SV=2;>sp|P61205|ARF3_MOUSE ADP-ribosylation factor 3 OS=Mus musculus GN=Arf3 PE=2 SV=2;>sp|Q8BSL7|ARF2_MOUSE ADP-ribosylation factor 2 OS=Mus musculus GN=Arf2 PE=1 SV=2	8	4	50.8	20.697	2.7326e-197	1.0735	1.0082	1.2191	0.99982	1.0013	1.0974
Q8BH74;E9Q4V9	Nuclear pore complex protein Nup107	Nup107	>sp|Q8BH74|NU107_MOUSE Nuclear pore complex protein Nup107 OS=Mus musculus GN=Nup107 PE=2 SV=1;>tr|E9Q4V9|E9Q4V9_MOUSE Uncharacterized protein OS=Mus musculus GN=Nup107 PE=4 SV=1	18	18	24	106.72	1.5661e-121	1.0458	1.0082	1.0495	1.007	1.0211	1.0258
Q9QYB1	Chloride intracellular channel protein 4	Clic4	>sp|Q9QYB1|CLIC4_MOUSE Chloride intracellular channel protein 4 OS=Mus musculus GN=Clic4 PE=1 SV=3	15	15	70.8	28.729	0	1.0206	1.0082	1.0352	1.0117	1.0147	1.0066
Q921E6-3;Q921E6;Q921E6-2;F6TJE4	Polycomb protein EED	Eed	>sp|Q921E6-3|EED_MOUSE Isoform 3 of Polycomb protein EED OS=Mus musculus GN=Eed;>sp|Q921E6|EED_MOUSE Polycomb protein EED OS=Mus musculus GN=Eed PE=1 SV=1;>sp|Q921E6-2|EED_MOUSE Isoform 2 of Polycomb protein EED OS=Mus musculus GN=Eed;>tr|F6TJE4|F6TJE4_MOU	9	9	23.7	48.765	5.309e-81	0.97553	1.0081	1.2638	0.98301	0.94348	1.0594
O88569-3;O88569-2;F6U106;O88569	Heterogeneous nuclear ribonucleoproteins A2/B1	Hnrnpa2b1	>sp|O88569-3|ROA2_MOUSE Isoform 3 of Heterogeneous nuclear ribonucleoproteins A2/B1 OS=Mus musculus GN=Hnrnpa2b1;>sp|O88569-2|ROA2_MOUSE Isoform 2 of Heterogeneous nuclear ribonucleoproteins A2/B1 OS=Mus musculus GN=Hnrnpa2b1;>tr|F6U106|F6U106_MOUSE Unchar	10	9	40.9	32.46	8.3497e-219	0.98425	1.0081	0.97751	1.0391	1.0002	0.99392
Q3UYV9	Nuclear cap-binding protein subunit 1	Ncbp1	>sp|Q3UYV9|NCBP1_MOUSE Nuclear cap-binding protein subunit 1 OS=Mus musculus GN=Ncbp1 PE=1 SV=2	11	11	17.6	91.926	1.3615e-66	0.87446	1.0081	0.83146	1.034	0.89003	1.0079
O89079;D3Z315;F6YFR7;E9Q6I5	Coatomer subunit epsilon	Cope	>sp|O89079|COPE_MOUSE Coatomer subunit epsilon OS=Mus musculus GN=Cope PE=2 SV=3;>tr|D3Z315|D3Z315_MOUSE Coatomer protein complex, subunit epsilon (Fragment) OS=Mus musculus GN=Cope PE=4 SV=1	5	5	20.5	34.567	1.9275e-96	0.93879	1.0079	0.93727	1.0861	0.94331	0.96497
P43275	Histone H1.1	Hist1h1a	>sp|P43275|H11_MOUSE Histone H1.1 OS=Mus musculus GN=Hist1h1a PE=2 SV=2	8	5	36.6	21.785	5.1449e-146	1.1265	1.0078	1.1643	0.97838	1.071	1.0767
P62855	40S ribosomal protein S26	Rps26	>sp|P62855|RS26_MOUSE 40S ribosomal protein S26 OS=Mus musculus GN=Rps26 PE=2 SV=3	3	3	27	13.015	8.3876e-22	0.99187	1.0077	1.0152	1.0131	0.99187	0.96323
O54984	ATPase Asna1	Asna1	>sp|O54984|ASNA_MOUSE ATPase Asna1 OS=Mus musculus GN=Asna1 PE=1 SV=2	12	12	44.3	38.822	0	1.0275	1.0075	1.0304	1.0673	1.0275	0.97615
P49312;Q5EBP8;P49312-2	Heterogeneous nuclear ribonucleoprotein A1	Hnrnpa1	>sp|P49312|ROA1_MOUSE Heterogeneous nuclear ribonucleoprotein A1 OS=Mus musculus GN=Hnrnpa1 PE=1 SV=2;>tr|Q5EBP8|Q5EBP8_MOUSE Heterogeneous nuclear ribonucleoprotein A1 OS=Mus musculus GN=Hnrnpa1 PE=2 SV=1;>sp|P49312-2|ROA1_MOUSE Isoform Short of Heterogen	11	10	41.6	34.196	1.9861e-242	1.0699	1.0075	1.0699	1.0488	1.0481	0.9768
Q8BFR5;D3YVN7;Q8BFR5-2	Elongation factor Tu, mitochondrial;Elongation factor Tu	Tufm;Gm9755	>sp|Q8BFR5|EFTU_MOUSE Elongation factor Tu, mitochondrial OS=Mus musculus GN=Tufm PE=1 SV=1;>tr|D3YVN7|D3YVN7_MOUSE Elongation factor Tu OS=Mus musculus GN=Gm9755 PE=3 SV=1;>sp|Q8BFR5-2|EFTU_MOUSE Isoform 2 of Elongation factor Tu, mitochondrial OS=Mus mus	13	13	36.7	49.508	8.7085e-199	1.0512	1.0073	1.1276	1.0042	1.0328	1.0088
P61087;E9Q6W9;D3Z4U3;F8WIC2	Ubiquitin-conjugating enzyme E2 K	Ube2k	>sp|P61087|UBE2K_MOUSE Ubiquitin-conjugating enzyme E2 K OS=Mus musculus GN=Ube2k PE=1 SV=3;>tr|E9Q6W9|E9Q6W9_MOUSE Uncharacterized protein OS=Mus musculus GN=Ube2k PE=3 SV=1;>tr|D3Z4U3|D3Z4U3_MOUSE Uncharacterized protein OS=Mus musculus GN=Ube2k PE=3 SV=	5	5	33	22.406	1.257e-28	1.1475	1.0073	1.1475	1.0272	1.1225	1.0019
D3Z131;D3Z132;Q5U4D9;D3YUL7	THO complex subunit 6 homolog	Thoc6	>tr|D3Z131|D3Z131_MOUSE Uncharacterized protein OS=Mus musculus GN=Thoc6 PE=4 SV=1;>tr|D3Z132|D3Z132_MOUSE Uncharacterized protein OS=Mus musculus GN=Thoc6 PE=4 SV=1;>sp|Q5U4D9|THOC6_MOUSE THO complex subunit 6 homolog OS=Mus musculus GN=Thoc6 PE=2 SV=1;>t	2	2	7.1	32.714	1.4809e-09	0.72145	1.0071	0.95627	1.0161	0.72145	0.97778
Q3TVC7;Q3TVC7-2;Q3TVC7-3	Cyclin-D1-binding protein 1	Ccndbp1	>sp|Q3TVC7|CCDB1_MOUSE Cyclin-D1-binding protein 1 OS=Mus musculus GN=Ccndbp1 PE=2 SV=1;>sp|Q3TVC7-2|CCDB1_MOUSE Isoform 2 of Cyclin-D1-binding protein 1 OS=Mus musculus GN=Ccndbp1;>sp|Q3TVC7-3|CCDB1_MOUSE Isoform 3 of Cyclin-D1-binding protein 1 OS=Mus mu	3	3	8.1	39.355	2.0377e-15	0.88828	1.0071	0.6884	0.65617	0.97885	1.038
Q91VB0;Q61133	Glutathione S-transferase theta-2	Gstt2	>tr|Q91VB0|Q91VB0_MOUSE Glutathione S-transferase, theta 2 OS=Mus musculus GN=Gstt2 PE=2 SV=1;>sp|Q61133|GSTT2_MOUSE Glutathione S-transferase theta-2 OS=Mus musculus GN=Gstt2 PE=2 SV=3	6	5	32	27.634	9.3911e-29	1.0268	1.0071	0.83905	0.92382	1.063	1.1291
Q569Z5;Q569Z5-2;F8WHR6	Probable ATP-dependent RNA helicase DDX46	Ddx46	>sp|Q569Z5|DDX46_MOUSE Probable ATP-dependent RNA helicase DDX46 OS=Mus musculus GN=Ddx46 PE=1 SV=2;>sp|Q569Z5-2|DDX46_MOUSE Isoform 2 of Probable ATP-dependent RNA helicase DDX46 OS=Mus musculus GN=Ddx46;>tr|F8WHR6|F8WHR6_MOUSE Uncharacterized protein OS=	25	25	26.7	117.45	2.9696e-116	1.0489	1.007	1.1055	1.0568	1.031	0.99082
P28740-2;F8VQ42;P28740;P28740-1;E0CZ72;F6SUU5;Q9D481	Kinesin-like protein KIF2A	Kif2a	>sp|P28740-2|KIF2A_MOUSE Isoform 2 of Kinesin-like protein KIF2A OS=Mus musculus GN=Kif2a;>tr|F8VQ42|F8VQ42_MOUSE Kinesin family member 2A (Fragment) OS=Mus musculus GN=Kif2a PE=3 SV=1;>sp|P28740|KIF2A_MOUSE Kinesin-like protein KIF2A OS=Mus musculus GN=Ki	5	5	8.3	74.844	4.9856e-09	1.1687	1.0069	2.534	0.96069	1.1161	1.2357
P43247;G3UXD8;G3UWZ8	DNA mismatch repair protein Msh2	Msh2	>sp|P43247|MSH2_MOUSE DNA mismatch repair protein Msh2 OS=Mus musculus GN=Msh2 PE=2 SV=1	19	19	22.9	104.15	1.3321e-141	0.9916	1.0068	0.98531	0.985	1.0212	1.0224
Q6ZWX6	Eukaryotic translation initiation factor 2 subunit 1	Eif2s1	>sp|Q6ZWX6|IF2A_MOUSE Eukaryotic translation initiation factor 2 subunit 1 OS=Mus musculus GN=Eif2s1 PE=1 SV=3	20	20	58.1	36.108	0	1.0023	1.0068	0.99848	1.0237	1.0067	0.99977
A2BGI8;Q9D868-2;Q9D868;A2BGI9	Peptidyl-prolyl cis-trans isomerase;Peptidyl-prolyl cis-trans isomerase H	Ppih	>tr|A2BGI8|A2BGI8_MOUSE Peptidyl-prolyl cis-trans isomerase (Fragment) OS=Mus musculus GN=Ppih PE=3 SV=1;>sp|Q9D868-2|PPIH_MOUSE Isoform 2 of Peptidyl-prolyl cis-trans isomerase H OS=Mus musculus GN=Ppih;>sp|Q9D868|PPIH_MOUSE Peptidyl-prolyl cis-trans isom	3	3	17.7	17.233	3.1781e-10	1.0449	1.0067	1.0449	1.0067	1.0752	1.0173
Q80X82;E9PVR1;F8WJD4;E9Q661;D3Z2M2;F6UJ99	Symplekin	Sympk	>sp|Q80X82|SYMPK_MOUSE Symplekin OS=Mus musculus GN=Sympk PE=1 SV=1;>tr|E9PVR1|E9PVR1_MOUSE Uncharacterized protein OS=Mus musculus GN=Sympk PE=4 SV=1;>tr|F8WJD4|F8WJD4_MOUSE Uncharacterized protein OS=Mus musculus GN=Sympk PE=4 SV=1;>tr|E9Q661|E9Q661_MOUS	24	20	23.9	142.28	4.7929e-125	1.0292	1.0067	1.0424	1.0162	0.98427	0.99807
Q8R010;Q8R3V2	Aminoacyl tRNA synthase complex-interacting multifunctional protein 2	Aimp2	>sp|Q8R010|AIMP2_MOUSE Aminoacyl tRNA synthase complex-interacting multifunctional protein 2 OS=Mus musculus GN=Aimp2 PE=1 SV=2;>tr|Q8R3V2|Q8R3V2_MOUSE JTV1 gene OS=Mus musculus GN=Aimp2 PE=2 SV=1	6	6	25.3	35.377	9.3763e-154	0.99405	1.0066	0.9884	0.993	1.1219	1.038
B1AWE0;Q6PFA2;B1AWE1;O08585;E9QM56;B1AWD8;B1AWD9	Clathrin light chain A	Clta	>tr|B1AWE0|B1AWE0_MOUSE Clathrin light polypeptide (Lca) OS=Mus musculus GN=Clta PE=4 SV=1;>tr|Q6PFA2|Q6PFA2_MOUSE Clathrin light polypeptide (Lca) OS=Mus musculus GN=Clta PE=2 SV=1;>tr|B1AWE1|B1AWE1_MOUSE Clathrin light polypeptide (Lca) OS=Mus musculus G	4	4	20.4	23.478	6.7563e-13	1.0792	1.0065	1.0537	1.022	1.4348	0.90334
Q9CWI3	BRCA2 and CDKN1A-interacting protein	Bccip	>sp|Q9CWI3|BCCIP_MOUSE BRCA2 and CDKN1A-interacting protein OS=Mus musculus GN=Bccip PE=2 SV=1	6	6	27.2	35.942	3.7514e-103	1.0819	1.0065	1.0183	0.95751	1.0889	1.1206
Q9DB25;D6RCG2	Dolichyl-phosphate beta-glucosyltransferase	Alg5	>sp|Q9DB25|ALG5_MOUSE Dolichyl-phosphate beta-glucosyltransferase OS=Mus musculus GN=Alg5 PE=2 SV=1;>tr|D6RCG2|D6RCG2_MOUSE Uncharacterized protein OS=Mus musculus GN=Alg5 PE=4 SV=1	2	2	9.3	36.79	3.0242e-24	0.98658	1.0065	1.0116	1.0959	0.98658	0.92242
G8JL40;Q6ZQ88;A3KG93;F6Z4I3;F6ZC60	Lysine-specific histone demethylase 1A	Kdm1a	>tr|G8JL40|G8JL40_MOUSE Lysine (K)-specific demethylase 1A (Fragment) OS=Mus musculus GN=Kdm1a PE=4 SV=1;>sp|Q6ZQ88|KDM1A_MOUSE Lysine-specific histone demethylase 1A OS=Mus musculus GN=Kdm1a PE=1 SV=2;>tr|A3KG93|A3KG93_MOUSE Amine oxidase (Flavin containi	7	7	13.3	75.422	6.829e-19	1.0429	1.0064	1.0852	1.0097	1.0022	1.0032
Q9D819;E9Q5Z3	Inorganic pyrophosphatase	Ppa1	>sp|Q9D819|IPYR_MOUSE Inorganic pyrophosphatase OS=Mus musculus GN=Ppa1 PE=1 SV=1;>tr|E9Q5Z3|E9Q5Z3_MOUSE Uncharacterized protein OS=Mus musculus GN=Ppa1 PE=4 SV=1	8	8	28	32.667	2.4796e-55	1.3965	1.0061	1.5558	0.98047	1.114	1.2916
P18760;F8WGL3;E9Q1T2;P45591	Cofilin-1	Cfl1;Gm6180	>sp|P18760|COF1_MOUSE Cofilin-1 OS=Mus musculus GN=Cfl1 PE=1 SV=3;>tr|F8WGL3|F8WGL3_MOUSE Uncharacterized protein OS=Mus musculus GN=Cfl1 PE=4 SV=1;>tr|E9Q1T2|E9Q1T2_MOUSE Uncharacterized protein OS=Mus musculus GN=Gm6180 PE=4 SV=1	16	15	76.5	18.559	0	1.0324	1.0057	1.024	1.0171	1.0324	0.99085
P60335;P57724	Poly(rC)-binding protein 1	Pcbp1	>sp|P60335|PCBP1_MOUSE Poly(rC)-binding protein 1 OS=Mus musculus GN=Pcbp1 PE=1 SV=1	13	8	46.6	37.497	0	1.0094	1.0057	0.98722	1.0097	1.01	1.0018
D3Z3R1;Q6ZWZ4;D3YW41;D3Z7M8;P47964;D3YX71	60S ribosomal protein L36	Gm5745;Rpl36;Rpl36-ps3;Gm5614	>tr|D3Z3R1|D3Z3R1_MOUSE 60S ribosomal protein L36 OS=Mus musculus GN=Gm5745 PE=3 SV=1;>tr|Q6ZWZ4|Q6ZWZ4_MOUSE 60S ribosomal protein L36 OS=Mus musculus GN=Rpl36 PE=3 SV=1;>tr|D3YW41|D3YW41_MOUSE 60S ribosomal protein L36 OS=Mus musculus GN=Rpl36-ps3 PE=3 S	6	6	37.5	12.129	2.0105e-34	0.95148	1.0055	0.90546	0.92289	0.99424	1.0277
P35282;Q6A0C7	Ras-related protein Rab-21	Rab21	>sp|P35282|RAB21_MOUSE Ras-related protein Rab-21 OS=Mus musculus GN=Rab21 PE=1 SV=4;>tr|Q6A0C7|Q6A0C7_MOUSE MKIAA0118 protein (Fragment) OS=Mus musculus GN=Rab21 PE=2 SV=1	6	6	32.9	24.106	5.0259e-181	1.0025	1.0055	1.0244	0.97958	0.99388	1.0506
Q8K2E1;G3UWC0;E9QK49;Q8R050;Q149F3;F7CE88;REV__Q05921	Eukaryotic peptide chain release factor GTP-binding subunit ERF3A;Eukaryotic peptide chain release factor GTP-binding subunit ERF3B	Gspt1;Gspt2	>tr|Q8K2E1|Q8K2E1_MOUSE G1 to S phase transition 1 OS=Mus musculus GN=Gspt1 PE=1 SV=1;>tr|G3UWC0|G3UWC0_MOUSE G1 to S phase transition 1, isoform CRA_a OS=Mus musculus GN=Gspt1 PE=4 SV=1;>tr|E9QK49|E9QK49_MOUSE Uncharacterized protein OS=Mus musculus GN=Gs	17	17	29.1	64.424	1.1747e-128	0.97642	1.0054	0.94508	1.0143	1.0129	0.97479
Q99J62;Q3UI84	Replication factor C subunit 4	Rfc4	>sp|Q99J62|RFC4_MOUSE Replication factor C subunit 4 OS=Mus musculus GN=Rfc4 PE=1 SV=1;>tr|Q3UI84|Q3UI84_MOUSE Uncharacterized protein OS=Mus musculus GN=Rfc4 PE=2 SV=1	4	4	11.3	39.866	1.2717e-20	1.0616	1.0054	1.0616	1.0054	0.31114	0.23912
Q9D051	Pyruvate dehydrogenase E1 component subunit beta, mitochondrial	Pdhb	>sp|Q9D051|ODPB_MOUSE Pyruvate dehydrogenase E1 component subunit beta, mitochondrial OS=Mus musculus GN=Pdhb PE=1 SV=1	8	8	28.1	38.937	9.4513e-85	0.96332	1.0054	0.97093	0.9375	0.95577	1.0197
D3YU17;Q8VCM8;F6S731	Nicalin	Ncln	>tr|D3YU17|D3YU17_MOUSE Uncharacterized protein OS=Mus musculus GN=Ncln PE=4 SV=1;>sp|Q8VCM8|NCLN_MOUSE Nicalin OS=Mus musculus GN=Ncln PE=2 SV=2	8	8	17.1	62.779	2.6121e-30	1.0383	1.0053	NaN	NaN	1.0383	1.0053
P21107-2;D3Z2H9;Q8C7C3;D3Z6I8;E9Q7Q3;Q8K0Z5;E9Q5J9;P21107;D3YVR0		Tpm3-rs7;Tpm3	>sp|P21107-2|TPM3_MOUSE Isoform 2 of Tropomyosin alpha-3 chain OS=Mus musculus GN=Tpm3;>tr|D3Z2H9|D3Z2H9_MOUSE Uncharacterized protein OS=Mus musculus GN=Tpm3-rs7 PE=3 SV=1;>tr|Q8C7C3|Q8C7C3_MOUSE Uncharacterized protein OS=Mus musculus GN=Tpm3 PE=2 SV=1;>	13	11	44.8	29.02	2.7448e-159	0.98348	1.0053	1.0883	1.0115	0.92003	0.96261
Q8VIJ6	Splicing factor, proline- and glutamine-rich	Sfpq	>sp|Q8VIJ6|SFPQ_MOUSE Splicing factor, proline- and glutamine-rich OS=Mus musculus GN=Sfpq PE=1 SV=1	21	19	40.6	75.441	0	1.0484	1.0053	1.0484	0.98975	1.0464	1.0069
E9Q933;Q8BK08	Transmembrane protein 11, mitochondrial	Tmem11	>tr|E9Q933|E9Q933_MOUSE Uncharacterized protein OS=Mus musculus GN=Tmem11 PE=4 SV=1;>sp|Q8BK08|TMM11_MOUSE Transmembrane protein 11, mitochondrial OS=Mus musculus GN=Tmem11 PE=2 SV=1	2	2	13.6	19.808	3.5947e-19	0.84289	1.0051	0.85059	1.0036	0.80058	1.0051
E9QQ66;E9QMA4;E9QJY4;E9QQ65;E9QQ64;F8VQC7		Ktn1	>tr|E9QQ66|E9QQ66_MOUSE Uncharacterized protein OS=Mus musculus GN=Ktn1 PE=4 SV=1;>tr|E9QMA4|E9QMA4_MOUSE Uncharacterized protein OS=Mus musculus GN=Ktn1 PE=4 SV=1;>tr|E9QJY4|E9QJY4_MOUSE Uncharacterized protein OS=Mus musculus GN=Ktn1 PE=4 SV=1;>tr|E9QQ65	23	1	20.2	146.34	1.1656e-199	0.97462	1.005	0.98376	0.99944	0.95918	1.005
Q6ZQ73	Cullin-associated NEDD8-dissociated protein 2	Cand2	>sp|Q6ZQ73|CAND2_MOUSE Cullin-associated NEDD8-dissociated protein 2 OS=Mus musculus GN=Cand2 PE=1 SV=2	5	3	4.5	135.63	1.7228e-26	1.031	1.0048	0.9427	1.0329	1.0905	1.0048
P70362	Ubiquitin fusion degradation protein 1 homolog	Ufd1l	>sp|P70362|UFD1_MOUSE Ubiquitin fusion degradation protein 1 homolog OS=Mus musculus GN=Ufd1l PE=1 SV=2	4	4	22.1	34.481	8.7718e-38	0.84579	1.0047	0.8046	1.0047	0.88726	0.93473
Q8VEJ4	Notchless protein homolog 1	Nle1	>sp|Q8VEJ4|NLE1_MOUSE Notchless protein homolog 1 OS=Mus musculus GN=Nle1 PE=2 SV=4	8	8	25.4	53.133	7.9869e-57	1.0842	1.0047	3.4518	3.1314	1.0622	0.99066
O55029	Coatomer subunit beta	Copb2	>sp|O55029|COPB2_MOUSE Coatomer subunit beta OS=Mus musculus GN=Copb2 PE=2 SV=2	19	19	23.5	102.45	0	1.0592	1.0045	1.0766	0.97919	1.0561	1.0091
O35857;F7C189	Mitochondrial import inner membrane translocase subunit TIM44	Timm44	>sp|O35857|TIM44_MOUSE Mitochondrial import inner membrane translocase subunit TIM44 OS=Mus musculus GN=Timm44 PE=2 SV=2	5	5	14.2	51.091	4.6668e-21	0.88357	1.0043	1.0702	1.716	0.82726	0.82967
Q62422	Osteoclast-stimulating factor 1	Ostf1	>sp|Q62422|OSTF1_MOUSE Osteoclast-stimulating factor 1 OS=Mus musculus GN=Ostf1 PE=1 SV=2	3	3	20.5	23.782	5.2766e-20	1.1234	1.0043	1.0508	1.0191	1.1234	0.98405
P33174;E9QA32;E9PYN6;Q3TET1;E9PYA1;Q3UI47;P28741;B1AQZ2;E9PX57	Chromosome-associated kinesin KIF4	Kif4	>sp|P33174|KIF4_MOUSE Chromosome-associated kinesin KIF4 OS=Mus musculus GN=Kif4 PE=2 SV=3	15	15	14.2	139.52	7.7152e-109	1.0603	1.0041	1.0525	1.0301	1.0882	0.97357
Q8BI84-2;Q8BI84	Melanoma inhibitory activity protein 3	Mia3	>sp|Q8BI84-2|MIA3_MOUSE Isoform 2 of Melanoma inhibitory activity protein 3 OS=Mus musculus GN=Mia3;>sp|Q8BI84|MIA3_MOUSE Melanoma inhibitory activity protein 3 OS=Mus musculus GN=Mia3 PE=1 SV=2	2	2	1.9	136.35	5.494e-05	0.9503	1.0041	0.75782	0.91274	1.1143	1.0527
Q9DC63-3;Q9DC63-2;Q9DC63;A2BHN6	F-box only protein 3	Fbxo3	>sp|Q9DC63-3|FBX3_MOUSE Isoform 3 of F-box only protein 3 OS=Mus musculus GN=Fbxo3;>sp|Q9DC63-2|FBX3_MOUSE Isoform 2 of F-box only protein 3 OS=Mus musculus GN=Fbxo3;>sp|Q9DC63|FBX3_MOUSE F-box only protein 3 OS=Mus musculus GN=Fbxo3 PE=2 SV=1;>tr|A2BHN6|A	4	4	13.2	46.897	1.0778e-69	0.96489	1.0041	0.95186	1.0753	0.97618	0.96495
Q6NZD2;Q9WV80	Sorting nexin-1	Snx1	>tr|Q6NZD2|Q6NZD2_MOUSE Sorting nexin 1 OS=Mus musculus GN=Snx1 PE=2 SV=1;>sp|Q9WV80|SNX1_MOUSE Sorting nexin-1 OS=Mus musculus GN=Snx1 PE=1 SV=1	2	2	5.8	58.878	0.00021876	1.3385	1.0039	NaN	NaN	1.3385	1.0039
Q6PDM2-3;Q6PDM2-2;Q6PDM2;F7AI47;Q9D0B0	Serine/arginine-rich splicing factor 1	Srsf1	>sp|Q6PDM2-3|SRSF1_MOUSE Isoform 3 of Serine/arginine-rich splicing factor 1 OS=Mus musculus GN=Srsf1;>sp|Q6PDM2-2|SRSF1_MOUSE Isoform 2 of Serine/arginine-rich splicing factor 1 OS=Mus musculus GN=Srsf1;>sp|Q6PDM2|SRSF1_MOUSE Serine/arginine-rich splicing	7	7	34.7	21.807	5.7057e-20	1.0826	1.0039	1.1293	1.0771	1.0295	0.91674
P61514;E9Q2Z2	60S ribosomal protein L37a	Rpl37a;Gm4613	>sp|P61514|RL37A_MOUSE 60S ribosomal protein L37a OS=Mus musculus GN=Rpl37a PE=2 SV=2;>tr|E9Q2Z2|E9Q2Z2_MOUSE Uncharacterized protein OS=Mus musculus GN=Gm4613 PE=4 SV=1	5	5	44.6	10.275	1.6628e-47	0.99454	1.0038	0.95987	1.0019	1.023	1.0052
Q921R2;P62301	40S ribosomal protein S13	Rps13	>tr|Q921R2|Q921R2_MOUSE MCG123365, isoform CRA_a OS=Mus musculus GN=Rps13 PE=2 SV=1;>sp|P62301|RS13_MOUSE 40S ribosomal protein S13 OS=Mus musculus GN=Rps13 PE=1 SV=2	13	13	59.3	16.142	5.0078e-165	1.0111	1.0033	1.0111	0.99027	1.0127	1.0037
Q9CXI0	2-methoxy-6-polyprenyl-1,4-benzoquinol methylase, mitochondrial	Coq5	>sp|Q9CXI0|COQ5_MOUSE 2-methoxy-6-polyprenyl-1,4-benzoquinol methylase, mitochondrial OS=Mus musculus GN=Coq5 PE=2 SV=2	2	2	5.2	37.335	0.00077295	1.0775	1.0033	1.0775	1.0033	NaN	NaN
Q91ZR2;Q8C788	Sorting nexin-18	Snx18	>sp|Q91ZR2|SNX18_MOUSE Sorting nexin-18 OS=Mus musculus GN=Snx18 PE=2 SV=1;>tr|Q8C788|Q8C788_MOUSE Sorting nexin 18 OS=Mus musculus GN=Snx18 PE=2 SV=1	2	2	3.9	67.903	2.9314e-05	1.1206	1.003	NaN	NaN	1.1206	1.003
P07742	Ribonucleoside-diphosphate reductase large subunit	Rrm1	>sp|P07742|RIR1_MOUSE Ribonucleoside-diphosphate reductase large subunit OS=Mus musculus GN=Rrm1 PE=1 SV=2	19	19	27.3	90.209	3.3449e-251	1.0243	1.0028	1.0245	0.98126	1.0241	1.0284
Q99LP6	GrpE protein homolog 1, mitochondrial	Grpel1	>sp|Q99LP6|GRPE1_MOUSE GrpE protein homolog 1, mitochondrial OS=Mus musculus GN=Grpel1 PE=1 SV=1	7	7	34.1	24.307	1.1404e-73	0.97763	1.0027	0.96436	0.94112	0.99668	1.0052
P62141	Serine/threonine-protein phosphatase PP1-beta catalytic subunit	Ppp1cb	>sp|P62141|PP1B_MOUSE Serine/threonine-protein phosphatase PP1-beta catalytic subunit OS=Mus musculus GN=Ppp1cb PE=1 SV=3	10	3	33	37.186	2.618e-101	1.0084	1.0026	0.95344	0.96186	1.1185	1.026
Q8VDW0;Q3UAF1;Q8VDW0-2;D6RHT5	ATP-dependent RNA helicase DDX39A	Ddx39a;Ddx39	>sp|Q8VDW0|DX39A_MOUSE ATP-dependent RNA helicase DDX39A OS=Mus musculus GN=Ddx39a PE=2 SV=1;>tr|Q3UAF1|Q3UAF1_MOUSE Uncharacterized protein OS=Mus musculus GN=Ddx39 PE=2 SV=1	13	4	30	49.067	1.5053e-113	0.99259	1.0026	1.0279	1.0344	0.95844	0.9687
Q545F8;P62702;Q3V1Z5;D3Z2E6	40S ribosomal protein S4, X isoform	Rps4x;Rps4y2	>tr|Q545F8|Q545F8_MOUSE Uncharacterized protein OS=Mus musculus GN=Rps4x PE=2 SV=1;>sp|P62702|RS4X_MOUSE 40S ribosomal protein S4, X isoform OS=Mus musculus GN=Rps4x PE=2 SV=2;>tr|Q3V1Z5|Q3V1Z5_MOUSE RIKEN cDNA 1110033J19 OS=Mus musculus GN=Rps4y2 PE=2 SV=	17	17	62.4	27.504	2.0565e-129	0.99651	1.0024	1.0024	0.99997	0.99278	1.0087
Q91YW3	DnaJ homolog subfamily C member 3	Dnajc3	>sp|Q91YW3|DNJC3_MOUSE DnaJ homolog subfamily C member 3 OS=Mus musculus GN=Dnajc3 PE=1 SV=1	3	3	8.7	57.463	2.1058e-51	1.029	1.0024	0.76615	0.74396	1.0526	1.1112
Q8BK67;A2AWQ2	Protein RCC2	Rcc2	>sp|Q8BK67|RCC2_MOUSE Protein RCC2 OS=Mus musculus GN=Rcc2 PE=2 SV=1	10	10	23.1	55.983	4.381e-71	1.0248	1.0021	1.162	0.88889	0.98814	1.0286
P08003	Protein disulfide-isomerase A4	Pdia4	>sp|P08003|PDIA4_MOUSE Protein disulfide-isomerase A4 OS=Mus musculus GN=Pdia4 PE=1 SV=3	3	3	5.3	71.982	9.4817e-07	0.97494	1.002	NaN	NaN	0.97494	1.002
P62267;Q9CZI5;D3YXF9	40S ribosomal protein S23	Rps23;Gm8618	>sp|P62267|RS23_MOUSE 40S ribosomal protein S23 OS=Mus musculus GN=Rps23 PE=2 SV=3;>tr|Q9CZI5|Q9CZI5_MOUSE Uncharacterized protein OS=Mus musculus GN=Rps23 PE=2 SV=1;>tr|D3YXF9|D3YXF9_MOUSE Uncharacterized protein OS=Mus musculus GN=Gm8618 PE=3 SV=1	6	6	30.1	15.807	4.0536e-26	1.0303	1.0017	0.99357	1.0026	1.0676	1.0017
O08734;F7CUQ1;Q91WX5;E9Q2G9;E9QM21	Bcl-2 homologous antagonist/killer	Bak1	>sp|O08734|BAK_MOUSE Bcl-2 homologous antagonist/killer OS=Mus musculus GN=Bak1 PE=1 SV=1;>tr|F7CUQ1|F7CUQ1_MOUSE BCL2-antagonist/killer 1 (Fragment) OS=Mus musculus GN=Bak1 PE=4 SV=1;>tr|Q91WX5|Q91WX5_MOUSE N-BAK1 OS=Mus musculus GN=Bak1 PE=2 SV=1;>tr|E9Q	2	2	10.1	23.3	1.2422e-05	1.1559	1.0015	1.0428	0.931	1.2279	1.0701
Q6A009;Q14B86	E3 ubiquitin-protein ligase listerin	Ltn1	>sp|Q6A009|LTN1_MOUSE E3 ubiquitin-protein ligase listerin OS=Mus musculus GN=Ltn1 PE=1 SV=3	17	17	10.2	198.92	1.1743e-45	0.99613	1.0015	0.95828	1.0307	1.0534	0.99552
Q99LF4	tRNA-splicing ligase RtcB homolog	D10Wsu52e	>sp|Q99LF4|RTCB_MOUSE tRNA-splicing ligase RtcB homolog OS=Mus musculus GN=D10Wsu52e PE=2 SV=1	19	19	43.2	55.249	2.366e-126	0.99067	1.0015	0.94111	0.92083	1.0064	1.003
Q9R049-2;Q9R049	E3 ubiquitin-protein ligase AMFR	Amfr	>sp|Q9R049-2|AMFR_MOUSE Isoform 2 of E3 ubiquitin-protein ligase AMFR OS=Mus musculus GN=Amfr;>sp|Q9R049|AMFR_MOUSE E3 ubiquitin-protein ligase AMFR OS=Mus musculus GN=Amfr PE=1 SV=2	18	18	35.8	72.752	1.032e-289	0.85347	1.0014	0.87198	0.99796	0.8491	1.0078
P35980;G3UZJ6;G3UZK4;G3UYV6;G3UX28	60S ribosomal protein L18	Rpl18	>sp|P35980|RL18_MOUSE 60S ribosomal protein L18 OS=Mus musculus GN=Rpl18 PE=2 SV=3;>tr|G3UZJ6|G3UZJ6_MOUSE 60S ribosomal protein L18 (Fragment) OS=Mus musculus GN=Rpl18 PE=3 SV=1;>tr|G3UZK4|G3UZK4_MOUSE MCG132477, isoform CRA_c OS=Mus musculus GN=Rpl18 PE=	9	9	42	21.644	3.3605e-110	0.9795	1.0013	0.96531	1.0291	0.98437	0.99149
O35841	Apoptosis inhibitor 5	Api5	>sp|O35841|API5_MOUSE Apoptosis inhibitor 5 OS=Mus musculus GN=Api5 PE=2 SV=2	9	9	20.2	56.784	1.2473e-23	1.1123	1.0012	1.1478	0.84502	1.0778	1.038
F8WGC7;P06800-3;P06800-2;P06800;F8WHG6	Receptor-type tyrosine-protein phosphatase C	Ptprc	>tr|F8WGC7|F8WGC7_MOUSE Uncharacterized protein OS=Mus musculus GN=Ptprc PE=4 SV=1;>sp|P06800-3|PTPRC_MOUSE Isoform 3 of Receptor-type tyrosine-protein phosphatase C OS=Mus musculus GN=Ptprc;>sp|P06800-2|PTPRC_MOUSE Isoform 2 of Receptor-type tyrosine-prot	28	28	22.4	128.57	0	1.2191	1.0011	1.2169	0.99509	1.2219	1.0096
P80316;E0CZA1	T-complex protein 1 subunit epsilon	Cct5	>sp|P80316|TCPE_MOUSE T-complex protein 1 subunit epsilon OS=Mus musculus GN=Cct5 PE=1 SV=1	34	34	65.1	59.623	0	0.97126	1.001	0.96081	1.0004	0.97554	1.0023
Q9D2G2;Q9D2G2-2	Dihydrolipoyllysine-residue succinyltransferase component of 2-oxoglutarate dehydrogenase complex, mitochondrial	Dlst	>sp|Q9D2G2|ODO2_MOUSE Dihydrolipoyllysine-residue succinyltransferase component of 2-oxoglutarate dehydrogenase complex, mitochondrial OS=Mus musculus GN=Dlst PE=1 SV=1;>sp|Q9D2G2-2|ODO2_MOUSE Isoform 2 of Dihydrolipoyllysine-residue succinyltransferase co	5	5	11.5	48.994	8.6137e-29	1.0003	1.0009	1.0355	1.053	0.91431	0.98453
O35955	Proteasome subunit beta type-10	Psmb10	>sp|O35955|PSB10_MOUSE Proteasome subunit beta type-10 OS=Mus musculus GN=Psmb10 PE=1 SV=1	10	10	52.4	29.063	1.3632e-152	0.87498	1.0008	0.87154	0.99357	0.87843	1.008
D3Z3S1;Q9WUQ2;F6XLZ3	Prolactin regulatory element-binding protein	Preb	>tr|D3Z3S1|D3Z3S1_MOUSE Prolactin regulatory element binding, isoform CRA_b OS=Mus musculus GN=Preb PE=4 SV=1;>sp|Q9WUQ2|PREB_MOUSE Prolactin regulatory element-binding protein OS=Mus musculus GN=Preb PE=1 SV=1	4	4	13.1	37.965	1.1989e-07	1.1246	1.0007	NaN	NaN	1.1246	1.0007
E9PZJ8	Activating signal cointegrator 1 complex subunit 3	Ascc3	>tr|E9PZJ8|E9PZJ8_MOUSE Uncharacterized protein OS=Mus musculus GN=Ascc3 PE=4 SV=1	32	32	16.9	250.55	2.3755e-137	0.91562	1.0007	0.87415	0.95823	0.92644	1.0247
P46061;F8WGD1;E9Q757;E9Q2J7	Ran GTPase-activating protein 1	Rangap1	>sp|P46061|RAGP1_MOUSE Ran GTPase-activating protein 1 OS=Mus musculus GN=Rangap1 PE=1 SV=2;>tr|F8WGD1|F8WGD1_MOUSE RAN GTPase-activating protein 1 OS=Mus musculus GN=Rangap1 PE=4 SV=1;>tr|E9Q757|E9Q757_MOUSE RAN GTPase-activating protein 1 OS=Mus musculus	14	14	26	63.53	1.0353e-113	0.99427	1.0004	1.1379	1.133	0.99271	0.97581
O35286	Putative pre-mRNA-splicing factor ATP-dependent RNA helicase DHX15	Dhx15	>sp|O35286|DHX15_MOUSE Putative pre-mRNA-splicing factor ATP-dependent RNA helicase DHX15 OS=Mus musculus GN=Dhx15 PE=2 SV=2	41	40	47.5	91.006	0	1.0365	1.0004	1.0499	1.046	1.028	0.95737
P17426-2;P17426;F6TPX8	AP-2 complex subunit alpha-1	Ap2a1	>sp|P17426-2|AP2A1_MOUSE Isoform B of AP-2 complex subunit alpha-1 OS=Mus musculus GN=Ap2a1;>sp|P17426|AP2A1_MOUSE AP-2 complex subunit alpha-1 OS=Mus musculus GN=Ap2a1 PE=1 SV=1	11	7	12	105.48	5.0776e-32	0.87478	1.0004	1.0461	1.0004	0.86906	0.98763
Q9CR68	Cytochrome b-c1 complex subunit Rieske, mitochondrial;Cytochrome b-c1 complex subunit 11	Uqcrfs1	>sp|Q9CR68|UCRI_MOUSE Cytochrome b-c1 complex subunit Rieske, mitochondrial OS=Mus musculus GN=Uqcrfs1 PE=1 SV=1	10	10	27.4	29.367	3.1933e-50	1.0031	1.0003	1.0241	1.1593	0.99656	0.96833
P12815	Programmed cell death protein 6	Pdcd6	>sp|P12815|PDCD6_MOUSE Programmed cell death protein 6 OS=Mus musculus GN=Pdcd6 PE=1 SV=2	4	4	22	21.867	7.5096e-10	0.9988	1.0001	0.99986	0.98166	0.95392	1.0347
Q9D880	Mitochondrial import inner membrane translocase subunit TIM50	Timm50	>sp|Q9D880|TIM50_MOUSE Mitochondrial import inner membrane translocase subunit TIM50 OS=Mus musculus GN=Timm50 PE=1 SV=1	7	7	26.1	39.776	7.4712e-122	0.97319	1.0001	0.97531	1.0104	0.9626	0.98982
P99027;G3UW69	60S acidic ribosomal protein P2	Rplp2;Rplp2-ps1	>sp|P99027|RLA2_MOUSE 60S acidic ribosomal protein P2 OS=Mus musculus GN=Rplp2 PE=1 SV=3;>tr|G3UW69|G3UW69_MOUSE MCG10050 OS=Mus musculus GN=Rplp2-ps1 PE=4 SV=1	8	8	80.9	11.651	0	0.95623	1	0.96585	0.98692	0.94683	1.0258
Q60960;G3UXT6;G3UZK5;G3UWJ8;G3UXW7	Importin subunit alpha-1	Kpna1	>sp|Q60960|IMA1_MOUSE Importin subunit alpha-1 OS=Mus musculus GN=Kpna1 PE=1 SV=2;>tr|G3UXT6|G3UXT6_MOUSE Uncharacterized protein OS=Mus musculus GN=Kpna1 PE=4 SV=1;>tr|G3UZK5|G3UZK5_MOUSE Uncharacterized protein OS=Mus musculus GN=Kpna1 PE=4 SV=1	5	3	11.3	60.182	8.8648e-38	0.91886	1	1.0184	1.3022	0.90302	0.97573
Q99LC2;A2APA3	Cleavage stimulation factor subunit 1	Cstf1	>sp|Q99LC2|CSTF1_MOUSE Cleavage stimulation factor subunit 1 OS=Mus musculus GN=Cstf1 PE=2 SV=1	5	5	17.6	48.381	2.6464e-33	0.97128	1	0.94795	0.83249	1.2484	1.1809
P09405	Nucleolin	Ncl	>sp|P09405|NUCL_MOUSE Nucleolin OS=Mus musculus GN=Ncl PE=1 SV=2	45	45	44.3	76.722	0	1.001	0.99999	1.0236	1.0422	0.97924	0.95096
Q9D6T0;Q9D6T0-2;D3YV75	Nitric oxide synthase-interacting protein	Nosip	>sp|Q9D6T0|NOSIP_MOUSE Nitric oxide synthase-interacting protein OS=Mus musculus GN=Nosip PE=2 SV=1;>sp|Q9D6T0-2|NOSIP_MOUSE Isoform 2 of Nitric oxide synthase-interacting protein OS=Mus musculus GN=Nosip	7	7	26.2	33.209	1.453e-45	0.94887	0.99999	0.95606	1.0105	0.8996	0.93167
P61211;F8WIB1	ADP-ribosylation factor-like protein 1	Arl1	>sp|P61211|ARL1_MOUSE ADP-ribosylation factor-like protein 1 OS=Mus musculus GN=Arl1 PE=2 SV=1;>tr|F8WIB1|F8WIB1_MOUSE ADP-ribosylation factor-like 1 (Fragment) OS=Mus musculus GN=Arl1 PE=3 SV=1	3	3	21.5	20.411	2.7648e-11	0.99104	0.99996	0.99951	0.97557	0.96546	1.0591
P61358;G3UWF4;A2A4Q0;E9PV49	60S ribosomal protein L27	Rpl27;Rpl27-ps1	>sp|P61358|RL27_MOUSE 60S ribosomal protein L27 OS=Mus musculus GN=Rpl27 PE=2 SV=2;>tr|G3UWF4|G3UWF4_MOUSE 60S ribosomal protein L27 OS=Mus musculus GN=Rpl27-ps1 PE=3 SV=1	7	7	49.3	15.798	3.1625e-114	0.9978	0.99993	0.99246	1.0215	1.0096	0.98391
P80317;E9QPA6;Q61390;B1AT05	T-complex protein 1 subunit zeta	Cct6a	>sp|P80317|TCPZ_MOUSE T-complex protein 1 subunit zeta OS=Mus musculus GN=Cct6a PE=1 SV=3;>tr|E9QPA6|E9QPA6_MOUSE Chaperonin-containing Tcp1, subunit 6a (zeta) OS=Mus musculus GN=Cct6a PE=3 SV=1	23	23	52.7	58.004	0	1.0026	0.99985	0.98664	1.0219	1.0065	0.99214
Q9CWJ9	Bifunctional purine biosynthesis protein PURH;Phosphoribosylaminoimidazolecarboxamide formyltransferase;IMP cyclohydrolase	Atic	>sp|Q9CWJ9|PUR9_MOUSE Bifunctional purine biosynthesis protein PURH OS=Mus musculus GN=Atic PE=1 SV=2	16	16	36.1	64.217	5.3085e-118	0.98107	0.99984	0.99079	1.0391	0.98105	0.98562
Q8BH59	Calcium-binding mitochondrial carrier protein Aralar1	Slc25a12	>sp|Q8BH59|CMC1_MOUSE Calcium-binding mitochondrial carrier protein Aralar1 OS=Mus musculus GN=Slc25a12 PE=1 SV=1	17	16	33.8	74.569	4.1302e-213	1.0347	0.99982	1.0718	1.001	1.006	0.99865
P62281;E9PXE7;D3Z3M6	40S ribosomal protein S11	Rps11;Gm9808	>sp|P62281|RS11_MOUSE 40S ribosomal protein S11 OS=Mus musculus GN=Rps11 PE=2 SV=3;>tr|E9PXE7|E9PXE7_MOUSE Uncharacterized protein OS=Mus musculus GN=Rps11 PE=3 SV=1;>tr|D3Z3M6|D3Z3M6_MOUSE MCG49907 OS=Mus musculus GN=Gm9808 PE=3 SV=1	15	15	67.1	18.431	1.0986e-59	0.97584	0.9997	0.99902	1.0227	0.94239	0.96999
Q8C2D3;P70347-2;F8WHS7;A2AR76;P70347;P70347-3;A2AR78;P70347-4	TRAF family member-associated NF-kappa-B activator	Tank	>tr|Q8C2D3|Q8C2D3_MOUSE TRAF family member-associated Nf-kappa B activator OS=Mus musculus GN=Tank PE=2 SV=1;>sp|P70347-2|TANK_MOUSE Isoform 2 of TRAF family member-associated NF-kappa-B activator OS=Mus musculus GN=Tank;>tr|F8WHS7|F8WHS7_MOUSE Uncharacter	3	3	9	47.018	2.702e-36	1.0765	0.99959	NaN	NaN	1.0765	0.99959
P19157;F8WJD9;P46425;F6RWR5	Glutathione S-transferase P 1;Glutathione S-transferase P 2	Gstp1;Gstp2	>sp|P19157|GSTP1_MOUSE Glutathione S-transferase P 1 OS=Mus musculus GN=Gstp1 PE=1 SV=2;>tr|F8WJD9|F8WJD9_MOUSE Uncharacterized protein (Fragment) OS=Mus musculus GN=Gstp1 PE=3 SV=1;>sp|P46425|GSTP2_MOUSE Glutathione S-transferase P 2 OS=Mus musculus GN=Gs	18	18	72.9	23.609	0	1.0045	0.99943	0.98256	1.0214	1.0166	0.98288
P62830;A2A6F8	60S ribosomal protein L23	Rpl23	>sp|P62830|RL23_MOUSE 60S ribosomal protein L23 OS=Mus musculus GN=Rpl23 PE=1 SV=1	6	6	43.6	14.865	1.21e-81	0.9977	0.99916	1.0024	1.0069	0.97666	0.97291
Q6PAV2-2;Q6PAV2	Probable E3 ubiquitin-protein ligase HERC4	Herc4	>sp|Q6PAV2-2|HERC4_MOUSE Isoform 2 of Probable E3 ubiquitin-protein ligase HERC4 OS=Mus musculus GN=Herc4;>sp|Q6PAV2|HERC4_MOUSE Probable E3 ubiquitin-protein ligase HERC4 OS=Mus musculus GN=Herc4 PE=2 SV=2	12	12	13.7	117.59	2.4611e-63	0.97116	0.99909	1.0199	0.96678	0.91125	1.027
P17742;E9Q1E3;F8VPN3	Peptidyl-prolyl cis-trans isomerase A;Peptidyl-prolyl cis-trans isomerase	Ppia;Gm9234	>sp|P17742|PPIA_MOUSE Peptidyl-prolyl cis-trans isomerase A OS=Mus musculus GN=Ppia PE=1 SV=2;>tr|E9Q1E3|E9Q1E3_MOUSE Peptidyl-prolyl cis-trans isomerase OS=Mus musculus GN=Gm9234 PE=3 SV=1	11	11	58.5	17.971	1.3161e-285	1.06	0.99904	1.1048	0.98647	1.0265	1.0222
Q8K2D3;D3YYS4	Enhancer of mRNA-decapping protein 3	Edc3	>sp|Q8K2D3|EDC3_MOUSE Enhancer of mRNA-decapping protein 3 OS=Mus musculus GN=Edc3 PE=2 SV=1	4	4	7.7	55.957	1.0046e-08	1.0164	0.99901	NaN	NaN	1.0164	0.99901
Q8CD92-2;Q8CD92	Tetratricopeptide repeat protein 27	Ttc27	>sp|Q8CD92-2|TTC27_MOUSE Isoform 2 of Tetratricopeptide repeat protein 27 OS=Mus musculus GN=Ttc27;>sp|Q8CD92|TTC27_MOUSE Tetratricopeptide repeat protein 27 OS=Mus musculus GN=Ttc27 PE=2 SV=2	7	7	8.5	96.301	3.5224e-84	0.93653	0.99894	0.88021	0.96586	0.94345	1.0077
Q8BX10-2;F6YJC6			>sp|Q8BX10-2|PGAM5_MOUSE Isoform 2 of Serine/threonine-protein phosphatase PGAM5, mitochondrial OS=Mus musculus GN=Pgam5	16	1	55.7	31.866	4.1842e-149	0.91675	0.99892	0.9437	1.1336	0.90458	0.94821
Q9D3B1	3-hydroxyacyl-CoA dehydratase 2	Ptplb	>sp|Q9D3B1|HACD2_MOUSE 3-hydroxyacyl-CoA dehydratase 2 OS=Mus musculus GN=Ptplb PE=2 SV=1	4	4	9.1	28.402	2.4357e-17	0.92096	0.99884	0.89419	0.97744	0.98202	0.99884
Q99LX0;A2A813;A2A815;A2A817;A2A816	Protein DJ-1	Park7	>sp|Q99LX0|PARK7_MOUSE Protein DJ-1 OS=Mus musculus GN=Park7 PE=1 SV=1;>tr|A2A813|A2A813_MOUSE Parkinson disease (Autosomal recessive, early onset) 7 OS=Mus musculus GN=Park7 PE=4 SV=1;>tr|A2A815|A2A815_MOUSE Parkinson disease (Autosomal recessive, early o	11	11	65.6	20.021	1.3451e-268	1.0252	0.9987	1.0991	1.0196	1.0109	0.99805
Q62193;Q3TE40;F6V8R7	Replication protein A 32 kDa subunit	Rpa2	>sp|Q62193|RFA2_MOUSE Replication protein A 32 kDa subunit OS=Mus musculus GN=Rpa2 PE=1 SV=1;>tr|Q3TE40|Q3TE40_MOUSE Replication protein A2 OS=Mus musculus GN=Rpa2 PE=2 SV=1	3	3	11.9	29.718	6.2031e-10	1.066	0.99864	1.0441	1.012	1.0931	0.97322
Q9QUJ7-2;Q9QUJ7	Long-chain-fatty-acid--CoA ligase 4	Acsl4	>sp|Q9QUJ7-2|ACSL4_MOUSE Isoform Short of Long-chain-fatty-acid--CoA ligase 4 OS=Mus musculus GN=Acsl4;>sp|Q9QUJ7|ACSL4_MOUSE Long-chain-fatty-acid--CoA ligase 4 OS=Mus musculus GN=Acsl4 PE=2 SV=2	5	5	9.1	74.338	1.7323e-17	0.93177	0.99843	0.94654	1.112	0.88398	0.92385
A2AKX3-2;A2AKX3	Probable helicase senataxin	Setx	>sp|A2AKX3-2|SETX_MOUSE Isoform 2 of Probable helicase senataxin OS=Mus musculus GN=Setx;>sp|A2AKX3|SETX_MOUSE Probable helicase senataxin OS=Mus musculus GN=Setx PE=2 SV=1	6	6	2.3	253.32	2.2444e-12	1.0916	0.99838	1.057	1.1503	1.116	0.98017
Q6ZWU9;E9QAB4	40S ribosomal protein S27	Rps27	>sp|Q6ZWU9|RS27_MOUSE 40S ribosomal protein S27 OS=Mus musculus GN=Rps27 PE=1 SV=3	5	3	40.5	9.461	7.355e-99	0.96214	0.99837	0.94196	0.97366	0.97173	1.003
P41241;D3YVQ8;D6RGA0;P41242-3;D3Z4T5;P41242;P41242-2;E9QJV6	Tyrosine-protein kinase CSK	Csk	>sp|P41241|CSK_MOUSE Tyrosine-protein kinase CSK OS=Mus musculus GN=Csk PE=1 SV=2	8	8	18.2	50.716	1.5812e-35	1.1138	0.99799	1.077	1.0249	1.1152	0.99041
Q6PB66;F6V2A3	Leucine-rich PPR motif-containing protein, mitochondrial	Lrpprc	>sp|Q6PB66|LPPRC_MOUSE Leucine-rich PPR motif-containing protein, mitochondrial OS=Mus musculus GN=Lrpprc PE=1 SV=2	25	25	18.9	156.61	2.233e-141	1.0418	0.99799	1.0301	0.97446	1.0777	1.0166
Q99KQ4	Nicotinamide phosphoribosyltransferase	Nampt	>sp|Q99KQ4|NAMPT_MOUSE Nicotinamide phosphoribosyltransferase OS=Mus musculus GN=Nampt PE=1 SV=1	20	20	51.3	55.446	1.9664e-290	0.97761	0.99741	0.94467	0.95334	0.99064	1.0162
Q61462;Q61462-2	Cytochrome b-245 light chain	Cyba	>sp|Q61462|CY24A_MOUSE Cytochrome b-245 light chain OS=Mus musculus GN=Cyba PE=1 SV=3;>sp|Q61462-2|CY24A_MOUSE Isoform 2 of Cytochrome b-245 light chain OS=Mus musculus GN=Cyba	2	2	18.2	20.748	6.1884e-09	0.93941	0.99708	NaN	NaN	0.93941	0.99708
Q80X90;Q8VHX6-2;D3YW87;Q8VHX6;D3Z576	Filamin-B	Flnb	>sp|Q80X90|FLNB_MOUSE Filamin-B OS=Mus musculus GN=Flnb PE=1 SV=3	52	49	27.7	277.82	8.25e-262	1.0628	0.99706	1.0644	1.0262	1.0618	0.96433
Q8VHR5;Q8VHR5-2	Transcriptional repressor p66-beta	Gatad2b	>sp|Q8VHR5|P66B_MOUSE Transcriptional repressor p66-beta OS=Mus musculus GN=Gatad2b PE=1 SV=1;>sp|Q8VHR5-2|P66B_MOUSE Isoform 2 of Transcriptional repressor p66-beta OS=Mus musculus GN=Gatad2b	10	10	22.4	65.41	5.2014e-113	1.0636	0.99694	0.91713	0.80176	1.0797	1.0248
P35564	Calnexin	Canx	>sp|P35564|CALX_MOUSE Calnexin OS=Mus musculus GN=Canx PE=1 SV=1	20	20	34.7	67.277	4.1074e-196	0.95485	0.99683	0.95533	1.0218	0.94909	0.93406
Q7TT37	Elongator complex protein 1	Ikbkap	>sp|Q7TT37|ELP1_MOUSE Elongator complex protein 1 OS=Mus musculus GN=Ikbkap PE=2 SV=2	18	18	15.2	149.58	3.0838e-51	1.0503	0.99681	1.0618	1.1089	0.91009	0.93855
E9Q4Z2		Acacb	>tr|E9Q4Z2|E9Q4Z2_MOUSE Uncharacterized protein OS=Mus musculus GN=Acacb PE=4 SV=1	9	1	4.7	275.75	2.034e-70	1.0165	0.99661	1.0165	0.99661	1.0124	1.0461
Q68FL6;E9QB02;F6W0G8	Methionine--tRNA ligase, cytoplasmic	Mars	>sp|Q68FL6|SYMC_MOUSE Methionine--tRNA ligase, cytoplasmic OS=Mus musculus GN=Mars PE=2 SV=1;>tr|E9QB02|E9QB02_MOUSE Uncharacterized protein OS=Mus musculus GN=Mars PE=3 SV=1	31	31	38.2	101.43	0	0.99039	0.9966	0.98085	0.99863	1.0006	0.98939
F6Y6V5;D3YX99;D3Z6W9;Q9CQH3;D3Z568	NADH dehydrogenase [ubiquinone] 1 beta subcomplex subunit 5, mitochondrial	Ndufb5	>tr|F6Y6V5|F6Y6V5_MOUSE NADH dehydrogenase (ubiquinone) 1 beta subcomplex, 5 (Fragment) OS=Mus musculus GN=Ndufb5 PE=4 SV=1;>tr|D3YX99|D3YX99_MOUSE NADH dehydrogenase (ubiquinone) 1 beta subcomplex, 5 (Fragment) OS=Mus musculus GN=Ndufb5 PE=4 SV=1;>tr|D3Z6	2	2	17.8	15.556	8.6299e-14	0.98488	0.99657	0.9782	0.96646	1.0442	1.0732
Q6PGB6-3;Q6PGB6-2;E9QNF4;Q6PGB6;Q6PGB6-4;Q6PGB6-5	N-alpha-acetyltransferase 50	Naa50	>sp|Q6PGB6-3|NAA50_MOUSE Isoform 3 of N-alpha-acetyltransferase 50 OS=Mus musculus GN=Naa50;>sp|Q6PGB6-2|NAA50_MOUSE Isoform 2 of N-alpha-acetyltransferase 50 OS=Mus musculus GN=Naa50;>tr|E9QNF4|E9QNF4_MOUSE Uncharacterized protein OS=Mus musculus GN=Naa50	9	9	57.4	14.902	7.7789e-83	1.1049	0.99656	1.1123	1.0148	1.079	0.95415
Q99P88;Q6ZQ45	Nuclear pore complex protein Nup155	Nup155	>sp|Q99P88|NU155_MOUSE Nuclear pore complex protein Nup155 OS=Mus musculus GN=Nup155 PE=2 SV=1;>tr|Q6ZQ45|Q6ZQ45_MOUSE MKIAA0791 protein (Fragment) OS=Mus musculus GN=Nup155 PE=2 SV=1	21	21	18.8	155.12	3.104e-242	1.0215	0.99654	1.0437	0.9909	0.91842	1.0098
Q6PDG5-2;Q3UID0;Q6PDG5	SWI/SNF complex subunit SMARCC2	Smarcc2	>sp|Q6PDG5-2|SMRC2_MOUSE Isoform 2 of SWI/SNF complex subunit SMARCC2 OS=Mus musculus GN=Smarcc2;>tr|Q3UID0|Q3UID0_MOUSE Uncharacterized protein OS=Mus musculus GN=Smarcc2 PE=2 SV=1;>sp|Q6PDG5|SMRC2_MOUSE SWI/SNF complex subunit SMARCC2 OS=Mus musculus GN=	16	8	15.2	121.37	5.066e-134	1.0017	0.99648	0.99887	0.99662	1.0052	0.97754
Q8C863;F6YH70;Q8C863-2	E3 ubiquitin-protein ligase Itchy;E3 ubiquitin-protein ligase	Itch	>sp|Q8C863|ITCH_MOUSE E3 ubiquitin-protein ligase Itchy OS=Mus musculus GN=Itch PE=1 SV=2;>tr|F6YH70|F6YH70_MOUSE Uncharacterized protein (Fragment) OS=Mus musculus GN=Itch PE=4 SV=1;>sp|Q8C863-2|ITCH_MOUSE Isoform 2 of E3 ubiquitin-protein ligase Itchy OS	28	26	39.2	98.992	3.3547e-235	1.0116	0.9964	1.0184	0.99031	1.0106	1.0382
P83870	PHD finger-like domain-containing protein 5A	Phf5a	>sp|P83870|PHF5A_MOUSE PHD finger-like domain-containing protein 5A OS=Mus musculus GN=Phf5a PE=1 SV=1	5	5	30	12.405	3.3303e-11	1.0454	0.99634	1.055	0.98631	1.0358	1.0065
Q9CY27;G3UWE1;Q52L67	Trans-2,3-enoyl-CoA reductase	Tecr	>sp|Q9CY27|TECR_MOUSE Trans-2,3-enoyl-CoA reductase OS=Mus musculus GN=Tecr PE=1 SV=1;>tr|G3UWE1|G3UWE1_MOUSE MCG11048, isoform CRA_c OS=Mus musculus GN=Tecr PE=4 SV=1;>tr|Q52L67|Q52L67_MOUSE Gpsn2 protein OS=Mus musculus GN=Tecr PE=2 SV=1	12	12	27.9	36.09	3.5837e-44	0.89058	0.99627	0.86993	0.97489	0.91712	0.99886
Q8BHN3;Q8BHN3-2;Q8BHN3-3	Neutral alpha-glucosidase AB	Ganab	>sp|Q8BHN3|GANAB_MOUSE Neutral alpha-glucosidase AB OS=Mus musculus GN=Ganab PE=1 SV=1;>sp|Q8BHN3-2|GANAB_MOUSE Isoform 2 of Neutral alpha-glucosidase AB OS=Mus musculus GN=Ganab;>sp|Q8BHN3-3|GANAB_MOUSE Isoform 3 of Neutral alpha-glucosidase AB OS=Mus mus	10	10	11.9	106.91	7.5404e-68	0.96797	0.99625	1.0127	0.99027	0.96797	1.0291
Q9DC23	DnaJ homolog subfamily C member 10	Dnajc10	>sp|Q9DC23|DJC10_MOUSE DnaJ homolog subfamily C member 10 OS=Mus musculus GN=Dnajc10 PE=1 SV=2	2	2	2.4	90.582	2.7568e-06	0.78602	0.99621	0.78602	0.99621	NaN	NaN
P14685;F7B7L8	26S proteasome non-ATPase regulatory subunit 3	Psmd3	>sp|P14685|PSMD3_MOUSE 26S proteasome non-ATPase regulatory subunit 3 OS=Mus musculus GN=Psmd3 PE=2 SV=3	25	25	55.1	60.718	4.5419e-170	0.89939	0.99611	0.89939	0.98791	0.9021	1.0006
O70251;G3UX43;G3UZ47	Elongation factor 1-beta	Eef1b	>sp|O70251|EF1B_MOUSE Elongation factor 1-beta OS=Mus musculus GN=Eef1b PE=1 SV=5	10	10	45.3	24.693	1.134e-268	0.93314	0.99609	0.94234	0.99609	0.93059	0.98821
O55142;D3Z2T7;E9PXU5;F8VQL4	60S ribosomal protein L35a	Rpl35a;Gm10247;Gm10029;Gm10237	>sp|O55142|RL35A_MOUSE 60S ribosomal protein L35a OS=Mus musculus GN=Rpl35a PE=2 SV=2;>tr|D3Z2T7|D3Z2T7_MOUSE MCG123716 OS=Mus musculus GN=Gm10247 PE=4 SV=1;>tr|E9PXU5|E9PXU5_MOUSE Uncharacterized protein OS=Mus musculus GN=Gm10029 PE=4 SV=1;>tr|F8VQL4|F8V	8	8	53.6	12.554	1.1354e-42	1.0017	0.99594	0.99206	0.99594	1.0314	0.99514
D3YZ62;Q99104;D3Z4J3;F6TDE5;B8JK05;D3Z135;F6Z2S4;D3YVV2;E9Q1F5;P21271;G5E8G6;P21271-3;G3X9Y9	Unconventional myosin-Va	Myo5a	>tr|D3YZ62|D3YZ62_MOUSE Uncharacterized protein OS=Mus musculus GN=Myo5a PE=4 SV=1;>sp|Q99104|MYO5A_MOUSE Unconventional myosin-Va OS=Mus musculus GN=Myo5a PE=1 SV=2;>tr|D3Z4J3|D3Z4J3_MOUSE Uncharacterized protein OS=Mus musculus GN=Myo5a PE=4 SV=1	11	11	7.4	212.33	1.1539e-26	1.0643	0.99586	1.0686	0.96108	1.0643	1.0341
Q8CGK3;E9Q120	Lon protease homolog, mitochondrial;Lon protease homolog	Lonp1	>sp|Q8CGK3|LONM_MOUSE Lon protease homolog, mitochondrial OS=Mus musculus GN=Lonp1 PE=1 SV=2;>tr|E9Q120|E9Q120_MOUSE Lon protease homolog OS=Mus musculus GN=Lonp1 PE=3 SV=1	21	21	33.3	105.84	0	0.97354	0.99582	0.98098	1.0298	0.96163	0.97126
O35648	Centrin-3	Cetn3	>sp|O35648|CETN3_MOUSE Centrin-3 OS=Mus musculus GN=Cetn3 PE=2 SV=1	2	2	19.2	19.519	7.5787e-08	1.2059	0.99573	1.3452	1.0288	1.0021	0.95863
Q9EQ61;Q5SQ20	Pescadillo homolog	Pes1	>sp|Q9EQ61|PESC_MOUSE Pescadillo homolog OS=Mus musculus GN=Pes1 PE=1 SV=1;>tr|Q5SQ20|Q5SQ20_MOUSE Pescadillo homolog 1, containing BRCT domain (Zebrafish) OS=Mus musculus GN=Pes1 PE=2 SV=1	6	6	11.6	67.795	1.5491e-17	1.131	0.99557	NaN	NaN	1.131	0.99557
G3X9L6;Q9DCX2;B1ASE2;D3Z1B2	ATP synthase subunit d, mitochondrial	Gm10250;Atp5h	>tr|G3X9L6|G3X9L6_MOUSE MCG55033 OS=Mus musculus GN=Gm10250 PE=4 SV=1;>sp|Q9DCX2|ATP5H_MOUSE ATP synthase subunit d, mitochondrial OS=Mus musculus GN=Atp5h PE=1 SV=3;>tr|B1ASE2|B1ASE2_MOUSE ATP synthase, H+ transporting, mitochondrial F0 complex, subunit d	12	12	73.8	18.621	1.8212e-197	0.98513	0.99552	0.99554	0.99677	0.98513	0.98265
Q8K1X4;E9QA41		Nckap1l	>tr|Q8K1X4|Q8K1X4_MOUSE NCK associated protein 1 like OS=Mus musculus GN=Nckap1l PE=2 SV=1	13	13	14.7	128.9	4.8657e-59	0.95316	0.99499	1.0579	1.0196	0.94493	0.92463
Q6ZWQ9;Q3THE2;D3YV37;Q9CQ19;D3Z249	Myosin regulatory light chain 12B;Myosin regulatory light polypeptide 9	Myl12a;Myl12b;Myl9	>tr|Q6ZWQ9|Q6ZWQ9_MOUSE MCG5400 OS=Mus musculus GN=Myl12a PE=2 SV=1;>sp|Q3THE2|ML12B_MOUSE Myosin regulatory light chain 12B OS=Mus musculus GN=Myl12b PE=1 SV=2;>tr|D3YV37|D3YV37_MOUSE Uncharacterized protein (Fragment) OS=Mus musculus GN=Myl12a PE=4 SV=1;	6	6	45.3	19.895	4.9025e-100	1.1221	0.99488	1.0657	0.99488	1.1826	0.97874
A2ATN9;Q9ES70	Serine/threonine-protein kinase Nek6	Nek6	>tr|A2ATN9|A2ATN9_MOUSE NIMA (Never in mitosis gene a)-related expressed OS=Mus musculus GN=Nek6 PE=4 SV=1;>sp|Q9ES70|NEK6_MOUSE Serine/threonine-protein kinase Nek6 OS=Mus musculus GN=Nek6 PE=1 SV=1	3	2	10.6	34.721	1.3258e-06	0.87486	0.99474	NaN	NaN	0.87486	0.99474
Q05144;P60764;A2AC13	Ras-related C3 botulinum toxin substrate 2;Ras-related C3 botulinum toxin substrate 3	Rac2;Rac3	>sp|Q05144|RAC2_MOUSE Ras-related C3 botulinum toxin substrate 2 OS=Mus musculus GN=Rac2 PE=2 SV=1;>sp|P60764|RAC3_MOUSE Ras-related C3 botulinum toxin substrate 3 OS=Mus musculus GN=Rac3 PE=1 SV=1	6	2	32.8	21.441	4.9298e-23	1.0997	0.99469	1.1359	0.98929	0.98963	1.0321
E9PW15;Q80U70	Polycomb protein Suz12	Suz12	>tr|E9PW15|E9PW15_MOUSE Uncharacterized protein OS=Mus musculus GN=Suz12 PE=4 SV=1;>sp|Q80U70|SUZ12_MOUSE Polycomb protein Suz12 OS=Mus musculus GN=Suz12 PE=1 SV=2	3	3	3.8	80.292	8.522e-08	0.97947	0.99462	1.0097	0.95685	0.95015	1.048
Q9Z1Q9;G3UY93;G3UZ22;G3UYW2;G3UX02	Valine--tRNA ligase	Vars	>sp|Q9Z1Q9|SYVC_MOUSE Valine--tRNA ligase OS=Mus musculus GN=Vars PE=2 SV=1;>tr|G3UY93|G3UY93_MOUSE Valyl-tRNA synthetase (Fragment) OS=Mus musculus GN=Vars PE=3 SV=1	49	49	42.1	140.21	0	0.99785	0.9946	1.0254	0.99868	0.98395	0.98963
G3X8W7;Q8BGZ4;Q8BGZ4-2;F6R0E6	Cell division cycle protein 23 homolog	Cdc23	>tr|G3X8W7|G3X8W7_MOUSE CDC23 (Cell division cycle 23, yeast, homolog), isoform CRA_a OS=Mus musculus GN=Cdc23 PE=4 SV=1;>sp|Q8BGZ4|CDC23_MOUSE Cell division cycle protein 23 homolog OS=Mus musculus GN=Cdc23 PE=1 SV=2;>sp|Q8BGZ4-2|CDC23_MOUSE Isoform 2 of	5	5	7.7	65.877	2.5288e-10	0.98647	0.99459	NaN	NaN	0.98647	0.99459
Q99JB2;A2AG39;F6WI02;A2AG41	Stomatin-like protein 2	Stoml2	>sp|Q99JB2|STML2_MOUSE Stomatin-like protein 2 OS=Mus musculus GN=Stoml2 PE=1 SV=1;>tr|A2AG39|A2AG39_MOUSE Stomatin (Epb7.2)-like 2 (Fragment) OS=Mus musculus GN=Stoml2 PE=4 SV=1;>tr|F6WI02|F6WI02_MOUSE Stomatin (Epb7.2)-like 2 (Fragment) OS=Mus musculus G	7	7	25.8	38.384	5.7552e-88	0.99234	0.99442	0.95356	1.0065	1.0154	0.98905
Q80ZX0;Q3U882;F6VJC5;F6YIN5		Sec24b	>tr|Q80ZX0|Q80ZX0_MOUSE Sec24 related gene family, member B (S. cerevisiae) OS=Mus musculus GN=Sec24b PE=2 SV=1;>tr|Q3U882|Q3U882_MOUSE Uncharacterized protein (Fragment) OS=Mus musculus GN=Sec24b PE=2 SV=1;>tr|F6VJC5|F6VJC5_MOUSE Sec24-related gene family	8	8	8.7	135.55	4.1689e-26	0.93308	0.99414	0.92094	1.0093	0.94538	0.89177
P63325;Q3UW83	40S ribosomal protein S10	Rps10	>sp|P63325|RS10_MOUSE 40S ribosomal protein S10 OS=Mus musculus GN=Rps10 PE=1 SV=1;>tr|Q3UW83|Q3UW83_MOUSE Ribosomal protein S10 OS=Mus musculus GN=Rps10 PE=2 SV=1	18	17	74.5	18.916	1.0146e-253	0.93953	0.99407	0.94323	0.95762	0.9278	1.0124
Q64514-2			>sp|Q64514-2|TPP2_MOUSE Isoform Short of Tripeptidyl-peptidase 2 OS=Mus musculus GN=Tpp2	33	2	33.3	138.46	0	1.0384	0.99407	1.0402	0.99407	1.015	0.9938
Q62425	NADH dehydrogenase [ubiquinone] 1 alpha subcomplex subunit 4	Ndufa4	>sp|Q62425|NDUA4_MOUSE NADH dehydrogenase [ubiquinone] 1 alpha subcomplex subunit 4 OS=Mus musculus GN=Ndufa4 PE=1 SV=2	3	3	36.6	9.3267	1.2572e-14	1.0932	0.99405	1.1258	1.0468	1.0868	0.92655
Q8BRF7;Q8BRF7-3;Q8BRF7-2;F6X5M4	Sec1 family domain-containing protein 1	Scfd1	>sp|Q8BRF7|SCFD1_MOUSE Sec1 family domain-containing protein 1 OS=Mus musculus GN=Scfd1 PE=2 SV=1;>sp|Q8BRF7-3|SCFD1_MOUSE Isoform 3 of Sec1 family domain-containing protein 1 OS=Mus musculus GN=Scfd1;>sp|Q8BRF7-2|SCFD1_MOUSE Isoform 2 of Sec1 family domai	13	13	26.9	72.322	2.3628e-80	1.0144	0.99392	0.98746	0.91759	1.1884	1.0528
Q9QZE5;E9Q5P4;Q7TNQ1	Coatomer subunit gamma-1;Coatomer subunit gamma	Copg1;Copg	>sp|Q9QZE5|COPG_MOUSE Coatomer subunit gamma OS=Mus musculus GN=Copg PE=2 SV=1;>tr|E9Q5P4|E9Q5P4_MOUSE Coatomer subunit gamma OS=Mus musculus GN=Copg PE=3 SV=1	17	15	25.7	97.512	3.9841e-93	0.92369	0.99381	0.971	1.0195	0.91508	0.99271
P54276	DNA mismatch repair protein Msh6	Msh6	>sp|P54276|MSH6_MOUSE DNA mismatch repair protein Msh6 OS=Mus musculus GN=Msh6 PE=1 SV=3	32	32	27.4	151.08	1.9821e-213	1.0322	0.99378	1.0322	0.99066	1.0346	1.0065
A2A5R2;D3YYK9;F6YCJ0		Arfgef2	>tr|A2A5R2|A2A5R2_MOUSE ADP-ribosylation factor guanine nucleotide-exchange factor 2 (Brefeldin A-inhibited) OS=Mus musculus GN=Arfgef2 PE=2 SV=1	11	6	6.6	202.24	9.6861e-20	1.0202	0.99348	0.92401	0.99348	1.0307	0.97101
P52479;P52479-2;G3X9U6	Ubiquitin carboxyl-terminal hydrolase 10	Usp10	>sp|P52479|UBP10_MOUSE Ubiquitin carboxyl-terminal hydrolase 10 OS=Mus musculus GN=Usp10 PE=1 SV=3;>sp|P52479-2|UBP10_MOUSE Isoform 2 of Ubiquitin carboxyl-terminal hydrolase 10 OS=Mus musculus GN=Usp10	6	6	9.5	87.021	1.2137e-28	0.98172	0.99339	1.0549	1.0286	0.94754	0.99195
Q8K2K6-3;Q8K2K6-1;Q8K2K6;Q8K2K6-2	Arf-GAP domain and FG repeat-containing protein 1	Agfg1	>sp|Q8K2K6-3|AGFG1_MOUSE Isoform 3 of Arf-GAP domain and FG repeat-containing protein 1 OS=Mus musculus GN=Agfg1;>sp|Q8K2K6-1|AGFG1_MOUSE Isoform 1 of Arf-GAP domain and FG repeat-containing protein 1 OS=Mus musculus GN=Agfg1;>sp|Q8K2K6|AGFG1_MOUSE Arf-GAP	2	2	7.9	55.067	1.8923e-25	1.0622	0.9933	NaN	NaN	1.0622	0.9933
P61255;B1ARA3;B1ARA5;D3Z3Q9	60S ribosomal protein L26	Rpl26	>sp|P61255|RL26_MOUSE 60S ribosomal protein L26 OS=Mus musculus GN=Rpl26 PE=2 SV=1;>tr|B1ARA3|B1ARA3_MOUSE Ribosomal protein L26 (Fragment) OS=Mus musculus GN=Rpl26 PE=4 SV=1;>tr|B1ARA5|B1ARA5_MOUSE Ribosomal protein L26 OS=Mus musculus GN=Rpl26 PE=4 SV=1	12	10	51	17.258	3.7566e-221	0.98528	0.99319	0.97669	0.99702	1.0118	0.97438
Q9CQ60;D3Z4X1;Q8CBG6;F6X8L5	6-phosphogluconolactonase	Pgls	>sp|Q9CQ60|6PGL_MOUSE 6-phosphogluconolactonase OS=Mus musculus GN=Pgls PE=2 SV=1;>tr|D3Z4X1|D3Z4X1_MOUSE 6-phosphogluconolactonase, isoform CRA_b OS=Mus musculus GN=Pgls PE=4 SV=1;>tr|Q8CBG6|Q8CBG6_MOUSE Uncharacterized protein OS=Mus musculus GN=Pgls PE=	9	9	57.6	27.254	2.0257e-247	1.0632	0.99301	1.0594	0.97237	1.0676	1.0337
E9PUC2;Q9CZW4	Long-chain-fatty-acid--CoA ligase 3	Acsl3	>tr|E9PUC2|E9PUC2_MOUSE Uncharacterized protein OS=Mus musculus GN=Acsl3 PE=4 SV=1;>sp|Q9CZW4|ACSL3_MOUSE Long-chain-fatty-acid--CoA ligase 3 OS=Mus musculus GN=Acsl3 PE=2 SV=2	3	3	8.3	62.975	1.2379e-13	1.1395	0.99294	1.143	0.99294	1.1075	0.94492
Q3THK7	GMP synthase [glutamine-hydrolyzing]	Gmps	>sp|Q3THK7|GUAA_MOUSE GMP synthase [glutamine-hydrolyzing] OS=Mus musculus GN=Gmps PE=1 SV=2	23	23	42	76.723	0	0.95238	0.99289	0.94601	1.0357	0.98087	0.96185
Q9ES00;E9Q664;G3UZD6;G3UZM6	Ubiquitin conjugation factor E4 B	Ube4b	>sp|Q9ES00|UBE4B_MOUSE Ubiquitin conjugation factor E4 B OS=Mus musculus GN=Ube4b PE=1 SV=3;>tr|E9Q664|E9Q664_MOUSE Uncharacterized protein OS=Mus musculus GN=Ube4b PE=4 SV=1;>tr|G3UZD6|G3UZD6_MOUSE Uncharacterized protein OS=Mus musculus GN=Ube4b PE=4 SV=	16	16	19.4	133.32	6.1556e-77	1.0298	0.9928	0.99549	0.9928	1.0606	0.99518
Q9WUA2	Phenylalanine--tRNA ligase beta subunit	Farsb	>sp|Q9WUA2|SYFB_MOUSE Phenylalanine--tRNA ligase beta subunit OS=Mus musculus GN=Farsb PE=2 SV=2	21	3	35.1	65.696	3.1559e-114	0.96861	0.9927	0.97328	0.96944	0.96363	0.99326
P58252	Elongation factor 2	Eef2	>sp|P58252|EF2_MOUSE Elongation factor 2 OS=Mus musculus GN=Eef2 PE=1 SV=2	37	36	49.7	95.313	0	0.98673	0.99251	1.0012	1.0379	0.98546	0.97083
Q9D1M4	Eukaryotic translation elongation factor 1 epsilon-1	Eef1e1	>sp|Q9D1M4|MCA3_MOUSE Eukaryotic translation elongation factor 1 epsilon-1 OS=Mus musculus GN=Eef1e1 PE=2 SV=1	5	5	27	19.859	1.8986e-36	0.99456	0.99248	1.018	1.0087	0.96279	0.97557
Q9CWF2;Q7TMM9;A2AQ07;CON__ENSEMBL:ENSBTAP00000025008;G3UZR1	Tubulin beta-2B chain;Tubulin beta-2A chain	Tubb2b;Tubb2a	>sp|Q9CWF2|TBB2B_MOUSE Tubulin beta-2B chain OS=Mus musculus GN=Tubb2b PE=1 SV=1;>sp|Q7TMM9|TBB2A_MOUSE Tubulin beta-2A chain OS=Mus musculus GN=Tubb2a PE=1 SV=1	21	3	51.9	49.953	0	0.9702	0.99242	0.94273	0.95924	0.99985	0.99502
A2AN08-3;A2AN08;A2AN08-5;A2AN08-2;F6SSP6;A2AN08-4	E3 ubiquitin-protein ligase UBR4	Ubr4	>sp|A2AN08-3|UBR4_MOUSE Isoform 3 of E3 ubiquitin-protein ligase UBR4 OS=Mus musculus GN=Ubr4;>sp|A2AN08|UBR4_MOUSE E3 ubiquitin-protein ligase UBR4 OS=Mus musculus GN=Ubr4 PE=1 SV=1;>sp|A2AN08-5|UBR4_MOUSE Isoform 5 of E3 ubiquitin-protein ligase UBR4 OS=	82	82	19.1	570.29	0	0.93879	0.99238	0.91516	0.99095	0.96934	1.0013
F6QX82;E9Q5G5;Q5HZJ0	Ribonuclease 3	Drosha	>tr|F6QX82|F6QX82_MOUSE Drosha, ribonuclease type III (Fragment) OS=Mus musculus GN=Drosha PE=4 SV=1;>tr|E9Q5G5|E9Q5G5_MOUSE Uncharacterized protein OS=Mus musculus GN=Drosha PE=4 SV=1;>sp|Q5HZJ0|RNC_MOUSE Ribonuclease 3 OS=Mus musculus GN=Drosha PE=1 SV=1	3	3	3.7	117.77	5.433e-10	1.1596	0.99235	1.0286	0.99235	1.2549	1.1301
Q6P4S8	Integrator complex subunit 1	Ints1	>sp|Q6P4S8|INT1_MOUSE Integrator complex subunit 1 OS=Mus musculus GN=Ints1 PE=1 SV=2	14	14	6.9	245.16	6.226e-48	0.98927	0.99228	0.95515	1.009	1.0093	0.95796
F8WHT3;Q7TPM1;F7AYW2;A2AN33	Protein PRRC2B	Prrc2b	>tr|F8WHT3|F8WHT3_MOUSE Uncharacterized protein OS=Mus musculus GN=Prrc2b PE=4 SV=1;>sp|Q7TPM1|PRC2B_MOUSE Protein PRRC2B OS=Mus musculus GN=Prrc2b PE=1 SV=1	4	2	1.9	243.12	4.1876e-09	0.89324	0.99216	0.89324	0.99216	NaN	NaN
Q7TNP2;Q3TTF6;G3UWS4	Serine/threonine-protein phosphatase 2A 65 kDa regulatory subunit A beta isoform	Ppp2r1b	>sp|Q7TNP2|2AAB_MOUSE Serine/threonine-protein phosphatase 2A 65 kDa regulatory subunit A beta isoform OS=Mus musculus GN=Ppp2r1b PE=1 SV=2;>tr|Q3TTF6|Q3TTF6_MOUSE Uncharacterized protein OS=Mus musculus GN=Ppp2r1b PE=2 SV=1;>tr|G3UWS4|G3UWS4_MOUSE Unchara	7	3	12.6	65.934	2.4901e-40	1.0411	0.9921	NaN	NaN	1.0411	0.9921
Q99KY4-2;E9QNB4;Q99KY4;D6RHK5;F7BG02;F6SLK1	Cyclin-G-associated kinase	Gak	>sp|Q99KY4-2|GAK_MOUSE Isoform 2 of Cyclin-G-associated kinase OS=Mus musculus GN=Gak;>tr|E9QNB4|E9QNB4_MOUSE Cyclin G-associated kinase OS=Mus musculus GN=Gak PE=4 SV=1;>sp|Q99KY4|GAK_MOUSE Cyclin-G-associated kinase OS=Mus musculus GN=Gak PE=1 SV=2	9	9	8.8	138.34	5.2107e-36	1.0266	0.99204	0.96085	0.90682	1.0438	1.0228
P20029	78 kDa glucose-regulated protein	Hspa5	>sp|P20029|GRP78_MOUSE 78 kDa glucose-regulated protein OS=Mus musculus GN=Hspa5 PE=1 SV=3	41	38	54.7	72.421	0	1.001	0.99185	1.0259	0.98383	0.98607	0.99643
Q922J3;D3Z2Z1;F8WIA1;F6RCU2;Q922J3-2;D3Z3M7;Q8C0S5;E9Q4F5;F7CB97	CAP-Gly domain-containing linker protein 1	Clip1	>sp|Q922J3|CLIP1_MOUSE CAP-Gly domain-containing linker protein 1 OS=Mus musculus GN=Clip1 PE=1 SV=1;>tr|D3Z2Z1|D3Z2Z1_MOUSE CAP-GLY domain-containing linker protein 1 OS=Mus musculus GN=Clip1 PE=4 SV=1;>tr|F8WIA1|F8WIA1_MOUSE CAP-GLY domain-containing lin	5	5	3.8	155.81	9.5052e-27	1.0324	0.99172	1.1157	1.088	0.90798	0.98975
G5E870		Trip12	>tr|G5E870|G5E870_MOUSE Thyroid hormone receptor interactor 12, isoform CRA_a OS=Mus musculus GN=Trip12 PE=4 SV=1	21	21	14.8	224.13	6.5137e-179	1.0056	0.99165	1.0056	1.0187	1.0086	0.987
Q9QWV9;Q3V0G4;E9Q7A7	Cyclin-T1	Ccnt1	>sp|Q9QWV9|CCNT1_MOUSE Cyclin-T1 OS=Mus musculus GN=Ccnt1 PE=1 SV=2;>tr|Q3V0G4|Q3V0G4_MOUSE Cyclin T1 (Fragment) OS=Mus musculus GN=Ccnt1 PE=2 SV=1	5	5	9	80.565	2.7166e-18	0.92914	0.99155	0.79401	0.98867	0.99194	1.0338
Q08024-4;Q08024;Q08024-3	Core-binding factor subunit beta	Cbfb	>sp|Q08024-4|PEBB_MOUSE Isoform 4 of Core-binding factor subunit beta OS=Mus musculus GN=Cbfb;>sp|Q08024|PEBB_MOUSE Core-binding factor subunit beta OS=Mus musculus GN=Cbfb PE=1 SV=1	5	2	41.9	17.632	2.0875e-32	1.0512	0.99152	0.9961	0.91374	1.0512	1.2099
O35972	39S ribosomal protein L23, mitochondrial	Mrpl23	>sp|O35972|RM23_MOUSE 39S ribosomal protein L23, mitochondrial OS=Mus musculus GN=Mrpl23 PE=2 SV=1	3	3	29.5	17.121	3.5018e-14	1.1299	0.99142	1.4566	1.0912	1.1299	0.99142
P08113;F7C312	Endoplasmin	Hsp90b1	>sp|P08113|ENPL_MOUSE Endoplasmin OS=Mus musculus GN=Hsp90b1 PE=1 SV=2;>tr|F7C312|F7C312_MOUSE Heat shock protein 90, beta (Grp94), member 1 (Fragment) OS=Mus musculus GN=Hsp90b1 PE=4 SV=1	31	29	43.6	92.475	0	0.99476	0.99141	1.0106	0.99141	0.98882	0.98945
P80315;G5E839;G3UYW5;G3UXF3;G3UXG2	T-complex protein 1 subunit delta	Cct4	>sp|P80315|TCPD_MOUSE T-complex protein 1 subunit delta OS=Mus musculus GN=Cct4 PE=1 SV=3;>tr|G5E839|G5E839_MOUSE T-complex protein 1 subunit delta OS=Mus musculus GN=Cct4 PE=3 SV=1	26	26	51.2	58.066	0	0.98574	0.9914	0.96586	0.98824	0.99999	0.99399
D3Z4A4;Q61171	Peroxiredoxin-2	Prdx2	>tr|D3Z4A4|D3Z4A4_MOUSE Peroxiredoxin 2 (Fragment) OS=Mus musculus GN=Prdx2 PE=4 SV=1;>sp|Q61171|PRDX2_MOUSE Peroxiredoxin-2 OS=Mus musculus GN=Prdx2 PE=1 SV=3	2	2	16.3	16.074	6.0858e-07	1.0671	0.99135	1.1067	1.0227	1.029	0.96101
P62751;D3YWP3;F8WH61;D3Z1D6;D3Z5J9;D3Z5J8;D3YU45;D3YU46;D3YTY6;D3YW68;D3YW72;D3Z2I1;D3YTY5	60S ribosomal protein L23a	Rpl23a;Rpl23a-ps3;Gm8290;Gm10335;Gm8264;Gm8158;Gm3940;Gm10923	>sp|P62751|RL23A_MOUSE 60S ribosomal protein L23a OS=Mus musculus GN=Rpl23a PE=1 SV=1;>tr|D3YWP3|D3YWP3_MOUSE MCG1034428 OS=Mus musculus GN=Rpl23a-ps3 PE=3 SV=1;>tr|F8WH61|F8WH61_MOUSE Uncharacterized protein OS=Mus musculus GN=Gm8290 PE=3 SV=1;>tr|D3Z1D6|	12	12	51.9	17.695	2.5367e-178	0.99415	0.9913	1.0052	0.98921	0.99076	1.007
P62900;D3YVU2;D3YY62;E9Q4I3;D3YWP7	60S ribosomal protein L31	Rpl31;Rpl31-ps17;Rpl31-ps13	>sp|P62900|RL31_MOUSE 60S ribosomal protein L31 OS=Mus musculus GN=Rpl31 PE=2 SV=1;>tr|D3YVU2|D3YVU2_MOUSE MCG49033 OS=Mus musculus GN=Gm16382 PE=4 SV=1;>tr|D3YY62|D3YY62_MOUSE Uncharacterized protein OS=Mus musculus GN=Gm9858 PE=4 SV=1	7	7	45.6	14.463	1.4133e-43	0.9836	0.99126	0.98245	0.9606	0.98475	1.0027
Q60872;Q3UTA4;Q3TQZ4;Q8BMJ3;E9Q5G6;Q8BX20	Eukaryotic translation initiation factor 1A;Eukaryotic translation initiation factor 1A, X-chromosomal	Eif1a;Gm2016;Eif1ax	>sp|Q60872|IF1A_MOUSE Eukaryotic translation initiation factor 1A OS=Mus musculus GN=Eif1a PE=2 SV=3;>tr|Q3UTA4|Q3UTA4_MOUSE Uncharacterized protein OS=Mus musculus GN=Eif1a PE=2 SV=1;>tr|Q3TQZ4|Q3TQZ4_MOUSE Uncharacterized protein OS=Mus musculus GN=Gm201	3	3	22.9	16.502	4.3327e-12	0.91177	0.99125	0.8581	0.96768	0.9688	1.0154
O54734	Dolichyl-diphosphooligosaccharide--protein glycosyltransferase 48 kDa subunit	Ddost	>sp|O54734|OST48_MOUSE Dolichyl-diphosphooligosaccharide--protein glycosyltransferase 48 kDa subunit OS=Mus musculus GN=Ddost PE=1 SV=2	8	8	20	49.027	1.6547e-30	1.0151	0.99108	1.0673	0.99095	1.0143	0.99288
Q99KP6;Q99KP6-2;Q99KP6-3	Pre-mRNA-processing factor 19	Prpf19	>sp|Q99KP6|PRP19_MOUSE Pre-mRNA-processing factor 19 OS=Mus musculus GN=Prpf19 PE=2 SV=1;>sp|Q99KP6-2|PRP19_MOUSE Isoform 2 of Pre-mRNA-processing factor 19 OS=Mus musculus GN=Prpf19;>sp|Q99KP6-3|PRP19_MOUSE Isoform 3 of Pre-mRNA-processing factor 19 OS=Mu	9	9	23.2	55.238	8.9747e-50	0.96077	0.99096	1.4441	0.93201	0.94859	0.99096
Q9R190	Metastasis-associated protein MTA2	Mta2	>sp|Q9R190|MTA2_MOUSE Metastasis-associated protein MTA2 OS=Mus musculus GN=Mta2 PE=1 SV=1	15	12	28	75.029	2.8512e-109	0.96352	0.99094	1.0134	1.0073	0.91077	0.98946
P60843;Q8BTU6;P10630;P10630-2;Q3TSJ4;E9Q561;D6RJ60;D6RJ11	Eukaryotic initiation factor 4A-I;Eukaryotic initiation factor 4A-II	Eif4a1;Eif4a2	>sp|P60843|IF4A1_MOUSE Eukaryotic initiation factor 4A-I OS=Mus musculus GN=Eif4a1 PE=2 SV=1;>tr|Q8BTU6|Q8BTU6_MOUSE Uncharacterized protein OS=Mus musculus GN=Eif4a2 PE=2 SV=1;>sp|P10630|IF4A2_MOUSE Eukaryotic initiation factor 4A-II OS=Mus musculus GN=Ei	29	24	63.1	46.153	0	0.97787	0.99088	0.992	0.97942	0.97743	0.99545
A2A842;P48193-2;E9PWN6;P48193;A2A841;A2A839;A2A838;A2AD32;Q3V048;F7BUB8;E9PWN5;F6S4K9;E9Q6Q1;F7CR30	Protein 4.1	Epb4.1;Epb41	>tr|A2A842|A2A842_MOUSE Erythrocyte protein band 4.1 OS=Mus musculus GN=Epb4.1 PE=4 SV=1;>sp|P48193-2|41_MOUSE Isoform 2 of Protein 4.1 OS=Mus musculus GN=Epb41;>tr|E9PWN6|E9PWN6_MOUSE Uncharacterized protein OS=Mus musculus GN=Epb4.1 PE=4 SV=1;>sp|P48193|	6	6	10.5	85.652	7.1326e-64	1.1872	0.9908	1.3643	0.94543	1.1657	1.0618
Q91YP3	Putative deoxyribose-phosphate aldolase	Dera	>sp|Q91YP3|DEOC_MOUSE Putative deoxyribose-phosphate aldolase OS=Mus musculus GN=Dera PE=2 SV=1	5	5	18.2	34.975	1.0753e-34	0.92571	0.99061	0.90015	0.90728	0.97768	1.0348
A2BDW0;P35991	Tyrosine-protein kinase BTK	Btk	>tr|A2BDW0|A2BDW0_MOUSE Bruton agammaglobulinemia tyrosine kinase OS=Mus musculus GN=Btk PE=4 SV=1;>sp|P35991|BTK_MOUSE Tyrosine-protein kinase BTK OS=Mus musculus GN=Btk PE=1 SV=4	4	4	9.9	56.008	7.823e-14	1.1099	0.99058	1.2382	1.0773	1.1048	0.99058
P53995;A2ATQ5;Q6PG65	Anaphase-promoting complex subunit 1	Anapc1	>sp|P53995|APC1_MOUSE Anaphase-promoting complex subunit 1 OS=Mus musculus GN=Anapc1 PE=1 SV=2;>tr|A2ATQ5|A2ATQ5_MOUSE Anaphase promoting complex subunit 1 OS=Mus musculus GN=Anapc1 PE=4 SV=1	39	39	23.5	215.99	2.3555e-264	0.94158	0.99051	0.94941	1.0014	0.93704	0.98909
P62962;Q5SX49	Profilin-1;Profilin	Pfn1	>sp|P62962|PROF1_MOUSE Profilin-1 OS=Mus musculus GN=Pfn1 PE=1 SV=2;>tr|Q5SX49|Q5SX49_MOUSE Profilin OS=Mus musculus GN=Pfn1 PE=2 SV=1	10	5	90	14.957	9.3864e-191	1.0331	0.99046	1.036	0.99544	1.0306	0.99019
B1AZI6;E9Q5E2;F6QCT0;B1AZI7;F6RBN0	THO complex subunit 2	Thoc2;BC005561	>sp|B1AZI6|THOC2_MOUSE THO complex subunit 2 OS=Mus musculus GN=Thoc2 PE=3 SV=1;>tr|E9Q5E2|E9Q5E2_MOUSE Uncharacterized protein OS=Mus musculus GN=BC005561 PE=4 SV=1	13	13	9.2	182.77	3.2616e-65	1.0982	0.99021	1.0612	0.97673	1.1375	1.0301
Q8BH07	ADP-ribosylation factor-like protein 6-interacting protein 6	Arl6ip6	>sp|Q8BH07|AR6P6_MOUSE ADP-ribosylation factor-like protein 6-interacting protein 6 OS=Mus musculus GN=Arl6ip6 PE=1 SV=1	2	2	8.4	24.908	0.00027934	1.0521	0.9902	NaN	NaN	1.0521	0.9902
Q9CR67;Q9CZM3	Transmembrane protein 33	Tmem33	>sp|Q9CR67|TMM33_MOUSE Transmembrane protein 33 OS=Mus musculus GN=Tmem33 PE=2 SV=1;>tr|Q9CZM3|Q9CZM3_MOUSE Uncharacterized protein OS=Mus musculus GN=Tmem33 PE=2 SV=1	5	5	18.6	28.031	3.6194e-29	0.91606	0.99013	0.90749	0.9871	0.94162	1.0066
P46460;G3UX86	Vesicle-fusing ATPase	Nsf	>sp|P46460|NSF_MOUSE Vesicle-fusing ATPase OS=Mus musculus GN=Nsf PE=1 SV=2	18	18	27.8	82.613	7.1929e-91	1.014	0.98988	1.0283	1.061	0.93611	0.95819
Q62318;Q62318-2	Transcription intermediary factor 1-beta	Trim28	>sp|Q62318|TIF1B_MOUSE Transcription intermediary factor 1-beta OS=Mus musculus GN=Trim28 PE=1 SV=3;>sp|Q62318-2|TIF1B_MOUSE Isoform 2 of Transcription intermediary factor 1-beta OS=Mus musculus GN=Trim28	26	26	36	88.846	0	1.0185	0.9898	1.0148	0.99783	1.0247	0.97654
Q9D338;E9PYC4	39S ribosomal protein L19, mitochondrial	Mrpl19	>sp|Q9D338|RM19_MOUSE 39S ribosomal protein L19, mitochondrial OS=Mus musculus GN=Mrpl19 PE=2 SV=1;>tr|E9PYC4|E9PYC4_MOUSE Uncharacterized protein OS=Mus musculus GN=Mrpl19 PE=4 SV=1	3	3	9.9	33.578	2.5727e-09	1.0806	0.98934	1.045	0.99301	1.1465	0.98568
A2AS05;E9QAM5;A2AS03;E9Q8D9;E9Q7J7		BC006779	>tr|A2AS05|A2AS05_MOUSE Novel protein, possible orthologue of human peroxisomal proliferator-activated receptor A interacting complex 285 PRIC285 OS=Mus musculus GN=BC006779 PE=4 SV=2;>tr|E9QAM5|E9QAM5_MOUSE Uncharacterized protein OS=Mus musculus GN=BC006	19	19	8.4	326.59	4.7626e-93	0.8507	0.98931	0.8394	1.0006	0.85121	0.96879
P22366-2;E9PVR7;P22366	Myeloid differentiation primary response protein MyD88	Myd88	>sp|P22366-2|MYD88_MOUSE Isoform 2 of Myeloid differentiation primary response protein MyD88 OS=Mus musculus GN=Myd88;>tr|E9PVR7|E9PVR7_MOUSE Uncharacterized protein OS=Mus musculus GN=Myd88 PE=4 SV=1;>sp|P22366|MYD88_MOUSE Myeloid differentiation primary	2	2	10.8	28.683	2.0612e-13	0.98026	0.98911	1.046	1.1264	0.88998	0.97072
Q8K4Q6-2;Q3U296;Q8K4Q6	Endonuclease 8-like 1	Neil1	>sp|Q8K4Q6-2|NEIL1_MOUSE Isoform 2 of Endonuclease 8-like 1 OS=Mus musculus GN=Neil1;>tr|Q3U296|Q3U296_MOUSE Uncharacterized protein OS=Mus musculus GN=Neil1 PE=2 SV=1;>sp|Q8K4Q6|NEIL1_MOUSE Endonuclease 8-like 1 OS=Mus musculus GN=Neil1 PE=2 SV=3	2	2	9.9	28.453	2.7951e-07	0.82966	0.98911	0.91066	0.9291	0.75655	1.053
Q5SWU9;E9PUB1;Q5SWU9-2;D3Z0B3	Acetyl-CoA carboxylase 1;Biotin carboxylase	Acaca	>sp|Q5SWU9|ACACA_MOUSE Acetyl-CoA carboxylase 1 OS=Mus musculus GN=Acaca PE=1 SV=1;>tr|E9PUB1|E9PUB1_MOUSE Uncharacterized protein OS=Mus musculus GN=Acaca PE=4 SV=1;>sp|Q5SWU9-2|ACACA_MOUSE Isoform 2 of Acetyl-CoA carboxylase 1 OS=Mus musculus GN=Acaca	62	54	34	265.25	0	1.0011	0.98895	1.0001	1.0159	1.0041	0.95583
E9PWG6		Ncapg	>tr|E9PWG6|E9PWG6_MOUSE Uncharacterized protein OS=Mus musculus GN=Ncapg PE=4 SV=1	9	9	10.7	112.87	9.3527e-48	1.1285	0.98882	1.086	0.97081	1.7142	1.0072
Q922R8;Q3TML0	Protein disulfide-isomerase A6	Pdia6	>sp|Q922R8|PDIA6_MOUSE Protein disulfide-isomerase A6 OS=Mus musculus GN=Pdia6 PE=1 SV=3;>tr|Q3TML0|Q3TML0_MOUSE Uncharacterized protein OS=Mus musculus GN=Pdia6 PE=2 SV=1	9	9	27.7	48.1	2.2649e-61	1.0982	0.9887	1.1274	1.0763	1.0259	0.90393
Q61937;Q9DAY9;Q5SQB5;Q5SQB0;E9Q5T3	Nucleophosmin	Npm1;Gm5611	>sp|Q61937|NPM_MOUSE Nucleophosmin OS=Mus musculus GN=Npm1 PE=1 SV=1;>tr|Q9DAY9|Q9DAY9_MOUSE Nucleophosmin 1 OS=Mus musculus GN=Npm1 PE=2 SV=1;>tr|Q5SQB5|Q5SQB5_MOUSE Nucleophosmin 1 OS=Mus musculus GN=Npm1 PE=2 SV=1;>tr|Q5SQB0|Q5SQB0_MOUSE Nucleophosmin 1	16	16	49.3	32.56	0	1.0039	0.98851	1.008	0.98934	0.9977	0.98156
O35218	Cleavage and polyadenylation specificity factor subunit 2	Cpsf2	>sp|O35218|CPSF2_MOUSE Cleavage and polyadenylation specificity factor subunit 2 OS=Mus musculus GN=Cpsf2 PE=1 SV=1	9	9	16.6	88.382	2.0011e-79	1.213	0.98848	1.1519	0.96487	1.3013	0.98867
B9EKS2;Q6ZPY7;Q6ZPY7-2;D3YWX6	Lysine-specific demethylase 3B	Kdm3b	>tr|B9EKS2|B9EKS2_MOUSE Jumonji domain containing 1B OS=Mus musculus GN=Kdm3b PE=2 SV=1;>sp|Q6ZPY7|KDM3B_MOUSE Lysine-specific demethylase 3B OS=Mus musculus GN=Kdm3b PE=1 SV=2;>sp|Q6ZPY7-2|KDM3B_MOUSE Isoform 2 of Lysine-specific demethylase 3B OS=Mus mus	14	14	11.4	191.46	5.3219e-85	1.1394	0.98846	1.1604	0.97817	1.1305	0.98846
Q3UHD6-2;Q3UHD6;E9PW30;F6QKA8;D6RE54	Sorting nexin-27	Snx27	>sp|Q3UHD6-2|SNX27_MOUSE Isoform 2 of Sorting nexin-27 OS=Mus musculus GN=Snx27;>sp|Q3UHD6|SNX27_MOUSE Sorting nexin-27 OS=Mus musculus GN=Snx27 PE=1 SV=2;>tr|E9PW30|E9PW30_MOUSE Uncharacterized protein OS=Mus musculus GN=Snx27 PE=4 SV=1;>tr|F6QKA8|F6QKA8_	6	6	13.5	59.533	1.8774e-19	1.0753	0.98835	1.2197	45.248	0.99411	0.96004
Q9D883;G3UW94;E9PWX6;E9PWM2;E9Q809;F8WH71;E9Q5Y2;E9PUZ3;E9PXR5;E9Q1I7;E9Q5J3;Q8BGJ9	Splicing factor U2AF 35 kDa subunit	U2af1	>sp|Q9D883|U2AF1_MOUSE Splicing factor U2AF 35 kDa subunit OS=Mus musculus GN=U2af1 PE=1 SV=4;>tr|G3UW94|G3UW94_MOUSE MCG14259, isoform CRA_b OS=Mus musculus GN=U2af1 PE=4 SV=1	5	5	22.2	27.815	2.724e-89	0.99044	0.98833	0.96175	0.93384	0.99701	0.989
Q921K2;P11103;P11103-2	Poly [ADP-ribose] polymerase 1	Parp1	>tr|Q921K2|Q921K2_MOUSE Poly (ADP-ribose) polymerase family, member 1 OS=Mus musculus GN=Parp1 PE=2 SV=1;>sp|P11103|PARP1_MOUSE Poly [ADP-ribose] polymerase 1 OS=Mus musculus GN=Parp1 PE=1 SV=3;>sp|P11103-2|PARP1_MOUSE Isoform 2 of Poly [ADP-ribose] polyme	21	21	26.5	112.72	9.5663e-188	0.95216	0.98831	0.91593	0.90351	0.98169	0.99842
Q9D1P0;G5E909;Q05CB9;F7CXG9	39S ribosomal protein L13, mitochondrial	Mrpl13	>sp|Q9D1P0|RM13_MOUSE 39S ribosomal protein L13, mitochondrial OS=Mus musculus GN=Mrpl13 PE=2 SV=1	3	3	17.4	20.677	6.3129e-07	0.92581	0.98827	0.96822	1.0955	0.87912	0.87544
E9QAS4;Q6PDQ2;E9QAS5;F6WR45;E9PYU4;A2A8L1;E9PYL1;F6SLC9	Chromodomain-helicase-DNA-binding protein 4	Chd4	>tr|E9QAS4|E9QAS4_MOUSE Chromodomain helicase DNA-binding protein 4 OS=Mus musculus GN=Chd4 PE=4 SV=1;>sp|Q6PDQ2|CHD4_MOUSE Chromodomain-helicase-DNA-binding protein 4 OS=Mus musculus GN=Chd4 PE=1 SV=1;>tr|E9QAS5|E9QAS5_MOUSE Chromodomain helicase DNA-bind	55	47	32.4	216.37	0	1.0272	0.98822	1.0421	1.0169	1.0134	0.97069
P62843;D3YTQ9;Q3UXS6;F7ANJ3	40S ribosomal protein S15	Rps15	>sp|P62843|RS15_MOUSE 40S ribosomal protein S15 OS=Mus musculus GN=Rps15 PE=2 SV=2;>tr|D3YTQ9|D3YTQ9_MOUSE Uncharacterized protein OS=Mus musculus GN=Rps15 PE=3 SV=1;>tr|Q3UXS6|Q3UXS6_MOUSE Uncharacterized protein OS=Mus musculus GN=Rps15 PE=2 SV=1	8	8	69.7	17.04	7.9873e-267	0.97713	0.9882	0.97573	1.0139	0.98361	0.98257
Q8JZU2;F6VVY4		Slc25a1	>tr|Q8JZU2|Q8JZU2_MOUSE Solute carrier family 25 (Mitochondrial carrier, citrate transporter), member 1 OS=Mus musculus GN=Slc25a1 PE=2 SV=1;>tr|F6VVY4|F6VVY4_MOUSE Solute carrier family 25 (mitochondrial carrier, citrate transporter), member 1 (Fragment)	9	9	28	33.931	2.4013e-42	0.95351	0.98819	0.95713	0.99318	0.94097	0.92742
[truncated: 987 more rows]
