# Supplementary material for: Systems-wide analysis of BCR signalosomes and downstream phosphorylation and ubiquitylation
Source: Mol Syst Biol. 2015 Jun 2;11(6):810. doi: 10.15252/msb.20145880 (PMC4501846; doi:10.15252/msb.20145880)
Supplement: Supplementary file 12 [file msb0011-0810-sd12.xlsx]

## Sheet: Sheet1
Supplementary Table S11: A list of proteins quantified in Met-1 SUB-based pull-downs after BCR stimulation (SILAC L= unstimulated, SILAC M = 5 minutes BCR stimulation, SILAC H =15 minutes BCR stimulation)
Protein	Identifier of protein contained in the protein group
Protein names	The name of the identified protein
Gene names	Official gene name
Fasta headers	Description of the protein that the identified peptides are associated with
Peptides	Total number of peptides identified
Unique peptides	The number of peptides that map uniquely to this protein group
Sequence coverage [%]	The % of protein sequence that is covered by the peptides identified
Mol. weight [kDa]	Molecular weight of the identified protein
PEP	Posterior Error Probability of the identification
Normalized ratio M/L	Normalized SILAC M/L (BCR stimulation 5 minutes/control) ratio of proteins enriched in Met1-SUB pull-down after 5 minutes of BCR stimulation
Normalized ratio H/L	Normalized SILAC H/L (BCR stimulation 15 minutes/control) ratio of proteins enriched in Met1-SUB pull-down after 15 minutes of BCR stimulation
Normalized ratio M/L Exp1	Normalized SILAC M/L (BCR stimulation 5 minutes/control) ratio of proteins enriched in Met1-SUB pull-down (Experiment 1) after 5 minutes of BCR stimulation
Normalized ratio H/L Exp1	Normalized SILAC H/L (BCR stimulation 15 minutes/control) ratio of proteins enriched in Met1-SUB pull-down (Experiment 1) after 15 minutes of BCR stimulation
Normalized ratio M/L Exp2	Normalized SILAC M/L (BCR stimulation 5 minutes/control) ratio of proteins enriched in Met1-SUB pull-down (Experiment 2) after 5 minutes of BCR stimulation
Normalized ratio H/L Exp2	Normalized SILAC H/L (BCR stimulation 15 minutes/control) ratio of proteins enriched in Met1-SUB pull-down (Experiment 2) after 15 minutes of BCR stimulation
Normalized ratio M/L Exp3	Normalized SILAC M/L (BCR stimulation 5 minutes/control) ratio of proteins enriched in Met1-SUB pull-down (Experiment 3) after 5 minutes of BCR stimulation
Normalized ratio H/L Exp3	Normalized SILAC H/L (BCR stimulation 15 minutes/control) ratio of proteins enriched in Met1-SUB pull-down (Experiment 3) after 15 minutes of BCR stimulation
Protein	Protein names	Gene names	Fasta headers	Peptides	Unique peptides	Sequence coverage [%]	Mol. weight [kDa]	PEP	Normalized ratio M/L	Normalized ratio H/L	Normalized ratio M/L Exp1	Normalized ratio H/L Exp1	Normalized ratio M/L Exp2	Normalized ratio H/L Exp2	Normalized ratio M/L Exp3	Normalized ratio H/L Exp3
Q9Z0H7	B-cell lymphoma/leukemia 10	Bcl10	>sp|Q9Z0H7|BCL10_MOUSE B-cell lymphoma/leukemia 10 OS=Mus musculus GN=Bcl10 PE=2 SV=1;>tr|E9PW64|E9PW64_MOUSE B cell leukemia/lymphoma 10 OS=Mus musculus GN=Bcl10 PE=4 SV=1	5	5	30.9	25.948	2.5379e-35	7.9516	9.2932	11.678	9.4319	4.8133	9.3805	9.5604	8.5293
Q8CIS0	Caspase recruitment domain-containing protein 11	Card11	>sp|Q8CIS0-2|CAR11_MOUSE Isoform 2 of Caspase recruitment domain-containing protein 11 OS=Mus musculus GN=Card11;>sp|Q8CIS0|CAR11_MOUSE Caspase recruitment domain-containing protein 11 OS=Mus musculus GN=Card11 PE=1 SV=2	19	19	22.6	133.47	3.4149e-106	5.5837	6.4091	10.665	6.5301	4.6882	6.4091	5.0201	4.0489
P46935	E3 ubiquitin-protein ligase NEDD4	Nedd4	>sp|P46935|NEDD4_MOUSE E3 ubiquitin-protein ligase NEDD4 OS=Mus musculus GN=Nedd4 PE=1 SV=3	2	2	3.9	102.71	1.8015e-10	4.454	2.128	NaN	NaN	NaN	NaN	4.454	2.128
Q3UHJ1	TNF receptor-associated factor 3	Traf3	>tr|Q3UHJ1|Q3UHJ1_MOUSE Uncharacterized protein OS=Mus musculus GN=Traf3 PE=2 SV=1;>sp|Q60803|TRAF3_MOUSE TNF receptor-associated factor 3 OS=Mus musculus GN=Traf3 PE=1 SV=2	5	5	12.2	61.563	1.4001e-14	3.3287	1.9455	3.5385	1.8662	3.2254	2.1832	NaN	NaN
Q3TMS3	Xylulose kinase	Xylb	>tr|Q3TMS3|Q3TMS3_MOUSE Uncharacterized protein OS=Mus musculus GN=Xylb PE=2 SV=1;>sp|Q3TNA1|XYLB_MOUSE Xylulose kinase OS=Mus musculus GN=Xylb PE=2 SV=1	2	2	8.2	34.339	3.7284e-09	2.5777	2.1906	NaN	NaN	2.5777	2.1906	NaN	NaN
Q60769	Tumor necrosis factor alpha-induced protein 3	Tnfaip3	>sp|Q60769|TNAP3_MOUSE Tumor necrosis factor alpha-induced protein 3 OS=Mus musculus GN=Tnfaip3 PE=1 SV=2	2	2	4.8	87.653	3.1041e-13	2.5017	2.0179	NaN	NaN	NaN	NaN	2.5017	2.0179
Q9JHI7	Exosome complex component RRP45	Exosc9	>sp|Q9JHI7|EXOS9_MOUSE Exosome complex component RRP45 OS=Mus musculus GN=Exosc9 PE=2 SV=1	3	3	8	48.936	1.0964e-12	2.2637	0.84349	NaN	NaN	2.2637	0.84349	NaN	NaN
P39429	TNF receptor-associated factor 2	Traf2	>sp|P39429|TRAF2_MOUSE TNF receptor-associated factor 2 OS=Mus musculus GN=Traf2 PE=1 SV=1;>sp|P39429-2|TRAF2_MOUSE Isoform 2 of TNF receptor-associated factor 2 OS=Mus musculus GN=Traf2	8	8	22	56.026	1.0386e-68	2.0576	1.2283	1.9855	1.1734	2.0568	1.4278	2.9928	0.96688
A2RSY6	TRMT1-like protein	Trmt1l	>sp|A2RSY6-2|TRM1L_MOUSE Isoform 2 of TRMT1-like protein OS=Mus musculus GN=Trmt1l;>sp|A2RSY6|TRM1L_MOUSE TRMT1-like protein OS=Mus musculus GN=Trmt1l PE=2 SV=1	2	2	5.4	74.522	7.8657e-07	1.7026	1.2569	1.7026	1.2515	NaN	NaN	NaN	NaN
E9PWX5	Interferon regulatory factor 5	Irf5	>tr|E9PWX5|E9PWX5_MOUSE Uncharacterized protein OS=Mus musculus GN=Irf5 PE=4 SV=1;>sp|P56477|IRF5_MOUSE Interferon regulatory factor 5 OS=Mus musculus GN=Irf5 PE=2 SV=1;>tr|F6Z6C6|F6Z6C6_MOUSE Interferon regulatory factor 5 (Fragment) OS=Mus musculus GN=Ir	2	2	5.7	45.741	1.0734e-06	1.5604	1.1083	1.5604	1.1055	NaN	NaN	NaN	NaN
Q6PR54	Telomere-associated protein RIF1	Rif1	>sp|Q6PR54-2|RIF1_MOUSE Isoform 2 of Telomere-associated protein RIF1 OS=Mus musculus GN=Rif1;>sp|Q6PR54|RIF1_MOUSE Telomere-associated protein RIF1 OS=Mus musculus GN=Rif1 PE=1 SV=2;>sp|Q6PR54-3|RIF1_MOUSE Isoform 3 of Telomere-associated protein RIF1 OS=	4	4	2.3	263.48	4.3057e-17	1.5596	1.5684	1.4949	1.4949	1.6252	1.5684	NaN	NaN
Q8BQ30	Phostensin	Ppp1r18	>sp|Q8BQ30|PPR18_MOUSE Phostensin OS=Mus musculus GN=Ppp1r18 PE=1 SV=1;>sp|Q8BQ30-2|PPR18_MOUSE Isoform 2 of Phostensin OS=Mus musculus GN=Ppp1r18	3	3	7.2	65.629	3.7314e-11	1.5527	1.0542	1.5527	1.0001	NaN	NaN	NaN	NaN
O70422	General transcription factor IIH subunit 4	Gtf2h4	>sp|O70422|TF2H4_MOUSE General transcription factor IIH subunit 4 OS=Mus musculus GN=Gtf2h4 PE=2 SV=1	3	3	9.5	52.224	2.7629e-17	1.5474	1.1458	NaN	NaN	0.86091	0.7708	NaN	NaN
F6XVP7	E3 ubiquitin-protein ligase RNF31	Rnf31	>tr|F6XVP7|F6XVP7_MOUSE Ring finger protein 31 (Fragment) OS=Mus musculus GN=Rnf31 PE=4 SV=1;>sp|Q924T7-2|RNF31_MOUSE Isoform 2 of RING finger protein 31 OS=Mus musculus GN=Rnf31;>tr|E9Q3X5|E9Q3X5_MOUSE Uncharacterized protein OS=Mus musculus GN=Rnf31 PE=4	5	5	8.4	102	1.2065e-17	1.5274	0.86458	1.4792	0.9549	1.6145	0.84816	1.7539	0.82586
B9EKI5	E3 ubiquitin-protein ligase CBL-B	Cblb	>tr|B9EKI5|B9EKI5_MOUSE Casitas B-lineage lymphoma b OS=Mus musculus GN=Cblb PE=2 SV=1;>sp|Q3TTA7|CBLB_MOUSE E3 ubiquitin-protein ligase CBL-B OS=Mus musculus GN=Cblb PE=1 SV=3	3	3	3.4	104.59	1.725e-08	1.5025	0.66698	1.3779	0.81427	1.5025	0.66698	NaN	NaN
E9Q5G3		Kif23	>tr|E9Q5G3|E9Q5G3_MOUSE Uncharacterized protein OS=Mus musculus GN=Kif23 PE=3 SV=1;>tr|E9Q5W8|E9Q5W8_MOUSE Uncharacterized protein OS=Mus musculus GN=Kif23 PE=3 SV=1	3	3	4.2	108.77	1.1301e-20	1.4046	1.2151	1.3294	1.0929	NaN	NaN	NaN	NaN
Q99LT0	Protein dpy-30 homolog	Dpy30	>sp|Q99LT0|DPY30_MOUSE Protein dpy-30 homolog OS=Mus musculus GN=Dpy30 PE=2 SV=1	2	2	25.3	11.213	0.00059327	1.3881	1.0977	NaN	NaN	NaN	NaN	1.3881	1.0977
P46062	Signal-induced proliferation-associated protein 1	Sipa1	>sp|P46062|SIPA1_MOUSE Signal-induced proliferation-associated protein 1 OS=Mus musculus GN=Sipa1 PE=2 SV=2	21	1	28.2	112.06	0	1.3767	0.96731	1.3767	0.94218	NaN	NaN	NaN	NaN
Q91V78	CD81 antigen	Cd81	>tr|Q91V78|Q91V78_MOUSE CD 81 antigen, isoform CRA_c OS=Mus musculus GN=Cd81 PE=2 SV=1;>sp|P35762|CD81_MOUSE CD81 antigen OS=Mus musculus GN=Cd81 PE=1 SV=1	2	2	19.1	25.814	4.5018e-07	1.3702	1.3232	NaN	NaN	NaN	NaN	1.3702	1.3232
Q61550	Double-strand-break repair protein rad21 homolog	Rad21	>sp|Q61550|RAD21_MOUSE Double-strand-break repair protein rad21 homolog OS=Mus musculus GN=Rad21 PE=1 SV=3	2	2	4.4	72.082	5.3784e-09	1.3519	1.2895	NaN	NaN	1.3399	1.1995	NaN	NaN
Q8BGH2	Sorting and assembly machinery component 50 homolog	Samm50	>sp|Q8BGH2|SAM50_MOUSE Sorting and assembly machinery component 50 homolog OS=Mus musculus GN=Samm50 PE=1 SV=1	3	3	7	51.863	9.4862e-13	1.3439	1.0908	1.2497	1.0899	NaN	NaN	NaN	NaN
Q9D0M1	Phosphoribosyl pyrophosphate synthase-associated protein 1	Prpsap1	>sp|Q9D0M1|KPRA_MOUSE Phosphoribosyl pyrophosphate synthase-associated protein 1 OS=Mus musculus GN=Prpsap1 PE=1 SV=1;>tr|B1AT82|B1AT82_MOUSE MCG6846, isoform CRA_c OS=Mus musculus GN=Prpsap1 PE=4 SV=1;>tr|B1AT84|B1AT84_MOUSE Phosphoribosyl pyrophosphate s	2	2	9.6	39.431	9.1497e-13	1.3343	1.0714	1.2708	1.2198	NaN	NaN	1.2491	1.0323
Q8VE80	THO complex subunit 3	Thoc3	>sp|Q8VE80|THOC3_MOUSE THO complex subunit 3 OS=Mus musculus GN=Thoc3 PE=2 SV=1	2	2	5.1	38.737	4.2845e-05	1.3276	1.1909	1.3256	1.1066	NaN	NaN	NaN	NaN
Q9CZH3	Proteasome assembly chaperone 3	Psmg3	>sp|Q9CZH3|PSMG3_MOUSE Proteasome assembly chaperone 3 OS=Mus musculus GN=Psmg3 PE=1 SV=1	2	2	23	13.331	0.00014009	1.316	0.96747	1.316	0.95406	NaN	NaN	NaN	NaN
P70333	Heterogeneous nuclear ribonucleoprotein H2	Hnrnph2	>sp|P70333|HNRH2_MOUSE Heterogeneous nuclear ribonucleoprotein H2 OS=Mus musculus GN=Hnrnph2 PE=1 SV=1	8	2	22.9	49.279	0	1.3038	1.04	NaN	NaN	1.3297	1.04	NaN	NaN
Q91VA7		Idh3b	>tr|Q91VA7|Q91VA7_MOUSE Isocitrate dehydrogenase 3 (NAD+) beta OS=Mus musculus GN=Idh3b PE=2 SV=1	2	2	6	42.194	2.4329e-07	1.2914	1.0123	NaN	NaN	1.1905	0.99147	NaN	NaN
Q9CQE8	UPF0568 protein C14orf166 homolog		>sp|Q9CQE8|CN166_MOUSE UPF0568 protein C14orf166 homolog OS=Mus musculus PE=2 SV=1	4	4	24.2	28.152	1.6647e-38	1.2909	1.1557	0.9568	0.94968	1.2985	1.0032	1.7638	1.2001
Q9EP84	G protein-coupled receptor kinase 6;G protein-coupled receptor kinase 5	Grk6;Grk5	>tr|Q9EP84|Q9EP84_MOUSE G protein-coupled receptor kinase 6, isoform CRA_a OS=Mus musculus GN=Grk6 PE=2 SV=1;>sp|O70293|GRK6_MOUSE G protein-coupled receptor kinase 6 OS=Mus musculus GN=Grk6 PE=2 SV=1;>sp|O70293-2|GRK6_MOUSE Isoform GRK6B of G protein-coup	2	2	5.2	64.281	8.8887e-06	1.2901	1.1978	1.2901	1.1721	NaN	NaN	NaN	NaN
E9Q8C3		Dhx37	>tr|E9Q8C3|E9Q8C3_MOUSE Uncharacterized protein OS=Mus musculus GN=Dhx37 PE=4 SV=1;>tr|Q6NZL1|Q6NZL1_MOUSE DEAH (Asp-Glu-Ala-His) box polypeptide 37 OS=Mus musculus GN=Dhx37 PE=2 SV=1	3	3	3.9	114.4	3.1406e-06	1.2898	0.91574	NaN	NaN	NaN	NaN	1.2898	0.91574
Q91YP3	Putative deoxyribose-phosphate aldolase	Dera	>sp|Q91YP3|DEOC_MOUSE Putative deoxyribose-phosphate aldolase OS=Mus musculus GN=Dera PE=2 SV=1	3	3	11.9	34.975	5.8187e-09	1.2896	0.78763	1.2896	0.7917	NaN	NaN	NaN	NaN
D3Z4V1	Pleiotropic regulator 1	Plrg1	>tr|D3Z4V1|D3Z4V1_MOUSE Uncharacterized protein OS=Mus musculus GN=Plrg1 PE=4 SV=1;>sp|Q922V4|PLRG1_MOUSE Pleiotropic regulator 1 OS=Mus musculus GN=Plrg1 PE=2 SV=1;>tr|F8WI31|F8WI31_MOUSE Uncharacterized protein OS=Mus musculus GN=Plrg1 PE=4 SV=1	2	2	7.5	56.059	1.8782e-15	1.2781	1.3019	NaN	NaN	NaN	NaN	1.0334	1.2476
G3X9V0	Proteasome activator complex subunit 2	Psme2	>tr|G3X9V0|G3X9V0_MOUSE MCG22048, isoform CRA_a OS=Mus musculus GN=Psme2 PE=4 SV=1;>sp|P97372|PSME2_MOUSE Proteasome activator complex subunit 2 OS=Mus musculus GN=Psme2 PE=2 SV=4;>tr|E0CZ90|E0CZ90_MOUSE Proteasome (prosome, macropain) 28 subunit, beta (Fr	4	4	26	26.159	1.506e-11	1.2735	1.1927	NaN	NaN	NaN	NaN	1.2735	1.1927
B7ZP47	Wings apart-like protein homolog	Wapal	>tr|B7ZP47|B7ZP47_MOUSE Uncharacterized protein OS=Mus musculus GN=Wapal PE=2 SV=1;>sp|Q65Z40|WAPL_MOUSE Wings apart-like protein homolog OS=Mus musculus GN=Wapal PE=1 SV=2;>tr|F6YCH1|F6YCH1_MOUSE Wings apart-like homolog (Drosophila) (Fragment) OS=Mus mus	4	4	5.3	133.35	7.5701e-23	1.2715	1.1941	1.5661	1.4692	NaN	NaN	NaN	NaN
P84089	Enhancer of rudimentary homolog	Erh	>sp|P84089|ERH_MOUSE Enhancer of rudimentary homolog OS=Mus musculus GN=Erh PE=1 SV=1;>tr|G3UW85|G3UW85_MOUSE MCG7617, isoform CRA_a OS=Mus musculus GN=Erh PE=4 SV=1	2	2	25	12.259	5.5072e-71	1.27	0.90358	NaN	NaN	1.27	0.90358	NaN	NaN
Q80W41	Condensin-2 complex subunit D3	Ncapd3	>tr|Q80W41|Q80W41_MOUSE Non-SMC condensin II complex, subunit D3 OS=Mus musculus GN=Ncapd3 PE=2 SV=1;>sp|Q6ZQK0|CNDD3_MOUSE Condensin-2 complex subunit D3 OS=Mus musculus GN=Ncapd3 PE=1 SV=3	3	3	2.5	139.08	4.3462e-05	1.2586	1.1497	NaN	NaN	1.2586	1.1497	NaN	NaN
P14211	Calreticulin	Calr	>sp|P14211|CALR_MOUSE Calreticulin OS=Mus musculus GN=Calr PE=1 SV=1	5	5	18.5	47.994	5.4615e-65	1.2556	0.91334	1.1069	0.86615	NaN	NaN	1.2858	0.91334
Q9Z130	Heterogeneous nuclear ribonucleoprotein D-like	Hnrpdl	>sp|Q9Z130|HNRDL_MOUSE Heterogeneous nuclear ribonucleoprotein D-like OS=Mus musculus GN=Hnrpdl PE=1 SV=1;>tr|F6VQH5|F6VQH5_MOUSE Heterogeneous nuclear ribonucleoprotein D-like (Fragment) OS=Mus musculus GN=Hnrpdl PE=4 SV=1;>tr|D3YTQ3|D3YTQ3_MOUSE Uncharac	3	2	10.6	33.558	2.3786e-22	1.2554	1.1945	NaN	NaN	1.2091	1.1924	NaN	NaN
Q9CQX8	28S ribosomal protein S36, mitochondrial	Mrps36;Mrps36-ps1	>sp|Q9CQX8|RT36_MOUSE 28S ribosomal protein S36, mitochondrial OS=Mus musculus GN=Mrps36 PE=1 SV=1;>tr|Q9D6T9|Q9D6T9_MOUSE Uncharacterized protein OS=Mus musculus GN=Mrps36 PE=4 SV=1;>tr|G3UWB2|G3UWB2_MOUSE MCG14758 OS=Mus musculus GN=Mrps36-ps1 PE=4 SV=1	2	2	44.1	11.101	5.3304e-29	1.2553	1.0736	1.3519	1.1022	0.93697	1.0355	NaN	NaN
Q60749	KH domain-containing, RNA-binding, signal transduction-associated protein 1	Khdrbs1	>sp|Q60749|KHDR1_MOUSE KH domain-containing, RNA-binding, signal transduction-associated protein 1 OS=Mus musculus GN=Khdrbs1 PE=1 SV=2	2	2	7.7	48.37	8.7543e-13	1.25	1.1373	NaN	NaN	1.2588	1.1982	NaN	NaN
Q6P9R1	ATP-dependent RNA helicase DDX51	Ddx51	>sp|Q6P9R1|DDX51_MOUSE ATP-dependent RNA helicase DDX51 OS=Mus musculus GN=Ddx51 PE=2 SV=1	2	2	4.2	70.367	2.7337e-05	1.2416	1.1	1.2416	1.0843	NaN	NaN	NaN	NaN
E9Q394		Akap13	>tr|E9Q394|E9Q394_MOUSE Uncharacterized protein OS=Mus musculus GN=Akap13 PE=4 SV=1;>tr|E9Q474|E9Q474_MOUSE Uncharacterized protein OS=Mus musculus GN=Akap13 PE=4 SV=1;>tr|E9PVD4|E9PVD4_MOUSE A kinase (PRKA) anchor protein 13 (Fragment) OS=Mus musculus GN=	2	2	1	303.97	2.7348e-05	1.2412	1.2968	1.2412	1.2768	NaN	NaN	NaN	NaN
P10711	Transcription elongation factor A protein 1	Tcea1	>sp|P10711|TCEA1_MOUSE Transcription elongation factor A protein 1 OS=Mus musculus GN=Tcea1 PE=1 SV=2;>sp|P10711-2|TCEA1_MOUSE Isoform 1 of Transcription elongation factor A protein 1 OS=Mus musculus GN=Tcea1;>tr|E9PYD5|E9PYD5_MOUSE Uncharacterized protein	2	2	7.3	33.88	1.8551e-07	1.2409	0.95734	1.6464	0.98098	1.0277	1.1733	NaN	NaN
Q8CHP5	Partner of Y14 and mago	Wibg	>sp|Q8CHP5-2|WIBG_MOUSE Isoform 2 of Partner of Y14 and mago OS=Mus musculus GN=Wibg;>sp|Q8CHP5|WIBG_MOUSE Partner of Y14 and mago OS=Mus musculus GN=Wibg PE=1 SV=2	2	2	8.4	22.678	6.94e-05	1.2371	1.078	NaN	NaN	1.2371	1.078	NaN	NaN
Q9Z0W3	Nuclear pore complex protein Nup160	Nup160	>sp|Q9Z0W3|NU160_MOUSE Nuclear pore complex protein Nup160 OS=Mus musculus GN=Nup160 PE=1 SV=2;>sp|Q9Z0W3-2|NU160_MOUSE Isoform 2 of Nuclear pore complex protein Nup160 OS=Mus musculus GN=Nup160	6	6	6.6	158.23	2.5049e-15	1.2304	1.1084	NaN	NaN	NaN	NaN	1.3324	1.3676
A2AMY5	Ubiquitin-associated protein 2	Ubap2	>tr|A2AMY5|A2AMY5_MOUSE Ubiquitin-associated protein 2 OS=Mus musculus GN=Ubap2 PE=4 SV=1;>sp|Q91VX2|UBAP2_MOUSE Ubiquitin-associated protein 2 OS=Mus musculus GN=Ubap2 PE=2 SV=1;>tr|A2AMY7|A2AMY7_MOUSE Ubiquitin-associated protein 2 (Fragment) OS=Mus musc	2	2	3	117.83	5.4503e-07	1.2299	0.97625	NaN	NaN	NaN	NaN	1.2299	1.0975
Q9EQI8	39S ribosomal protein L46, mitochondrial	Mrpl46	>sp|Q9EQI8|RM46_MOUSE 39S ribosomal protein L46, mitochondrial OS=Mus musculus GN=Mrpl46 PE=2 SV=1	2	2	9.2	32.131	5.3717e-06	1.2276	1.3729	NaN	NaN	1.2276	1.3729	NaN	NaN
A2AI08	Taperin	Tprn	>sp|A2AI08|TPRN_MOUSE Taperin OS=Mus musculus GN=Tprn PE=1 SV=1	2	2	4.7	80.088	6.331e-13	1.2265	1.0949	1.2265	1.0488	NaN	NaN	NaN	NaN
O54864	Histone-lysine N-methyltransferase SUV39H1	Suv39h1	>sp|O54864|SUV91_MOUSE Histone-lysine N-methyltransferase SUV39H1 OS=Mus musculus GN=Suv39h1 PE=1 SV=1;>tr|A2AC19|A2AC19_MOUSE Suppressor of variegation 3-9 homolog 1 (Drosophila) OS=Mus musculus GN=Suv39h1 PE=3 SV=1;>sp|O54864-2|SUV91_MOUSE Isoform 2 of H	2	2	5.1	47.754	4.2134e-10	1.2208	1.0254	NaN	NaN	1.2792	1.0127	NaN	NaN
G3X922		Dnajc13	>tr|G3X922|G3X922_MOUSE MCG115602 OS=Mus musculus GN=Dnajc13 PE=4 SV=1;>tr|D4AFX7|D4AFX7_MOUSE Receptor mediated endocytosis-8 OS=Mus musculus GN=Dnajc13 PE=2 SV=1	2	2	1.4	254.44	3.029e-06	1.2184	0.95002	1.2184	0.91848	NaN	NaN	NaN	NaN
Q8R2Y8	Peptidyl-tRNA hydrolase 2, mitochondrial	Ptrh2	>sp|Q8R2Y8|PTH2_MOUSE Peptidyl-tRNA hydrolase 2, mitochondrial OS=Mus musculus GN=Ptrh2 PE=2 SV=1	2	2	19.9	19.526	1.2853e-08	1.2168	1.1967	NaN	NaN	NaN	NaN	1.2168	1.1967
Q99KV1	DnaJ homolog subfamily B member 11	Dnajb11	>sp|Q99KV1|DJB11_MOUSE DnaJ homolog subfamily B member 11 OS=Mus musculus GN=Dnajb11 PE=1 SV=1	3	3	10.1	40.555	1.787e-20	1.2146	1.1739	1.0297	1.1748	1.3773	1.4454	NaN	NaN
P10404	MLV-related proviral Env polyprotein;Surface protein;Transmembrane protein;Retrovirus-related Env polyprotein from Fv-4 locus	Fv4	>sp|P10404|ENV1_MOUSE MLV-related proviral Env polyprotein OS=Mus musculus PE=2 SV=3;>sp|P11370|ENV2_MOUSE Retrovirus-related Env polyprotein from Fv-4 locus OS=Mus musculus GN=Fv4 PE=1 SV=2	7	7	11.7	69.612	6.8159e-190	1.2136	1.0261	1.0648	0.99607	1.3691	0.96549	1.2285	1.1098
D3Z7U0	Annexin;Annexin A11	Anxa11	>tr|D3Z7U0|D3Z7U0_MOUSE Annexin OS=Mus musculus GN=Anxa11 PE=3 SV=1;>sp|P97384|ANX11_MOUSE Annexin A11 OS=Mus musculus GN=Anxa11 PE=1 SV=2	3	3	8.1	47.605	1.6983e-05	1.2124	0.8882	NaN	NaN	NaN	NaN	1.0597	0.90566
Q9CQ43		Dut	>tr|Q9CQ43|Q9CQ43_MOUSE Deoxyuridine triphosphatase OS=Mus musculus GN=Dut PE=2 SV=1;>tr|Q8VCG1|Q8VCG1_MOUSE Deoxyuridine triphosphatase OS=Mus musculus GN=Dut PE=2 SV=1	4	4	34.6	17.384	5.9261e-26	1.2106	1.5328	NaN	NaN	NaN	NaN	1.0833	1.6298
Q9CPQ3	Mitochondrial import receptor subunit TOM22 homolog	Tomm22	>sp|Q9CPQ3|TOM22_MOUSE Mitochondrial import receptor subunit TOM22 homolog OS=Mus musculus GN=Tomm22 PE=2 SV=3	2	2	31.7	15.537	1.4963e-32	1.209	1.0647	NaN	NaN	NaN	NaN	1.1849	0.9837
P08775	DNA-directed RNA polymerase II subunit RPB1	Polr2a	>sp|P08775|RPB1_MOUSE DNA-directed RNA polymerase II subunit RPB1 OS=Mus musculus GN=Polr2a PE=1 SV=3	5	5	3.4	217.17	1.7712e-45	1.206	1.1072	1.1933	0.9932	1.206	1.1072	NaN	NaN
G3X8U3		2210016F16Rik	>tr|G3X8U3|G3X8U3_MOUSE MCG6895 OS=Mus musculus GN=2210016F16Rik PE=4 SV=1	2	2	8.3	38.615	4.6436e-07	1.205	1.0103	1.205	1.0015	NaN	NaN	NaN	NaN
Q3TIU4	2,5-phosphodiesterase 12	Pde12	>sp|Q3TIU4|PDE12_MOUSE 2,5-phosphodiesterase 12 OS=Mus musculus GN=Pde12 PE=2 SV=2	4	4	9.4	67.513	1.1665e-12	1.2017	1.056	1.1335	1.0048	NaN	NaN	NaN	NaN
Q8K4Z5	Splicing factor 3A subunit 1	Sf3a1	>sp|Q8K4Z5|SF3A1_MOUSE Splicing factor 3A subunit 1 OS=Mus musculus GN=Sf3a1 PE=1 SV=1	3	3	6.1	88.544	3.4598e-54	1.2007	1.2574	NaN	NaN	1.2122	1.1285	1.0285	1.0434
F8WJ72	Cell division control protein 45 homolog	Cdc45	>tr|F8WJ72|F8WJ72_MOUSE Uncharacterized protein OS=Mus musculus GN=Cdc45 PE=4 SV=1;>sp|Q9Z1X9|CDC45_MOUSE Cell division control protein 45 homolog OS=Mus musculus GN=Cdc45 PE=2 SV=2	3	3	7.7	60.124	7.4084e-10	1.2006	1.1861	1.0763	1.2027	NaN	NaN	NaN	NaN
Q9DCC5	Chromobox protein homolog 3	Cbx3;Gm6901	>tr|Q9DCC5|Q9DCC5_MOUSE Cbx3 protein OS=Mus musculus GN=Cbx3 PE=2 SV=1;>sp|P23198|CBX3_MOUSE Chromobox protein homolog 3 OS=Mus musculus GN=Cbx3 PE=1 SV=2;>tr|D3YV86|D3YV86_MOUSE Uncharacterized protein OS=Mus musculus GN=Gm6901 PE=4 SV=1	3	3	23	20.811	3.467e-41	1.1979	1.0369	NaN	NaN	1.246	1.0269	1.078	1.0087
D3Z0M9		Ddx23	>tr|D3Z0M9|D3Z0M9_MOUSE MCG18410, isoform CRA_a OS=Mus musculus GN=Ddx23 PE=3 SV=1	6	6	8.3	95.493	2.7713e-14	1.1958	1.1173	1.0287	0.95733	1.3347	1.2406	NaN	NaN
Q9Z0H3	SWI/SNF-related matrix-associated actin-dependent regulator of chromatin subfamily B member 1	Smarcb1	>sp|Q9Z0H3-2|SNF5_MOUSE Isoform B of SWI/SNF-related matrix-associated actin-dependent regulator of chromatin subfamily B member 1 OS=Mus musculus GN=Smarcb1;>sp|Q9Z0H3|SNF5_MOUSE SWI/SNF-related matrix-associated actin-dependent regulator of chromatin sub	2	2	8	43.158	1.5326e-15	1.1946	1.1859	NaN	NaN	1.1946	1.1859	NaN	NaN
Q00612	Glucose-6-phosphate 1-dehydrogenase X;Glucose-6-phosphate 1-dehydrogenase	G6pdx	>sp|Q00612|G6PD1_MOUSE Glucose-6-phosphate 1-dehydrogenase X OS=Mus musculus GN=G6pdx PE=1 SV=3;>tr|A3KG36|A3KG36_MOUSE Glucose-6-phosphate 1-dehydrogenase (Fragment) OS=Mus musculus GN=G6pdx PE=3 SV=1	3	3	10.1	59.262	5.6035e-27	1.1946	1.1658	NaN	NaN	NaN	NaN	1.2612	1.1274
D3YUW8	Pogo transposable element with ZNF domain	Pogz	>tr|D3YUW8|D3YUW8_MOUSE Uncharacterized protein OS=Mus musculus GN=Pogz PE=4 SV=1;>tr|D3YUX1|D3YUX1_MOUSE Uncharacterized protein OS=Mus musculus GN=Pogz PE=4 SV=1;>tr|Q0VGT3|Q0VGT3_MOUSE Pogo transposable element with ZNF domain, isoform CRA_b OS=Mus musc	4	4	4.2	144.86	1.8714e-09	1.1934	0.91047	0.89255	0.90375	NaN	NaN	NaN	NaN
Q8C5R8	Ribose-phosphate pyrophosphokinase	Prps1l1	>tr|Q8C5R8|Q8C5R8_MOUSE Ribose-phosphate pyrophosphokinase OS=Mus musculus GN=Prps1l1 PE=2 SV=1	5	1	20.1	34.82	2.8076e-22	1.1934	1.0079	1.1934	0.99472	NaN	NaN	NaN	NaN
F7B6S5	DENN domain-containing protein 3	Dennd3	>tr|F7B6S5|F7B6S5_MOUSE DENN/MADD domain-containing 3 (Fragment) OS=Mus musculus GN=Dennd3 PE=4 SV=1;>sp|A2RT67|DEND3_MOUSE DENN domain-containing protein 3 OS=Mus musculus GN=Dennd3 PE=2 SV=2;>tr|G3UYA1|G3UYA1_MOUSE DENN/MADD domain-containing 3 OS=Mus mu	3	3	3.1	130.46	2.2162e-07	1.19	1.0299	1.1868	1.0088	NaN	NaN	NaN	NaN
Q922H1	Protein arginine N-methyltransferase 3	Prmt3	>sp|Q922H1-2|ANM3_MOUSE Isoform 2 of Protein arginine N-methyltransferase 3 OS=Mus musculus GN=Prmt3;>sp|Q922H1|ANM3_MOUSE Protein arginine N-methyltransferase 3 OS=Mus musculus GN=Prmt3 PE=1 SV=2;>tr|F6ZU11|F6ZU11_MOUSE Protein arginine N-methyltransferas	2	2	5.1	59.47	2.8171e-06	1.1863	1.3203	1.1863	1.2654	NaN	NaN	NaN	NaN
Q9CQR2	40S ribosomal protein S21	Rps21	>sp|Q9CQR2|RS21_MOUSE 40S ribosomal protein S21 OS=Mus musculus GN=Rps21 PE=2 SV=1	2	2	34.9	9.1413	2.6487e-17	1.1837	1.0229	1.1837	1.1501	1.1724	0.93504	NaN	NaN
Q8K224	N-acetyltransferase 10	Nat10	>sp|Q8K224|NAT10_MOUSE N-acetyltransferase 10 OS=Mus musculus GN=Nat10 PE=2 SV=1;>tr|E9Q498|E9Q498_MOUSE N-acetyltransferase 10 (Fragment) OS=Mus musculus GN=Nat10 PE=4 SV=1;>tr|A2BH46|A2BH46_MOUSE N-acetyltransferase 10 (Fragment) OS=Mus musculus GN=Nat10	2	2	2	115.42	2.1887e-06	1.1836	0.84263	NaN	NaN	1.1836	0.84263	NaN	NaN
A2BH40	AT-rich interactive domain-containing protein 1A	Arid1a	>sp|A2BH40-4|ARI1A_MOUSE Isoform 4 of AT-rich interactive domain-containing protein 1A OS=Mus musculus GN=Arid1a;>sp|A2BH40-2|ARI1A_MOUSE Isoform 2 of AT-rich interactive domain-containing protein 1A OS=Mus musculus GN=Arid1a;>sp|A2BH40|ARI1A_MOUSE AT-rich	5	5	3.7	206.4	7.3351e-19	1.18	1.0456	1.18	1.0656	1.1933	1.0399	NaN	NaN
Q810B6	Ankyrin repeat and FYVE domain-containing protein 1	Ankfy1	>sp|Q810B6|ANFY1_MOUSE Ankyrin repeat and FYVE domain-containing protein 1 OS=Mus musculus GN=Ankfy1 PE=2 SV=2;>sp|Q810B6-2|ANFY1_MOUSE Isoform 2 of Ankyrin repeat and FYVE domain-containing protein 1 OS=Mus musculus GN=Ankfy1	5	5	5.4	128.65	5.6356e-28	1.1793	1.0429	1.1382	1.0028	1.8692	1.2296	NaN	NaN
Q9WTI7	Unconventional myosin-Ic	Myo1c	>sp|Q9WTI7-2|MYO1C_MOUSE Isoform 2 of Unconventional myosin-Ic OS=Mus musculus GN=Myo1c;>sp|Q9WTI7-3|MYO1C_MOUSE Isoform 3 of Unconventional myosin-Ic OS=Mus musculus GN=Myo1c;>sp|Q9WTI7|MYO1C_MOUSE Unconventional myosin-Ic OS=Mus musculus GN=Myo1c PE=1 SV	3	3	3.8	118.15	1.8562e-08	1.1764	0.9447	1.1764	0.92465	NaN	NaN	NaN	NaN
Q9D0B6	UPF0368 protein Cxorf26 homolog		>sp|Q9D0B6-2|CX026_MOUSE Isoform 2 of UPF0368 protein Cxorf26 homolog OS=Mus musculus;>sp|Q9D0B6|CX026_MOUSE UPF0368 protein Cxorf26 homolog OS=Mus musculus PE=2 SV=1	3	3	26.3	15.659	2.4766e-10	1.1749	0.9147	1.0503	0.91394	NaN	NaN	1.2423	0.82036
P26443	Glutamate dehydrogenase 1, mitochondrial	Glud1	>sp|P26443|DHE3_MOUSE Glutamate dehydrogenase 1, mitochondrial OS=Mus musculus GN=Glud1 PE=1 SV=1	3	3	8.1	61.336	5.3614e-33	1.1713	0.93237	NaN	NaN	NaN	NaN	1.1713	0.93237
P53994	Ras-related protein Rab-2A	Rab2a	>sp|P53994|RAB2A_MOUSE Ras-related protein Rab-2A OS=Mus musculus GN=Rab2a PE=1 SV=1	3	3	20.3	23.547	1.029e-12	1.1698	0.93952	NaN	NaN	NaN	NaN	1.0963	1.0542
Q9D1Q6	Endoplasmic reticulum resident protein 44	Erp44	>sp|Q9D1Q6|ERP44_MOUSE Endoplasmic reticulum resident protein 44 OS=Mus musculus GN=Erp44 PE=1 SV=1	2	2	5.2	46.852	3.2929e-05	1.1664	1.0706	NaN	NaN	NaN	NaN	0.94411	0.90842
Q8BH74	Nuclear pore complex protein Nup107	Nup107	>sp|Q8BH74|NU107_MOUSE Nuclear pore complex protein Nup107 OS=Mus musculus GN=Nup107 PE=2 SV=1;>tr|E9Q4V9|E9Q4V9_MOUSE Uncharacterized protein OS=Mus musculus GN=Nup107 PE=4 SV=1	7	7	9.6	106.72	1.7476e-82	1.1663	1.0005	1.263	0.97235	1.1088	0.97103	0.98774	1.2781
F8WHM5	Golgi apparatus protein 1	Glg1	>tr|F8WHM5|F8WHM5_MOUSE Golgi apparatus protein 1 (Fragment) OS=Mus musculus GN=Glg1 PE=4 SV=1;>sp|Q61543|GSLG1_MOUSE Golgi apparatus protein 1 OS=Mus musculus GN=Glg1 PE=1 SV=1	2	2	2	132.35	1.1517e-09	1.1633	1.0233	NaN	NaN	NaN	NaN	1.1633	1.0233
Q69ZS7	HBS1-like protein	Hbs1l	>sp|Q69ZS7-2|HBS1L_MOUSE Isoform 2 of HBS1-like protein OS=Mus musculus GN=Hbs1l;>sp|Q69ZS7|HBS1L_MOUSE HBS1-like protein OS=Mus musculus GN=Hbs1l PE=1 SV=2	2	2	5.2	65.282	8.7662e-10	1.163	0.94111	1.1863	1.0023	NaN	NaN	NaN	NaN
Q6PAV2	Probable E3 ubiquitin-protein ligase HERC4	Herc4	>sp|Q6PAV2-2|HERC4_MOUSE Isoform 2 of Probable E3 ubiquitin-protein ligase HERC4 OS=Mus musculus GN=Herc4;>sp|Q6PAV2|HERC4_MOUSE Probable E3 ubiquitin-protein ligase HERC4 OS=Mus musculus GN=Herc4 PE=2 SV=2	2	2	3	117.59	1.617e-06	1.1608	0.95993	NaN	NaN	1.216	0.95491	NaN	NaN
Q91YQ5	Dolichyl-diphosphooligosaccharide--protein glycosyltransferase subunit 1	Rpn1	>sp|Q91YQ5|RPN1_MOUSE Dolichyl-diphosphooligosaccharide--protein glycosyltransferase subunit 1 OS=Mus musculus GN=Rpn1 PE=2 SV=1	9	9	25.8	68.527	1.302e-80	1.1604	1.0127	1.1044	1.0442	1.0727	0.92657	1.224	1.0654
P34884	Macrophage migration inhibitory factor	Mif	>sp|P34884|MIF_MOUSE Macrophage migration inhibitory factor OS=Mus musculus GN=Mif PE=1 SV=2	4	4	41.7	12.504	6.8054e-132	1.1587	0.9961	1.1011	0.91471	1.2234	1.2151	NaN	NaN
Q05144	Ras-related C3 botulinum toxin substrate 2	Rac2	>sp|Q05144|RAC2_MOUSE Ras-related C3 botulinum toxin substrate 2 OS=Mus musculus GN=Rac2 PE=2 SV=1	5	2	22.9	21.441	9.5525e-20	1.1581	1.0635	NaN	NaN	1.3654	1.3587	1.1463	0.98864
F7CEU6	Putative ATP-dependent RNA helicase DHX30	Dhx30	>tr|F7CEU6|F7CEU6_MOUSE Uncharacterized protein (Fragment) OS=Mus musculus GN=Dhx30 PE=4 SV=1;>tr|D3Z2J3|D3Z2J3_MOUSE Uncharacterized protein OS=Mus musculus GN=Dhx30 PE=4 SV=1;>sp|Q99PU8-2|DHX30_MOUSE Isoform 2 of Putative ATP-dependent RNA helicase DHX30	2	2	2.4	117.02	2.8542e-12	1.1578	1.1845	1.1075	1.0564	NaN	NaN	NaN	NaN
P61750	ADP-ribosylation factor 4	Arf4	>sp|P61750|ARF4_MOUSE ADP-ribosylation factor 4 OS=Mus musculus GN=Arf4 PE=2 SV=2;>tr|E9Q972|E9Q972_MOUSE Uncharacterized protein OS=Mus musculus GN=Arf4 PE=3 SV=1;>tr|E9Q798|E9Q798_MOUSE Uncharacterized protein OS=Mus musculus GN=Arf4 PE=3 SV=1	7	3	46.7	20.396	1.5442e-43	1.1574	0.97706	1.1408	1.0082	1.2511	0.92866	1.1301	1.0792
Q9WU28	Prefoldin subunit 5	Pfdn5	>sp|Q9WU28|PFD5_MOUSE Prefoldin subunit 5 OS=Mus musculus GN=Pfdn5 PE=1 SV=1;>tr|E9PVG3|E9PVG3_MOUSE Uncharacterized protein OS=Mus musculus GN=Pfdn5 PE=4 SV=1;>tr|E9PZ62|E9PZ62_MOUSE Uncharacterized protein OS=Mus musculus GN=Pfdn5 PE=4 SV=1	2	2	19.5	17.356	6.4675e-09	1.157	1.1266	NaN	NaN	NaN	NaN	1.157	1.1266
F7D909	Paraspeckle component 1	Pspc1	>tr|F7D909|F7D909_MOUSE Paraspeckle protein 1 (Fragment) OS=Mus musculus GN=Pspc1 PE=4 SV=1;>sp|Q8R326-2|PSPC1_MOUSE Isoform 2 of Paraspeckle component 1 OS=Mus musculus GN=Pspc1;>sp|Q8R326|PSPC1_MOUSE Paraspeckle component 1 OS=Mus musculus GN=Pspc1 PE=1	2	2	47.5	6.7765	5.2961e-15	1.1569	1.0366	1.1774	1.0224	NaN	NaN	0.8253	1.0768
Q3TDN2	FAS-associated factor 2	Faf2	>sp|Q3TDN2-2|FAF2_MOUSE Isoform 2 of FAS-associated factor 2 OS=Mus musculus GN=Faf2;>sp|Q3TDN2|FAF2_MOUSE FAS-associated factor 2 OS=Mus musculus GN=Faf2 PE=2 SV=2	3	3	10.6	50.23	1.769e-38	1.1568	1.0491	1.0756	0.80986	1.2347	1.1223	NaN	NaN
A2BE93	Protein SET	Set	>tr|A2BE93|A2BE93_MOUSE SET nuclear oncogene (Fragment) OS=Mus musculus GN=Set PE=3 SV=1;>sp|Q9EQU5|SET_MOUSE Protein SET OS=Mus musculus GN=Set PE=1 SV=1;>tr|A2BE92|A2BE92_MOUSE SET nuclear oncogene (Fragment) OS=Mus musculus GN=Set PE=3 SV=1;>sp|Q9EQU5-2	5	5	32.1	24.923	2.4221e-37	1.1568	0.97493	1.1568	1.0233	1.0522	0.98193	1.1179	0.95919
F8WGC7	Receptor-type tyrosine-protein phosphatase C	Ptprc	>tr|F8WGC7|F8WGC7_MOUSE Uncharacterized protein OS=Mus musculus GN=Ptprc PE=4 SV=1;>sp|P06800-3|PTPRC_MOUSE Isoform 3 of Receptor-type tyrosine-protein phosphatase C OS=Mus musculus GN=Ptprc;>sp|P06800-2|PTPRC_MOUSE Isoform 2 of Receptor-type tyrosine-prot	8	8	8.5	128.57	5.8355e-52	1.1556	0.99538	1.1193	1.069	1.175	0.99538	1.0903	0.76557
O70591	Prefoldin subunit 2	Pfdn2	>sp|O70591|PFD2_MOUSE Prefoldin subunit 2 OS=Mus musculus GN=Pfdn2 PE=2 SV=2;>tr|F8WJ30|F8WJ30_MOUSE Prefoldin 2 (Fragment) OS=Mus musculus GN=Pfdn2 PE=4 SV=1	4	4	39	16.534	2.5564e-91	1.1552	0.96223	NaN	NaN	1.1552	1.0055	1.1548	0.9126
Q6PDG5	SWI/SNF complex subunit SMARCC2	Smarcc2	>sp|Q6PDG5-2|SMRC2_MOUSE Isoform 2 of SWI/SNF complex subunit SMARCC2 OS=Mus musculus GN=Smarcc2;>tr|Q3UID0|Q3UID0_MOUSE Uncharacterized protein OS=Mus musculus GN=Smarcc2 PE=2 SV=1;>sp|Q6PDG5|SMRC2_MOUSE SWI/SNF complex subunit SMARCC2 OS=Mus musculus GN=	9	3	9.6	121.37	7.9434e-50	1.1546	1.1088	1.1569	1.0625	1.0308	1.2122	1.1992	0.92311
Q3TYS2	Uncharacterized protein C17orf62 homolog		>sp|Q3TYS2|CQ062_MOUSE Uncharacterized protein C17orf62 homolog OS=Mus musculus PE=2 SV=2	2	2	14.4	20.921	3.0665e-08	1.1534	0.98566	NaN	NaN	NaN	NaN	1.0598	0.91357
Q99N69	Leupaxin	Lpxn	>sp|Q99N69|LPXN_MOUSE Leupaxin OS=Mus musculus GN=Lpxn PE=1 SV=2	4	4	17.1	43.478	3.3909e-49	1.1524	1.0276	1.2589	1.1605	NaN	NaN	1.0852	0.83621
Q3UYV9	Nuclear cap-binding protein subunit 1	Ncbp1	>sp|Q3UYV9|NCBP1_MOUSE Nuclear cap-binding protein subunit 1 OS=Mus musculus GN=Ncbp1 PE=1 SV=2	3	3	4.1	91.926	1.1365e-07	1.1521	0.96851	1.3191	1.1064	1.0027	0.92371	NaN	NaN
E9Q1N1	PCI domain-containing protein 2	Pcid2	>tr|E9Q1N1|E9Q1N1_MOUSE PCI domain-containing 2 OS=Mus musculus GN=Pcid2 PE=4 SV=1;>sp|Q8BFV2|PCID2_MOUSE PCI domain-containing protein 2 OS=Mus musculus GN=Pcid2 PE=2 SV=1;>tr|E9QMF9|E9QMF9_MOUSE PCI domain-containing 2 OS=Mus musculus GN=Pcid2 PE=4 SV=1	2	2	6.7	44.983	3.7751e-13	1.1518	1.3485	NaN	NaN	0.9727	0.94869	1.2707	1.4068
P14152	Malate dehydrogenase, cytoplasmic	Mdh1	>sp|P14152|MDHC_MOUSE Malate dehydrogenase, cytoplasmic OS=Mus musculus GN=Mdh1 PE=1 SV=3;>tr|B1ATQ3|B1ATQ3_MOUSE Malate dehydrogenase 1, NAD (Soluble) (Fragment) OS=Mus musculus GN=Mdh1 PE=4 SV=1	4	4	17.4	36.511	8.9349e-47	1.1513	1.093	NaN	NaN	NaN	NaN	1.1513	1.093
Q9CYX7	RRP15-like protein	Rrp15	>sp|Q9CYX7|RRP15_MOUSE RRP15-like protein OS=Mus musculus GN=Rrp15 PE=2 SV=2	2	2	6.4	31.058	3.1413e-06	1.1507	1.0901	NaN	NaN	1.142	1.0458	NaN	NaN
D3YZ62	Unconventional myosin-Va	Myo5a	>tr|D3YZ62|D3YZ62_MOUSE Uncharacterized protein OS=Mus musculus GN=Myo5a PE=4 SV=1;>sp|Q99104|MYO5A_MOUSE Unconventional myosin-Va OS=Mus musculus GN=Myo5a PE=1 SV=2;>tr|D3Z4J3|D3Z4J3_MOUSE Uncharacterized protein OS=Mus musculus GN=Myo5a PE=4 SV=1	2	2	1.6	212.33	1.344e-07	1.1483	1.0734	1.0731	1.3013	NaN	NaN	NaN	NaN
P53569	CCAAT/enhancer-binding protein zeta	Cebpz	>sp|P53569|CEBPZ_MOUSE CCAAT/enhancer-binding protein zeta OS=Mus musculus GN=Cebpz PE=2 SV=2;>sp|P53569-2|CEBPZ_MOUSE Isoform CBF2 of CCAAT/enhancer-binding protein zeta OS=Mus musculus GN=Cebpz	3	3	2.9	120.26	2.895e-10	1.1474	1.0282	1.1652	1.1465	1.0306	1.0164	NaN	NaN
Q99PT1	Rho GDP-dissociation inhibitor 1	Arhgdia	>sp|Q99PT1|GDIR1_MOUSE Rho GDP-dissociation inhibitor 1 OS=Mus musculus GN=Arhgdia PE=1 SV=3	3	3	28.4	23.407	7.6104e-43	1.1472	0.97441	NaN	NaN	1.2831	0.97441	NaN	NaN
Q62425	NADH dehydrogenase [ubiquinone] 1 alpha subcomplex subunit 4	Ndufa4	>sp|Q62425|NDUA4_MOUSE NADH dehydrogenase [ubiquinone] 1 alpha subcomplex subunit 4 OS=Mus musculus GN=Ndufa4 PE=1 SV=2	2	2	26.8	9.3267	7.8462e-12	1.1448	0.89585	NaN	NaN	1.2045	0.87832	NaN	NaN
Q62422	Osteoclast-stimulating factor 1	Ostf1	>sp|Q62422|OSTF1_MOUSE Osteoclast-stimulating factor 1 OS=Mus musculus GN=Ostf1 PE=1 SV=2	2	2	17.2	23.782	2.0052e-05	1.1436	0.98305	NaN	NaN	NaN	NaN	1.0067	0.9805
Q64152	Transcription factor BTF3	Btf3	>sp|Q64152-2|BTF3_MOUSE Isoform 2 of Transcription factor BTF3 OS=Mus musculus GN=Btf3;>sp|Q64152|BTF3_MOUSE Transcription factor BTF3 OS=Mus musculus GN=Btf3 PE=2 SV=3	3	3	42.6	17.699	5.0509e-70	1.1427	1.1672	NaN	NaN	1.1427	1.2412	1.0698	1.1672
Q9JIH2	Nuclear pore complex protein Nup50	Nup50	>sp|Q9JIH2|NUP50_MOUSE Nuclear pore complex protein Nup50 OS=Mus musculus GN=Nup50 PE=1 SV=3	3	3	9.4	49.485	6.3886e-07	1.1424	0.88674	NaN	NaN	1.1424	0.88674	NaN	NaN
F8WHS9	Selenocysteine-specific elongation factor	Eefsec	>tr|F8WHS9|F8WHS9_MOUSE Uncharacterized protein OS=Mus musculus GN=Eefsec PE=4 SV=1;>sp|Q9JHW4|SELB_MOUSE Selenocysteine-specific elongation factor OS=Mus musculus GN=Eefsec PE=2 SV=2	3	3	7.7	58.016	2.8965e-11	1.1416	0.99137	1.1416	0.97006	NaN	NaN	NaN	NaN
P83940	Transcription elongation factor B polypeptide 1	Tceb1	>sp|P83940|ELOC_MOUSE Transcription elongation factor B polypeptide 1 OS=Mus musculus GN=Tceb1 PE=1 SV=1	3	3	41.1	12.473	3.8738e-120	1.1416	1.0125	1.1519	1.0513	1.1359	0.97841	NaN	NaN
Q9CPQ8	ATP synthase subunit g, mitochondrial	Atp5l;Atp5l-ps1	>sp|Q9CPQ8|ATP5L_MOUSE ATP synthase subunit g, mitochondrial OS=Mus musculus GN=Atp5l PE=1 SV=1;>tr|F2Z452|F2Z452_MOUSE Uncharacterized protein OS=Mus musculus GN=Atp5l-ps1 PE=4 SV=1	2	2	31.1	11.424	5.5204e-08	1.14	1.0032	1.14	0.99736	NaN	NaN	NaN	NaN
P83887	Tubulin gamma-1 chain;Tubulin gamma-2 chain	Tubg1;Tubg2	>sp|P83887|TBG1_MOUSE Tubulin gamma-1 chain OS=Mus musculus GN=Tubg1 PE=1 SV=1;>sp|Q8VCK3|TBG2_MOUSE Tubulin gamma-2 chain OS=Mus musculus GN=Tubg2 PE=1 SV=1	7	7	22.8	51.1	6.857e-39	1.1394	1.0589	1.1571	1.0673	1.059	1.0551	NaN	NaN
Q7TS64	Beta-adrenergic receptor kinase 1;Beta-adrenergic receptor kinase 2	Adrbk1;Adrbk2	>tr|Q7TS64|Q7TS64_MOUSE Adrenergic receptor kinase, beta 1 OS=Mus musculus GN=Adrbk1 PE=2 SV=1;>sp|Q99MK8|ARBK1_MOUSE Beta-adrenergic receptor kinase 1 OS=Mus musculus GN=Adrbk1 PE=2 SV=2;>tr|F7AEX1|F7AEX1_MOUSE Adrenergic receptor kinase, beta 1 (Fragment	2	2	2.5	75.153	5.8359e-06	1.139	1.1373	0.95512	0.87068	NaN	NaN	NaN	NaN
B1AT10	RNA-binding protein Musashi homolog 2	Msi2	>tr|B1AT10|B1AT10_MOUSE Musashi homolog 2 (Drosophila) (Fragment) OS=Mus musculus GN=Msi2 PE=4 SV=1;>sp|Q920Q6-3|MSI2H_MOUSE Isoform 3 of RNA-binding protein Musashi homolog 2 OS=Mus musculus GN=Msi2;>sp|Q920Q6-2|MSI2H_MOUSE Isoform 2 of RNA-binding protei	2	2	27.4	12.821	3.1503e-08	1.1362	0.87864	1.1316	0.87436	NaN	NaN	1.2382	0.83323
Q9D287	Pre-mRNA-splicing factor SPF27	Bcas2	>sp|Q9D287|SPF27_MOUSE Pre-mRNA-splicing factor SPF27 OS=Mus musculus GN=Bcas2 PE=2 SV=1;>tr|D6RGA5|D6RGA5_MOUSE Breast carcinoma-amplified sequence 2 OS=Mus musculus GN=Bcas2 PE=4 SV=1	2	2	11.6	26.131	1.2161e-20	1.1358	1.0526	NaN	NaN	1.0628	1.094	1.0216	0.97129
E9PZF0	Nucleoside diphosphate kinase;Nucleoside diphosphate kinase B	Gm20390;Nme2	>tr|E9PZF0|E9PZF0_MOUSE Nucleoside diphosphate kinase OS=Mus musculus GN=Gm20390 PE=3 SV=1;>sp|Q01768|NDKB_MOUSE Nucleoside diphosphate kinase B OS=Mus musculus GN=Nme2 PE=1 SV=1	11	2	63.3	30.2	4.7044e-64	1.1357	1.0536	1.0814	0.99265	1.1533	1.0266	1.1888	1.129
Q9CWI3	BRCA2 and CDKN1A-interacting protein	Bccip	>sp|Q9CWI3|BCCIP_MOUSE BRCA2 and CDKN1A-interacting protein OS=Mus musculus GN=Bccip PE=2 SV=1	3	3	14.9	35.942	3.4171e-40	1.1351	1.0842	NaN	NaN	1.0712	0.97155	1.0593	1.167
Q61599	Rho GDP-dissociation inhibitor 2	Arhgdib	>sp|Q61599|GDIR2_MOUSE Rho GDP-dissociation inhibitor 2 OS=Mus musculus GN=Arhgdib PE=1 SV=3	2	2	23.5	22.851	2.1497e-30	1.1348	1.0715	1.319	1.2754	0.83551	1.0459	1.5389	1.0701
P35601	Replication factor C subunit 1	Rfc1	>sp|P35601-2|RFC1_MOUSE Isoform 2 of Replication factor C subunit 1 OS=Mus musculus GN=Rfc1;>tr|G3UWX1|G3UWX1_MOUSE Uncharacterized protein OS=Mus musculus GN=Rfc1 PE=4 SV=1;>sp|P35601|RFC1_MOUSE Replication factor C subunit 1 OS=Mus musculus GN=Rfc1 PE=1	4	4	5.2	125.91	6.6756e-12	1.1335	1.1059	NaN	NaN	1.1335	1.1059	NaN	NaN
Q9ES74	Serine/threonine-protein kinase Nek7	Nek7	>sp|Q9ES74|NEK7_MOUSE Serine/threonine-protein kinase Nek7 OS=Mus musculus GN=Nek7 PE=2 SV=1;>tr|Q3TN15|Q3TN15_MOUSE Uncharacterized protein OS=Mus musculus GN=Nek7 PE=2 SV=1	3	3	14.6	34.537	4.7026e-11	1.133	1.2379	1.159	1.4823	0.7181	0.73932	NaN	NaN
P11440	Cyclin-dependent kinase 1	Cdk1	>sp|P11440|CDK1_MOUSE Cyclin-dependent kinase 1 OS=Mus musculus GN=Cdk1 PE=1 SV=3;>tr|D3Z2T9|D3Z2T9_MOUSE Cyclin-dependent kinase 1 (Fragment) OS=Mus musculus GN=Cdk1 PE=3 SV=1	7	6	30.3	34.106	1.2692e-17	1.1326	1.1797	NaN	NaN	1.1903	1.3751	0.85887	1.1512
Q64287	Interferon regulatory factor 4	Irf4	>sp|Q64287-2|IRF4_MOUSE Isoform 2 of Interferon regulatory factor 4 OS=Mus musculus GN=Irf4;>sp|Q64287|IRF4_MOUSE Interferon regulatory factor 4 OS=Mus musculus GN=Irf4 PE=1 SV=1	3	3	5.1	51.449	2.6001e-14	1.1313	0.77174	NaN	NaN	1.1313	0.77174	NaN	NaN
Q9CPX4	Ferritin;Ferritin light chain 1;Ferritin light chain 2	Ftl1;Ftl2	>tr|Q9CPX4|Q9CPX4_MOUSE Ferritin OS=Mus musculus GN=Ftl1 PE=2 SV=1;>sp|P29391|FRIL1_MOUSE Ferritin light chain 1 OS=Mus musculus GN=Ftl1 PE=1 SV=2;>sp|P49945|FRIL2_MOUSE Ferritin light chain 2 OS=Mus musculus GN=Ftl2 PE=2 SV=2	5	5	44.3	20.772	6.5062e-79	1.1295	0.94997	NaN	NaN	NaN	NaN	1.1295	0.93429
Q99JX7	Nuclear RNA export factor 1	Nxf1	>sp|Q99JX7|NXF1_MOUSE Nuclear RNA export factor 1 OS=Mus musculus GN=Nxf1 PE=1 SV=3	4	4	11.3	70.299	3.1886e-25	1.1291	1.1417	1.14	1.1148	NaN	NaN	NaN	NaN
P84096	Rho-related GTP-binding protein RhoG	Rhog	>sp|P84096|RHOG_MOUSE Rho-related GTP-binding protein RhoG OS=Mus musculus GN=Rhog PE=2 SV=1	2	1	15.7	21.308	4.1573e-32	1.129	0.98003	NaN	NaN	NaN	NaN	1.4535	0.86071
Q8R3C0	Mini-chromosome maintenance complex-binding protein	Mcmbp	>sp|Q8R3C0|MCMBP_MOUSE Mini-chromosome maintenance complex-binding protein OS=Mus musculus GN=Mcmbp PE=2 SV=1	3	3	5.5	72.89	1.5541e-05	1.1258	1.1603	NaN	NaN	1.1112	1.1565	NaN	NaN
Q9QX47	Protein SON	Son	>sp|Q9QX47-2|SON_MOUSE Isoform 2 of Protein SON OS=Mus musculus GN=Son;>sp|Q9QX47-4|SON_MOUSE Isoform 4 of Protein SON OS=Mus musculus GN=Son;>sp|Q9QX47-3|SON_MOUSE Isoform 3 of Protein SON OS=Mus musculus GN=Son;>sp|Q9QX47|SON_MOUSE Protein SON OS=Mus mus	2	2	1.1	230.02	0.00090818	1.1253	0.96704	0.97989	0.90066	NaN	NaN	NaN	NaN
Q6ZWU9	40S ribosomal protein S27	Rps27;Gm17241	>sp|Q6ZWU9|RS27_MOUSE 40S ribosomal protein S27 OS=Mus musculus GN=Rps27 PE=1 SV=3;>tr|E9QAB4|E9QAB4_MOUSE 40S ribosomal protein S27 OS=Mus musculus GN=Gm17241 PE=3 SV=1	6	3	41.7	9.461	5.3696e-37	1.1247	1.0165	1.039	0.90592	1.1339	1.049	NaN	NaN
Q8BQM4	HEAT repeat-containing protein 3	Heatr3	>sp|Q8BQM4|HEAT3_MOUSE HEAT repeat-containing protein 3 OS=Mus musculus GN=Heatr3 PE=2 SV=1;>tr|E9Q5L5|E9Q5L5_MOUSE HEAT repeat-containing 3 OS=Mus musculus GN=Heatr3 PE=4 SV=1;>tr|E9PWH6|E9PWH6_MOUSE HEAT repeat-containing 3 OS=Mus musculus GN=Heatr3 PE=4	2	2	3.7	74.305	0.0004432	1.1226	1.1133	NaN	NaN	1.1226	1.1133	NaN	NaN
Q8R2K3		Ssbp1	>tr|Q8R2K3|Q8R2K3_MOUSE Single-stranded DNA binding protein 1 OS=Mus musculus GN=Ssbp1 PE=2 SV=1	3	3	18.9	17.156	3.3927e-15	1.1225	0.90427	NaN	NaN	NaN	NaN	1.1225	0.90427
D3Z1X8	SWI/SNF complex subunit SMARCC1	Smarcc1	>tr|D3Z1X8|D3Z1X8_MOUSE SWI/SNF-related, matrix-associated, actin-dependent regulator of chromatin, subfamily c, member 1 OS=Mus musculus GN=Smarcc1 PE=4 SV=1;>sp|P97496-2|SMRC1_MOUSE Isoform 2 of SWI/SNF complex subunit SMARCC1 OS=Mus musculus GN=Smarcc1;	13	7	20.5	107.01	2.1213e-87	1.1224	1.0551	1.0624	1.0757	1.145	1.0131	1.1631	1.1015
Q99J09	Methylosome protein 50	Wdr77	>sp|Q99J09|MEP50_MOUSE Methylosome protein 50 OS=Mus musculus GN=Wdr77 PE=1 SV=1;>tr|F7D5L2|F7D5L2_MOUSE WD repeat domain 77 (Fragment) OS=Mus musculus GN=Wdr77 PE=4 SV=1	2	2	11.4	36.942	2.1488e-18	1.1221	1.1602	NaN	NaN	NaN	NaN	1.1221	1.1602
Q9CR68	Cytochrome b-c1 complex subunit Rieske, mitochondrial;Cytochrome b-c1 complex subunit 11	Uqcrfs1	>sp|Q9CR68|UCRI_MOUSE Cytochrome b-c1 complex subunit Rieske, mitochondrial OS=Mus musculus GN=Uqcrfs1 PE=1 SV=1	4	4	14.2	29.367	9.6878e-48	1.122	1.0047	1.1119	0.97717	1.1471	1.1604	0.98248	0.78864
Q61768	Kinesin-1 heavy chain	Kif5b	>sp|Q61768|KINH_MOUSE Kinesin-1 heavy chain OS=Mus musculus GN=Kif5b PE=1 SV=3;>tr|E9QAK5|E9QAK5_MOUSE Kinesin family member 5B (Fragment) OS=Mus musculus GN=Kif5b PE=3 SV=1	12	12	16	109.55	4.3565e-84	1.121	0.9931	1.0683	1.036	1.1439	1.009	1.0557	0.94272
P62317	Small nuclear ribonucleoprotein Sm D2	Snrpd2;Gm5848;Gm5449	>sp|P62317|SMD2_MOUSE Small nuclear ribonucleoprotein Sm D2 OS=Mus musculus GN=Snrpd2 PE=2 SV=1;>tr|E9Q2T1|E9Q2T1_MOUSE Uncharacterized protein OS=Mus musculus GN=Gm5848 PE=4 SV=1;>tr|D3Z5N9|D3Z5N9_MOUSE MCG49198 OS=Mus musculus GN=Gm5449 PE=4 SV=1	4	4	30.5	13.527	8.6955e-72	1.1199	1.0172	1.0737	0.98949	1.1228	0.94481	1.2762	1.2002
P35550	rRNA 2-O-methyltransferase fibrillarin;rRNA/tRNA 2-O-methyltransferase fibrillarin-like protein 1	Fbl;Fbll1	>sp|P35550|FBRL_MOUSE rRNA 2-O-methyltransferase fibrillarin OS=Mus musculus GN=Fbl PE=1 SV=2;>sp|Q80WS3|FBLL1_MOUSE rRNA/tRNA 2-O-methyltransferase fibrillarin-like protein 1 OS=Mus musculus GN=Fbll1 PE=2 SV=1	3	3	13.5	34.306	1.7116e-32	1.1197	0.94425	1.0644	1.0089	1.1197	1.1187	1.0144	0.77725
Q3TKT4	Transcription activator BRG1	Smarca4	>sp|Q3TKT4|SMCA4_MOUSE Transcription activator BRG1 OS=Mus musculus GN=Smarca4 PE=1 SV=1;>sp|Q3TKT4-2|SMCA4_MOUSE Isoform 2 of Transcription activator BRG1 OS=Mus musculus GN=Smarca4;>tr|Q3URH5|Q3URH5_MOUSE Uncharacterized protein (Fragment) OS=Mus musculu	12	12	9.5	181.43	1.224e-45	1.1192	1.0772	1.061	0.96557	1.1791	1.2002	1.1231	1.0988
A2AQA7	Intron-binding protein aquarius	Aqr	>tr|A2AQA7|A2AQA7_MOUSE Aquarius OS=Mus musculus GN=Aqr PE=4 SV=1;>sp|Q8CFQ3|AQR_MOUSE Intron-binding protein aquarius OS=Mus musculus GN=Aqr PE=2 SV=2	6	6	6.1	161.85	3.4981e-31	1.1187	0.91728	0.91804	1.0679	1.002	0.88344	1.1867	0.93737
Q80X82	Symplekin	Sympk	>sp|Q80X82|SYMPK_MOUSE Symplekin OS=Mus musculus GN=Sympk PE=1 SV=1;>tr|E9PVR1|E9PVR1_MOUSE Uncharacterized protein OS=Mus musculus GN=Sympk PE=4 SV=1;>tr|F8WJD4|F8WJD4_MOUSE Uncharacterized protein OS=Mus musculus GN=Sympk PE=4 SV=1;>tr|E9Q661|E9Q661_MOUS	5	5	5.5	142.28	2.9658e-36	1.118	1.1796	1.118	1.1628	1.2881	1.3016	0.91727	1.1198
Q9QXX4	Calcium-binding mitochondrial carrier protein Aralar2	Slc25a13	>sp|Q9QXX4|CMC2_MOUSE Calcium-binding mitochondrial carrier protein Aralar2 OS=Mus musculus GN=Slc25a13 PE=1 SV=1;>tr|F6ZSC6|F6ZSC6_MOUSE Uncharacterized protein (Fragment) OS=Mus musculus GN=Slc25a13 PE=3 SV=1	3	1	4.9	74.466	4.652e-10	1.1179	1.0357	NaN	NaN	1.2365	0.99504	NaN	NaN
Q9Z2X1	Heterogeneous nuclear ribonucleoprotein F;Heterogeneous nuclear ribonucleoprotein F, N-terminally processed	Hnrnpf	>sp|Q9Z2X1|HNRPF_MOUSE Heterogeneous nuclear ribonucleoprotein F OS=Mus musculus GN=Hnrnpf PE=1 SV=3;>sp|Q9Z2X1-2|HNRPF_MOUSE Isoform 2 of Heterogeneous nuclear ribonucleoprotein F OS=Mus musculus GN=Hnrnpf	13	11	43.9	45.729	0	1.1177	1.0744	1.0601	1.0106	1.1177	1.0893	1.1381	1.1201
Q9EQW9	Allograft inflammatory factor 1	Aif1	>tr|Q9EQW9|Q9EQW9_MOUSE Ionized calcium binding adapter molecule 1 OS=Mus musculus GN=Aif1 PE=2 SV=1;>sp|O70200|AIF1_MOUSE Allograft inflammatory factor 1 OS=Mus musculus GN=Aif1 PE=1 SV=1	3	3	27.4	16.878	9.5378e-45	1.1172	1.1373	1.1172	1.111	NaN	NaN	NaN	NaN
D3YTP8	U6 snRNA-associated Sm-like protein LSm4	Lsm4	>tr|D3YTP8|D3YTP8_MOUSE LSM4 homolog, U6 small nuclear RNA-associated (S. cerevisiae) (Fragment) OS=Mus musculus GN=Lsm4 PE=4 SV=1;>sp|Q9QXA5|LSM4_MOUSE U6 snRNA-associated Sm-like protein LSm4 OS=Mus musculus GN=Lsm4 PE=2 SV=1;>tr|Q9CY46|Q9CY46_MOUSE LSM4	2	2	36.2	5.5936	7.5319e-06	1.1171	0.9829	NaN	NaN	1.0901	0.93734	1.1153	0.9829
P28076	Proteasome subunit beta type-9	Psmb9	>sp|P28076|PSB9_MOUSE Proteasome subunit beta type-9 OS=Mus musculus GN=Psmb9 PE=1 SV=1	3	3	14.2	23.396	1.8952e-08	1.1166	0.98967	NaN	NaN	NaN	NaN	1.1335	0.86812
Q91WK2	Eukaryotic translation initiation factor 3 subunit H	Eif3h	>sp|Q91WK2|EIF3H_MOUSE Eukaryotic translation initiation factor 3 subunit H OS=Mus musculus GN=Eif3h PE=1 SV=1	6	6	22.7	39.832	1.0272e-39	1.1165	1.0911	1.3025	1.1073	1.023	1.0872	1.0443	1.0804
Q9JIK9	28S ribosomal protein S34, mitochondrial	Mrps34	>sp|Q9JIK9|RT34_MOUSE 28S ribosomal protein S34, mitochondrial OS=Mus musculus GN=Mrps34 PE=2 SV=1	5	5	29.8	25.826	5.2848e-36	1.1162	0.95209	1.0189	0.82105	NaN	NaN	0.98734	1.0412
Q9D6L8	Peptidyl-prolyl cis-trans isomerase-like 3	Ppil3	>sp|Q9D6L8|PPIL3_MOUSE Peptidyl-prolyl cis-trans isomerase-like 3 OS=Mus musculus GN=Ppil3 PE=2 SV=1;>sp|Q9D6L8-2|PPIL3_MOUSE Isoform 2 of Peptidyl-prolyl cis-trans isomerase-like 3 OS=Mus musculus GN=Ppil3	4	4	34.8	18.127	5.6394e-37	1.1159	1.0848	NaN	NaN	1.0355	1.0748	1.231	1.0628
Q505F5	Leucine-rich repeat-containing protein 47	Lrrc47	>sp|Q505F5|LRC47_MOUSE Leucine-rich repeat-containing protein 47 OS=Mus musculus GN=Lrrc47 PE=1 SV=1;>tr|E9PV22|E9PV22_MOUSE Leucine-rich repeat-containing 47 OS=Mus musculus GN=Lrrc47 PE=4 SV=1	6	6	14.6	63.589	3.541e-34	1.1158	1.0616	1.1158	0.93091	1.3556	1.1652	0.85738	0.94403
P27546	Microtubule-associated protein;Microtubule-associated protein 4	Mtap4;Map4	>sp|P27546-3|MAP4_MOUSE Isoform 3 of Microtubule-associated protein 4 OS=Mus musculus GN=Map4;>tr|E9QPW8|E9QPW8_MOUSE Microtubule-associated protein OS=Mus musculus GN=Mtap4 PE=4 SV=1;>sp|P27546-2|MAP4_MOUSE Isoform 2 of Microtubule-associated protein 4 OS	2	2	2.9	113.65	5.6291e-08	1.1155	1.3069	1.166	1.1411	NaN	NaN	1.597	1.5478
P18760	Cofilin-1	Cfl1;Gm6180	>sp|P18760|COF1_MOUSE Cofilin-1 OS=Mus musculus GN=Cfl1 PE=1 SV=3;>tr|F8WGL3|F8WGL3_MOUSE Uncharacterized protein OS=Mus musculus GN=Cfl1 PE=4 SV=1;>tr|E9Q1T2|E9Q1T2_MOUSE Uncharacterized protein OS=Mus musculus GN=Gm6180 PE=4 SV=1	11	11	71.7	18.559	2.3678e-276	1.1143	0.98365	1.1183	0.9635	1.1237	1.0457	1.0997	0.96288
Q8JZM7	Parafibromin	Cdc73	>sp|Q8JZM7|CDC73_MOUSE Parafibromin OS=Mus musculus GN=Cdc73 PE=2 SV=1	4	4	7.9	60.576	4.0675e-12	1.1138	1.2628	NaN	NaN	1.2197	1.2727	NaN	NaN
Q6A068	Cell division cycle 5-like protein	Cdc5l;Gm9049	>sp|Q6A068|CDC5L_MOUSE Cell division cycle 5-like protein OS=Mus musculus GN=Cdc5l PE=1 SV=2;>tr|E9Q5F8|E9Q5F8_MOUSE Uncharacterized protein OS=Mus musculus GN=Gm9049 PE=4 SV=1	5	5	9.7	92.188	2.0528e-28	1.1132	1.008	1.1841	0.93159	1.1733	1.1913	1.0336	0.99352
D6RIL0	Protein polybromo-1	Pbrm1	>tr|D6RIL0|D6RIL0_MOUSE Uncharacterized protein OS=Mus musculus GN=Pbrm1 PE=4 SV=1;>tr|D6RI94|D6RI94_MOUSE Uncharacterized protein OS=Mus musculus GN=Pbrm1 PE=4 SV=1;>tr|D3Z3R4|D3Z3R4_MOUSE Polybromo 1 (Fragment) OS=Mus musculus GN=Pbrm1 PE=4 SV=1;>tr|F6TH	3	3	4.2	99.018	4.0016e-14	1.1125	1.0137	1.0367	0.93449	1.172	1.0137	NaN	NaN
O09172	Glutamate--cysteine ligase regulatory subunit	Gclm	>sp|O09172|GSH0_MOUSE Glutamate--cysteine ligase regulatory subunit OS=Mus musculus GN=Gclm PE=2 SV=1	3	3	13.1	30.534	3.4873e-06	1.1123	1.0286	NaN	NaN	1.1123	0.96693	1.1393	1.081
E9Q5B5	Hexokinase-2	Hk2	>tr|E9Q5B5|E9Q5B5_MOUSE Uncharacterized protein OS=Mus musculus GN=Hk2 PE=3 SV=1;>sp|O08528|HXK2_MOUSE Hexokinase-2 OS=Mus musculus GN=Hk2 PE=1 SV=1	5	5	8.1	99.213	2.2263e-30	1.1118	0.95975	1.1261	0.9635	1.0104	0.95675	NaN	NaN
Q8BFQ4	WD repeat-containing protein 82	Wdr82	>sp|Q8BFQ4|WDR82_MOUSE WD repeat-containing protein 82 OS=Mus musculus GN=Wdr82 PE=1 SV=1	2	2	10.2	35.079	5.1003e-38	1.1118	1.1506	NaN	NaN	1.1118	1.0124	NaN	NaN
Q64012	RNA-binding protein Raly	C130057N11Rik;Raly	>sp|Q64012-2|RALY_MOUSE Isoform 1 of RNA-binding protein Raly OS=Mus musculus GN=Raly;>tr|A2AU62|A2AU62_MOUSE HnRNP-associated with lethal yellow (Fragment) OS=Mus musculus GN=C130057N11Rik PE=4 SV=1;>sp|Q64012|RALY_MOUSE RNA-binding protein Raly OS=Mus mu	3	3	18.6	31.198	9.2022e-24	1.1115	1.0682	0.93842	1.2975	1.1238	1.18	NaN	NaN
Q9DCC4	Pyrroline-5-carboxylate reductase 3	Pycrl	>sp|Q9DCC4|P5CR3_MOUSE Pyrroline-5-carboxylate reductase 3 OS=Mus musculus GN=Pycrl PE=2 SV=2	2	2	10.9	28.721	1.2921e-26	1.1114	0.99733	1.0061	1.0172	1.0133	0.96302	1.1259	0.94377
E9Q109	60S ribosome subunit biogenesis protein NIP7 homolog	Nip7	>tr|E9Q109|E9Q109_MOUSE Uncharacterized protein OS=Mus musculus GN=Nip7 PE=4 SV=1;>sp|Q9CXK8|NIP7_MOUSE 60S ribosome subunit biogenesis protein NIP7 homolog OS=Mus musculus GN=Nip7 PE=2 SV=1	2	2	25.6	15.224	7.3511e-11	1.1101	0.91963	NaN	NaN	NaN	NaN	1.0263	1.0311
Q9D0M3	Cytochrome c1, heme protein, mitochondrial	Cyc1	>sp|Q9D0M3-2|CY1_MOUSE Isoform 2 of Cytochrome c1, heme protein, mitochondrial OS=Mus musculus GN=Cyc1;>sp|Q9D0M3|CY1_MOUSE Cytochrome c1, heme protein, mitochondrial OS=Mus musculus GN=Cyc1 PE=1 SV=1	4	4	22.2	29.497	1.9466e-61	1.11	1.0106	1.13	0.9473	1.1534	1.1344	1.0562	0.79052
Q9D6R2	Isocitrate dehydrogenase [NAD] subunit alpha, mitochondrial	Idh3a	>sp|Q9D6R2-2|IDH3A_MOUSE Isoform 2 of Isocitrate dehydrogenase [NAD] subunit alpha, mitochondrial OS=Mus musculus GN=Idh3a;>sp|Q9D6R2|IDH3A_MOUSE Isocitrate dehydrogenase [NAD] subunit alpha, mitochondrial OS=Mus musculus GN=Idh3a PE=1 SV=1	4	4	20.8	31.462	1.237e-34	1.1087	0.88317	NaN	NaN	1.1184	0.83251	1.1087	0.99373
Q3TF84	Leucine-rich repeat-containing protein 59	Lrrc59	>tr|Q3TF84|Q3TF84_MOUSE Uncharacterized protein OS=Mus musculus GN=Lrrc59 PE=2 SV=1;>sp|Q922Q8|LRC59_MOUSE Leucine-rich repeat-containing protein 59 OS=Mus musculus GN=Lrrc59 PE=2 SV=1	5	5	40.3	20.408	1.6112e-22	1.1082	1.0328	1.2174	1.0582	1.0226	1.0239	0.9322	0.96981
F7CR78	Titin	Ttn	>tr|F7CR78|F7CR78_MOUSE Titin (Fragment) OS=Mus musculus GN=Ttn PE=4 SV=1;>tr|E9Q8N1|E9Q8N1_MOUSE Uncharacterized protein OS=Mus musculus GN=Ttn PE=4 SV=1;>tr|E9Q8K5|E9Q8K5_MOUSE Uncharacterized protein OS=Mus musculus GN=Ttn PE=4 SV=1;>sp|A2ASS6|TITIN_MOU	2	2	0.1	913.99	0.00013345	1.1074	1.0385	NaN	NaN	1.0563	1.0445	1.1775	1.0325
Q91YK2	Ribosomal RNA processing protein 1 homolog B	Rrp1b	>sp|Q91YK2|RRP1B_MOUSE Ribosomal RNA processing protein 1 homolog B OS=Mus musculus GN=Rrp1b PE=2 SV=2	4	4	9.1	80.581	2.9414e-18	1.1073	1.035	1.1681	1.0721	0.81471	0.79505	NaN	NaN
P61089	Ubiquitin-conjugating enzyme E2 N	Ube2n	>sp|P61089|UBE2N_MOUSE Ubiquitin-conjugating enzyme E2 N OS=Mus musculus GN=Ube2n PE=1 SV=1	3	3	29.6	17.138	8.5946e-19	1.1064	0.94753	1.1949	0.9335	NaN	NaN	1.1064	1.0326
P40124	Adenylyl cyclase-associated protein 1	Cap1	>sp|P40124|CAP1_MOUSE Adenylyl cyclase-associated protein 1 OS=Mus musculus GN=Cap1 PE=1 SV=4	5	5	13.7	51.564	8.1326e-55	1.1062	0.99847	1.1062	1.029	0.9058	0.87545	1.3291	1.0132
P20029	78 kDa glucose-regulated protein	Hspa5	>sp|P20029|GRP78_MOUSE 78 kDa glucose-regulated protein OS=Mus musculus GN=Hspa5 PE=1 SV=3	28	26	44.6	72.421	0	1.1051	1.0783	1.0753	1.0627	1.1062	1.1344	1.1347	0.98831
P13864	DNA (cytosine-5)-methyltransferase 1	Dnmt1	>sp|P13864|DNMT1_MOUSE DNA (cytosine-5)-methyltransferase 1 OS=Mus musculus GN=Dnmt1 PE=1 SV=5;>sp|P13864-2|DNMT1_MOUSE Isoform 2 of DNA (cytosine-5)-methyltransferase 1 OS=Mus musculus GN=Dnmt1	9	9	7.3	183.19	1.9101e-71	1.1049	1.1418	1.0957	1.0704	1.1216	1.1434	1.016	1.3618
Q99KJ8	Dynactin subunit 2	Dctn2	>sp|Q99KJ8|DCTN2_MOUSE Dynactin subunit 2 OS=Mus musculus GN=Dctn2 PE=1 SV=3	5	5	18.2	44.116	1.216e-54	1.1049	0.9655	1.1484	0.96239	0.95848	1.0435	NaN	NaN
Q9JIB4	General transcription factor IIH subunit 2	Gtf2h2	>sp|Q9JIB4|TF2H2_MOUSE General transcription factor IIH subunit 2 OS=Mus musculus GN=Gtf2h2 PE=1 SV=1	3	3	9.1	44.687	7.2311e-17	1.1042	1.0605	1.0991	0.99708	1.1092	1.0708	NaN	NaN
Q78ZA7	Nucleosome assembly protein 1-like 4	Nap1l4	>sp|Q78ZA7|NP1L4_MOUSE Nucleosome assembly protein 1-like 4 OS=Mus musculus GN=Nap1l4 PE=1 SV=1;>tr|B7ZNL2|B7ZNL2_MOUSE Nap1l4 protein OS=Mus musculus GN=Nap1l4 PE=2 SV=1;>tr|E9Q6R0|E9Q6R0_MOUSE Uncharacterized protein OS=Mus musculus GN=Nap1l4 PE=3 SV=1	3	2	11.2	42.679	1.1695e-20	1.1036	6.8267	NaN	NaN	NaN	NaN	1.1036	6.8267
O54941	SWI/SNF-related matrix-associated actin-dependent regulator of chromatin subfamily E member 1	Smarce1	>sp|O54941|SMCE1_MOUSE SWI/SNF-related matrix-associated actin-dependent regulator of chromatin subfamily E member 1 OS=Mus musculus GN=Smarce1 PE=1 SV=1	4	4	13.1	46.638	1.3959e-58	1.1034	1.1581	0.98744	1.1183	1.1856	1.1709	1.3735	1.2869
Q8BFY9	Transportin-1;Transportin-2	Tnpo1;Tnpo2	>sp|Q8BFY9-2|TNPO1_MOUSE Isoform 2 of Transportin-1 OS=Mus musculus GN=Tnpo1;>sp|Q8BFY9|TNPO1_MOUSE Transportin-1 OS=Mus musculus GN=Tnpo1 PE=1 SV=2;>sp|Q99LG2|TNPO2_MOUSE Transportin-2 OS=Mus musculus GN=Tnpo2 PE=2 SV=1	6	6	7	101.31	7.9966e-24	1.1029	1.0211	1.0762	0.84315	1.1357	1.1669	1.0815	1.2024
Q62167	ATP-dependent RNA helicase DDX3X;Putative ATP-dependent RNA helicase Pl10	Ddx3x;D1Pas1	>sp|Q62167|DDX3X_MOUSE ATP-dependent RNA helicase DDX3X OS=Mus musculus GN=Ddx3x PE=1 SV=3;>sp|P16381|DDX3L_MOUSE Putative ATP-dependent RNA helicase Pl10 OS=Mus musculus GN=D1Pas1 PE=1 SV=1	19	5	38.8	73.101	0	1.1028	1.1121	1.0519	1.022	1.1468	1.1113	1.1473	1.2691
Q9D892	Inosine triphosphate pyrophosphatase	Itpa	>sp|Q9D892|ITPA_MOUSE Inosine triphosphate pyrophosphatase OS=Mus musculus GN=Itpa PE=1 SV=2	4	4	29.3	21.897	1.8307e-36	1.1022	1.0561	1.1022	1.0409	NaN	NaN	1.1436	1.0747
Q9DCW4	Electron transfer flavoprotein subunit beta	Etfb	>sp|Q9DCW4|ETFB_MOUSE Electron transfer flavoprotein subunit beta OS=Mus musculus GN=Etfb PE=1 SV=3	2	2	11.4	27.623	3.3602e-22	1.1019	0.98322	1.2565	1.1235	NaN	NaN	0.8885	0.88299
Q9Z2N8	Actin-like protein 6A	Actl6a	>sp|Q9Z2N8|ACL6A_MOUSE Actin-like protein 6A OS=Mus musculus GN=Actl6a PE=1 SV=2;>tr|D3YVN1|D3YVN1_MOUSE Actin-like 6A (Fragment) OS=Mus musculus GN=Actl6a PE=3 SV=1	2	2	7.2	47.447	8.2014e-43	1.1013	1.0611	NaN	NaN	NaN	NaN	1.0292	0.8776
Q9CWL8	Beta-catenin-like protein 1	Ctnnbl1	>sp|Q9CWL8|CTBL1_MOUSE Beta-catenin-like protein 1 OS=Mus musculus GN=Ctnnbl1 PE=1 SV=1	3	3	5	64.979	6.2138e-07	1.1011	1.037	1.1011	1.0062	NaN	NaN	NaN	NaN
A2AGN7	26S protease regulatory subunit 6A	Psmc3	>tr|A2AGN7|A2AGN7_MOUSE Proteasome (Prosome, macropain) 26S subunit ATPase 3 OS=Mus musculus GN=Psmc3 PE=3 SV=1;>sp|O88685|PRS6A_MOUSE 26S protease regulatory subunit 6A OS=Mus musculus GN=Psmc3 PE=2 SV=2;>tr|B7ZCF1|B7ZCF1_MOUSE Proteasome (Prosome, macrop	13	13	36.2	44.669	4.8319e-127	1.1011	1.0546	1.2833	1.1401	1.1005	1.0528	1.1011	1.0615
Q9CPT5	Nucleolar protein 16	Nop16	>sp|Q9CPT5|NOP16_MOUSE Nucleolar protein 16 OS=Mus musculus GN=Nop16 PE=2 SV=1;>tr|D3Z7M5|D3Z7M5_MOUSE Uncharacterized protein OS=Mus musculus GN=Nop16 PE=4 SV=1	2	2	18	21.139	8.0707e-33	1.101	0.97095	1.146	0.92	1.1327	0.99069	0.97963	0.98305
P84078	ADP-ribosylation factor 1;ADP-ribosylation factor 3;ADP-ribosylation factor 2	Arf1;Arf3;Arf2	>sp|P84078|ARF1_MOUSE ADP-ribosylation factor 1 OS=Mus musculus GN=Arf1 PE=1 SV=2;>sp|P61205|ARF3_MOUSE ADP-ribosylation factor 3 OS=Mus musculus GN=Arf3 PE=2 SV=2;>sp|Q8BSL7|ARF2_MOUSE ADP-ribosylation factor 2 OS=Mus musculus GN=Arf2 PE=1 SV=2	8	3	54.7	20.697	8.1268e-72	1.0988	1.0085	1.066	0.94168	1.2142	1.061	1.0958	0.95254
P27641	X-ray repair cross-complementing protein 5	Xrcc5	>sp|P27641|XRCC5_MOUSE X-ray repair cross-complementing protein 5 OS=Mus musculus GN=Xrcc5 PE=2 SV=4	5	5	9.8	83.056	6.031e-26	1.0985	0.96765	1.0419	0.95702	1.0985	1.1107	NaN	NaN
Q80UW8	DNA-directed RNA polymerases I, II, and III subunit RPABC1	Polr2e	>sp|Q80UW8|RPAB1_MOUSE DNA-directed RNA polymerases I, II, and III subunit RPABC1 OS=Mus musculus GN=Polr2e PE=2 SV=1	3	3	19	24.57	5.8302e-38	1.098	1.0549	NaN	NaN	1.0654	1.0243	1.134	1.0616
Q7JCZ1	Cytochrome c oxidase subunit 2	mt-Co2;Mtco2	>tr|Q7JCZ1|Q7JCZ1_MOUSE Cytochrome c oxidase subunit 2 OS=Mus musculus GN=mt-Co2 PE=2 SV=1;>sp|P00405|COX2_MOUSE Cytochrome c oxidase subunit 2 OS=Mus musculus GN=Mtco2 PE=1 SV=1	3	3	20.3	25.976	5.8769e-25	1.098	0.9169	NaN	NaN	1.098	0.96329	0.97028	0.84806
P19783	Cytochrome c oxidase subunit 4 isoform 1, mitochondrial	Cox4i1	>sp|P19783|COX41_MOUSE Cytochrome c oxidase subunit 4 isoform 1, mitochondrial OS=Mus musculus GN=Cox4i1 PE=1 SV=2	4	4	25.4	19.53	1.0391e-20	1.0979	1.0404	1.3259	1.1351	1.2036	1.1405	1.0825	0.99715
Q80UM3	N-alpha-acetyltransferase 15, NatA auxiliary subunit	Naa15	>sp|Q80UM3|NAA15_MOUSE N-alpha-acetyltransferase 15, NatA auxiliary subunit OS=Mus musculus GN=Naa15 PE=1 SV=1;>tr|G3X8Y3|G3X8Y3_MOUSE NMDA receptor-regulated gene 1 OS=Mus musculus GN=Naa15 PE=4 SV=1	12	12	14.9	100.96	4.1013e-101	1.0975	1.0035	1.2093	0.96854	1.0079	1.0681	1.1077	1.0067
Q9DCD2	Pre-mRNA-splicing factor SYF1	Xab2	>sp|Q9DCD2|SYF1_MOUSE Pre-mRNA-splicing factor SYF1 OS=Mus musculus GN=Xab2 PE=2 SV=1	2	2	3.3	99.986	2.9495e-06	1.0972	0.98462	1.0972	0.95635	NaN	NaN	NaN	NaN
Q8C7V3	U3 small nucleolar RNA-associated protein 15 homolog	Utp15	>sp|Q8C7V3|UTP15_MOUSE U3 small nucleolar RNA-associated protein 15 homolog OS=Mus musculus GN=Utp15 PE=2 SV=1	2	2	3.2	59.374	3.5385e-05	1.0972	1.1338	NaN	NaN	1.0972	1.1338	NaN	NaN
P35282	Ras-related protein Rab-21	Rab21	>sp|P35282|RAB21_MOUSE Ras-related protein Rab-21 OS=Mus musculus GN=Rab21 PE=1 SV=4;>tr|Q6A0C7|Q6A0C7_MOUSE MKIAA0118 protein (Fragment) OS=Mus musculus GN=Rab21 PE=2 SV=1	2	2	13.1	24.106	7.5011e-07	1.0971	1.1061	1.0971	1.1007	NaN	NaN	NaN	NaN
Q8BK64	Activator of 90 kDa heat shock protein ATPase homolog 1	Ahsa1	>sp|Q8BK64|AHSA1_MOUSE Activator of 90 kDa heat shock protein ATPase homolog 1 OS=Mus musculus GN=Ahsa1 PE=2 SV=2	7	7	32.5	38.117	8.4709e-79	1.0969	1.0363	1.126	0.97974	1.075	1.0048	1.0998	1.1452
Q99KQ4	Nicotinamide phosphoribosyltransferase	Nampt	>sp|Q99KQ4|NAMPT_MOUSE Nicotinamide phosphoribosyltransferase OS=Mus musculus GN=Nampt PE=1 SV=1	12	12	36.9	55.446	1.9458e-121	1.0966	0.99405	1.1274	0.9285	0.99935	1.0737	1.1272	0.94457
Q8R5K4	Nucleolar protein 6	Nol6	>sp|Q8R5K4-2|NOL6_MOUSE Isoform 2 of Nucleolar protein 6 OS=Mus musculus GN=Nol6;>sp|Q8R5K4|NOL6_MOUSE Nucleolar protein 6 OS=Mus musculus GN=Nol6 PE=2 SV=2	2	2	2.3	119.52	4.5655e-09	1.0966	1.1598	NaN	NaN	1.1026	1.236	NaN	NaN
F8WIB1	ADP-ribosylation factor-like protein 1	Arl1	>tr|F8WIB1|F8WIB1_MOUSE ADP-ribosylation factor-like 1 (Fragment) OS=Mus musculus GN=Arl1 PE=3 SV=1;>sp|P61211|ARL1_MOUSE ADP-ribosylation factor-like protein 1 OS=Mus musculus GN=Arl1 PE=2 SV=1	3	3	24.6	15.65	3.3903e-12	1.0966	1.1037	NaN	NaN	1.0375	1.0321	1.1217	1.1787
P27773	Protein disulfide-isomerase A3	Pdia3	>sp|P27773|PDIA3_MOUSE Protein disulfide-isomerase A3 OS=Mus musculus GN=Pdia3 PE=1 SV=2	17	17	41.6	56.678	5.4682e-275	1.0965	0.99987	1.1963	1.2237	1.1284	0.92028	1.0007	0.99987
Q6PGB6	N-alpha-acetyltransferase 50	Naa50	>sp|Q6PGB6-3|NAA50_MOUSE Isoform 3 of N-alpha-acetyltransferase 50 OS=Mus musculus GN=Naa50;>sp|Q6PGB6-2|NAA50_MOUSE Isoform 2 of N-alpha-acetyltransferase 50 OS=Mus musculus GN=Naa50;>tr|E9QNF4|E9QNF4_MOUSE Uncharacterized protein OS=Mus musculus GN=Naa50	5	5	36.4	14.902	1.057e-19	1.0957	1.154	NaN	NaN	0.85939	0.94429	1.1425	1.2369
Q60864	Stress-induced-phosphoprotein 1	Stip1	>sp|Q60864|STIP1_MOUSE Stress-induced-phosphoprotein 1 OS=Mus musculus GN=Stip1 PE=1 SV=1	11	11	27.8	62.581	4.0335e-67	1.0952	1.0877	1.1059	1.0599	1.115	1.2519	0.91276	0.95096
E9Q2M9		Wdfy4	>tr|E9Q2M9|E9Q2M9_MOUSE WD repeat and FYVE domain-containing 4 OS=Mus musculus GN=Wdfy4 PE=4 SV=1;>tr|E9PV60|E9PV60_MOUSE WD repeat and FYVE domain-containing 4 OS=Mus musculus GN=Wdfy4 PE=4 SV=1	9	9	4.2	350.92	2.6449e-28	1.0943	0.90618	1.1108	0.88394	1.074	0.97928	1.0714	0.89677
Q9CU62	Structural maintenance of chromosomes protein 1A	Smc1a	>sp|Q9CU62|SMC1A_MOUSE Structural maintenance of chromosomes protein 1A OS=Mus musculus GN=Smc1a PE=1 SV=4	12	12	10.1	143.23	5.0115e-44	1.0937	1.0991	1.3321	1.0774	1.0788	1.0556	1.0268	1.1588
Q923G2	DNA-directed RNA polymerases I, II, and III subunit RPABC3	Polr2h	>sp|Q923G2|RPAB3_MOUSE DNA-directed RNA polymerases I, II, and III subunit RPABC3 OS=Mus musculus GN=Polr2h PE=2 SV=3	2	2	18	17.143	8.792e-08	1.0936	1.2219	NaN	NaN	1.0267	1.2521	1.4112	1.2651
F7A8R0	N-alpha-acetyltransferase 35, NatC auxiliary subunit	Naa35	>tr|F7A8R0|F7A8R0_MOUSE N(alpha)-acetyltransferase 35, NatC auxiliary subunit (Fragment) OS=Mus musculus GN=Naa35 PE=4 SV=1;>sp|Q6PHQ8|NAA35_MOUSE N-alpha-acetyltransferase 35, NatC auxiliary subunit OS=Mus musculus GN=Naa35 PE=1 SV=1;>tr|F6UFC8|F6UFC8_MOU	2	2	5.2	45.422	0.001203	1.0935	1.309	1.0935	1.2864	NaN	NaN	NaN	NaN
Q4VA53	Sister chromatid cohesion protein PDS5 homolog B	Pds5b	>sp|Q4VA53|PDS5B_MOUSE Sister chromatid cohesion protein PDS5 homolog B OS=Mus musculus GN=Pds5b PE=1 SV=1;>sp|Q4VA53-3|PDS5B_MOUSE Isoform 3 of Sister chromatid cohesion protein PDS5 homolog B OS=Mus musculus GN=Pds5b;>tr|F8WHU5|F8WHU5_MOUSE Uncharacteriz	6	6	4.9	164.42	2.4551e-23	1.0932	1.0078	1.138	1.0758	0.97992	0.96858	1.2512	1.2767
Q9DB15	39S ribosomal protein L12, mitochondrial	Mrpl12	>sp|Q9DB15|RM12_MOUSE 39S ribosomal protein L12, mitochondrial OS=Mus musculus GN=Mrpl12 PE=1 SV=2	4	4	34.3	21.708	1.751e-16	1.0932	0.99769	1.1017	0.97647	1.192	0.99016	NaN	NaN
Q9WUK4	Replication factor C subunit 2	Rfc2	>sp|Q9WUK4|RFC2_MOUSE Replication factor C subunit 2 OS=Mus musculus GN=Rfc2 PE=2 SV=1	3	3	10.9	38.724	4.2174e-17	1.0931	1.0009	1.0931	1.01	NaN	NaN	NaN	NaN
P46638	Ras-related protein Rab-11B;Ras-related protein Rab-11A	Rab11b;Rab11a	>sp|P46638|RB11B_MOUSE Ras-related protein Rab-11B OS=Mus musculus GN=Rab11b PE=1 SV=3;>tr|G3UY29|G3UY29_MOUSE MCG22989, isoform CRA_a OS=Mus musculus GN=Rab11b PE=3 SV=1;>tr|E9Q3P9|E9Q3P9_MOUSE Uncharacterized protein OS=Mus musculus GN=Rab11a PE=3 SV=1;>	4	4	18.8	24.489	1.0337e-14	1.0931	0.94643	NaN	NaN	NaN	NaN	1.0931	0.94643
Q8CFI7	DNA-directed RNA polymerase II subunit RPB2	Polr2b	>sp|Q8CFI7|RPB2_MOUSE DNA-directed RNA polymerase II subunit RPB2 OS=Mus musculus GN=Polr2b PE=2 SV=2	9	9	9.2	133.91	1.0533e-31	1.093	1.1345	1.2006	1.0814	1.0765	1.1311	1.1158	1.477
Q61033	Lamina-associated polypeptide 2, isoforms alpha/zeta	Tmpo	>sp|Q61033|LAP2A_MOUSE Lamina-associated polypeptide 2, isoforms alpha/zeta OS=Mus musculus GN=Tmpo PE=1 SV=4;>sp|Q61033-2|LAP2A_MOUSE Isoform Zeta of Lamina-associated polypeptide 2, isoforms alpha/zeta OS=Mus musculus GN=Tmpo	8	3	18.6	75.167	2.8999e-77	1.0928	0.98161	1.0501	1.0021	1.1043	0.97638	NaN	NaN
E9QAS4	Chromodomain-helicase-DNA-binding protein 4	Chd4;Chd5	>tr|E9QAS4|E9QAS4_MOUSE Chromodomain helicase DNA-binding protein 4 OS=Mus musculus GN=Chd4 PE=4 SV=1;>sp|Q6PDQ2|CHD4_MOUSE Chromodomain-helicase-DNA-binding protein 4 OS=Mus musculus GN=Chd4 PE=1 SV=1;>tr|E9QAS5|E9QAS5_MOUSE Chromodomain helicase DNA-bind	16	16	11	216.37	1.9649e-85	1.0927	1.0628	1.1308	0.99382	1.1054	1.1104	1.0656	0.98948
O35972	39S ribosomal protein L23, mitochondrial	Mrpl23	>sp|O35972|RM23_MOUSE 39S ribosomal protein L23, mitochondrial OS=Mus musculus GN=Mrpl23 PE=2 SV=1	4	4	44.5	17.121	5.7066e-39	1.0909	0.82835	0.97586	1.0335	2.3259	0.79902	0.68115	0.66701
A2ACG7	Dolichyl-diphosphooligosaccharide--protein glycosyltransferase subunit 2	Rpn2	>tr|A2ACG7|A2ACG7_MOUSE Ribophorin II OS=Mus musculus GN=Rpn2 PE=4 SV=1;>sp|Q9DBG6|RPN2_MOUSE Dolichyl-diphosphooligosaccharide--protein glycosyltransferase subunit 2 OS=Mus musculus GN=Rpn2 PE=2 SV=1;>tr|Q3U505|Q3U505_MOUSE Uncharacterized protein (Fragme	8	8	25	67.501	1.9244e-133	1.0906	1.0574	1.0406	1.0546	1.1953	1.0574	1.0906	1.082
Q60737	Casein kinase II subunit alpha	Csnk2a1	>sp|Q60737|CSK21_MOUSE Casein kinase II subunit alpha OS=Mus musculus GN=Csnk2a1 PE=1 SV=2	18	17	51.4	45.133	0	1.0902	1.0129	1.0502	0.9478	1.0899	1.0459	1.1143	1.0251
Q61545	RNA-binding protein EWS	Ewsr1	>sp|Q61545|EWS_MOUSE RNA-binding protein EWS OS=Mus musculus GN=Ewsr1 PE=1 SV=2;>tr|Q5SUS9|Q5SUS9_MOUSE Ewing sarcoma breakpoint region 1 OS=Mus musculus GN=Ewsr1 PE=2 SV=1;>tr|Q5SUS8|Q5SUS8_MOUSE Ewing sarcoma breakpoint region 1 OS=Mus musculus GN=Ewsr1	2	2	4.9	68.461	1.2223e-53	1.0895	1.0696	1.0895	1.0466	NaN	NaN	NaN	NaN
P47758	Signal recognition particle receptor subunit beta	Srprb;Gm20425	>sp|P47758|SRPRB_MOUSE Signal recognition particle receptor subunit beta OS=Mus musculus GN=Srprb PE=1 SV=1;>tr|E9Q035|E9Q035_MOUSE Signal recognition particle receptor, B subunit OS=Mus musculus GN=Gm20425 PE=4 SV=1	4	4	22.3	29.579	3.2911e-51	1.0895	1.0057	1.1143	0.97255	1.0673	0.96423	0.99283	1.0493
Q3TXS7	26S proteasome non-ATPase regulatory subunit 1	Psmd1	>sp|Q3TXS7|PSMD1_MOUSE 26S proteasome non-ATPase regulatory subunit 1 OS=Mus musculus GN=Psmd1 PE=1 SV=1	9	9	13.6	105.73	2.7041e-67	1.0885	1.0073	1.2785	0.95321	1.1344	0.98432	1.0161	1.0714
P61982	14-3-3 protein gamma;14-3-3 protein gamma, N-terminally processed	Ywhag	>sp|P61982|1433G_MOUSE 14-3-3 protein gamma OS=Mus musculus GN=Ywhag PE=1 SV=2	4	2	20.6	28.302	2.2976e-92	1.0885	1.0449	NaN	NaN	1.0906	1.2506	NaN	NaN
Q9Z2D8	Methyl-CpG-binding domain protein 3	Mbd3	>sp|Q9Z2D8-2|MBD3_MOUSE Isoform 2 of Methyl-CpG-binding domain protein 3 OS=Mus musculus GN=Mbd3;>tr|D3YTR5|D3YTR5_MOUSE Methyl-CpG-binding domain protein 3 OS=Mus musculus GN=Mbd3 PE=4 SV=1;>tr|D3YTR4|D3YTR4_MOUSE Methyl-CpG-binding domain protein 3 OS=Mu	3	3	15.4	28.338	1.1234e-14	1.0875	1.0785	NaN	NaN	1.0861	1.0644	1.0234	1.7218
D3Z1T4	Guanine nucleotide-binding protein G(I)/G(S)/G(T) subunit beta-2;Guanine nucleotide-binding protein subunit beta-4	Gnb2;Gnb4	>tr|D3Z1T4|D3Z1T4_MOUSE Guanine nucleotide-binding protein (G protein), beta 2 (Fragment) OS=Mus musculus GN=Gnb2 PE=4 SV=1;>tr|D3Z1M1|D3Z1M1_MOUSE Guanine nucleotide-binding protein (G protein), beta 2 (Fragment) OS=Mus musculus GN=Gnb2 PE=4 SV=1;>sp|P628	4	2	19.1	20.785	6.7836e-38	1.0875	1.0456	NaN	NaN	1.1252	1.1495	NaN	NaN
Q8K0C4	Lanosterol 14-alpha demethylase	Cyp51a1	>sp|Q8K0C4|CP51A_MOUSE Lanosterol 14-alpha demethylase OS=Mus musculus GN=Cyp51a1 PE=2 SV=1	10	10	25	56.775	1.2761e-61	1.0874	1.0736	1.0004	1.0236	1.1437	1.1157	NaN	NaN
Q9CQF0	39S ribosomal protein L11, mitochondrial	Mrpl11	>sp|Q9CQF0|RM11_MOUSE 39S ribosomal protein L11, mitochondrial OS=Mus musculus GN=Mrpl11 PE=2 SV=1	3	3	20.8	20.68	2.0597e-10	1.0871	1.0684	NaN	NaN	1.1315	1.1069	1.0515	0.98521
Q9CQR6	Serine/threonine-protein phosphatase 6 catalytic subunit	Ppp6c	>sp|Q9CQR6|PPP6_MOUSE Serine/threonine-protein phosphatase 6 catalytic subunit OS=Mus musculus GN=Ppp6c PE=2 SV=1	3	3	14.4	35.159	1.2948e-19	1.0867	1.1183	NaN	NaN	NaN	NaN	1.289	1.14
Q9D706	RNA polymerase II-associated protein 3	Rpap3	>sp|Q9D706|RPAP3_MOUSE RNA polymerase II-associated protein 3 OS=Mus musculus GN=Rpap3 PE=1 SV=1	5	5	10.5	74.095	5.5478e-22	1.0865	1.0897	1.2828	1.0248	0.99205	1.0793	1.0109	1.3375
Q99J56	Derlin-1	Derl1	>sp|Q99J56|DERL1_MOUSE Derlin-1 OS=Mus musculus GN=Derl1 PE=2 SV=1	2	2	10	28.834	1.1567e-09	1.086	1.0365	NaN	NaN	NaN	NaN	1.086	1.0365
Q9Z1Z0	General vesicular transport factor p115	Uso1	>sp|Q9Z1Z0-3|USO1_MOUSE Isoform 3 of General vesicular transport factor p115 OS=Mus musculus GN=Uso1;>sp|Q9Z1Z0-2|USO1_MOUSE Isoform 2 of General vesicular transport factor p115 OS=Mus musculus GN=Uso1;>sp|Q9Z1Z0|USO1_MOUSE General vesicular transport fact	5	5	11.3	54.731	8.2926e-19	1.0853	1.0189	1.0014	0.98442	1.0941	1.0189	NaN	NaN
Q8CAY6	Acetyl-CoA acetyltransferase, cytosolic	Acat2;Acat3	>sp|Q8CAY6|THIC_MOUSE Acetyl-CoA acetyltransferase, cytosolic OS=Mus musculus GN=Acat2 PE=1 SV=2;>tr|G3XA25|G3XA25_MOUSE MCG16689, isoform CRA_a OS=Mus musculus GN=Acat2 PE=3 SV=1;>tr|Q80X81|Q80X81_MOUSE Acetyl-Coenzyme A acetyltransferase 3 OS=Mus musculu	6	6	30.5	41.297	1.2949e-52	1.0852	1.0199	1.1897	1.017	1.0244	0.92387	1.1079	1.0713
Q8VEE4	Replication protein A 70 kDa DNA-binding subunit	Rpa1	>sp|Q8VEE4|RFA1_MOUSE Replication protein A 70 kDa DNA-binding subunit OS=Mus musculus GN=Rpa1 PE=2 SV=1;>tr|Q5SWN2|Q5SWN2_MOUSE Replication protein A1 OS=Mus musculus GN=Rpa1 PE=2 SV=2	8	8	16.7	69.036	3.6103e-34	1.0846	1.01	1.0966	0.93483	1.1004	1.0253	1.0002	1.2394
Q60605	Myosin light polypeptide 6	Myl6;Gm8894	>sp|Q60605-2|MYL6_MOUSE Isoform Smooth muscle of Myosin light polypeptide 6 OS=Mus musculus GN=Myl6;>sp|Q60605|MYL6_MOUSE Myosin light polypeptide 6 OS=Mus musculus GN=Myl6 PE=1 SV=3;>tr|E9QLM0|E9QLM0_MOUSE Uncharacterized protein OS=Mus musculus GN=Gm8894	9	8	73.5	16.961	6.2683e-271	1.0844	0.98956	1.0758	1.0047	1.0108	0.97314	1.1321	0.87843
Q9CY97	RNA polymerase II subunit A C-terminal domain phosphatase SSU72	Ssu72	>sp|Q9CY97|SSU72_MOUSE RNA polymerase II subunit A C-terminal domain phosphatase SSU72 OS=Mus musculus GN=Ssu72 PE=2 SV=1;>sp|Q9CY97-2|SSU72_MOUSE Isoform 2 of RNA polymerase II subunit A C-terminal domain phosphatase SSU72 OS=Mus musculus GN=Ssu72	5	5	29.9	22.517	3.6493e-21	1.0843	1.092	1.1406	1.0817	1.2475	0.84915	NaN	NaN
Q9EQ61	Pescadillo homolog	Pes1	>sp|Q9EQ61|PESC_MOUSE Pescadillo homolog OS=Mus musculus GN=Pes1 PE=1 SV=1;>tr|Q5SQ20|Q5SQ20_MOUSE Pescadillo homolog 1, containing BRCT domain (Zebrafish) OS=Mus musculus GN=Pes1 PE=2 SV=1	2	2	2.9	67.795	9.6604e-05	1.0841	1.1817	1.0841	1.1566	NaN	NaN	NaN	NaN
Q14C51	Pentatricopeptide repeat-containing protein 3, mitochondrial	Ptcd3	>sp|Q14C51|PTCD3_MOUSE Pentatricopeptide repeat-containing protein 3, mitochondrial OS=Mus musculus GN=Ptcd3 PE=2 SV=2	6	6	13	77.795	2.7752e-32	1.083	1.0247	1.1188	1.028	1.1761	1.0304	0.88023	0.94818
Q5SUR0	Phosphoribosylformylglycinamidine synthase	Pfas	>sp|Q5SUR0|PUR4_MOUSE Phosphoribosylformylglycinamidine synthase OS=Mus musculus GN=Pfas PE=2 SV=1	14	14	17.7	144.63	6.9956e-186	1.0826	1.0342	1.1179	0.95602	1.0971	1.0941	0.97472	1.0345
Q99M87	DnaJ homolog subfamily A member 3, mitochondrial	Dnaja3	>sp|Q99M87-3|DNJA3_MOUSE Isoform 3 of DnaJ homolog subfamily A member 3, mitochondrial OS=Mus musculus GN=Dnaja3;>sp|Q99M87-2|DNJA3_MOUSE Isoform 2 of DnaJ homolog subfamily A member 3, mitochondrial OS=Mus musculus GN=Dnaja3;>sp|Q99M87|DNJA3_MOUSE DnaJ ho	2	2	6.5	46.847	3.1282e-09	1.0825	1.0502	NaN	NaN	1.0951	1.1724	NaN	NaN
Q9CQC6	Basic leucine zipper and W2 domain-containing protein 1	Bzw1	>sp|Q9CQC6|BZW1_MOUSE Basic leucine zipper and W2 domain-containing protein 1 OS=Mus musculus GN=Bzw1 PE=1 SV=1	3	2	6.7	48.043	6.0156e-09	1.0825	0.98231	NaN	NaN	NaN	NaN	1.0233	0.96502
Q9WTM5	RuvB-like 2	Ruvbl2	>sp|Q9WTM5|RUVB2_MOUSE RuvB-like 2 OS=Mus musculus GN=Ruvbl2 PE=2 SV=3	11	11	30.7	51.112	9.4962e-106	1.0824	1.0415	1.1306	1.039	1.1233	1.1643	0.94114	0.96347
Q9R0P5	Destrin	Dstn	>sp|Q9R0P5|DEST_MOUSE Destrin OS=Mus musculus GN=Dstn PE=1 SV=3	5	5	39.4	18.521	3.3477e-51	1.0817	0.94174	1.0817	0.98727	0.98263	0.86884	1.0038	0.85043
P28063	Proteasome subunit beta type-8	Psmb8	>sp|P28063|PSB8_MOUSE Proteasome subunit beta type-8 OS=Mus musculus GN=Psmb8 PE=1 SV=2	5	5	21.7	30.26	6.8974e-31	1.0817	1.0283	1.1369	1.2503	1.0563	1.0283	1.0736	0.94691
P57759	Endoplasmic reticulum resident protein 29	Erp29	>sp|P57759|ERP29_MOUSE Endoplasmic reticulum resident protein 29 OS=Mus musculus GN=Erp29 PE=1 SV=2;>tr|F8WJI4|F8WJI4_MOUSE Uncharacterized protein OS=Mus musculus GN=Erp29 PE=4 SV=1;>tr|F8WIM7|F8WIM7_MOUSE Uncharacterized protein OS=Mus musculus GN=Erp29	2	2	8	28.823	0.00011202	1.0806	1.0129	NaN	NaN	NaN	NaN	1.0806	0.99503
Q9CZU3	Superkiller viralicidic activity 2-like 2	Skiv2l2	>sp|Q9CZU3|SK2L2_MOUSE Superkiller viralicidic activity 2-like 2 OS=Mus musculus GN=Skiv2l2 PE=2 SV=1	13	13	14.7	117.64	5.2251e-49	1.0796	0.94034	1.0838	0.9512	0.72914	0.71177	1.132	0.9416
Q60848	Lymphocyte-specific helicase	Hells	>sp|Q60848-2|HELLS_MOUSE Isoform 2 of Lymphocyte-specific helicase OS=Mus musculus GN=Hells;>sp|Q60848|HELLS_MOUSE Lymphocyte-specific helicase OS=Mus musculus GN=Hells PE=1 SV=2	5	5	7.5	93.785	5.5828e-14	1.0794	0.98697	1.0928	0.93105	1.0684	0.99101	NaN	NaN
Q9WTQ8	Mitochondrial import inner membrane translocase subunit Tim23	Timm23	>sp|Q9WTQ8|TIM23_MOUSE Mitochondrial import inner membrane translocase subunit Tim23 OS=Mus musculus GN=Timm23 PE=2 SV=1;>tr|Q9CXU4|Q9CXU4_MOUSE MCG11298 OS=Mus musculus GN=Timm23 PE=2 SV=1	3	3	22.5	21.978	4.7323e-29	1.0792	1.0273	NaN	NaN	1.0792	1.0343	1.0073	1.0132
P17182	Alpha-enolase;Enolase	Eno1	>sp|P17182|ENOA_MOUSE Alpha-enolase OS=Mus musculus GN=Eno1 PE=1 SV=3;>tr|Q6PHC1|Q6PHC1_MOUSE Enolase OS=Mus musculus GN=Eno1 PE=2 SV=1	22	22	59.4	47.14	0	1.079	1.0856	1.1367	1.0565	1.1334	1.169	1.0328	1.0806
Q924B0	Inositol monophosphatase 1	Impa1	>tr|Q924B0|Q924B0_MOUSE Inositol (Myo)-1(Or 4)-monophosphatase 1 OS=Mus musculus GN=Impa1 PE=2 SV=1;>sp|O55023|IMPA1_MOUSE Inositol monophosphatase 1 OS=Mus musculus GN=Impa1 PE=1 SV=1;>tr|Q80ZJ2|Q80ZJ2_MOUSE Impa1 protein OS=Mus musculus GN=Impa1 PE=2 SV=	2	2	7.2	30.429	3.5096e-07	1.0784	0.74077	NaN	NaN	NaN	NaN	0.97666	0.65613
Q3TKM5	Isocitrate dehydrogenase [NAD] subunit gamma 1, mitochondrial	Idh3g	>tr|Q3TKM5|Q3TKM5_MOUSE Isocitrate dehydrogenase 3 (NAD+), gamma, isoform CRA_c OS=Mus musculus GN=Idh3g PE=2 SV=1;>sp|P70404|IDHG1_MOUSE Isocitrate dehydrogenase [NAD] subunit gamma 1, mitochondrial OS=Mus musculus GN=Idh3g PE=1 SV=1	2	2	8.5	42.314	2.7832e-09	1.078	0.92164	0.98943	0.85727	NaN	NaN	NaN	NaN
Q8VIJ6	Splicing factor, proline- and glutamine-rich	Sfpq	>sp|Q8VIJ6|SFPQ_MOUSE Splicing factor, proline- and glutamine-rich OS=Mus musculus GN=Sfpq PE=1 SV=1	7	7	13.6	75.441	1.2303e-118	1.0776	1.0228	1.1818	1.0202	1.04	0.99332	1.059	0.99314
P24527	Leukotriene A-4 hydrolase	Lta4h	>sp|P24527|LKHA4_MOUSE Leukotriene A-4 hydrolase OS=Mus musculus GN=Lta4h PE=1 SV=4	5	5	11.6	69.05	6.0599e-61	1.0775	1.0742	1.0775	1.0489	NaN	NaN	NaN	NaN
Q9R1C7	Pre-mRNA-processing factor 40 homolog A	Prpf40a	>sp|Q9R1C7|PR40A_MOUSE Pre-mRNA-processing factor 40 homolog A OS=Mus musculus GN=Prpf40a PE=1 SV=1;>sp|Q9R1C7-2|PR40A_MOUSE Isoform 2 of Pre-mRNA-processing factor 40 homolog A OS=Mus musculus GN=Prpf40a	5	5	6	108.48	2.2681e-32	1.0773	0.96988	1.1053	1.0423	NaN	NaN	0.89803	0.78317
Q9D172	ES1 protein homolog, mitochondrial	D10Jhu81e	>sp|Q9D172|ES1_MOUSE ES1 protein homolog, mitochondrial OS=Mus musculus GN=D10Jhu81e PE=1 SV=1	2	2	17.7	28.09	2.175e-59	1.0773	1.1273	1.3317	1.2118	NaN	NaN	NaN	NaN
Q8BU88	39S ribosomal protein L22, mitochondrial	Mrpl22	>sp|Q8BU88|RM22_MOUSE 39S ribosomal protein L22, mitochondrial OS=Mus musculus GN=Mrpl22 PE=2 SV=1	3	3	20.4	23.805	1.0933e-13	1.0773	1.1452	0.88191	0.96241	0.89662	1.2176	1.5299	1.0896
Q9JJI8	60S ribosomal protein L38	Rpl38	>sp|Q9JJI8|RL38_MOUSE 60S ribosomal protein L38 OS=Mus musculus GN=Rpl38 PE=2 SV=3	6	6	50	8.2038	4.4479e-40	1.077	0.97185	1.0613	0.93165	1.0997	0.9857	NaN	NaN
B1AZS9	Peroxiredoxin-4	Prdx4	>tr|B1AZS9|B1AZS9_MOUSE Peroxiredoxin 4 (Fragment) OS=Mus musculus GN=Prdx4 PE=4 SV=1;>sp|O08807|PRDX4_MOUSE Peroxiredoxin-4 OS=Mus musculus GN=Prdx4 PE=1 SV=1	3	2	14	26.391	7.7144e-16	1.077	1.0537	NaN	NaN	NaN	NaN	0.99092	1.7788
F8WIE5	E3 ubiquitin-protein ligase HECTD1	Hectd1	>tr|F8WIE5|F8WIE5_MOUSE HECT domain-containing 1 OS=Mus musculus GN=Hectd1 PE=4 SV=1;>sp|Q69ZR2|HECD1_MOUSE E3 ubiquitin-protein ligase HECTD1 OS=Mus musculus GN=Hectd1 PE=1 SV=2	4	4	1.7	289.23	4.1946e-11	1.0769	0.98282	NaN	NaN	1.0651	0.95238	NaN	NaN
Q9CQ60	6-phosphogluconolactonase	Pgls	>sp|Q9CQ60|6PGL_MOUSE 6-phosphogluconolactonase OS=Mus musculus GN=Pgls PE=2 SV=1;>tr|Q8CBG6|Q8CBG6_MOUSE Uncharacterized protein OS=Mus musculus GN=Pgls PE=2 SV=1;>tr|D3Z4X1|D3Z4X1_MOUSE 6-phosphogluconolactonase, isoform CRA_b OS=Mus musculus GN=Pgls PE=	8	8	58	27.254	5.4764e-95	1.0765	0.94898	1.2205	1.0602	1.0217	0.95212	1.0894	0.86286
Q9Z0N1	Eukaryotic translation initiation factor 2 subunit 3, X-linked;Eukaryotic translation initiation factor 2 subunit 3, Y-linked	Eif2s3x;Eif2s3y	>sp|Q9Z0N1|IF2G_MOUSE Eukaryotic translation initiation factor 2 subunit 3, X-linked OS=Mus musculus GN=Eif2s3x PE=1 SV=2;>sp|Q9Z0N2|IF2H_MOUSE Eukaryotic translation initiation factor 2 subunit 3, Y-linked OS=Mus musculus GN=Eif2s3y PE=2 SV=2;>tr|A2AAW9|A	13	13	36	51.065	3.6075e-177	1.0759	1.0301	1.0846	1.0029	1.0339	1.0906	1.0831	1.0104
Q62351	Transferrin receptor protein 1	Tfrc	>sp|Q62351|TFR1_MOUSE Transferrin receptor protein 1 OS=Mus musculus GN=Tfrc PE=1 SV=1;>tr|Q8C872|Q8C872_MOUSE Transferrin receptor, isoform CRA_c OS=Mus musculus GN=Tfrc PE=2 SV=1	6	6	9.4	85.73	1.5867e-37	1.0759	1.1431	0.97123	1.0708	1.034	0.99022	1.2427	1.2545
P58044	Isopentenyl-diphosphate Delta-isomerase 1	Idi1	>sp|P58044|IDI1_MOUSE Isopentenyl-diphosphate Delta-isomerase 1 OS=Mus musculus GN=Idi1 PE=2 SV=1;>tr|G3XA48|G3XA48_MOUSE Isopentenyl-diphosphate delta isomerase OS=Mus musculus GN=Idi1 PE=4 SV=1	3	3	14.5	26.289	2.0685e-07	1.0758	1.1274	1.0758	1.1006	NaN	NaN	1.4153	1.1548
P62843	40S ribosomal protein S15	Rps15	>sp|P62843|RS15_MOUSE 40S ribosomal protein S15 OS=Mus musculus GN=Rps15 PE=2 SV=2;>tr|D3YTQ9|D3YTQ9_MOUSE Uncharacterized protein OS=Mus musculus GN=Rps15 PE=3 SV=1;>tr|Q3UXS6|Q3UXS6_MOUSE Uncharacterized protein OS=Mus musculus GN=Rps15 PE=2 SV=1	7	7	69.7	17.04	6.8092e-81	1.0755	1.0221	1.0436	0.87092	1.119	1.0636	1.1277	1.2125
P62827	GTP-binding nuclear protein Ran	Ran;1700009N14Rik	>sp|P62827|RAN_MOUSE GTP-binding nuclear protein Ran OS=Mus musculus GN=Ran PE=1 SV=3;>tr|Q14AA6|Q14AA6_MOUSE MCG49183 OS=Mus musculus GN=1700009N14Rik PE=2 SV=1	9	9	44.9	24.423	6.3603e-96	1.0754	1.1087	1.2345	1.0469	1.0395	1.0481	1.1396	1.2601
Q4FZF3	Probable ATP-dependent RNA helicase DDX49	Ddx49	>sp|Q4FZF3|DDX49_MOUSE Probable ATP-dependent RNA helicase DDX49 OS=Mus musculus GN=Ddx49 PE=2 SV=1	3	3	8.8	54.093	8.8525e-17	1.0754	1.2182	NaN	NaN	1.0754	1.2182	NaN	NaN
P99027	60S acidic ribosomal protein P2	Rplp2;Rplp2-ps1	>sp|P99027|RLA2_MOUSE 60S acidic ribosomal protein P2 OS=Mus musculus GN=Rplp2 PE=1 SV=3;>tr|G3UW69|G3UW69_MOUSE MCG10050 OS=Mus musculus GN=Rplp2-ps1 PE=4 SV=1	10	10	82.6	11.651	0	1.0746	1.0122	1.0722	0.98198	1.1027	1.0164	0.96408	1.015
P63087	Serine/threonine-protein phosphatase PP1-gamma catalytic subunit	Ppp1cc	>sp|P63087|PP1G_MOUSE Serine/threonine-protein phosphatase PP1-gamma catalytic subunit OS=Mus musculus GN=Ppp1cc PE=1 SV=1;>sp|P63087-2|PP1G_MOUSE Isoform Gamma-2 of Serine/threonine-protein phosphatase PP1-gamma catalytic subunit OS=Mus musculus GN=Ppp1cc	10	2	30.7	36.983	4.62e-163	1.0744	1.0618	1.15	1.0508	NaN	NaN	NaN	NaN
B1ATS4	Sarcoplasmic/endoplasmic reticulum calcium ATPase 3	Atp2a3	>tr|B1ATS4|B1ATS4_MOUSE ATPase, Ca++ transporting, ubiquitous OS=Mus musculus GN=Atp2a3 PE=3 SV=1;>sp|Q64518-2|AT2A3_MOUSE Isoform SERCA3A of Sarcoplasmic/endoplasmic reticulum calcium ATPase 3 OS=Mus musculus GN=Atp2a3;>tr|B1ATS5|B1ATS5_MOUSE ATPase, Ca++	10	7	14.9	107.6	5.626e-99	1.0738	1.0613	1.1452	1.188	0.96202	1.1191	1.0841	0.64169
Q8BYL4	Tyrosine--tRNA ligase, mitochondrial	Yars2	>sp|Q8BYL4|SYYM_MOUSE Tyrosine--tRNA ligase, mitochondrial OS=Mus musculus GN=Yars2 PE=2 SV=2;>tr|E9PX65|E9PX65_MOUSE Uncharacterized protein OS=Mus musculus GN=Yars2 PE=3 SV=1	3	3	12.7	52.597	2.5954e-08	1.0726	1.1065	NaN	NaN	0.97261	0.93876	NaN	NaN
P35821	Tyrosine-protein phosphatase non-receptor type 1	Ptpn1	>sp|P35821|PTN1_MOUSE Tyrosine-protein phosphatase non-receptor type 1 OS=Mus musculus GN=Ptpn1 PE=1 SV=2	2	2	5.6	49.593	2.9059e-06	1.0725	0.94779	1.0725	0.95536	NaN	NaN	NaN	NaN
D3Z4J1	DAZ-associated protein 1	Dazap1	>tr|D3Z4J1|D3Z4J1_MOUSE DAZ-associated protein 1 (Fragment) OS=Mus musculus GN=Dazap1 PE=4 SV=1;>sp|Q9JII5-2|DAZP1_MOUSE Isoform 2 of DAZ-associated protein 1 OS=Mus musculus GN=Dazap1;>sp|Q9JII5|DAZP1_MOUSE DAZ-associated protein 1 OS=Mus musculus GN=Daza	2	2	18.1	19.364	4.9923e-36	1.0724	0.85526	NaN	NaN	0.65319	0.65734	NaN	NaN
O54734	Dolichyl-diphosphooligosaccharide--protein glycosyltransferase 48 kDa subunit	Ddost	>sp|O54734|OST48_MOUSE Dolichyl-diphosphooligosaccharide--protein glycosyltransferase 48 kDa subunit OS=Mus musculus GN=Ddost PE=1 SV=2	7	7	17	49.027	2.9149e-38	1.0721	1.0264	1.0151	0.99946	1.0721	0.98792	1.1884	1.1061
D3Z7C0	39S ribosomal protein L40, mitochondrial	Mrpl40	>tr|D3Z7C0|D3Z7C0_MOUSE Uncharacterized protein OS=Mus musculus GN=Mrpl40 PE=4 SV=1;>sp|Q9Z2Q5|RM40_MOUSE 39S ribosomal protein L40, mitochondrial OS=Mus musculus GN=Mrpl40 PE=2 SV=2	2	2	21	19.378	4.7716e-27	1.0716	0.84573	NaN	NaN	1.132	1.0778	NaN	NaN
Q8BP47	Asparagine--tRNA ligase, cytoplasmic	Nars	>sp|Q8BP47|SYNC_MOUSE Asparagine--tRNA ligase, cytoplasmic OS=Mus musculus GN=Nars PE=1 SV=2	14	14	31.7	64.279	7.0066e-158	1.0715	0.96256	1.0757	0.93122	1.1186	0.96256	0.93553	1.0389
Q9Z1N5	Spliceosome RNA helicase Ddx39b	Ddx39b	>sp|Q9Z1N5|DX39B_MOUSE Spliceosome RNA helicase Ddx39b OS=Mus musculus GN=Ddx39b PE=1 SV=1	13	4	29	49.035	1.0555e-118	1.0713	1.0953	1.1039	1.1109	1.0921	1.0978	0.96734	1.0953
E9Q5Q0	Ataxin-2-like protein	Atxn2l	>tr|E9Q5Q0|E9Q5Q0_MOUSE Uncharacterized protein OS=Mus musculus GN=Atxn2l PE=4 SV=1;>tr|Q3TGG2|Q3TGG2_MOUSE Uncharacterized protein OS=Mus musculus GN=Atxn2l PE=2 SV=1;>sp|Q7TQH0-3|ATX2L_MOUSE Isoform 3 of Ataxin-2-like protein OS=Mus musculus GN=Atxn2l;>s	4	4	6.8	95.221	1.7045e-23	1.0712	1.0649	1.2071	1.0695	0.98651	1.0529	NaN	NaN
Q6ZQ03	Formin-binding protein 4	Fnbp4	>sp|Q6ZQ03-2|FNBP4_MOUSE Isoform 2 of Formin-binding protein 4 OS=Mus musculus GN=Fnbp4;>sp|Q6ZQ03-3|FNBP4_MOUSE Isoform 3 of Formin-binding protein 4 OS=Mus musculus GN=Fnbp4;>sp|Q6ZQ03|FNBP4_MOUSE Formin-binding protein 4 OS=Mus musculus GN=Fnbp4 PE=1 SV	2	2	3.4	67.304	8.4611e-08	1.071	1.1523	1.0232	1.0616	1.0865	1.1523	NaN	NaN
P06151	L-lactate dehydrogenase A chain;L-lactate dehydrogenase	Ldha	>sp|P06151|LDHA_MOUSE L-lactate dehydrogenase A chain OS=Mus musculus GN=Ldha PE=1 SV=3;>tr|G5E8N5|G5E8N5_MOUSE L-lactate dehydrogenase OS=Mus musculus GN=Ldha PE=3 SV=1;>tr|D3Z736|D3Z736_MOUSE L-lactate dehydrogenase OS=Mus musculus GN=Ldha PE=3 SV=1;>tr|	15	15	43.7	36.498	0	1.0709	1.0727	1.1411	0.99149	1.0548	0.99256	1.056	1.1864
Q9CXW4	60S ribosomal protein L11	Rpl11;Gm10036;Gm10288;Gm5093;Gm7589	>sp|Q9CXW4|RL11_MOUSE 60S ribosomal protein L11 OS=Mus musculus GN=Rpl11 PE=1 SV=4;>tr|E9PYL9|E9PYL9_MOUSE Uncharacterized protein OS=Mus musculus GN=Gm10036 PE=3 SV=1;>tr|D3Z3K1|D3Z3K1_MOUSE MCG11809 OS=Mus musculus GN=Gm10288 PE=3 SV=1;>tr|A2BH06|A2BH06_	6	6	32	20.252	2.6788e-77	1.0705	1.0251	0.96	0.8756	1.0833	1.0399	0.96486	1.0773
P63005	Platelet-activating factor acetylhydrolase IB subunit alpha	Pafah1b1	>sp|P63005|LIS1_MOUSE Platelet-activating factor acetylhydrolase IB subunit alpha OS=Mus musculus GN=Pafah1b1 PE=1 SV=2;>sp|P63005-2|LIS1_MOUSE Isoform 2 of Platelet-activating factor acetylhydrolase IB subunit alpha OS=Mus musculus GN=Pafah1b1	7	7	22.2	46.67	5.2645e-70	1.0699	0.99193	1.0543	0.97766	1.1335	1.078	NaN	NaN
E9QN31	Putative ribosomal RNA methyltransferase NOP2	Nop2	>tr|E9QN31|E9QN31_MOUSE Uncharacterized protein OS=Mus musculus GN=Nop2 PE=4 SV=1;>sp|Q922K7|NOP2_MOUSE Putative ribosomal RNA methyltransferase NOP2 OS=Mus musculus GN=Nop2 PE=2 SV=1	7	7	12.8	86.906	1.1127e-71	1.0698	0.98577	1.0997	1.0231	1.0369	0.94512	0.9225	0.93596
G3UYD5	Bifunctional UDP-N-acetylglucosamine 2-epimerase/N-acetylmannosamine kinase;UDP-N-acetylglucosamine 2-epimerase;N-acetylmannosamine kinase	Gne	>tr|G3UYD5|G3UYD5_MOUSE Uncharacterized protein OS=Mus musculus GN=Gne PE=4 SV=1;>tr|G3UX23|G3UX23_MOUSE Uncharacterized protein OS=Mus musculus GN=Gne PE=4 SV=1;>sp|Q91WG8|GLCNE_MOUSE Bifunctional UDP-N-acetylglucosamine 2-epimerase/N-acetylmannosamine ki	2	2	5.8	53.415	1.3918e-05	1.0694	1.0345	1.0694	1.0195	NaN	NaN	NaN	NaN
Q99JZ4	GTP-binding protein SAR1b;GTP-binding protein SAR1a	Sar1a;Sar1b	>tr|Q99JZ4|Q99JZ4_MOUSE SAR1 gene homolog A (S. cerevisiae) OS=Mus musculus GN=Sar1a PE=2 SV=1;>sp|Q9CQC9|SAR1B_MOUSE GTP-binding protein SAR1b OS=Mus musculus GN=Sar1b PE=1 SV=1;>sp|P36536|SAR1A_MOUSE GTP-binding protein SAR1a OS=Mus musculus GN=Sar1a PE=	3	3	22.7	22.399	3.3505e-19	1.0694	1.0153	NaN	NaN	NaN	NaN	1.1215	0.97929
Q3TEA8	Heterochromatin protein 1-binding protein 3	Hp1bp3	>sp|Q3TEA8-2|HP1B3_MOUSE Isoform 2 of Heterochromatin protein 1-binding protein 3 OS=Mus musculus GN=Hp1bp3;>sp|Q3TEA8|HP1B3_MOUSE Heterochromatin protein 1-binding protein 3 OS=Mus musculus GN=Hp1bp3 PE=1 SV=1;>tr|A2AM69|A2AM69_MOUSE Heterochromatin prote	3	3	7.2	59.548	2.924e-18	1.0693	0.9294	0.9968	0.98131	1.0693	0.9294	1.1275	0.85949
P19182	Interferon-related developmental regulator 1	Ifrd1	>sp|P19182|IFRD1_MOUSE Interferon-related developmental regulator 1 OS=Mus musculus GN=Ifrd1 PE=2 SV=2;>tr|E9QA38|E9QA38_MOUSE Interferon-related developmental regulator 1 (Fragment) OS=Mus musculus GN=Ifrd1 PE=4 SV=1;>tr|E9QA50|E9QA50_MOUSE Interferon-rel	4	4	11.8	49.935	5.1155e-22	1.0689	1.0165	NaN	NaN	1.0689	1.0165	NaN	NaN
Q8K310	Matrin-3	Matr3	>sp|Q8K310|MATR3_MOUSE Matrin-3 OS=Mus musculus GN=Matr3 PE=1 SV=1;>tr|Q6ZQ61|Q6ZQ61_MOUSE MCG121979, isoform CRA_c (Fragment) OS=Mus musculus GN=Matr3 PE=2 SV=1	3	3	6	94.629	6.0908e-23	1.0686	1.1069	1.3803	1.3862	1.0273	1.0216	1.0686	1.0291
P59325	Eukaryotic translation initiation factor 5	Eif5	>sp|P59325|IF5_MOUSE Eukaryotic translation initiation factor 5 OS=Mus musculus GN=Eif5 PE=1 SV=1;>tr|Q05CM5|Q05CM5_MOUSE Eif5 protein (Fragment) OS=Mus musculus GN=Eif5 PE=2 SV=1;>tr|Q05CH7|Q05CH7_MOUSE Eif5 protein OS=Mus musculus GN=Eif5 PE=2 SV=1;>tr|Q	3	3	8.4	48.968	1.2907e-05	1.0679	1.202	NaN	NaN	NaN	NaN	1.0679	1.202
Q8BP48	Methionine aminopeptidase 1	Metap1	>sp|Q8BP48|AMPM1_MOUSE Methionine aminopeptidase 1 OS=Mus musculus GN=Metap1 PE=2 SV=1	3	3	10.1	43.221	4.7425e-06	1.0676	1.1291	NaN	NaN	1.3291	1.0436	NaN	NaN
Q3TLH4	Protein PRRC2C	Prrc2c	>sp|Q3TLH4-5|PRC2C_MOUSE Isoform 5 of Protein PRRC2C OS=Mus musculus GN=Prrc2c;>sp|Q3TLH4|PRC2C_MOUSE Protein PRRC2C OS=Mus musculus GN=Prrc2c PE=1 SV=2;>sp|Q3TLH4-2|PRC2C_MOUSE Isoform 2 of Protein PRRC2C OS=Mus musculus GN=Prrc2c;>tr|E9QKG5|E9QKG5_MOUSE	4	4	2.4	300.61	1.0672e-17	1.0674	1.0659	NaN	NaN	1.0674	1.0659	NaN	NaN
Q7TQK1	Integrator complex subunit 7	Ints7	>sp|Q7TQK1|INT7_MOUSE Integrator complex subunit 7 OS=Mus musculus GN=Ints7 PE=1 SV=1;>sp|Q7TQK1-2|INT7_MOUSE Isoform 2 of Integrator complex subunit 7 OS=Mus musculus GN=Ints7	4	4	5.2	106.86	3.0667e-21	1.0672	0.99028	1.005	1.0761	NaN	NaN	NaN	NaN
O55142	60S ribosomal protein L35a	Rpl35a;Gm10247;Gm10029;Gm10237	>sp|O55142|RL35A_MOUSE 60S ribosomal protein L35a OS=Mus musculus GN=Rpl35a PE=2 SV=2;>tr|D3Z2T7|D3Z2T7_MOUSE MCG123716 OS=Mus musculus GN=Gm10247 PE=4 SV=1;>tr|E9PXU5|E9PXU5_MOUSE Uncharacterized protein OS=Mus musculus GN=Gm10029 PE=4 SV=1;>tr|F8VQL4|F8V	8	8	46.4	12.554	1.6171e-45	1.0671	1.0308	1.034	1.0144	1.07	0.99311	1.0321	1.2295
P68040	Guanine nucleotide-binding protein subunit beta-2-like 1	Gnb2l1	>sp|P68040|GBLP_MOUSE Guanine nucleotide-binding protein subunit beta-2-like 1 OS=Mus musculus GN=Gnb2l1 PE=1 SV=3	11	11	53.6	35.076	5.7814e-216	1.0668	1.0789	1.0391	0.98582	1.0669	1.0593	1.0549	1.1394
Q9EQU3	Toll-like receptor 9	Tlr9	>sp|Q9EQU3|TLR9_MOUSE Toll-like receptor 9 OS=Mus musculus GN=Tlr9 PE=1 SV=3	10	10	12.5	116.41	9.823e-149	1.0665	1.0217	0.94208	0.94423	1.0666	1.0224	NaN	NaN
P61222	ATP-binding cassette sub-family E member 1	Abce1	>sp|P61222|ABCE1_MOUSE ATP-binding cassette sub-family E member 1 OS=Mus musculus GN=Abce1 PE=2 SV=1	11	11	26.2	67.314	1.0665e-169	1.0665	1.0789	1.26	1.1737	1.1139	1.0696	0.91031	1.036
Q8R323	Replication factor C subunit 3	Rfc3	>sp|Q8R323|RFC3_MOUSE Replication factor C subunit 3 OS=Mus musculus GN=Rfc3 PE=2 SV=1	2	2	5.6	40.526	0.00019959	1.0664	1.079	1.0474	1.105	NaN	NaN	NaN	NaN
P50247	Adenosylhomocysteinase	Ahcy	>sp|P50247|SAHH_MOUSE Adenosylhomocysteinase OS=Mus musculus GN=Ahcy PE=1 SV=3	15	15	42.1	47.688	1.9215e-257	1.0664	0.99819	1.0539	0.9881	1.0908	0.99663	1.062	1.0489
P35278	Ras-related protein Rab-5C	Rab5c	>sp|P35278|RAB5C_MOUSE Ras-related protein Rab-5C OS=Mus musculus GN=Rab5c PE=1 SV=2;>tr|Q8C266|Q8C266_MOUSE RAB5C, member RAS oncogene family OS=Mus musculus GN=Rab5c PE=2 SV=1	2	2	15.3	23.412	2.8211e-10	1.0664	0.87027	NaN	NaN	NaN	NaN	1.098	0.98393
P14206	40S ribosomal protein SA	Rpsa;Rpsa-ps10	>sp|P14206|RSSA_MOUSE 40S ribosomal protein SA OS=Mus musculus GN=Rpsa PE=1 SV=4;>tr|D3YTT7|D3YTT7_MOUSE MCG2650 OS=Mus musculus GN=Rpsa-ps10 PE=3 SV=1	12	12	48.8	32.838	4.4806e-204	1.0654	1.0542	1.0992	0.94105	1.0626	1.0524	1.0318	1.1558
Q80Y19	Rho GTPase-activating protein 11A	Arhgap11a	>sp|Q80Y19|RHGBA_MOUSE Rho GTPase-activating protein 11A OS=Mus musculus GN=Arhgap11a PE=1 SV=2;>tr|F8WGF5|F8WGF5_MOUSE Rho GTPase-activating protein 11A OS=Mus musculus GN=Arhgap11a PE=4 SV=1;>tr|A2AL19|A2AL19_MOUSE Rho GTPase activating protein 11A OS=Mu	12	12	15.4	108.43	4.8188e-56	1.0651	0.7741	1.0651	0.75107	NaN	NaN	NaN	NaN
Q8K363	ATP-dependent RNA helicase DDX18	Ddx18	>sp|Q8K363|DDX18_MOUSE ATP-dependent RNA helicase DDX18 OS=Mus musculus GN=Ddx18 PE=2 SV=1	9	9	18.8	74.18	7.746e-51	1.0651	0.93894	1.0795	0.91509	0.98044	0.94941	NaN	NaN
Q62348	Translin	Tsn	>sp|Q62348|TSN_MOUSE Translin OS=Mus musculus GN=Tsn PE=1 SV=1	3	3	17.5	26.201	3.047e-22	1.0651	0.88548	NaN	NaN	NaN	NaN	1.0651	0.88548
E9Q0Z8	Polyubiquitin-B;Ubiquitin;Polyubiquitin-C;Ubiquitin;Ubiquitin-related 1;Ubiquitin-related 2	Ubb;Ubc;Uba52;2810422J05Rik;Gm7866	>tr|E9Q0Z8|E9Q0Z8_MOUSE Uncharacterized protein OS=Mus musculus GN=Ubb PE=4 SV=1;>tr|E9Q5F6|E9Q5F6_MOUSE Ubiquitin C (Fragment) OS=Mus musculus GN=Ubc PE=4 SV=1;>tr|Q5SX22|Q5SX22_MOUSE Ubiquitin B (Fragment) OS=Mus musculus GN=Ubb PE=2 SV=2;>sp|P0CG49|UBB_	12	2	95.4	17.275	3.5762e-256	1.065	1.0409	1.1306	1.0655	0.99244	1.0051	1.0828	1.0365
P56135	ATP synthase subunit f, mitochondrial	Atp5j2	>sp|P56135|ATPK_MOUSE ATP synthase subunit f, mitochondrial OS=Mus musculus GN=Atp5j2 PE=1 SV=3;>tr|F8WHP8|F8WHP8_MOUSE ATP synthase, H+-transporting, mitochondrial F0 complex, subunit F2 OS=Mus musculus GN=Atp5j2 PE=4 SV=1	2	2	23.9	10.344	1.5046e-07	1.065	0.98464	NaN	NaN	1.065	0.98464	NaN	NaN
Q9D0F3	Protein ERGIC-53	Lman1	>sp|Q9D0F3|LMAN1_MOUSE Protein ERGIC-53 OS=Mus musculus GN=Lman1 PE=2 SV=1	3	3	12.2	57.788	4.3205e-28	1.0644	0.98992	NaN	NaN	NaN	NaN	0.91663	0.98862
Q9EQH2	Endoplasmic reticulum aminopeptidase 1	Erap1	>sp|Q9EQH2|ERAP1_MOUSE Endoplasmic reticulum aminopeptidase 1 OS=Mus musculus GN=Erap1 PE=2 SV=2;>tr|F8WIM4|F8WIM4_MOUSE Uncharacterized protein OS=Mus musculus GN=Erap1 PE=4 SV=1	4	4	5.7	106.6	6.5081e-14	1.0638	1.0453	0.90159	0.90558	1.2518	1.5631	0.9926	0.85449
Q922R8	Protein disulfide-isomerase A6	Pdia6	>sp|Q922R8|PDIA6_MOUSE Protein disulfide-isomerase A6 OS=Mus musculus GN=Pdia6 PE=1 SV=3;>tr|Q3TML0|Q3TML0_MOUSE Uncharacterized protein OS=Mus musculus GN=Pdia6 PE=2 SV=1	9	9	30	48.1	7.3051e-126	1.0631	0.98617	1.051	0.96381	1.0631	0.9916	1.0767	0.99741
P61979	Heterogeneous nuclear ribonucleoprotein K	Hnrnpk;Gm7964	>sp|P61979-3|HNRPK_MOUSE Isoform 3 of Heterogeneous nuclear ribonucleoprotein K OS=Mus musculus GN=Hnrnpk;>tr|E9Q8D6|E9Q8D6_MOUSE Uncharacterized protein OS=Mus musculus GN=Hnrnpk PE=4 SV=1;>tr|E9PVM4|E9PVM4_MOUSE Uncharacterized protein OS=Mus musculus GN	15	15	42.8	48.51	0	1.0627	1.0643	1.1037	1.0747	1.0505	1.0633	1.0627	1.0445
D3YX27	Serine protease HTRA2, mitochondrial	Htra2	>tr|D3YX27|D3YX27_MOUSE Uncharacterized protein OS=Mus musculus GN=Htra2 PE=4 SV=1;>sp|Q9JIY5|HTRA2_MOUSE Serine protease HTRA2, mitochondrial OS=Mus musculus GN=Htra2 PE=1 SV=2;>tr|F6XUR8|F6XUR8_MOUSE HtrA serine peptidase 2 (Fragment) OS=Mus musculus GN=	4	4	11.3	45.822	1.9797e-10	1.0624	0.70517	NaN	NaN	1.1022	0.79153	NaN	NaN
D3Z315	Coatomer subunit epsilon	Cope	>tr|D3Z315|D3Z315_MOUSE Coatomer protein complex, subunit epsilon (Fragment) OS=Mus musculus GN=Cope PE=4 SV=1;>sp|O89079|COPE_MOUSE Coatomer subunit epsilon OS=Mus musculus GN=Cope PE=2 SV=3	5	5	28.2	25.37	4.3478e-59	1.0622	0.93279	1.1501	0.91019	0.89635	0.93677	0.8419	1.0036
P62242	40S ribosomal protein S8	Rps8;Gm11353;Rps8-ps1	>sp|P62242|RS8_MOUSE 40S ribosomal protein S8 OS=Mus musculus GN=Rps8 PE=1 SV=2;>tr|Q5SZV3|Q5SZV3_MOUSE 40S ribosomal protein S8 OS=Mus musculus GN=Gm11353 PE=3 SV=1;>tr|G3XA55|G3XA55_MOUSE 40S ribosomal protein S8 OS=Mus musculus GN=Rps8-ps1 PE=3 SV=1	11	11	55.3	24.205	9.5839e-266	1.0615	1.0131	1.0175	0.94559	1.0792	1.0131	1.0558	1.1512
Q921R2	40S ribosomal protein S13	Rps13	>tr|Q921R2|Q921R2_MOUSE MCG123365, isoform CRA_a OS=Mus musculus GN=Rps13 PE=2 SV=1;>sp|P62301|RS13_MOUSE 40S ribosomal protein S13 OS=Mus musculus GN=Rps13 PE=1 SV=2	10	10	50	16.142	7.3177e-76	1.0609	1.0372	0.98909	0.9189	1.0264	1.0108	1.08	1.2207
Q8BKC5	Importin-5	Ipo5	>sp|Q8BKC5|IPO5_MOUSE Importin-5 OS=Mus musculus GN=Ipo5 PE=1 SV=3;>sp|Q8BKC5-2|IPO5_MOUSE Isoform 2 of Importin-5 OS=Mus musculus GN=Ipo5;>tr|E9PVZ5|E9PVZ5_MOUSE Uncharacterized protein OS=Mus musculus GN=Ipo5 PE=4 SV=1	17	17	22.5	123.59	1.7268e-99	1.0608	1.0327	1.0484	1.0186	1.0864	1.0554	1.0669	1.016
Q8BT60	Copine-3	Cpne3	>sp|Q8BT60|CPNE3_MOUSE Copine-3 OS=Mus musculus GN=Cpne3 PE=1 SV=2	6	6	11.6	59.584	1.4214e-19	1.0608	0.87524	1.0721	0.91583	0.96945	0.85255	0.99303	0.71153
D3Z6W2	Tyrosine-protein phosphatase non-receptor type;Tyrosine-protein phosphatase non-receptor type 2	Ptpn2	>tr|D3Z6W2|D3Z6W2_MOUSE Uncharacterized protein OS=Mus musculus GN=Ptpn2 PE=4 SV=1;>sp|Q06180-2|PTN2_MOUSE Isoform PTPA of Tyrosine-protein phosphatase non-receptor type 2 OS=Mus musculus GN=Ptpn2;>sp|Q06180|PTN2_MOUSE Tyrosine-protein phosphatase non-rece	3	3	9.4	42.291	1.1003e-12	1.0607	0.92473	0.97627	0.89023	1.193	1.2773	NaN	NaN
Q3UJB0		Sf3b2	>tr|Q3UJB0|Q3UJB0_MOUSE Splicing factor 3b, subunit 2 OS=Mus musculus GN=Sf3b2 PE=2 SV=1	6	6	11.6	98.197	3.1019e-73	1.0604	1.2042	0.98583	1.1371	1.0737	1.2161	1.0749	1.0914
O35286	Putative pre-mRNA-splicing factor ATP-dependent RNA helicase DHX15	Dhx15	>sp|O35286|DHX15_MOUSE Putative pre-mRNA-splicing factor ATP-dependent RNA helicase DHX15 OS=Mus musculus GN=Dhx15 PE=2 SV=2	40	39	52.7	91.006	0	1.06	1.0066	1.048	0.97893	1.0611	1.0194	1.0804	0.87002
Q8CCP0	Nuclear export mediator factor Nemf	Nemf	>sp|Q8CCP0-4|NEMF_MOUSE Isoform 4 of Nuclear export mediator factor Nemf OS=Mus musculus GN=Nemf;>sp|Q8CCP0-3|NEMF_MOUSE Isoform 3 of Nuclear export mediator factor Nemf OS=Mus musculus GN=Nemf;>sp|Q8CCP0-2|NEMF_MOUSE Isoform 2 of Nuclear export mediator f	2	2	5.8	47.644	1.2183e-05	1.0593	1.1634	0.85498	1.5651	1.0593	1.1614	NaN	NaN
Q9CWJ9	Bifunctional purine biosynthesis protein PURH;Phosphoribosylaminoimidazolecarboxamide formyltransferase;IMP cyclohydrolase	Atic	>sp|Q9CWJ9|PUR9_MOUSE Bifunctional purine biosynthesis protein PURH OS=Mus musculus GN=Atic PE=1 SV=2	10	10	26.9	64.217	4.35e-105	1.059	1.0803	1.0747	0.99051	1.1121	0.93183	0.96046	1.151
P63028	Translationally-controlled tumor protein	Tpt1	>sp|P63028|TCTP_MOUSE Translationally-controlled tumor protein OS=Mus musculus GN=Tpt1 PE=1 SV=1;>tr|D3YU75|D3YU75_MOUSE Uncharacterized protein OS=Mus musculus GN=Tpt1 PE=4 SV=1	4	4	30.2	19.462	2.3323e-27	1.0585	0.92766	NaN	NaN	NaN	NaN	1.0125	0.92766
Q91VR5	ATP-dependent RNA helicase DDX1	Ddx1	>sp|Q91VR5|DDX1_MOUSE ATP-dependent RNA helicase DDX1 OS=Mus musculus GN=Ddx1 PE=1 SV=1	7	7	13.5	82.499	5.9351e-40	1.0583	1.0276	1.0365	0.99077	1.0647	1.0556	0.94433	0.9913
Q3U186	Probable arginine--tRNA ligase, mitochondrial	Rars2	>sp|Q3U186|SYRM_MOUSE Probable arginine--tRNA ligase, mitochondrial OS=Mus musculus GN=Rars2 PE=2 SV=1;>tr|A2AT41|A2AT41_MOUSE Arginyl-tRNA synthetase 2, mitochondrial (Fragment) OS=Mus musculus GN=Rars2 PE=4 SV=1	2	2	3.6	65.335	9.1481e-05	1.058	1.168	1.058	1.1429	NaN	NaN	NaN	NaN
Q91V92	ATP-citrate synthase	Acly	>sp|Q91V92|ACLY_MOUSE ATP-citrate synthase OS=Mus musculus GN=Acly PE=1 SV=1;>tr|Q3V117|Q3V117_MOUSE ATP citrate lyase OS=Mus musculus GN=Acly PE=2 SV=1	32	32	37	119.73	0	1.0579	0.97108	1.0593	0.96324	1.0513	0.91539	1.0574	0.98137
O08663	Methionine aminopeptidase 2	Metap2	>sp|O08663|AMPM2_MOUSE Methionine aminopeptidase 2 OS=Mus musculus GN=Metap2 PE=1 SV=1	3	3	9.8	52.921	8.3394e-58	1.0578	1.099	1.1586	0.93301	1.0578	1.099	NaN	NaN
P08113	Endoplasmin	Hsp90b1	>sp|P08113|ENPL_MOUSE Endoplasmin OS=Mus musculus GN=Hsp90b1 PE=1 SV=2	17	15	26.4	92.475	1.3702e-284	1.0577	1.0588	1.0451	0.95115	1.0183	0.96241	1.0971	1.1058
P23611	Interferon regulatory factor 8	Irf8	>sp|P23611|IRF8_MOUSE Interferon regulatory factor 8 OS=Mus musculus GN=Irf8 PE=1 SV=1	9	9	28.3	48.237	1.1545e-180	1.0575	0.98811	1.0205	1.0135	1.0697	1.0437	1.0041	0.85097
P17742	Peptidyl-prolyl cis-trans isomerase A;Peptidyl-prolyl cis-trans isomerase	Ppia;Gm9234	>sp|P17742|PPIA_MOUSE Peptidyl-prolyl cis-trans isomerase A OS=Mus musculus GN=Ppia PE=1 SV=2;>tr|E9Q1E3|E9Q1E3_MOUSE Peptidyl-prolyl cis-trans isomerase OS=Mus musculus GN=Gm9234 PE=3 SV=1	12	12	71.3	17.971	4.0231e-295	1.0574	1.0218	1.0598	1.022	1.0768	1.0067	1.037	1.023
Q8R1Q8	Cytoplasmic dynein 1 light intermediate chain 1	Dync1li1	>sp|Q8R1Q8|DC1L1_MOUSE Cytoplasmic dynein 1 light intermediate chain 1 OS=Mus musculus GN=Dync1li1 PE=1 SV=1	3	3	7.8	56.614	2.5009e-13	1.0574	0.97256	1.0063	0.88733	1.0835	1.0146	NaN	NaN
Q99JR8	SWI/SNF-related matrix-associated actin-dependent regulator of chromatin subfamily D member 2;SWI/SNF-related matrix-associated actin-dependent regulator of chromatin subfamily D member 3;SWI/SNF-related matrix-associated actin-dependent regulator of chromatin subfamily D member 1	Smarcd2;Smarcd3;Smarcd1	>sp|Q99JR8-2|SMRD2_MOUSE Isoform 2 of SWI/SNF-related matrix-associated actin-dependent regulator of chromatin subfamily D member 2 OS=Mus musculus GN=Smarcd2;>sp|Q99JR8|SMRD2_MOUSE SWI/SNF-related matrix-associated actin-dependent regulator of chromatin s	2	2	6.4	55.373	1.1516e-19	1.0572	0.89943	1.0896	0.92566	NaN	NaN	NaN	NaN
P43346	Deoxycytidine kinase	Dck	>sp|P43346|DCK_MOUSE Deoxycytidine kinase OS=Mus musculus GN=Dck PE=1 SV=1	2	2	10.8	30.367	2.0461e-07	1.057	0.93566	NaN	NaN	1.057	0.93566	NaN	NaN
E9Q555	E3 ubiquitin-protein ligase RNF213	Rnf213	>sp|E9Q555|RN213_MOUSE E3 ubiquitin-protein ligase RNF213 OS=Mus musculus GN=Rnf213 PE=2 SV=1	9	9	2.2	584.49	2.4544e-46	1.0568	1.0813	1.1407	1.0665	0.93803	1.1537	NaN	NaN
Q9JMH6	Thioredoxin reductase 1, cytoplasmic	Txnrd1	>sp|Q9JMH6-2|TRXR1_MOUSE Isoform 2 of Thioredoxin reductase 1, cytoplasmic OS=Mus musculus GN=Txnrd1;>tr|G3UWB1|G3UWB1_MOUSE Thioredoxin reductase 1, isoform CRA_b OS=Mus musculus GN=Txnrd1 PE=3 SV=1;>sp|Q9JMH6|TRXR1_MOUSE Thioredoxin reductase 1, cytoplas	4	4	11.8	54.562	4.3831e-55	1.0566	1.1089	1.1034	1.0097	1.1399	1.1089	0.96522	1.0226
F7ACR9	Microtubule-actin cross-linking factor 1	Macf1	>tr|F7ACR9|F7ACR9_MOUSE Microtubule-actin crosslinking factor 1 (Fragment) OS=Mus musculus GN=Macf1 PE=4 SV=1;>tr|E9PVY6|E9PVY6_MOUSE Uncharacterized protein OS=Mus musculus GN=Macf1 PE=4 SV=1;>sp|Q9QXZ0-3|MACF1_MOUSE Isoform 3 of Microtubule-actin cross-l	14	14	3.3	608.23	8.074e-61	1.0566	0.96421	1.0296	0.95151	NaN	NaN	NaN	NaN
P63276	40S ribosomal protein S17	Rps17	>sp|P63276|RS17_MOUSE 40S ribosomal protein S17 OS=Mus musculus GN=Rps17 PE=1 SV=2;>tr|F7BBI3|F7BBI3_MOUSE Uncharacterized protein (Fragment) OS=Mus musculus GN=Rps17 PE=3 SV=1	8	8	60	15.524	6.1826e-185	1.0559	1.0511	0.83838	0.87432	1.0861	1.0302	1.023	1.2103
Q8BY71	Histone acetyltransferase type B catalytic subunit	Hat1	>sp|Q8BY71|HAT1_MOUSE Histone acetyltransferase type B catalytic subunit OS=Mus musculus GN=Hat1 PE=2 SV=1;>tr|A2ATU9|A2ATU9_MOUSE Histone aminotransferase 1 OS=Mus musculus GN=Hat1 PE=4 SV=1	4	4	11.5	49.278	8.8365e-16	1.0555	1.1908	1.0786	1.0902	NaN	NaN	1.0392	1.2671
Q99LC3	NADH dehydrogenase [ubiquinone] 1 alpha subcomplex subunit 10, mitochondrial	Ndufa10	>sp|Q99LC3|NDUAA_MOUSE NADH dehydrogenase [ubiquinone] 1 alpha subcomplex subunit 10, mitochondrial OS=Mus musculus GN=Ndufa10 PE=1 SV=1	2	2	10.4	40.603	1.9229e-35	1.0555	0.84853	NaN	NaN	NaN	NaN	1.0555	0.84853
Q9CPP0	Nucleoplasmin-3	Npm3	>sp|Q9CPP0|NPM3_MOUSE Nucleoplasmin-3 OS=Mus musculus GN=Npm3 PE=2 SV=3	2	2	17.7	19.023	1.3827e-94	1.0552	1.1437	1.014	1.2256	1.0529	0.99198	1.0947	1.235
Q9JLJ2	4-trimethylaminobutyraldehyde dehydrogenase	Aldh9a1	>sp|Q9JLJ2|AL9A1_MOUSE 4-trimethylaminobutyraldehyde dehydrogenase OS=Mus musculus GN=Aldh9a1 PE=1 SV=1;>tr|Q3U367|Q3U367_MOUSE Uncharacterized protein OS=Mus musculus GN=Aldh9a1 PE=2 SV=1	11	11	26.9	53.514	2.8772e-37	1.0549	0.98372	1.0226	0.95933	1.1421	0.99662	1.0119	0.9709
Q99JF8	PC4 and SFRS1-interacting protein	Psip1	>sp|Q99JF8|PSIP1_MOUSE PC4 and SFRS1-interacting protein OS=Mus musculus GN=Psip1 PE=1 SV=1;>tr|F6RB63|F6RB63_MOUSE PC4 and SFRS1-interacting protein 1 (Fragment) OS=Mus musculus GN=Psip1 PE=4 SV=1;>tr|A2BI12|A2BI12_MOUSE PC4 and SFRS1 interacting protein	3	3	6.8	59.696	9.4063e-22	1.0548	0.96862	0.98289	0.9883	NaN	NaN	1.0782	1.0119
P17426	AP-2 complex subunit alpha-1	Ap2a1	>sp|P17426-2|AP2A1_MOUSE Isoform B of AP-2 complex subunit alpha-1 OS=Mus musculus GN=Ap2a1;>sp|P17426|AP2A1_MOUSE AP-2 complex subunit alpha-1 OS=Mus musculus GN=Ap2a1 PE=1 SV=1	7	6	8.8	105.48	6.6449e-34	1.0541	0.98091	1.098	1.087	1.0432	0.94094	NaN	NaN
P42209	Septin-1	2014-09-01	>sp|P42209|SEPT1_MOUSE Septin-1 OS=Mus musculus GN=Sept1 PE=2 SV=2;>tr|D3Z3V3|D3Z3V3_MOUSE Uncharacterized protein OS=Mus musculus GN=Sept1 PE=3 SV=1;>tr|D3YVG1|D3YVG1_MOUSE Septin 1 (Fragment) OS=Mus musculus GN=Sept1 PE=4 SV=1	5	5	16.4	42.019	4.0607e-25	1.0537	1.1674	1.1642	1.1651	0.97601	0.98757	NaN	NaN
O35387	HCLS1-associated protein X-1	Hax1	>sp|O35387|HAX1_MOUSE HCLS1-associated protein X-1 OS=Mus musculus GN=Hax1 PE=1 SV=1;>tr|G3X9M8|G3X9M8_MOUSE MCG124547, isoform CRA_c OS=Mus musculus GN=Hax1 PE=4 SV=1	4	4	16.8	31.654	7.2654e-27	1.0535	1.0208	NaN	NaN	1.0535	1.0208	NaN	NaN
Q8C2Q8	ATP synthase gamma chain;ATP synthase subunit gamma, mitochondrial	Atp5c1	>tr|Q8C2Q8|Q8C2Q8_MOUSE ATP synthase gamma chain OS=Mus musculus GN=Atp5c1 PE=2 SV=1;>sp|Q91VR2|ATPG_MOUSE ATP synthase subunit gamma, mitochondrial OS=Mus musculus GN=Atp5c1 PE=1 SV=1;>tr|A2AKU9|A2AKU9_MOUSE ATP synthase gamma chain OS=Mus musculus GN=Atp	6	6	25.9	30.255	1.6459e-89	1.053	0.9983	0.91506	0.91971	1.0748	1.0527	1.0633	0.95891
Q922J9	Fatty acyl-CoA reductase 1	Far1	>sp|Q922J9|FACR1_MOUSE Fatty acyl-CoA reductase 1 OS=Mus musculus GN=Far1 PE=1 SV=1;>sp|Q922J9-4|FACR1_MOUSE Isoform 4 of Fatty acyl-CoA reductase 1 OS=Mus musculus GN=Far1;>sp|Q922J9-2|FACR1_MOUSE Isoform 2 of Fatty acyl-CoA reductase 1 OS=Mus musculus GN	5	5	11.5	59.434	1.4838e-44	1.053	0.96062	1.0796	0.93718	1.027	1.0283	NaN	NaN
Q9D2G2	Dihydrolipoyllysine-residue succinyltransferase component of 2-oxoglutarate dehydrogenase complex, mitochondrial	Dlst	>sp|Q9D2G2|ODO2_MOUSE Dihydrolipoyllysine-residue succinyltransferase component of 2-oxoglutarate dehydrogenase complex, mitochondrial OS=Mus musculus GN=Dlst PE=1 SV=1;>sp|Q9D2G2-2|ODO2_MOUSE Isoform 2 of Dihydrolipoyllysine-residue succinyltransferase co	7	7	20.9	48.994	1.5403e-131	1.0525	0.98679	1.1006	1.0184	1.0091	0.97714	1.0079	0.93347
Q9R0P3	S-formylglutathione hydrolase	Esd	>sp|Q9R0P3|ESTD_MOUSE S-formylglutathione hydrolase OS=Mus musculus GN=Esd PE=2 SV=1	5	5	28.4	31.319	2.962e-63	1.0524	1.0313	1.0582	1.036	NaN	NaN	0.96812	0.93281
Q99J77		Nans	>tr|Q99J77|Q99J77_MOUSE N-acetylneuraminic acid synthase (Sialic acid synthase) OS=Mus musculus GN=Nans PE=2 SV=1	6	6	20.1	40.024	9.5533e-47	1.0524	1.0538	1.1515	1.0505	1.0524	1.0619	NaN	NaN
P57780	Alpha-actinin-4	Actn4	>sp|P57780|ACTN4_MOUSE Alpha-actinin-4 OS=Mus musculus GN=Actn4 PE=1 SV=1;>tr|E9Q2W9|E9Q2W9_MOUSE Actinin alpha 4 (Fragment) OS=Mus musculus GN=Actn4 PE=4 SV=1	60	59	71.2	104.98	0	1.0523	0.96032	1.0579	0.94601	0.98033	0.90692	0.89502	0.84517
P09103	Protein disulfide-isomerase	P4hb	>sp|P09103|PDIA1_MOUSE Protein disulfide-isomerase OS=Mus musculus GN=P4hb PE=1 SV=2	9	9	19.3	57.058	2.2358e-110	1.0522	0.90283	1.2539	1.1787	NaN	NaN	1.0248	0.86324
O09106	Histone deacetylase 1;Histone deacetylase	Hdac1;Gm10093	>sp|O09106|HDAC1_MOUSE Histone deacetylase 1 OS=Mus musculus GN=Hdac1 PE=1 SV=1;>tr|D3YYI8|D3YYI8_MOUSE Histone deacetylase OS=Mus musculus GN=Gm10093 PE=3 SV=1	6	4	18	55.074	1.5537e-59	1.0521	1.0078	1.1993	0.91103	1.0504	1.0234	1.1794	1.0138
Q9CPU0	Lactoylglutathione lyase	Glo1	>sp|Q9CPU0|LGUL_MOUSE Lactoylglutathione lyase OS=Mus musculus GN=Glo1 PE=1 SV=3	3	3	19	20.809	9.7011e-15	1.052	0.94746	NaN	NaN	NaN	NaN	1.0233	0.89905
Q9Z110	Delta-1-pyrroline-5-carboxylate synthase;Glutamate 5-kinase;Gamma-glutamyl phosphate reductase	Aldh18a1	>sp|Q9Z110-2|P5CS_MOUSE Isoform Short of Delta-1-pyrroline-5-carboxylate synthase OS=Mus musculus GN=Aldh18a1;>sp|Q9Z110|P5CS_MOUSE Delta-1-pyrroline-5-carboxylate synthase OS=Mus musculus GN=Aldh18a1 PE=2 SV=2	10	10	18.4	87.052	3.5956e-50	1.0512	0.97952	1.1044	1.0069	1.0823	0.98194	0.86826	0.97062
A2ADY9	Protein DDI1 homolog 2	Ddi2	>sp|A2ADY9|DDI2_MOUSE Protein DDI1 homolog 2 OS=Mus musculus GN=Ddi2 PE=1 SV=1	2	2	9.8	44.59	5.478e-53	1.0512	0.90063	NaN	NaN	1.1748	1.0143	NaN	NaN
Q8VDD5	Myosin-9	Myh9	>sp|Q8VDD5|MYH9_MOUSE Myosin-9 OS=Mus musculus GN=Myh9 PE=1 SV=4	44	42	28.8	226.37	0	1.0504	0.97161	1.051	0.9906	1.0832	0.96667	1.0243	0.92244
Q9CQV8	14-3-3 protein beta/alpha;14-3-3 protein beta/alpha, N-terminally processed	Ywhab	>sp|Q9CQV8-2|1433B_MOUSE Isoform Short of 14-3-3 protein beta/alpha OS=Mus musculus GN=Ywhab;>sp|Q9CQV8|1433B_MOUSE 14-3-3 protein beta/alpha OS=Mus musculus GN=Ywhab PE=1 SV=3;>tr|A2A5N1|A2A5N1_MOUSE Tyrosine 3-monooxygenase/tryptophan 5-monooxygenase act	5	3	20.5	27.854	2.1024e-113	1.0502	1.0272	1.1268	1.138	NaN	NaN	0.96916	0.95019
Q8CCF0	U4/U6 small nuclear ribonucleoprotein Prp31	Prpf31	>sp|Q8CCF0-3|PRP31_MOUSE Isoform 3 of U4/U6 small nuclear ribonucleoprotein Prp31 OS=Mus musculus GN=Prpf31;>sp|Q8CCF0|PRP31_MOUSE U4/U6 small nuclear ribonucleoprotein Prp31 OS=Mus musculus GN=Prpf31 PE=2 SV=3;>sp|Q8CCF0-2|PRP31_MOUSE Isoform 2 of U4/U6 s	7	7	20	55.001	2.5337e-60	1.0492	1.0499	1.2073	0.98581	0.98538	1.1063	1.0205	0.98458
Q3TZX8	Polynucleotide 5-hydroxyl-kinase NOL9	Nol9	>sp|Q3TZX8-3|NOL9_MOUSE Isoform 3 of Polynucleotide 5-hydroxyl-kinase NOL9 OS=Mus musculus GN=Nol9;>sp|Q3TZX8-2|NOL9_MOUSE Isoform 2 of Polynucleotide 5-hydroxyl-kinase NOL9 OS=Mus musculus GN=Nol9;>sp|Q3TZX8|NOL9_MOUSE Polynucleotide 5-hydroxyl-kinase	2	2	3.3	70.969	1.1661e-09	1.0491	1.0539	0.96474	1.018	NaN	NaN	NaN	NaN
E9Q070		Gm8730;Rplp0	>tr|E9Q070|E9Q070_MOUSE Uncharacterized protein OS=Mus musculus GN=Gm8730 PE=3 SV=1;>tr|D3YVM5|D3YVM5_MOUSE Ribosomal protein, large, P0 (Fragment) OS=Mus musculus GN=Rplp0 PE=3 SV=1	15	1	55.8	34.216	0	1.0491	1.0435	1.0581	1.0083	1.1302	1.0779	0.96653	1.0428
P20664	DNA primase small subunit	Prim1	>sp|P20664|PRI1_MOUSE DNA primase small subunit OS=Mus musculus GN=Prim1 PE=1 SV=1	4	4	11	49.295	2.5549e-17	1.0488	1.2291	1.3056	1.2145	1.0136	1.1156	NaN	NaN
Q76MZ3	Serine/threonine-protein phosphatase 2A 65 kDa regulatory subunit A alpha isoform	Ppp2r1a	>sp|Q76MZ3|2AAA_MOUSE Serine/threonine-protein phosphatase 2A 65 kDa regulatory subunit A alpha isoform OS=Mus musculus GN=Ppp2r1a PE=1 SV=3	5	4	12.7	65.322	1.7727e-78	1.0484	0.94361	0.99226	0.85076	1.0898	0.94361	0.99711	1.2106
Q99NB9	Splicing factor 3B subunit 1	Sf3b1	>sp|Q99NB9|SF3B1_MOUSE Splicing factor 3B subunit 1 OS=Mus musculus GN=Sf3b1 PE=1 SV=1;>tr|G5E866|G5E866_MOUSE Splicing factor 3b, subunit 1 OS=Mus musculus GN=Sf3b1 PE=4 SV=1	14	14	16.4	145.81	4.3937e-109	1.0484	1.0571	1.0009	0.97417	1.1423	1.0905	1.1725	1.0389
A2CES4	U2 small nuclear ribonucleoprotein B	Snrpb2	>tr|A2CES4|A2CES4_MOUSE U2 small nuclear ribonucleoprotein B (Fragment) OS=Mus musculus GN=Snrpb2 PE=4 SV=1;>sp|Q9CQI7|RU2B_MOUSE U2 small nuclear ribonucleoprotein B OS=Mus musculus GN=Snrpb2 PE=2 SV=1	3	2	24.5	16.009	2.4934e-11	1.0483	1.0667	0.94237	0.97229	1.2579	1.2589	NaN	NaN
P54823	Probable ATP-dependent RNA helicase DDX6	Ddx6	>sp|P54823|DDX6_MOUSE Probable ATP-dependent RNA helicase DDX6 OS=Mus musculus GN=Ddx6 PE=2 SV=1	9	9	28.8	54.191	2.2841e-108	1.0481	0.97855	1.131	0.96889	1.0374	1.0768	1.0149	0.92898
Q921W2	Nucleolysin TIAR;Nucleolysin TIA-1	Tial1;Tia1	>tr|Q921W2|Q921W2_MOUSE Tial1 cytotoxic granule-associated RNA binding protein-like 1, isoform CRA_a OS=Mus musculus GN=Tial1 PE=2 SV=1;>sp|P70318|TIAR_MOUSE Nucleolysin TIAR OS=Mus musculus GN=Tial1 PE=2 SV=1;>tr|D6RGU1|D6RGU1_MOUSE Tia1 cytotoxic granule	2	2	6.7	41.53	1.1908e-13	1.0481	1.0597	0.86875	0.95676	1.1175	1.096	NaN	NaN
O55143	Sarcoplasmic/endoplasmic reticulum calcium ATPase 2	Atp2a2	>sp|O55143-2|AT2A2_MOUSE Isoform SERCA2A of Sarcoplasmic/endoplasmic reticulum calcium ATPase 2 OS=Mus musculus GN=Atp2a2;>sp|O55143|AT2A2_MOUSE Sarcoplasmic/endoplasmic reticulum calcium ATPase 2 OS=Mus musculus GN=Atp2a2 PE=1 SV=2;>tr|F8WI94|F8WI94_MOUSE	19	16	23.5	109.75	4.8673e-194	1.0479	1.019	1.1192	1.0009	1.0459	0.92781	1.038	0.98455
Q61749	Translation initiation factor eIF-2B subunit delta	Eif2b4	>sp|Q61749|EI2BD_MOUSE Translation initiation factor eIF-2B subunit delta OS=Mus musculus GN=Eif2b4 PE=2 SV=2;>sp|Q61749-2|EI2BD_MOUSE Isoform 2 of Translation initiation factor eIF-2B subunit delta OS=Mus musculus GN=Eif2b4;>tr|D3Z780|D3Z780_MOUSE Unchara	3	3	7.3	57.624	4.4363e-35	1.0475	0.92144	0.94876	0.91177	NaN	NaN	NaN	NaN
Q5SWD9	Pre-rRNA-processing protein TSR1 homolog	Tsr1	>sp|Q5SWD9|TSR1_MOUSE Pre-rRNA-processing protein TSR1 homolog OS=Mus musculus GN=Tsr1 PE=2 SV=1;>sp|Q5SWD9-2|TSR1_MOUSE Isoform 2 of Pre-rRNA-processing protein TSR1 homolog OS=Mus musculus GN=Tsr1;>sp|Q5SWD9-3|TSR1_MOUSE Isoform 3 of Pre-rRNA-processing	4	4	5.5	92.104	1.9553e-15	1.0474	0.96056	1.0048	0.94529	1.1477	0.95475	1.2292	1.0996
Q9CS42	Ribose-phosphate pyrophosphokinase 2	Prps2	>sp|Q9CS42|PRPS2_MOUSE Ribose-phosphate pyrophosphokinase 2 OS=Mus musculus GN=Prps2 PE=1 SV=4	9	4	40.9	34.786	4.8517e-119	1.0473	0.98062	1.0264	0.97417	1.0711	1.0331	0.90359	0.92422
P23475	X-ray repair cross-complementing protein 6	Xrcc6	>sp|P23475|XRCC6_MOUSE X-ray repair cross-complementing protein 6 OS=Mus musculus GN=Xrcc6 PE=1 SV=5	6	6	12.5	69.483	2.7339e-23	1.0471	1.1041	1.1021	1.0533	0.80925	1.128	0.94996	1.0523
P61924	Coatomer subunit zeta-1	Copz1	>sp|P61924|COPZ1_MOUSE Coatomer subunit zeta-1 OS=Mus musculus GN=Copz1 PE=2 SV=1;>tr|Q8R3M1|Q8R3M1_MOUSE Copz1 protein OS=Mus musculus GN=Copz1 PE=2 SV=1	4	4	27.1	20.198	2.5655e-40	1.0468	0.9885	NaN	NaN	1.1437	0.9717	1.0468	0.9885
Q8JZK9	Hydroxymethylglutaryl-CoA synthase, cytoplasmic	Hmgcs1	>sp|Q8JZK9|HMCS1_MOUSE Hydroxymethylglutaryl-CoA synthase, cytoplasmic OS=Mus musculus GN=Hmgcs1 PE=1 SV=1	4	4	11.3	57.568	1.4747e-128	1.0464	1.1321	1.5097	1.1858	0.92944	1.0347	NaN	NaN
Q9CRC8	Leucine-rich repeat-containing protein 40	Lrrc40	>sp|Q9CRC8|LRC40_MOUSE Leucine-rich repeat-containing protein 40 OS=Mus musculus GN=Lrrc40 PE=2 SV=2	9	9	20.6	68.075	1.9134e-30	1.0456	1.0998	1.0494	1.0592	0.60807	0.93222	NaN	NaN
O35737	Heterogeneous nuclear ribonucleoprotein H;Heterogeneous nuclear ribonucleoprotein H, N-terminally processed	Hnrnph1	>sp|O35737|HNRH1_MOUSE Heterogeneous nuclear ribonucleoprotein H OS=Mus musculus GN=Hnrnph1 PE=1 SV=3;>tr|Q8C2Q7|Q8C2Q7_MOUSE Heterogeneous nuclear ribonucleoprotein H1 OS=Mus musculus GN=Hnrnph1 PE=2 SV=1	13	6	38.1	49.199	0	1.0453	1.0524	1.0462	1.0416	1.0211	1.0569	1.0997	1.1773
Q9CPY7	Cytosol aminopeptidase	Lap3	>sp|Q9CPY7-2|AMPL_MOUSE Isoform 2 of Cytosol aminopeptidase OS=Mus musculus GN=Lap3;>sp|Q9CPY7|AMPL_MOUSE Cytosol aminopeptidase OS=Mus musculus GN=Lap3 PE=1 SV=3	5	5	12.3	52.75	1.5682e-22	1.0451	0.9902	NaN	NaN	1.0508	1.0648	1.0451	0.9902
P08249	Malate dehydrogenase, mitochondrial	Mdh2	>sp|P08249|MDHM_MOUSE Malate dehydrogenase, mitochondrial OS=Mus musculus GN=Mdh2 PE=1 SV=3	11	11	46.2	35.611	6.6483e-238	1.0448	0.99118	1.3002	1.0598	1.0445	1.0013	1.0376	0.95103
Q8BMJ3	Eukaryotic translation initiation factor 1A, X-chromosomal;Eukaryotic translation initiation factor 1A	Eif1ax;Eif1a	>sp|Q8BMJ3|IF1AX_MOUSE Eukaryotic translation initiation factor 1A, X-chromosomal OS=Mus musculus GN=Eif1ay PE=2 SV=3;>sp|Q60872|IF1A_MOUSE Eukaryotic translation initiation factor 1A OS=Mus musculus GN=Eif1a PE=2 SV=3	3	3	25	16.46	6.0481e-14	1.0448	1.0526	NaN	NaN	NaN	NaN	1.1448	1.0526
Q6P5F9	Exportin-1	Xpo1	>sp|Q6P5F9|XPO1_MOUSE Exportin-1 OS=Mus musculus GN=Xpo1 PE=1 SV=1	11	11	12	123.09	2.2594e-76	1.0443	1.0289	1.1742	1.0012	0.95746	0.95619	0.98869	1.0486
P22892	AP-1 complex subunit gamma-1	Ap1g1	>sp|P22892|AP1G1_MOUSE AP-1 complex subunit gamma-1 OS=Mus musculus GN=Ap1g1 PE=1 SV=3;>tr|Q8CBB7|Q8CBB7_MOUSE Adaptor protein complex AP-1, gamma 1 subunit OS=Mus musculus GN=Ap1g1 PE=2 SV=1	5	5	7.4	91.349	1.0792e-14	1.0441	1.0364	1.0441	1.2339	0.91284	0.88436	1.1654	0.99442
Q6ZWQ9	Myosin regulatory light chain 12B;Myosin regulatory light polypeptide 9	Myl12a;Myl12b;Myl9	>tr|Q6ZWQ9|Q6ZWQ9_MOUSE MCG5400 OS=Mus musculus GN=Myl12a PE=2 SV=1;>sp|Q3THE2|ML12B_MOUSE Myosin regulatory light chain 12B OS=Mus musculus GN=Myl12b PE=1 SV=2;>tr|D3YV37|D3YV37_MOUSE Uncharacterized protein (Fragment) OS=Mus musculus GN=Myl12a PE=4 SV=1;	7	7	50.6	19.895	1.8098e-161	1.0437	0.95935	1.0579	0.91342	1.0731	1.0151	0.99622	0.92235
P67871	Casein kinase II subunit beta	Csnk2b	>sp|P67871|CSK2B_MOUSE Casein kinase II subunit beta OS=Mus musculus GN=Csnk2b PE=1 SV=1;>tr|G3UXG7|G3UXG7_MOUSE Uncharacterized protein OS=Mus musculus GN=Csnk2b PE=4 SV=1;>tr|G3UZJ5|G3UZJ5_MOUSE Uncharacterized protein OS=Mus musculus GN=Csnk2b PE=4 SV=1	8	8	58.1	24.942	1.6386e-274	1.0436	0.98539	1.0556	0.97332	1.0423	1.0012	0.95369	0.95502
F6ZKC7	Cleavage stimulation factor subunit 2	Cstf2	>tr|F6ZKC7|F6ZKC7_MOUSE Cleavage stimulation factor, 3 pre-RNA subunit 2 (Fragment) OS=Mus musculus GN=Cstf2 PE=4 SV=1;>sp|Q8BIQ5-2|CSTF2_MOUSE Isoform 2 of Cleavage stimulation factor subunit 2 OS=Mus musculus GN=Cstf2;>tr|A2AEK1|A2AEK1_MOUSE AlphaCstF-6	2	2	8.9	26.468	5.2045e-05	1.0433	1.0024	0.90699	0.79001	1.0437	1.1184	NaN	NaN
Q8CHY6	Transcriptional repressor p66 alpha	Gatad2a	>sp|Q8CHY6|P66A_MOUSE Transcriptional repressor p66 alpha OS=Mus musculus GN=Gatad2a PE=1 SV=2;>tr|E9QMN5|E9QMN5_MOUSE GATA zinc finger domain-containing 2A OS=Mus musculus GN=Gatad2a PE=4 SV=1	3	3	7	67.333	5.143e-16	1.0423	0.94069	0.89868	0.86416	1.0499	1.007	NaN	NaN
P63330	Serine/threonine-protein phosphatase 2A catalytic subunit alpha isoform;Serine/threonine-protein phosphatase 2A catalytic subunit beta isoform	Ppp2ca;Ppp2cb	>sp|P63330|PP2AA_MOUSE Serine/threonine-protein phosphatase 2A catalytic subunit alpha isoform OS=Mus musculus GN=Ppp2ca PE=1 SV=1;>sp|P62715|PP2AB_MOUSE Serine/threonine-protein phosphatase 2A catalytic subunit beta isoform OS=Mus musculus GN=Ppp2cb PE=1	4	4	21.4	35.608	1.0548e-98	1.0422	1.001	1.0792	1.0302	1.0923	1.074	0.96793	0.95703
P68134	Actin, alpha skeletal muscle;Actin, alpha cardiac muscle 1;Actin, gamma-enteric smooth muscle;Actin, aortic smooth muscle	Acta1;Actc1;Actg2;Acta2	>sp|P68134|ACTS_MOUSE Actin, alpha skeletal muscle OS=Mus musculus GN=Acta1 PE=1 SV=1;>sp|P68033|ACTC_MOUSE Actin, alpha cardiac muscle 1 OS=Mus musculus GN=Actc1 PE=1 SV=1;>sp|P63268|ACTH_MOUSE Actin, gamma-enteric smooth muscle OS=Mus musculus GN=Actg2 P	16	2	34	42.051	1.366e-220	1.0419	1.0335	1.0461	1.0341	0.91405	0.9198	0.97974	1.0135
E9Q205	RNA-binding protein 14	Rbm14	>tr|E9Q205|E9Q205_MOUSE RNA-binding motif protein 14 OS=Mus musculus GN=Rbm14 PE=4 SV=1;>sp|Q8C2Q3|RBM14_MOUSE RNA-binding protein 14 OS=Mus musculus GN=Rbm14 PE=1 SV=1;>tr|E9QL13|E9QL13_MOUSE RNA-binding motif protein 14 OS=Mus musculus GN=Rbm14 PE=4 SV=1	3	3	7.7	66.148	4.4145e-63	1.0417	1.0732	0.83855	0.9062	1.093	1.1411	1.0943	1.0642
Q9D1J3	SAP domain-containing ribonucleoprotein	Sarnp	>sp|Q9D1J3|SARNP_MOUSE SAP domain-containing ribonucleoprotein OS=Mus musculus GN=Sarnp PE=1 SV=3	3	3	18.6	23.532	3.5801e-12	1.0414	0.96486	NaN	NaN	NaN	NaN	1.0414	0.96486
P00493	Hypoxanthine-guanine phosphoribosyltransferase	Hprt1	>sp|P00493|HPRT_MOUSE Hypoxanthine-guanine phosphoribosyltransferase OS=Mus musculus GN=Hprt1 PE=1 SV=3	8	8	44	24.57	6.161e-39	1.0412	1.0057	NaN	NaN	0.99239	0.88668	1.0463	1.0059
F6PXL5		Nup205	>tr|F6PXL5|F6PXL5_MOUSE Uncharacterized protein (Fragment) OS=Mus musculus GN=Nup205 PE=4 SV=1;>tr|Q6ZQG1|Q6ZQG1_MOUSE MCG21756, isoform CRA_a (Fragment) OS=Mus musculus GN=Nup205 PE=2 SV=1	21	21	13.6	226.93	6.1659e-147	1.0409	0.96616	1.0414	1.0019	1.0302	0.94684	1.0438	1.1203
Q8C845	EF-hand domain-containing protein D2	Efhd2	>tr|Q8C845|Q8C845_MOUSE EF hand domain containing 2 OS=Mus musculus GN=Efhd2 PE=2 SV=1;>sp|Q9D8Y0|EFHD2_MOUSE EF-hand domain-containing protein D2 OS=Mus musculus GN=Efhd2 PE=1 SV=1	11	11	45	26.8	0	1.0408	1.038	1.0408	1.024	NaN	NaN	NaN	NaN
P35564	Calnexin	Canx	>sp|P35564|CALX_MOUSE Calnexin OS=Mus musculus GN=Canx PE=1 SV=1	4	4	9	67.277	2.9341e-17	1.0407	1.0364	1.0457	1.0764	1.1748	1.0037	0.916	1.0112
Q9EST5	Acidic leucine-rich nuclear phosphoprotein 32 family member B	Anp32b	>sp|Q9EST5|AN32B_MOUSE Acidic leucine-rich nuclear phosphoprotein 32 family member B OS=Mus musculus GN=Anp32b PE=1 SV=1;>tr|E9QKP8|E9QKP8_MOUSE Uncharacterized protein OS=Mus musculus GN=Anp32b PE=4 SV=1;>sp|Q9EST5-2|AN32B_MOUSE Isoform 2 of Acidic leucin	6	5	25.4	31.078	1.7399e-109	1.04	1.0013	1.1487	1.0605	1.0102	0.9613	0.98909	1.0123
P67778	Prohibitin	Phb	>sp|P67778|PHB_MOUSE Prohibitin OS=Mus musculus GN=Phb PE=1 SV=1;>tr|Q5SQG5|Q5SQG5_MOUSE Prohibitin (Fragment) OS=Mus musculus GN=Phb PE=2 SV=1	13	13	62.1	29.82	1.0786e-215	1.04	1.0192	1.0303	0.99784	1.0405	1.1161	1.04	0.99484
Q62210	Baculoviral IAP repeat-containing protein 2	Birc2	>sp|Q62210|BIRC2_MOUSE Baculoviral IAP repeat-containing protein 2 OS=Mus musculus GN=Birc2 PE=1 SV=1	11	9	19.8	69.676	3.5747e-69	1.04	0.86273	1.0374	0.86637	1.1328	0.75192	NaN	NaN
Q8BG80	F-box only protein 46	Fbxo46	>sp|Q8BG80|FBX46_MOUSE F-box only protein 46 OS=Mus musculus GN=Fbxo46 PE=2 SV=1	3	3	5.5	65.293	4.1448e-06	1.0399	1.0204	1.0399	0.99388	NaN	NaN	NaN	NaN
Q91VD9	NADH-ubiquinone oxidoreductase 75 kDa subunit, mitochondrial	Ndufs1	>sp|Q91VD9|NDUS1_MOUSE NADH-ubiquinone oxidoreductase 75 kDa subunit, mitochondrial OS=Mus musculus GN=Ndufs1 PE=1 SV=2	5	5	12	79.776	1.0149e-38	1.0399	1.008	NaN	NaN	NaN	NaN	1.0399	0.96159
Q8VDP6	CDP-diacylglycerol--inositol 3-phosphatidyltransferase	Cdipt	>sp|Q8VDP6|CDIPT_MOUSE CDP-diacylglycerol--inositol 3-phosphatidyltransferase OS=Mus musculus GN=Cdipt PE=1 SV=1	4	4	22.5	23.599	3.1309e-35	1.0397	0.98722	0.96584	1.0379	1.1403	0.99074	1.0505	0.82264
P01863	Ig gamma-2A chain C region, A allele;Ig gamma-2A chain C region, membrane-bound form	Ighg;Igh-1a	>sp|P01863|GCAA_MOUSE Ig gamma-2A chain C region, A allele OS=Mus musculus GN=Ighg PE=1 SV=1;>sp|P01865|GCAM_MOUSE Ig gamma-2A chain C region, membrane-bound form OS=Mus musculus GN=Igh-1a PE=1 SV=3	3	3	15.2	36.389	6.541e-36	1.0394	0.94006	1.0578	1.1022	0.89986	0.80304	NaN	NaN
Q8BH59	Calcium-binding mitochondrial carrier protein Aralar1	Slc25a12	>sp|Q8BH59|CMC1_MOUSE Calcium-binding mitochondrial carrier protein Aralar1 OS=Mus musculus GN=Slc25a12 PE=1 SV=1	11	9	20.2	74.569	1.4905e-39	1.0393	0.9579	1.1623	1.0602	0.98249	0.9579	1.03	0.85204
Q07832	Serine/threonine-protein kinase PLK1	Plk1	>sp|Q07832|PLK1_MOUSE Serine/threonine-protein kinase PLK1 OS=Mus musculus GN=Plk1 PE=1 SV=2	3	3	8.3	68.3	2.4753e-12	1.039	0.90287	1.039	0.8687	1.2028	1.2608	NaN	NaN
Q9DB77	Cytochrome b-c1 complex subunit 2, mitochondrial	Uqcrc2	>sp|Q9DB77|QCR2_MOUSE Cytochrome b-c1 complex subunit 2, mitochondrial OS=Mus musculus GN=Uqcrc2 PE=1 SV=1	8	8	26	48.234	6.1696e-112	1.0388	0.93439	NaN	NaN	1.0068	0.95093	1.0616	0.91547
P52293	Importin subunit alpha-2;Importin subunit alpha	Kpna2	>sp|P52293|IMA2_MOUSE Importin subunit alpha-2 OS=Mus musculus GN=Kpna2 PE=1 SV=2;>tr|A2A600|A2A600_MOUSE Karyopherin (Importin) alpha 2 (Fragment) OS=Mus musculus GN=Kpna2 PE=4 SV=2;>tr|A2A601|A2A601_MOUSE Karyopherin (Importin) alpha 2 (Fragment) OS=Mus	7	7	19.8	57.927	5.195e-79	1.0386	1.027	0.87572	0.97123	0.95572	0.93241	1.0492	1.2207
P62918	60S ribosomal protein L8	Rpl8	>sp|P62918|RL8_MOUSE 60S ribosomal protein L8 OS=Mus musculus GN=Rpl8 PE=2 SV=2	10	10	25.7	28.024	2.0078e-35	1.0385	0.99428	0.88826	0.94899	1.0441	0.99428	NaN	NaN
D3YYW8	RNA-binding protein 42	Rbm42	>tr|D3YYW8|D3YYW8_MOUSE RNA-binding motif protein 42 OS=Mus musculus GN=Rbm42 PE=4 SV=1;>sp|Q91V81-2|RBM42_MOUSE Isoform 2 of RNA-binding protein 42 OS=Mus musculus GN=Rbm42;>sp|Q91V81|RBM42_MOUSE RNA-binding protein 42 OS=Mus musculus GN=Rbm42 PE=1 SV=1	3	3	11.6	47.214	1.0682e-14	1.0385	0.98082	NaN	NaN	1.1278	0.98437	NaN	NaN
P34022	Ran-specific GTPase-activating protein	Ranbp1	>sp|P34022|RANG_MOUSE Ran-specific GTPase-activating protein OS=Mus musculus GN=Ranbp1 PE=1 SV=2	5	5	35.5	23.596	1.5619e-92	1.0383	0.99678	0.97394	0.93499	1.0383	0.99678	NaN	NaN
Q9D6J6	NADH dehydrogenase [ubiquinone] flavoprotein 2, mitochondrial	Ndufv2	>sp|Q9D6J6|NDUV2_MOUSE NADH dehydrogenase [ubiquinone] flavoprotein 2, mitochondrial OS=Mus musculus GN=Ndufv2 PE=1 SV=2;>sp|Q9D6J6-2|NDUV2_MOUSE Isoform 2 of NADH dehydrogenase [ubiquinone] flavoprotein 2, mitochondrial OS=Mus musculus GN=Ndufv2	3	3	16.5	27.285	1.4962e-18	1.0378	1.0154	NaN	NaN	NaN	NaN	1.1077	0.84496
P62267	40S ribosomal protein S23	Rps23;Gm8618	>sp|P62267|RS23_MOUSE 40S ribosomal protein S23 OS=Mus musculus GN=Rps23 PE=2 SV=3;>tr|Q9CZI5|Q9CZI5_MOUSE Uncharacterized protein OS=Mus musculus GN=Rps23 PE=2 SV=1;>tr|D3YXF9|D3YXF9_MOUSE Uncharacterized protein OS=Mus musculus GN=Gm8618 PE=3 SV=1	6	6	30.1	15.807	1.4494e-23	1.0376	0.99199	1.0268	0.95186	1.0295	1.0026	1.0585	1.1388
Q6R891	Neurabin-2	Ppp1r9b	>sp|Q6R891|NEB2_MOUSE Neurabin-2 OS=Mus musculus GN=Ppp1r9b PE=1 SV=1;>sp|Q6R891-2|NEB2_MOUSE Isoform 2 of Neurabin-2 OS=Mus musculus GN=Ppp1r9b	4	4	7.5	89.519	2.4368e-23	1.0373	1.0034	1.0373	0.95692	NaN	NaN	NaN	NaN
P48758	Carbonyl reductase [NADPH] 1	Cbr1	>sp|P48758|CBR1_MOUSE Carbonyl reductase [NADPH] 1 OS=Mus musculus GN=Cbr1 PE=1 SV=3	26	25	79.8	30.641	0	1.0373	0.96176	1.0566	0.96794	0.98984	0.9891	1.0724	0.84319
Q6ZWN5	40S ribosomal protein S9	Rps9	>sp|Q6ZWN5|RS9_MOUSE 40S ribosomal protein S9 OS=Mus musculus GN=Rps9 PE=2 SV=3;>tr|F7CJS8|F7CJS8_MOUSE Ribosomal protein S9 (Fragment) OS=Mus musculus GN=Rps9 PE=3 SV=1;>tr|D3YWH9|D3YWH9_MOUSE Uncharacterized protein OS=Mus musculus GN=Rps9 PE=3 SV=1;>tr|	15	15	51	22.591	8.521e-81	1.0371	1.0333	1.0127	0.91465	1.0404	1.0306	1.0207	1.1746
Q6PK77	Adenine phosphoribosyltransferase	Aprt	>tr|Q6PK77|Q6PK77_MOUSE Adenine phosphoribosyl transferase OS=Mus musculus GN=Aprt PE=1 SV=1;>sp|P08030|APT_MOUSE Adenine phosphoribosyltransferase OS=Mus musculus GN=Aprt PE=2 SV=1	3	3	21.7	19.724	5.4298e-19	1.0371	0.9433	NaN	NaN	NaN	NaN	1.0371	0.9433
P62838	Ubiquitin-conjugating enzyme E2 D2;Ubiquitin-conjugating enzyme E2 D3;Ubiquitin-conjugating enzyme E2 D1;Ubiquitin-conjugating enzyme E2 D2B	Ube2d2;Ube2d3;Ube2d1;Ube2d2b	>sp|P62838|UB2D2_MOUSE Ubiquitin-conjugating enzyme E2 D2 OS=Mus musculus GN=Ube2d2 PE=1 SV=1;>sp|P61079|UB2D3_MOUSE Ubiquitin-conjugating enzyme E2 D3 OS=Mus musculus GN=Ube2d3 PE=1 SV=1;>sp|P61080|UB2D1_MOUSE Ubiquitin-conjugating enzyme E2 D1 OS=Mus mus	2	2	19.7	16.735	4.658e-22	1.0369	0.99782	NaN	NaN	1.2794	1.0893	1.0155	0.8941
Q8C1A5	Thimet oligopeptidase	Thop1	>sp|Q8C1A5|THOP1_MOUSE Thimet oligopeptidase OS=Mus musculus GN=Thop1 PE=1 SV=1	2	2	4.4	78.025	3.8444e-05	1.0367	1.1848	NaN	NaN	NaN	NaN	1.0367	1.1848
Q8BU30	Isoleucine--tRNA ligase, cytoplasmic	Iars	>sp|Q8BU30|SYIC_MOUSE Isoleucine--tRNA ligase, cytoplasmic OS=Mus musculus GN=Iars PE=2 SV=2	18	18	18.1	144.27	2.0233e-152	1.0363	1.0115	0.99896	0.97371	1.0872	1.0517	0.96635	0.92918
O70194	Eukaryotic translation initiation factor 3 subunit D	Eif3d	>sp|O70194|EIF3D_MOUSE Eukaryotic translation initiation factor 3 subunit D OS=Mus musculus GN=Eif3d PE=1 SV=2	7	7	17.7	63.988	2.9866e-81	1.0362	1.0663	1.0446	1.0201	1.0421	1.0681	0.91629	1.1868
A2ADR8	Nuclear inhibitor of protein phosphatase 1	Ppp1r8	>tr|A2ADR8|A2ADR8_MOUSE Protein phosphatase 1, regulatory (Inhibitor) subunit 8 OS=Mus musculus GN=Ppp1r8 PE=4 SV=1;>sp|Q8R3G1|PP1R8_MOUSE Nuclear inhibitor of protein phosphatase 1 OS=Mus musculus GN=Ppp1r8 PE=1 SV=1	4	4	20.6	38.399	3.4566e-28	1.0359	0.86239	1.085	0.75546	0.91111	1.0703	1.2001	0.93676
F6T5L3	Ataxin-3	Atxn3	>tr|F6T5L3|F6T5L3_MOUSE Ataxin 3 (Fragment) OS=Mus musculus GN=Atxn3 PE=4 SV=1;>tr|E9Q717|E9Q717_MOUSE Uncharacterized protein OS=Mus musculus GN=Atxn3 PE=4 SV=1;>tr|Q5M8S1|Q5M8S1_MOUSE Atxn3 protein OS=Mus musculus GN=Atxn3 PE=2 SV=1;>sp|Q9CVD2|ATX3_MOUSE	2	2	8.4	32.959	1.6711e-07	1.0359	0.99618	NaN	NaN	1.0288	0.90282	NaN	NaN
P05201	Aspartate aminotransferase, cytoplasmic	Got1	>sp|P05201|AATC_MOUSE Aspartate aminotransferase, cytoplasmic OS=Mus musculus GN=Got1 PE=1 SV=3;>tr|F7ALS6|F7ALS6_MOUSE Glutamate oxaloacetate transaminase 1, soluble (Fragment) OS=Mus musculus GN=Got1 PE=4 SV=1	4	4	18.9	46.247	1.05e-35	1.0359	0.70038	NaN	NaN	NaN	NaN	1.0359	0.70038
Q9DBZ5	Eukaryotic translation initiation factor 3 subunit K	Eif3k	>sp|Q9DBZ5|EIF3K_MOUSE Eukaryotic translation initiation factor 3 subunit K OS=Mus musculus GN=Eif3k PE=1 SV=1;>sp|Q9DBZ5-2|EIF3K_MOUSE Isoform 2 of Eukaryotic translation initiation factor 3 subunit K OS=Mus musculus GN=Eif3k;>tr|Q3TY56|Q3TY56_MOUSE Uncha	4	4	21.1	25.086	6.2424e-30	1.0357	0.99205	1.0373	0.96099	0.97519	0.98972	NaN	NaN
O08749	Dihydrolipoyl dehydrogenase, mitochondrial;Dihydrolipoyl dehydrogenase	Dld	>sp|O08749|DLDH_MOUSE Dihydrolipoyl dehydrogenase, mitochondrial OS=Mus musculus GN=Dld PE=1 SV=2;>tr|Q3TIE8|Q3TIE8_MOUSE Dihydrolipoyl dehydrogenase OS=Mus musculus GN=Dld PE=2 SV=1	6	6	16.7	54.272	5.476e-34	1.0355	0.87722	1.3052	1.0247	0.97772	0.94673	0.98538	0.76755
O70551	SRSF protein kinase 1	Srpk1	>sp|O70551|SRPK1_MOUSE SRSF protein kinase 1 OS=Mus musculus GN=Srpk1 PE=1 SV=2	5	5	11.7	73.088	9.3996e-63	1.0354	1.0769	1.1169	1.0118	1.0397	1.0789	NaN	NaN
Q922U1	U4/U6 small nuclear ribonucleoprotein Prp3	Prpf3	>sp|Q922U1|PRPF3_MOUSE U4/U6 small nuclear ribonucleoprotein Prp3 OS=Mus musculus GN=Prpf3 PE=1 SV=1	2	2	4.5	77.454	7.94e-13	1.0352	0.89763	0.9823	0.86827	NaN	NaN	1.1102	0.97749
Q8BZN7	Thyroid hormone receptor-associated protein 3	Thrap3	>tr|Q8BZN7|Q8BZN7_MOUSE Thyroid hormone receptor associated protein 3 OS=Mus musculus GN=Thrap3 PE=2 SV=1;>sp|Q569Z6|TR150_MOUSE Thyroid hormone receptor-associated protein 3 OS=Mus musculus GN=Thrap3 PE=1 SV=1	4	4	8.2	80.11	2.6592e-25	1.0352	1.1326	1.0358	1.1237	1.4683	1.3688	0.99252	1.0024
Q9R1P3	Proteasome subunit beta type-2	Psmb2	>sp|Q9R1P3|PSB2_MOUSE Proteasome subunit beta type-2 OS=Mus musculus GN=Psmb2 PE=1 SV=1	5	5	35.8	22.906	1.5076e-58	1.0351	0.98156	0.94655	0.9932	0.92172	0.96368	1.0589	0.96146
E9QAJ3		Gm2783;Gm3662;Gm17462;Gm17672;Gm3129	>tr|E9QAJ3|E9QAJ3_MOUSE Uncharacterized protein OS=Mus musculus GN=Gm2783 PE=4 SV=1;>tr|E9Q1I0|E9Q1I0_MOUSE Uncharacterized protein OS=Mus musculus GN=Gm3662 PE=4 SV=1;>tr|E9Q212|E9Q212_MOUSE Uncharacterized protein OS=Mus musculus GN=Gm17462 PE=4 SV=1;>tr	13	2	35.8	51.557	6.2146e-273	1.035	1.048	1.0826	1.0165	1.0152	1.0209	1.0443	1.1473
Q5SWU9	Acetyl-CoA carboxylase 1;Biotin carboxylase	Acaca	>sp|Q5SWU9|ACACA_MOUSE Acetyl-CoA carboxylase 1 OS=Mus musculus GN=Acaca PE=1 SV=1;>tr|E9PUB1|E9PUB1_MOUSE Uncharacterized protein OS=Mus musculus GN=Acaca PE=4 SV=1;>sp|Q5SWU9-2|ACACA_MOUSE Isoform 2 of Acetyl-CoA carboxylase 1 OS=Mus musculus GN=Acaca	20	16	11.9	265.25	4.0439e-107	1.0347	1.0221	1.0414	1.0198	1.0294	0.93824	0.94236	1.0759
P59328	WD repeat and HMG-box DNA-binding protein 1	Wdhd1	>sp|P59328-3|WDHD1_MOUSE Isoform 3 of WD repeat and HMG-box DNA-binding protein 1 OS=Mus musculus GN=Wdhd1;>sp|P59328|WDHD1_MOUSE WD repeat and HMG-box DNA-binding protein 1 OS=Mus musculus GN=Wdhd1 PE=1 SV=2;>tr|E9QPB3|E9QPB3_MOUSE Uncharacterized protein	5	5	6.1	120.22	5.6076e-44	1.0347	0.92022	0.75011	0.78897	1.023	0.87155	1.1018	1.2639
Q8C6B9	Active regulator of SIRT1	Rps19bp1	>sp|Q8C6B9|AROS_MOUSE Active regulator of SIRT1 OS=Mus musculus GN=Rps19bp1 PE=1 SV=1	2	2	21	15.977	2.3654e-41	1.0347	1.0933	NaN	NaN	1.0733	1.1175	0.89623	0.98044
Q8K1B8	Fermitin family homolog 3	Fermt3	>sp|Q8K1B8|URP2_MOUSE Fermitin family homolog 3 OS=Mus musculus GN=Fermt3 PE=1 SV=1	7	7	15.3	75.634	2.7506e-78	1.0344	0.92391	1.0492	1.0171	1.0881	0.88205	0.94818	0.94729
Q9DBD5	Proline-, glutamic acid- and leucine-rich protein 1	Pelp1	>sp|Q9DBD5|PELP1_MOUSE Proline-, glutamic acid- and leucine-rich protein 1 OS=Mus musculus GN=Pelp1 PE=1 SV=2	6	6	9.7	118.07	1.3916e-54	1.0344	1.12	1.0779	0.94184	1.2491	1.2001	0.93231	1.12
E9Q8W8	Heterogeneous nuclear ribonucleoprotein L	Hnrnpl	>tr|E9Q8W8|E9Q8W8_MOUSE Uncharacterized protein OS=Mus musculus GN=Hnrnpl PE=4 SV=1;>tr|G5E924|G5E924_MOUSE Heterogeneous nuclear ribonucleoprotein L (Fragment) OS=Mus musculus GN=Hnrnpl PE=4 SV=1;>sp|Q8R081|HNRPL_MOUSE Heterogeneous nuclear ribonucleoprot	14	14	40.4	64.062	0	1.0342	0.98566	1.0316	0.9375	1.0697	1.0254	1.0364	0.98359
Q9QZD9	Eukaryotic translation initiation factor 3 subunit I	Eif3i	>sp|Q9QZD9|EIF3I_MOUSE Eukaryotic translation initiation factor 3 subunit I OS=Mus musculus GN=Eif3i PE=1 SV=1	10	10	47.7	36.46	1.4807e-152	1.0339	1.0162	1.0629	1.0099	1.0145	0.98115	1.0718	1.1603
Q3UA06	Pachytene checkpoint protein 2 homolog	Trip13	>sp|Q3UA06|PCH2_MOUSE Pachytene checkpoint protein 2 homolog OS=Mus musculus GN=Trip13 PE=2 SV=1;>sp|Q3UA06-2|PCH2_MOUSE Isoform 2 of Pachytene checkpoint protein 2 homolog OS=Mus musculus GN=Trip13	3	3	8.6	48.376	1.1174e-14	1.0336	0.89532	1.1662	1.2577	0.93065	0.83663	0.95928	0.96844
Q920B9	FACT complex subunit SPT16	Supt16h	>sp|Q920B9|SP16H_MOUSE FACT complex subunit SPT16 OS=Mus musculus GN=Supt16h PE=1 SV=2;>tr|G3X956|G3X956_MOUSE Suppressor of Ty 16 homolog (S. cerevisiae) OS=Mus musculus GN=Supt16h PE=4 SV=1	9	9	11.6	119.82	1.5611e-44	1.0336	1.1301	1.0115	1.0373	1.0306	1.2904	1.0513	1.3932
F6QL70	60S ribosomal protein L29	Gm17669;Rpl29;Rpl29-ps5;Gm10709;Rpl29-ps2;Gm3550;Gm5561;Gm5218	>tr|F6QL70|F6QL70_MOUSE Uncharacterized protein (Fragment) OS=Mus musculus GN=Gm17669 PE=4 SV=1;>sp|P47915|RL29_MOUSE 60S ribosomal protein L29 OS=Mus musculus GN=Rpl29 PE=2 SV=2;>tr|F6WZ54|F6WZ54_MOUSE Uncharacterized protein (Fragment) OS=Mus musculus GN	4	4	25.3	16.966	8.4501e-10	1.0335	1.0586	1.1383	0.94689	1.0155	1.1261	0.97698	1.0183
Q9CRT8	Exportin-T	Xpot	>sp|Q9CRT8|XPOT_MOUSE Exportin-T OS=Mus musculus GN=Xpot PE=2 SV=3	4	4	5.3	109.73	5.6268e-12	1.0331	0.88655	1.0331	0.93615	NaN	NaN	1.0657	0.88655
P67984	60S ribosomal protein L22	Rpl22	>sp|P67984|RL22_MOUSE 60S ribosomal protein L22 OS=Mus musculus GN=Rpl22 PE=2 SV=2	6	6	53.1	14.759	2.2939e-224	1.0331	0.95504	NaN	NaN	0.9905	0.94014	1.1792	0.96816
P62862	40S ribosomal protein S30	Fau	>sp|P62862|RS30_MOUSE 40S ribosomal protein S30 OS=Mus musculus GN=Fau PE=3 SV=1;>tr|Q642K5|Q642K5_MOUSE Finkel-Biskis-Reilly murine sarcoma virus (FBR-MuSV) ubiquitously expressed (Fox derived) OS=Mus musculus GN=Fau PE=2 SV=1	3	3	20.3	6.6478	4.7812e-16	1.033	0.99219	1.175	0.94418	0.99992	1.0757	NaN	NaN
Q9CY64	Biliverdin reductase A	Blvra	>sp|Q9CY64|BIEA_MOUSE Biliverdin reductase A OS=Mus musculus GN=Blvra PE=2 SV=1	7	7	29.5	33.524	1.382e-78	1.033	0.92922	0.94202	0.88571	0.99394	0.97751	1.1071	0.9473
P63101	14-3-3 protein zeta/delta	Ywhaz	>sp|P63101|1433Z_MOUSE 14-3-3 protein zeta/delta OS=Mus musculus GN=Ywhaz PE=1 SV=1	7	5	33.5	27.771	8.9419e-174	1.0328	0.78397	0.85555	0.73043	1.0874	0.77417	1.036	0.81072
Q8R180	ERO1-like protein alpha	Ero1l	>sp|Q8R180|ERO1A_MOUSE ERO1-like protein alpha OS=Mus musculus GN=Ero1l PE=1 SV=2	5	5	17	54.084	5.972e-67	1.0328	0.84505	NaN	NaN	NaN	NaN	1.0328	0.84505
Q8C052	Microtubule-associated protein 1S;MAP1S heavy chain;MAP1S light chain	Map1s	>sp|Q8C052|MAP1S_MOUSE Microtubule-associated protein 1S OS=Mus musculus GN=Map1s PE=1 SV=2	5	5	7.4	102.94	5.0064e-34	1.0327	1.0667	1.069	1.1368	0.9394	0.80821	1.1349	1.1049
Q8BSH9	Nucleosome assembly protein 1-like 1	Nap1l1	>tr|Q8BSH9|Q8BSH9_MOUSE Nucleosome assembly protein 1-like 1, isoform CRA_b OS=Mus musculus GN=Nap1l1 PE=2 SV=1;>sp|P28656|NP1L1_MOUSE Nucleosome assembly protein 1-like 1 OS=Mus musculus GN=Nap1l1 PE=1 SV=2;>tr|E9PW66|E9PW66_MOUSE Uncharacterized protein	7	6	18	44.597	1.6664e-56	1.0327	1.0509	1.1888	1.0223	1.083	0.98064	0.94455	1.0816
P54775	26S protease regulatory subunit 6B	Psmc4	>sp|P54775|PRS6B_MOUSE 26S protease regulatory subunit 6B OS=Mus musculus GN=Psmc4 PE=1 SV=2	13	13	38.5	47.408	2.2242e-126	1.0327	1.0515	1.0201	0.9952	0.98835	1.0045	1.121	1.0855
P97311	DNA replication licensing factor MCM6	Mcm6	>sp|P97311|MCM6_MOUSE DNA replication licensing factor MCM6 OS=Mus musculus GN=Mcm6 PE=1 SV=1;>tr|Q3ULG5|Q3ULG5_MOUSE Uncharacterized protein OS=Mus musculus GN=Mcm6 PE=2 SV=1	16	16	24.2	92.866	2.668e-203	1.0327	1.1032	1.122	1.0095	1.085	1.0789	0.93704	1.1485
P99026	Proteasome subunit beta type-4	Psmb4	>sp|P99026|PSB4_MOUSE Proteasome subunit beta type-4 OS=Mus musculus GN=Psmb4 PE=1 SV=1	6	6	41.7	29.116	5.3357e-104	1.0324	0.97042	1.1288	1.0872	0.98363	0.94841	1.0383	0.97042
Q8BWY3	Eukaryotic peptide chain release factor subunit 1	Etf1	>sp|Q8BWY3|ERF1_MOUSE Eukaryotic peptide chain release factor subunit 1 OS=Mus musculus GN=Etf1 PE=1 SV=4	6	6	14.2	49.03	1.1996e-22	1.0321	1.1057	1.0734	1.1323	0.95104	1.0485	1.0436	1.1492
Q8R574	Phosphoribosyl pyrophosphate synthase-associated protein 2	Prpsap2	>sp|Q8R574|KPRB_MOUSE Phosphoribosyl pyrophosphate synthase-associated protein 2 OS=Mus musculus GN=Prpsap2 PE=1 SV=1	3	3	13.8	40.88	1.1214e-33	1.0318	0.92975	NaN	NaN	1.1464	0.96932	0.99636	0.92187
Q9D0R8	Protein LSM12 homolog	Lsm12	>sp|Q9D0R8|LSM12_MOUSE Protein LSM12 homolog OS=Mus musculus GN=Lsm12 PE=1 SV=1	2	2	13.8	21.701	1.8097e-08	1.0316	0.92758	NaN	NaN	1.0316	0.92758	NaN	NaN
Q8VHK9	Probable ATP-dependent RNA helicase DHX36	Dhx36	>sp|Q8VHK9|DHX36_MOUSE Probable ATP-dependent RNA helicase DHX36 OS=Mus musculus GN=Dhx36 PE=2 SV=1;>tr|G3X8Y4|G3X8Y4_MOUSE DEAH (Asp-Glu-Ala-His) box polypeptide 36, isoform CRA_a OS=Mus musculus GN=Dhx36 PE=4 SV=1	8	8	10.5	113.88	5.4418e-31	1.0315	1.0596	0.95651	0.92808	1.1697	1.11	NaN	NaN
P29341	Polyadenylate-binding protein 1	Pabpc1	>sp|P29341|PABP1_MOUSE Polyadenylate-binding protein 1 OS=Mus musculus GN=Pabpc1 PE=1 SV=2	20	16	39.6	70.67	0	1.0315	1.0549	0.91732	0.98075	1.0603	1.0546	1.0549	1.1046
A2A547	Ribosomal protein L19;60S ribosomal protein L19	Rpl19	>tr|A2A547|A2A547_MOUSE Ribosomal protein L19 OS=Mus musculus GN=Rpl19 PE=3 SV=1;>sp|P84099|RL19_MOUSE 60S ribosomal protein L19 OS=Mus musculus GN=Rpl19 PE=1 SV=1	8	8	35.6	23.247	2.2701e-104	1.031	1.01	0.99967	0.95907	1.0431	1.0113	NaN	NaN
Q9D819	Inorganic pyrophosphatase	Ppa1	>sp|Q9D819|IPYR_MOUSE Inorganic pyrophosphatase OS=Mus musculus GN=Ppa1 PE=1 SV=1;>tr|E9Q5Z3|E9Q5Z3_MOUSE Uncharacterized protein OS=Mus musculus GN=Ppa1 PE=4 SV=1	5	5	14.5	32.667	1.4576e-13	1.031	1.0708	NaN	NaN	1.0377	1.2171	0.98142	0.88676
P97379	Ras GTPase-activating protein-binding protein 2	G3bp2	>sp|P97379-2|G3BP2_MOUSE Isoform B of Ras GTPase-activating protein-binding protein 2 OS=Mus musculus GN=G3bp2;>sp|P97379|G3BP2_MOUSE Ras GTPase-activating protein-binding protein 2 OS=Mus musculus GN=G3bp2 PE=1 SV=2	7	6	21.4	50.784	8.3393e-53	1.0309	1.0343	NaN	NaN	1.0822	1.0859	0.99902	0.98162
Q9ERU9	E3 SUMO-protein ligase RanBP2;Putative peptidyl-prolyl cis-trans isomerase	Ranbp2	>sp|Q9ERU9|RBP2_MOUSE E3 SUMO-protein ligase RanBP2 OS=Mus musculus GN=Ranbp2 PE=1 SV=2	26	26	12.5	341.12	6.4459e-199	1.0308	0.99258	1.0622	0.9822	1.0409	1.0044	0.90194	0.97507
Q9D554	Splicing factor 3A subunit 3	Sf3a3	>sp|Q9D554|SF3A3_MOUSE Splicing factor 3A subunit 3 OS=Mus musculus GN=Sf3a3 PE=2 SV=2	4	4	10	58.841	1.0392e-67	1.0305	1.0241	0.9781	0.91275	NaN	NaN	1.0626	1.07
P28740	Kinesin-like protein KIF2A	Kif2a	>sp|P28740-2|KIF2A_MOUSE Isoform 2 of Kinesin-like protein KIF2A OS=Mus musculus GN=Kif2a;>tr|F8VQ42|F8VQ42_MOUSE Kinesin family member 2A (Fragment) OS=Mus musculus GN=Kif2a PE=3 SV=1;>sp|P28740|KIF2A_MOUSE Kinesin-like protein KIF2A OS=Mus musculus GN=Ki	3	3	4.2	74.844	5.9896e-09	1.0303	0.9821	2.1913	1.0177	0.98159	0.9821	NaN	NaN
Q9DB20	ATP synthase subunit O, mitochondrial	Atp5o;Gm5436	>sp|Q9DB20|ATPO_MOUSE ATP synthase subunit O, mitochondrial OS=Mus musculus GN=Atp5o PE=1 SV=1;>tr|D3Z4J0|D3Z4J0_MOUSE MCG51900 OS=Mus musculus GN=Gm5436 PE=3 SV=1	9	9	55.4	23.363	2.0444e-132	1.0302	0.99102	1.0838	0.9537	1.031	1.0052	0.98975	0.93663
Q99J62	Replication factor C subunit 4	Rfc4	>sp|Q99J62|RFC4_MOUSE Replication factor C subunit 4 OS=Mus musculus GN=Rfc4 PE=1 SV=1;>tr|Q3UI84|Q3UI84_MOUSE Uncharacterized protein OS=Mus musculus GN=Rfc4 PE=2 SV=1	4	4	16.2	39.866	5.6346e-25	1.0301	1.0967	1.054	0.93276	NaN	NaN	0.95169	1.1854
P41105	60S ribosomal protein L28	Rpl28	>sp|P41105|RL28_MOUSE 60S ribosomal protein L28 OS=Mus musculus GN=Rpl28 PE=1 SV=2	11	11	62	15.733	3.7902e-38	1.0294	0.99833	1.0339	0.92642	1.0365	1.0049	0.99474	1.0614
P07742	Ribonucleoside-diphosphate reductase large subunit	Rrm1	>sp|P07742|RIR1_MOUSE Ribonucleoside-diphosphate reductase large subunit OS=Mus musculus GN=Rrm1 PE=1 SV=2	9	9	19.8	90.209	5.3633e-110	1.0294	1.0303	1.068	0.99841	1.0294	1.0079	1.036	2.1102
Q62376	U1 small nuclear ribonucleoprotein 70 kDa	Snrnp70	>sp|Q62376-2|RU17_MOUSE Isoform 2 of U1 small nuclear ribonucleoprotein 70 kDa OS=Mus musculus GN=Snrnp70;>sp|Q62376|RU17_MOUSE U1 small nuclear ribonucleoprotein 70 kDa OS=Mus musculus GN=Snrnp70 PE=1 SV=2	4	4	31.9	19.79	3.886e-17	1.029	0.9709	1.0831	0.96237	0.91911	1.0074	NaN	NaN
E9Q6R3	Vesicle-trafficking protein SEC22b	Sec22b	>tr|E9Q6R3|E9Q6R3_MOUSE SEC22 vesicle-trafficking protein homolog B (S. cerevisiae) OS=Mus musculus GN=Sec22b PE=4 SV=1;>sp|O08547|SC22B_MOUSE Vesicle-trafficking protein SEC22b OS=Mus musculus GN=Sec22b PE=1 SV=3	3	3	20.5	18.922	3.9752e-24	1.0289	0.92957	1.0289	0.87092	NaN	NaN	0.89764	1.0147
P41241	Tyrosine-protein kinase CSK	Csk	>sp|P41241|CSK_MOUSE Tyrosine-protein kinase CSK OS=Mus musculus GN=Csk PE=1 SV=2	9	9	23.6	50.716	4.9916e-54	1.0288	0.9882	0.9992	1.0185	1.0625	0.98644	1.0941	0.94499
Q9D8U0		Ifrd2	>tr|Q9D8U0|Q9D8U0_MOUSE Interferon-related developmental regulator 2 OS=Mus musculus GN=Ifrd2 PE=2 SV=1	2	2	4.3	47.716	1.0834e-05	1.0284	1.1495	NaN	NaN	1.101	1.2068	NaN	NaN
Q9R1T2	SUMO-activating enzyme subunit 1	Sae1	>sp|Q9R1T2|SAE1_MOUSE SUMO-activating enzyme subunit 1 OS=Mus musculus GN=Sae1 PE=2 SV=1;>sp|Q9R1T2-2|SAE1_MOUSE Isoform 2 of SUMO-activating enzyme subunit 1 OS=Mus musculus GN=Sae1	8	8	30.6	38.62	1.3938e-98	1.0283	0.95524	1.0384	0.96319	1.0675	0.99415	0.64141	0.65002
A2AQE4	COP9 signalosome complex subunit 2	Cops2	>tr|A2AQE4|A2AQE4_MOUSE COP9 (Constitutive photomorphogenic) homolog, subunit 2 (Arabidopsis thaliana) OS=Mus musculus GN=Cops2 PE=4 SV=1;>sp|P61202|CSN2_MOUSE COP9 signalosome complex subunit 2 OS=Mus musculus GN=Cops2 PE=1 SV=1;>sp|P61202-2|CSN2_MOUSE Is	4	4	11.7	46.913	1.8416e-09	1.0281	0.9312	NaN	NaN	1.0263	0.89116	NaN	NaN
P62204	Calmodulin;Calmodulin-like protein 3	Calm1;Calml3	>sp|P62204|CALM_MOUSE Calmodulin OS=Mus musculus GN=Calm1 PE=1 SV=2;>tr|Q3UKW2|Q3UKW2_MOUSE Uncharacterized protein OS=Mus musculus GN=Calm1 PE=2 SV=1;>sp|Q9D6P8|CALL3_MOUSE Calmodulin-like protein 3 OS=Mus musculus GN=Calml3 PE=2 SV=1	9	9	55.7	16.837	1.3432e-300	1.028	0.9712	1.028	0.956	1.0762	0.77754	0.9883	0.84495
Q8VE37	Regulator of chromosome condensation	Rcc1	>sp|Q8VE37|RCC1_MOUSE Regulator of chromosome condensation OS=Mus musculus GN=Rcc1 PE=1 SV=1;>tr|Q6PFB2|Q6PFB2_MOUSE Rcc1 protein OS=Mus musculus GN=Rcc1 PE=2 SV=1;>tr|A2CER2|A2CER2_MOUSE Regulator of chromosome condensation 1 (Fragment) OS=Mus musculus GN	2	2	11.4	44.93	4.0118e-32	1.0278	1.0897	NaN	NaN	0.99367	1.1713	NaN	NaN
P57784	U2 small nuclear ribonucleoprotein A	Snrpa1	>sp|P57784|RU2A_MOUSE U2 small nuclear ribonucleoprotein A OS=Mus musculus GN=Snrpa1 PE=1 SV=2	6	6	32.5	28.357	4.9916e-121	1.0277	0.98754	1.0277	1.1025	0.99236	1.0131	1.0396	0.96034
E9PUM8	Neutral amino acid transporter B(0)	Slc1a5	>tr|E9PUM8|E9PUM8_MOUSE Uncharacterized protein OS=Mus musculus GN=Slc1a5 PE=4 SV=1;>tr|Q9ESU7|Q9ESU7_MOUSE Neutral amino acid transporter ASCT2 OS=Mus musculus GN=Slc1a5 PE=2 SV=1;>sp|P51912|AAAT_MOUSE Neutral amino acid transporter B(0) OS=Mus musculus G	4	4	9.6	58.061	7.3824e-15	1.0275	1.1561	NaN	NaN	0.92501	1.0295	NaN	NaN
Q8BGQ7	Alanine--tRNA ligase, cytoplasmic	Aars	>sp|Q8BGQ7|SYAC_MOUSE Alanine--tRNA ligase, cytoplasmic OS=Mus musculus GN=Aars PE=1 SV=1	8	8	13	106.91	1.5268e-59	1.0273	1.0176	1.0466	0.90969	1.0828	1.0321	1.0102	0.99682
Q9JKB3		Csda	>sp|Q9JKB3-2|DBPA_MOUSE Isoform 2 of DNA-binding protein A OS=Mus musculus GN=Csda;>tr|F6TIF5|F6TIF5_MOUSE Uncharacterized protein (Fragment) OS=Mus musculus GN=Csda PE=4 SV=1	9	1	47.6	30.764	1.8321e-224	1.0269	0.94898	0.89487	0.88022	1.2412	0.93529	0.95422	1.0193
Q8BL97	Serine/arginine-rich splicing factor 7	Srsf7	>sp|Q8BL97-3|SRSF7_MOUSE Isoform 3 of Serine/arginine-rich splicing factor 7 OS=Mus musculus GN=Srsf7;>sp|Q8BL97-4|SRSF7_MOUSE Isoform 4 of Serine/arginine-rich splicing factor 7 OS=Mus musculus GN=Srsf7;>sp|Q8BL97-2|SRSF7_MOUSE Isoform 2 of Serine/arginin	2	1	14.6	17.89	3.4316e-15	1.0269	1.1599	NaN	NaN	NaN	NaN	1.0269	1.1599
Q9EQH3	Vacuolar protein sorting-associated protein 35	Vps35	>sp|Q9EQH3|VPS35_MOUSE Vacuolar protein sorting-associated protein 35 OS=Mus musculus GN=Vps35 PE=1 SV=1	7	7	9.5	91.712	3.6448e-40	1.0266	0.93463	1.0909	1.0151	0.89757	0.80519	NaN	NaN
Q99KX1	Myeloid leukemia factor 2	Mlf2	>sp|Q99KX1|MLF2_MOUSE Myeloid leukemia factor 2 OS=Mus musculus GN=Mlf2 PE=1 SV=1	6	6	32.8	28.055	9.4328e-95	1.0266	1.0542	1.0122	1.0262	1.0308	1.072	1.0845	0.99468
Q9CQM8	60S ribosomal protein L21	Rpl21;Gm10155;Rpl21-ps7;Gm16415;Gm8054;Gm9104;Gm5528;Gm10916;Rpl21-ps12;Rpl21-ps14;Rpl21-ps6;Gm16416;Rpl21-ps13;Rpl21-ps10;Rpl21-ps3	>tr|Q9CQM8|Q9CQM8_MOUSE MCG120646 OS=Mus musculus GN=Rpl21 PE=2 SV=1;>sp|O09167|RL21_MOUSE 60S ribosomal protein L21 OS=Mus musculus GN=Rpl21 PE=2 SV=3;>tr|D3Z3K3|D3Z3K3_MOUSE MCG132291 OS=Mus musculus GN=Gm10155 PE=4 SV=1;>tr|D3Z422|D3Z422_MOUSE Uncharact	9	9	38.8	18.579	1.0285e-160	1.0263	1.0429	1.0911	0.93698	1.0209	1.0467	1.0283	1.0814
P19096	Fatty acid synthase;[Acyl-carrier-protein] S-acetyltransferase;[Acyl-carrier-protein] S-malonyltransferase;3-oxoacyl-[acyl-carrier-protein] synthase;3-oxoacyl-[acyl-carrier-protein] reductase;3-hydroxypalmitoyl-[acyl-carrier-protein] dehydratase;Enoyl-[acyl-carrier-protein] reductase;Oleoyl-[acyl-carrier-protein] hydrolase	Fasn	>sp|P19096|FAS_MOUSE Fatty acid synthase OS=Mus musculus GN=Fasn PE=1 SV=2	61	61	33.5	272.43	0	1.0263	1.0336	1.0498	1.0294	0.98196	0.97681	1.0255	1.0297
P14115	60S ribosomal protein L27a	Rpl27a;Gm5908;Gm5453	>sp|P14115|RL27A_MOUSE 60S ribosomal protein L27a OS=Mus musculus GN=Rpl27a PE=2 SV=5;>tr|D3Z6J9|D3Z6J9_MOUSE Uncharacterized protein OS=Mus musculus GN=Gm5908 PE=3 SV=1;>tr|E9QP28|E9QP28_MOUSE Uncharacterized protein OS=Mus musculus GN=Gm5453 PE=3 SV=1	5	5	31.1	16.605	1.1673e-27	1.0262	0.99813	1.0262	0.96847	1.03	0.92675	1.0661	0.99003
Q9D1D4	Transmembrane emp24 domain-containing protein 10	Tmed10	>sp|Q9D1D4|TMEDA_MOUSE Transmembrane emp24 domain-containing protein 10 OS=Mus musculus GN=Tmed10 PE=2 SV=1;>sp|Q9D1D4-2|TMEDA_MOUSE Isoform 2 of Transmembrane emp24 domain-containing protein 10 OS=Mus musculus GN=Tmed10	2	2	12.8	24.911	1.5629e-15	1.0258	0.92355	NaN	NaN	NaN	NaN	1.0258	0.89721
Q99M31	Heat shock 70 kDa protein 14	Hspa14	>sp|Q99M31|HSP7E_MOUSE Heat shock 70 kDa protein 14 OS=Mus musculus GN=Hspa14 PE=2 SV=2;>sp|Q99M31-2|HSP7E_MOUSE Isoform 2 of Heat shock 70 kDa protein 14 OS=Mus musculus GN=Hspa14	8	8	21.8	54.65	1.7247e-135	1.0257	0.96807	0.93693	0.83573	0.93341	0.96101	1.1562	1.0271
G3X9L6	ATP synthase subunit d, mitochondrial	Gm10250;Atp5h	>tr|G3X9L6|G3X9L6_MOUSE MCG55033 OS=Mus musculus GN=Gm10250 PE=4 SV=1;>sp|Q9DCX2|ATP5H_MOUSE ATP synthase subunit d, mitochondrial OS=Mus musculus GN=Atp5h PE=1 SV=3;>tr|B1ASE2|B1ASE2_MOUSE ATP synthase, H+ transporting, mitochondrial F0 complex, subunit d	7	7	58.1	18.621	2.9689e-66	1.0257	0.91363	NaN	NaN	1.0257	1.1391	0.94858	0.82613
P14131	40S ribosomal protein S16	Rps16	>sp|P14131|RS16_MOUSE 40S ribosomal protein S16 OS=Mus musculus GN=Rps16 PE=2 SV=4	12	12	61.6	16.445	1.6107e-56	1.0255	0.99837	1.0093	0.94196	0.9943	0.98034	1.0807	1.2394
P62245	40S ribosomal protein S15a	Rps15a;Rps15a-ps1	>sp|P62245|RS15A_MOUSE 40S ribosomal protein S15a OS=Mus musculus GN=Rps15a PE=2 SV=2;>tr|F8WJ41|F8WJ41_MOUSE Ribosomal protein S15A (Fragment) OS=Mus musculus GN=Rps15a PE=4 SV=1;>tr|D3YXU0|D3YXU0_MOUSE Uncharacterized protein OS=Mus musculus GN=Gm7263 PE	7	7	59.2	14.839	3.225e-49	1.0253	1.0376	1.0364	0.98559	1.0209	0.99249	1.0366	1.142
E9QKW3	Serine/arginine-rich splicing factor 5	Srsf5	>tr|E9QKW3|E9QKW3_MOUSE Serine/arginine-rich-splicing factor 5 OS=Mus musculus GN=Srsf5 PE=4 SV=1;>tr|Q640L9|Q640L9_MOUSE MCG7614, isoform CRA_a OS=Mus musculus GN=Srsf5 PE=2 SV=1;>tr|Q9D8S5|Q9D8S5_MOUSE MCG7614, isoform CRA_c OS=Mus musculus GN=Srsf5 PE=2	3	2	13.1	30.833	6.6217e-11	1.0251	1.0484	1.0357	1.0586	0.3465	0.37463	NaN	NaN
P24547	Inosine-5-monophosphate dehydrogenase 2	Impdh2	>sp|P24547|IMDH2_MOUSE Inosine-5-monophosphate dehydrogenase 2 OS=Mus musculus GN=Impdh2 PE=1 SV=2	12	12	24.5	55.814	1.208e-182	1.0251	1.1096	1.1364	1.0242	0.92842	0.99147	1.0251	1.2001
Q8CEC0	Nuclear pore complex protein Nup88	Nup88	>sp|Q8CEC0-3|NUP88_MOUSE Isoform 3 of Nuclear pore complex protein Nup88 OS=Mus musculus GN=Nup88;>sp|Q8CEC0-2|NUP88_MOUSE Isoform 2 of Nuclear pore complex protein Nup88 OS=Mus musculus GN=Nup88;>sp|Q8CEC0|NUP88_MOUSE Nuclear pore complex protein Nup88 OS	4	4	6.3	83.665	3.0093e-18	1.0251	0.86354	1.0251	0.94243	0.90723	0.80165	NaN	NaN
E9Q132	60S ribosomal protein L24	Zbtb11;Rpl24	>tr|E9Q132|E9Q132_MOUSE Uncharacterized protein OS=Mus musculus GN=Rpl24 PE=4 SV=1;>sp|Q8BP67|RL24_MOUSE 60S ribosomal protein L24 OS=Mus musculus GN=Rpl24 PE=2 SV=2;>tr|E9QNJ0|E9QNJ0_MOUSE Uncharacterized protein OS=Mus musculus GN=Rpl24 PE=4 SV=1	5	5	35.3	15.347	2.5354e-27	1.025	1.0328	0.91379	0.9673	1.0391	1.0328	1.0432	1.1814
F6ZV59	Heterogeneous nuclear ribonucleoprotein D0	Hnrnpd	>tr|F6ZV59|F6ZV59_MOUSE Heterogeneous nuclear ribonucleoprotein D (Fragment) OS=Mus musculus GN=Hnrnpd PE=4 SV=1;>sp|Q60668-4|HNRPD_MOUSE Isoform 4 of Heterogeneous nuclear ribonucleoprotein D0 OS=Mus musculus GN=Hnrnpd;>tr|G5E8G0|G5E8G0_MOUSE Heterogeneou	5	4	29.2	24.611	2.2249e-52	1.0247	1.0031	1.0089	0.97898	1.1004	1.0198	0.97333	1.0754
Q62318	Transcription intermediary factor 1-beta	Trim28	>sp|Q62318|TIF1B_MOUSE Transcription intermediary factor 1-beta OS=Mus musculus GN=Trim28 PE=1 SV=3;>sp|Q62318-2|TIF1B_MOUSE Isoform 2 of Transcription intermediary factor 1-beta OS=Mus musculus GN=Trim28	19	19	35.1	88.846	0	1.0247	0.98595	1.0296	0.97834	1.0621	1.0338	1.007	0.95082
Q9DBG3	AP-2 complex subunit beta	Ap2b1	>sp|Q9DBG3|AP2B1_MOUSE AP-2 complex subunit beta OS=Mus musculus GN=Ap2b1 PE=1 SV=1;>sp|Q9DBG3-2|AP2B1_MOUSE Isoform 2 of AP-2 complex subunit beta OS=Mus musculus GN=Ap2b1	6	4	7.4	104.58	3.2231e-23	1.0242	1.0044	1.4956	0.98284	1.0242	0.96466	NaN	NaN
Q9WVA4	Transgelin-2	Tagln2	>sp|Q9WVA4|TAGL2_MOUSE Transgelin-2 OS=Mus musculus GN=Tagln2 PE=1 SV=4	3	3	23.6	22.395	3.0533e-17	1.0241	1.1644	NaN	NaN	NaN	NaN	1.0241	1.1644
P14901	Heme oxygenase 1	Hmox1	>sp|P14901|HMOX1_MOUSE Heme oxygenase 1 OS=Mus musculus GN=Hmox1 PE=1 SV=1	5	5	26.6	32.928	6.0836e-37	1.024	0.94827	NaN	NaN	0.93083	0.97564	1.1486	0.88677
Q9QXK7	Cleavage and polyadenylation specificity factor subunit 3	Cpsf3	>sp|Q9QXK7|CPSF3_MOUSE Cleavage and polyadenylation specificity factor subunit 3 OS=Mus musculus GN=Cpsf3 PE=1 SV=2	4	4	9.1	77.504	5.9894e-16	1.0239	0.94615	0.89413	0.81063	1.0346	0.9003	1.2337	1.0175
Q9ESC4	GTPase Era, mitochondrial	Eral1	>tr|Q9ESC4|Q9ESC4_MOUSE Era (G-protein)-like 1 (E. coli), isoform CRA_c OS=Mus musculus GN=Eral1 PE=2 SV=1;>sp|Q9CZU4|ERAL1_MOUSE GTPase Era, mitochondrial OS=Mus musculus GN=Eral1 PE=2 SV=1	2	2	12.1	27.908	3.4099e-14	1.0238	0.77846	NaN	NaN	1.0238	0.77846	NaN	NaN
P83741	Serine/threonine-protein kinase WNK1	Wnk1	>sp|P83741-4|WNK1_MOUSE Isoform 4 of Serine/threonine-protein kinase WNK1 OS=Mus musculus GN=Wnk1;>tr|F8WHP4|F8WHP4_MOUSE Uncharacterized protein OS=Mus musculus GN=Wnk1 PE=4 SV=1;>sp|P83741-5|WNK1_MOUSE Isoform 5 of Serine/threonine-protein kinase WNK1 OS	2	1	1.3	225.4	1.4902e-10	1.0236	0.92663	1.2301	1.1646	NaN	NaN	NaN	NaN
Q8CGK3	Lon protease homolog, mitochondrial;Lon protease homolog	Lonp1	>sp|Q8CGK3|LONM_MOUSE Lon protease homolog, mitochondrial OS=Mus musculus GN=Lonp1 PE=1 SV=2;>tr|E9Q120|E9Q120_MOUSE Lon protease homolog OS=Mus musculus GN=Lonp1 PE=3 SV=1	10	10	16.2	105.84	1.101e-129	1.0235	0.95585	1.0576	1.0506	1.0626	0.9564	0.9892	0.72534
B1AT36	26S proteasome non-ATPase regulatory subunit 12	Psmd12	>tr|B1AT36|B1AT36_MOUSE Proteasome (Prosome, macropain) 26S subunit, non-ATPase, 12 OS=Mus musculus GN=Psmd12 PE=4 SV=1;>sp|Q9D8W5|PSD12_MOUSE 26S proteasome non-ATPase regulatory subunit 12 OS=Mus musculus GN=Psmd12 PE=2 SV=4;>tr|Q3TRH2|Q3TRH2_MOUSE Uncha	10	10	26.8	50.569	3.9671e-52	1.0235	0.96416	1.2335	1.0313	1.0429	0.91428	0.94025	1.0886
Q61656	Probable ATP-dependent RNA helicase DDX5	Ddx5	>sp|Q61656|DDX5_MOUSE Probable ATP-dependent RNA helicase DDX5 OS=Mus musculus GN=Ddx5 PE=1 SV=2;>tr|Q8BTS0|Q8BTS0_MOUSE DEAD (Asp-Glu-Ala-Asp) box polypeptide 5 OS=Mus musculus GN=Ddx5 PE=2 SV=1	23	16	45.4	69.289	0	1.0232	1.0653	1.0375	1.0285	1.0815	1.0614	0.93259	1.1962
P68372	Tubulin beta-4B chain;Tubulin beta-4A chain	Tubb4b;Tubb4a	>sp|P68372|TBB4B_MOUSE Tubulin beta-4B chain OS=Mus musculus GN=Tubb4b PE=1 SV=1;>sp|Q9D6F9|TBB4A_MOUSE Tubulin beta-4A chain OS=Mus musculus GN=Tubb4a PE=1 SV=3	28	4	72.8	49.83	0	1.0232	0.99482	1.0263	1.0013	1.0115	0.96905	1.0288	1.0205
P58252	Elongation factor 2	Eef2	>sp|P58252|EF2_MOUSE Elongation factor 2 OS=Mus musculus GN=Eef2 PE=1 SV=2	29	28	43.1	95.313	1.1177e-255	1.0231	1.022	1.0744	1.0211	0.964	0.95504	0.99099	1.0223
Q9QXB9	Developmentally-regulated GTP-binding protein 2	Drg2	>sp|Q9QXB9|DRG2_MOUSE Developmentally-regulated GTP-binding protein 2 OS=Mus musculus GN=Drg2 PE=1 SV=1	4	4	12.1	40.718	6.7026e-18	1.0231	0.87168	1.0198	0.86405	1.0231	0.95265	0.85782	0.93538
Q7TSZ0	Stress-70 protein, mitochondrial	Hspa9	>tr|Q7TSZ0|Q7TSZ0_MOUSE Heat shock protein 9 OS=Mus musculus GN=Hspa9 PE=2 SV=1;>sp|P38647|GRP75_MOUSE Stress-70 protein, mitochondrial OS=Mus musculus GN=Hspa9 PE=1 SV=2	21	21	36.5	73.46	0	1.0229	0.97824	1.1003	1.0406	1.0394	0.92586	1.0197	0.94952
Q8CG48	Structural maintenance of chromosomes protein 2;Structural maintenance of chromosomes protein	Smc2	>sp|Q8CG48|SMC2_MOUSE Structural maintenance of chromosomes protein 2 OS=Mus musculus GN=Smc2 PE=1 SV=2;>tr|E9Q1E9|E9Q1E9_MOUSE Structural maintenance of chromosomes protein OS=Mus musculus GN=Smc2 PE=3 SV=1	20	20	21.3	134.24	1.0056e-95	1.0229	0.95578	1.0979	0.94361	1.0818	0.99508	0.90322	0.89881
Q9DAW6	U4/U6 small nuclear ribonucleoprotein Prp4	Prpf4	>sp|Q9DAW6|PRP4_MOUSE U4/U6 small nuclear ribonucleoprotein Prp4 OS=Mus musculus GN=Prpf4 PE=2 SV=1	5	5	13.1	58.369	3.5413e-20	1.0227	1.0001	0.96412	0.95518	1.0465	1.0321	1.0753	1.0397
Q60972	Histone-binding protein RBBP4	Rbbp4	>sp|Q60972|RBBP4_MOUSE Histone-binding protein RBBP4 OS=Mus musculus GN=Rbbp4 PE=1 SV=5;>tr|E9PYH8|E9PYH8_MOUSE Retinoblastoma-binding protein 4 OS=Mus musculus GN=Rbbp4 PE=4 SV=1	7	3	19.5	47.655	4.9635e-143	1.0226	1.0298	1.0071	0.99802	2.4088	1.0471	1.0226	1.0894
Q9ERS2	NADH dehydrogenase [ubiquinone] 1 alpha subcomplex subunit 13	Ndufa13	>sp|Q9ERS2|NDUAD_MOUSE NADH dehydrogenase [ubiquinone] 1 alpha subcomplex subunit 13 OS=Mus musculus GN=Ndufa13 PE=1 SV=3	3	3	21.5	16.859	4.8799e-12	1.0226	1.0015	NaN	NaN	0.97494	1.063	0.92026	0.82478
Q922P9	Putative oxidoreductase GLYR1	Glyr1	>sp|Q922P9|GLYR1_MOUSE Putative oxidoreductase GLYR1 OS=Mus musculus GN=Glyr1 PE=2 SV=1;>tr|D3YYT1|D3YYT1_MOUSE RIKEN cDNA 3930401K13 OS=Mus musculus GN=Glyr1 PE=4 SV=1	2	2	5.5	59.715	1.2572e-11	1.0222	0.90717	1.0222	0.90225	NaN	NaN	NaN	NaN
Q6ZWV3	60S ribosomal protein L10;60S ribosomal protein L10-like	Rpl10;Rpl10l	>sp|Q6ZWV3|RL10_MOUSE 60S ribosomal protein L10 OS=Mus musculus GN=Rpl10 PE=2 SV=3;>sp|P86048|RL10L_MOUSE 60S ribosomal protein L10-like OS=Mus musculus GN=Rpl10l PE=2 SV=1	9	9	38.8	24.604	2.1505e-122	1.0221	1.0488	0.98097	0.93997	1.0231	1.0494	1.0339	1.1059
Q9DBG7	Signal recognition particle receptor subunit alpha	Srpr	>sp|Q9DBG7|SRPR_MOUSE Signal recognition particle receptor subunit alpha OS=Mus musculus GN=Srpr PE=1 SV=1;>tr|F6VF36|F6VF36_MOUSE Signal recognition particle receptor (docking protein) (Fragment) OS=Mus musculus GN=Srpr PE=4 SV=1	3	3	6.4	69.622	1.9181e-15	1.022	0.93847	1.022	0.94086	0.95302	0.81027	NaN	NaN
P25206	DNA replication licensing factor MCM3	Mcm3	>sp|P25206|MCM3_MOUSE DNA replication licensing factor MCM3 OS=Mus musculus GN=Mcm3 PE=1 SV=2	14	14	24	91.545	3.0887e-138	1.0219	0.98781	1.0575	0.99304	0.95976	0.94974	0.93293	0.953
Q1HFZ0	tRNA (cytosine(34)-C(5))-methyltransferase	Nsun2	>sp|Q1HFZ0|NSUN2_MOUSE tRNA (cytosine(34)-C(5))-methyltransferase OS=Mus musculus GN=Nsun2 PE=1 SV=2;>sp|Q1HFZ0-2|NSUN2_MOUSE Isoform 2 of tRNA (cytosine(34)-C(5))-methyltransferase OS=Mus musculus GN=Nsun2	16	16	27.9	85.451	4.0542e-117	1.0214	0.97783	1.0395	1.0171	0.99697	0.97783	1.0657	0.86951
P63158	High mobility group protein B1	Hmgb1;Hmg1l1	>sp|P63158|HMGB1_MOUSE High mobility group protein B1 OS=Mus musculus GN=Hmgb1 PE=1 SV=2;>tr|D3Z351|D3Z351_MOUSE MCG1219 OS=Mus musculus GN=Hmg1l1 PE=4 SV=2	5	4	28.8	24.893	1.33e-34	1.0214	0.92753	1.1026	0.93714	NaN	NaN	1.0099	0.90725
P12382	6-phosphofructokinase, liver type	Pfkl	>sp|P12382|K6PL_MOUSE 6-phosphofructokinase, liver type OS=Mus musculus GN=Pfkl PE=1 SV=4	16	13	30.5	85.359	0	1.021	0.94848	1.0332	0.93075	0.9971	0.86684	0.98777	0.99523
P59016	Vacuolar protein sorting-associated protein 33B	Vps33b	>sp|P59016|VP33B_MOUSE Vacuolar protein sorting-associated protein 33B OS=Mus musculus GN=Vps33b PE=1 SV=1	3	3	7.1	70.525	2.7941e-09	1.0209	1.0618	1.0209	1.0293	NaN	NaN	NaN	NaN
P06745	Glucose-6-phosphate isomerase	Gpi;Gm1840	>sp|P06745|G6PI_MOUSE Glucose-6-phosphate isomerase OS=Mus musculus GN=Gpi PE=1 SV=4;>tr|F6SAC3|F6SAC3_MOUSE Glucose-6-phosphate isomerase (Fragment) OS=Mus musculus GN=Gm1840 PE=3 SV=1	14	14	43.2	62.766	1.0145e-282	1.0209	0.89023	1.2424	1.0655	NaN	NaN	0.99349	0.88355
Q99ME9	Nucleolar GTP-binding protein 1	Gtpbp4	>sp|Q99ME9|NOG1_MOUSE Nucleolar GTP-binding protein 1 OS=Mus musculus GN=Gtpbp4 PE=2 SV=3	4	4	6.9	74.112	2.9758e-14	1.0209	1.0602	1.0445	1.0455	1.0136	1.0064	NaN	NaN
Q9D0R4	Probable ATP-dependent RNA helicase DDX56	Ddx56	>sp|Q9D0R4|DDX56_MOUSE Probable ATP-dependent RNA helicase DDX56 OS=Mus musculus GN=Ddx56 PE=2 SV=1;>tr|Q5SVX2|Q5SVX2_MOUSE DEAD (Asp-Glu-Ala-Asp) box polypeptide 56 (Fragment) OS=Mus musculus GN=Ddx56 PE=2 SV=1	2	2	4.8	61.211	9.6127e-05	1.0209	3.1345	1.0419	3.4627	NaN	NaN	NaN	NaN
Q501J6	Probable ATP-dependent RNA helicase DDX17	Ddx17	>sp|Q501J6|DDX17_MOUSE Probable ATP-dependent RNA helicase DDX17 OS=Mus musculus GN=Ddx17 PE=2 SV=1;>tr|Q3U741|Q3U741_MOUSE DEAD (Asp-Glu-Ala-Asp) box polypeptide 17, isoform CRA_a OS=Mus musculus GN=Ddx17 PE=2 SV=1;>sp|Q501J6-2|DDX17_MOUSE Isoform 2 of Pr	15	8	27.8	72.399	6.3854e-157	1.0204	0.97064	1.0726	1.0983	1.0204	0.99485	0.99168	0.89445
G3UZI2	Heterogeneous nuclear ribonucleoprotein Q	Syncrip	>tr|G3UZI2|G3UZI2_MOUSE Synaptotagmin-binding, cytoplasmic RNA-interacting protein OS=Mus musculus GN=Syncrip PE=4 SV=1;>sp|Q7TMK9-2|HNRPQ_MOUSE Isoform 2 of Heterogeneous nuclear ribonucleoprotein Q OS=Mus musculus GN=Syncrip;>tr|G3V018|G3V018_MOUSE Synap	16	13	35.9	58.751	2.691e-207	1.0204	1.0622	0.96983	0.96844	1.0628	1.0679	1.154	1.0625
Q9QY81	Nuclear pore membrane glycoprotein 210	Nup210	>sp|Q9QY81|PO210_MOUSE Nuclear pore membrane glycoprotein 210 OS=Mus musculus GN=Nup210 PE=1 SV=2	9	9	6.5	204.1	9.3899e-34	1.0201	0.98774	1.0201	0.96606	1.1592	0.99832	0.73449	0.87111
P35700	Peroxiredoxin-1	Prdx1;Gm7204	>sp|P35700|PRDX1_MOUSE Peroxiredoxin-1 OS=Mus musculus GN=Prdx1 PE=1 SV=1;>tr|B1AXW5|B1AXW5_MOUSE Peroxiredoxin 1 (Fragment) OS=Mus musculus GN=Prdx1 PE=4 SV=1;>tr|B1AXW6|B1AXW6_MOUSE Peroxiredoxin 1 (Fragment) OS=Mus musculus GN=Prdx1 PE=4 SV=1;>tr|G3UW54	13	12	54.3	22.176	1.3238e-69	1.0198	0.91115	0.97244	0.95547	1.0407	0.88921	1.0138	0.91115
A2AFJ1	Histone-binding protein RBBP7	Rbbp7	>tr|A2AFJ1|A2AFJ1_MOUSE Retinoblastoma binding protein 7 OS=Mus musculus GN=Rbbp7 PE=4 SV=1;>sp|Q60973|RBBP7_MOUSE Histone-binding protein RBBP7 OS=Mus musculus GN=Rbbp7 PE=1 SV=1;>tr|A2AFI9|A2AFI9_MOUSE Retinoblastoma binding protein 7 OS=Mus musculus GN=	7	3	21.9	46.908	3.2427e-156	1.0198	1.0028	1.0411	0.98303	0.97936	1.0964	1.0414	1.4381
O89053	Coronin-1A	Coro1a	>sp|O89053|COR1A_MOUSE Coronin-1A OS=Mus musculus GN=Coro1a PE=1 SV=5;>tr|G3UYK8|G3UYK8_MOUSE Coronin, actin-binding protein 1A OS=Mus musculus GN=Coro1a PE=4 SV=1	15	15	39.3	50.989	9.3854e-102	1.0197	1.004	1.0091	0.95208	1.0283	1.0132	1.0731	1.0654
Q9CQM9	Glutaredoxin-3	Glrx3	>sp|Q9CQM9|GLRX3_MOUSE Glutaredoxin-3 OS=Mus musculus GN=Glrx3 PE=1 SV=1	6	6	22.6	37.778	2.0577e-23	1.0197	0.96438	1.2028	0.99171	NaN	NaN	0.93144	0.92606
P50580	Proliferation-associated protein 2G4	Pa2g4	>sp|P50580|PA2G4_MOUSE Proliferation-associated protein 2G4 OS=Mus musculus GN=Pa2g4 PE=1 SV=3;>tr|D3YVH7|D3YVH7_MOUSE Proliferation-associated 2G4 (Fragment) OS=Mus musculus GN=Pa2g4 PE=4 SV=1	19	19	58.9	43.698	0	1.0197	1.0304	1.0047	1.0475	1.0301	1.0269	1.0127	1.0326
Q61655	ATP-dependent RNA helicase DDX19A	Ddx19a;Ddx19b	>sp|Q61655|DD19A_MOUSE ATP-dependent RNA helicase DDX19A OS=Mus musculus GN=Ddx19a PE=2 SV=2;>tr|Q8R3C7|Q8R3C7_MOUSE DEAD (Asp-Glu-Ala-Asp) box polypeptide 19b OS=Mus musculus GN=Ddx19b PE=2 SV=1;>tr|Q8BZY3|Q8BZY3_MOUSE Uncharacterized protein OS=Mus muscu	5	5	15.9	53.932	1.7883e-136	1.0195	0.99957	1.0516	1.0305	1.0595	0.99667	0.92926	1.0018
Q3TIR6	Prefoldin subunit 3	Vbp1	>tr|Q3TIR6|Q3TIR6_MOUSE Uncharacterized protein OS=Mus musculus GN=Vbp1 PE=2 SV=1;>sp|P61759|PFD3_MOUSE Prefoldin subunit 3 OS=Mus musculus GN=Vbp1 PE=2 SV=2	3	3	29.2	14.653	1.976e-15	1.0193	0.96092	NaN	NaN	NaN	NaN	1.0608	0.96449
P35585	AP-1 complex subunit mu-1	Ap1m1	>sp|P35585|AP1M1_MOUSE AP-1 complex subunit mu-1 OS=Mus musculus GN=Ap1m1 PE=1 SV=3	8	8	22	48.542	2.2255e-27	1.0191	0.96513	0.98793	0.9705	1.1961	0.96064	0.94669	2.4538
P35979	60S ribosomal protein L12	Rpl12	>sp|P35979|RL12_MOUSE 60S ribosomal protein L12 OS=Mus musculus GN=Rpl12 PE=1 SV=2	9	9	69.1	17.804	0	1.019	0.99416	1.0163	0.95483	1.0039	1.0145	1.0309	1.0463
P24472	Glutathione S-transferase A4	Gsta4	>sp|P24472|GSTA4_MOUSE Glutathione S-transferase A4 OS=Mus musculus GN=Gsta4 PE=1 SV=3	21	21	68.9	25.564	0	1.019	1.0292	1.0768	1.0452	0.97367	1.0442	1.0268	0.99471
Q64514	Tripeptidyl-peptidase 2	Tpp2	>sp|Q64514-2|TPP2_MOUSE Isoform Short of Tripeptidyl-peptidase 2 OS=Mus musculus GN=Tpp2;>sp|Q64514|TPP2_MOUSE Tripeptidyl-peptidase 2 OS=Mus musculus GN=Tpp2 PE=2 SV=3	17	17	19.9	138.46	3.0874e-178	1.019	1.0852	1.0799	1.1242	0.98083	0.93983	0.97877	1.0867
Q60931	Voltage-dependent anion-selective channel protein 3	Vdac3	>sp|Q60931|VDAC3_MOUSE Voltage-dependent anion-selective channel protein 3 OS=Mus musculus GN=Vdac3 PE=1 SV=1	4	4	23.7	30.752	2.6892e-50	1.0189	0.88003	NaN	NaN	NaN	NaN	1.0189	0.88003
Q80T06	Elongation factor 1-delta	Eef1d	>tr|Q80T06|Q80T06_MOUSE Uncharacterized protein OS=Mus musculus GN=Eef1d PE=2 SV=1;>tr|E9QN08|E9QN08_MOUSE Eukaryotic translation elongation factor 1 delta (guanine nucleotide exchange protein) (Fragment) OS=Mus musculus GN=Eef1d PE=3 SV=1;>tr|Q91VK2|Q91VK	8	8	38.8	31.292	0	1.0187	1.0099	1.0123	1.0313	1.0517	1.0099	0.99206	0.98489
Q5SQB0	Nucleophosmin	Npm1;Gm5611	>tr|Q5SQB0|Q5SQB0_MOUSE Nucleophosmin 1 OS=Mus musculus GN=Npm1 PE=2 SV=1;>sp|Q61937|NPM_MOUSE Nucleophosmin OS=Mus musculus GN=Npm1 PE=1 SV=1;>tr|Q9DAY9|Q9DAY9_MOUSE Nucleophosmin 1 OS=Mus musculus GN=Npm1 PE=2 SV=1;>tr|Q5SQB5|Q5SQB5_MOUSE Nucleophosmin 1	7	7	39	29.524	4.7743e-206	1.0187	0.96194	1.0354	0.95474	1.0652	0.96312	0.89702	0.99998
P68181	cAMP-dependent protein kinase catalytic subunit beta;cAMP-dependent protein kinase catalytic subunit alpha	Prkacb;Prkaca	>sp|P68181-2|KAPCB_MOUSE Isoform 2 of cAMP-dependent protein kinase catalytic subunit beta OS=Mus musculus GN=Prkacb;>sp|P68181-3|KAPCB_MOUSE Isoform 3 of cAMP-dependent protein kinase catalytic subunit beta OS=Mus musculus GN=Prkacb;>sp|P68181|KAPCB_MOUSE	2	2	6.2	39.449	4.0961e-08	1.0187	0.76883	NaN	NaN	1.0178	0.86031	1.0315	0.67808
Q8R1B4	Eukaryotic translation initiation factor 3 subunit C	Eif3c	>sp|Q8R1B4|EIF3C_MOUSE Eukaryotic translation initiation factor 3 subunit C OS=Mus musculus GN=Eif3c PE=1 SV=1	14	14	16.7	105.53	4.1707e-90	1.0184	1.0431	0.99218	0.99829	1.0386	0.98727	1.0089	1.1463
P17918	Proliferating cell nuclear antigen	Pcna	>sp|P17918|PCNA_MOUSE Proliferating cell nuclear antigen OS=Mus musculus GN=Pcna PE=1 SV=2;>tr|E9Q7Z3|E9Q7Z3_MOUSE Proliferating cell nuclear antigen OS=Mus musculus GN=Pcna PE=3 SV=1	10	10	53.3	28.785	0	1.0184	1.036	1.0231	1.0598	1.031	1.0111	0.98078	1.0347
P54276	DNA mismatch repair protein Msh6	Msh6	>sp|P54276|MSH6_MOUSE DNA mismatch repair protein Msh6 OS=Mus musculus GN=Msh6 PE=1 SV=3	14	14	13.4	151.08	1.5387e-81	1.0183	0.96719	0.97986	0.90825	1.0983	1.1052	1.0183	1.0669
Q9JJD0	THAP domain-containing protein 11	Thap11	>sp|Q9JJD0|THA11_MOUSE THAP domain-containing protein 11 OS=Mus musculus GN=Thap11 PE=1 SV=1	2	2	5.2	33.275	0.00019598	1.0182	0.98967	NaN	NaN	1.0182	0.98967	NaN	NaN
P14733	Lamin-B1	Lmnb1	>sp|P14733|LMNB1_MOUSE Lamin-B1 OS=Mus musculus GN=Lmnb1 PE=1 SV=3	7	7	15.5	66.785	2.8198e-128	1.0181	1.0285	0.9454	0.80972	1.1184	1.0285	0.81017	2.2644
Q922B2	Aspartate--tRNA ligase, cytoplasmic	Dars	>sp|Q922B2|SYDC_MOUSE Aspartate--tRNA ligase, cytoplasmic OS=Mus musculus GN=Dars PE=2 SV=2	18	18	43.1	57.147	4.5224e-226	1.0177	1.0354	1.0202	0.94879	0.98431	1.0322	1.0366	1.1222
Q61990	Poly(rC)-binding protein 2	Pcbp2	>sp|Q61990|PCBP2_MOUSE Poly(rC)-binding protein 2 OS=Mus musculus GN=Pcbp2 PE=1 SV=1;>sp|Q61990-2|PCBP2_MOUSE Isoform 2 of Poly(rC)-binding protein 2 OS=Mus musculus GN=Pcbp2;>sp|Q61990-3|PCBP2_MOUSE Isoform 3 of Poly(rC)-binding protein 2 OS=Mus musculus	11	7	51.9	38.221	4.8646e-265	1.0177	1.0041	0.52862	0.7754	1.0267	1.0668	1.0401	1.1159
A3KGI2	DNA repair protein RAD51 homolog 1	Rad51	>tr|A3KGI2|A3KGI2_MOUSE RAD51 homolog (S. cerevisiae) (Fragment) OS=Mus musculus GN=Rad51 PE=4 SV=1;>tr|D6RCK1|D6RCK1_MOUSE Uncharacterized protein OS=Mus musculus GN=Rad51 PE=4 SV=1;>sp|Q08297|RAD51_MOUSE DNA repair protein RAD51 homolog 1 OS=Mus musculus	2	2	18.5	19.493	4.105e-14	1.0176	0.92672	NaN	NaN	1.0176	0.92672	NaN	NaN
Q8R5L1	Complement component 1 Q subcomponent-binding protein, mitochondrial	C1qbp	>tr|Q8R5L1|Q8R5L1_MOUSE Complement component 1, q subcomponent binding protein OS=Mus musculus GN=C1qbp PE=2 SV=1;>sp|O35658|C1QBP_MOUSE Complement component 1 Q subcomponent-binding protein, mitochondrial OS=Mus musculus GN=C1qbp PE=1 SV=1	4	4	22.2	31.025	5.721e-98	1.0174	1.0578	1.0174	1.1098	1.0587	1.0586	0.87581	0.83761
Q3U2G2	Heat shock 70 kDa protein 4	Hspa4	>tr|Q3U2G2|Q3U2G2_MOUSE Heat shock protein 4 OS=Mus musculus GN=Hspa4 PE=2 SV=1;>sp|Q61316|HSP74_MOUSE Heat shock 70 kDa protein 4 OS=Mus musculus GN=Hspa4 PE=1 SV=1	15	15	25.9	94.208	1.2018e-215	1.0174	0.99284	1.1785	1.1206	1.0031	1.0381	0.97236	0.96236
Q921N6	Probable ATP-dependent RNA helicase DDX27	Ddx27	>sp|Q921N6|DDX27_MOUSE Probable ATP-dependent RNA helicase DDX27 OS=Mus musculus GN=Ddx27 PE=1 SV=3	3	3	4.6	85.938	2.0619e-10	1.0173	0.86149	0.85607	0.76006	1.0173	0.86149	NaN	NaN
Q9CPR4	60S ribosomal protein L17	Rpl17;Gm10268;Rpl17-ps3;Gm10362	>sp|Q9CPR4|RL17_MOUSE 60S ribosomal protein L17 OS=Mus musculus GN=Rpl17 PE=2 SV=3;>tr|Q6ZWZ7|Q6ZWZ7_MOUSE MCG123291, isoform CRA_d OS=Mus musculus GN=Rpl17 PE=2 SV=1;>tr|D3Z3R2|D3Z3R2_MOUSE Uncharacterized protein OS=Mus musculus GN=Gm10268 PE=3 SV=2;>tr|	8	8	42.9	21.423	6.9969e-129	1.0172	1.0207	1.0393	0.9787	1.0461	1.0073	0.95406	1.1062
Q80U93	Nuclear pore complex protein Nup214	Nup214	>sp|Q80U93|NU214_MOUSE Nuclear pore complex protein Nup214 OS=Mus musculus GN=Nup214 PE=1 SV=2;>tr|Q8CHS9|Q8CHS9_MOUSE Nup214 protein OS=Mus musculus GN=Nup214 PE=2 SV=2	9	9	5.7	212.98	1.8826e-58	1.017	1.1044	0.97414	1.1161	1.0685	1.0382	0.97118	1.2747
P62137	Serine/threonine-protein phosphatase PP1-alpha catalytic subunit;Serine/threonine-protein phosphatase	Ppp1ca	>sp|P62137|PP1A_MOUSE Serine/threonine-protein phosphatase PP1-alpha catalytic subunit OS=Mus musculus GN=Ppp1ca PE=1 SV=1;>tr|Q3TYF5|Q3TYF5_MOUSE Serine/threonine-protein phosphatase (Fragment) OS=Mus musculus GN=Ppp1ca PE=2 SV=1	13	6	35.5	37.54	4.3311e-155	1.017	1.0446	1.0007	0.98982	1.0346	0.96668	1.0549	1.0542
P47754	F-actin-capping protein subunit alpha-2	Capza2	>sp|P47754|CAZA2_MOUSE F-actin-capping protein subunit alpha-2 OS=Mus musculus GN=Capza2 PE=1 SV=3;>tr|D6RCW7|D6RCW7_MOUSE Uncharacterized protein OS=Mus musculus GN=Capza2 PE=4 SV=1	10	8	51.4	32.967	1.4142e-250	1.0168	0.99415	1.0066	1.0228	1.1203	1.0197	1.019	0.82757
P62751	60S ribosomal protein L23a	Rpl23a;Rpl23a-ps3;Gm8290;Gm10335;Gm3940;Gm8264;Gm8158;Gm10923	>sp|P62751|RL23A_MOUSE 60S ribosomal protein L23a OS=Mus musculus GN=Rpl23a PE=1 SV=1;>tr|D3YWP3|D3YWP3_MOUSE MCG1034428 OS=Mus musculus GN=Rpl23a-ps3 PE=3 SV=1;>tr|F8WH61|F8WH61_MOUSE Uncharacterized protein OS=Mus musculus GN=Gm8290 PE=3 SV=1;>tr|D3Z1D6|	10	10	44.2	17.695	6.6392e-104	1.0167	1.0294	1.0006	0.97019	1.0824	1.0369	0.92556	1.0294
B7ZWL1	CCR4-NOT transcription complex subunit 1	Cnot1	>tr|B7ZWL1|B7ZWL1_MOUSE Cnot1 protein OS=Mus musculus GN=Cnot1 PE=2 SV=1;>sp|Q6ZQ08-2|CNOT1_MOUSE Isoform 2 of CCR4-NOT transcription complex subunit 1 OS=Mus musculus GN=Cnot1;>sp|Q6ZQ08|CNOT1_MOUSE CCR4-NOT transcription complex subunit 1 OS=Mus musculus	15	15	8.4	260.95	9.166e-60	1.0163	0.96515	1.0349	0.89295	0.98209	1.0528	1.0095	0.98993
Q08024	Core-binding factor subunit beta	Cbfb	>sp|Q08024-4|PEBB_MOUSE Isoform 4 of Core-binding factor subunit beta OS=Mus musculus GN=Cbfb;>sp|Q08024-2|PEBB_MOUSE Isoform 2 of Core-binding factor subunit beta OS=Mus musculus GN=Cbfb;>sp|Q08024|PEBB_MOUSE Core-binding factor subunit beta OS=Mus muscul	2	2	17.6	17.632	1.3391e-135	1.0162	1.0615	0.91202	0.98744	0.99052	1.0396	1.0464	1.283
E9QAI5		Cad	>tr|E9QAI5|E9QAI5_MOUSE Uncharacterized protein OS=Mus musculus GN=Cad PE=3 SV=1;>tr|B2RQC6|B2RQC6_MOUSE Carbamoyl-phosphate synthetase 2, aspartate transcarbamylase, and dihydroorotase OS=Mus musculus GN=Cad PE=2 SV=1;>tr|B7ZN27|B7ZN27_MOUSE Cad protein O	42	42	26.6	236.25	0	1.0161	1.0061	1.0046	0.97523	1.0669	0.99163	0.99062	1.0182
Q99LF4	tRNA-splicing ligase RtcB homolog	D10Wsu52e	>sp|Q99LF4|RTCB_MOUSE tRNA-splicing ligase RtcB homolog OS=Mus musculus GN=D10Wsu52e PE=2 SV=1	9	9	25.9	55.249	1.0512e-65	1.0158	1.0093	1.0163	1.0953	0.97382	1.0067	1.012	0.9302
Q9D0F6	Replication factor C subunit 5	Rfc5	>sp|Q9D0F6|RFC5_MOUSE Replication factor C subunit 5 OS=Mus musculus GN=Rfc5 PE=2 SV=1	7	7	30.4	38.096	1.0681e-39	1.0157	1.1057	1.1792	0.99626	NaN	NaN	0.91567	1.0964
P09405	Nucleolin	Ncl	>sp|P09405|NUCL_MOUSE Nucleolin OS=Mus musculus GN=Ncl PE=1 SV=2	33	33	40.2	76.722	0	1.0156	0.9915	1.0212	0.9791	1.0482	0.98407	1.0013	0.98099
Q922Y1	UBX domain-containing protein 1	Ubxn1	>sp|Q922Y1|UBXN1_MOUSE UBX domain-containing protein 1 OS=Mus musculus GN=Ubxn1 PE=1 SV=1	3	3	19.2	33.572	5.333e-97	1.0151	1.1113	1.0698	1.0086	1.0273	1.0611	NaN	NaN
P20108	Thioredoxin-dependent peroxide reductase, mitochondrial	Prdx3	>sp|P20108|PRDX3_MOUSE Thioredoxin-dependent peroxide reductase, mitochondrial OS=Mus musculus GN=Prdx3 PE=1 SV=1	2	2	8.9	28.127	4.1448e-08	1.0151	0.92333	NaN	NaN	NaN	NaN	1.0151	0.92333
Q9Z1Q5	Chloride intracellular channel protein 1	Clic1	>sp|Q9Z1Q5|CLIC1_MOUSE Chloride intracellular channel protein 1 OS=Mus musculus GN=Clic1 PE=1 SV=3	7	7	42.7	27.013	2.4899e-52	1.0144	0.96272	1.0405	1.0894	0.97905	0.84233	NaN	NaN
Q8QZT1	Acetyl-CoA acetyltransferase, mitochondrial	Acat1	>sp|Q8QZT1|THIL_MOUSE Acetyl-CoA acetyltransferase, mitochondrial OS=Mus musculus GN=Acat1 PE=1 SV=1	6	6	21.9	44.816	4.6926e-200	1.0144	0.96635	1.1264	1.0298	0.96687	0.95887	0.97146	0.8839
Q9D1R9	60S ribosomal protein L34	Rpl34;Gm10154;Gm6404;Gm2178	>sp|Q9D1R9|RL34_MOUSE 60S ribosomal protein L34 OS=Mus musculus GN=Rpl34 PE=3 SV=2;>tr|D3Z4H3|D3Z4H3_MOUSE Uncharacterized protein OS=Mus musculus GN=Gm10154 PE=4 SV=1;>tr|D3YZW2|D3YZW2_MOUSE Uncharacterized protein OS=Mus musculus GN=Gm6404 PE=4 SV=1;>tr|	4	4	21.4	13.293	4.9501e-12	1.0144	0.99501	1.0813	0.96216	1.0244	1.0085	0.95612	1.0408
Q61598	Rab GDP dissociation inhibitor beta	Gdi2	>sp|Q61598|GDIB_MOUSE Rab GDP dissociation inhibitor beta OS=Mus musculus GN=Gdi2 PE=1 SV=1;>sp|Q61598-2|GDIB_MOUSE Isoform 2 of Rab GDP dissociation inhibitor beta OS=Mus musculus GN=Gdi2	15	15	47.6	50.537	1.5822e-217	1.0144	0.95534	1.0848	1.1315	0.99141	0.95031	0.99658	0.935
P62315	Small nuclear ribonucleoprotein Sm D1	Snrpd1	>sp|P62315|SMD1_MOUSE Small nuclear ribonucleoprotein Sm D1 OS=Mus musculus GN=Snrpd1 PE=2 SV=1	5	5	54.6	13.281	4.5501e-77	1.0142	1.0756	1.017	1.0077	1.0528	1.0756	0.98634	1.1016
Q8K2T8	RNA polymerase II-associated factor 1 homolog	Paf1	>sp|Q8K2T8|PAF1_MOUSE RNA polymerase II-associated factor 1 homolog OS=Mus musculus GN=Paf1 PE=2 SV=1	2	2	5.2	60.518	1.0458e-10	1.0142	1.0784	1.0054	1.0413	NaN	NaN	NaN	NaN
P62196	26S protease regulatory subunit 8	Psmc5	>sp|P62196|PRS8_MOUSE 26S protease regulatory subunit 8 OS=Mus musculus GN=Psmc5 PE=1 SV=1;>tr|E9Q0L5|E9Q0L5_MOUSE Uncharacterized protein OS=Mus musculus GN=Psmc5 PE=3 SV=1	17	17	52.7	45.626	5.5006e-279	1.0141	0.98397	1.0494	0.96337	0.97848	0.98316	1.0104	1.0036
Q924K8	Metastasis-associated protein MTA3	Mta3	>sp|Q924K8-2|MTA3_MOUSE Isoform 2 of Metastasis-associated protein MTA3 OS=Mus musculus GN=Mta3;>tr|Q3U3A7|Q3U3A7_MOUSE Uncharacterized protein OS=Mus musculus GN=Mta3 PE=2 SV=1;>tr|E9Q794|E9Q794_MOUSE Metastasis-associated 3 OS=Mus musculus GN=Mta3 PE=4 S	4	2	8	58.309	2.8108e-14	1.0139	1.0086	1.0139	0.96641	0.85829	1.1449	NaN	NaN
P62320	Small nuclear ribonucleoprotein Sm D3	Snrpd3	>sp|P62320|SMD3_MOUSE Small nuclear ribonucleoprotein Sm D3 OS=Mus musculus GN=Snrpd3 PE=1 SV=1	3	3	31.7	13.916	2.2168e-91	1.0138	0.98242	0.98713	0.95384	0.94769	0.96286	1.0792	1.0543
P99029	Peroxiredoxin-5, mitochondrial	Prdx5	>sp|P99029-2|PRDX5_MOUSE Isoform Cytoplasmic+peroxisomal of Peroxiredoxin-5, mitochondrial OS=Mus musculus GN=Prdx5;>tr|G3UZJ4|G3UZJ4_MOUSE Uncharacterized protein OS=Mus musculus GN=Prdx5 PE=4 SV=1;>sp|P99029|PRDX5_MOUSE Peroxiredoxin-5, mitochondrial OS=	5	5	40.7	17.015	4.0396e-14	1.0137	0.68907	NaN	NaN	NaN	NaN	1.0028	0.63937
O09061	Proteasome subunit beta type-1	Psmb1	>sp|O09061|PSB1_MOUSE Proteasome subunit beta type-1 OS=Mus musculus GN=Psmb1 PE=1 SV=1	7	7	39.2	26.372	5.6077e-82	1.0134	0.89758	0.964	0.84941	1.0066	0.8754	1.0264	0.9969
P51410	60S ribosomal protein L9	Rpl9;Rpl9-ps6;Gm5451	>sp|P51410|RL9_MOUSE 60S ribosomal protein L9 OS=Mus musculus GN=Rpl9 PE=2 SV=2;>tr|G3UW34|G3UW34_MOUSE MCG130981 OS=Mus musculus GN=Rpl9-ps6 PE=4 SV=1;>tr|D3YYQ0|D3YYQ0_MOUSE Uncharacterized protein OS=Mus musculus GN=Gm5451 PE=4 SV=1;>tr|D3Z629|D3Z629_MO	8	8	44.3	21.881	5.9119e-298	1.0134	1.0528	1.0353	0.96448	1.0463	0.97914	0.99234	1.1328
P16858	Glyceraldehyde-3-phosphate dehydrogenase	Gapdh;Gm2606;Gm3222;Gm10481;Gm10358;Gm4609;Gm3839;Gm10293;Gm5559;Gm10291;Gm3200;Gm10327;Gm10566;Gm5507;Gm7293;Gm6316;Gm10290;Gm5069	>sp|P16858|G3P_MOUSE Glyceraldehyde-3-phosphate dehydrogenase OS=Mus musculus GN=Gapdh PE=1 SV=2;>tr|E9PX42|E9PX42_MOUSE Glyceraldehyde-3-phosphate dehydrogenase OS=Mus musculus GN=Gm2606 PE=3 SV=1;>tr|F6ZQM8|F6ZQM8_MOUSE Glyceraldehyde-3-phosphate dehydro	16	16	52.3	35.81	0	1.0134	0.95103	1.0753	1.0177	0.99134	0.91998	0.97431	0.90294
P63017	Heat shock cognate 71 kDa protein	Hspa8	>sp|P63017|HSP7C_MOUSE Heat shock cognate 71 kDa protein OS=Mus musculus GN=Hspa8 PE=1 SV=1;>tr|Q504P4|Q504P4_MOUSE Hspa8 protein OS=Mus musculus GN=Hspa8 PE=2 SV=1	28	23	53.3	70.87	0	1.0133	1.0465	1.0192	1.0011	1.0135	1.053	1.0052	1.0571
Q9JLI8	Squamous cell carcinoma antigen recognized by T-cells 3	Sart3	>sp|Q9JLI8|SART3_MOUSE Squamous cell carcinoma antigen recognized by T-cells 3 OS=Mus musculus GN=Sart3 PE=2 SV=1	3	3	4.7	109.62	1.2732e-23	1.0133	0.89088	1.3201	1.2738	0.94085	0.82536	NaN	NaN
Q5XJF6	Ribosomal protein;60S ribosomal protein L10a	Rpl10a	>tr|Q5XJF6|Q5XJF6_MOUSE Ribosomal protein OS=Mus musculus GN=Rpl10a PE=2 SV=1;>sp|P53026|RL10A_MOUSE 60S ribosomal protein L10a OS=Mus musculus GN=Rpl10a PE=1 SV=3	10	10	42.9	24.831	2.0078e-180	1.0132	1.0046	0.99966	0.95865	1.04	1.0354	1.0165	1.0624
Q8CIH5	1-phosphatidylinositol 4,5-bisphosphate phosphodiesterase gamma-2	Plcg2	>sp|Q8CIH5|PLCG2_MOUSE 1-phosphatidylinositol-4,5-bisphosphate phosphodiesterase gamma-2 OS=Mus musculus GN=Plcg2 PE=1 SV=1	28	28	29.2	147.59	0	1.0132	1.0204	1.0124	1.0095	1.0213	1.0611	0.92358	0.97575
Q9DBJ1	Phosphoglycerate mutase 1	Pgam1	>sp|Q9DBJ1|PGAM1_MOUSE Phosphoglycerate mutase 1 OS=Mus musculus GN=Pgam1 PE=1 SV=3	7	7	51.2	28.832	5.1796e-89	1.0131	0.91553	NaN	NaN	NaN	NaN	0.96574	0.89076
Q8BJ71	Nuclear pore complex protein Nup93	Nup93	>sp|Q8BJ71|NUP93_MOUSE Nuclear pore complex protein Nup93 OS=Mus musculus GN=Nup93 PE=2 SV=1;>sp|Q8BJ71-2|NUP93_MOUSE Isoform 2 of Nuclear pore complex protein Nup93 OS=Mus musculus GN=Nup93	13	13	22.1	93.28	6.4306e-70	1.013	1.0732	1.0155	1.0508	1.0193	0.96838	0.98457	1.1216
Q3UJQ9	Succinyl-CoA:3-ketoacid-coenzyme A transferase;Succinyl-CoA:3-ketoacid coenzyme A transferase 1, mitochondrial	Oxct1	>tr|Q3UJQ9|Q3UJQ9_MOUSE Uncharacterized protein OS=Mus musculus GN=Oxct1 PE=2 SV=1;>sp|Q9D0K2|SCOT1_MOUSE Succinyl-CoA:3-ketoacid-coenzyme A transferase 1, mitochondrial OS=Mus musculus GN=Oxct1 PE=1 SV=1	11	11	34.8	52.278	8.7915e-120	1.013	0.96534	1.1608	1.015	1.0097	1.0243	0.99412	0.94923
P62281	40S ribosomal protein S11	Rps11;Gm9808	>sp|P62281|RS11_MOUSE 40S ribosomal protein S11 OS=Mus musculus GN=Rps11 PE=2 SV=3;>tr|E9PXE7|E9PXE7_MOUSE Uncharacterized protein OS=Mus musculus GN=Rps11 PE=3 SV=1;>tr|D3Z3M6|D3Z3M6_MOUSE MCG49907 OS=Mus musculus GN=Gm9808 PE=3 SV=1	15	15	62.7	18.431	1.4732e-87	1.0126	1.0596	0.99216	0.98407	0.98539	1.0502	1.0332	1.2048
Q9CZ13	Cytochrome b-c1 complex subunit 1, mitochondrial	Uqcrc1	>sp|Q9CZ13|QCR1_MOUSE Cytochrome b-c1 complex subunit 1, mitochondrial OS=Mus musculus GN=Uqcrc1 PE=1 SV=2;>tr|Q8K2S8|Q8K2S8_MOUSE Uncharacterized protein OS=Mus musculus GN=Uqcrc1 PE=2 SV=1	9	9	27.3	52.851	3.1113e-103	1.0126	0.93515	0.99253	0.9241	1.0934	1.0068	0.96164	0.83836
Q8VE22	28S ribosomal protein S23, mitochondrial	Mrps23	>sp|Q8VE22|RT23_MOUSE 28S ribosomal protein S23, mitochondrial OS=Mus musculus GN=Mrps23 PE=2 SV=1;>tr|F7ARZ1|F7ARZ1_MOUSE Mitochondrial ribosomal protein S23 (Fragment) OS=Mus musculus GN=Mrps23 PE=4 SV=1;>tr|E9Q6N1|E9Q6N1_MOUSE Uncharacterized protein OS	5	5	36.7	20.348	9.4377e-53	1.0123	0.87185	NaN	NaN	1.0824	1.0177	0.96543	0.6379
Q8K284	General transcription factor 3C polypeptide 1	Gtf3c1	>sp|Q8K284-2|TF3C1_MOUSE Isoform 2 of General transcription factor 3C polypeptide 1 OS=Mus musculus GN=Gtf3c1;>tr|E9QLY6|E9QLY6_MOUSE Uncharacterized protein OS=Mus musculus GN=Gtf3c1 PE=4 SV=1;>sp|Q8K284|TF3C1_MOUSE General transcription factor 3C polypep	3	3	1.8	226.73	3.9262e-10	1.0121	0.92056	1.2742	0.87182	NaN	NaN	NaN	NaN
P51859	Hepatoma-derived growth factor	Hdgf	>sp|P51859|HDGF_MOUSE Hepatoma-derived growth factor OS=Mus musculus GN=Hdgf PE=1 SV=2;>tr|E0CYW7|E0CYW7_MOUSE Uncharacterized protein OS=Mus musculus GN=Hdgf PE=4 SV=1;>tr|E0CXA0|E0CXA0_MOUSE Hepatoma-derived growth factor (Fragment) OS=Mus musculus GN=Hd	2	2	10.5	26.268	0.0002303	1.0119	1.0766	NaN	NaN	NaN	NaN	1.0119	1.0766
Q61103	Zinc finger protein ubi-d4	Dpf2	>sp|Q61103|REQU_MOUSE Zinc finger protein ubi-d4 OS=Mus musculus GN=Dpf2 PE=1 SV=1;>tr|D3Z5N6|D3Z5N6_MOUSE Uncharacterized protein OS=Mus musculus GN=Dpf2 PE=4 SV=1;>tr|F8WIP7|F8WIP7_MOUSE D4, zinc and double PHD fingers family 2 (Fragment) OS=Mus musculus	3	3	10.2	44.229	4.2901e-15	1.0118	0.96605	1.0118	0.96697	NaN	NaN	NaN	NaN
O35226	26S proteasome non-ATPase regulatory subunit 4	Psmd4	>sp|O35226|PSMD4_MOUSE 26S proteasome non-ATPase regulatory subunit 4 OS=Mus musculus GN=Psmd4 PE=1 SV=1;>sp|O35226-2|PSMD4_MOUSE Isoform Rpn10B of 26S proteasome non-ATPase regulatory subunit 4 OS=Mus musculus GN=Psmd4;>sp|O35226-5|PSMD4_MOUSE Isoform Rpn	6	6	19.4	40.703	5.3224e-101	1.0118	0.99056	1.0418	0.9737	0.98766	0.91503	1.1145	1.0135
A2AGT5	Cytoskeleton-associated protein 5	Ckap5	>sp|A2AGT5-2|CKAP5_MOUSE Isoform 2 of Cytoskeleton-associated protein 5 OS=Mus musculus GN=Ckap5;>sp|A2AGT5-3|CKAP5_MOUSE Isoform 3 of Cytoskeleton-associated protein 5 OS=Mus musculus GN=Ckap5;>sp|A2AGT5|CKAP5_MOUSE Cytoskeleton-associated protein 5 OS=Mu	16	16	10.5	218.7	7.1118e-116	1.0116	0.97217	1.0116	0.90402	0.94997	1.0036	1.2561	1.346
Q8BXV2	BRI3-binding protein	Bri3bp	>sp|Q8BXV2|BRI3B_MOUSE BRI3-binding protein OS=Mus musculus GN=Bri3bp PE=2 SV=1	4	4	14.2	28.263	3.4696e-112	1.0115	1.025	1.0078	0.92262	0.9729	1.0458	1.1392	1.1845
Q9EPU4	Cleavage and polyadenylation specificity factor subunit 1	Cpsf1	>sp|Q9EPU4|CPSF1_MOUSE Cleavage and polyadenylation specificity factor subunit 1 OS=Mus musculus GN=Cpsf1 PE=1 SV=1	4	4	2.8	160.82	1.7477e-10	1.0112	0.77054	0.90491	0.7163	1.1236	0.86272	NaN	NaN
E9Q1H6	Nuclear factor NF-kappa-B p100 subunit;Nuclear factor NF-kappa-B p52 subunit	Nfkb2	>tr|E9Q1H6|E9Q1H6_MOUSE Nuclear factor of kappa light polypeptide gene enhancer in B cells 2, p49/p100 OS=Mus musculus GN=Nfkb2 PE=4 SV=1;>sp|Q9WTK5|NFKB2_MOUSE Nuclear factor NF-kappa-B p100 subunit OS=Mus musculus GN=Nfkb2 PE=1 SV=1	12	12	20.2	84.186	2.2662e-189	1.0112	0.9573	1.0499	0.8958	0.9742	0.90091	0.9436	1.022
P49717	DNA replication licensing factor MCM4	Mcm4	>sp|P49717|MCM4_MOUSE DNA replication licensing factor MCM4 OS=Mus musculus GN=Mcm4 PE=2 SV=1;>tr|F6Z957|F6Z957_MOUSE Uncharacterized protein (Fragment) OS=Mus musculus GN=Mcm4 PE=3 SV=1	14	14	22.7	96.735	1.0863e-157	1.011	1.0356	1.1614	1.0086	1.0915	1.0356	0.92925	1.0348
E9Q9M5	Ubiquitin carboxyl-terminal hydrolase;Ubiquitin carboxyl-terminal hydrolase 19	Usp19	>tr|E9Q9M5|E9Q9M5_MOUSE Ubiquitin carboxyl-terminal hydrolase OS=Mus musculus GN=Usp19 PE=3 SV=1;>sp|Q3UJD6-2|UBP19_MOUSE Isoform 2 of Ubiquitin carboxyl-terminal hydrolase 19 OS=Mus musculus GN=Usp19;>sp|Q3UJD6|UBP19_MOUSE Ubiquitin carboxyl-terminal hydr	2	2	2.2	143.45	9.0716e-07	1.0109	0.97611	1.0109	0.9425	NaN	NaN	NaN	NaN
O54833	Casein kinase II subunit alpha	Csnk2a2	>sp|O54833|CSK22_MOUSE Casein kinase II subunit alpha OS=Mus musculus GN=Csnk2a2 PE=2 SV=1	15	14	48.3	41.215	0	1.0109	1.0548	1.0336	1.0508	0.94912	1.0796	1.0515	1.0261
Q9R1P1	Proteasome subunit beta type-3	Psmb3;Gm5356	>sp|Q9R1P1|PSB3_MOUSE Proteasome subunit beta type-3 OS=Mus musculus GN=Psmb3 PE=1 SV=1;>tr|D3YVS3|D3YVS3_MOUSE Uncharacterized protein OS=Mus musculus GN=Gm5356 PE=4 SV=1	8	8	50.7	22.965	2.2277e-81	1.0105	1.0171	0.80898	0.83604	0.99775	1.0411	1.0255	1.0034
Q3UDE2	Tubulin--tyrosine ligase-like protein 12	Ttll12	>sp|Q3UDE2|TTL12_MOUSE Tubulin--tyrosine ligase-like protein 12 OS=Mus musculus GN=Ttll12 PE=1 SV=1	5	5	9.2	74.042	1.972e-20	1.0105	0.98838	1.0568	0.99863	NaN	NaN	0.95038	0.84364
Q8VD65	Phosphoinositide 3-kinase regulatory subunit 4	Pik3r4	>sp|Q8VD65|PI3R4_MOUSE Phosphoinositide 3-kinase regulatory subunit 4 OS=Mus musculus GN=Pik3r4 PE=1 SV=3	2	2	1.7	152.6	2.4009e-06	1.0104	1.0096	0.98889	1.0439	NaN	NaN	NaN	NaN
Q8CFZ0	SUMO-conjugating enzyme UBC9	Ube2i	>tr|Q8CFZ0|Q8CFZ0_MOUSE Ube2i protein OS=Mus musculus GN=Ube2i PE=4 SV=1;>tr|G3UYP0|G3UYP0_MOUSE Ubiquitin-conjugating enzyme E2I (Fragment) OS=Mus musculus GN=Ube2i PE=3 SV=1;>sp|P63280|UBC9_MOUSE SUMO-conjugating enzyme UBC9 OS=Mus musculus GN=Ube2i PE=1	2	2	12.9	11.225	2.0787e-19	1.0104	0.9523	NaN	NaN	NaN	NaN	1.0104	0.91214
Q6ZWY3	40S ribosomal protein S27-like;40S ribosomal protein S27	Rps27l	>sp|Q6ZWY3|RS27L_MOUSE 40S ribosomal protein S27-like OS=Mus musculus GN=Rps27l PE=2 SV=3;>tr|D6RH49|D6RH49_MOUSE 40S ribosomal protein S27 OS=Mus musculus GN=Rps27l PE=3 SV=1;>tr|D3YYB0|D3YYB0_MOUSE 40S ribosomal protein S27 OS=Mus musculus GN=Rps27l PE=3	4	1	39.3	9.4771	8.7293e-39	1.0103	0.9197	0.98447	0.90546	1.0781	0.89671	NaN	NaN
O35685	Nuclear migration protein nudC	Nudc	>sp|O35685|NUDC_MOUSE Nuclear migration protein nudC OS=Mus musculus GN=Nudc PE=1 SV=1	4	4	17.8	38.358	2.9581e-15	1.0103	1.0464	NaN	NaN	NaN	NaN	0.91973	1.0442
Q8CGC7	Bifunctional glutamate/proline--tRNA ligase;Glutamate--tRNA ligase;Proline--tRNA ligase	Eprs	>sp|Q8CGC7|SYEP_MOUSE Bifunctional glutamate/proline--tRNA ligase OS=Mus musculus GN=Eprs PE=2 SV=4	25	25	23.3	170.08	8.4748e-300	1.0102	0.98398	0.96771	0.93799	1.0103	0.97062	1.0068	1.0444
O35841	Apoptosis inhibitor 5	Api5	>sp|O35841|API5_MOUSE Apoptosis inhibitor 5 OS=Mus musculus GN=Api5 PE=2 SV=2	3	3	8.3	56.784	8.1156e-07	1.0102	1.0932	NaN	NaN	NaN	NaN	0.98608	0.99334
Q9CZR8	Elongation factor Ts, mitochondrial;Elongation factor Ts	Tsfm	>sp|Q9CZR8|EFTS_MOUSE Elongation factor Ts, mitochondrial OS=Mus musculus GN=Tsfm PE=2 SV=1;>tr|Q9CX33|Q9CX33_MOUSE Elongation factor Ts OS=Mus musculus GN=Tsfm PE=2 SV=1	2	2	13.6	35.334	1.1213e-09	1.0101	0.98358	0.9726	1.1348	NaN	NaN	NaN	NaN
Q02053	Ubiquitin-like modifier-activating enzyme 1	Uba1	>sp|Q02053|UBA1_MOUSE Ubiquitin-like modifier-activating enzyme 1 OS=Mus musculus GN=Uba1 PE=1 SV=1	13	13	19.5	117.81	2.7066e-143	1.0098	0.81942	1.1315	1.0811	1.1221	0.93484	0.95999	0.81669
O35654	DNA polymerase delta subunit 2	Pold2	>sp|O35654|DPOD2_MOUSE DNA polymerase delta subunit 2 OS=Mus musculus GN=Pold2 PE=2 SV=2;>tr|A8Y5G7|A8Y5G7_MOUSE Polymerase (DNA directed), delta 2, regulatory subunit (Fragment) OS=Mus musculus GN=Pold2 PE=4 SV=1	5	5	15.8	51.354	3.432e-83	1.0098	1.0089	1.1486	0.73581	0.99244	0.98808	0.85912	1.0853
P54822	Adenylosuccinate lyase	Adsl	>sp|P54822|PUR8_MOUSE Adenylosuccinate lyase OS=Mus musculus GN=Adsl PE=2 SV=2;>tr|E9Q242|E9Q242_MOUSE Uncharacterized protein OS=Mus musculus GN=Adsl PE=4 SV=1;>tr|E9Q3T7|E9Q3T7_MOUSE Uncharacterized protein OS=Mus musculus GN=Adsl PE=4 SV=1	12	12	37	54.866	3.7779e-170	1.0097	1.0695	1.0641	1.1117	0.97242	1.0318	0.97296	1.1076
P62259	14-3-3 protein epsilon	Ywhae	>sp|P62259|1433E_MOUSE 14-3-3 protein epsilon OS=Mus musculus GN=Ywhae PE=1 SV=1;>tr|F6WA09|F6WA09_MOUSE Tyrosine 3-monooxygenase/tryptophan 5-monooxygenase activation protein, epsilon polypeptide (Fragment) OS=Mus musculus GN=Ywhae PE=4 SV=1	8	6	35.7	29.174	1.8939e-65	1.0096	0.93597	1.0584	1.0258	0.64922	0.61777	0.98186	0.93597
Q6P9P6	Kinesin-like protein KIF11	Kif11	>sp|Q6P9P6|KIF11_MOUSE Kinesin-like protein KIF11 OS=Mus musculus GN=Kif11 PE=2 SV=1	11	11	13.4	118.03	2.0659e-65	1.009	1.0348	1.0623	0.95212	0.97378	1.0358	1.0497	1.2565
Q9D0I9	Arginine--tRNA ligase, cytoplasmic	Rars	>sp|Q9D0I9|SYRC_MOUSE Arginine--tRNA ligase, cytoplasmic OS=Mus musculus GN=Rars PE=2 SV=2	12	12	24.4	75.673	2.0102e-84	1.0089	1.0481	1.0245	1.0273	0.94152	0.95435	1.0512	1.1003
Q9DCD0	6-phosphogluconate dehydrogenase, decarboxylating	Pgd	>sp|Q9DCD0|6PGD_MOUSE 6-phosphogluconate dehydrogenase, decarboxylating OS=Mus musculus GN=Pgd PE=2 SV=3	10	10	25.5	53.247	1.1379e-127	1.0088	1.0208	1.0937	1.0205	1.0088	0.9632	0.91337	1.0843
Q8BFR5	Elongation factor Tu, mitochondrial;Elongation factor Tu	Tufm;Gm9755	>sp|Q8BFR5|EFTU_MOUSE Elongation factor Tu, mitochondrial OS=Mus musculus GN=Tufm PE=1 SV=1;>tr|D3YVN7|D3YVN7_MOUSE Elongation factor Tu OS=Mus musculus GN=Gm9755 PE=3 SV=1;>sp|Q8BFR5-2|EFTU_MOUSE Isoform 2 of Elongation factor Tu, mitochondrial OS=Mus mus	10	10	29.9	49.508	1.2606e-295	1.0086	0.97154	1.015	0.9687	0.91997	0.98649	0.99544	0.87579
Q8VDJ3	Vigilin	Hdlbp	>sp|Q8VDJ3|VIGLN_MOUSE Vigilin OS=Mus musculus GN=Hdlbp PE=1 SV=1	10	10	11.6	141.74	7.4708e-45	1.0079	0.97221	0.98948	0.93884	1.0684	1.0099	0.80355	1.2677
Q8BMJ2	Leucine--tRNA ligase, cytoplasmic	Lars	>sp|Q8BMJ2|SYLC_MOUSE Leucine--tRNA ligase, cytoplasmic OS=Mus musculus GN=Lars PE=2 SV=2;>tr|F8WH45|F8WH45_MOUSE Uncharacterized protein (Fragment) OS=Mus musculus GN=Lars PE=3 SV=1	22	22	21.8	134.19	4.4403e-175	1.0078	0.99011	1.0257	1.0519	1.0148	0.98224	0.98875	0.95349
P70168	Importin subunit beta-1	Kpnb1	>sp|P70168|IMB1_MOUSE Importin subunit beta-1 OS=Mus musculus GN=Kpnb1 PE=1 SV=2	16	16	25	97.183	5.4191e-170	1.0078	1.0221	1.0056	0.99323	0.92284	0.98598	1.0934	1.0597
Q8BMF4	Dihydrolipoyllysine-residue acetyltransferase component of pyruvate dehydrogenase complex, mitochondrial	Dlat	>sp|Q8BMF4|ODP2_MOUSE Dihydrolipoyllysine-residue acetyltransferase component of pyruvate dehydrogenase complex, mitochondrial OS=Mus musculus GN=Dlat PE=1 SV=2	9	9	22.1	67.941	5.2619e-83	1.0077	0.99436	1.0291	1.0196	1.036	0.97682	0.79531	0.88958
P70388	DNA repair protein RAD50	Rad50	>sp|P70388-2|RAD50_MOUSE Isoform 2 of DNA repair protein RAD50 OS=Mus musculus GN=Rad50;>tr|E9QPC6|E9QPC6_MOUSE Uncharacterized protein OS=Mus musculus GN=Rad50 PE=4 SV=1;>tr|Q5SV02|Q5SV02_MOUSE RAD50 homolog (S. cerevisiae) OS=Mus musculus GN=Rad50 PE=2 S	7	7	7.6	146.31	2.7351e-46	1.0076	0.9998	1.0844	1.0347	0.94584	0.99846	NaN	NaN
Q9JI11	Serine/threonine-protein kinase 4;Serine/threonine-protein kinase 4 37kDa subunit;Serine/threonine-protein kinase 4 18kDa subunit	Stk4	>sp|Q9JI11|STK4_MOUSE Serine/threonine-protein kinase 4 OS=Mus musculus GN=Stk4 PE=1 SV=1	5	5	14.2	55.541	1.1201e-42	1.0074	1.1178	NaN	NaN	1.0074	1.105	1.0483	1.4237
Q9CWX9	Probable ATP-dependent RNA helicase DDX47	Ddx47	>sp|Q9CWX9|DDX47_MOUSE Probable ATP-dependent RNA helicase DDX47 OS=Mus musculus GN=Ddx47 PE=2 SV=2;>tr|F6QKD2|F6QKD2_MOUSE DEAD (Asp-Glu-Ala-Asp) box polypeptide 47 (Fragment) OS=Mus musculus GN=Ddx47 PE=3 SV=1	6	6	16.3	50.638	4.0846e-24	1.0071	0.98557	0.98796	0.84014	1.0864	1.1458	NaN	NaN
P52479	Ubiquitin carboxyl-terminal hydrolase 10	Usp10	>sp|P52479|UBP10_MOUSE Ubiquitin carboxyl-terminal hydrolase 10 OS=Mus musculus GN=Usp10 PE=1 SV=3;>sp|P52479-2|UBP10_MOUSE Isoform 2 of Ubiquitin carboxyl-terminal hydrolase 10 OS=Mus musculus GN=Usp10	3	3	5.1	87.021	1.3517e-09	1.0071	1.0472	1.0071	1.0394	NaN	NaN	NaN	NaN
E9PWY9	Phenylalanine--tRNA ligase alpha subunit	Farsa	>tr|E9PWY9|E9PWY9_MOUSE Uncharacterized protein OS=Mus musculus GN=Farsa PE=3 SV=1;>sp|Q8C0C7|SYFA_MOUSE Phenylalanine--tRNA ligase alpha subunit OS=Mus musculus GN=Farsa PE=2 SV=1;>tr|Q8BJG2|Q8BJG2_MOUSE Uncharacterized protein OS=Mus musculus GN=Farsa PE	16	16	45.8	57.47	7.7048e-172	1.007	0.95903	1.0532	1.0589	0.98975	0.9508	1.007	0.94904
Q99PV0	Pre-mRNA-processing-splicing factor 8	Prpf8	>sp|Q99PV0|PRP8_MOUSE Pre-mRNA-processing-splicing factor 8 OS=Mus musculus GN=Prpf8 PE=1 SV=2	28	28	16.3	273.61	6.0242e-208	1.007	0.98678	1.0847	1.073	0.92608	0.92954	0.95122	0.96786
P80315	T-complex protein 1 subunit delta	Cct4	>sp|P80315|TCPD_MOUSE T-complex protein 1 subunit delta OS=Mus musculus GN=Cct4 PE=1 SV=3;>tr|G5E839|G5E839_MOUSE T-complex protein 1 subunit delta OS=Mus musculus GN=Cct4 PE=3 SV=1	23	23	51.6	58.066	0	1.0069	0.98251	1.0143	0.99532	1.0017	0.97851	1.0157	0.95474
Q3V3R1	Monofunctional C1-tetrahydrofolate synthase, mitochondrial	Mthfd1l	>sp|Q3V3R1|C1TM_MOUSE Monofunctional C1-tetrahydrofolate synthase, mitochondrial OS=Mus musculus GN=Mthfd1l PE=1 SV=2	14	14	19.5	105.73	8.7383e-92	1.0068	0.99501	1.0435	1.0269	0.98875	0.96948	1.0518	0.97098
Q9D0E1	Heterogeneous nuclear ribonucleoprotein M	Hnrnpm	>sp|Q9D0E1-2|HNRPM_MOUSE Isoform 2 of Heterogeneous nuclear ribonucleoprotein M OS=Mus musculus GN=Hnrnpm;>sp|Q9D0E1|HNRPM_MOUSE Heterogeneous nuclear ribonucleoprotein M OS=Mus musculus GN=Hnrnpm PE=1 SV=3;>tr|B8JK33|B8JK33_MOUSE Heterogeneous nuclear rib	19	19	38.1	73.74	2.7143e-248	1.0068	1.0244	1.0304	1.0052	1.0117	1.0336	0.96149	0.96342
P63038	60 kDa heat shock protein, mitochondrial	Hspd1	>sp|P63038|CH60_MOUSE 60 kDa heat shock protein, mitochondrial OS=Mus musculus GN=Hspd1 PE=1 SV=1	23	23	50.4	60.955	6.1883e-272	1.0064	0.9849	1.0522	1.0033	0.96827	0.9849	1.0096	0.96225
F6XJA1	Myelin expression factor 2	Myef2	>tr|F6XJA1|F6XJA1_MOUSE Myelin basic protein expression factor 2, repressor (Fragment) OS=Mus musculus GN=Myef2 PE=4 SV=1;>sp|Q8C854-1|MYEF2_MOUSE Isoform 3 of Myelin expression factor 2 OS=Mus musculus GN=Myef2;>sp|Q8C854-2|MYEF2_MOUSE Isoform 4 of Myelin	6	6	15.2	47.884	4.7939e-19	1.0063	1.1198	1.0745	1.0027	0.98872	1.1466	NaN	NaN
P62192	26S protease regulatory subunit 4	Psmc1	>sp|P62192|PRS4_MOUSE 26S protease regulatory subunit 4 OS=Mus musculus GN=Psmc1 PE=1 SV=1	13	13	38.9	49.184	9.8779e-275	1.0062	0.9633	1.0147	1.0342	0.99567	0.96328	0.96953	0.89259
Q6A4J8	Ubiquitin carboxyl-terminal hydrolase 7;Ubiquitin carboxyl-terminal hydrolase	Usp7	>sp|Q6A4J8-3|UBP7_MOUSE Isoform 3 of Ubiquitin carboxyl-terminal hydrolase 7 OS=Mus musculus GN=Usp7;>sp|Q6A4J8|UBP7_MOUSE Ubiquitin carboxyl-terminal hydrolase 7 OS=Mus musculus GN=Usp7 PE=1 SV=1;>tr|F8VPX1|F8VPX1_MOUSE Ubiquitin carboxyl-terminal hydrola	7	7	7.5	127.99	5.3523e-25	1.0062	0.97283	0.98785	0.93888	1.0407	0.98465	0.98163	1.0084
Q9EPU0	Regulator of nonsense transcripts 1	Upf1	>sp|Q9EPU0-2|RENT1_MOUSE Isoform 2 of Regulator of nonsense transcripts 1 OS=Mus musculus GN=Upf1;>sp|Q9EPU0|RENT1_MOUSE Regulator of nonsense transcripts 1 OS=Mus musculus GN=Upf1 PE=1 SV=2	14	14	17.9	122.66	4.2103e-95	1.0061	1.0025	1.055	0.949	1.0167	1.0309	0.94014	0.90795
P26369	Splicing factor U2AF 65 kDa subunit	U2af2	>sp|P26369|U2AF2_MOUSE Splicing factor U2AF 65 kDa subunit OS=Mus musculus GN=U2af2 PE=1 SV=3;>tr|Q3KQM4|Q3KQM4_MOUSE U2af2 protein OS=Mus musculus GN=U2af2 PE=2 SV=1	10	10	36.6	53.516	5.0542e-208	1.0061	0.99558	0.985	0.95464	1.0342	1.0235	1.0041	0.97143
Q8BN21	Serine/threonine-protein kinase VRK2	Vrk2	>sp|Q8BN21-2|VRK2_MOUSE Isoform 2 of Serine/threonine-protein kinase VRK2 OS=Mus musculus GN=Vrk2;>sp|Q8BN21|VRK2_MOUSE Serine/threonine-protein kinase VRK2 OS=Mus musculus GN=Vrk2 PE=1 SV=2	6	6	16.3	52.493	6.3282e-36	1.0059	0.97761	1.1933	1.0192	0.94501	0.95368	NaN	NaN
P23116	Eukaryotic translation initiation factor 3 subunit A	Eif3a	>sp|P23116|EIF3A_MOUSE Eukaryotic translation initiation factor 3 subunit A OS=Mus musculus GN=Eif3a PE=1 SV=5;>tr|Q3UM46|Q3UM46_MOUSE Uncharacterized protein (Fragment) OS=Mus musculus GN=Eif3a PE=2 SV=1	21	21	18.7	161.93	3.9746e-179	1.0057	1.0485	0.9573	0.97465	1.0325	1.0265	1.0031	1.0942
P30681	High mobility group protein B2	Hmgb2	>sp|P30681|HMGB2_MOUSE High mobility group protein B2 OS=Mus musculus GN=Hmgb2 PE=1 SV=3	5	4	27.1	24.162	2.7153e-40	1.0056	0.99038	NaN	NaN	NaN	NaN	1.0056	0.99038
Q99L45	Eukaryotic translation initiation factor 2 subunit 2	Eif2s2	>sp|Q99L45|IF2B_MOUSE Eukaryotic translation initiation factor 2 subunit 2 OS=Mus musculus GN=Eif2s2 PE=1 SV=1;>tr|E0CXJ3|E0CXJ3_MOUSE Eukaryotic translation initiation factor 2, subunit 2 (beta) (Fragment) OS=Mus musculus GN=Eif2s2 PE=4 SV=1	4	4	11.2	38.092	2.4098e-36	1.0051	1.013	0.97299	1.0054	NaN	NaN	1.2172	1.0136
Q8JZQ9	Eukaryotic translation initiation factor 3 subunit B	Eif3b	>sp|Q8JZQ9|EIF3B_MOUSE Eukaryotic translation initiation factor 3 subunit B OS=Mus musculus GN=Eif3b PE=1 SV=1;>tr|E9PX78|E9PX78_MOUSE Uncharacterized protein OS=Mus musculus GN=Eif3b PE=3 SV=1	13	13	23.3	91.369	2.1783e-197	1.005	1.0174	1.0519	1.0052	0.99677	0.98336	0.99278	1.0174
E9QAE3		Btaf1	>tr|E9QAE3|E9QAE3_MOUSE Uncharacterized protein OS=Mus musculus GN=Btaf1 PE=4 SV=1	5	5	3.3	207.05	3.0852e-14	1.0049	1.017	1.0218	0.99837	0.9883	0.8515	NaN	NaN
Q9CZD3	Glycine--tRNA ligase	Gars	>sp|Q9CZD3|SYG_MOUSE Glycine--tRNA ligase OS=Mus musculus GN=Gars PE=1 SV=1	9	9	17.8	81.877	1.8283e-83	1.0048	0.99708	1.096	1.0297	1.0145	1.0213	0.98426	0.90116
P35980	60S ribosomal protein L18	Rpl18	>sp|P35980|RL18_MOUSE 60S ribosomal protein L18 OS=Mus musculus GN=Rpl18 PE=2 SV=3;>tr|G3UZK4|G3UZK4_MOUSE MCG132477, isoform CRA_c OS=Mus musculus GN=Rpl18 PE=4 SV=1;>tr|G3UZJ6|G3UZJ6_MOUSE 60S ribosomal protein L18 (Fragment) OS=Mus musculus GN=Rpl18 PE=	6	6	37.2	21.644	5.4074e-53	1.0047	0.99926	0.89648	0.92928	1.0596	1.0303	1.0096	0.99961
O35129	Prohibitin-2	Phb2	>sp|O35129|PHB2_MOUSE Prohibitin-2 OS=Mus musculus GN=Phb2 PE=1 SV=1;>tr|F6QPR1|F6QPR1_MOUSE Prohibitin 2 (Fragment) OS=Mus musculus GN=Phb2 PE=4 SV=1;>tr|E9Q313|E9Q313_MOUSE Uncharacterized protein OS=Mus musculus GN=Phb2 PE=4 SV=1	12	12	47.5	33.296	0	1.0047	0.99258	0.9924	0.97663	1.0074	1.0516	1.0301	0.94222
P59999	Actin-related protein 2/3 complex subunit 4	Arpc4	>sp|P59999|ARPC4_MOUSE Actin-related protein 2/3 complex subunit 4 OS=Mus musculus GN=Arpc4 PE=1 SV=3	7	7	48.2	19.667	6.3426e-36	1.0046	0.97555	0.98828	0.95301	1.0243	0.9551	1.1044	0.95012
Q80TP3	E3 ubiquitin-protein ligase UBR5	Ubr5	>sp|Q80TP3|UBR5_MOUSE E3 ubiquitin-protein ligase UBR5 OS=Mus musculus GN=Ubr5 PE=1 SV=2;>tr|E9Q2H1|E9Q2H1_MOUSE Uncharacterized protein OS=Mus musculus GN=Ubr5 PE=4 SV=1	6	6	2.5	308.35	2.283e-27	1.0045	0.8464	1.0162	0.82738	1.0045	0.8464	NaN	NaN
F6Z4I3	Lysine-specific histone demethylase 1A	Kdm1a	>tr|F6Z4I3|F6Z4I3_MOUSE Lysine (K)-specific demethylase 1A (Fragment) OS=Mus musculus GN=Kdm1a PE=4 SV=1;>tr|G8JL40|G8JL40_MOUSE Lysine (K)-specific demethylase 1A (Fragment) OS=Mus musculus GN=Kdm1a PE=4 SV=1;>sp|Q6ZQ88|KDM1A_MOUSE Lysine-specific histone	2	2	7.5	36.371	4.4937e-08	1.0044	0.96993	0.91467	0.93754	1.0844	0.87695	NaN	NaN
B1AZI6	THO complex subunit 2	Thoc2	>sp|B1AZI6|THOC2_MOUSE THO complex subunit 2 OS=Mus musculus GN=Thoc2 PE=3 SV=1	6	6	4	182.77	8.8459e-14	1.0043	0.91434	1.0128	1.0263	0.86887	0.85944	NaN	NaN
P61358	60S ribosomal protein L27	Rpl27;Rpl27-ps1	>sp|P61358|RL27_MOUSE 60S ribosomal protein L27 OS=Mus musculus GN=Rpl27 PE=2 SV=2;>tr|G3UWF4|G3UWF4_MOUSE 60S ribosomal protein L27 OS=Mus musculus GN=Rpl27-ps1 PE=3 SV=1;>tr|A2A4Q0|A2A4Q0_MOUSE 60S ribosomal protein L27 (Fragment) OS=Mus musculus GN=Rpl2	8	8	49.3	15.798	2.9735e-190	1.0034	1.0363	1.0229	0.95846	1.025	1.0536	0.96715	1.0443
Q99LC2	Cleavage stimulation factor subunit 1	Cstf1	>sp|Q99LC2|CSTF1_MOUSE Cleavage stimulation factor subunit 1 OS=Mus musculus GN=Cstf1 PE=2 SV=1	4	4	13.9	48.381	2.0992e-28	1.0034	1.1744	0.92262	0.8789	1.0548	1.0704	1.1724	1.3803
Q8BWZ3	N-alpha-acetyltransferase 25, NatB auxiliary subunit	Naa25	>sp|Q8BWZ3-2|NAA25_MOUSE Isoform 2 of N-alpha-acetyltransferase 25, NatB auxiliary subunit OS=Mus musculus GN=Naa25;>sp|Q8BWZ3|NAA25_MOUSE N-alpha-acetyltransferase 25, NatB auxiliary subunit OS=Mus musculus GN=Naa25 PE=1 SV=1	2	2	2.5	107.52	0.00020609	1.003	0.93291	NaN	NaN	NaN	NaN	0.91518	0.90693
Q9CWU3	Serine/threonine-protein phosphatase 2A 55 kDa regulatory subunit B alpha isoform;Serine/threonine-protein phosphatase 2A 55 kDa regulatory subunit B beta isoform;Serine/threonine-protein phosphatase 2A 55 kDa regulatory subunit B delta isoform	Ppp2r2a;Ppp2r2b;Ppp2r2d	>tr|Q9CWU3|Q9CWU3_MOUSE MCG141011, isoform CRA_b OS=Mus musculus GN=Ppp2r2a PE=2 SV=1;>sp|Q6P1F6|2ABA_MOUSE Serine/threonine-protein phosphatase 2A 55 kDa regulatory subunit B alpha isoform OS=Mus musculus GN=Ppp2r2a PE=1 SV=1;>tr|Q571J7|Q571J7_MOUSE MCG14	3	3	12.5	42.605	2.3404e-30	1.003	0.92625	NaN	NaN	NaN	NaN	1.003	0.92625
Q8CGF7	Transcription elongation regulator 1	Tcerg1	>sp|Q8CGF7-3|TCRG1_MOUSE Isoform 3 of Transcription elongation regulator 1 OS=Mus musculus GN=Tcerg1;>sp|Q8CGF7-2|TCRG1_MOUSE Isoform 2 of Transcription elongation regulator 1 OS=Mus musculus GN=Tcerg1;>sp|Q8CGF7|TCRG1_MOUSE Transcription elongation regula	2	2	2	116.05	1.9631e-07	1.0027	0.94129	1.2919	1.029	NaN	NaN	0.99945	0.97654
P61255	60S ribosomal protein L26	Rpl26	>sp|P61255|RL26_MOUSE 60S ribosomal protein L26 OS=Mus musculus GN=Rpl26 PE=2 SV=1;>tr|B1ARA3|B1ARA3_MOUSE Ribosomal protein L26 (Fragment) OS=Mus musculus GN=Rpl26 PE=4 SV=1;>tr|B1ARA5|B1ARA5_MOUSE Ribosomal protein L26 OS=Mus musculus GN=Rpl26 PE=4 SV=1	9	9	49.7	17.258	4.6628e-35	1.0027	1.0118	0.96895	0.93641	1.0363	1.0118	0.94619	1.1632
O35344	Importin subunit alpha-3	Kpna3	>sp|O35344|IMA3_MOUSE Importin subunit alpha-3 OS=Mus musculus GN=Kpna3 PE=1 SV=1	3	3	6.9	57.772	1.1615e-21	1.0025	1.0258	0.99599	0.88482	1.1074	1.0258	NaN	NaN
Q5SQX6	Cytoplasmic FMR1-interacting protein 2;Cytoplasmic FMR1-interacting protein 1	Cyfip2;Cyfip1	>sp|Q5SQX6|CYFP2_MOUSE Cytoplasmic FMR1-interacting protein 2 OS=Mus musculus GN=Cyfip2 PE=1 SV=2;>tr|F6QD74|F6QD74_MOUSE Cytoplasmic FMR1-interacting protein 2 (Fragment) OS=Mus musculus GN=Cyfip2 PE=4 SV=1;>tr|E9Q594|E9Q594_MOUSE Cytoplasmic FMR1-interac	14	14	13.6	145.66	5.4723e-50	1.0025	0.99869	1.1084	1.0679	0.97475	0.97541	0.86636	0.82381
Q9Z1D1	Eukaryotic translation initiation factor 3 subunit G	Eif3g	>sp|Q9Z1D1|EIF3G_MOUSE Eukaryotic translation initiation factor 3 subunit G OS=Mus musculus GN=Eif3g PE=1 SV=2	9	9	31.2	35.638	9.1983e-301	1.0024	1.0286	0.9533	0.98052	1.007	0.9958	1.0411	1.1034
Q9JIK5	Nucleolar RNA helicase 2	Ddx21	>sp|Q9JIK5|DDX21_MOUSE Nucleolar RNA helicase 2 OS=Mus musculus GN=Ddx21 PE=1 SV=3	17	17	26.3	93.55	8.1942e-153	1.0024	1.0305	1.0019	1.0157	1.0314	0.9869	0.95318	1.0322
Q6ZWV7	60S ribosomal protein L35	Rpl35;Gm10269	>sp|Q6ZWV7|RL35_MOUSE 60S ribosomal protein L35 OS=Mus musculus GN=Rpl35 PE=2 SV=1;>tr|G3UWD7|G3UWD7_MOUSE MCG123152 OS=Mus musculus GN=Gm10269 PE=3 SV=1	4	4	31.7	14.552	9.0512e-50	1.0023	0.99363	1.0564	0.94976	1.0106	0.96516	0.9941	1.0501
Q8BVY0		Rsl1d1	>tr|Q8BVY0|Q8BVY0_MOUSE Uncharacterized protein OS=Mus musculus GN=Rsl1d1 PE=2 SV=1;>tr|Q3UL54|Q3UL54_MOUSE Uncharacterized protein OS=Mus musculus GN=Rsl1d1 PE=2 SV=1;>tr|E9Q0A1|E9Q0A1_MOUSE Ribosomal L1 domain-containing 1 OS=Mus musculus GN=Rsl1d1 PE=4	9	9	35.4	50.421	1.7539e-228	1.0021	0.97018	1.0918	0.94591	1.0021	0.93284	0.9928	1.075
P99024	Tubulin beta-5 chain	Tubb5	>sp|P99024|TBB5_MOUSE Tubulin beta-5 chain OS=Mus musculus GN=Tubb5 PE=1 SV=1	27	5	69.1	49.67	0	1.002	1.0315	1.002	0.99077	1.0064	0.9922	1.0023	1.1105
P11983	T-complex protein 1 subunit alpha	Tcp1	>sp|P11983|TCPA_MOUSE T-complex protein 1 subunit alpha OS=Mus musculus GN=Tcp1 PE=1 SV=3;>sp|P11983-2|TCPA_MOUSE Isoform 2 of T-complex protein 1 subunit alpha OS=Mus musculus GN=Tcp1	26	26	58.6	60.448	0	1.002	1.0046	1.0156	1.018	0.97348	0.96578	1.0158	1.0275
Q91YT7		Ythdf2	>tr|Q91YT7|Q91YT7_MOUSE Uncharacterized protein OS=Mus musculus GN=Ythdf2 PE=2 SV=1;>tr|E9Q2W5|E9Q2W5_MOUSE Uncharacterized protein OS=Mus musculus GN=Ythdf2 PE=4 SV=1;>tr|E9PW90|E9PW90_MOUSE Uncharacterized protein OS=Mus musculus GN=Ythdf2 PE=4 SV=1	4	4	6.9	62.279	1.0415e-46	1.0019	1.015	0.98411	0.99034	1.0513	1.0168	NaN	NaN
D3Z0A2	Protein arginine N-methyltransferase 1	Prmt1	>tr|D3Z0A2|D3Z0A2_MOUSE Uncharacterized protein OS=Mus musculus GN=Prmt1 PE=4 SV=1;>sp|Q9JIF0-3|ANM1_MOUSE Isoform 3 of Protein arginine N-methyltransferase 1 OS=Mus musculus GN=Prmt1;>tr|Q3TPF5|Q3TPF5_MOUSE Uncharacterized protein OS=Mus musculus GN=Prmt1	8	8	31.8	36.567	1.8466e-68	1.0018	1.0475	1.0402	1.0776	0.99194	0.9428	1.0057	1.11
Q9DCT2	NADH dehydrogenase [ubiquinone] iron-sulfur protein 3, mitochondrial	Ndufs3	>sp|Q9DCT2|NDUS3_MOUSE NADH dehydrogenase [ubiquinone] iron-sulfur protein 3, mitochondrial OS=Mus musculus GN=Ndufs3 PE=1 SV=2	4	4	17.9	30.149	2.2374e-15	1.0017	1.0433	1.0335	1.1938	0.99016	0.98899	NaN	NaN
P62830	60S ribosomal protein L23	Rpl23	>sp|P62830|RL23_MOUSE 60S ribosomal protein L23 OS=Mus musculus GN=Rpl23 PE=1 SV=1	6	6	40.7	14.865	4.8772e-84	1.0016	1.0333	1.0003	0.9722	1.0021	1.0316	1.0027	1.1403
Q04750	DNA topoisomerase 1	Top1	>sp|Q04750|TOP1_MOUSE DNA topoisomerase 1 OS=Mus musculus GN=Top1 PE=1 SV=2	7	7	12	90.875	1.3761e-20	1.0015	1.0719	0.98799	1.0028	1.0319	1.0951	0.94239	1.1529
Q9CVB6	Actin-related protein 2/3 complex subunit 2	Arpc2	>sp|Q9CVB6|ARPC2_MOUSE Actin-related protein 2/3 complex subunit 2 OS=Mus musculus GN=Arpc2 PE=1 SV=3;>tr|D3YXG6|D3YXG6_MOUSE MCG114810, isoform CRA_b OS=Mus musculus GN=Arpc2 PE=4 SV=1	9	9	35.7	34.357	2.2103e-79	1.0015	1.023	1.1079	1.0647	1.0015	1.028	0.96046	0.93747
O88967	ATP-dependent zinc metalloprotease YME1L1	Yme1l1	>sp|O88967|YMEL1_MOUSE ATP-dependent zinc metalloprotease YME1L1 OS=Mus musculus GN=Yme1l1 PE=2 SV=1	7	7	14	80.027	1.9246e-27	1.0014	0.96301	0.87049	0.95127	1.0295	0.96301	NaN	NaN
P83882	60S ribosomal protein L36a	Rpl36a	>sp|P83882|RL36A_MOUSE 60S ribosomal protein L36a OS=Mus musculus GN=Rpl36a PE=3 SV=2	3	3	25.5	12.441	5.2969e-12	1.0013	0.95195	0.9828	0.93206	1.0698	1.0078	NaN	NaN
P62141	Serine/threonine-protein phosphatase PP1-beta catalytic subunit	Ppp1cb	>sp|P62141|PP1B_MOUSE Serine/threonine-protein phosphatase PP1-beta catalytic subunit OS=Mus musculus GN=Ppp1cb PE=1 SV=3	11	4	34.6	37.186	2.0583e-155	1.0012	1.0574	0.89479	0.96937	1.3127	1.2254	1.0012	1.0653
P61161	Actin-related protein 2	Actr2	>sp|P61161|ARP2_MOUSE Actin-related protein 2 OS=Mus musculus GN=Actr2 PE=1 SV=1	8	8	31	44.76	1.5355e-133	1.0012	1.0033	1.0173	1.0555	0.9933	0.93692	0.93541	0.8058
Q8K2Y0	RING finger protein 219	Rnf219	>sp|Q8K2Y0|RN219_MOUSE RING finger protein 219 OS=Mus musculus GN=Rnf219 PE=2 SV=2;>tr|G3X8V5|G3X8V5_MOUSE RIKEN cDNA 2610206B13, isoform CRA_b OS=Mus musculus GN=Rnf219 PE=4 SV=1;>sp|Q8K2Y0-2|RN219_MOUSE Isoform 2 of RING finger protein 219 OS=Mus musculu	2	2	3.9	79.957	1.9057e-07	1.0012	0.99502	NaN	NaN	1.0012	0.99502	NaN	NaN
Q8BK67	Protein RCC2	Rcc2	>sp|Q8BK67|RCC2_MOUSE Protein RCC2 OS=Mus musculus GN=Rcc2 PE=2 SV=1	10	10	26.3	55.983	9.1148e-97	1.0011	0.89751	1.0667	1.0012	1.0628	1.0697	0.89042	0.84195
Q9DCH4	Eukaryotic translation initiation factor 3 subunit F	Eif3f	>sp|Q9DCH4|EIF3F_MOUSE Eukaryotic translation initiation factor 3 subunit F OS=Mus musculus GN=Eif3f PE=1 SV=2	9	9	34.1	37.984	1.1884e-201	1.0009	1.0498	1.0116	1.0006	0.94612	1.0498	1.0431	1.0841
P62082	40S ribosomal protein S7	Rps7;Gm9493	>sp|P62082|RS7_MOUSE 40S ribosomal protein S7 OS=Mus musculus GN=Rps7 PE=2 SV=1;>tr|F6SVV1|F6SVV1_MOUSE Uncharacterized protein (Fragment) OS=Mus musculus GN=Gm9493 PE=4 SV=1	15	15	69.1	22.127	2.072e-221	1.0009	1.0248	0.98203	0.93967	1.0463	1.0181	0.95026	1.0717
P16330	2,3-cyclic-nucleotide 3-phosphodiesterase	Cnp	>sp|P16330-2|CN37_MOUSE Isoform CNPI of 2,3-cyclic-nucleotide 3-phosphodiesterase OS=Mus musculus GN=Cnp;>sp|P16330|CN37_MOUSE 2,3-cyclic-nucleotide 3-phosphodiesterase OS=Mus musculus GN=Cnp PE=1 SV=3	8	8	20.5	44.654	1.8204e-38	1.0009	0.95448	1.1336	1.0206	0.96811	0.85026	1.0985	0.96346
P14869	60S acidic ribosomal protein P0	Rplp0	>sp|P14869|RLA0_MOUSE 60S acidic ribosomal protein P0 OS=Mus musculus GN=Rplp0 PE=1 SV=3	15	1	54.6	34.216	0	1.0007	0.98988	1.0567	1.0257	NaN	NaN	0.90389	0.9562
Q9CR62	Mitochondrial 2-oxoglutarate/malate carrier protein	Slc25a11	>sp|Q9CR62|M2OM_MOUSE Mitochondrial 2-oxoglutarate/malate carrier protein OS=Mus musculus GN=Slc25a11 PE=1 SV=3;>tr|Q5SX46|Q5SX46_MOUSE Solute carrier family 25 (Mitochondrial carrier; oxoglutarate carrier), member 11 (Fragment) OS=Mus musculus GN=Slc25a11	5	5	20.7	34.155	1.2156e-36	1.0003	0.97734	0.91421	1.0125	1.0085	0.97824	1.1623	0.84308
Q61191	Host cell factor 1;HCF N-terminal chain 1;HCF N-terminal chain 2;HCF N-terminal chain 3;HCF N-terminal chain 4;HCF N-terminal chain 5;HCF N-terminal chain 6;HCF C-terminal chain 1;HCF C-terminal chain 2;HCF C-terminal chain 3;HCF C-terminal chain 4;HCF C-terminal chain 5;HCF C-terminal chain 6	Hcfc1	>sp|Q61191|HCFC1_MOUSE Host cell factor 1 OS=Mus musculus GN=Hcfc1 PE=1 SV=2;>tr|B1AUX2|B1AUX2_MOUSE Host cell factor C1 OS=Mus musculus GN=Hcfc1 PE=4 SV=1	7	7	5	210.43	7.9659e-48	1.0002	0.9172	1.0414	0.97204	1.0002	0.99482	0.97138	0.81584
Q8VDM4	26S proteasome non-ATPase regulatory subunit 2	Psmd2	>sp|Q8VDM4|PSMD2_MOUSE 26S proteasome non-ATPase regulatory subunit 2 OS=Mus musculus GN=Psmd2 PE=1 SV=1;>tr|Q80V77|Q80V77_MOUSE Psmd2 protein OS=Mus musculus GN=Psmd2 PE=2 SV=1	15	15	21.8	100.2	2.6622e-109	1.0002	0.98966	0.98332	0.95008	1.0421	0.98291	0.98898	0.98604
Q03265	ATP synthase subunit alpha, mitochondrial;ATP synthase subunit alpha	Atp5a1	>sp|Q03265|ATPA_MOUSE ATP synthase subunit alpha, mitochondrial OS=Mus musculus GN=Atp5a1 PE=1 SV=1;>tr|D3Z6F5|D3Z6F5_MOUSE ATP synthase subunit alpha OS=Mus musculus GN=Atp5a1 PE=3 SV=1	29	29	56.6	59.752	0	1.0001	0.96334	1.0284	0.99435	1.0256	1.0122	0.97839	0.92439
Q9R1P4	Proteasome subunit alpha type-1;Proteasome subunit alpha type	Psma1	>sp|Q9R1P4|PSA1_MOUSE Proteasome subunit alpha type-1 OS=Mus musculus GN=Psma1 PE=1 SV=1;>tr|E9Q3B7|E9Q3B7_MOUSE Proteasome subunit alpha type OS=Mus musculus GN=Psma1 PE=3 SV=1	6	6	24	29.546	1.9118e-87	1.0001	0.9345	1.0377	0.96185	1.0506	0.91601	0.95053	0.98364
P47856	Glucosamine--fructose-6-phosphate aminotransferase [isomerizing] 1	Gfpt1	>sp|P47856-2|GFPT1_MOUSE Isoform 2 of Glucosamine--fructose-6-phosphate aminotransferase [isomerizing] 1 OS=Mus musculus GN=Gfpt1;>sp|P47856|GFPT1_MOUSE Glucosamine--fructose-6-phosphate aminotransferase [isomerizing] 1 OS=Mus musculus GN=Gfpt1 PE=1 SV=3	4	4	8.4	76.722	3.8623e-46	0.99998	0.94936	0.94534	1.1938	0.93409	0.89702	NaN	NaN
Q8CGA0	Protein phosphatase 1F	Ppm1f	>sp|Q8CGA0|PPM1F_MOUSE Protein phosphatase 1F OS=Mus musculus GN=Ppm1f PE=2 SV=1	3	3	8.6	49.61	1.713e-12	0.9999	0.87283	NaN	NaN	1.1022	0.89715	0.94257	0.81279
A2A9X5	5(3)-deoxyribonucleotidase, cytosolic type	Nt5c	>tr|A2A9X5|A2A9X5_MOUSE 5,3-nucleotidase, cytosolic OS=Mus musculus GN=Nt5c PE=4 SV=1;>sp|Q9JM14|NT5C_MOUSE 5(3)-deoxyribonucleotidase, cytosolic type OS=Mus musculus GN=Nt5c PE=1 SV=1	2	2	16	21.939	1.1515e-17	0.99986	1.0002	1.0592	0.94718	NaN	NaN	1.0746	0.9368
P63073	Eukaryotic translation initiation factor 4E	Eif4e	>sp|P63073|IF4E_MOUSE Eukaryotic translation initiation factor 4E OS=Mus musculus GN=Eif4e PE=1 SV=1	5	5	34.1	25.053	1.5449e-81	0.99985	0.98581	1.0813	1.0119	0.84202	0.98581	NaN	NaN
Q9D2M8	Ubiquitin-conjugating enzyme E2 variant 2;Ubiquitin-conjugating enzyme E2 variant 1	Gm5830;Ube2v2;Ube2v1;Gm8325;Gm20431;Gm10088	>sp|Q9D2M8-2|UB2V2_MOUSE Isoform 2 of Ubiquitin-conjugating enzyme E2 variant 2 OS=Mus musculus GN=Ube2v2;>sp|Q9CZY3-2|UB2V1_MOUSE Isoform 2 of Ubiquitin-conjugating enzyme E2 variant 1 OS=Mus musculus GN=Ube2v1;>tr|D3YXL3|D3YXL3_MOUSE Uncharacterized prot	2	2	16.5	11.674	9.0142e-05	0.99966	1.927	NaN	NaN	NaN	NaN	0.99966	1.927
P62849	40S ribosomal protein S24	Rps24	>sp|P62849-2|RS24_MOUSE Isoform 2 of 40S ribosomal protein S24 OS=Mus musculus GN=Rps24;>sp|P62849-3|RS24_MOUSE Isoform 3 of 40S ribosomal protein S24 OS=Mus musculus GN=Rps24;>tr|E9Q3V8|E9Q3V8_MOUSE 40S ribosomal protein S24 OS=Mus musculus GN=Rps24 PE=3	5	5	36.2	15.069	1.8665e-94	0.99952	1.0343	0.95018	0.94203	0.99952	1.0343	1.0513	1.2069
Q9D880	Mitochondrial import inner membrane translocase subunit TIM50	Timm50	>sp|Q9D880|TIM50_MOUSE Mitochondrial import inner membrane translocase subunit TIM50 OS=Mus musculus GN=Timm50 PE=1 SV=1	6	6	21.5	39.776	3.5208e-57	0.99927	1.0283	0.93901	1.062	1.124	1.1326	0.9964	0.99325
P54071	Isocitrate dehydrogenase [NADP], mitochondrial	Idh2	>sp|P54071|IDHP_MOUSE Isocitrate dehydrogenase [NADP], mitochondrial OS=Mus musculus GN=Idh2 PE=1 SV=3;>tr|D6RIL6|D6RIL6_MOUSE Uncharacterized protein OS=Mus musculus GN=Idh2 PE=3 SV=1	6	6	17	50.906	9.5363e-38	0.99909	0.93947	1.027	0.95017	0.90266	0.91206	0.99562	2.8135
F6WYM0	Septin-2	2014-09-02	>tr|F6WYM0|F6WYM0_MOUSE Septin 2 (Fragment) OS=Mus musculus GN=Sept2 PE=4 SV=2;>tr|D3YYB1|D3YYB1_MOUSE Septin 2 (Fragment) OS=Mus musculus GN=Sept2 PE=4 SV=1;>tr|D3Z3C0|D3Z3C0_MOUSE Septin 2 (Fragment) OS=Mus musculus GN=Sept2 PE=4 SV=1;>sp|P42208|SEPT2_MO	2	2	16.5	24.258	1.3818e-18	0.99875	0.88463	NaN	NaN	NaN	NaN	0.99875	0.88463
P97351	40S ribosomal protein S3a	Rps3a;Gm10119;Gm9000	>sp|P97351|RS3A_MOUSE 40S ribosomal protein S3a OS=Mus musculus GN=Rps3a PE=1 SV=3;>tr|D3Z6C3|D3Z6C3_MOUSE Uncharacterized protein OS=Mus musculus GN=Gm10119 PE=3 SV=1;>tr|D3Z7W7|D3Z7W7_MOUSE Uncharacterized protein OS=Mus musculus GN=Gm9000 PE=3 SV=1	18	18	57.6	29.885	1.1028e-210	0.99872	1.0371	0.95696	0.92889	1.0131	1.0371	1.0611	1.2573
Q791V5	Mitochondrial carrier homolog 2	Mtch2	>sp|Q791V5|MTCH2_MOUSE Mitochondrial carrier homolog 2 OS=Mus musculus GN=Mtch2 PE=1 SV=1;>tr|A2AFW6|A2AFW6_MOUSE Mitochondrial carrier homolog 2 (C. elegans) OS=Mus musculus GN=Mtch2 PE=3 SV=1;>tr|Q9D050|Q9D050_MOUSE Mitochondrial carrier homolog 2 (C. el	4	4	17.8	33.499	1.0208e-55	0.99868	1.0232	1.0583	1.0057	0.89448	0.91855	1.0284	1.0306
P09411	Phosphoglycerate kinase 1	Pgk1	>sp|P09411|PGK1_MOUSE Phosphoglycerate kinase 1 OS=Mus musculus GN=Pgk1 PE=1 SV=4	24	20	69.1	44.55	0	0.99858	0.92376	1.0415	0.95234	0.95322	0.91857	0.98423	0.87183
Q922D4	Serine/threonine-protein phosphatase 6 regulatory subunit 3	Ppp6r3	>sp|Q922D4-2|PP6R3_MOUSE Isoform 2 of Serine/threonine-protein phosphatase 6 regulatory subunit 3 OS=Mus musculus GN=Ppp6r3;>sp|Q922D4|PP6R3_MOUSE Serine/threonine-protein phosphatase 6 regulatory subunit 3 OS=Mus musculus GN=Ppp6r3 PE=1 SV=1;>tr|G5E8R4|G5	8	8	10.5	92.616	1.6859e-73	0.99822	0.9942	1.0368	0.9706	0.95361	1.0376	NaN	NaN
Q6A026	Sister chromatid cohesion protein PDS5 homolog A	Pds5a	>sp|Q6A026|PDS5A_MOUSE Sister chromatid cohesion protein PDS5 homolog A OS=Mus musculus GN=Pds5a PE=2 SV=3;>tr|E9QPI5|E9QPI5_MOUSE Uncharacterized protein OS=Mus musculus GN=Pds5a PE=4 SV=1	7	7	6.8	150.33	4.701e-38	0.99821	0.90952	1.1266	0.87549	0.85686	0.87679	0.99821	1.0129
Q8VDU4	Proto-oncogene vav	Vav1	>tr|Q8VDU4|Q8VDU4_MOUSE Uncharacterized protein OS=Mus musculus GN=Vav1 PE=2 SV=1;>tr|E9PXI0|E9PXI0_MOUSE Uncharacterized protein OS=Mus musculus GN=Vav1 PE=4 SV=1;>sp|P27870|VAV_MOUSE Proto-oncogene vav OS=Mus musculus GN=Vav1 PE=1 SV=1	4	4	5.6	93.868	1.0755e-12	0.9982	0.96491	0.97302	0.94312	NaN	NaN	NaN	NaN
P48024	Eukaryotic translation initiation factor 1;Eukaryotic translation initiation factor 1b	Eif1;Gm6900;Gm16378;Eif1b	>sp|P48024|EIF1_MOUSE Eukaryotic translation initiation factor 1 OS=Mus musculus GN=Eif1 PE=2 SV=2;>tr|G3UW42|G3UW42_MOUSE MCG49030 OS=Mus musculus GN=Gm6900 PE=4 SV=1;>tr|D3YXK8|D3YXK8_MOUSE MCG1035767 OS=Mus musculus GN=Gm16378 PE=4 SV=1;>sp|Q9CXU9|EIF1B	3	3	41.6	12.746	7.2964e-72	0.99791	0.95861	1.0938	1.1083	0.91042	0.95654	NaN	NaN
Q9CZN7	Serine hydroxymethyltransferase	Shmt2	>tr|Q9CZN7|Q9CZN7_MOUSE Serine hydroxymethyltransferase OS=Mus musculus GN=Shmt2 PE=2 SV=1	18	17	47.6	55.758	5.648e-161	0.99768	0.97469	1.0943	0.99246	1.0197	0.93497	0.96363	0.99536
Q9D6G1	Heterogeneous nuclear ribonucleoprotein A/B	Hnrnpab	>tr|Q9D6G1|Q9D6G1_MOUSE Heterogeneous nuclear ribonucleoprotein A/B, isoform CRA_b OS=Mus musculus GN=Hnrnpab PE=2 SV=1;>sp|Q99020|ROAA_MOUSE Heterogeneous nuclear ribonucleoprotein A/B OS=Mus musculus GN=Hnrnpab PE=1 SV=1;>tr|Q80XR6|Q80XR6_MOUSE Heterogen	11	11	25.4	29.922	1.027e-86	0.99765	0.97888	1.0167	0.95593	0.99873	0.98097	0.97773	1.0557
P97855	Ras GTPase-activating protein-binding protein 1	G3bp1	>sp|P97855|G3BP1_MOUSE Ras GTPase-activating protein-binding protein 1 OS=Mus musculus GN=G3bp1 PE=1 SV=1;>tr|Q3UR88|Q3UR88_MOUSE Uncharacterized protein OS=Mus musculus GN=G3bp1 PE=2 SV=1	9	8	27.5	51.828	1.8042e-136	0.99745	1.0251	1.0086	0.97285	1.0595	1.0296	0.91295	1.0365
P25444	40S ribosomal protein S2	Rps2;Gm8841;Rps2-ps6;Gm6139;Rps2-ps5;Gm6576;Gm4968;Gm8225	>sp|P25444|RS2_MOUSE 40S ribosomal protein S2 OS=Mus musculus GN=Rps2 PE=1 SV=3;>tr|E9PV46|E9PV46_MOUSE Uncharacterized protein OS=Mus musculus GN=Gm8841 PE=3 SV=1;>tr|D3YVC1|D3YVC1_MOUSE Ribosomal protein S2 (Fragment) OS=Mus musculus GN=Rps2 PE=3 SV=1;>t	12	12	46.1	31.231	3.3481e-134	0.9974	1.043	1.0077	0.97869	0.96563	1.016	1.001	1.178
Q99JR1	Sideroflexin-1	Sfxn1	>sp|Q99JR1|SFXN1_MOUSE Sideroflexin-1 OS=Mus musculus GN=Sfxn1 PE=1 SV=3	6	5	27.6	35.649	1.3515e-61	0.99726	0.9507	0.95232	0.96178	0.99726	0.99806	1.1095	0.83115
P48962	ADP/ATP translocase 1	Slc25a4	>sp|P48962|ADT1_MOUSE ADP/ATP translocase 1 OS=Mus musculus GN=Slc25a4 PE=1 SV=4	12	5	35.9	32.904	4.417e-107	0.99695	0.95798	0.99695	1.0534	0.93391	0.93945	1.0078	0.95014
Q99MN1	Lysine--tRNA ligase;Lysyl-tRNA synthetase	Kars	>sp|Q99MN1|SYK_MOUSE Lysine--tRNA ligase OS=Mus musculus GN=Kars PE=1 SV=1;>tr|Q8R2P8|Q8R2P8_MOUSE Lysyl-tRNA synthetase OS=Mus musculus GN=Kars PE=2 SV=1	11	11	21	67.839	2.7236e-114	0.99693	1.0256	0.95745	1.0379	1.0115	0.9806	0.89105	1.0584
P27659	60S ribosomal protein L3	Rpl3;Gm5879	>sp|P27659|RL3_MOUSE 60S ribosomal protein L3 OS=Mus musculus GN=Rpl3 PE=2 SV=3;>tr|D3YZ47|D3YZ47_MOUSE Uncharacterized protein OS=Mus musculus GN=Gm5879 PE=3 SV=1	13	13	30.3	46.109	0	0.99664	1.0376	1.0542	1.031	0.99611	0.99117	0.95002	1.1047
Q9JKF7	39S ribosomal protein L39, mitochondrial	Mrpl39	>sp|Q9JKF7|RM39_MOUSE 39S ribosomal protein L39, mitochondrial OS=Mus musculus GN=Mrpl39 PE=2 SV=4	2	2	7.7	38.549	6.2358e-09	0.99637	0.89211	NaN	NaN	0.99637	0.89211	NaN	NaN
Q8CIE6	Coatomer subunit alpha;Xenin;Proxenin	Copa	>sp|Q8CIE6|COPA_MOUSE Coatomer subunit alpha OS=Mus musculus GN=Copa PE=1 SV=2;>tr|F8WHL2|F8WHL2_MOUSE Uncharacterized protein OS=Mus musculus GN=Copa PE=4 SV=1;>tr|F6ZWD0|F6ZWD0_MOUSE Uncharacterized protein (Fragment) OS=Mus musculus GN=Copa PE=4 SV=1	18	18	19.9	138.43	3.1624e-95	0.99622	1.0106	0.97245	0.96927	1.0144	0.9982	0.95157	1.0746
Q3U9G9	Lamin-B receptor	Lbr	>sp|Q3U9G9|LBR_MOUSE Lamin-B receptor OS=Mus musculus GN=Lbr PE=1 SV=2	11	11	23.6	71.439	1.8198e-250	0.99604	0.94465	1.015	0.93681	0.97628	0.95338	1.0302	0.98969
Q9WV66	E3 ubiquitin-protein ligase MARCH7	2014-03-07	>sp|Q9WV66|MARH7_MOUSE E3 ubiquitin-protein ligase MARCH7 OS=Mus musculus GN=March7 PE=2 SV=1	3	3	5.6	76.598	1.1491e-30	0.99602	1.289	NaN	NaN	1.125	1.378	0.83966	1.0023
F7CGG2	Transformation/transcription domain-associated protein	Trrap	>tr|F7CGG2|F7CGG2_MOUSE Transformation/transcription domain-associated protein (Fragment) OS=Mus musculus GN=Trrap PE=4 SV=1;>tr|E9PZA7|E9PZA7_MOUSE Uncharacterized protein OS=Mus musculus GN=Trrap PE=4 SV=1;>tr|E9QLK7|E9QLK7_MOUSE Uncharacterized protein	5	5	1.5	405.42	1.9539e-19	0.99592	1.0441	0.98938	1.0356	NaN	NaN	NaN	NaN
P07901	Heat shock protein HSP 90-alpha	Hsp90aa1	>sp|P07901|HS90A_MOUSE Heat shock protein HSP 90-alpha OS=Mus musculus GN=Hsp90aa1 PE=1 SV=4	28	17	36.4	84.787	0	0.99587	1.0078	0.96594	1.0476	1.0524	0.94225	0.97716	1.0004
P60843	Eukaryotic initiation factor 4A-I	Eif4a1	>sp|P60843|IF4A1_MOUSE Eukaryotic initiation factor 4A-I OS=Mus musculus GN=Eif4a1 PE=2 SV=1	27	23	62.8	46.153	0	0.99585	1.0438	0.99	0.99849	0.98576	1.0286	1.0229	1.116
P62717	60S ribosomal protein L18a	Rpl18a	>sp|P62717|RL18A_MOUSE 60S ribosomal protein L18a OS=Mus musculus GN=Rpl18a PE=1 SV=1	10	10	50	20.732	1.3934e-58	0.9958	1.0065	1.0126	0.90407	1.0088	1.002	0.92006	1.0897
P47963	60S ribosomal protein L13	Rpl13;Gm10071;Rpl13-ps3	>sp|P47963|RL13_MOUSE 60S ribosomal protein L13 OS=Mus musculus GN=Rpl13 PE=2 SV=3;>tr|E9PZ94|E9PZ94_MOUSE 60S ribosomal protein L13 OS=Mus musculus GN=Gm10071 PE=3 SV=1;>tr|D3YX54|D3YX54_MOUSE 60S ribosomal protein L13 OS=Mus musculus GN=Rpl13-ps3 PE=3 SV	8	8	38.4	24.305	2.741e-85	0.99558	0.97267	0.99877	0.87822	1.0437	1.0415	0.88209	0.93852
O88736	3-keto-steroid reductase	Hsd17b7	>sp|O88736|DHB7_MOUSE 3-keto-steroid reductase OS=Mus musculus GN=Hsd17b7 PE=2 SV=1;>tr|Q8C5N9|Q8C5N9_MOUSE Uncharacterized protein OS=Mus musculus GN=Hsd17b7 PE=2 SV=1	2	2	8.7	37.316	8.9476e-17	0.99548	1.0968	0.73313	0.90827	NaN	NaN	NaN	NaN
P03975	IgE-binding protein	Iap	>sp|P03975|IGEB_MOUSE IgE-binding protein OS=Mus musculus GN=Iap PE=2 SV=1	25	23	44	62.747	0	0.99537	0.98819	0.99427	0.94952	0.96279	1.0075	1.1191	0.99134
G3UZ26	Serine hydroxymethyltransferase;Serine hydroxymethyltransferase, cytosolic	Shmt1	>tr|G3UZ26|G3UZ26_MOUSE Serine hydroxymethyltransferase (Fragment) OS=Mus musculus GN=Shmt1 PE=3 SV=1;>sp|P50431|GLYC_MOUSE Serine hydroxymethyltransferase, cytosolic OS=Mus musculus GN=Shmt1 PE=1 SV=3;>tr|G3UYY1|G3UYY1_MOUSE Serine hydroxymethyltransferas	5	4	16.9	48.334	6.2658e-52	0.99502	0.84519	0.93691	0.79515	1.0214	0.93191	0.99502	0.84368
O88738	Baculoviral IAP repeat-containing protein 6	Birc6	>sp|O88738-3|BIRC6_MOUSE Isoform 3 of Baculoviral IAP repeat-containing protein 6 OS=Mus musculus GN=Birc6;>sp|O88738-2|BIRC6_MOUSE Isoform 2 of Baculoviral IAP repeat-containing protein 6 OS=Mus musculus GN=Birc6;>sp|O88738|BIRC6_MOUSE Baculoviral IAP rep	5	5	1.3	530.51	6.5701e-13	0.99469	0.97969	0.97257	0.9544	1.0007	1.0497	NaN	NaN
Q9WUA2	Phenylalanine--tRNA ligase beta subunit	Farsb	>sp|Q9WUA2|SYFB_MOUSE Phenylalanine--tRNA ligase beta subunit OS=Mus musculus GN=Farsb PE=2 SV=2;>tr|E9PXM4|E9PXM4_MOUSE Uncharacterized protein OS=Mus musculus GN=Farsb PE=4 SV=1	10	10	19.2	65.696	2.1057e-104	0.99462	1.0216	1.0452	0.98582	1.0144	1.0401	0.74939	0.83328
P63001	Ras-related C3 botulinum toxin substrate 1;Ras-related C3 botulinum toxin substrate 3	Rac1;Rac3	>sp|P63001|RAC1_MOUSE Ras-related C3 botulinum toxin substrate 1 OS=Mus musculus GN=Rac1 PE=1 SV=1;>tr|Q3TLP8|Q3TLP8_MOUSE RAS-related C3 botulinum substrate 1, isoform CRA_a OS=Mus musculus GN=Rac1 PE=2 SV=1;>sp|P60764|RAC3_MOUSE Ras-related C3 botulinum	5	2	22.9	21.45	1.5994e-21	0.99444	0.83081	0.78798	0.6514	NaN	NaN	1.0072	0.85813
P56480	ATP synthase subunit beta, mitochondrial	Atp5b	>sp|P56480|ATPB_MOUSE ATP synthase subunit beta, mitochondrial OS=Mus musculus GN=Atp5b PE=1 SV=2	25	25	67.3	56.3	0	0.99442	0.94855	1.0774	1.0368	0.98844	0.98835	0.9717	0.85053
P26638	Serine--tRNA ligase, cytoplasmic	Sars	>sp|P26638|SYSC_MOUSE Serine--tRNA ligase, cytoplasmic OS=Mus musculus GN=Sars PE=2 SV=3;>tr|Q8C483|Q8C483_MOUSE Seryl-aminoacyl-tRNA synthetase OS=Mus musculus GN=Sars PE=2 SV=1;>tr|A2AFS0|A2AFS0_MOUSE Seryl-aminoacyl-tRNA synthetase (Fragment) OS=Mus mus	6	6	14.1	58.388	8.4164e-33	0.99436	0.95565	1.061	1.1946	0.99742	0.90017	0.97566	0.9387
Q9WV32	Actin-related protein 2/3 complex subunit 1B	Arpc1b	>sp|Q9WV32|ARC1B_MOUSE Actin-related protein 2/3 complex subunit 1B OS=Mus musculus GN=Arpc1b PE=1 SV=4	8	8	30.6	41.063	2.8752e-159	0.99405	0.95019	1.0074	0.9788	0.93625	0.90962	1.0264	0.87817
P30416	Peptidyl-prolyl cis-trans isomerase FKBP4;Peptidyl-prolyl cis-trans isomerase FKBP4, N-terminally processed;Peptidyl-prolyl cis-trans isomerase	Fkbp4	>sp|P30416|FKBP4_MOUSE Peptidyl-prolyl cis-trans isomerase FKBP4 OS=Mus musculus GN=Fkbp4 PE=1 SV=5;>tr|F7CAT1|F7CAT1_MOUSE Peptidyl-prolyl cis-trans isomerase (Fragment) OS=Mus musculus GN=Fkbp4 PE=4 SV=1;>tr|D6RDE2|D6RDE2_MOUSE Peptidyl-prolyl cis-trans	7	7	22.5	51.572	1.9699e-38	0.99404	0.99454	0.99404	0.99603	1.2128	1.0754	0.96732	0.94496
P60867	40S ribosomal protein S20	Rps20	>sp|P60867|RS20_MOUSE 40S ribosomal protein S20 OS=Mus musculus GN=Rps20 PE=1 SV=1	4	4	23.5	13.373	3.6519e-68	0.99385	0.98822	0.99385	0.96543	0.96565	0.92609	1.0815	1.2179
P29452	Caspase-1;Caspase-1 subunit p20;Caspase-1 subunit p10	Casp1	>sp|P29452|CASP1_MOUSE Caspase-1 OS=Mus musculus GN=Casp1 PE=1 SV=1	3	3	7.5	45.64	2.5018e-12	0.99384	0.92572	0.95025	0.96327	NaN	NaN	0.99384	0.92572
P62264	40S ribosomal protein S14	Rps14	>sp|P62264|RS14_MOUSE 40S ribosomal protein S14 OS=Mus musculus GN=Rps14 PE=2 SV=3;>tr|D3YVF4|D3YVF4_MOUSE Ribosomal protein S14 (Fragment) OS=Mus musculus GN=Rps14 PE=4 SV=1;>tr|D3Z7I1|D3Z7I1_MOUSE Ribosomal protein S14 (Fragment) OS=Mus musculus GN=Rps14	8	8	39.7	16.273	2.5019e-208	0.99383	1.0004	0.98948	0.89408	1.0707	0.99296	0.96158	1.1648
P84104	Serine/arginine-rich splicing factor 3	Srsf3;Gm12355	>sp|P84104-2|SRSF3_MOUSE Isoform Short of Serine/arginine-rich splicing factor 3 OS=Mus musculus GN=Srsf3;>sp|P84104|SRSF3_MOUSE Serine/arginine-rich splicing factor 3 OS=Mus musculus GN=Srsf3 PE=1 SV=1;>tr|A2A4X6|A2A4X6_MOUSE MCG21910 OS=Mus musculus GN=G	3	2	24.2	14.203	3.5901e-28	0.99382	0.95087	1.0378	0.87521	0.90977	0.96626	1.0376	0.9528
P10126	Elongation factor 1-alpha 1	Eef1a1	>sp|P10126|EF1A1_MOUSE Elongation factor 1-alpha 1 OS=Mus musculus GN=Eef1a1 PE=1 SV=3;>tr|D3YZ68|D3YZ68_MOUSE Eukaryotic translation elongation factor 1 alpha 1 (Fragment) OS=Mus musculus GN=Eef1a1 PE=4 SV=1;>tr|D3Z3I8|D3Z3I8_MOUSE Eukaryotic translation	22	22	70.8	50.113	0	0.9936	0.9679	1.0184	0.97863	0.9926	0.98005	0.99041	0.93874
Q8CH18	Cell division cycle and apoptosis regulator protein 1	Ccar1	>sp|Q8CH18-3|CCAR1_MOUSE Isoform 3 of Cell division cycle and apoptosis regulator protein 1 OS=Mus musculus GN=Ccar1;>sp|Q8CH18|CCAR1_MOUSE Cell division cycle and apoptosis regulator protein 1 OS=Mus musculus GN=Ccar1 PE=1 SV=1	3	3	3.8	124.74	3.7154e-11	0.99343	1.0401	NaN	NaN	0.98555	1.1051	NaN	NaN
Q61881	DNA replication licensing factor MCM7	Mcm7	>sp|Q61881|MCM7_MOUSE DNA replication licensing factor MCM7 OS=Mus musculus GN=Mcm7 PE=2 SV=1	23	23	39.4	81.21	1.6653e-266	0.99332	1.0469	1.028	0.96453	0.99449	1.0498	0.98693	1.1002
O35218	Cleavage and polyadenylation specificity factor subunit 2	Cpsf2	>sp|O35218|CPSF2_MOUSE Cleavage and polyadenylation specificity factor subunit 2 OS=Mus musculus GN=Cpsf2 PE=1 SV=1	2	2	4	88.382	1.6274e-09	0.99323	1.0022	NaN	NaN	1.1631	1.025	NaN	NaN
Q8CCS6	Polyadenylate-binding protein 2	Pabpn1;Gm20521	>sp|Q8CCS6-2|PABP2_MOUSE Isoform 2 of Polyadenylate-binding protein 2 OS=Mus musculus GN=Pabpn1;>sp|Q8CCS6|PABP2_MOUSE Polyadenylate-binding protein 2 OS=Mus musculus GN=Pabpn1 PE=2 SV=3;>tr|G3UY42|G3UY42_MOUSE Poly(A)-binding protein, nuclear 1 OS=Mus mus	4	4	14	31.044	1.8686e-69	0.99319	0.99386	0.92366	0.97984	1.0053	0.99386	0.9435	1.0387
Q3U4W8	Ubiquitin carboxyl-terminal hydrolase;Ubiquitin carboxyl-terminal hydrolase 5	Usp5	>tr|Q3U4W8|Q3U4W8_MOUSE Ubiquitin carboxyl-terminal hydrolase OS=Mus musculus GN=Usp5 PE=2 SV=1;>sp|P56399|UBP5_MOUSE Ubiquitin carboxyl-terminal hydrolase 5 OS=Mus musculus GN=Usp5 PE=1 SV=1	8	8	15.3	93.354	2.2544e-36	0.99304	0.94912	1.1364	0.92447	0.82067	0.92675	0.9953	0.93511
P47738	Aldehyde dehydrogenase, mitochondrial	Aldh2	>sp|P47738|ALDH2_MOUSE Aldehyde dehydrogenase, mitochondrial OS=Mus musculus GN=Aldh2 PE=1 SV=1	5	5	12.9	56.537	1.4052e-13	0.99298	0.8868	1.0324	1.1038	NaN	NaN	0.92864	0.85498
Q61753	D-3-phosphoglycerate dehydrogenase	Phgdh	>sp|Q61753|SERA_MOUSE D-3-phosphoglycerate dehydrogenase OS=Mus musculus GN=Phgdh PE=1 SV=3	18	18	40.5	56.585	0	0.99293	0.97959	1.0081	1.0316	0.99277	0.99902	0.96241	0.92384
Q8K354	Carbonyl reductase [NADPH] 3	Cbr3	>sp|Q8K354|CBR3_MOUSE Carbonyl reductase [NADPH] 3 OS=Mus musculus GN=Cbr3 PE=2 SV=1	2	1	7.6	30.953	1.5681e-06	0.99279	0.79181	NaN	NaN	0.80758	0.93908	NaN	NaN
F6SGZ7	Rho guanine nucleotide exchange factor 2	Arhgef2	>tr|F6SGZ7|F6SGZ7_MOUSE Uncharacterized protein (Fragment) OS=Mus musculus GN=Arhgef2 PE=4 SV=1;>sp|Q60875-5|ARHG2_MOUSE Isoform 5 of Rho guanine nucleotide exchange factor 2 OS=Mus musculus GN=Arhgef2;>sp|Q60875-4|ARHG2_MOUSE Isoform 4 of Rho guanine nucl	6	6	13.5	73.014	9.434e-30	0.99278	1.1336	1.112	0.91744	0.98422	1.1496	0.99334	1.5328
Q99K85	Phosphoserine aminotransferase	Psat1	>sp|Q99K85|SERC_MOUSE Phosphoserine aminotransferase OS=Mus musculus GN=Psat1 PE=1 SV=1;>tr|Q3U6K9|Q3U6K9_MOUSE Phosphoserine aminotransferase OS=Mus musculus GN=Psat1 PE=2 SV=1	6	6	17.6	40.472	2.7067e-23	0.99277	1.0471	0.94917	1.0465	1.1118	1.2037	0.98826	0.91114
D3YWF6	Ubiquitin thioesterase OTUB1	Otub1	>tr|D3YWF6|D3YWF6_MOUSE OTU domain, ubiquitin aldehyde-binding 1 OS=Mus musculus GN=Otub1 PE=4 SV=1;>sp|Q7TQI3|OTUB1_MOUSE Ubiquitin thioesterase OTUB1 OS=Mus musculus GN=Otub1 PE=1 SV=2;>tr|D3Z7K0|D3Z7K0_MOUSE OTU domain, ubiquitin aldehyde-binding 1 (Fra	8	8	39	28.036	1.3822e-80	0.99259	0.90453	0.97394	0.91341	1.0629	0.97704	0.929	0.73562
Q9CQZ5	NADH dehydrogenase [ubiquinone] 1 alpha subcomplex subunit 6	Ndufa6	>sp|Q9CQZ5|NDUA6_MOUSE NADH dehydrogenase [ubiquinone] 1 alpha subcomplex subunit 6 OS=Mus musculus GN=Ndufa6 PE=1 SV=1	2	2	18.3	15.283	2.5601e-09	0.99259	0.87183	NaN	NaN	NaN	NaN	0.99259	0.87183
Q9WU78	Programmed cell death 6-interacting protein	Pdcd6ip	>sp|Q9WU78|PDC6I_MOUSE Programmed cell death 6-interacting protein OS=Mus musculus GN=Pdcd6ip PE=1 SV=3;>sp|Q9WU78-3|PDC6I_MOUSE Isoform 3 of Programmed cell death 6-interacting protein OS=Mus musculus GN=Pdcd6ip	4	4	6.4	96.023	7.6873e-14	0.99258	0.82011	0.99267	0.94449	0.95041	0.75436	1.0803	0.79882
P19253	60S ribosomal protein L13a	Rpl13a;Rpl13a-ps1	>sp|P19253|RL13A_MOUSE 60S ribosomal protein L13a OS=Mus musculus GN=Rpl13a PE=1 SV=4;>tr|E9Q5A0|E9Q5A0_MOUSE Uncharacterized protein OS=Mus musculus GN=Rpl13a PE=3 SV=1;>tr|Q3TDS9|Q3TDS9_MOUSE Uncharacterized protein OS=Mus musculus GN=Rpl13a PE=2 SV=1;>t	7	7	33.5	23.464	1.2839e-54	0.99224	0.98593	1.0294	0.94132	1.0029	0.96168	0.93227	1.0837
F8WJK8	Hsc70-interacting protein	St13	>tr|F8WJK8|F8WJK8_MOUSE Uncharacterized protein OS=Mus musculus GN=St13 PE=4 SV=1;>sp|Q99L47|F10A1_MOUSE Hsc70-interacting protein OS=Mus musculus GN=St13 PE=2 SV=1;>tr|E9Q1V0|E9Q1V0_MOUSE Suppression of tumorigenicity 13 (Fragment) OS=Mus musculus GN=St13	3	3	10.2	40.538	2.2567e-18	0.99216	1.1433	0.97291	0.86338	0.91658	1.1814	0.99451	1.3853
Q3UKJ7	WD40 repeat-containing protein SMU1	Smu1	>sp|Q3UKJ7|SMU1_MOUSE WD40 repeat-containing protein SMU1 OS=Mus musculus GN=Smu1 PE=2 SV=2;>sp|Q3UKJ7-2|SMU1_MOUSE Isoform 2 of WD40 repeat-containing protein SMU1 OS=Mus musculus GN=Smu1	11	11	25.7	57.543	3.5381e-115	0.99202	1.0704	1.1168	1.0733	0.96717	1.0523	0.99383	1.0557
Q9CXW2	28S ribosomal protein S22, mitochondrial	Mrps22	>sp|Q9CXW2|RT22_MOUSE 28S ribosomal protein S22, mitochondrial OS=Mus musculus GN=Mrps22 PE=2 SV=1	5	5	15.9	41.192	8.9517e-15	0.99185	1.099	0.98279	1.1842	0.99719	1.0202	0.94508	1.0872
Q6P5D8	Structural maintenance of chromosomes flexible hinge domain-containing protein 1	Smchd1	>sp|Q6P5D8|SMHD1_MOUSE Structural maintenance of chromosomes flexible hinge domain-containing protein 1 OS=Mus musculus GN=Smchd1 PE=2 SV=2	13	13	8.6	225.65	1.1809e-110	0.99168	1.0335	1.0357	1.0251	0.94555	1.3219	0.91499	0.82389
O88569	Heterogeneous nuclear ribonucleoproteins A2/B1	Hnrnpa2b1	>sp|O88569-3|ROA2_MOUSE Isoform 3 of Heterogeneous nuclear ribonucleoproteins A2/B1 OS=Mus musculus GN=Hnrnpa2b1;>sp|O88569-2|ROA2_MOUSE Isoform 2 of Heterogeneous nuclear ribonucleoproteins A2/B1 OS=Mus musculus GN=Hnrnpa2b1;>tr|F6U106|F6U106_MOUSE Unchar	12	12	48.8	32.46	3.681e-235	0.99161	1.0338	0.97559	0.99507	1.0026	1.0093	0.9794	1.0799
P62334	26S protease regulatory subunit 10B	Psmc6	>sp|P62334|PRS10_MOUSE 26S protease regulatory subunit 10B OS=Mus musculus GN=Psmc6 PE=1 SV=1	10	10	39.8	44.172	3.0155e-104	0.99147	1.0375	1.105	1.0447	0.97124	1.0536	0.93676	1.016
O88712	C-terminal-binding protein 1	Ctbp1	>sp|O88712-2|CTBP1_MOUSE Isoform 2 of C-terminal-binding protein 1 OS=Mus musculus GN=Ctbp1;>sp|O88712|CTBP1_MOUSE C-terminal-binding protein 1 OS=Mus musculus GN=Ctbp1 PE=1 SV=2;>sp|O88712-3|CTBP1_MOUSE Isoform 3 of C-terminal-binding protein 1 OS=Mus mus	5	5	16.5	46.614	1.4294e-13	0.99061	1.1906	0.97261	1.2042	NaN	NaN	1.0906	1.1104
P62855	40S ribosomal protein S26	Rps26	>sp|P62855|RS26_MOUSE 40S ribosomal protein S26 OS=Mus musculus GN=Rps26 PE=2 SV=3	3	3	27	13.015	1.7882e-42	0.99044	0.98129	0.94532	0.89781	1.0084	0.99808	0.96896	1.0719
Q9CXF4	TBC1 domain family member 15	Tbc1d15	>sp|Q9CXF4|TBC15_MOUSE TBC1 domain family member 15 OS=Mus musculus GN=Tbc1d15 PE=1 SV=1	3	3	4.9	76.526	2.0224e-09	0.9904	0.89507	1.0077	1.0159	NaN	NaN	NaN	NaN
Q80X90	Filamin-B	Flnb	>sp|Q80X90|FLNB_MOUSE Filamin-B OS=Mus musculus GN=Flnb PE=1 SV=3	16	16	9.9	277.82	3.7565e-101	0.9904	1.0486	1.0567	1.0432	NaN	NaN	0.7576	0.88316
P37913	DNA ligase 1;DNA ligase	Lig1	>sp|P37913|DNLI1_MOUSE DNA ligase 1 OS=Mus musculus GN=Lig1 PE=1 SV=2;>tr|Q3U4X8|Q3U4X8_MOUSE DNA ligase OS=Mus musculus GN=Lig1 PE=2 SV=1;>tr|D3YUC0|D3YUC0_MOUSE DNA ligase (Fragment) OS=Mus musculus GN=Lig1 PE=3 SV=1	14	14	18.9	102.29	3.9665e-117	0.99037	1.0059	0.96413	0.93127	1.0943	0.97709	0.93359	1.3576
Q8R0X7	Sphingosine-1-phosphate lyase 1	Sgpl1	>sp|Q8R0X7|SGPL1_MOUSE Sphingosine-1-phosphate lyase 1 OS=Mus musculus GN=Sgpl1 PE=2 SV=1;>tr|D6REF7|D6REF7_MOUSE Uncharacterized protein OS=Mus musculus GN=Sgpl1 PE=3 SV=1	6	6	14.4	63.676	1.1055e-73	0.98996	0.94654	0.92859	0.99901	1.0388	0.95285	1.0585	0.72406
P80318	T-complex protein 1 subunit gamma	Cct3	>sp|P80318|TCPG_MOUSE T-complex protein 1 subunit gamma OS=Mus musculus GN=Cct3 PE=1 SV=1;>tr|E9Q133|E9Q133_MOUSE Chaperonin-containing Tcp1, subunit 3 (gamma) OS=Mus musculus GN=Cct3 PE=3 SV=1;>tr|Q3U0I3|Q3U0I3_MOUSE Uncharacterized protein OS=Mus musculu	24	24	49.4	60.629	0	0.98996	1.0012	1.0093	0.99346	0.98664	0.97867	0.96559	1.0328
Q922D8	C-1-tetrahydrofolate synthase, cytoplasmic;Methylenetetrahydrofolate dehydrogenase;Methenyltetrahydrofolate cyclohydrolase;Formyltetrahydrofolate synthetase	Mthfd1	>sp|Q922D8|C1TC_MOUSE C-1-tetrahydrofolate synthase, cytoplasmic OS=Mus musculus GN=Mthfd1 PE=1 SV=4;>tr|F6YW06|F6YW06_MOUSE Methylenetetrahydrofolate dehydrogenase (NADP+-dependent), methenyltetrahydrofolate cyclohydrolase, formyltetrahydrofolate synthase	14	14	20.9	101.2	2.2815e-107	0.98996	0.96704	0.97641	0.94779	1.0254	0.96704	0.99493	0.90073
P24369	Peptidyl-prolyl cis-trans isomerase B	Ppib	>sp|P24369|PPIB_MOUSE Peptidyl-prolyl cis-trans isomerase B OS=Mus musculus GN=Ppib PE=2 SV=2	8	8	32.4	23.713	2.1772e-32	0.98975	0.96081	0.95566	0.91805	1.107	0.85282	0.95265	1.0456
Q91YR7	Pre-mRNA-processing factor 6	Prpf6	>sp|Q91YR7|PRP6_MOUSE Pre-mRNA-processing factor 6 OS=Mus musculus GN=Prpf6 PE=2 SV=1;>sp|Q91YR7-2|PRP6_MOUSE Isoform 2 of Pre-mRNA-processing factor 6 OS=Mus musculus GN=Prpf6	5	5	5.6	106.72	2.1279e-14	0.98975	1.0146	1.0958	1.0842	0.98975	1.0146	NaN	NaN
Q9CW03	Structural maintenance of chromosomes protein 3	Smc3	>sp|Q9CW03|SMC3_MOUSE Structural maintenance of chromosomes protein 3 OS=Mus musculus GN=Smc3 PE=1 SV=2;>tr|E9Q762|E9Q762_MOUSE Structural maintenance of chromosomes 3 OS=Mus musculus GN=Smc3 PE=4 SV=1	9	9	10.9	141.55	9.223e-46	0.98949	1.0003	1.1741	0.94196	0.98826	1.0033	0.89875	0.91461
P26039	Talin-1	Tln1	>sp|P26039|TLN1_MOUSE Talin-1 OS=Mus musculus GN=Tln1 PE=1 SV=2;>tr|F8WGT0|F8WGT0_MOUSE Uncharacterized protein (Fragment) OS=Mus musculus GN=Tln1 PE=4 SV=1	23	21	14.4	269.82	3.0868e-275	0.98935	0.99452	1.0589	1.0257	0.96973	0.9	0.91053	0.99452
P62874	Guanine nucleotide-binding protein G(I)/G(S)/G(T) subunit beta-1	Gnb1	>sp|P62874|GBB1_MOUSE Guanine nucleotide-binding protein G(I)/G(S)/G(T) subunit beta-1 OS=Mus musculus GN=Gnb1 PE=1 SV=3	4	2	14.1	37.377	1.0449e-76	0.98911	1.0023	0.93716	0.96486	NaN	NaN	1.1621	1.2765
Q9D358	Low molecular weight phosphotyrosine protein phosphatase	Acp1	>sp|Q9D358|PPAC_MOUSE Low molecular weight phosphotyrosine protein phosphatase OS=Mus musculus GN=Acp1 PE=1 SV=3;>sp|Q9D358-2|PPAC_MOUSE Isoform 2 of Low molecular weight phosphotyrosine protein phosphatase OS=Mus musculus GN=Acp1;>tr|Q561M1|Q561M1_MOUSE A	4	4	25.3	18.192	4.6592e-78	0.98901	0.9353	0.99767	0.95473	1.014	0.93246	0.78906	0.93653
O88455	7-dehydrocholesterol reductase	Dhcr7	>sp|O88455|DHCR7_MOUSE 7-dehydrocholesterol reductase OS=Mus musculus GN=Dhcr7 PE=2 SV=1	3	3	8.7	53.918	5.3454e-19	0.98895	0.98424	0.81794	0.99182	NaN	NaN	NaN	NaN
Q9D6Z1	Nucleolar protein 56	Nop56	>sp|Q9D6Z1|NOP56_MOUSE Nucleolar protein 56 OS=Mus musculus GN=Nop56 PE=1 SV=2;>tr|A2APD7|A2APD7_MOUSE Nucleolar protein 5A (Fragment) OS=Mus musculus GN=Nop56 PE=4 SV=1;>tr|F7CHQ7|F7CHQ7_MOUSE NOP56 ribonucleoprotein homolog (yeast) (Fragment) OS=Mus musc	5	5	9.1	64.464	4.8646e-28	0.9889	1.0117	1.0774	0.97944	0.91624	1.1911	NaN	NaN
P27048	Small nuclear ribonucleoprotein-associated protein B;Small nuclear ribonucleoprotein-associated protein N	Snrpb;Snrpn	>sp|P27048|RSMB_MOUSE Small nuclear ribonucleoprotein-associated protein B OS=Mus musculus GN=Snrpb PE=1 SV=1;>sp|P63163|RSMN_MOUSE Small nuclear ribonucleoprotein-associated protein N OS=Mus musculus GN=Snrpn PE=2 SV=1	4	4	13.4	23.656	2.6624e-12	0.98888	0.98931	1.1732	1.023	0.85569	0.89455	1.0021	1.0117
Q6ZQ38	Cullin-associated NEDD8-dissociated protein 1	Cand1	>sp|Q6ZQ38|CAND1_MOUSE Cullin-associated NEDD8-dissociated protein 1 OS=Mus musculus GN=Cand1 PE=2 SV=2	18	18	19	136.33	2.3279e-151	0.98874	0.97179	0.99462	1.0257	1.0222	0.90852	0.92647	0.979
P05064	Fructose-bisphosphate aldolase A;Fructose-bisphosphate aldolase	Aldoa;Aldoart1	>sp|P05064|ALDOA_MOUSE Fructose-bisphosphate aldolase A OS=Mus musculus GN=Aldoa PE=1 SV=2;>tr|A6ZI44|A6ZI44_MOUSE Fructose-bisphosphate aldolase OS=Mus musculus GN=Aldoa PE=2 SV=1;>tr|Q9CPQ9|Q9CPQ9_MOUSE Fructose-bisphosphate aldolase OS=Mus musculus GN=A	18	17	69.5	39.355	0	0.98873	0.99307	1.0044	1.0308	0.97232	0.97066	1.0291	0.99356
P46978	Dolichyl-diphosphooligosaccharide--protein glycosyltransferase subunit STT3A	Stt3a	>sp|P46978|STT3A_MOUSE Dolichyl-diphosphooligosaccharide--protein glycosyltransferase subunit STT3A OS=Mus musculus GN=Stt3a PE=1 SV=1	4	4	5.5	80.597	7.5652e-22	0.98865	0.97161	0.99408	0.97105	0.94952	0.99543	1.2573	0.91061
P11499	Heat shock protein HSP 90-beta	Hsp90ab1	>sp|P11499|HS90B_MOUSE Heat shock protein HSP 90-beta OS=Mus musculus GN=Hsp90ab1 PE=1 SV=3	37	24	48.3	83.28	0	0.98855	1.0236	0.99203	0.99693	0.99523	0.98012	0.97724	1.073
Q68FD5	Clathrin heavy chain 1	Cltc	>sp|Q68FD5|CLH_MOUSE Clathrin heavy chain 1 OS=Mus musculus GN=Cltc PE=1 SV=3;>tr|Q5SXR6|Q5SXR6_MOUSE Clathrin, heavy polypeptide (Hc) OS=Mus musculus GN=Cltc PE=2 SV=1	38	38	29.4	191.55	0	0.98852	0.99158	1.0298	1.0209	0.91927	0.92041	0.99325	0.9922
P62908	40S ribosomal protein S3	Rps3	>sp|P62908|RS3_MOUSE 40S ribosomal protein S3 OS=Mus musculus GN=Rps3 PE=1 SV=1;>tr|D3YV43|D3YV43_MOUSE Uncharacterized protein OS=Mus musculus GN=Rps3 PE=3 SV=1	20	20	74.9	26.674	0	0.98843	0.99638	0.96612	0.97849	0.99879	0.98775	0.98485	1.1099
P62889	60S ribosomal protein L30	Rpl30;Gm10343	>sp|P62889|RL30_MOUSE 60S ribosomal protein L30 OS=Mus musculus GN=Rpl30 PE=2 SV=2;>tr|F7CZ57|F7CZ57_MOUSE Uncharacterized protein (Fragment) OS=Mus musculus GN=Gm10343 PE=3 SV=1	8	8	67	12.784	7.6281e-87	0.98838	1.0184	0.96752	0.96621	0.99207	1.0197	1.0149	1.0312
Q01320	DNA topoisomerase 2-alpha	Top2a	>sp|Q01320|TOP2A_MOUSE DNA topoisomerase 2-alpha OS=Mus musculus GN=Top2a PE=1 SV=2	4	3	3.5	172.79	7.1941e-14	0.98825	0.99288	1.0255	0.87523	1.2491	1.4507	NaN	NaN
B7ZCL7	H/ACA ribonucleoprotein complex subunit 4	Dkc1	>tr|B7ZCL7|B7ZCL7_MOUSE Dyskeratosis congenita 1, dyskerin homolog (Human) (Fragment) OS=Mus musculus GN=Dkc1 PE=4 SV=1;>sp|Q9ESX5|DKC1_MOUSE H/ACA ribonucleoprotein complex subunit 4 OS=Mus musculus GN=Dkc1 PE=1 SV=4;>tr|F6S1S5|F6S1S5_MOUSE Dyskeratosis c	2	2	11.5	29.965	3.3513e-10	0.98821	0.94741	0.95265	0.86099	1.2793	1.0809	NaN	NaN
Q923D2	Flavin reductase (NADPH)	Blvrb	>sp|Q923D2|BLVRB_MOUSE Flavin reductase (NADPH) OS=Mus musculus GN=Blvrb PE=2 SV=3;>tr|E9PZC3|E9PZC3_MOUSE Uncharacterized protein OS=Mus musculus GN=Blvrb PE=4 SV=1	2	2	12.6	22.197	4.085e-17	0.98807	0.89405	NaN	NaN	NaN	NaN	0.95364	0.84681
Q07076	Annexin A7;Annexin	Anxa7	>sp|Q07076|ANXA7_MOUSE Annexin A7 OS=Mus musculus GN=Anxa7 PE=2 SV=2;>tr|F8WGC2|F8WGC2_MOUSE Annexin OS=Mus musculus GN=Anxa7 PE=3 SV=1	5	5	12.5	49.925	5.6951e-23	0.988	1.0108	NaN	NaN	1.0815	0.95	0.9403	1.0516
P80317	T-complex protein 1 subunit zeta	Cct6a	>sp|P80317|TCPZ_MOUSE T-complex protein 1 subunit zeta OS=Mus musculus GN=Cct6a PE=1 SV=3;>tr|E9QPA6|E9QPA6_MOUSE Chaperonin-containing Tcp1, subunit 6a (zeta) OS=Mus musculus GN=Cct6a PE=3 SV=1	19	19	44.4	58.004	0	0.9877	1.0016	0.98225	1.0185	0.92463	0.9668	1.0551	1.0052
Q9QZE5	Coatomer subunit gamma-1;Coatomer subunit gamma	Copg1;Copg	>sp|Q9QZE5|COPG_MOUSE Coatomer subunit gamma OS=Mus musculus GN=Copg PE=2 SV=1;>tr|E9Q5P4|E9Q5P4_MOUSE Coatomer subunit gamma OS=Mus musculus GN=Copg PE=3 SV=1	12	11	19.3	97.512	2.9201e-54	0.98769	0.97754	0.92985	0.95643	0.96392	0.91079	1.1192	0.95192
Q9QYB1	Chloride intracellular channel protein 4	Clic4	>sp|Q9QYB1|CLIC4_MOUSE Chloride intracellular channel protein 4 OS=Mus musculus GN=Clic4 PE=1 SV=3	6	6	40.3	28.729	9.0226e-106	0.98766	0.88545	1.3104	1.0339	0.84847	0.85957	0.93078	0.78583
A2A5R2		Arfgef2;Arfgef1	>tr|A2A5R2|A2A5R2_MOUSE ADP-ribosylation factor guanine nucleotide-exchange factor 2 (Brefeldin A-inhibited) OS=Mus musculus GN=Arfgef2 PE=2 SV=1;>tr|G3X9K3|G3X9K3_MOUSE MCG8317 OS=Mus musculus GN=Arfgef1 PE=4 SV=1	3	3	1.5	202.24	4.3778e-08	0.98742	1.0095	0.90484	0.93311	1.0623	1.0353	NaN	NaN
Q9Z1M8	Protein Red	Ik	>sp|Q9Z1M8|RED_MOUSE Protein Red OS=Mus musculus GN=Ik PE=2 SV=2	3	3	4.7	65.615	5.5939e-12	0.9873	1.1417	1.0637	1.1542	NaN	NaN	1.0337	1.2327
Q6P8N8	ATP-dependent Clp protease ATP-binding subunit clpX-like, mitochondrial	Clpx	>tr|Q6P8N8|Q6P8N8_MOUSE Caseinolytic peptidase X (E.coli) OS=Mus musculus GN=Clpx PE=2 SV=1;>sp|Q9JHS4|CLPX_MOUSE ATP-dependent Clp protease ATP-binding subunit clpX-like, mitochondrial OS=Mus musculus GN=Clpx PE=1 SV=2	3	3	5.6	67.335	2.4431e-08	0.98726	0.87524	NaN	NaN	1.0395	0.94432	NaN	NaN
Q3UMY5	Echinoderm microtubule-associated protein-like 4	Eml4	>sp|Q3UMY5-4|EMAL4_MOUSE Isoform 4 of Echinoderm microtubule-associated protein-like 4 OS=Mus musculus GN=Eml4;>sp|Q3UMY5-2|EMAL4_MOUSE Isoform 2 of Echinoderm microtubule-associated protein-like 4 OS=Mus musculus GN=Eml4;>sp|Q3UMY5-3|EMAL4_MOUSE Isoform 3	8	8	13.6	97.562	1.3373e-82	0.98715	0.98665	0.91287	1.0156	0.98715	0.90196	1.0199	1.0699
A2AW05	FACT complex subunit SSRP1	Ssrp1	>tr|A2AW05|A2AW05_MOUSE Structure specific recognition protein 1 (Fragment) OS=Mus musculus GN=Ssrp1 PE=4 SV=1;>sp|Q08943|SSRP1_MOUSE FACT complex subunit SSRP1 OS=Mus musculus GN=Ssrp1 PE=1 SV=2;>sp|Q08943-2|SSRP1_MOUSE Isoform 2 of FACT complex subunit S	9	9	15.6	71.527	4.376e-37	0.9871	1.1422	0.87974	0.93345	1.0709	1.1422	1.0262	1.2249
P52432	DNA-directed RNA polymerases I and III subunit RPAC1	Polr1c	>sp|P52432|RPAC1_MOUSE DNA-directed RNA polymerases I and III subunit RPAC1 OS=Mus musculus GN=Polr1c PE=1 SV=3;>tr|G3UXX5|G3UXX5_MOUSE Polymerase (RNA) I polypeptide C (Fragment) OS=Mus musculus GN=Polr1c PE=4 SV=1;>tr|D3Z7Q8|D3Z7Q8_MOUSE Polymerase (RNA)	5	5	17.6	39.106	1.3572e-25	0.98687	0.96308	1.0301	1.0187	0.98379	0.9542	1.0001	0.99129
O55029	Coatomer subunit beta	Copb2	>sp|O55029|COPB2_MOUSE Coatomer subunit beta OS=Mus musculus GN=Copb2 PE=2 SV=2	10	10	15.1	102.45	4.8268e-43	0.98681	1.0281	1.0366	1.0062	0.94536	0.98227	0.96556	1.0474
P97310	DNA replication licensing factor MCM2	Mcm2	>sp|P97310|MCM2_MOUSE DNA replication licensing factor MCM2 OS=Mus musculus GN=Mcm2 PE=1 SV=3	10	10	14.2	102.08	2.54e-53	0.98666	1.2103	1.02	1.1263	0.93044	0.9609	1.0395	1.3157
Q9CR57	60S ribosomal protein L14	Rpl14	>sp|Q9CR57|RL14_MOUSE 60S ribosomal protein L14 OS=Mus musculus GN=Rpl14 PE=2 SV=3;>tr|Q9CWK0|Q9CWK0_MOUSE Uncharacterized protein OS=Mus musculus GN=Rpl14 PE=2 SV=1	4	4	21.7	23.564	4.7283e-46	0.98657	1.0055	NaN	NaN	1.0524	1.0055	0.94942	1.0579
G3UWZ0	Bromodomain adjacent to zinc finger domain protein 1A	Baz1a	>tr|G3UWZ0|G3UWZ0_MOUSE Uncharacterized protein OS=Mus musculus GN=Baz1a PE=4 SV=1;>sp|O88379|BAZ1A_MOUSE Bromodomain adjacent to zinc finger domain protein 1A OS=Mus musculus GN=Baz1a PE=1 SV=3	2	2	1.3	178.17	0.00011369	0.9865	1.0125	0.93197	0.96733	NaN	NaN	NaN	NaN
P68037	Ubiquitin-conjugating enzyme E2 L3	Ube2l3;Gm10015	>sp|P68037|UB2L3_MOUSE Ubiquitin-conjugating enzyme E2 L3 OS=Mus musculus GN=Ube2l3 PE=2 SV=1;>tr|D3YZS3|D3YZS3_MOUSE Uncharacterized protein OS=Mus musculus GN=Ube2l3 PE=3 SV=1	3	3	35.7	17.861	5.3321e-49	0.98649	0.8667	NaN	NaN	NaN	NaN	0.98649	0.8667
Q9JKR6	Hypoxia up-regulated protein 1	Hyou1	>sp|Q9JKR6|HYOU1_MOUSE Hypoxia up-regulated protein 1 OS=Mus musculus GN=Hyou1 PE=1 SV=1	5	5	8.3	111.18	2.3578e-26	0.98635	0.92852	0.99146	1.1525	1.1929	1.1077	0.98188	0.83505
P56812	Programmed cell death protein 5	Pdcd5;Gm3837	>sp|P56812|PDCD5_MOUSE Programmed cell death protein 5 OS=Mus musculus GN=Pdcd5 PE=1 SV=3;>tr|D3Z7Q5|D3Z7Q5_MOUSE Uncharacterized protein OS=Mus musculus GN=Pdcd5 PE=4 SV=1	2	2	19.8	14.275	3.3828e-06	0.98634	1.2099	NaN	NaN	NaN	NaN	0.98634	1.2099
Q7TPV4	Myb-binding protein 1A	Mybbp1a	>sp|Q7TPV4|MBB1A_MOUSE Myb-binding protein 1A OS=Mus musculus GN=Mybbp1a PE=1 SV=2;>tr|Q3TLF6|Q3TLF6_MOUSE Uncharacterized protein OS=Mus musculus GN=Mybbp1a PE=2 SV=1	38	38	34.7	152.04	0	0.98633	1.0196	0.98497	1.0024	1.0186	0.9713	0.94706	1.0256
Q3TFP8	Membrane-associated progesterone receptor component 1	Pgrmc1	>tr|Q3TFP8|Q3TFP8_MOUSE Uncharacterized protein OS=Mus musculus GN=Pgrmc1 PE=2 SV=1;>sp|O55022|PGRC1_MOUSE Membrane-associated progesterone receptor component 1 OS=Mus musculus GN=Pgrmc1 PE=1 SV=4	2	2	12.6	19.746	0.0017221	0.9862	0.70976	NaN	NaN	NaN	NaN	0.9862	0.70976
P12815	Programmed cell death protein 6	Pdcd6	>sp|P12815|PDCD6_MOUSE Programmed cell death protein 6 OS=Mus musculus GN=Pdcd6 PE=1 SV=2	2	2	11	21.867	1.3854e-06	0.98615	0.72989	NaN	NaN	NaN	NaN	0.98615	0.72989
Q8C156	Condensin complex subunit 2	Ncaph	>sp|Q8C156|CND2_MOUSE Condensin complex subunit 2 OS=Mus musculus GN=Ncaph PE=2 SV=1	4	4	8.6	82.302	3.3412e-70	0.98603	0.99391	1.2259	1.2044	0.9305	0.99391	0.8373	0.81553
Q5RKN9	F-actin-capping protein subunit alpha-1	Capza1	>tr|Q5RKN9|Q5RKN9_MOUSE Capping protein (Actin filament) muscle Z-line, alpha 1 OS=Mus musculus GN=Capza1 PE=2 SV=1;>tr|E9PWZ5|E9PWZ5_MOUSE Uncharacterized protein OS=Mus musculus GN=Capza1 PE=4 SV=1;>sp|P47753|CAZA1_MOUSE F-actin-capping protein subunit a	10	8	56.6	32.953	1.2861e-248	0.98587	0.96982	0.97651	0.95977	NaN	NaN	0.97834	0.95563
Q9CX86	Heterogeneous nuclear ribonucleoprotein A0	Hnrnpa0	>sp|Q9CX86|ROA0_MOUSE Heterogeneous nuclear ribonucleoprotein A0 OS=Mus musculus GN=Hnrnpa0 PE=1 SV=1	6	6	23.9	30.53	1.178e-195	0.98585	1.0344	0.97834	0.98683	0.95773	1.0467	1.0272	1.0871
Q6PE01	U5 small nuclear ribonucleoprotein 40 kDa protein	Snrnp40	>sp|Q6PE01|SNR40_MOUSE U5 small nuclear ribonucleoprotein 40 kDa protein OS=Mus musculus GN=Snrnp40 PE=2 SV=1	3	3	19.3	39.275	7.0148e-70	0.98516	0.88045	1.105	0.88448	NaN	NaN	0.87832	0.87487
Q9WUP7	Ubiquitin carboxyl-terminal hydrolase isozyme L5	Uchl5	>sp|Q9WUP7-2|UCHL5_MOUSE Isoform 2 of Ubiquitin carboxyl-terminal hydrolase isozyme L5 OS=Mus musculus GN=Uchl5;>sp|Q9WUP7|UCHL5_MOUSE Ubiquitin carboxyl-terminal hydrolase isozyme L5 OS=Mus musculus GN=Uchl5 PE=2 SV=2	5	5	19.2	37.487	3.1306e-36	0.98515	0.97761	1.0778	0.9486	NaN	NaN	0.8952	1.072
P61514	60S ribosomal protein L37a	Rpl37a;Gm4613	>sp|P61514|RL37A_MOUSE 60S ribosomal protein L37a OS=Mus musculus GN=Rpl37a PE=2 SV=2;>tr|E9Q2Z2|E9Q2Z2_MOUSE Uncharacterized protein OS=Mus musculus GN=Gm4613 PE=4 SV=1	4	4	37	10.275	9.2837e-61	0.98507	1.0328	1.0077	0.98904	0.9297	1.0591	NaN	NaN
P52480	Pyruvate kinase isozymes M1/M2	Pkm	>sp|P52480|KPYM_MOUSE Pyruvate kinase isozymes M1/M2 OS=Mus musculus GN=Pkm2 PE=1 SV=4	40	4	73.4	57.844	0	0.98486	0.95647	1.031	0.97535	0.95955	0.95616	0.98264	0.87047
P28867	Protein kinase C delta type	Prkcd	>sp|P28867|KPCD_MOUSE Protein kinase C delta type OS=Mus musculus GN=Prkcd PE=1 SV=3;>sp|P28867-2|KPCD_MOUSE Isoform 2 of Protein kinase C delta type OS=Mus musculus GN=Prkcd;>tr|Q1MX43|Q1MX43_MOUSE Protein kinase C, delta IV OS=Mus musculus GN=Prkcd PE=2	11	11	23.6	77.546	1.7604e-100	0.98482	0.82442	1.0073	0.92597	0.87717	0.79242	0.98358	0.71906
Q9CQQ7	ATP synthase subunit b, mitochondrial	Atp5f1	>sp|Q9CQQ7|AT5F1_MOUSE ATP synthase subunit b, mitochondrial OS=Mus musculus GN=Atp5f1 PE=1 SV=1	7	7	26.2	28.948	3.9777e-32	0.9848	0.98855	1.1048	1.0499	0.86734	0.98653	0.98439	0.883
P62270	40S ribosomal protein S18	Rps18;Gm10260	>sp|P62270|RS18_MOUSE 40S ribosomal protein S18 OS=Mus musculus GN=Rps18 PE=1 SV=3;>tr|F5H8M6|F5H8M6_MOUSE Uncharacterized protein OS=Mus musculus GN=Gm10260 PE=3 SV=1;>tr|G3UZW2|G3UZW2_MOUSE Uncharacterized protein OS=Mus musculus GN=Rps18 PE=3 SV=1	15	15	55.3	17.718	4.0011e-69	0.98477	1.0086	0.97063	0.9018	0.96512	0.98846	1.0343	1.1454
Q9Z1Q9	Valine--tRNA ligase	Vars	>sp|Q9Z1Q9|SYVC_MOUSE Valine--tRNA ligase OS=Mus musculus GN=Vars PE=2 SV=1;>tr|G3UY93|G3UY93_MOUSE Valyl-tRNA synthetase (Fragment) OS=Mus musculus GN=Vars PE=3 SV=1	35	35	33.3	140.21	0	0.98455	0.94968	1.019	0.98542	0.98125	0.96772	0.96535	0.87525
Q9JHU4	Cytoplasmic dynein 1 heavy chain 1	Dync1h1	>sp|Q9JHU4|DYHC1_MOUSE Cytoplasmic dynein 1 heavy chain 1 OS=Mus musculus GN=Dync1h1 PE=1 SV=2	55	55	16.8	532.04	0	0.98455	0.97181	1.0153	0.99226	1.0039	0.97325	0.94628	0.85081
Q91YZ8		Pabpc4;Gm10110	>tr|Q91YZ8|Q91YZ8_MOUSE Poly A binding protein, cytoplasmic 4 OS=Mus musculus GN=Pabpc4 PE=2 SV=1;>tr|D3Z5M2|D3Z5M2_MOUSE Uncharacterized protein OS=Mus musculus GN=Gm10110 PE=4 SV=1;>tr|A3KFU5|A3KFU5_MOUSE Poly A binding protein, cytoplasmic 4 OS=Mus musc	14	10	29.4	67.852	8.6166e-215	0.98454	1.0573	0.80846	0.96285	0.98454	1.0473	1.1306	1.1662
Q924T2	28S ribosomal protein S2, mitochondrial	Mrps2	>sp|Q924T2|RT02_MOUSE 28S ribosomal protein S2, mitochondrial OS=Mus musculus GN=Mrps2 PE=2 SV=1	3	3	14.1	32.313	3.0217e-20	0.98453	0.91631	NaN	NaN	1.0348	0.9701	NaN	NaN
Q3U1J4	DNA damage-binding protein 1	Ddb1	>sp|Q3U1J4|DDB1_MOUSE DNA damage-binding protein 1 OS=Mus musculus GN=Ddb1 PE=1 SV=2;>tr|E9Q4W8|E9Q4W8_MOUSE Damage-specific DNA-binding protein 1 OS=Mus musculus GN=Ddb1 PE=4 SV=1;>tr|F7ADY1|F7ADY1_MOUSE Damage-specific DNA-binding protein 1 OS=Mus muscul	22	22	25.3	126.85	1.8518e-261	0.98444	0.99726	0.98546	1.0072	0.97217	1.0237	0.99241	0.89605
P80316	T-complex protein 1 subunit epsilon	Cct5	>sp|P80316|TCPE_MOUSE T-complex protein 1 subunit epsilon OS=Mus musculus GN=Cct5 PE=1 SV=1	22	22	47.1	59.623	0	0.98436	1.0065	0.98104	0.98923	0.98391	1.0068	1.0141	1.0176
Q8VDP4	DBIRD complex subunit KIAA1967 homolog		>sp|Q8VDP4|K1967_MOUSE Protein KIAA1967 homolog OS=Mus musculus PE=1 SV=2	5	5	7.7	103	2.4759e-31	0.98435	0.91858	1.0222	0.94451	0.97403	0.98957	0.90344	0.88376
P51881	ADP/ATP translocase 2	Slc25a5	>sp|P51881|ADT2_MOUSE ADP/ATP translocase 2 OS=Mus musculus GN=Slc25a5 PE=1 SV=3	16	9	49.7	32.931	1.0059e-141	0.98429	0.97541	0.94786	0.99391	1.0251	0.98281	0.97951	0.96611
P62754	40S ribosomal protein S6	Rps6;Rps6-ps1;Rps6-ps2	>sp|P62754|RS6_MOUSE 40S ribosomal protein S6 OS=Mus musculus GN=Rps6 PE=1 SV=1;>tr|D3Z6N6|D3Z6N6_MOUSE 40S ribosomal protein S6 OS=Mus musculus GN=Rps6-ps1 PE=3 SV=1;>tr|D3YX41|D3YX41_MOUSE 40S ribosomal protein S6 OS=Mus musculus GN=Rps6-ps2 PE=3 SV=2	6	6	27.3	28.68	1.6323e-99	0.98426	1.0117	1.077	1.0114	0.83285	0.92264	NaN	NaN
Q9Z2U1	Proteasome subunit alpha type-5;Proteasome subunit alpha type	Psma5;Gm8394	>sp|Q9Z2U1|PSA5_MOUSE Proteasome subunit alpha type-5 OS=Mus musculus GN=Psma5 PE=1 SV=1;>tr|D3YX79|D3YX79_MOUSE Proteasome subunit alpha type OS=Mus musculus GN=Gm8394 PE=3 SV=1	8	8	49.4	26.411	4.4703e-152	0.9841	0.90534	1.001	0.89334	0.92922	0.88027	1.126	1.1027
Q8BH04	Phosphoenolpyruvate carboxykinase [GTP], mitochondrial	Pck2	>sp|Q8BH04|PCKGM_MOUSE Phosphoenolpyruvate carboxykinase [GTP], mitochondrial OS=Mus musculus GN=Pck2 PE=2 SV=1;>tr|Q3UGF0|Q3UGF0_MOUSE Uncharacterized protein (Fragment) OS=Mus musculus GN=Pck2 PE=2 SV=1	9	9	19.2	70.527	2.0236e-141	0.98396	1.0416	0.99824	1.0164	1.2022	1.4222	0.75146	0.90107
A2BE28	Ribosomal biogenesis protein LAS1L	Las1l	>sp|A2BE28-2|LAS1L_MOUSE Isoform 2 of Ribosomal biogenesis protein LAS1L OS=Mus musculus GN=Las1l;>sp|A2BE28|LAS1L_MOUSE Ribosomal biogenesis protein LAS1L OS=Mus musculus GN=Las1l PE=2 SV=1	5	5	8.7	87.577	1.0894e-28	0.98385	1.1695	0.86096	1.4871	0.99953	1.1164	NaN	NaN
Q9WVA3	Mitotic checkpoint protein BUB3	Bub3	>sp|Q9WVA3|BUB3_MOUSE Mitotic checkpoint protein BUB3 OS=Mus musculus GN=Bub3 PE=2 SV=2	6	6	25.5	36.954	3.4186e-95	0.98353	0.98837	1.0178	1.014	0.98353	0.94669	0.947	1.0244
Q3U0V1	Far upstream element-binding protein 2	Khsrp	>sp|Q3U0V1|FUBP2_MOUSE Far upstream element-binding protein 2 OS=Mus musculus GN=Khsrp PE=1 SV=2	7	7	13.1	76.775	2.6984e-81	0.98339	0.97468	1.082	1.0583	0.93987	0.96601	0.98545	0.93743
Q64737	Trifunctional purine biosynthetic protein adenosine-3;Phosphoribosylamine--glycine ligase;Phosphoribosylformylglycinamidine cyclo-ligase;Phosphoribosylglycinamide formyltransferase	Gart	>sp|Q64737|PUR2_MOUSE Trifunctional purine biosynthetic protein adenosine-3 OS=Mus musculus GN=Gart PE=2 SV=3	18	18	29.4	107.5	5.5651e-201	0.9833	1.0539	0.94419	0.95193	0.95274	1.054	1.0995	1.147
P80313	T-complex protein 1 subunit eta	Cct7	>sp|P80313|TCPH_MOUSE T-complex protein 1 subunit eta OS=Mus musculus GN=Cct7 PE=1 SV=1	26	26	56.1	59.652	0	0.98314	1.0231	1.003	1.0199	0.96137	1.0178	0.99491	1.0529
Q9JKF1	Ras GTPase-activating-like protein IQGAP1	Iqgap1	>sp|Q9JKF1|IQGA1_MOUSE Ras GTPase-activating-like protein IQGAP1 OS=Mus musculus GN=Iqgap1 PE=1 SV=1;>tr|G3UW45|G3UW45_MOUSE IQ motif containing GTPase activating protein 1, isoform CRA_c OS=Mus musculus GN=Iqgap1 PE=4 SV=1;>tr|F6ZJB0|F6ZJB0_MOUSE IQ motif	83	83	61.4	188.75	0	0.98306	0.99682	0.98592	0.98365	0.93155	0.90715	1.0309	0.84441
Q99JX4	Eukaryotic translation initiation factor 3 subunit M	Eif3m	>sp|Q99JX4|EIF3M_MOUSE Eukaryotic translation initiation factor 3 subunit M OS=Mus musculus GN=Eif3m PE=2 SV=1;>tr|A2A702|A2A702_MOUSE Eukaryotic translation initiation factor 3, subunit M OS=Mus musculus GN=Eif3m PE=4 SV=1	9	9	25.7	42.516	3.1194e-94	0.98275	1.0171	1.0555	1.0179	0.92126	0.9951	1.0091	1.081
P42932	T-complex protein 1 subunit theta	Cct8	>sp|P42932|TCPQ_MOUSE T-complex protein 1 subunit theta OS=Mus musculus GN=Cct8 PE=1 SV=3	25	25	47.3	59.555	2.643e-294	0.98239	0.98719	1.0092	0.99702	0.97206	0.98398	0.95336	0.96674
P97304	DNA-directed RNA polymerases I and III subunit RPAC2	Polr1d	>sp|P97304|RPAC2_MOUSE DNA-directed RNA polymerases I and III subunit RPAC2 OS=Mus musculus GN=Polr1d PE=2 SV=1	3	3	18.8	15.072	1.6926e-15	0.9823	1.0027	0.98147	0.96864	1.2168	1.0995	NaN	NaN
Q3UDD3	Polymerase delta-interacting protein 3	Poldip3	>tr|Q3UDD3|Q3UDD3_MOUSE Polymerase (DNA-directed), delta interacting protein 3 OS=Mus musculus GN=Poldip3 PE=2 SV=1;>sp|Q8BG81|PDIP3_MOUSE Polymerase delta-interacting protein 3 OS=Mus musculus GN=Poldip3 PE=2 SV=1;>tr|F6VR84|F6VR84_MOUSE Polymerase (DNA-d	6	6	19.7	42.935	6.0736e-51	0.98225	0.99384	0.92075	0.91876	1.0804	1.1173	0.98462	0.93901
P14576	Signal recognition particle 54 kDa protein	Srp54;Srp54c	>sp|P14576|SRP54_MOUSE Signal recognition particle 54 kDa protein OS=Mus musculus GN=Srp54 PE=1 SV=2;>tr|E9PZR5|E9PZR5_MOUSE Uncharacterized protein OS=Mus musculus GN=Srp54c PE=4 SV=1;>tr|E9PXC0|E9PXC0_MOUSE Uncharacterized protein OS=Mus musculus GN=Srp5	7	7	19	55.72	2.1804e-31	0.98216	0.80576	0.91132	0.68491	0.96117	0.98821	1.0239	0.96563
P68368	Tubulin alpha-4A chain	Tuba4a	>sp|P68368|TBA4A_MOUSE Tubulin alpha-4A chain OS=Mus musculus GN=Tuba4a PE=1 SV=1	20	4	58.3	49.924	0	0.98215	0.99617	0.9872	1.0039	1.0301	1.0053	0.90025	0.9658
Q99JY9	Actin-related protein 3	Actr3	>sp|Q99JY9|ARP3_MOUSE Actin-related protein 3 OS=Mus musculus GN=Actr3 PE=1 SV=3	16	16	48.8	47.357	6.6975e-137	0.98209	0.96031	0.98209	1.006	0.98135	0.99972	1.0257	0.90679
P47962	60S ribosomal protein L5	Rpl5	>sp|P47962|RL5_MOUSE 60S ribosomal protein L5 OS=Mus musculus GN=Rpl5 PE=1 SV=3;>tr|D3YYV8|D3YYV8_MOUSE Ribosomal protein L5 (Fragment) OS=Mus musculus GN=Rpl5 PE=4 SV=1	7	7	28.6	34.4	1.8616e-48	0.98206	0.98347	0.99787	0.97679	0.98206	0.98122	0.95911	1.027
Q91V55	40S ribosomal protein S5;40S ribosomal protein S5, N-terminally processed	Rps5	>tr|Q91V55|Q91V55_MOUSE Ribosomal protein S5 OS=Mus musculus GN=Rps5 PE=2 SV=1;>tr|D3YYM6|D3YYM6_MOUSE Ribosomal protein S5 (Fragment) OS=Mus musculus GN=Rps5 PE=3 SV=1;>sp|P97461|RS5_MOUSE 40S ribosomal protein S5 OS=Mus musculus GN=Rps5 PE=2 SV=3	7	7	45.6	22.876	9.9497e-54	0.98194	1.0356	1.018	1.0329	0.72412	0.91669	1.2666	1.3159
Q8R146	Acylamino-acid-releasing enzyme	Apeh	>sp|Q8R146-2|APEH_MOUSE Isoform 2 of Acylamino-acid-releasing enzyme OS=Mus musculus GN=Apeh;>sp|Q8R146|APEH_MOUSE Acylamino-acid-releasing enzyme OS=Mus musculus GN=Apeh PE=2 SV=2;>tr|G3X9I2|G3X9I2_MOUSE Acylpeptide hydrolase, isoform CRA_a OS=Mus musculu	3	3	5.7	79.905	2.0002e-08	0.98173	1.0877	1.0707	1.065	NaN	NaN	NaN	NaN
Q5SUA5	Unconventional myosin-Ig	Myo1g	>sp|Q5SUA5|MYO1G_MOUSE Unconventional myosin-Ig OS=Mus musculus GN=Myo1g PE=2 SV=1	11	11	14.6	117.23	5.2752e-44	0.9817	1.2114	0.9817	1.1689	NaN	NaN	NaN	NaN
Q8K4Q6	Endonuclease 8-like 1	Neil1	>sp|Q8K4Q6-2|NEIL1_MOUSE Isoform 2 of Endonuclease 8-like 1 OS=Mus musculus GN=Neil1;>sp|Q8K4Q6|NEIL1_MOUSE Endonuclease 8-like 1 OS=Mus musculus GN=Neil1 PE=2 SV=3	5	5	33.6	28.453	7.3184e-23	0.98158	1.0579	1.3575	1.2856	NaN	NaN	0.82488	0.7238
P42567	Epidermal growth factor receptor substrate 15	Eps15	>sp|P42567|EPS15_MOUSE Epidermal growth factor receptor substrate 15 OS=Mus musculus GN=Eps15 PE=1 SV=1	9	9	12.8	98.47	4.9717e-148	0.98151	1.0473	0.95735	0.98469	1.0641	1.0856	0.99412	1.0895
P43247	DNA mismatch repair protein Msh2	Msh2	>sp|P43247|MSH2_MOUSE DNA mismatch repair protein Msh2 OS=Mus musculus GN=Msh2 PE=2 SV=1	6	6	7.3	104.15	1.1412e-32	0.98145	0.99691	1.0675	1.0051	1.0552	0.99057	0.94783	0.96777
P70227	Inositol 1,4,5-trisphosphate receptor type 3	Itpr3	>sp|P70227|ITPR3_MOUSE Inositol 1,4,5-trisphosphate receptor type 3 OS=Mus musculus GN=Itpr3 PE=1 SV=3	3	3	1.7	304.27	4.125e-10	0.98136	0.91606	1.0994	0.86767	NaN	NaN	NaN	NaN
Q91W50	Cold shock domain-containing protein E1	Csde1	>sp|Q91W50|CSDE1_MOUSE Cold shock domain-containing protein E1 OS=Mus musculus GN=Csde1 PE=2 SV=1;>tr|Q80TP8|Q80TP8_MOUSE Cold shock domain-containing E1, RNA-binding (Fragment) OS=Mus musculus GN=Csde1 PE=2 SV=1	5	5	6.4	88.79	1.8068e-53	0.98123	1.0447	0.93208	1.0232	0.98123	1.0447	NaN	NaN
Q7TNV0	Protein DEK	Dek	>sp|Q7TNV0|DEK_MOUSE Protein DEK OS=Mus musculus GN=Dek PE=1 SV=1;>tr|E9Q8Y1|E9Q8Y1_MOUSE DEK oncogene (DNA-binding) (Fragment) OS=Mus musculus GN=Dek PE=4 SV=1;>tr|E9Q8P4|E9Q8P4_MOUSE DEK oncogene (DNA-binding) OS=Mus musculus GN=Dek PE=4 SV=1;>tr|D3YVJ6|	6	6	17.9	43.158	4.3576e-24	0.98122	0.8465	1.041	0.83565	0.67594	1.4938	1.0293	0.85253
Q9EST4	Proteasome assembly chaperone 2	Psmg2	>sp|Q9EST4-3|PSMG2_MOUSE Isoform 3 of Proteasome assembly chaperone 2 OS=Mus musculus GN=Psmg2;>sp|Q9EST4|PSMG2_MOUSE Proteasome assembly chaperone 2 OS=Mus musculus GN=Psmg2 PE=2 SV=1	3	3	13.8	25.351	6.5171e-07	0.98099	1.0551	0.96896	0.99754	NaN	NaN	NaN	NaN
E9Q4S2		Nup98	>tr|E9Q4S2|E9Q4S2_MOUSE Uncharacterized protein OS=Mus musculus GN=Nup98 PE=4 SV=1	4	4	4.7	138.15	1.8008e-91	0.98059	0.92968	1.0534	1.1398	0.95814	0.87549	NaN	NaN
Q8VDW0	ATP-dependent RNA helicase DDX39A	Ddx39a;Ddx39	>sp|Q8VDW0|DX39A_MOUSE ATP-dependent RNA helicase DDX39A OS=Mus musculus GN=Ddx39a PE=2 SV=1;>tr|Q3UAF1|Q3UAF1_MOUSE Uncharacterized protein OS=Mus musculus GN=Ddx39 PE=2 SV=1	14	5	32.1	49.067	1.4857e-139	0.98058	1.0717	0.98428	1.1038	0.97931	1.0643	1.0133	1.0907
P62960	Nuclease-sensitive element-binding protein 1	Ybx1	>sp|P62960|YBOX1_MOUSE Nuclease-sensitive element-binding protein 1 OS=Mus musculus GN=Ybx1 PE=1 SV=3	10	5	45.7	35.73	0	0.98051	0.96851	0.98171	0.8987	0.97702	1.0157	1.209	1
Q9DBY8	Nuclear valosin-containing protein-like	Nvl	>sp|Q9DBY8|NVL_MOUSE Nuclear valosin-containing protein-like OS=Mus musculus GN=Nvl PE=1 SV=1	6	6	9.8	94.475	4.0343e-29	0.98041	0.95324	1.1927	0.93513	0.98041	0.94696	NaN	NaN
Q99KP6	Pre-mRNA-processing factor 19	Prpf19	>sp|Q99KP6|PRP19_MOUSE Pre-mRNA-processing factor 19 OS=Mus musculus GN=Prpf19 PE=2 SV=1;>sp|Q99KP6-2|PRP19_MOUSE Isoform 2 of Pre-mRNA-processing factor 19 OS=Mus musculus GN=Prpf19;>sp|Q99KP6-3|PRP19_MOUSE Isoform 3 of Pre-mRNA-processing factor 19 OS=Mu	8	8	26	55.238	8.6121e-111	0.98035	0.97603	0.92747	0.94493	0.98945	0.99754	0.99041	0.95712
Q9DBX2	Phosducin-like protein	Pdcl	>sp|Q9DBX2|PHLP_MOUSE Phosducin-like protein OS=Mus musculus GN=Pdcl PE=1 SV=1	3	3	15.3	34.406	2.3404e-22	0.98031	0.87616	NaN	NaN	0.90717	0.93179	1.0032	0.80878
Q3TMP1		Gtf3c3	>tr|Q3TMP1|Q3TMP1_MOUSE General transcription factor IIIC, polypeptide 3 OS=Mus musculus GN=Gtf3c3 PE=2 SV=1	2	2	3.1	100.62	1.1309e-05	0.9803	0.98229	1.0567	0.97045	NaN	NaN	NaN	NaN
P14685	26S proteasome non-ATPase regulatory subunit 3	Psmd3	>sp|P14685|PSMD3_MOUSE 26S proteasome non-ATPase regulatory subunit 3 OS=Mus musculus GN=Psmd3 PE=2 SV=3	9	9	22.1	60.718	5.363e-114	0.98025	1.0224	0.99241	1.0476	1.3107	1.0345	0.97382	0.9537
B1AY13	Ubiquitin carboxyl-terminal hydrolase 24;Ubiquitin carboxyl-terminal hydrolase	Usp24	>sp|B1AY13|UBP24_MOUSE Ubiquitin carboxyl-terminal hydrolase 24 OS=Mus musculus GN=Usp24 PE=1 SV=1;>tr|E9PV45|E9PV45_MOUSE Ubiquitin carboxyl-terminal hydrolase OS=Mus musculus GN=Usp24 PE=3 SV=1	2	2	1.1	294	1.7454e-10	0.98022	0.83728	NaN	NaN	1.0393	0.81668	NaN	NaN
Q9CXW3	Calcyclin-binding protein	Cacybp	>sp|Q9CXW3|CYBP_MOUSE Calcyclin-binding protein OS=Mus musculus GN=Cacybp PE=1 SV=1	4	4	25.8	26.51	3.0295e-15	0.9802	1.2559	NaN	NaN	NaN	NaN	0.9802	1.2559
Q61210	Rho guanine nucleotide exchange factor 1	Arhgef1	>sp|Q61210-2|ARHG1_MOUSE Isoform 2 of Rho guanine nucleotide exchange factor 1 OS=Mus musculus GN=Arhgef1;>sp|Q61210|ARHG1_MOUSE Rho guanine nucleotide exchange factor 1 OS=Mus musculus GN=Arhgef1 PE=1 SV=2;>tr|E9PUF7|E9PUF7_MOUSE Uncharacterized protein O	9	9	17.4	102.73	8.0038e-116	0.98006	1.0124	0.97524	1.0323	1.1356	0.99158	1.0028	1.0124
Q6ZWV8	Proteasome subunit alpha type;Proteasome subunit alpha type-2	Psma2	>tr|Q6ZWV8|Q6ZWV8_MOUSE Proteasome subunit alpha type OS=Mus musculus GN=Psma2 PE=2 SV=1;>sp|P49722|PSA2_MOUSE Proteasome subunit alpha type-2 OS=Mus musculus GN=Psma2 PE=1 SV=2;>tr|E9Q3A4|E9Q3A4_MOUSE Proteasome subunit alpha type OS=Mus musculus GN=Psma2	5	5	29.5	25.926	3.0474e-132	0.97964	0.94111	0.97054	0.87256	0.94047	0.89409	1.0373	0.99128
O54946	DnaJ homolog subfamily B member 6	Dnajb6	>sp|O54946-2|DNJB6_MOUSE Isoform B of DnaJ homolog subfamily B member 6 OS=Mus musculus GN=Dnajb6;>sp|O54946|DNJB6_MOUSE DnaJ homolog subfamily B member 6 OS=Mus musculus GN=Dnajb6 PE=1 SV=4;>tr|G3X8S5|G3X8S5_MOUSE MCG11633, isoform CRA_e OS=Mus musculus G	4	4	17.8	26.977	6.9872e-46	0.97951	1.0402	0.97951	1.015	0.93506	1.0676	NaN	NaN
P27601	Guanine nucleotide-binding protein subunit alpha-13	Gna13	>sp|P27601|GNA13_MOUSE Guanine nucleotide-binding protein subunit alpha-13 OS=Mus musculus GN=Gna13 PE=1 SV=1;>tr|Q9D034|Q9D034_MOUSE Guanine nucleotide binding protein, alpha 13 OS=Mus musculus GN=Gna13 PE=2 SV=1	3	3	9	44.054	5.5123e-07	0.97899	1.003	1.0108	0.9812	0.94651	1.0085	NaN	NaN
Q3UC82	DNA ligase;DNA ligase 3	Lig3	>tr|Q3UC82|Q3UC82_MOUSE DNA ligase OS=Mus musculus GN=Lig3 PE=2 SV=1;>tr|Q80ZH7|Q80ZH7_MOUSE DNA ligase OS=Mus musculus GN=Lig3 PE=2 SV=1;>sp|P97386|DNLI3_MOUSE DNA ligase 3 OS=Mus musculus GN=Lig3 PE=1 SV=2;>tr|G3UYI8|G3UYI8_MOUSE Ligase III, DNA, ATP-dep	2	2	1.8	112.71	8.3837e-05	0.97885	1.6138	NaN	NaN	0.93646	1.355	NaN	NaN
P46471	26S protease regulatory subunit 7	Psmc2	>sp|P46471|PRS7_MOUSE 26S protease regulatory subunit 7 OS=Mus musculus GN=Psmc2 PE=1 SV=5;>tr|Q8BVQ9|Q8BVQ9_MOUSE Uncharacterized protein OS=Mus musculus GN=Psmc2 PE=2 SV=1	18	18	46.4	48.647	2.1159e-185	0.97872	1.0174	1.0181	1.0923	0.97352	0.99297	0.94815	0.98983
P60122	RuvB-like 1	Ruvbl1	>sp|P60122|RUVB1_MOUSE RuvB-like 1 OS=Mus musculus GN=Ruvbl1 PE=1 SV=1	8	8	25.2	50.213	5.1378e-106	0.97871	1.0195	1.0625	1.0851	1.0104	1.0394	0.92656	0.90738
E9PYT3	Atlastin-3	Atl3	>tr|E9PYT3|E9PYT3_MOUSE Uncharacterized protein OS=Mus musculus GN=Atl3 PE=4 SV=1;>sp|Q91YH5|ATLA3_MOUSE Atlastin-3 OS=Mus musculus GN=Atl3 PE=2 SV=1;>sp|Q91YH5-2|ATLA3_MOUSE Isoform 2 of Atlastin-3 OS=Mus musculus GN=Atl3	3	3	9.1	60.231	1.4566e-56	0.97833	1.0409	NaN	NaN	NaN	NaN	1.0343	0.80245
P49312	Heterogeneous nuclear ribonucleoprotein A1	Hnrnpa1	>sp|P49312|ROA1_MOUSE Heterogeneous nuclear ribonucleoprotein A1 OS=Mus musculus GN=Hnrnpa1 PE=1 SV=2;>tr|Q5EBP8|Q5EBP8_MOUSE Heterogeneous nuclear ribonucleoprotein A1 OS=Mus musculus GN=Hnrnpa1 PE=2 SV=1;>sp|P49312-2|ROA1_MOUSE Isoform Short of Heterogen	10	10	33.4	34.196	1.0761e-144	0.97808	0.99238	0.98941	0.94421	0.99128	0.98061	0.93701	1.0913
Q921F2	TAR DNA-binding protein 43	Tardbp	>sp|Q921F2|TADBP_MOUSE TAR DNA-binding protein 43 OS=Mus musculus GN=Tardbp PE=1 SV=1;>tr|F8WIJ9|F8WIJ9_MOUSE TAR DNA-binding protein OS=Mus musculus GN=Tardbp PE=4 SV=1;>tr|E9Q830|E9Q830_MOUSE TAR DNA-binding protein OS=Mus musculus GN=Tardbp PE=4 SV=1;>t	3	3	12.8	44.547	2.2055e-188	0.97796	0.96434	0.93086	0.95471	1.0049	0.9239	0.85481	1.0246
Q5SUF2	Luc7-like protein 3	Luc7l3	>sp|Q5SUF2|LC7L3_MOUSE Luc7-like protein 3 OS=Mus musculus GN=Luc7l3 PE=1 SV=1;>sp|Q5SUF2-3|LC7L3_MOUSE Isoform 3 of Luc7-like protein 3 OS=Mus musculus GN=Luc7l3;>sp|Q5SUF2-2|LC7L3_MOUSE Isoform 2 of Luc7-like protein 3 OS=Mus musculus GN=Luc7l3	2	2	5.8	51.45	1.1221e-07	0.97781	0.88323	NaN	NaN	NaN	NaN	0.94115	0.98246
P60335	Poly(rC)-binding protein 1	Pcbp1	>sp|P60335|PCBP1_MOUSE Poly(rC)-binding protein 1 OS=Mus musculus GN=Pcbp1 PE=1 SV=1	13	9	55.9	37.497	0	0.97778	1.0074	1.0239	0.97952	0.9363	1.0099	0.94142	1.0081
G3UXY0	Proteasome activator complex subunit 1	Psme1	>tr|G3UXY0|G3UXY0_MOUSE Uncharacterized protein OS=Mus musculus GN=Psme1 PE=4 SV=1;>tr|G3X9K9|G3X9K9_MOUSE Uncharacterized protein OS=Mus musculus GN=Psme1 PE=4 SV=1;>tr|G3UXZ5|G3UXZ5_MOUSE Proteasome (prosome, macropain) 28 subunit, alpha (Fragment) OS=Mu	5	5	29.6	26.092	1.9921e-16	0.97774	0.9292	NaN	NaN	NaN	NaN	0.97774	0.9292
Q8R0F6	Integrin-linked kinase-associated serine/threonine phosphatase 2C	Ilkap	>sp|Q8R0F6|ILKAP_MOUSE Integrin-linked kinase-associated serine/threonine phosphatase 2C OS=Mus musculus GN=Ilkap PE=2 SV=1;>sp|Q8R0F6-2|ILKAP_MOUSE Isoform 2 of Integrin-linked kinase-associated serine/threonine phosphatase 2C OS=Mus musculus GN=Ilkap	3	3	8.4	42.774	4.8332e-06	0.9776	0.93	NaN	NaN	1.0444	1.116	NaN	NaN
Q3TBD2	Minor histocompatibility protein HA-1	Hmha1	>sp|Q3TBD2-4|HMHA1_MOUSE Isoform 4 of Minor histocompatibility protein HA-1 OS=Mus musculus GN=Hmha1;>sp|Q3TBD2-3|HMHA1_MOUSE Isoform 3 of Minor histocompatibility protein HA-1 OS=Mus musculus GN=Hmha1;>sp|Q3TBD2-2|HMHA1_MOUSE Isoform 2 of Minor histocompa	2	2	4	71.921	1.3994e-08	0.97758	1.1003	1.052	1.1064	NaN	NaN	NaN	NaN
Q8JZU2		Slc25a1	>tr|Q8JZU2|Q8JZU2_MOUSE Solute carrier family 25 (Mitochondrial carrier, citrate transporter), member 1 OS=Mus musculus GN=Slc25a1 PE=2 SV=1;>tr|F6VVY4|F6VVY4_MOUSE Solute carrier family 25 (mitochondrial carrier, citrate transporter), member 1 (Fragment)	3	3	10.3	33.931	3.3431e-15	0.97725	1.0278	1.0082	1.0286	NaN	NaN	0.89604	0.85726
P97807	Fumarate hydratase, mitochondrial	Fh	>sp|P97807-2|FUMH_MOUSE Isoform Cytoplasmic of Fumarate hydratase, mitochondrial OS=Mus musculus GN=Fh;>sp|P97807|FUMH_MOUSE Fumarate hydratase, mitochondrial OS=Mus musculus GN=Fh PE=1 SV=3	9	9	32.3	50.052	4.2813e-50	0.97712	0.95641	NaN	NaN	NaN	NaN	0.97712	0.95641
Q01853	Transitional endoplasmic reticulum ATPase	Vcp	>sp|Q01853|TERA_MOUSE Transitional endoplasmic reticulum ATPase OS=Mus musculus GN=Vcp PE=1 SV=4	28	28	39.1	89.321	0	0.97695	0.97229	1.0101	1.0348	0.96054	0.91469	0.99155	0.94736
E9PWG6		Ncapg	>tr|E9PWG6|E9PWG6_MOUSE Uncharacterized protein OS=Mus musculus GN=Ncapg PE=4 SV=1	7	7	8.6	112.87	5.4984e-37	0.97688	0.93912	0.90853	0.91612	0.96642	0.78999	NaN	NaN
P47791	Glutathione reductase, mitochondrial	Gsr	>sp|P47791-2|GSHR_MOUSE Isoform Cytoplasmic of Glutathione reductase, mitochondrial OS=Mus musculus GN=Gsr;>tr|F6ZDD7|F6ZDD7_MOUSE Uncharacterized protein (Fragment) OS=Mus musculus GN=Gsr PE=3 SV=1;>sp|P47791|GSHR_MOUSE Glutathione reductase, mitochondria	2	2	7	51.073	2.5297e-07	0.97687	0.92151	NaN	NaN	NaN	NaN	0.97687	0.92151
Q925I1	ATPase family AAA domain-containing protein 3	Atad3a;Atad3	>sp|Q925I1-2|ATAD3_MOUSE Isoform 2 of ATPase family AAA domain-containing protein 3 OS=Mus musculus GN=Atad3;>tr|F8WI53|F8WI53_MOUSE ATPase family, AAA domain-containing 3A OS=Mus musculus GN=Atad3a PE=4 SV=1;>sp|Q925I1|ATAD3_MOUSE ATPase family AAA domain	9	9	25.8	57.428	1.8348e-89	0.97648	1.0108	1.0026	1.1319	0.97982	0.97047	0.8973	0.85771
E9Q0D0	S-adenosylmethionine synthase;S-adenosylmethionine synthase isoform type-2	Mat2a	>tr|E9Q0D0|E9Q0D0_MOUSE S-adenosylmethionine synthase OS=Mus musculus GN=Mat2a PE=3 SV=1;>sp|Q3THS6|METK2_MOUSE S-adenosylmethionine synthase isoform type-2 OS=Mus musculus GN=Mat2a PE=2 SV=2;>tr|Q6PE05|Q6PE05_MOUSE Mat2a protein OS=Mus musculus GN=Mat2a P	5	5	17.8	40.087	2.6208e-18	0.97641	1.1474	0.84924	0.92609	1.0035	1.1474	0.94425	1.2461
Q99LH1	Nucleolar GTP-binding protein 2	Gnl2	>sp|Q99LH1|NOG2_MOUSE Nucleolar GTP-binding protein 2 OS=Mus musculus GN=Gnl2 PE=2 SV=2	4	4	7.8	83.345	3.3117e-11	0.97639	0.95349	1.0003	1.0289	0.89373	0.89432	NaN	NaN
P05202	Aspartate aminotransferase, mitochondrial	Got2	>sp|P05202|AATM_MOUSE Aspartate aminotransferase, mitochondrial OS=Mus musculus GN=Got2 PE=1 SV=1	5	5	13.7	47.411	4.2729e-88	0.97633	0.98418	1.769	1.3381	0.87961	0.95115	0.97633	0.92724
P33609	DNA polymerase alpha catalytic subunit	Pola1	>sp|P33609|DPOLA_MOUSE DNA polymerase alpha catalytic subunit OS=Mus musculus GN=Pola1 PE=1 SV=2;>tr|B9EHJ9|B9EHJ9_MOUSE Pola1 protein OS=Mus musculus GN=Pola1 PE=2 SV=1	6	6	5.2	167.34	1.084e-21	0.97614	0.98942	1.0082	0.95378	1.0648	0.9295	0.90734	1.2122
Q6DFW4	Nucleolar protein 58	Nop58	>sp|Q6DFW4|NOP58_MOUSE Nucleolar protein 58 OS=Mus musculus GN=Nop58 PE=1 SV=1	3	3	6.7	60.342	2.1259e-26	0.97611	1.0024	1.0806	0.98087	0.91714	1.0693	NaN	NaN
P47911	60S ribosomal protein L6	Rpl6;Gm6807;Gm5428	>sp|P47911|RL6_MOUSE 60S ribosomal protein L6 OS=Mus musculus GN=Rpl6 PE=1 SV=3;>tr|D3Z4I7|D3Z4I7_MOUSE 60S ribosomal protein L6 OS=Mus musculus GN=Gm6807 PE=3 SV=1;>tr|E9PUX4|E9PUX4_MOUSE 60S ribosomal protein L6 OS=Mus musculus GN=Gm5428 PE=3 SV=1	12	12	41.9	33.509	0	0.97606	0.97439	1.0076	0.95764	0.95577	1.0522	0.74826	0.86728
F6VG99		Lmo7	>tr|F6VG99|F6VG99_MOUSE LIM domain only 7 (Fragment) OS=Mus musculus GN=Lmo7 PE=4 SV=1;>tr|E9PYF4|E9PYF4_MOUSE Uncharacterized protein OS=Mus musculus GN=Lmo7 PE=4 SV=1;>tr|Q3UPW3|Q3UPW3_MOUSE LIM domain only 7 (Fragment) OS=Mus musculus GN=Lmo7 PE=2 SV=1;	2	2	1.6	181.91	0.00045312	0.97578	1.2362	0.97578	1.2281	NaN	NaN	NaN	NaN
Q8CIG8	Protein arginine N-methyltransferase 5	Prmt5	>sp|Q8CIG8|ANM5_MOUSE Protein arginine N-methyltransferase 5 OS=Mus musculus GN=Prmt5 PE=1 SV=3	5	5	9.9	72.679	2.2748e-15	0.97565	1.1205	0.94172	1.3778	1.1235	1.0846	1.5565	0.92487
O70435	Proteasome subunit alpha type-3	Psma3	>sp|O70435|PSA3_MOUSE Proteasome subunit alpha type-3 OS=Mus musculus GN=Psma3 PE=1 SV=3	6	6	29.4	28.405	3.5546e-40	0.97538	1.0253	1.0123	1.086	0.95625	0.94197	0.92451	1.0981
P31230	Aminoacyl tRNA synthase complex-interacting multifunctional protein 1;Endothelial monocyte-activating polypeptide 2	Aimp1	>sp|P31230|AIMP1_MOUSE Aminoacyl tRNA synthase complex-interacting multifunctional protein 1 OS=Mus musculus GN=Aimp1 PE=1 SV=2;>tr|Q3UZG4|Q3UZG4_MOUSE Uncharacterized protein OS=Mus musculus GN=Aimp1 PE=2 SV=1	6	6	33.9	33.997	7.1544e-176	0.97497	0.99524	0.9528	0.9691	0.97993	1.0395	0.9994	1.0032
A2AVJ7	Ribosome-binding protein 1	Rrbp1	>tr|A2AVJ7|A2AVJ7_MOUSE Ribosome binding protein 1 OS=Mus musculus GN=Rrbp1 PE=4 SV=1;>sp|Q99PL5|RRBP1_MOUSE Ribosome-binding protein 1 OS=Mus musculus GN=Rrbp1 PE=2 SV=2	3	3	2.2	158.39	1.1555e-05	0.97447	0.89659	NaN	NaN	1.3194	1.0077	NaN	NaN
Q60932	Voltage-dependent anion-selective channel protein 1	Vdac1	>sp|Q60932-2|VDAC1_MOUSE Isoform Mt-VDAC1 of Voltage-dependent anion-selective channel protein 1 OS=Mus musculus GN=Vdac1;>sp|Q60932|VDAC1_MOUSE Voltage-dependent anion-selective channel protein 1 OS=Mus musculus GN=Vdac1 PE=1 SV=3;>tr|F2Z471|F2Z471_MOUSE	7	7	31.4	30.755	2.1938e-31	0.97403	0.92419	1.2774	0.8691	0.84277	1.0692	0.97008	0.89235
Q52KC3	DNA replication licensing factor MCM5	Mcm5	>tr|Q52KC3|Q52KC3_MOUSE Minichromosome maintenance deficient 5, cell division cycle 46 (S. cerevisiae) OS=Mus musculus GN=Mcm5 PE=2 SV=1;>sp|P49718|MCM5_MOUSE DNA replication licensing factor MCM5 OS=Mus musculus GN=Mcm5 PE=2 SV=1	25	25	40.6	82.406	5.3645e-273	0.974	1.0346	0.98383	0.97661	0.97711	1.041	0.88877	1.0415
Q8BJY1	26S proteasome non-ATPase regulatory subunit 5	Psmd5	>sp|Q8BJY1|PSMD5_MOUSE 26S proteasome non-ATPase regulatory subunit 5 OS=Mus musculus GN=Psmd5 PE=2 SV=4	10	10	26.8	55.971	3.9089e-88	0.97391	1.0283	1.0356	1.1439	0.98402	0.9454	0.9247	1.0189
Q8QZY1	Eukaryotic translation initiation factor 3 subunit L	Eif3l	>sp|Q8QZY1|EIF3L_MOUSE Eukaryotic translation initiation factor 3 subunit L OS=Mus musculus GN=Eif3l PE=1 SV=1	15	15	30.9	66.612	0	0.97388	1.0295	0.96851	0.9889	0.97477	1.0365	NaN	NaN
Q7TMY8	E3 ubiquitin-protein ligase HUWE1	Huwe1	>sp|Q7TMY8-3|HUWE1_MOUSE Isoform 3 of E3 ubiquitin-protein ligase HUWE1 OS=Mus musculus GN=Huwe1;>sp|Q7TMY8|HUWE1_MOUSE E3 ubiquitin-protein ligase HUWE1 OS=Mus musculus GN=Huwe1 PE=1 SV=5;>tr|A2AFQ0|A2AFQ0_MOUSE HECT, UBA and WWE domain containing 1 OS=Mu	15	15	4.5	480.89	3.5555e-74	0.97377	0.99962	1.081	0.91803	0.94247	1.0117	0.97081	0.98403
P62852	40S ribosomal protein S25	Rps25;Gm4963	>sp|P62852|RS25_MOUSE 40S ribosomal protein S25 OS=Mus musculus GN=Rps25 PE=2 SV=1;>tr|D3YXG3|D3YXG3_MOUSE Uncharacterized protein OS=Mus musculus GN=Gm4963 PE=4 SV=1	5	5	29.6	13.742	1.159e-54	0.97364	1.021	0.96637	0.959	0.96999	1.0163	1.01	1.1229
Q9D1G1	Ras-related protein Rab-1B	Rab1b	>sp|Q9D1G1|RAB1B_MOUSE Ras-related protein Rab-1B OS=Mus musculus GN=Rab1b PE=1 SV=1	5	2	32.8	22.187	1.7994e-29	0.97351	0.97873	NaN	NaN	1.0554	0.95623	0.898	1.0018
Q9WUA3	6-phosphofructokinase type C;6-phosphofructokinase	Pfkp	>sp|Q9WUA3|K6PP_MOUSE 6-phosphofructokinase type C OS=Mus musculus GN=Pfkp PE=1 SV=1;>tr|Q8C605|Q8C605_MOUSE 6-phosphofructokinase OS=Mus musculus GN=Pfkp PE=2 SV=1;>sp|Q9WUA3-2|K6PP_MOUSE Isoform 2 of 6-phosphofructokinase type C OS=Mus musculus GN=Pfkp	14	12	23.6	85.454	3.1805e-291	0.97341	0.95604	0.97341	0.97768	0.91919	0.97544	0.99671	0.90221
G3UX26	Voltage-dependent anion-selective channel protein 2	Vdac2	>tr|G3UX26|G3UX26_MOUSE Uncharacterized protein (Fragment) OS=Mus musculus GN=Vdac2 PE=4 SV=1;>sp|Q60930|VDAC2_MOUSE Voltage-dependent anion-selective channel protein 2 OS=Mus musculus GN=Vdac2 PE=1 SV=2	4	4	17.7	30.446	3.1795e-40	0.97303	0.90891	1.0583	0.90917	0.8192	0.91853	0.97303	0.87016
Q545F8	40S ribosomal protein S4, X isoform	Rps4x;Rps4y2	>tr|Q545F8|Q545F8_MOUSE Uncharacterized protein OS=Mus musculus GN=Rps4x PE=2 SV=1;>sp|P62702|RS4X_MOUSE 40S ribosomal protein S4, X isoform OS=Mus musculus GN=Rps4x PE=2 SV=2;>tr|Q3V1Z5|Q3V1Z5_MOUSE RIKEN cDNA 1110033J19 OS=Mus musculus GN=Rps4y2 PE=2 SV=	22	22	71.8	27.504	4.4022e-221	0.9727	1.0407	0.9478	0.94232	1.0098	1.0407	0.90669	1.1186
Q8C5P5	5-nucleotidase domain-containing protein 1	Nt5dc1	>sp|Q8C5P5-3|NT5D1_MOUSE Isoform 3 of 5-nucleotidase domain-containing protein 1 OS=Mus musculus GN=Nt5dc1;>tr|E9QN01|E9QN01_MOUSE 5-nucleotidase domain-containing 1 OS=Mus musculus GN=Nt5dc1 PE=4 SV=1;>sp|Q8C5P5-2|NT5D1_MOUSE Isoform 2 of 5-nucleotidas	2	2	12.4	22.502	8.9604e-07	0.97207	0.93853	NaN	NaN	0.97207	0.93853	NaN	NaN
Q61024	Asparagine synthetase [glutamine-hydrolyzing]	Asns	>sp|Q61024|ASNS_MOUSE Asparagine synthetase [glutamine-hydrolyzing] OS=Mus musculus GN=Asns PE=2 SV=3	13	13	32.1	64.282	4.3033e-74	0.97167	1.0055	0.95712	0.92142	1.0685	1.0193	0.94588	1.0095
Q9JIF7	Coatomer subunit beta	Copb1	>sp|Q9JIF7|COPB_MOUSE Coatomer subunit beta OS=Mus musculus GN=Copb1 PE=1 SV=1;>tr|E9PYW9|E9PYW9_MOUSE Coatomer subunit beta OS=Mus musculus GN=Copb1 PE=3 SV=1	17	17	25.3	107.06	1.7523e-165	0.97152	0.93582	0.99693	0.94012	0.95018	0.91734	0.92481	0.94765
O70503	Estradiol 17-beta-dehydrogenase 12	Hsd17b12	>sp|O70503|DHB12_MOUSE Estradiol 17-beta-dehydrogenase 12 OS=Mus musculus GN=Hsd17b12 PE=2 SV=1;>sp|O70503-2|DHB12_MOUSE Isoform 2 of Estradiol 17-beta-dehydrogenase 12 OS=Mus musculus GN=Hsd17b12	6	6	26.6	34.741	6.0459e-41	0.97145	0.95009	0.92208	0.94063	0.98445	0.99472	1.051	0.91602
P62900	60S ribosomal protein L31	Rpl31;Rpl31-ps17	>sp|P62900|RL31_MOUSE 60S ribosomal protein L31 OS=Mus musculus GN=Rpl31 PE=2 SV=1;>tr|D3YVU2|D3YVU2_MOUSE MCG49033 OS=Mus musculus GN=Gm16382 PE=4 SV=1	6	6	44	14.463	2.6538e-64	0.97133	0.96292	0.99055	0.91288	0.99696	0.96292	0.84726	1.0184
P63325	40S ribosomal protein S10	Rps10	>sp|P63325|RS10_MOUSE 40S ribosomal protein S10 OS=Mus musculus GN=Rps10 PE=1 SV=1;>tr|Q3UW83|Q3UW83_MOUSE Ribosomal protein S10 OS=Mus musculus GN=Rps10 PE=2 SV=1	7	6	37.6	18.916	4.8055e-46	0.9709	0.98576	0.94609	1.0036	0.97284	0.95354	0.97155	0.96961
Q8VEM8	Phosphate carrier protein, mitochondrial	Slc25a3	>sp|Q8VEM8|MPCP_MOUSE Phosphate carrier protein, mitochondrial OS=Mus musculus GN=Slc25a3 PE=1 SV=1;>tr|G5E902|G5E902_MOUSE MCG10343, isoform CRA_b OS=Mus musculus GN=Slc25a3 PE=3 SV=1	9	9	27.5	39.632	6.3635e-109	0.97075	0.96262	0.9645	0.95156	1.0169	0.9172	0.94149	0.97681
Q45VK5	Interleukin enhancer-binding factor 3	Ilf3	>tr|Q45VK5|Q45VK5_MOUSE Nuclear factor 90 OS=Mus musculus GN=Ilf3 PE=2 SV=1;>tr|F6UW33|F6UW33_MOUSE Interleukin enhancer-binding factor 3 OS=Mus musculus GN=Ilf3 PE=4 SV=1;>sp|Q9Z1X4-2|ILF3_MOUSE Isoform 2 of Interleukin enhancer-binding factor 3 OS=Mus mu	5	4	9.8	76.347	3.8323e-16	0.97064	0.85439	0.98111	0.88855	0.95231	0.85439	0.99988	0.73607
Q8K2C9	3-hydroxyacyl-CoA dehydratase 3	ptplad1	>sp|Q8K2C9|HACD3_MOUSE 3-hydroxyacyl-CoA dehydratase 3 OS=Mus musculus GN=ptplad1 PE=1 SV=2	3	3	11.6	43.131	1.0981e-18	0.97063	0.96483	0.86517	0.97022	0.99592	1.0104	0.94481	0.82474
B2RY56	RNA-binding protein 25	Rbm25	>sp|B2RY56-2|RBM25_MOUSE Isoform 2 of RNA-binding protein 25 OS=Mus musculus GN=Rbm25;>sp|B2RY56|RBM25_MOUSE RNA-binding protein 25 OS=Mus musculus GN=Rbm25 PE=1 SV=1;>sp|B2RY56-3|RBM25_MOUSE Isoform 3 of RNA-binding protein 25 OS=Mus musculus GN=Rbm25	3	3	4.5	99.551	3.2086e-16	0.97059	0.89112	NaN	NaN	NaN	NaN	0.96831	0.81534
Q9CQN7	39S ribosomal protein L41, mitochondrial	Mrpl41;Gm6434	>sp|Q9CQN7|RM41_MOUSE 39S ribosomal protein L41, mitochondrial OS=Mus musculus GN=Mrpl41 PE=2 SV=1;>tr|F7CXS7|F7CXS7_MOUSE Uncharacterized protein (Fragment) OS=Mus musculus GN=Gm6434 PE=4 SV=1	3	3	29.6	15.261	2.6981e-12	0.97026	1.0404	NaN	NaN	NaN	NaN	1.0132	1.0006
P16546	Spectrin alpha chain, non-erythrocytic 1	Sptan1;Spna2	>sp|P16546|SPTA2_MOUSE Spectrin alpha chain, brain OS=Mus musculus GN=Sptan1 PE=1 SV=4;>tr|A3KGU7|A3KGU7_MOUSE Spectrin alpha 2 OS=Mus musculus GN=Spna2 PE=4 SV=1	132	2	58.6	284.59	0	0.97009	0.93957	0.96363	0.90466	1.0681	1.0124	1.0596	1.306
F6SMY7	Probable E3 ubiquitin-protein ligase MYCBP2	Mycbp2	>tr|F6SMY7|F6SMY7_MOUSE MYC-binding protein 2 (Fragment) OS=Mus musculus GN=Mycbp2 PE=4 SV=1;>sp|Q7TPH6-2|MYCB2_MOUSE Isoform 2 of Probable E3 ubiquitin-protein ligase MYCBP2 OS=Mus musculus GN=Mycbp2;>sp|Q7TPH6|MYCB2_MOUSE Probable E3 ubiquitin-protein li	2	2	0.5	509.35	1.0969e-07	0.97001	1.0027	0.97001	0.9887	NaN	NaN	NaN	NaN
Q99MR6	Serrate RNA effector molecule homolog	Srrt	>sp|Q99MR6-3|SRRT_MOUSE Isoform C of Serrate RNA effector molecule homolog OS=Mus musculus GN=Srrt;>sp|Q99MR6-4|SRRT_MOUSE Isoform D of Serrate RNA effector molecule homolog OS=Mus musculus GN=Srrt;>sp|Q99MR6-2|SRRT_MOUSE Isoform B of Serrate RNA effector	6	6	8.7	99.438	1.8046e-20	0.96997	0.95195	0.98881	0.98967	1.0535	0.95195	NaN	NaN
Q6P4T2		Snrnp200	>tr|Q6P4T2|Q6P4T2_MOUSE Activating signal cointegrator 1 complex subunit 3-like 1 OS=Mus musculus GN=Snrnp200 PE=2 SV=1	24	24	14.3	244.54	1.3608e-188	0.96961	1.0389	0.95899	0.96782	0.95244	0.94373	1.1262	1.0775
Q6ZWX6	Eukaryotic translation initiation factor 2 subunit 1	Eif2s1	>sp|Q6ZWX6|IF2A_MOUSE Eukaryotic translation initiation factor 2 subunit 1 OS=Mus musculus GN=Eif2s1 PE=1 SV=3	13	13	50.2	36.108	1.1853e-122	0.96952	0.95058	0.9705	0.96832	0.97828	1.0147	0.96084	0.8491
Q61035	Histidine--tRNA ligase, cytoplasmic;Probable histidine--tRNA ligase, mitochondrial	Hars;Hars2	>sp|Q61035|SYHC_MOUSE Histidine--tRNA ligase, cytoplasmic OS=Mus musculus GN=Hars PE=2 SV=2;>tr|G5E823|G5E823_MOUSE Histidyl-tRNA synthetase-like, isoform CRA_a OS=Mus musculus GN=Hars2 PE=4 SV=1;>sp|Q99KK9|SYHM_MOUSE Probable histidine--tRNA ligase, mitoc	4	4	10.4	57.432	2.54e-16	0.96944	1.027	NaN	NaN	0.90074	1.0586	0.92168	0.96398
Q8BTI8	Serine/arginine repetitive matrix protein 2	Srrm2	>sp|Q8BTI8-3|SRRM2_MOUSE Isoform 3 of Serine/arginine repetitive matrix protein 2 OS=Mus musculus GN=Srrm2;>sp|Q8BTI8-2|SRRM2_MOUSE Isoform 2 of Serine/arginine repetitive matrix protein 2 OS=Mus musculus GN=Srrm2;>sp|Q8BTI8|SRRM2_MOUSE Serine/arginine rep	7	7	4.6	285.15	4.6312e-66	0.96937	0.97709	NaN	NaN	0.8783	0.89049	1.0773	1.227
P10852	4F2 cell-surface antigen heavy chain	Slc3a2	>sp|P10852|4F2_MOUSE 4F2 cell-surface antigen heavy chain OS=Mus musculus GN=Slc3a2 PE=1 SV=1;>tr|G3UWA6|G3UWA6_MOUSE Solute carrier family 3 (Activators of dibasic and neutral amino acid transport), member 2, isoform CRA_b OS=Mus musculus GN=Slc3a2 PE=4 S	8	8	22.4	58.336	4.7775e-108	0.9693	0.89769	1.0142	1.0078	1.054	0.92581	0.93158	0.82714
E9QNG1	Intersectin-2;Intersectin-1	Itsn2;Itsn1	>tr|E9QNG1|E9QNG1_MOUSE Uncharacterized protein OS=Mus musculus GN=Itsn2 PE=4 SV=1;>sp|Q9Z0R6|ITSN2_MOUSE Intersectin-2 OS=Mus musculus GN=Itsn2 PE=1 SV=2;>tr|B2RR82|B2RR82_MOUSE Itsn2 protein OS=Mus musculus GN=Itsn2 PE=2 SV=1;>tr|F6U8U1|F6U8U1_MOUSE Inte	2	2	1.4	188.78	5.3917e-07	0.9693	1.0375	0.9693	1.0334	NaN	NaN	NaN	NaN
Q9QUJ7	Long-chain-fatty-acid--CoA ligase 4	Acsl4	>sp|Q9QUJ7-2|ACSL4_MOUSE Isoform Short of Long-chain-fatty-acid--CoA ligase 4 OS=Mus musculus GN=Acsl4;>sp|Q9QUJ7|ACSL4_MOUSE Long-chain-fatty-acid--CoA ligase 4 OS=Mus musculus GN=Acsl4 PE=2 SV=2	5	5	12.7	74.338	1.8782e-15	0.96929	0.91625	0.97178	0.94011	NaN	NaN	NaN	NaN
Q3TFP0	Serine/arginine-rich splicing factor 10	Srsf10;Srsf12	>tr|Q3TFP0|Q3TFP0_MOUSE FUS interacting protein (Serine-arginine rich) 1 OS=Mus musculus GN=Srsf10 PE=2 SV=1;>sp|Q9R0U0-3|SRS10_MOUSE Isoform 3 of Serine/arginine-rich splicing factor 10 OS=Mus musculus GN=Srsf10;>sp|Q9R0U0-2|SRS10_MOUSE Isoform 2 of Serin	2	2	14.8	22.135	1.0803e-07	0.96916	1.1912	NaN	NaN	0.81541	1.0177	1.0506	1.23
Q99LX0	Protein DJ-1	Park7	>sp|Q99LX0|PARK7_MOUSE Protein DJ-1 OS=Mus musculus GN=Park7 PE=1 SV=1;>tr|A2A815|A2A815_MOUSE Parkinson disease (Autosomal recessive, early onset) 7 (Fragment) OS=Mus musculus GN=Park7 PE=4 SV=1;>tr|A2A813|A2A813_MOUSE Parkinson disease (Autosomal recessi	6	6	47.1	20.021	1.3779e-93	0.96912	1.0021	1.0838	0.99898	0.96277	0.98759	0.95351	0.93055
Q8BMS1	Trifunctional enzyme subunit alpha, mitochondrial;Long-chain enoyl-CoA hydratase;Long chain 3-hydroxyacyl-CoA dehydrogenase	Hadha	>sp|Q8BMS1|ECHA_MOUSE Trifunctional enzyme subunit alpha, mitochondrial OS=Mus musculus GN=Hadha PE=1 SV=1	13	13	22.1	82.669	2.0919e-56	0.96883	0.98394	0.99315	1.0897	0.98798	0.85633	0.91833	0.83295
Q9DC69	NADH dehydrogenase [ubiquinone] 1 alpha subcomplex subunit 9, mitochondrial	Ndufa9	>sp|Q9DC69|NDUA9_MOUSE NADH dehydrogenase [ubiquinone] 1 alpha subcomplex subunit 9, mitochondrial OS=Mus musculus GN=Ndufa9 PE=1 SV=2	4	4	17	42.525	8.9854e-14	0.96862	0.85153	NaN	NaN	NaN	NaN	0.92467	0.85006
P70372	ELAV-like protein 1	Elavl1	>sp|P70372|ELAV1_MOUSE ELAV-like protein 1 OS=Mus musculus GN=Elavl1 PE=1 SV=2	6	6	27	36.169	4.8465e-23	0.9686	1.0296	1.0495	1.3899	0.93253	0.95216	1.0089	1.0756
G3UZ34	116 kDa U5 small nuclear ribonucleoprotein component	Eftud2	>tr|G3UZ34|G3UZ34_MOUSE Elongation factor Tu GTP-binding domain-containing 2 OS=Mus musculus GN=Eftud2 PE=4 SV=1;>sp|O08810|U5S1_MOUSE 116 kDa U5 small nuclear ribonucleoprotein component OS=Mus musculus GN=Eftud2 PE=2 SV=1;>tr|A2AH85|A2AH85_MOUSE Elongati	13	12	18.4	108.34	5.8248e-80	0.96837	0.98985	0.96837	0.96995	0.98646	1.0013	0.96962	0.99864
Q6NS46	Protein RRP5 homolog	Pdcd11	>sp|Q6NS46|RRP5_MOUSE Protein RRP5 homolog OS=Mus musculus GN=Pdcd11 PE=2 SV=2	2	2	1.6	207.78	5.0095e-06	0.96835	0.98304	NaN	NaN	0.97259	0.92275	NaN	NaN
E9PYI8	Ubiquitin carboxyl-terminal hydrolase;Ubiquitin carboxyl-terminal hydrolase 14	Usp14	>tr|E9PYI8|E9PYI8_MOUSE Ubiquitin carboxyl-terminal hydrolase OS=Mus musculus GN=Usp14 PE=3 SV=1;>sp|Q9JMA1|UBP14_MOUSE Ubiquitin carboxyl-terminal hydrolase 14 OS=Mus musculus GN=Usp14 PE=1 SV=3	5	5	12.7	52.318	5.69e-32	0.96834	1.0373	1.0179	1.1484	0.95539	1.0207	0.9304	0.87787
Q920E5	Farnesyl pyrophosphate synthase	Fdps	>sp|Q920E5|FPPS_MOUSE Farnesyl pyrophosphate synthase OS=Mus musculus GN=Fdps PE=2 SV=1	6	6	19	40.581	7.2561e-222	0.96819	1.0212	1.003	1.017	NaN	NaN	0.9653	1.1724
Q62261	Spectrin beta chain, non-erythrocytic 1	Sptbn1	>sp|Q62261|SPTB2_MOUSE Spectrin beta chain, brain 1 OS=Mus musculus GN=Sptbn1 PE=1 SV=2	109	6	56.5	274.22	0	0.96803	0.94394	0.96555	0.90816	1.0654	1.0837	0.87173	1.0546
Q7M739		Tpr	>tr|Q7M739|Q7M739_MOUSE Nuclear pore complex-associated intranuclear coiled-coil protein TPR OS=Mus musculus GN=Tpr PE=2 SV=1;>tr|E9PZZ3|E9PZZ3_MOUSE Uncharacterized protein OS=Mus musculus GN=Tpr PE=4 SV=1	19	19	11.2	266.92	1.9258e-192	0.96754	0.90311	1.0639	0.90809	0.8957	0.89436	0.95438	0.86471
A2AMW0	F-actin-capping protein subunit beta	Capzb	>tr|A2AMW0|A2AMW0_MOUSE Capping protein (Actin filament) muscle Z-line, beta OS=Mus musculus GN=Capzb PE=4 SV=1;>sp|P47757-2|CAPZB_MOUSE Isoform 2 of F-actin-capping protein subunit beta OS=Mus musculus GN=Capzb;>tr|A2AMV7|A2AMV7_MOUSE CAPZB3 OS=Mus muscul	10	10	46.2	29.295	1.8502e-215	0.96742	0.95871	0.96742	0.95999	1.4114	0.89412	NaN	NaN
Q80UE5	Band 4.1-like protein 2	Epb4.1l2;Epb41l2	>tr|Q80UE5|Q80UE5_MOUSE Erythrocyte protein band 4.1-like 2, isoform CRA_c OS=Mus musculus GN=Epb4.1l2 PE=2 SV=1;>sp|O70318|E41L2_MOUSE Band 4.1-like protein 2 OS=Mus musculus GN=Epb41l2 PE=1 SV=1;>tr|G3X9B8|G3X9B8_MOUSE Erythrocyte protein band 4.1-like 2	11	11	17.8	101.81	8.5514e-90	0.96739	0.91954	0.98136	0.9881	1.0553	0.83879	0.86397	0.74255
Q8K1R7	Serine/threonine-protein kinase Nek9	Nek9	>sp|Q8K1R7|NEK9_MOUSE Serine/threonine-protein kinase Nek9 OS=Mus musculus GN=Nek9 PE=1 SV=2;>tr|Q69Z43|Q69Z43_MOUSE MKIAA1995 protein (Fragment) OS=Mus musculus GN=Nek9 PE=2 SV=1	2	2	2.8	107.14	1.4737e-07	0.96739	0.78952	0.99533	1.0382	NaN	NaN	NaN	NaN
Q6GQT9	Nodal modulator 1	Nomo1	>sp|Q6GQT9|NOMO1_MOUSE Nodal modulator 1 OS=Mus musculus GN=Nomo1 PE=1 SV=1	3	3	3.2	133.42	4.6108e-09	0.96672	0.95985	0.85084	0.61236	1.1358	1.1339	NaN	NaN
Q8BW10	RNA-binding protein NOB1	Nob1	>sp|Q8BW10|NOB1_MOUSE RNA-binding protein NOB1 OS=Mus musculus GN=Nob1 PE=1 SV=1;>tr|E9PW56|E9PW56_MOUSE NIN1/RPN12-binding protein 1 homolog (S. cerevisiae) OS=Mus musculus GN=Nob1 PE=4 SV=1	3	3	10.2	45.463	6.6641e-29	0.96666	0.96417	NaN	NaN	0.96408	0.93174	1.0961	1.54
Q61233	Plastin-2	Lcp1	>sp|Q61233|PLSL_MOUSE Plastin-2 OS=Mus musculus GN=Lcp1 PE=1 SV=4	9	9	16.9	70.148	1.4339e-76	0.96657	1.093	1.0078	1.0717	NaN	NaN	0.86283	1.0214
P17439	Glucosylceramidase	Gba	>sp|P17439|GLCM_MOUSE Glucosylceramidase OS=Mus musculus GN=Gba PE=1 SV=1	2	2	3.9	57.621	0.00034966	0.96656	1.0102	0.9364	1.0087	0.96656	1.0102	1.0089	0.90292
P63242	Eukaryotic translation initiation factor 5A-1;Eukaryotic translation initiation factor 5A-2	Eif5a;Eif5a2	>sp|P63242|IF5A1_MOUSE Eukaryotic translation initiation factor 5A-1 OS=Mus musculus GN=Eif5a PE=1 SV=2;>sp|Q8BGY2|IF5A2_MOUSE Eukaryotic translation initiation factor 5A-2 OS=Mus musculus GN=Eif5a2 PE=2 SV=3	12	12	72.1	16.832	1.1165e-196	0.96636	0.97051	1.0172	0.91949	0.94403	0.9488	0.96376	1.0558
P60229	Eukaryotic translation initiation factor 3 subunit E	Eif3e	>sp|P60229|EIF3E_MOUSE Eukaryotic translation initiation factor 3 subunit E OS=Mus musculus GN=Eif3e PE=1 SV=1	14	14	38.2	52.22	6.31e-122	0.9661	0.97039	0.96022	0.96952	1.0282	0.97039	NaN	NaN
Q6PB66	Leucine-rich PPR motif-containing protein, mitochondrial	Lrpprc	>sp|Q6PB66|LPPRC_MOUSE Leucine-rich PPR motif-containing protein, mitochondrial OS=Mus musculus GN=Lrpprc PE=1 SV=2	17	17	15.3	156.61	1.8006e-72	0.96597	0.96209	1.0182	0.98363	0.92825	0.96519	1.0189	0.88975
Q9D8N0	Elongation factor 1-gamma	Eef1g	>sp|Q9D8N0|EF1G_MOUSE Elongation factor 1-gamma OS=Mus musculus GN=Eef1g PE=1 SV=3	19	19	38.4	50.06	0	0.96552	1.0086	0.94853	1.0119	0.95034	0.97187	0.99039	1.0176
Q6PCM2	Integrator complex subunit 6;Protein DDX26B	Ints6;Ddx26b	>sp|Q6PCM2-2|INT6_MOUSE Isoform 2 of Integrator complex subunit 6 OS=Mus musculus GN=Ints6;>sp|Q6PCM2|INT6_MOUSE Integrator complex subunit 6 OS=Mus musculus GN=Ints6 PE=2 SV=1;>sp|Q6PCM2-3|INT6_MOUSE Isoform 3 of Integrator complex subunit 6 OS=Mus muscul	2	2	1.8	98.634	1.9958e-05	0.96549	0.91355	0.96549	0.90037	0.92734	0.91395	NaN	NaN
Q99LS3	Phosphoserine phosphatase	Psph	>sp|Q99LS3|SERB_MOUSE Phosphoserine phosphatase OS=Mus musculus GN=Psph PE=1 SV=1;>tr|E9QJS2|E9QJS2_MOUSE Uncharacterized protein OS=Mus musculus GN=Psph PE=4 SV=1	2	2	10.7	25.096	1.9665e-05	0.9654	0.89208	NaN	NaN	NaN	NaN	0.9654	0.89208
A2A5R8	Double-stranded RNA-binding protein Staufen homolog 1	Stau1	>tr|A2A5R8|A2A5R8_MOUSE Staufen (RNA binding protein) homolog 1 (Drosophila) OS=Mus musculus GN=Stau1 PE=4 SV=1;>tr|Q9DBE7|Q9DBE7_MOUSE Staufen (RNA binding protein) homolog 1 (Drosophila) OS=Mus musculus GN=Stau1 PE=2 SV=1;>tr|A2A5S3|A2A5S3_MOUSE Staufen	2	2	6.2	53.746	3.2507e-17	0.96529	1.0613	NaN	NaN	0.96529	1.0613	NaN	NaN
D6RDS6	Myotubularin-related protein 14	Mtmr14	>tr|D6RDS6|D6RDS6_MOUSE Myotubularin-related protein 14 OS=Mus musculus GN=Mtmr14 PE=4 SV=1;>sp|Q8VEL2|MTMRE_MOUSE Myotubularin-related protein 14 OS=Mus musculus GN=Mtmr14 PE=2 SV=2;>tr|D3Z1C1|D3Z1C1_MOUSE Myotubularin-related protein 14 (Fragment) OS=Mus	2	2	4.8	37.742	0.00027962	0.96528	1.1204	1.0343	1.0527	NaN	NaN	NaN	NaN
Q9D8E6	60S ribosomal protein L4	Rpl4	>sp|Q9D8E6|RL4_MOUSE 60S ribosomal protein L4 OS=Mus musculus GN=Rpl4 PE=1 SV=3	18	18	38.2	47.153	0	0.9652	1.0292	0.98257	0.98925	1.0655	1.0796	0.91884	1.0047
Q99K48	Non-POU domain-containing octamer-binding protein	Nono	>sp|Q99K48|NONO_MOUSE Non-POU domain-containing octamer-binding protein OS=Mus musculus GN=Nono PE=1 SV=3;>tr|F6XLC7|F6XLC7_MOUSE Uncharacterized protein (Fragment) OS=Mus musculus GN=Nono PE=4 SV=1	9	9	30.7	54.54	6.2684e-141	0.96505	1.0628	0.97177	1.0738	1.0087	1.1308	0.94114	0.92958
Q9CZX0	Elongator complex protein 3	Elp3	>sp|Q9CZX0|ELP3_MOUSE Elongator complex protein 3 OS=Mus musculus GN=Elp3 PE=2 SV=1;>sp|Q9CZX0-2|ELP3_MOUSE Isoform 2 of Elongator complex protein 3 OS=Mus musculus GN=Elp3	7	7	15	62.384	4.3033e-18	0.96504	0.94892	0.96327	0.92124	1.0677	1.1214	0.94388	0.79098
P01837	Ig kappa chain C region		>sp|P01837|IGKC_MOUSE Ig kappa chain C region OS=Mus musculus PE=1 SV=1	2	2	17.9	11.778	7.6737e-21	0.96501	0.93743	NaN	NaN	1.3259	0.9989	NaN	NaN
Q9DBP5	UMP-CMP kinase	Cmpk1	>sp|Q9DBP5|KCY_MOUSE UMP-CMP kinase OS=Mus musculus GN=Cmpk1 PE=1 SV=1	5	5	29.1	22.165	6.179e-18	0.96496	0.89328	NaN	NaN	NaN	NaN	0.96496	0.89328
Q9WVJ2	26S proteasome non-ATPase regulatory subunit 13	Psmd13	>sp|Q9WVJ2|PSD13_MOUSE 26S proteasome non-ATPase regulatory subunit 13 OS=Mus musculus GN=Psmd13 PE=1 SV=1;>tr|E9Q5I9|E9Q5I9_MOUSE Uncharacterized protein OS=Mus musculus GN=Psmd13 PE=4 SV=1	7	7	21.3	42.809	9.4663e-20	0.96383	1.0484	NaN	NaN	0.9288	0.95695	1.0722	1.2294
P51174	Long-chain specific acyl-CoA dehydrogenase, mitochondrial	Acadl	>sp|P51174|ACADL_MOUSE Long-chain specific acyl-CoA dehydrogenase, mitochondrial OS=Mus musculus GN=Acadl PE=2 SV=2	2	2	8.8	47.907	4.5024e-05	0.96348	0.89025	NaN	NaN	NaN	NaN	0.96348	0.89025
P46664	Adenylosuccinate synthetase isozyme 2	Adss	>sp|P46664|PURA2_MOUSE Adenylosuccinate synthetase isozyme 2 OS=Mus musculus GN=Adss PE=1 SV=2	5	5	15.4	50.02	2.3689e-70	0.96342	0.91732	0.93636	0.89644	0.94301	0.95964	NaN	NaN
A2AMV1	mRNA turnover protein 4 homolog	Mrto4	>tr|A2AMV1|A2AMV1_MOUSE MRT4, mRNA turnover 4, homolog (S. cerevisiae) OS=Mus musculus GN=Mrto4 PE=3 SV=1;>sp|Q9D0I8|MRT4_MOUSE mRNA turnover protein 4 homolog OS=Mus musculus GN=Mrto4 PE=2 SV=1	4	4	19.7	27.417	1.022e-13	0.96328	1.0706	NaN	NaN	0.87622	0.89249	NaN	NaN
P62911	60S ribosomal protein L32	Rpl32;Gm4987	>sp|P62911|RL32_MOUSE 60S ribosomal protein L32 OS=Mus musculus GN=Rpl32 PE=2 SV=2;>tr|A2AD25|A2AD25_MOUSE MCG49690 OS=Mus musculus GN=Gm4987 PE=4 SV=1	8	8	42.2	15.86	1.2488e-38	0.96318	0.99902	0.94089	0.93702	0.99933	1.0058	0.94112	0.99505
Q3UL78		Cdc42	>tr|Q3UL78|Q3UL78_MOUSE Uncharacterized protein OS=Mus musculus GN=Cdc42 PE=2 SV=1	7	1	54.4	16.503	1.7663e-171	0.96297	0.99579	0.96611	0.91093	0.84676	4.8781	0.96903	2.131
P70296	Phosphatidylethanolamine-binding protein 1;Hippocampal cholinergic neurostimulating peptide	Pebp1	>sp|P70296|PEBP1_MOUSE Phosphatidylethanolamine-binding protein 1 OS=Mus musculus GN=Pebp1 PE=1 SV=3;>tr|D3Z1V4|D3Z1V4_MOUSE Phosphatidylethanolamine-binding protein 1 OS=Mus musculus GN=Pebp1 PE=4 SV=1;>tr|D6RHS6|D6RHS6_MOUSE Phosphatidylethanolamine-bind	6	6	51.9	20.83	1.8727e-29	0.96236	0.84255	1.0955	1.133	0.6727	0.6961	0.93986	0.83437
Q8VCN5	Cystathionine gamma-lyase	Cth	>sp|Q8VCN5|CGL_MOUSE Cystathionine gamma-lyase OS=Mus musculus GN=Cth PE=1 SV=1	3	3	9.3	43.567	2.3611e-17	0.96207	0.78274	NaN	NaN	NaN	NaN	0.87122	0.7064
Q6ZWZ6	40S ribosomal protein S12	Rps12;Gm10063;Rps12-ps2	>tr|Q6ZWZ6|Q6ZWZ6_MOUSE 40S ribosomal protein S12 OS=Mus musculus GN=Rps12 PE=2 SV=1;>tr|D3Z1P4|D3Z1P4_MOUSE 40S ribosomal protein S12 OS=Mus musculus GN=Gm10063 PE=3 SV=1;>tr|D3Z6B6|D3Z6B6_MOUSE 40S ribosomal protein S12 OS=Mus musculus GN=Rps12-ps2 PE=3	5	5	48.5	14.515	2.1625e-115	0.96202	1.0142	0.96518	0.97509	0.93708	0.94008	1.1416	1.1644
P32921	Tryptophan--tRNA ligase, cytoplasmic;T1-TrpRS;T2-TrpRS	Wars	>sp|P32921-2|SYWC_MOUSE Isoform 2 of Tryptophan--tRNA ligase, cytoplasmic OS=Mus musculus GN=Wars;>sp|P32921|SYWC_MOUSE Tryptophan--tRNA ligase, cytoplasmic OS=Mus musculus GN=Wars PE=1 SV=2	7	7	24	53.64	6.6891e-82	0.96188	0.90733	1.0402	1.0343	0.94086	0.98696	0.99779	0.88258
Q9CQG2	Methyltransferase-like protein 16	Mettl16	>sp|Q9CQG2-2|MET16_MOUSE Isoform 2 of Methyltransferase-like protein 16 OS=Mus musculus GN=Mettl16;>sp|Q9CQG2|MET16_MOUSE Methyltransferase-like protein 16 OS=Mus musculus GN=Mettl16 PE=1 SV=1;>tr|Q5SW15|Q5SW15_MOUSE Methyltransferase 10 domain containing	3	3	6.1	58.806	3.8927e-08	0.9615	0.98124	NaN	NaN	0.842	0.93436	NaN	NaN
E9Q1G8	Septin-7;Septin-14;Septin-10	Sept7;Sept14;Sept10	>tr|E9Q1G8|E9Q1G8_MOUSE Uncharacterized protein OS=Mus musculus GN=Sept7 PE=3 SV=1;>sp|O55131|SEPT7_MOUSE Septin-7 OS=Mus musculus GN=Sept7 PE=1 SV=1;>tr|E9Q9F5|E9Q9F5_MOUSE Uncharacterized protein OS=Mus musculus GN=Sept7 PE=3 SV=1;>tr|E9Q7K8|E9Q7K8_MOUSE	2	2	7.7	48.797	6.1925e-06	0.96133	1.0796	NaN	NaN	0.89093	0.94417	NaN	NaN
Q64674	Spermidine synthase	Srm	>sp|Q64674|SPEE_MOUSE Spermidine synthase OS=Mus musculus GN=Srm PE=2 SV=1	10	10	40.1	33.995	2.293e-106	0.96093	0.9812	1.0147	0.94431	0.96093	0.97962	0.94025	1.1432
Q99LE6	ATP-binding cassette sub-family F member 2	Abcf2	>sp|Q99LE6|ABCF2_MOUSE ATP-binding cassette sub-family F member 2 OS=Mus musculus GN=Abcf2 PE=2 SV=1	10	10	18.9	71.781	3.9961e-29	0.96072	1.0131	0.92674	1.0244	0.96383	0.91142	NaN	NaN
Q922J3	CAP-Gly domain-containing linker protein 1	Clip1	>sp|Q922J3-2|CLIP1_MOUSE Isoform 2 of CAP-Gly domain-containing linker protein 1 OS=Mus musculus GN=Clip1;>sp|Q922J3|CLIP1_MOUSE CAP-Gly domain-containing linker protein 1 OS=Mus musculus GN=Clip1 PE=1 SV=1;>tr|D3Z2Z1|D3Z2Z1_MOUSE CAP-GLY domain-containing	4	4	4.6	147.24	3.3979e-18	0.96068	0.98788	1.0148	1.3665	0.8165	0.73131	NaN	NaN
Q9ERK4	Exportin-2	Cse1l	>sp|Q9ERK4|XPO2_MOUSE Exportin-2 OS=Mus musculus GN=Cse1l PE=2 SV=1;>tr|E9Q1T9|E9Q1T9_MOUSE Uncharacterized protein OS=Mus musculus GN=Cse1l PE=4 SV=1;>tr|F6ZEW4|F6ZEW4_MOUSE Chromosome segregation 1-like (S. cerevisiae) (Fragment) OS=Mus musculus GN=Cse1l	17	17	19.9	110.45	4.5173e-89	0.96047	1.0148	0.98335	1.0435	0.94212	0.88824	0.95711	1.051
Q78PY7	Staphylococcal nuclease domain-containing protein 1	Snd1	>sp|Q78PY7|SND1_MOUSE Staphylococcal nuclease domain-containing protein 1 OS=Mus musculus GN=Snd1 PE=1 SV=1;>tr|Q3TJ56|Q3TJ56_MOUSE Uncharacterized protein OS=Mus musculus GN=Snd1 PE=2 SV=1	20	20	29.2	102.09	0	0.96043	0.99366	0.91938	0.98008	1.049	0.96579	0.96742	1.0118
Q91YW3	DnaJ homolog subfamily C member 3	Dnajc3	>sp|Q91YW3|DNJC3_MOUSE DnaJ homolog subfamily C member 3 OS=Mus musculus GN=Dnajc3 PE=1 SV=1	4	4	10.9	57.463	5.8438e-22	0.96041	1.0582	NaN	NaN	0.98179	1.0582	NaN	NaN
Q4VBE8	WD repeat-containing protein 18	Wdr18	>sp|Q4VBE8|WDR18_MOUSE WD repeat-containing protein 18 OS=Mus musculus GN=Wdr18 PE=2 SV=1	5	5	13.7	47.211	3.5567e-25	0.96029	0.99812	1.0618	1.0876	0.99057	0.96473	NaN	NaN
O08579	Emerin	Emd	>sp|O08579|EMD_MOUSE Emerin OS=Mus musculus GN=Emd PE=1 SV=1;>tr|Q3THM8|Q3THM8_MOUSE Emerin OS=Mus musculus GN=Emd PE=2 SV=1	5	5	32	29.435	1.2718e-83	0.96011	1.0409	0.89313	1.0695	0.96775	1.1095	NaN	NaN
E9PVA8		Gcn1l1	>tr|E9PVA8|E9PVA8_MOUSE Uncharacterized protein OS=Mus musculus GN=Gcn1l1 PE=4 SV=1	25	25	12	293.02	7.7336e-119	0.95998	0.98788	0.97738	0.95588	0.96912	1.0036	0.91988	0.97619
F7BTP8	DnaJ homolog subfamily C member 7	Dnajc7	>tr|F7BTP8|F7BTP8_MOUSE DnaJ (Hsp40) homolog, subfamily C, member 7 (Fragment) OS=Mus musculus GN=Dnajc7 PE=4 SV=1;>sp|Q9QYI3|DNJC7_MOUSE DnaJ homolog subfamily C member 7 OS=Mus musculus GN=Dnajc7 PE=1 SV=2;>tr|A2A5E1|A2A5E1_MOUSE DnaJ (Hsp40) homolog, su	2	2	7.3	29.515	4.8109e-09	0.95982	1.156	NaN	NaN	2.4064	2.0909	NaN	NaN
Q99NH0	Ankyrin repeat domain-containing protein 17	Ankrd17	>sp|Q99NH0-2|ANR17_MOUSE Isoform 2 of Ankyrin repeat domain-containing protein 17 OS=Mus musculus GN=Ankrd17;>sp|Q99NH0-3|ANR17_MOUSE Isoform 3 of Ankyrin repeat domain-containing protein 17 OS=Mus musculus GN=Ankrd17;>tr|E9Q804|E9Q804_MOUSE Uncharacterize	4	4	3.6	141.47	2.5559e-19	0.95977	0.92845	0.90659	0.77042	0.97244	0.92845	NaN	NaN
Q8VHM5		Hnrnpr	>tr|Q8VHM5|Q8VHM5_MOUSE Heterogeneous nuclear ribonucleoprotein R OS=Mus musculus GN=Hnrnpr PE=2 SV=1;>tr|A2AW41|A2AW41_MOUSE Heterogeneous nuclear ribonucleoprotein R (Fragment) OS=Mus musculus GN=Hnrnpr PE=4 SV=1	8	5	15.7	70.887	5.7718e-23	0.95969	1.0004	1.0031	0.96783	0.92743	0.98765	0.92214	1.0169
Q9WTV7	E3 ubiquitin-protein ligase RLIM	Rlim	>sp|Q9WTV7|RNF12_MOUSE E3 ubiquitin-protein ligase RLIM OS=Mus musculus GN=Rlim PE=1 SV=2	6	6	15.5	66.376	4.3278e-92	0.95968	1.057	NaN	NaN	0.91912	1.057	0.97421	1.1995
D3Z3R1	60S ribosomal protein L36	Gm5745;Rpl36;Rpl36-ps3;Gm5614	>tr|D3Z3R1|D3Z3R1_MOUSE 60S ribosomal protein L36 OS=Mus musculus GN=Gm5745 PE=3 SV=1;>tr|Q6ZWZ4|Q6ZWZ4_MOUSE 60S ribosomal protein L36 OS=Mus musculus GN=Rpl36 PE=3 SV=1;>tr|D3YW41|D3YW41_MOUSE 60S ribosomal protein L36 OS=Mus musculus GN=Rpl36-ps3 PE=3 S	6	6	37.5	12.129	4.186e-36	0.95956	0.9869	0.96565	0.90952	0.98906	0.99099	0.91135	0.98637
F8WGG3	UPF0160 protein MYG1, mitochondrial	Myg1	>tr|F8WGG3|F8WGG3_MOUSE Melanocyte proliferating gene 1 (Fragment) OS=Mus musculus GN=Myg1 PE=4 SV=1;>sp|Q9JK81|MYG1_MOUSE UPF0160 protein MYG1, mitochondrial OS=Mus musculus GN=Myg1 PE=2 SV=1	3	3	12.3	36.549	5.6068e-13	0.95947	0.90264	NaN	NaN	NaN	NaN	0.95947	0.90264
P42669	Transcriptional activator protein Pur-alpha	Pura	>sp|P42669|PURA_MOUSE Transcriptional activator protein Pur-alpha OS=Mus musculus GN=Pura PE=1 SV=1	3	3	18.1	34.883	3.9817e-93	0.9593	0.98765	0.99088	0.99672	0.99697	1.1999	0.86156	0.73692
Q921K2	Poly [ADP-ribose] polymerase 1	Parp1	>tr|Q921K2|Q921K2_MOUSE Poly (ADP-ribose) polymerase family, member 1 OS=Mus musculus GN=Parp1 PE=2 SV=1;>sp|P11103|PARP1_MOUSE Poly [ADP-ribose] polymerase 1 OS=Mus musculus GN=Parp1 PE=1 SV=3	13	13	19.5	112.72	4.3708e-139	0.95844	0.96861	0.95844	0.96534	0.9688	0.91779	0.98958	1.0015
Q9CZX8	40S ribosomal protein S19	Rps19;Rps19-ps4;Rps19-ps1	>sp|Q9CZX8|RS19_MOUSE 40S ribosomal protein S19 OS=Mus musculus GN=Rps19 PE=1 SV=3;>tr|F8VQH5|F8VQH5_MOUSE Uncharacterized protein (Fragment) OS=Mus musculus GN=Rps19-ps4 PE=4 SV=1;>tr|F6Q5Z8|F6Q5Z8_MOUSE Uncharacterized protein (Fragment) OS=Mus musculus	12	12	55.9	16.085	1.3566e-58	0.95843	0.98458	0.95117	0.92078	0.9422	0.93685	0.99738	1.0916
Q99N87	28S ribosomal protein S5, mitochondrial	Mrps5	>sp|Q99N87|RT05_MOUSE 28S ribosomal protein S5, mitochondrial OS=Mus musculus GN=Mrps5 PE=2 SV=1	2	2	5.8	48.206	1.8458e-09	0.95826	0.96076	NaN	NaN	0.98766	1.0478	NaN	NaN
B7FAU9	Filamin-A	Flna	>tr|B7FAU9|B7FAU9_MOUSE Filamin, alpha OS=Mus musculus GN=Flna PE=4 SV=1;>sp|Q8BTM8|FLNA_MOUSE Filamin-A OS=Mus musculus GN=Flna PE=1 SV=5;>tr|B7FAV1|B7FAV1_MOUSE Filamin, alpha (Fragment) OS=Mus musculus GN=Flna PE=4 SV=1	10	10	5.9	280.5	3.3528e-53	0.95795	1.0026	0.89683	0.98813	NaN	NaN	0.98827	0.98973
Q91Z53	Glyoxylate reductase/hydroxypyruvate reductase	Grhpr	>sp|Q91Z53|GRHPR_MOUSE Glyoxylate reductase/hydroxypyruvate reductase OS=Mus musculus GN=Grhpr PE=1 SV=1;>tr|D6REG4|D6REG4_MOUSE Uncharacterized protein OS=Mus musculus GN=Grhpr PE=3 SV=1	3	3	14	35.328	1.5017e-25	0.95685	0.99089	1.0983	1.082	0.8944	0.99089	0.78993	0.97449
Q80U83		Sec24c	>tr|Q80U83|Q80U83_MOUSE MKIAA0079 protein (Fragment) OS=Mus musculus GN=Sec24c PE=2 SV=1;>tr|G3X972|G3X972_MOUSE SEC24 related gene family, member C (S. cerevisiae), isoform CRA_a OS=Mus musculus GN=Sec24c PE=4 SV=1	6	6	7.5	112.44	2.3038e-33	0.95657	1.0119	0.9679	1.0031	0.97384	1.0008	0.91642	0.76425
Q924C1	Exportin-5	Xpo5	>sp|Q924C1|XPO5_MOUSE Exportin-5 OS=Mus musculus GN=Xpo5 PE=2 SV=1	5	5	5.1	136.97	4.6792e-14	0.95648	1.0729	0.90532	1.1216	1.0489	0.93556	NaN	NaN
Q61595	Kinectin	Ktn1	>sp|Q61595-2|KTN1_MOUSE Isoform 2 of Kinectin OS=Mus musculus GN=Ktn1;>sp|Q61595-12|KTN1_MOUSE Isoform 12 of Kinectin OS=Mus musculus GN=Ktn1;>sp|Q61595-16|KTN1_MOUSE Isoform 16 of Kinectin OS=Mus musculus GN=Ktn1;>sp|Q61595-3|KTN1_MOUSE Isoform 3 of Kinec	5	5	7.2	137.68	4.7304e-69	0.95644	0.95123	1.1778	1.0461	0.988	0.9647	0.76605	0.843
Q91VM5	RNA binding motif protein, X-linked-like-1;RNA binding motif protein, X-linked-like-1, N-terminally processed;RNA-binding motif protein, X chromosome;RNA-binding motif protein, X chromosome, N-terminally processed	Rbmxl1;Rbmx	>sp|Q91VM5|RMXL1_MOUSE RNA binding motif protein, X-linked-like-1 OS=Mus musculus GN=Rbmxl1 PE=1 SV=1;>tr|A2AFI4|A2AFI4_MOUSE RNA binding motif protein, X chromosome (Fragment) OS=Mus musculus GN=Rbmx PE=4 SV=1;>sp|Q9WV02-2|RBMX_MOUSE Isoform 2 of RNA-bind	3	3	9	42.161	7.4147e-45	0.95622	0.97793	0.94851	1.0072	0.86354	0.98052	0.99104	0.9464
Q9JHJ0	Tropomodulin-3	Tmod3	>sp|Q9JHJ0|TMOD3_MOUSE Tropomodulin-3 OS=Mus musculus GN=Tmod3 PE=1 SV=1	10	10	29.3	39.502	2.1265e-68	0.95619	0.94519	0.95619	0.93677	NaN	NaN	NaN	NaN
Q9CZM2	60S ribosomal protein L15;Ribosomal protein L15	Rpl15;Gm10020;Gm4294;Rpl15-ps2;Gm5292	>sp|Q9CZM2|RL15_MOUSE 60S ribosomal protein L15 OS=Mus musculus GN=Rpl15 PE=2 SV=4;>tr|E9QAZ2|E9QAZ2_MOUSE Ribosomal protein L15 OS=Mus musculus GN=Gm10020 PE=3 SV=1;>tr|E9PWH9|E9PWH9_MOUSE Ribosomal protein L15 OS=Mus musculus GN=Gm4294 PE=3 SV=1;>tr|F8WI	11	11	50.5	24.146	1.7893e-66	0.95619	0.98789	0.95579	0.92354	1.0222	1.004	0.94756	1.0523
Q6A028	Switch-associated protein 70	Swap70	>sp|Q6A028|SWP70_MOUSE Switch-associated protein 70 OS=Mus musculus GN=Swap70 PE=1 SV=2	3	3	4.8	68.995	1.6514e-07	0.95618	0.99643	0.98718	1.0104	NaN	NaN	NaN	NaN
Q8BRF7	Sec1 family domain-containing protein 1	Scfd1	>sp|Q8BRF7-3|SCFD1_MOUSE Isoform 3 of Sec1 family domain-containing protein 1 OS=Mus musculus GN=Scfd1;>sp|Q8BRF7|SCFD1_MOUSE Sec1 family domain-containing protein 1 OS=Mus musculus GN=Scfd1 PE=2 SV=1	4	4	9.7	67.406	1.0938e-26	0.9554	1.0303	1.0036	1.1076	0.9554	0.86441	NaN	NaN
Q5SW19	Protein KIAA0664	Kiaa0664	>sp|Q5SW19|K0664_MOUSE Protein KIAA0664 OS=Mus musculus GN=Kiaa0664 PE=2 SV=2;>sp|Q5SW19-3|K0664_MOUSE Isoform 3 of Protein KIAA0664 OS=Mus musculus GN=Kiaa0664	7	7	6	148.07	1.1282e-18	0.95533	0.96742	0.95418	0.81734	0.95649	1.0398	NaN	NaN
Q8BHN3	Neutral alpha-glucosidase AB	Ganab	>sp|Q8BHN3|GANAB_MOUSE Neutral alpha-glucosidase AB OS=Mus musculus GN=Ganab PE=1 SV=1;>sp|Q8BHN3-2|GANAB_MOUSE Isoform 2 of Neutral alpha-glucosidase AB OS=Mus musculus GN=Ganab;>sp|Q8BHN3-3|GANAB_MOUSE Isoform 3 of Neutral alpha-glucosidase AB OS=Mus mus	5	5	7.8	106.91	1.614e-25	0.955	0.99649	NaN	NaN	NaN	NaN	0.8947	0.91722
Q9WUM4	Coronin-1C	Coro1c	>sp|Q9WUM4|COR1C_MOUSE Coronin-1C OS=Mus musculus GN=Coro1c PE=1 SV=2	6	6	15.6	53.12	2.5628e-108	0.95479	0.86956	0.96189	0.88717	0.64608	0.86536	0.86445	0.8641
Q9D883	Splicing factor U2AF 35 kDa subunit;Splicing factor U2AF 26 kDa subunit	U2af1;U2af1l4	>sp|Q9D883|U2AF1_MOUSE Splicing factor U2AF 35 kDa subunit OS=Mus musculus GN=U2af1 PE=1 SV=4;>tr|G3UW94|G3UW94_MOUSE MCG14259, isoform CRA_b OS=Mus musculus GN=U2af1 PE=4 SV=1;>tr|E9PWX6|E9PWX6_MOUSE Uncharacterized protein OS=Mus musculus GN=U2af1l4 PE=4	3	3	13.4	27.815	1.5475e-21	0.95469	1.025	NaN	NaN	0.96001	1.1108	NaN	NaN
Q8K2E1	Eukaryotic peptide chain release factor GTP-binding subunit ERF3A	Gspt1	>tr|Q8K2E1|Q8K2E1_MOUSE G1 to S phase transition 1 OS=Mus musculus GN=Gspt1 PE=1 SV=1;>tr|G3UWC0|G3UWC0_MOUSE G1 to S phase transition 1, isoform CRA_a OS=Mus musculus GN=Gspt1 PE=4 SV=1;>tr|E9QK49|E9QK49_MOUSE Uncharacterized protein OS=Mus musculus GN=Gs	5	5	14	64.424	7.9148e-61	0.95379	0.91539	0.95379	1.0042	1.0577	1.0093	0.82382	0.86759
Q8K0D5	Elongation factor G, mitochondrial	Gfm1	>sp|Q8K0D5|EFGM_MOUSE Elongation factor G, mitochondrial OS=Mus musculus GN=Gfm1 PE=2 SV=1;>tr|E0CXN8|E0CXN8_MOUSE Uncharacterized protein OS=Mus musculus GN=Gfm1 PE=4 SV=1	4	4	6.8	83.549	2.559e-11	0.95378	0.96183	0.83929	0.90753	1.0798	0.97895	NaN	NaN
E9Q2X6	Structural maintenance of chromosomes protein;Structural maintenance of chromosomes protein 4	Smc4	>tr|E9Q2X6|E9Q2X6_MOUSE Structural maintenance of chromosomes protein OS=Mus musculus GN=Smc4 PE=3 SV=1;>sp|Q8CG47|SMC4_MOUSE Structural maintenance of chromosomes protein 4 OS=Mus musculus GN=Smc4 PE=1 SV=1	13	13	13.2	144.21	9.1337e-91	0.95371	0.9407	1.0219	0.91943	0.78371	0.9407	0.92025	0.93135
Q9D0R2	Threonine--tRNA ligase, cytoplasmic	Tars	>sp|Q9D0R2|SYTC_MOUSE Threonine--tRNA ligase, cytoplasmic OS=Mus musculus GN=Tars PE=1 SV=2	10	10	15.7	83.355	3.1609e-44	0.95347	0.95519	0.87098	0.90925	1.0168	0.90168	0.95942	1.0235
Q8BG32	26S proteasome non-ATPase regulatory subunit 11	Psmd11	>sp|Q8BG32|PSD11_MOUSE 26S proteasome non-ATPase regulatory subunit 11 OS=Mus musculus GN=Psmd11 PE=1 SV=3;>tr|F6Z0Q9|F6Z0Q9_MOUSE Uncharacterized protein (Fragment) OS=Mus musculus GN=Psmd11 PE=4 SV=1	11	11	32	47.436	9.1933e-103	0.95336	1.0004	1.106	1.0518	0.91923	0.97916	0.9326	1.0178
O35593	26S proteasome non-ATPase regulatory subunit 14	Psmd14	>sp|O35593|PSDE_MOUSE 26S proteasome non-ATPase regulatory subunit 14 OS=Mus musculus GN=Psmd14 PE=1 SV=2;>tr|F6SAH4|F6SAH4_MOUSE Uncharacterized protein (Fragment) OS=Mus musculus GN=Psmd14 PE=4 SV=1	4	4	16.1	34.577	9.6829e-35	0.95335	0.99121	NaN	NaN	0.95335	0.99121	0.98689	0.93057
P36371	Antigen peptide transporter 2	Tap2	>sp|P36371|TAP2_MOUSE Antigen peptide transporter 2 OS=Mus musculus GN=Tap2 PE=2 SV=1	2	2	4.8	77.444	1.1935e-19	0.95322	1.0139	0.95322	0.99206	NaN	NaN	NaN	NaN
Q80UG5	Septin-9	2014-09-09	>sp|Q80UG5-2|SEPT9_MOUSE Isoform 2 of Septin-9 OS=Mus musculus GN=Sept9;>tr|A2A6U3|A2A6U3_MOUSE Septin 9 OS=Mus musculus GN=Sept9 PE=3 SV=1;>sp|Q80UG5-3|SEPT9_MOUSE Isoform 3 of Septin-9 OS=Mus musculus GN=Sept9;>sp|Q80UG5|SEPT9_MOUSE Septin-9 OS=Mus muscu	4	4	12.3	38.599	2.5983e-11	0.9529	1.0597	0.93784	0.94398	0.95847	1.0716	NaN	NaN
O70251	Elongation factor 1-beta	Eef1b	>sp|O70251|EF1B_MOUSE Elongation factor 1-beta OS=Mus musculus GN=Eef1b PE=1 SV=5	7	7	44.4	24.693	9.0965e-207	0.95258	0.99076	0.97696	0.99363	0.94961	1.0238	0.93763	0.97196
Q8CI11	Guanine nucleotide-binding protein-like 3	Gnl3	>sp|Q8CI11|GNL3_MOUSE Guanine nucleotide-binding protein-like 3 OS=Mus musculus GN=Gnl3 PE=1 SV=2;>sp|Q8CI11-2|GNL3_MOUSE Isoform 2 of Guanine nucleotide-binding protein-like 3 OS=Mus musculus GN=Gnl3	6	6	13.4	60.786	5.773e-15	0.95257	0.96724	1.0675	0.93974	0.90497	0.87125	NaN	NaN
Q3TWV4	AP-2 complex subunit mu	Ap2m1	>tr|Q3TWV4|Q3TWV4_MOUSE Adaptor protein complex AP-2, mu1, isoform CRA_a OS=Mus musculus GN=Ap2m1 PE=2 SV=1;>sp|P84091|AP2M1_MOUSE AP-2 complex subunit mu OS=Mus musculus GN=Ap2m1 PE=1 SV=1	5	5	16.6	49.389	6.421e-15	0.95242	0.97936	NaN	NaN	0.94426	0.94674	NaN	NaN
Q6PDM2	Serine/arginine-rich splicing factor 1	Srsf1	>sp|Q6PDM2-3|SRSF1_MOUSE Isoform 3 of Serine/arginine-rich splicing factor 1 OS=Mus musculus GN=Srsf1;>sp|Q6PDM2-2|SRSF1_MOUSE Isoform 2 of Serine/arginine-rich splicing factor 1 OS=Mus musculus GN=Srsf1;>sp|Q6PDM2|SRSF1_MOUSE Serine/arginine-rich splicing	6	6	33.7	21.807	2.4116e-23	0.95218	1.0233	0.91144	0.83421	0.95218	0.99552	0.96307	1.0269
Q91VI7	Ribonuclease inhibitor	Rnh1	>sp|Q91VI7|RINI_MOUSE Ribonuclease inhibitor OS=Mus musculus GN=Rnh1 PE=1 SV=1	11	11	31.1	49.816	4.2416e-213	0.95203	0.93146	1.103	1.0555	0.9469	0.9196	0.88942	0.88071
F8WGN7	Ataxin-10	Atxn10	>tr|F8WGN7|F8WGN7_MOUSE Uncharacterized protein OS=Mus musculus GN=Atxn10 PE=4 SV=1;>sp|P28658|ATX10_MOUSE Ataxin-10 OS=Mus musculus GN=Atxn10 PE=1 SV=2	7	7	19.4	48.186	3.4691e-31	0.95196	1.0127	1.0243	0.9123	0.95196	1.0127	0.77933	1.2732
Q91VC3	Eukaryotic initiation factor 4A-III	Eif4a3;Gm8994;Gm5576	>sp|Q91VC3|IF4A3_MOUSE Eukaryotic initiation factor 4A-III OS=Mus musculus GN=Eif4a3 PE=2 SV=3;>tr|D3YU49|D3YU49_MOUSE Uncharacterized protein OS=Mus musculus GN=Gm8994 PE=3 SV=1;>tr|E9PV04|E9PV04_MOUSE Uncharacterized protein OS=Mus musculus GN=Gm5576 PE=	13	9	32.8	46.839	1.1968e-137	0.95194	0.9709	1.0119	0.96462	0.90665	0.93981	0.95968	1.0552
P53986	Monocarboxylate transporter 1	Slc16a1	>sp|P53986|MOT1_MOUSE Monocarboxylate transporter 1 OS=Mus musculus GN=Slc16a1 PE=1 SV=1	3	3	6.5	53.267	9.4694e-14	0.95164	0.96671	0.92516	1.0289	NaN	NaN	NaN	NaN
B1AUN3		Eif2b3	>tr|B1AUN3|B1AUN3_MOUSE Eukaryotic translation initiation factor 2B, subunit 3 OS=Mus musculus GN=Eif2b3 PE=4 SV=1;>tr|Q3UKV0|Q3UKV0_MOUSE Uncharacterized protein OS=Mus musculus GN=Eif2b3 PE=2 SV=1;>tr|B1AUN2|B1AUN2_MOUSE Eukaryotic translation initiation	4	4	10	45.065	8.8028e-09	0.95147	0.96768	0.92572	0.93624	1.0288	0.95875	0.95498	1.1221
Q3TAP5	Transformer-2 protein homolog alpha	Tra2a	>tr|Q3TAP5|Q3TAP5_MOUSE Uncharacterized protein OS=Mus musculus GN=Tra2a PE=2 SV=1;>sp|Q6PFR5|TRA2A_MOUSE Transformer-2 protein homolog alpha OS=Mus musculus GN=Tra2a PE=1 SV=1;>tr|E9QP00|E9QP00_MOUSE Uncharacterized protein OS=Mus musculus GN=Tra2a PE=4 S	2	2	10.8	24.67	2.4345e-08	0.95128	0.95956	NaN	NaN	0.81019	1.1781	NaN	NaN
D3Z795	Proteasome assembly chaperone 1	Psmg1	>tr|D3Z795|D3Z795_MOUSE Uncharacterized protein OS=Mus musculus GN=Psmg1 PE=4 SV=1;>sp|Q9JK23|PSMG1_MOUSE Proteasome assembly chaperone 1 OS=Mus musculus GN=Psmg1 PE=1 SV=1	3	3	13.8	30.54	1.5369e-15	0.95122	1.0168	NaN	NaN	0.98417	0.97251	0.93007	1.0527
Q8R010	Aminoacyl tRNA synthase complex-interacting multifunctional protein 2	Aimp2	>sp|Q8R010|AIMP2_MOUSE Aminoacyl tRNA synthase complex-interacting multifunctional protein 2 OS=Mus musculus GN=Aimp2 PE=1 SV=2;>tr|Q8R3V2|Q8R3V2_MOUSE JTV1 gene OS=Mus musculus GN=Aimp2 PE=2 SV=1	2	2	10.6	35.377	2.7113e-89	0.95086	0.8768	0.86933	0.91548	0.99754	0.8662	NaN	NaN
Q9Z2U0	Proteasome subunit alpha type-7;Proteasome subunit alpha type-7-like	Psma7;Psma8	>sp|Q9Z2U0|PSA7_MOUSE Proteasome subunit alpha type-7 OS=Mus musculus GN=Psma7 PE=1 SV=1;>sp|Q9CWH6|PSA7L_MOUSE Proteasome subunit alpha type-7-like OS=Mus musculus GN=Psma8 PE=2 SV=1	9	9	47.6	27.855	3.7947e-108	0.95086	0.97237	1.0755	0.98281	0.99202	0.95502	0.93209	0.91341
E9Q5H2	Acidic leucine-rich nuclear phosphoprotein 32 family member E	Anp32e	>tr|E9Q5H2|E9Q5H2_MOUSE Acidic (leucine-rich) nuclear phosphoprotein 32 family, member E (Fragment) OS=Mus musculus GN=Anp32e PE=4 SV=1;>tr|E9PZF5|E9PZF5_MOUSE Acidic (leucine-rich) nuclear phosphoprotein 32 family, member E (Fragment) OS=Mus musculus GN=A	4	4	45.8	12.078	4.0444e-42	0.95067	0.90611	NaN	NaN	0.91513	0.9733	1.0621	0.90253
A2ANY6	Midasin	Mdn1	>tr|A2ANY6|A2ANY6_MOUSE Midasin OS=Mus musculus GN=Mdn1 PE=3 SV=1	13	13	3.1	630.33	1.256e-42	0.9504	0.94605	0.9504	0.99165	0.73298	0.84327	1.0069	0.88537
G3XA10	Heterogeneous nuclear ribonucleoprotein U	Hnrnpu	>tr|G3XA10|G3XA10_MOUSE Heterogeneous nuclear ribonucleoprotein U, isoform CRA_b OS=Mus musculus GN=Hnrnpu PE=4 SV=1;>sp|Q8VEK3|HNRPU_MOUSE Heterogeneous nuclear ribonucleoprotein U OS=Mus musculus GN=Hnrnpu PE=1 SV=1	18	18	24.2	86.805	0	0.95022	0.98858	0.96084	0.93231	0.95016	0.98303	0.92874	1.057
F6Y6V5	NADH dehydrogenase [ubiquinone] 1 beta subcomplex subunit 5, mitochondrial	Ndufb5	>tr|F6Y6V5|F6Y6V5_MOUSE NADH dehydrogenase (ubiquinone) 1 beta subcomplex, 5 (Fragment) OS=Mus musculus GN=Ndufb5 PE=4 SV=1;>tr|D3YX99|D3YX99_MOUSE NADH dehydrogenase (ubiquinone) 1 beta subcomplex, 5 (Fragment) OS=Mus musculus GN=Ndufb5 PE=4 SV=1;>tr|D3Z6	2	2	17.8	15.556	2.1083e-07	0.9498	0.96393	NaN	NaN	NaN	NaN	0.9498	0.90176
Q62189	U1 small nuclear ribonucleoprotein A	Snrpa;Gm5145	>sp|Q62189|SNRPA_MOUSE U1 small nuclear ribonucleoprotein A OS=Mus musculus GN=Snrpa PE=2 SV=3;>tr|E9Q4T6|E9Q4T6_MOUSE Uncharacterized protein OS=Mus musculus GN=Snrpa PE=4 SV=1;>tr|D3Z0S6|D3Z0S6_MOUSE Small nuclear ribonucleoprotein polypeptide A (Fragmen	4	3	17.8	31.835	4.091e-27	0.94959	0.98866	1.0427	1.0712	0.94126	0.93303	0.9331	1.1584
Q2KN98	Cytospin-A	Specc1l	>sp|Q2KN98|CYTSA_MOUSE Cytospin-A OS=Mus musculus GN=Specc1l PE=1 SV=1	11	11	15.3	124.49	7.8905e-177	0.94939	0.8795	0.94939	0.87254	NaN	NaN	NaN	NaN
P46061	Ran GTPase-activating protein 1	Rangap1	>sp|P46061|RAGP1_MOUSE Ran GTPase-activating protein 1 OS=Mus musculus GN=Rangap1 PE=1 SV=2;>tr|F8WGD1|F8WGD1_MOUSE RAN GTPase-activating protein 1 OS=Mus musculus GN=Rangap1 PE=4 SV=1;>tr|E9Q757|E9Q757_MOUSE RAN GTPase-activating protein 1 OS=Mus musculus	12	12	22.2	63.53	6.75e-62	0.94937	0.95348	0.94355	0.92732	0.95695	0.95407	0.93103	0.9863
Q61029	Lamina-associated polypeptide 2, isoforms beta/delta/epsilon/gamma	Tmpo	>sp|Q61029-3|LAP2B_MOUSE Isoform Epsilon of Lamina-associated polypeptide 2, isoforms beta/delta/epsilon/gamma OS=Mus musculus GN=Tmpo;>sp|Q61029|LAP2B_MOUSE Lamina-associated polypeptide 2, isoforms beta/delta/epsilon/gamma OS=Mus musculus GN=Tmpo PE=1 SV	9	4	30.6	46.049	7.3528e-113	0.94933	0.92052	0.95778	1.007	0.96029	0.91481	0.88707	0.88289
E9Q0C1	SH3 domain-containing kinase-binding protein 1	Sh3kbp1	>tr|E9Q0C1|E9Q0C1_MOUSE SH3-domain kinase-binding protein 1 OS=Mus musculus GN=Sh3kbp1 PE=4 SV=1;>sp|Q8R550-3|SH3K1_MOUSE Isoform 3 of SH3 domain-containing kinase-binding protein 1 OS=Mus musculus GN=Sh3kbp1;>sp|Q8R550-2|SH3K1_MOUSE Isoform 2 of SH3 domai	2	2	6.3	49.383	0.00010088	0.94886	0.93705	NaN	NaN	0.84446	0.80142	NaN	NaN
Q8BK72	28S ribosomal protein S27, mitochondrial	Mrps27	>sp|Q8BK72|RT27_MOUSE 28S ribosomal protein S27, mitochondrial OS=Mus musculus GN=Mrps27 PE=2 SV=2	2	2	6.3	47.778	3.815e-20	0.94883	0.91879	NaN	NaN	1.0117	0.87369	NaN	NaN
P53995	Anaphase-promoting complex subunit 1	Anapc1	>sp|P53995|APC1_MOUSE Anaphase-promoting complex subunit 1 OS=Mus musculus GN=Anapc1 PE=1 SV=2;>tr|A2ATQ5|A2ATQ5_MOUSE Anaphase promoting complex subunit 1 OS=Mus musculus GN=Anapc1 PE=4 SV=1	2	2	1.1	215.99	0.00013338	0.94827	1.1319	NaN	NaN	1.0958	1.2556	NaN	NaN
Q9ESP1	Stromal cell-derived factor 2-like protein 1	Sdf2l1	>sp|Q9ESP1|SDF2L_MOUSE Stromal cell-derived factor 2-like protein 1 OS=Mus musculus GN=Sdf2l1 PE=2 SV=2	2	2	19	23.648	5.8676e-20	0.94819	1.2401	NaN	NaN	NaN	NaN	1.0679	1.1727
Q91YX7		Rasa1	>tr|Q91YX7|Q91YX7_MOUSE RAS p21 protein activator 1 OS=Mus musculus GN=Rasa1 PE=2 SV=1;>tr|E9PYG6|E9PYG6_MOUSE Uncharacterized protein OS=Mus musculus GN=Rasa1 PE=4 SV=1	2	2	2.5	93.651	0.00014903	0.94816	0.94649	0.93937	0.95756	NaN	NaN	NaN	NaN
D3YXT0	NADH dehydrogenase [ubiquinone] iron-sulfur protein 2, mitochondrial	Ndufs2	>tr|D3YXT0|D3YXT0_MOUSE Uncharacterized protein OS=Mus musculus GN=Ndufs2 PE=3 SV=1;>sp|Q91WD5|NDUS2_MOUSE NADH dehydrogenase [ubiquinone] iron-sulfur protein 2, mitochondrial OS=Mus musculus GN=Ndufs2 PE=1 SV=1;>tr|F6RJ83|F6RJ83_MOUSE NADH dehydrogenase (	3	3	12.1	49.573	1.4184e-12	0.94771	1.1568	NaN	NaN	NaN	NaN	0.89949	1.0469
G5E896	Enhancer of mRNA-decapping protein 4	Edc4	>tr|G5E896|G5E896_MOUSE Enhancer of mRNA decapping 4, isoform CRA_b OS=Mus musculus GN=Edc4 PE=4 SV=1;>tr|D6RE33|D6RE33_MOUSE Enhancer of mRNA-decapping 4 OS=Mus musculus GN=Edc4 PE=4 SV=1;>sp|Q3UJB9-2|EDC4_MOUSE Isoform 2 of Enhancer of mRNA-decapping pro	8	8	8.9	152.48	4.2495e-32	0.9477	0.92244	1.0303	0.9313	1.0022	1.0784	0.81572	0.70424
Q9CPS7	RNA-binding protein PNO1	Pno1	>sp|Q9CPS7|PNO1_MOUSE RNA-binding protein PNO1 OS=Mus musculus GN=Pno1 PE=2 SV=1	2	2	12.9	27.453	2.7379e-09	0.94756	0.90351	NaN	NaN	0.94756	0.88037	NaN	NaN
Q8K2Z4	Condensin complex subunit 1	Ncapd2	>sp|Q8K2Z4|CND1_MOUSE Condensin complex subunit 1 OS=Mus musculus GN=Ncapd2 PE=1 SV=2;>sp|Q8K2Z4-2|CND1_MOUSE Isoform 2 of Condensin complex subunit 1 OS=Mus musculus GN=Ncapd2;>tr|E9QPT2|E9QPT2_MOUSE Condensin complex subunit 1 OS=Mus musculus GN=Ncapd2 P	6	6	6	155.66	2.0501e-27	0.94722	1.0025	0.80353	0.84467	0.96954	1.0153	1.2647	1.2892
Q91Z50	Flap endonuclease 1	Fen1	>tr|Q91Z50|Q91Z50_MOUSE Flap endonuclease 1 OS=Mus musculus GN=Fen1 PE=2 SV=1;>tr|E9PYV9|E9PYV9_MOUSE Flap structure-specific endonuclease 1 OS=Mus musculus GN=Fen1 PE=3 SV=1;>sp|P39749|FEN1_MOUSE Flap endonuclease 1 OS=Mus musculus GN=Fen1 PE=1 SV=1	6	6	22.6	42.623	2.8229e-52	0.94707	0.96795	1.0193	0.95772	0.97056	1.0249	0.84488	0.92424
P63037	DnaJ homolog subfamily A member 1	Dnaja1	>sp|P63037|DNJA1_MOUSE DnaJ homolog subfamily A member 1 OS=Mus musculus GN=Dnaja1 PE=1 SV=1;>tr|B1AXY1|B1AXY1_MOUSE DnaJ (Hsp40) homolog, subfamily A, member 1 (Fragment) OS=Mus musculus GN=Dnaja1 PE=4 SV=1;>tr|B1AXX9|B1AXX9_MOUSE DnaJ (Hsp40) homolog, su	6	6	25.7	44.868	6.4273e-73	0.94699	1.0439	1.1618	1.0433	0.8729	0.78314	NaN	NaN
P53395	Lipoamide acyltransferase component of branched-chain alpha-keto acid dehydrogenase complex, mitochondrial	Dbt	>sp|P53395|ODB2_MOUSE Lipoamide acyltransferase component of branched-chain alpha-keto acid dehydrogenase complex, mitochondrial OS=Mus musculus GN=Dbt PE=2 SV=2	5	5	14.3	53.246	1.6938e-17	0.94695	0.90897	0.91665	0.92997	NaN	NaN	0.96706	0.86004
Q9D710	Thioredoxin-related transmembrane protein 2	Tmx2	>sp|Q9D710|TMX2_MOUSE Thioredoxin-related transmembrane protein 2 OS=Mus musculus GN=Tmx2 PE=2 SV=1;>tr|D3Z2J6|D3Z2J6_MOUSE Uncharacterized protein OS=Mus musculus GN=Tmx2 PE=4 SV=1	2	2	6.4	33.942	1.6663e-07	0.94683	0.79218	NaN	NaN	0.94683	0.79218	NaN	NaN
E9PUI4	Protein-methionine sulfoxide oxidase MICAL1	Mical1	>tr|E9PUI4|E9PUI4_MOUSE Microtubule-associated monoxygenase, calponin and LIM domain-containing 1 OS=Mus musculus GN=Mical1 PE=4 SV=1;>sp|Q8VDP3-3|MICA1_MOUSE Isoform 3 of Protein-methionine sulfoxide oxidase MICAL1 OS=Mus musculus GN=Mical1;>sp|Q8VDP3|MIC	3	3	5.3	103.76	9.9801e-12	0.94679	1.0748	0.919	0.98336	NaN	NaN	NaN	NaN
Q9CSH3	Exosome complex exonuclease RRP44	Dis3	>sp|Q9CSH3|RRP44_MOUSE Exosome complex exonuclease RRP44 OS=Mus musculus GN=Dis3 PE=2 SV=4	15	15	18.2	108.84	6.9869e-101	0.94677	0.98664	0.99482	0.96895	0.9399	1.0463	0.90745	0.78635
P61087	Ubiquitin-conjugating enzyme E2 K	Ube2k	>sp|P61087|UBE2K_MOUSE Ubiquitin-conjugating enzyme E2 K OS=Mus musculus GN=Ube2k PE=1 SV=3;>tr|D3Z4U3|D3Z4U3_MOUSE Uncharacterized protein OS=Mus musculus GN=Ube2k PE=3 SV=1;>tr|E9Q6W9|E9Q6W9_MOUSE Uncharacterized protein OS=Mus musculus GN=Ube2k PE=3 SV=	4	4	24	22.406	1.1003e-11	0.94543	0.86735	NaN	NaN	NaN	NaN	0.96092	0.91241
Q6P5E4	UDP-glucose:glycoprotein glucosyltransferase 1	Uggt1	>sp|Q6P5E4|UGGG1_MOUSE UDP-glucose:glycoprotein glucosyltransferase 1 OS=Mus musculus GN=Uggt1 PE=1 SV=4	3	3	3.2	176.43	3.3892e-09	0.94455	0.60931	NaN	NaN	NaN	NaN	0.94455	0.60931
Q9CR51	V-type proton ATPase subunit G 1	Atp6v1g1	>sp|Q9CR51|VATG1_MOUSE V-type proton ATPase subunit G 1 OS=Mus musculus GN=Atp6v1g1 PE=2 SV=3	2	2	13.6	13.724	6.9712e-37	0.94399	0.95727	NaN	NaN	NaN	NaN	1.0068	1.61
Q8BLM5	Transmembrane emp24 domain-containing protein 9	Tmed9	>tr|Q8BLM5|Q8BLM5_MOUSE Transmembrane emp24 protein transport domain containing 9, isoform CRA_a OS=Mus musculus GN=Tmed9 PE=2 SV=1;>sp|Q99KF1|TMED9_MOUSE Transmembrane emp24 domain-containing protein 9 OS=Mus musculus GN=Tmed9 PE=2 SV=2;>tr|E9PWI2|E9PWI2_	2	2	13.2	17.787	5.4579e-16	0.94389	0.93175	NaN	NaN	NaN	NaN	0.94389	0.93175
Q91YU8	Suppressor of SWI4 1 homolog	Ppan	>sp|Q91YU8|SSF1_MOUSE Suppressor of SWI4 1 homolog OS=Mus musculus GN=Ppan PE=2 SV=2	2	2	6.2	52.755	1.2005e-13	0.94348	0.82099	NaN	NaN	0.90133	0.7484	NaN	NaN
F8WJD9	Glutathione S-transferase P 1;Glutathione S-transferase P 2	Gstp1;Gstp2	>tr|F8WJD9|F8WJD9_MOUSE Uncharacterized protein (Fragment) OS=Mus musculus GN=Gstp1 PE=3 SV=1;>sp|P19157|GSTP1_MOUSE Glutathione S-transferase P 1 OS=Mus musculus GN=Gstp1 PE=1 SV=2;>sp|P46425|GSTP2_MOUSE Glutathione S-transferase P 2 OS=Mus musculus GN=Gs	13	12	68.9	23.478	0	0.94331	0.77271	1.0517	1.0044	0.84784	0.75552	0.93838	0.64027
Q8C147	Dedicator of cytokinesis protein 8	Dock8	>sp|Q8C147|DOCK8_MOUSE Dedicator of cytokinesis protein 8 OS=Mus musculus GN=Dock8 PE=2 SV=4	7	7	3.6	238.98	7.573e-26	0.94311	0.901	1.0224	0.96272	0.90938	0.79021	NaN	NaN
Q68FL6	Methionine--tRNA ligase, cytoplasmic	Mars	>sp|Q68FL6|SYMC_MOUSE Methionine--tRNA ligase, cytoplasmic OS=Mus musculus GN=Mars PE=2 SV=1;>tr|E9QB02|E9QB02_MOUSE Uncharacterized protein OS=Mus musculus GN=Mars PE=3 SV=1	14	14	21.8	101.43	2.7161e-256	0.94283	0.95676	1.0165	0.94331	0.94283	0.95468	0.87697	1.1595
O08583	THO complex subunit 4;RNA and export factor-binding protein 2	Alyref;Refbp2;Alyref2	>sp|O08583-2|THOC4_MOUSE Isoform 2 of THO complex subunit 4 OS=Mus musculus GN=Alyref;>sp|O08583|THOC4_MOUSE THO complex subunit 4 OS=Mus musculus GN=Alyref PE=1 SV=3;>sp|Q9JJW6-2|REFP2_MOUSE Isoform 2 of RNA and export factor-binding protein 2 OS=Mus musc	5	5	41.1	17.682	8.6628e-88	0.94265	0.96955	0.93326	1.0002	0.94286	0.96327	NaN	NaN
Q9JKX6	ADP-sugar pyrophosphatase	Nudt5	>sp|Q9JKX6|NUDT5_MOUSE ADP-sugar pyrophosphatase OS=Mus musculus GN=Nudt5 PE=1 SV=1;>tr|A2ATT5|A2ATT5_MOUSE Nudix (Nucleoside diphosphate linked moiety X)-type motif 5 (Fragment) OS=Mus musculus GN=Nudt5 PE=3 SV=1	6	6	34.4	23.984	9.7187e-32	0.94261	0.97783	0.86613	0.91089	1.0225	0.9886	1.4266	0.821
Q6ZPJ3	Ubiquitin-conjugating enzyme E2 O	Ube2o	>sp|Q6ZPJ3|UBE2O_MOUSE Ubiquitin-conjugating enzyme E2 O OS=Mus musculus GN=Ube2o PE=1 SV=3	3	3	3.5	140.83	2.3793e-17	0.94243	0.846	NaN	NaN	0.94243	0.79249	NaN	NaN
Q3UPL0	Protein transport protein Sec31A	Sec31a	>sp|Q3UPL0-2|SC31A_MOUSE Isoform 2 of Protein transport protein Sec31A OS=Mus musculus GN=Sec31a;>sp|Q3UPL0|SC31A_MOUSE Protein transport protein Sec31A OS=Mus musculus GN=Sec31a PE=1 SV=2	7	7	9.4	129.56	8.7875e-40	0.94236	0.90514	0.86644	0.88052	1.0565	1.0119	0.90158	0.87366
Q60597	2-oxoglutarate dehydrogenase, mitochondrial	Ogdh	>sp|Q60597-2|ODO1_MOUSE Isoform 2 of 2-oxoglutarate dehydrogenase, mitochondrial OS=Mus musculus GN=Ogdh;>sp|Q60597|ODO1_MOUSE 2-oxoglutarate dehydrogenase, mitochondrial OS=Mus musculus GN=Ogdh PE=1 SV=3;>sp|Q60597-4|ODO1_MOUSE Isoform 4 of 2-oxoglutarate	13	13	19.2	115.42	4.5177e-83	0.94204	0.91121	0.96564	0.90169	0.91544	0.91326	0.95806	0.81254
Q9EPL8	Importin-7	Ipo7	>sp|Q9EPL8|IPO7_MOUSE Importin-7 OS=Mus musculus GN=Ipo7 PE=1 SV=2	13	13	17.9	119.49	4.0549e-59	0.94129	1.0065	0.87943	0.97273	1.0403	1.0361	0.89834	0.98928
E9Q7H5	Heterogeneous nuclear ribonucleoprotein A3	Gm8991;Hnrnpa3;Gm6793	>tr|E9Q7H5|E9Q7H5_MOUSE Uncharacterized protein OS=Mus musculus GN=Gm8991 PE=4 SV=1;>tr|A2AL12|A2AL12_MOUSE Heterogeneous nuclear ribonucleoprotein A3 OS=Mus musculus GN=Hnrnpa3 PE=4 SV=1;>tr|B2RXM2|B2RXM2_MOUSE EG627828 protein OS=Mus musculus GN=Gm6793 P	9	9	26.3	32.574	2.9943e-116	0.94099	1.0052	0.91921	0.97089	0.94084	1.0496	0.99774	1.0083
P70349	Histidine triad nucleotide-binding protein 1	Hint1	>sp|P70349|HINT1_MOUSE Histidine triad nucleotide-binding protein 1 OS=Mus musculus GN=Hint1 PE=1 SV=3;>tr|B0R1E3|B0R1E3_MOUSE Histidine triad nucleotide binding protein OS=Mus musculus GN=Hint1 PE=4 SV=1	3	3	46	13.777	1.1964e-37	0.94048	1.0808	NaN	NaN	NaN	NaN	0.96887	1.1409
Q9WUM5	Succinyl-CoA ligase [ADP/GDP-forming] subunit alpha, mitochondrial	Suclg1	>sp|Q9WUM5|SUCA_MOUSE Succinyl-CoA ligase [ADP/GDP-forming] subunit alpha, mitochondrial OS=Mus musculus GN=Suclg1 PE=1 SV=4	2	2	8.1	36.154	5.0622e-11	0.94042	1.0228	NaN	NaN	0.95077	1.0236	NaN	NaN
Q91ZW3	SWI/SNF-related matrix-associated actin-dependent regulator of chromatin subfamily A member 5;Probable global transcription activator SNF2L1	Smarca5;Smarca1	>sp|Q91ZW3|SMCA5_MOUSE SWI/SNF-related matrix-associated actin-dependent regulator of chromatin subfamily A member 5 OS=Mus musculus GN=Smarca5 PE=1 SV=1;>tr|B1AUP9|B1AUP9_MOUSE SWI/SNF related, matrix associated, actin dependent regulator of chromatin, su	4	4	3.6	121.63	3.2055e-12	0.94038	0.96969	0.92157	0.96033	1.0089	0.93964	NaN	NaN
Q8K411	Presequence protease, mitochondrial	Pitrm1	>sp|Q8K411-3|PREP_MOUSE Isoform 3 of Presequence protease, mitochondrial OS=Mus musculus GN=Pitrm1;>sp|Q8K411-2|PREP_MOUSE Isoform 2 of Presequence protease, mitochondrial OS=Mus musculus GN=Pitrm1;>sp|Q8K411|PREP_MOUSE Presequence protease, mitochondrial	3	3	4.6	112.84	3.1054e-18	0.93984	1.1095	0.93984	1.323	NaN	NaN	1.0181	0.89695
Q8VCH6	Delta(24)-sterol reductase	Dhcr24	>sp|Q8VCH6|DHC24_MOUSE Delta(24)-sterol reductase OS=Mus musculus GN=Dhcr24 PE=2 SV=1	3	3	5.4	60.112	2.3737e-10	0.93959	1.0574	0.94248	1.1717	NaN	NaN	NaN	NaN
Q9Z2I9	Succinyl-CoA ligase [ADP-forming] subunit beta, mitochondrial	Sucla2	>sp|Q9Z2I9|SUCB1_MOUSE Succinyl-CoA ligase [ADP-forming] subunit beta, mitochondrial OS=Mus musculus GN=Sucla2 PE=1 SV=2	2	2	7.1	50.113	2.5528e-29	0.93931	1.0347	NaN	NaN	0.6781	0.75782	NaN	NaN
Q9ER72	Cysteine--tRNA ligase, cytoplasmic	Cars	>sp|Q9ER72-2|SYCC_MOUSE Isoform 2 of Cysteine--tRNA ligase, cytoplasmic OS=Mus musculus GN=Cars;>sp|Q9ER72|SYCC_MOUSE Cysteine--tRNA ligase, cytoplasmic OS=Mus musculus GN=Cars PE=1 SV=2	4	4	6.7	85.55	3.2309e-25	0.93899	1.1377	NaN	NaN	0.90741	0.98919	0.89079	1.4024
Q99JI4	26S proteasome non-ATPase regulatory subunit 6	Psmd6	>sp|Q99JI4|PSMD6_MOUSE 26S proteasome non-ATPase regulatory subunit 6 OS=Mus musculus GN=Psmd6 PE=2 SV=1	6	6	18.8	45.536	1.7649e-48	0.9389	0.96378	0.92153	1.0391	0.97272	0.90387	NaN	NaN
Q9QXS1	Plectin	Plec	>sp|Q9QXS1-2|PLEC_MOUSE Isoform PLEC-1 of Plectin OS=Mus musculus GN=Plec;>tr|E9QPE8|E9QPE8_MOUSE Uncharacterized protein OS=Mus musculus GN=Plec PE=4 SV=1;>sp|Q9QXS1|PLEC_MOUSE Plectin OS=Mus musculus GN=Plec PE=1 SV=2;>tr|E9QN87|E9QN87_MOUSE Uncharacteri	29	27	7.9	533.53	3.778e-166	0.93878	0.96192	0.93878	0.95656	NaN	NaN	NaN	NaN
E9PYH6		Setd1a	>tr|E9PYH6|E9PYH6_MOUSE Uncharacterized protein OS=Mus musculus GN=Setd1a PE=4 SV=1;>tr|D3YXL2|D3YXL2_MOUSE SET domain-containing 1A (Fragment) OS=Mus musculus GN=Setd1a PE=4 SV=1;>tr|D3YX07|D3YX07_MOUSE SET domain-containing 1A (Fragment) OS=Mus musculus	2	2	1.3	186.06	1.2321e-07	0.93869	0.97289	NaN	NaN	0.9771	1.0145	NaN	NaN
Q9R190	Metastasis-associated protein MTA2	Mta2	>sp|Q9R190|MTA2_MOUSE Metastasis-associated protein MTA2 OS=Mus musculus GN=Mta2 PE=1 SV=1	7	5	12.6	75.029	7.3308e-23	0.93856	1.0565	1.074	1.0053	0.90866	1.0508	0.92477	1.0279
P17751	Triosephosphate isomerase	Tpi1	>sp|P17751|TPIS_MOUSE Triosephosphate isomerase OS=Mus musculus GN=Tpi1 PE=1 SV=4	10	10	50.5	32.191	2.9549e-78	0.93848	0.81197	1.0597	0.93425	0.81641	0.68614	0.93403	0.76534
P59708	Pre-mRNA branch site protein p14	Sf3b14	>sp|P59708|PM14_MOUSE Pre-mRNA branch site protein p14 OS=Mus musculus GN=Sf3b14 PE=2 SV=1	3	3	29.6	14.585	5.3238e-18	0.93846	0.87933	NaN	NaN	0.95651	0.86769	1.0747	0.96625
P52431	DNA polymerase delta catalytic subunit;DNA polymerase	Pold1	>sp|P52431|DPOD1_MOUSE DNA polymerase delta catalytic subunit OS=Mus musculus GN=Pold1 PE=1 SV=2;>tr|D6RFB8|D6RFB8_MOUSE DNA polymerase OS=Mus musculus GN=Pold1 PE=3 SV=1	7	7	6.5	123.79	2.3742e-16	0.93845	0.96871	0.8918	0.94815	1.0516	0.87562	NaN	NaN
Q6GT24	Peroxiredoxin-6	Prdx6	>tr|Q6GT24|Q6GT24_MOUSE Peroxiredoxin 6 OS=Mus musculus GN=Prdx6 PE=2 SV=1;>sp|O08709|PRDX6_MOUSE Peroxiredoxin-6 OS=Mus musculus GN=Prdx6 PE=1 SV=3;>tr|D3Z0Y2|D3Z0Y2_MOUSE Uncharacterized protein OS=Mus musculus GN=Prdx6 PE=4 SV=1	6	6	36.2	24.826	3.5704e-20	0.9384	0.6464	NaN	NaN	NaN	NaN	0.94912	0.64991
P17225	Polypyrimidine tract-binding protein 1	Ptbp1	>sp|P17225|PTBP1_MOUSE Polypyrimidine tract-binding protein 1 OS=Mus musculus GN=Ptbp1 PE=1 SV=2;>tr|E9Q4L8|E9Q4L8_MOUSE Polypyrimidine tract-binding protein 1 OS=Mus musculus GN=Ptbp1 PE=4 SV=1;>tr|Q8BGJ5|Q8BGJ5_MOUSE MCG13402, isoform CRA_a OS=Mus muscul	10	9	29.4	56.477	1.5674e-201	0.93815	0.96813	1.0014	0.97049	1.0068	1.0212	0.90378	0.95683
Q99MD9	Nuclear autoantigenic sperm protein	Nasp	>sp|Q99MD9|NASP_MOUSE Nuclear autoantigenic sperm protein OS=Mus musculus GN=Nasp PE=1 SV=2;>tr|B1AU75|B1AU75_MOUSE Nuclear autoantigenic sperm protein (Histone-binding) OS=Mus musculus GN=Nasp PE=4 SV=1;>tr|B1AU76|B1AU76_MOUSE Nuclear autoantigenic sperm	2	2	3.8	83.953	0.00017001	0.93779	0.81745	NaN	NaN	NaN	NaN	0.93779	0.81745
Q05816	Fatty acid-binding protein, epidermal	Fabp5	>sp|Q05816|FABP5_MOUSE Fatty acid-binding protein, epidermal OS=Mus musculus GN=Fabp5 PE=1 SV=3;>tr|E9Q964|E9Q964_MOUSE Fatty acid-binding protein 5, epidermal OS=Mus musculus GN=Fabp5 PE=3 SV=1	9	9	57.8	15.137	2.6058e-122	0.93748	0.9666	0.90209	0.95605	0.9252	0.90692	0.97246	0.99408
Q9D0F9	Phosphoglucomutase-1	Pgm1;Pgm2	>sp|Q9D0F9|PGM1_MOUSE Phosphoglucomutase-1 OS=Mus musculus GN=Pgm1 PE=1 SV=4;>tr|A2CEK3|A2CEK3_MOUSE Phosphoglucomutase 2 OS=Mus musculus GN=Pgm2 PE=3 SV=1	6	6	14.1	61.417	6.6563e-30	0.93711	0.8528	0.87656	0.84778	NaN	NaN	1.0033	0.81263
Q7TSG6	Moesin;Radixin;Ezrin	Rdx;Msn;Ezr	>tr|Q7TSG6|Q7TSG6_MOUSE Rdx protein OS=Mus musculus GN=Rdx PE=2 SV=1;>sp|P26041|MOES_MOUSE Moesin OS=Mus musculus GN=Msn PE=1 SV=3;>sp|P26043|RADI_MOUSE Radixin OS=Mus musculus GN=Rdx PE=1 SV=3;>sp|P26040|EZRI_MOUSE Ezrin OS=Mus musculus GN=Ezr PE=1 SV=3;>	3	3	6.7	46.367	6.5358e-09	0.93697	0.99146	1.0903	1.1499	1.3665	1.0364	0.88975	0.78146
Q9D051	Pyruvate dehydrogenase E1 component subunit beta, mitochondrial	Pdhb	>sp|Q9D051|ODPB_MOUSE Pyruvate dehydrogenase E1 component subunit beta, mitochondrial OS=Mus musculus GN=Pdhb PE=1 SV=1	9	9	32.9	38.937	4.5616e-70	0.93681	0.92749	0.88653	0.9391	0.97721	0.89026	1.0177	1.0129
Q921M3	Splicing factor 3B subunit 3	Sf3b3	>sp|Q921M3|SF3B3_MOUSE Splicing factor 3B subunit 3 OS=Mus musculus GN=Sf3b3 PE=2 SV=1;>sp|Q921M3-2|SF3B3_MOUSE Isoform 2 of Splicing factor 3B subunit 3 OS=Mus musculus GN=Sf3b3;>tr|F8WHW1|F8WHW1_MOUSE Uncharacterized protein OS=Mus musculus GN=Sf3b3 PE=4	15	15	16.8	135.55	2.7707e-80	0.93646	0.95512	1.0092	0.99227	0.96722	0.90991	0.88748	0.80997
Q8C3J5	Dedicator of cytokinesis protein 2	Dock2	>sp|Q8C3J5|DOCK2_MOUSE Dedicator of cytokinesis protein 2 OS=Mus musculus GN=Dock2 PE=1 SV=3;>tr|Q5SRI3|Q5SRI3_MOUSE Dedicator of cyto-kinesis 2 OS=Mus musculus GN=Dock2 PE=2 SV=2	19	19	12.9	211.7	2.8496e-108	0.93538	0.93005	0.91713	0.98499	0.95124	0.85854	0.97262	0.88923
P80314	T-complex protein 1 subunit beta	Cct2	>sp|P80314|TCPB_MOUSE T-complex protein 1 subunit beta OS=Mus musculus GN=Cct2 PE=1 SV=4	27	27	62.8	57.477	0	0.93485	1.0014	0.92597	1.013	0.927	1.0064	0.96287	0.97835
Q64337	Sequestosome-1	Sqstm1	>sp|Q64337|SQSTM_MOUSE Sequestosome-1 OS=Mus musculus GN=Sqstm1 PE=1 SV=1;>sp|Q64337-2|SQSTM_MOUSE Isoform 2 of Sequestosome-1 OS=Mus musculus GN=Sqstm1;>tr|D3YZJ1|D3YZJ1_MOUSE Uncharacterized protein OS=Mus musculus GN=Sqstm1 PE=4 SV=1	8	8	31.4	48.162	1.2033e-113	0.93473	1.0054	1.1214	1.2073	0.78314	1.0054	0.95031	0.91707
Q922Q4	Pyrroline-5-carboxylate reductase 2	Pycr2	>sp|Q922Q4|P5CR2_MOUSE Pyrroline-5-carboxylate reductase 2 OS=Mus musculus GN=Pycr2 PE=2 SV=1	4	4	18.4	33.659	3.033e-24	0.93425	0.97209	0.99785	0.96057	0.89457	1.1226	0.84513	0.74794
Q8CDN6	Thioredoxin-like protein 1	Txnl1	>sp|Q8CDN6|TXNL1_MOUSE Thioredoxin-like protein 1 OS=Mus musculus GN=Txnl1 PE=1 SV=3	8	8	41.9	32.237	1.3868e-158	0.93401	0.97607	0.92687	0.98048	1.0628	1.0565	0.91534	0.99891
Q7TT37	Elongator complex protein 1	Ikbkap	>sp|Q7TT37|ELP1_MOUSE Elongator complex protein 1 OS=Mus musculus GN=Ikbkap PE=2 SV=2	4	4	4.1	149.58	1.428e-10	0.93394	0.88322	NaN	NaN	0.76471	0.5911	0.9824	0.94457
Q99J47	Dehydrogenase/reductase SDR family member 7B	Dhrs7b	>sp|Q99J47-2|DRS7B_MOUSE Isoform 2 of Dehydrogenase/reductase SDR family member 7B OS=Mus musculus GN=Dhrs7b;>sp|Q99J47|DRS7B_MOUSE Dehydrogenase/reductase SDR family member 7B OS=Mus musculus GN=Dhrs7b PE=2 SV=1	3	3	12.4	33.982	7.3053e-08	0.93358	0.85559	NaN	NaN	0.89076	0.8274	NaN	NaN
P14148	60S ribosomal protein L7	Rpl7;Gm5045	>sp|P14148|RL7_MOUSE 60S ribosomal protein L7 OS=Mus musculus GN=Rpl7 PE=2 SV=2;>tr|F6XI62|F6XI62_MOUSE Ribosomal protein L7 (Fragment) OS=Mus musculus GN=Rpl7 PE=3 SV=1;>tr|D3Z6N4|D3Z6N4_MOUSE MCG18633 OS=Mus musculus GN=Gm5045 PE=4 SV=1	11	11	44.1	31.419	3.1103e-61	0.93334	1.0066	0.93141	0.9536	0.93736	1.025	0.93527	1.0341
Q91WN1	DnaJ homolog subfamily C member 9	Dnajc9	>sp|Q91WN1|DNJC9_MOUSE DnaJ homolog subfamily C member 9 OS=Mus musculus GN=Dnajc9 PE=2 SV=2	2	2	8.9	30.059	8.5275e-14	0.93315	0.99596	NaN	NaN	0.90434	0.89855	0.92276	1.0273
Q8K3J2	Apoptosis regulator BAX	Bax	>tr|Q8K3J2|Q8K3J2_MOUSE Bcl2-associated X protein kappa isoform OS=Mus musculus GN=Bax PE=2 SV=1;>sp|Q07813|BAX_MOUSE Apoptosis regulator BAX OS=Mus musculus GN=Bax PE=1 SV=1	3	3	26.6	19.575	7.677e-23	0.93304	0.79885	NaN	NaN	NaN	NaN	0.93304	0.79885
D3YUM1	NADH dehydrogenase [ubiquinone] flavoprotein 1, mitochondrial	Ndufv1	>tr|D3YUM1|D3YUM1_MOUSE Uncharacterized protein OS=Mus musculus GN=Ndufv1 PE=4 SV=1;>sp|Q91YT0|NDUV1_MOUSE NADH dehydrogenase [ubiquinone] flavoprotein 1, mitochondrial OS=Mus musculus GN=Ndufv1 PE=1 SV=1;>tr|D6RG60|D6RG60_MOUSE Uncharacterized protein OS=	2	2	4.8	49.913	8.6725e-06	0.93287	0.90554	0.93287	0.90539	NaN	NaN	NaN	NaN
Q9CY50	Translocon-associated protein subunit alpha	Ssr1	>sp|Q9CY50|SSRA_MOUSE Translocon-associated protein subunit alpha OS=Mus musculus GN=Ssr1 PE=1 SV=1;>tr|E9Q9A7|E9Q9A7_MOUSE Uncharacterized protein OS=Mus musculus GN=Ssr1 PE=4 SV=1	3	3	11.9	32.065	1.2003e-07	0.93283	1.0361	1.5394	1.1953	NaN	NaN	0.94466	1.0453
Q9QUR7	Peptidyl-prolyl cis-trans isomerase NIMA-interacting 1	Pin1	>sp|Q9QUR7|PIN1_MOUSE Peptidyl-prolyl cis-trans isomerase NIMA-interacting 1 OS=Mus musculus GN=Pin1 PE=1 SV=1	4	4	41.8	18.37	1.291e-67	0.93267	0.92575	0.91934	0.88612	0.80457	0.87159	1.0556	0.98996
Q9CWF2	Tubulin beta-2B chain;Tubulin beta-2A chain	Tubb2b;Tubb2a	>sp|Q9CWF2|TBB2B_MOUSE Tubulin beta-2B chain OS=Mus musculus GN=Tubb2b PE=1 SV=1;>sp|Q7TMM9|TBB2A_MOUSE Tubulin beta-2A chain OS=Mus musculus GN=Tubb2a PE=1 SV=1	23	2	53	49.953	0	0.93216	0.83633	0.86452	0.66172	0.94171	0.83633	NaN	NaN
Q91VU6	DDB1- and CUL4-associated factor 11	Dcaf11	>sp|Q91VU6-2|DCA11_MOUSE Isoform 2 of DDB1- and CUL4-associated factor 11 OS=Mus musculus GN=Dcaf11;>sp|Q91VU6|DCA11_MOUSE DDB1- and CUL4-associated factor 11 OS=Mus musculus GN=Dcaf11 PE=1 SV=1;>tr|D3Z4U8|D3Z4U8_MOUSE DDB1 and CUL4-associated factor 11 OS	7	7	16.2	57.456	4.9093e-31	0.93148	0.86358	0.94816	0.94225	0.89568	0.86358	1.019	0.89235
Q8CH72	E3 ubiquitin-protein ligase TRIM32	Trim32	>sp|Q8CH72|TRI32_MOUSE E3 ubiquitin-protein ligase TRIM32 OS=Mus musculus GN=Trim32 PE=1 SV=2;>tr|A2AGS0|A2AGS0_MOUSE Tripartite motif protein 32 (Fragment) OS=Mus musculus GN=Trim32 PE=4 SV=1;>tr|A2AGS1|A2AGS1_MOUSE Tripartite motif protein 32 (Fragment)	3	3	6.3	72.057	3.2343e-63	0.93126	0.9319	1.0215	0.99541	0.8452	0.88961	NaN	NaN
P51150	Ras-related protein Rab-7a	Rab7a	>sp|P51150|RAB7A_MOUSE Ras-related protein Rab-7a OS=Mus musculus GN=Rab7a PE=1 SV=2	4	4	23.2	23.489	7.5876e-35	0.93103	0.95817	NaN	NaN	0.87801	0.98098	0.98725	0.93588
Q8BFZ3	Beta-actin-like protein 2	Actbl2	>sp|Q8BFZ3|ACTBL_MOUSE Beta-actin-like protein 2 OS=Mus musculus GN=Actbl2 PE=1 SV=1	12	2	33.2	42.004	0	0.93091	1.0334	0.93091	1.0262	NaN	NaN	NaN	NaN
P68404	Protein kinase C beta type	Prkcb	>sp|P68404-2|KPCB_MOUSE Isoform Beta-II of Protein kinase C beta type OS=Mus musculus GN=Prkcb;>sp|P68404|KPCB_MOUSE Protein kinase C beta type OS=Mus musculus GN=Prkcb PE=1 SV=4	9	9	17.7	76.893	3.0131e-58	0.93076	0.96564	0.99048	1.0067	0.94424	0.95917	0.78899	0.90317
Q9CQ71	Replication protein A 14 kDa subunit	Rpa3	>sp|Q9CQ71|RFA3_MOUSE Replication protein A 14 kDa subunit OS=Mus musculus GN=Rpa3 PE=2 SV=1	4	4	43	13.584	1.7054e-12	0.93071	0.9294	1.3263	1.0075	0.79028	0.90087	NaN	NaN
Q9CXY6	Interleukin enhancer-binding factor 2	Ilf2	>sp|Q9CXY6|ILF2_MOUSE Interleukin enhancer-binding factor 2 OS=Mus musculus GN=Ilf2 PE=1 SV=1	3	3	11.3	43.062	7.6481e-14	0.93068	0.97576	NaN	NaN	0.96843	0.95222	0.87257	0.95076
E9PVC6	Eukaryotic translation initiation factor 4 gamma 1	Eif4g1	>tr|E9PVC6|E9PVC6_MOUSE Uncharacterized protein OS=Mus musculus GN=Eif4g1 PE=4 SV=1;>tr|E9Q9E1|E9Q9E1_MOUSE Uncharacterized protein OS=Mus musculus GN=Eif4g1 PE=4 SV=1;>tr|E9PVC5|E9PVC5_MOUSE Uncharacterized protein OS=Mus musculus GN=Eif4g1 PE=4 SV=1;>sp|	15	14	12.7	171.28	7.3626e-124	0.93045	1.008	0.92316	0.97772	0.95524	0.96067	0.95596	1.0355
Q80VR4	Myocyte-specific enhancer factor 2B	Mef2b	>tr|Q80VR4|Q80VR4_MOUSE Myocyte enhancer factor 2B OS=Mus musculus GN=Mef2b PE=2 SV=1;>sp|O55087-2|MEF2B_MOUSE Isoform B-2 of Myocyte-specific enhancer factor 2B OS=Mus musculus GN=Mef2b;>sp|O55087|MEF2B_MOUSE Myocyte-specific enhancer factor 2B OS=Mus mus	2	2	6.5	36.491	6.8921e-07	0.92955	0.93246	2.2912	0.86	NaN	NaN	NaN	NaN
P32067	Lupus La protein homolog	Ssb	>sp|P32067|LA_MOUSE Lupus La protein homolog OS=Mus musculus GN=Ssb PE=2 SV=1;>tr|F8WHY1|F8WHY1_MOUSE Uncharacterized protein OS=Mus musculus GN=Ssb PE=4 SV=1;>tr|A2AR07|A2AR07_MOUSE Sjogren syndrome antigen B (Fragment) OS=Mus musculus GN=Ssb PE=4 SV=1	8	8	22.7	47.756	1.4143e-77	0.92913	0.93273	0.92381	0.91824	0.9462	0.93521	0.87192	0.95362
Q9JKB1	Ubiquitin carboxyl-terminal hydrolase isozyme L3;Ubiquitin carboxyl-terminal hydrolase isozyme L4	Uchl3;Uchl4	>sp|Q9JKB1|UCHL3_MOUSE Ubiquitin carboxyl-terminal hydrolase isozyme L3 OS=Mus musculus GN=Uchl3 PE=1 SV=2;>tr|E9Q111|E9Q111_MOUSE Uncharacterized protein OS=Mus musculus GN=Uchl3 PE=4 SV=1;>sp|P58321|UCHL4_MOUSE Ubiquitin carboxyl-terminal hydrolase isozy	4	4	22.6	26.151	1.2566e-27	0.92901	0.95049	NaN	NaN	NaN	NaN	1.056	1.2426
Q99P88	Nuclear pore complex protein Nup155	Nup155	>sp|Q99P88|NU155_MOUSE Nuclear pore complex protein Nup155 OS=Mus musculus GN=Nup155 PE=2 SV=1;>tr|Q6ZQ45|Q6ZQ45_MOUSE MKIAA0791 protein (Fragment) OS=Mus musculus GN=Nup155 PE=2 SV=1	13	13	13.5	155.12	3.5626e-167	0.92876	1.0209	0.93106	0.94996	0.93693	1.0174	0.87717	1.0343
Q5SVG5	AP-1 complex subunit beta-1	Ap1b1	>tr|Q5SVG5|Q5SVG5_MOUSE Adaptor protein complex AP-1, beta 1 subunit OS=Mus musculus GN=Ap1b1 PE=2 SV=1;>tr|Q5SVG4|Q5SVG4_MOUSE Adaptor protein complex AP-1, beta 1 subunit OS=Mus musculus GN=Ap1b1 PE=2 SV=1;>sp|O35643|AP1B1_MOUSE AP-1 complex subunit beta	4	2	5.6	101.19	1.6132e-15	0.92795	0.97382	NaN	NaN	NaN	NaN	0.90724	0.94531
Q3UDQ7	AFG3-like protein 2;Ankyrin-2	Afg3l2;Ank2	>tr|Q3UDQ7|Q3UDQ7_MOUSE Uncharacterized protein OS=Mus musculus GN=Afg3l2 PE=2 SV=1;>sp|Q8JZQ2|AFG32_MOUSE AFG3-like protein 2 OS=Mus musculus GN=Afg3l2 PE=1 SV=1;>tr|E9Q2E1|E9Q2E1_MOUSE Uncharacterized protein OS=Mus musculus GN=Ank2 PE=4 SV=1;>sp|Q8C8R3|	2	2	2.3	88.748	0.00066961	0.92781	0.9655	0.44193	0.41836	NaN	NaN	NaN	NaN
P21107		Tpm3-rs7;Tpm3	>sp|P21107-2|TPM3_MOUSE Isoform 2 of Tropomyosin alpha-3 chain OS=Mus musculus GN=Tpm3;>tr|D3Z2H9|D3Z2H9_MOUSE Uncharacterized protein OS=Mus musculus GN=Tpm3-rs7 PE=3 SV=1;>tr|D3Z6I8|D3Z6I8_MOUSE Uncharacterized protein OS=Mus musculus GN=Tpm3 PE=3 SV=1;>	16	2	42.3	29.02	1.6924e-194	0.92769	1.007	0.9076	0.99452	NaN	NaN	0.99682	0.97645
Q05D44	Eukaryotic translation initiation factor 5B	Eif5b	>sp|Q05D44|IF2P_MOUSE Eukaryotic translation initiation factor 5B OS=Mus musculus GN=Eif5b PE=1 SV=2	5	5	7.7	137.61	6.2251e-60	0.92745	0.93342	0.94184	0.85679	0.91819	0.96255	0.98586	0.91206
Q9D7G0	Ribose-phosphate pyrophosphokinase 1;Ribose-phosphate pyrophosphokinase	Prps1;Prps1l3	>sp|Q9D7G0|PRPS1_MOUSE Ribose-phosphate pyrophosphokinase 1 OS=Mus musculus GN=Prps1 PE=1 SV=4;>tr|G3UXL2|G3UXL2_MOUSE Ribose-phosphate pyrophosphokinase OS=Mus musculus GN=Prps1l3 PE=3 SV=1	8	2	31.4	34.834	3.8998e-76	0.92664	0.90987	0.9195	0.84727	0.96231	0.94339	0.9688	1.0062
P08228	Superoxide dismutase [Cu-Zn]	Sod1	>sp|P08228|SODC_MOUSE Superoxide dismutase [Cu-Zn] OS=Mus musculus GN=Sod1 PE=1 SV=2	5	5	39	15.942	2.0765e-42	0.92661	0.84228	1.1795	1.1329	NaN	NaN	0.88442	0.83537
F7ADT6	GTPase-activating protein and VPS9 domain-containing protein 1	Gapvd1	>tr|F7ADT6|F7ADT6_MOUSE GTPase-activating protein and VPS9 domains 1 (Fragment) OS=Mus musculus GN=Gapvd1 PE=4 SV=1;>tr|F7ADQ2|F7ADQ2_MOUSE GTPase-activating protein and VPS9 domains 1 (Fragment) OS=Mus musculus GN=Gapvd1 PE=4 SV=1;>sp|Q6PAR5-5|GAPD1_MOUSE	2	2	4.2	62.1	0.00034449	0.92631	0.95763	NaN	NaN	0.92631	0.95763	NaN	NaN
Q9CQJ2	PIH1 domain-containing protein 1	Pih1d1	>sp|Q9CQJ2|PIHD1_MOUSE PIH1 domain-containing protein 1 OS=Mus musculus GN=Pih1d1 PE=2 SV=1;>tr|D3Z484|D3Z484_MOUSE PIH1 domain-containing 1 (Fragment) OS=Mus musculus GN=Pih1d1 PE=4 SV=1	2	2	11.7	32.208	9.2579e-11	0.92626	1.0047	NaN	NaN	0.92626	1.0047	NaN	NaN
A2AN08	E3 ubiquitin-protein ligase UBR4	Ubr4	>sp|A2AN08-3|UBR4_MOUSE Isoform 3 of E3 ubiquitin-protein ligase UBR4 OS=Mus musculus GN=Ubr4;>sp|A2AN08|UBR4_MOUSE E3 ubiquitin-protein ligase UBR4 OS=Mus musculus GN=Ubr4 PE=1 SV=1;>sp|A2AN08-5|UBR4_MOUSE Isoform 5 of E3 ubiquitin-protein ligase UBR4 OS=	7	7	1.5	570.29	2.1344e-12	0.92612	1.009	0.9235	1.0093	NaN	NaN	NaN	NaN
P10639	Thioredoxin	Txn	>sp|P10639|THIO_MOUSE Thioredoxin OS=Mus musculus GN=Txn PE=1 SV=3	3	3	31.4	11.675	7.6303e-21	0.9256	1.04	0.69823	0.69052	NaN	NaN	NaN	NaN
Q8VI75	Importin-4	Ipo4	>sp|Q8VI75|IPO4_MOUSE Importin-4 OS=Mus musculus GN=Ipo4 PE=1 SV=1;>tr|Q5U4C5|Q5U4C5_MOUSE Ipo4 protein OS=Mus musculus GN=Ipo4 PE=2 SV=1;>tr|D6RES6|D6RES6_MOUSE Importin 4, isoform CRA_a OS=Mus musculus GN=Ipo4 PE=4 SV=1	6	6	7.1	119.27	4.9078e-29	0.92549	0.88969	0.7711	0.86146	0.93626	0.89584	0.91484	0.86386
Q9DBR7	Protein phosphatase 1 regulatory subunit 12A	Ppp1r12a	>sp|Q9DBR7|MYPT1_MOUSE Protein phosphatase 1 regulatory subunit 12A OS=Mus musculus GN=Ppp1r12a PE=1 SV=2;>sp|Q9DBR7-2|MYPT1_MOUSE Isoform 2 of Protein phosphatase 1 regulatory subunit 12A OS=Mus musculus GN=Ppp1r12a	13	13	19.2	114.99	2.5973e-77	0.9248	0.89255	0.9241	0.84023	0.92549	0.93205	NaN	NaN
Q3TIV5	Zinc finger CCCH domain-containing protein 15	Zc3h15	>sp|Q3TIV5|ZC3HF_MOUSE Zinc finger CCCH domain-containing protein 15 OS=Mus musculus GN=Zc3h15 PE=1 SV=2;>sp|Q3TIV5-2|ZC3HF_MOUSE Isoform 2 of Zinc finger CCCH domain-containing protein 15 OS=Mus musculus GN=Zc3h15	3	3	9.6	48.327	7.078e-25	0.9244	0.96259	NaN	NaN	0.56767	0.60834	1.0553	0.9193
P70677	Caspase-3;Caspase-3 subunit p17;Caspase-3 subunit p12	Casp3	>sp|P70677|CASP3_MOUSE Caspase-3 OS=Mus musculus GN=Casp3 PE=1 SV=1	2	2	7.9	31.474	0.0001004	0.92439	0.9684	0.92439	0.96412	NaN	NaN	NaN	NaN
G3UXT7	RNA-binding protein FUS	Fus	>tr|G3UXT7|G3UXT7_MOUSE Fusion,-derived from t(12;16) malignant liposarcoma (human) (Fragment) OS=Mus musculus GN=Fus PE=4 SV=1;>tr|Q8CFQ9|Q8CFQ9_MOUSE Fusion, derived from t(12;16) malignant liposarcoma (Human) OS=Mus musculus GN=Fus PE=2 SV=1;>sp|P56959|	3	3	28.5	13.897	2.5496e-09	0.92371	1.0162	1.2411	1.048	NaN	NaN	0.82075	0.97631
A2AQ25	Sickle tail protein	Etl4;Skt	>sp|A2AQ25-8|SKT_MOUSE Isoform 8 of Sickle tail protein OS=Mus musculus GN=Skt;>sp|A2AQ25-4|SKT_MOUSE Isoform 4 of Sickle tail protein OS=Mus musculus GN=Skt;>tr|D3Z781|D3Z781_MOUSE Uncharacterized protein OS=Mus musculus GN=Etl4 PE=4 SV=2;>sp|A2AQ25-3|SKT	9	9	13.4	113.8	1.3273e-130	0.92353	1.0168	0.79211	1.018	0.9844	0.98331	NaN	NaN
Q62448	Eukaryotic translation initiation factor 4 gamma 2	Eif4g2	>sp|Q62448|IF4G2_MOUSE Eukaryotic translation initiation factor 4 gamma 2 OS=Mus musculus GN=Eif4g2 PE=1 SV=2;>sp|Q62448-2|IF4G2_MOUSE Isoform 2 of Eukaryotic translation initiation factor 4 gamma 2 OS=Mus musculus GN=Eif4g2;>tr|G3XA17|G3XA17_MOUSE Eukaryo	15	15	21	102.1	8.6472e-105	0.92334	0.99487	0.91549	0.98888	0.99135	1.0135	0.85832	0.9741
Q99JB2	Stomatin-like protein 2	Stoml2	>sp|Q99JB2|STML2_MOUSE Stomatin-like protein 2 OS=Mus musculus GN=Stoml2 PE=1 SV=1	7	7	29.5	38.384	2.6758e-176	0.92254	0.98681	0.95297	1.1518	0.8398	1.1766	0.92787	0.89624
F6RBY3	Alpha-1,3/1,6-mannosyltransferase ALG2	Alg2	>tr|F6RBY3|F6RBY3_MOUSE Asparagine-linked glycosylation 2 homolog (yeast, alpha-1,3-mannosyltransferase) (Fragment) OS=Mus musculus GN=Alg2 PE=4 SV=1;>sp|Q9DBE8|ALG2_MOUSE Alpha-1,3/1,6-mannosyltransferase ALG2 OS=Mus musculus GN=Alg2 PE=2 SV=2	2	2	12.4	20.668	1.1506e-06	0.92167	0.94999	0.92167	0.95378	NaN	NaN	NaN	NaN
Q3V424	Small nuclear ribonucleoprotein G	Snrpg	>tr|Q3V424|Q3V424_MOUSE Uncharacterized protein OS=Mus musculus GN=Snrpg PE=2 SV=1;>sp|P62309|RUXG_MOUSE Small nuclear ribonucleoprotein G OS=Mus musculus GN=Snrpg PE=1 SV=1	3	3	31.2	7.1013	2.7478e-09	0.92151	0.92991	NaN	NaN	0.93455	0.85958	NaN	NaN
Q9JIA6	Galactokinase	Galk1	>tr|Q9JIA6|Q9JIA6_MOUSE Galactokinase OS=Mus musculus GN=Galk1 PE=2 SV=1;>sp|Q9R0N0|GALK1_MOUSE Galactokinase OS=Mus musculus GN=Galk1 PE=2 SV=1	6	6	16.6	42.295	2.7751e-62	0.9215	0.87618	0.84922	0.88604	0.99079	0.91613	1.0661	0.81702
Q8CI94	Glycogen phosphorylase, brain form	Pygb	>sp|Q8CI94|PYGB_MOUSE Glycogen phosphorylase, brain form OS=Mus musculus GN=Pygb PE=1 SV=3	6	5	9.3	96.729	1.2486e-16	0.92119	0.68042	1.0243	0.9368	0.4084	0.11707	0.97826	0.71795
E9Q8D9		BC006779	>tr|E9Q8D9|E9Q8D9_MOUSE Uncharacterized protein OS=Mus musculus GN=BC006779 PE=4 SV=1;>tr|A2AS05|A2AS05_MOUSE Novel protein, possible orthologue of human peroxisomal proliferator-activated receptor A interacting complex 285 PRIC285 OS=Mus musculus GN=BC006	4	4	3.6	189.65	3.8593e-16	0.9207	0.99544	0.89791	0.96578	0.94408	1.0041	NaN	NaN
Q9QUM9	Proteasome subunit alpha type-6	Psma6	>sp|Q9QUM9|PSA6_MOUSE Proteasome subunit alpha type-6 OS=Mus musculus GN=Psma6 PE=1 SV=1;>tr|E0CXB1|E0CXB1_MOUSE Uncharacterized protein OS=Mus musculus GN=Psma6 PE=4 SV=1	4	4	21.1	27.372	1.3636e-30	0.92054	0.88673	0.94862	0.85932	0.89745	0.86172	0.9175	0.8981
Q3TUE1	Far upstream element-binding protein 1	Fubp1	>tr|Q3TUE1|Q3TUE1_MOUSE Uncharacterized protein OS=Mus musculus GN=Fubp1 PE=2 SV=1;>sp|Q91WJ8|FUBP1_MOUSE Far upstream element-binding protein 1 OS=Mus musculus GN=Fubp1 PE=1 SV=1;>sp|Q91WJ8-2|FUBP1_MOUSE Isoform 2 of Far upstream element-binding protein 1	7	7	17.4	67.443	4.9641e-30	0.92031	0.94094	0.85748	0.81448	0.96306	0.97307	0.95965	1.052
P12970	60S ribosomal protein L7a	Rpl7a;Gm16477;Rpl7a-ps10;Rpl7a-ps3;Gm5619;Rpl7a-ps5;Gm17415;Gm5459;Rpl7a-ps8	>sp|P12970|RL7A_MOUSE 60S ribosomal protein L7a OS=Mus musculus GN=Rpl7a PE=2 SV=2;>tr|D3Z3R0|D3Z3R0_MOUSE Uncharacterized protein OS=Mus musculus GN=Gm16477 PE=4 SV=1;>tr|D3YVE6|D3YVE6_MOUSE MCG18601 OS=Mus musculus GN=Rpl7a-ps10 PE=4 SV=1;>tr|F6TJZ4|F6TJ	12	12	36.8	29.976	6.1866e-221	0.91991	1.006	0.95531	0.98292	0.93208	1.0392	0.90396	1.0459
D3Z369	Ribosome biogenesis protein WDR12	Wdr12	>tr|D3Z369|D3Z369_MOUSE WD repeat domain 12 (Fragment) OS=Mus musculus GN=Wdr12 PE=4 SV=1;>sp|Q9JJA4|WDR12_MOUSE Ribosome biogenesis protein WDR12 OS=Mus musculus GN=Wdr12 PE=2 SV=1	2	2	14.6	17.375	2.3128e-05	0.91945	0.90928	NaN	NaN	0.91945	0.90928	NaN	NaN
P16254	Signal recognition particle 14 kDa protein	Srp14	>sp|P16254|SRP14_MOUSE Signal recognition particle 14 kDa protein OS=Mus musculus GN=Srp14 PE=1 SV=1;>tr|A2AUM6|A2AUM6_MOUSE Signal recognition particle 14 OS=Mus musculus GN=Srp14 PE=4 SV=1	3	3	30.9	12.51	4.833e-58	0.91914	0.90222	1.0327	0.77568	0.80078	0.90222	1.1699	0.9765
Q78IK2	Up-regulated during skeletal muscle growth protein 5	Usmg5	>sp|Q78IK2|USMG5_MOUSE Up-regulated during skeletal muscle growth protein 5 OS=Mus musculus GN=Usmg5 PE=1 SV=1	2	2	43.1	6.3814	2.3855e-46	0.9189	0.77767	0.9189	0.76062	NaN	NaN	NaN	NaN
Q91V12	Cytosolic acyl coenzyme A thioester hydrolase	Acot7	>sp|Q91V12-2|BACH_MOUSE Isoform A of Cytosolic acyl coenzyme A thioester hydrolase OS=Mus musculus GN=Acot7;>sp|Q91V12-4|BACH_MOUSE Isoform D of Cytosolic acyl coenzyme A thioester hydrolase OS=Mus musculus GN=Acot7;>sp|Q91V12|BACH_MOUSE Cytosolic acyl coe	6	6	24	37.555	8.2896e-47	0.91864	0.89446	1.0904	0.89424	0.82485	0.95609	0.88146	0.8004
P35486	Pyruvate dehydrogenase E1 component subunit alpha, somatic form, mitochondrial	Pdha1	>sp|P35486|ODPA_MOUSE Pyruvate dehydrogenase E1 component subunit alpha, somatic form, mitochondrial OS=Mus musculus GN=Pdha1 PE=1 SV=1	3	3	8.5	43.231	2.8829e-24	0.91777	0.88945	0.87064	0.90716	0.93011	0.89713	0.89284	0.8087
G3UYQ2	Large proline-rich protein BAG6	Bag6	>tr|G3UYQ2|G3UYQ2_MOUSE Uncharacterized protein OS=Mus musculus GN=Bag6 PE=4 SV=1;>tr|Q3TDL4|Q3TDL4_MOUSE BCL2-associated athanogene 6 (Fragment) OS=Mus musculus GN=Bag6 PE=2 SV=1;>tr|G3UZT6|G3UZT6_MOUSE Uncharacterized protein OS=Mus musculus GN=Bag6 PE=4	4	4	4.3	113.37	1.6536e-33	0.91743	1.0734	0.88249	0.98855	0.71831	0.84043	1.1159	1.1845
Q8K2B3	Succinate dehydrogenase [ubiquinone] flavoprotein subunit, mitochondrial	Sdha	>sp|Q8K2B3|DHSA_MOUSE Succinate dehydrogenase [ubiquinone] flavoprotein subunit, mitochondrial OS=Mus musculus GN=Sdha PE=1 SV=1	3	3	8.1	72.585	1.7405e-69	0.9174	1.0325	0.9845	0.94724	NaN	NaN	0.87233	1.1003
G3X9B1		Heatr1	>tr|G3X9B1|G3X9B1_MOUSE HEAT repeat containing 1 OS=Mus musculus GN=Heatr1 PE=4 SV=1	6	6	3.6	242.07	3.8062e-21	0.91664	0.96742	0.88846	0.92138	0.91849	0.99078	NaN	NaN
F6QKK2	ADP-ribosylation factor-like protein 8B;ADP-ribosylation factor-like protein 8A	Arl8a;Arl8b	>tr|F6QKK2|F6QKK2_MOUSE ADP-ribosylation factor-like 8A (Fragment) OS=Mus musculus GN=Arl8a PE=3 SV=1;>sp|Q9CQW2|ARL8B_MOUSE ADP-ribosylation factor-like protein 8B OS=Mus musculus GN=Arl8b PE=2 SV=1;>sp|Q8VEH3|ARL8A_MOUSE ADP-ribosylation factor-like prot	3	3	24.8	18.756	1.1178e-86	0.91647	0.80641	NaN	NaN	NaN	NaN	0.87584	0.80476
Q9DCL9	Multifunctional protein ADE2;Phosphoribosylaminoimidazole-succinocarboxamide synthase;Phosphoribosylaminoimidazole carboxylase	Paics	>sp|Q9DCL9|PUR6_MOUSE Multifunctional protein ADE2 OS=Mus musculus GN=Paics PE=1 SV=4	11	11	24.9	47.006	4.1236e-59	0.91639	1.0264	0.90459	1.0108	1.2062	1.0705	0.91236	1.0501
D3YX34	Dynactin subunit 1	Dctn1	>tr|D3YX34|D3YX34_MOUSE Uncharacterized protein OS=Mus musculus GN=Dctn1 PE=4 SV=1;>tr|E9Q586|E9Q586_MOUSE Uncharacterized protein OS=Mus musculus GN=Dctn1 PE=4 SV=1;>sp|O08788-2|DCTN1_MOUSE Isoform 2 of Dynactin subunit 1 OS=Mus musculus GN=Dctn1;>tr|E9Q3	5	5	8.4	126.82	2.4887e-21	0.91631	0.88806	0.90506	0.95838	NaN	NaN	1.0926	0.80925
P40142	Transketolase	Tkt	>sp|P40142|TKT_MOUSE Transketolase OS=Mus musculus GN=Tkt PE=1 SV=1	12	12	30.5	67.63	1.7287e-262	0.91617	0.9106	1.0349	1.1017	NaN	NaN	0.85105	0.87022
A2AIR2	E3 ubiquitin-protein ligase BRE1A	Rnf20	>tr|A2AIR2|A2AIR2_MOUSE Ring finger protein 20 (Fragment) OS=Mus musculus GN=Rnf20 PE=4 SV=1;>sp|Q5DTM8|BRE1A_MOUSE E3 ubiquitin-protein ligase BRE1A OS=Mus musculus GN=Rnf20 PE=1 SV=2;>sp|Q5DTM8-2|BRE1A_MOUSE Isoform 2 of E3 ubiquitin-protein ligase BRE1A	2	1	4.1	70.389	5.6212e-27	0.91611	0.84872	0.97737	0.90376	NaN	NaN	NaN	NaN
E9Q0Y4		Sipa1	>tr|E9Q0Y4|E9Q0Y4_MOUSE Uncharacterized protein OS=Mus musculus GN=Sipa1 PE=4 SV=1;>tr|F6Q641|F6Q641_MOUSE Signal-induced proliferation-associated gene 1 OS=Mus musculus GN=Sipa1 PE=4 SV=1	24	4	34.6	112.22	0	0.91572	0.98319	0.91572	0.95742	NaN	NaN	NaN	NaN
D3YZ57	Tyrosine-protein kinase Fyn;Tyrosine-protein kinase Yes;Neuronal proto-oncogene tyrosine-protein kinase Src;Tyrosine-protein kinase Lyn;Tyrosine-protein kinase HCK	Fyn;Src;Yes1;Lyn;Hck	>tr|D3YZ57|D3YZ57_MOUSE Uncharacterized protein OS=Mus musculus GN=Fyn PE=4 SV=1;>sp|P39688-2|FYN_MOUSE Isoform 2 of Tyrosine-protein kinase Fyn OS=Mus musculus GN=Fyn;>tr|Q80XU2|Q80XU2_MOUSE Rous sarcoma oncogene OS=Mus musculus GN=Src PE=2 SV=1;>sp|P3968	2	2	3.9	54.426	5.1587e-05	0.91563	1.0631	0.98358	1.0879	NaN	NaN	NaN	NaN
O70310	Glycylpeptide N-tetradecanoyltransferase 1	Nmt1	>sp|O70310|NMT1_MOUSE Glycylpeptide N-tetradecanoyltransferase 1 OS=Mus musculus GN=Nmt1 PE=1 SV=1	4	4	11.7	56.888	3.1063e-13	0.91391	1.0744	0.56296	0.94288	NaN	NaN	0.94484	1.1736
Q2TB02	NF-kappa-B inhibitor delta	Nfkbid	>sp|Q2TB02|IKBD_MOUSE NF-kappa-B inhibitor delta OS=Mus musculus GN=Nfkbid PE=1 SV=2	4	4	25.4	34.942	3.001e-31	0.91379	0.86535	0.87533	0.81204	1.223	0.93129	0.78661	1.8313
Q8BIF7	Glutamate-rich WD repeat-containing protein 1	Grwd1	>tr|Q8BIF7|Q8BIF7_MOUSE Uncharacterized protein OS=Mus musculus GN=Grwd1 PE=2 SV=1;>sp|Q810D6|GRWD1_MOUSE Glutamate-rich WD repeat-containing protein 1 OS=Mus musculus GN=Grwd1 PE=2 SV=1;>tr|G3UVT6|G3UVT6_MOUSE Glutamate-rich WD repeat containing 1, isofor	4	4	16.3	45.971	1.2623e-09	0.91374	0.91454	1.0064	0.90064	0.80058	0.75007	0.9947	1.0915
Q8BML9		Qars	>tr|Q8BML9|Q8BML9_MOUSE Glutaminyl-tRNA synthetase OS=Mus musculus GN=Qars PE=2 SV=1;>tr|D3Z158|D3Z158_MOUSE Uncharacterized protein OS=Mus musculus GN=Qars PE=3 SV=1;>tr|Q8R1V9|Q8R1V9_MOUSE Qars protein OS=Mus musculus GN=Qars PE=2 SV=1	14	14	26.3	87.676	9.1035e-73	0.91268	1.0312	0.95755	1.009	0.91268	1.0272	0.89723	1.0351
Q99KK7	Dipeptidyl peptidase 3	Dpp3	>sp|Q99KK7|DPP3_MOUSE Dipeptidyl peptidase 3 OS=Mus musculus GN=Dpp3 PE=2 SV=2	2	2	5.8	82.897	5.002e-05	0.91234	0.62556	NaN	NaN	NaN	NaN	0.91234	0.62556
P32233	Developmentally-regulated GTP-binding protein 1	Drg1	>sp|P32233|DRG1_MOUSE Developmentally-regulated GTP-binding protein 1 OS=Mus musculus GN=Drg1 PE=1 SV=1	7	7	23.4	40.512	2.0449e-29	0.91221	1.0238	0.91493	1.1239	0.96222	1.0243	NaN	NaN
Q8VDN2	Sodium/potassium-transporting ATPase subunit alpha-1	Atp1a1	>sp|Q8VDN2|AT1A1_MOUSE Sodium/potassium-transporting ATPase subunit alpha-1 OS=Mus musculus GN=Atp1a1 PE=1 SV=1;>tr|E9QAV3|E9QAV3_MOUSE ATPase, Na+/K+-transporting, alpha 1 polypeptide OS=Mus musculus GN=Atp1a1 PE=3 SV=1	10	10	12.5	112.98	3.7767e-168	0.91201	0.90349	0.91201	0.9455	1.0157	0.92133	0.88107	0.84418
D3YYE1	Acidic leucine-rich nuclear phosphoprotein 32 family member A	Anp32a	>tr|D3YYE1|D3YYE1_MOUSE Acidic (leucine-rich) nuclear phosphoprotein 32 family, member A (Fragment) OS=Mus musculus GN=Anp32a PE=4 SV=1;>tr|D3Z7M9|D3Z7M9_MOUSE Uncharacterized protein OS=Mus musculus GN=Anp32a PE=4 SV=1;>sp|O35381|AN32A_MOUSE Acidic leucin	6	5	29.8	22.954	2.7407e-28	0.91151	0.84551	0.99228	1.0115	0.78768	0.84551	0.91151	0.79464
G3UYD0	General transcription factor II-I	Gtf2i	>tr|G3UYD0|G3UYD0_MOUSE Uncharacterized protein OS=Mus musculus GN=Gtf2i PE=4 SV=1;>sp|Q9ESZ8-5|GTF2I_MOUSE Isoform 5 of General transcription factor II-I OS=Mus musculus GN=Gtf2i;>sp|Q9ESZ8-4|GTF2I_MOUSE Isoform 4 of General transcription factor II-I OS=M	2	2	3.2	103.08	2.6478e-27	0.91088	1.0626	0.98187	0.98079	NaN	NaN	NaN	NaN
Q9D6T0	Nitric oxide synthase-interacting protein	Nosip	>sp|Q9D6T0|NOSIP_MOUSE Nitric oxide synthase-interacting protein OS=Mus musculus GN=Nosip PE=2 SV=1;>sp|Q9D6T0-2|NOSIP_MOUSE Isoform 2 of Nitric oxide synthase-interacting protein OS=Mus musculus GN=Nosip	3	3	14	33.209	2.2585e-42	0.91031	0.99494	0.90147	0.9903	1.1154	0.99706	NaN	NaN
Q8R5I6		Gstm4	>tr|Q8R5I6|Q8R5I6_MOUSE Glutathione S-transferase mu 4 OS=Mus musculus GN=Gstm4 PE=2 SV=1;>tr|A2AE91|A2AE91_MOUSE Glutathione S-transferase, mu 4 OS=Mus musculus GN=Gstm4 PE=3 SV=1	11	7	45.9	25.519	2.2188e-177	0.91012	0.86548	0.80986	0.96091	0.9346	0.94364	0.96812	0.69113
Q5XJY5	Coatomer subunit delta	Arcn1	>sp|Q5XJY5|COPD_MOUSE Coatomer subunit delta OS=Mus musculus GN=Arcn1 PE=2 SV=2	7	7	18.2	57.229	1.9112e-45	0.91003	0.93601	0.89429	0.94553	0.92604	0.92719	0.90814	0.89958
Q80X50	Ubiquitin-associated protein 2-like	Ubap2l	>sp|Q80X50-2|UBP2L_MOUSE Isoform 2 of Ubiquitin-associated protein 2-like OS=Mus musculus GN=Ubap2l;>sp|Q80X50-3|UBP2L_MOUSE Isoform 3 of Ubiquitin-associated protein 2-like OS=Mus musculus GN=Ubap2l;>tr|E9Q9Q3|E9Q9Q3_MOUSE Ubiquitin-associated protein 2-l	4	4	6.1	107.24	4.4762e-32	0.90933	0.9769	0.90036	1.0448	1.1113	0.97256	0.9487	1.1333
Q80X98		Dhx38	>tr|Q80X98|Q80X98_MOUSE DEAH (Asp-Glu-Ala-His) box polypeptide 38 OS=Mus musculus GN=Dhx38 PE=2 SV=1	3	3	2.9	140.62	1.0429e-08	0.90854	0.97118	NaN	NaN	NaN	NaN	0.68698	0.75787
P35279	Ras-related protein Rab-6A;Ras-related protein Rab-6B	Rab6a;Rab6b	>sp|P35279-2|RAB6A_MOUSE Isoform 2 of Ras-related protein Rab-6A OS=Mus musculus GN=Rab6a;>sp|P35279|RAB6A_MOUSE Ras-related protein Rab-6A OS=Mus musculus GN=Rab6a PE=1 SV=4;>tr|D3YV69|D3YV69_MOUSE RAB6A, member RAS oncogene family OS=Mus musculus GN=Rab6	4	4	22.6	23.545	8.5679e-16	0.90721	0.95296	NaN	NaN	1.2708	0.96303	0.903	0.92747
Q08288	Cell growth-regulating nucleolar protein	Lyar	>sp|Q08288|LYAR_MOUSE Cell growth-regulating nucleolar protein OS=Mus musculus GN=Lyar PE=1 SV=2;>tr|D3Z5X8|D3Z5X8_MOUSE Ly1 antibody reactive clone (Fragment) OS=Mus musculus GN=Lyar PE=4 SV=1;>tr|D3Z7N3|D3Z7N3_MOUSE Ly1 antibody reactive clone (Fragment)	2	2	10.1	43.735	1.4355e-38	0.90615	0.93804	1.0461	0.81548	NaN	NaN	0.90695	1.1288
Q9R1R9	Retinol dehydrogenase 11	Rdh11	>tr|Q9R1R9|Q9R1R9_MOUSE UBE-1a OS=Mus musculus GN=Rdh11 PE=2 SV=1;>tr|Q9R1R8|Q9R1R8_MOUSE UBE-1b OS=Mus musculus GN=Rdh11 PE=2 SV=1;>sp|Q9QYF1|RDH11_MOUSE Retinol dehydrogenase 11 OS=Mus musculus GN=Rdh11 PE=2 SV=2	4	4	16.4	32.442	7.382e-60	0.906	0.90168	0.91428	0.90869	NaN	NaN	0.88231	0.86994
P61082	NEDD8-conjugating enzyme Ubc12	Ube2m	>sp|P61082|UBC12_MOUSE NEDD8-conjugating enzyme Ubc12 OS=Mus musculus GN=Ube2m PE=2 SV=1;>tr|F7CDT0|F7CDT0_MOUSE Ubiquitin-conjugating enzyme E2M (UBC12 homolog, yeast) (Fragment) OS=Mus musculus GN=Ube2m PE=3 SV=1;>tr|F6WMC0|F6WMC0_MOUSE Ubiquitin-conjuga	4	4	21.3	20.9	8.5753e-14	0.9058	0.92664	NaN	NaN	0.87082	0.90397	NaN	NaN
P43275	Histone H1.1	Hist1h1a	>sp|P43275|H11_MOUSE Histone H1.1 OS=Mus musculus GN=Hist1h1a PE=2 SV=2	6	3	27.2	21.785	1.5495e-112	0.90576	1.0485	0.9352	0.93364	0.91672	1.0232	0.87539	1.1042
P43276	Histone H1.5	Hist1h1b	>sp|P43276|H15_MOUSE Histone H1.5 OS=Mus musculus GN=Hist1h1b PE=1 SV=2	4	3	20.6	22.576	8.8039e-15	0.90509	0.90023	0.87475	0.87413	NaN	NaN	0.93357	0.94758
E9QAY3	Mitochondrial inner membrane protein	Immt	>tr|E9QAY3|E9QAY3_MOUSE Uncharacterized protein OS=Mus musculus GN=Immt PE=4 SV=1;>sp|Q8CAQ8-2|IMMT_MOUSE Isoform 2 of Mitochondrial inner membrane protein OS=Mus musculus GN=Immt;>sp|Q8CAQ8|IMMT_MOUSE Mitochondrial inner membrane protein OS=Mus musculus G	8	8	15.8	82.442	8.6681e-59	0.90477	0.97909	0.90612	0.92919	0.89378	0.99261	0.90477	1.0707
P43274	Histone H1.4	Hist1h1e	>sp|P43274|H14_MOUSE Histone H1.4 OS=Mus musculus GN=Hist1h1e PE=1 SV=2	6	2	25.6	21.977	4.796e-22	0.90459	0.91372	0.92825	0.91756	NaN	NaN	NaN	NaN
Q922F4	Tubulin beta-6 chain	Tubb6	>sp|Q922F4|TBB6_MOUSE Tubulin beta-6 chain OS=Mus musculus GN=Tubb6 PE=1 SV=1	16	3	35.3	50.09	0	0.90432	0.94233	0.88613	0.93599	0.89719	0.87997	1.1742	1.1682
Q9ES52	Phosphatidylinositol 3,4,5-trisphosphate 5-phosphatase 1	Inpp5d	>sp|Q9ES52-3|SHIP1_MOUSE Isoform 3 of Phosphatidylinositol-3,4,5-trisphosphate 5-phosphatase 1 OS=Mus musculus GN=Inpp5d;>sp|Q9ES52-2|SHIP1_MOUSE Isoform 2 of Phosphatidylinositol-3,4,5-trisphosphate 5-phosphatase 1 OS=Mus musculus GN=Inpp5d;>sp|Q9ES52|SHI	10	10	13.3	127.2	1.6831e-38	0.90412	1.0086	0.87096	0.95678	0.90412	1.046	NaN	NaN
Q99L48	60S ribosomal export protein NMD3	Nmd3	>sp|Q99L48|NMD3_MOUSE 60S ribosomal export protein NMD3 OS=Mus musculus GN=Nmd3 PE=2 SV=1	2	2	2.6	57.611	1.6951e-08	0.90381	0.99503	NaN	NaN	0.92585	0.93649	NaN	NaN
Q8VDM6	Heterogeneous nuclear ribonucleoprotein U-like protein 1	Hnrnpul1	>sp|Q8VDM6-2|HNRL1_MOUSE Isoform 2 of Heterogeneous nuclear ribonucleoprotein U-like protein 1 OS=Mus musculus GN=Hnrnpul1;>sp|Q8VDM6|HNRL1_MOUSE Heterogeneous nuclear ribonucleoprotein U-like protein 1 OS=Mus musculus GN=Hnrnpul1 PE=1 SV=1;>sp|Q8VDM6-3|HN	5	5	9.4	85.045	2.5347e-44	0.90326	0.87584	0.89754	0.87548	0.95968	0.96302	0.68407	0.73611
Q99KI0	Aconitate hydratase, mitochondrial	Aco2	>sp|Q99KI0|ACON_MOUSE Aconitate hydratase, mitochondrial OS=Mus musculus GN=Aco2 PE=1 SV=1	7	7	14.6	85.462	1.065e-106	0.90245	0.95559	1.0227	0.92749	1.1269	0.98405	0.8824	0.89083
Q6P5B0	RRP12-like protein	Rrp12	>sp|Q6P5B0|RRP12_MOUSE RRP12-like protein OS=Mus musculus GN=Rrp12 PE=1 SV=1	3	3	3.4	143.13	5.0343e-13	0.90116	0.98246	NaN	NaN	NaN	NaN	0.90116	0.98246
Q8BPU7	Engulfment and cell motility protein 1	Elmo1	>sp|Q8BPU7|ELMO1_MOUSE Engulfment and cell motility protein 1 OS=Mus musculus GN=Elmo1 PE=1 SV=2;>tr|F8WIL9|F8WIL9_MOUSE Uncharacterized protein (Fragment) OS=Mus musculus GN=Elmo1 PE=4 SV=1;>sp|Q8BPU7-2|ELMO1_MOUSE Isoform 2 of Engulfment and cell motilit	8	8	13.2	83.935	1.9457e-22	0.90012	0.96513	0.93897	0.94916	0.92979	0.84172	NaN	NaN
Q9D824	Pre-mRNA 3-end-processing factor FIP1	Fip1l1	>sp|Q9D824-4|FIP1_MOUSE Isoform 4 of Pre-mRNA 3-end-processing factor FIP1 OS=Mus musculus GN=Fip1l1;>tr|D3Z619|D3Z619_MOUSE FIP1-like 1 (S. cerevisiae) OS=Mus musculus GN=Fip1l1 PE=4 SV=1;>sp|Q9D824-3|FIP1_MOUSE Isoform 3 of Pre-mRNA 3-end-processing fa	2	2	7.1	55.795	3.3072e-12	0.89995	0.8909	0.89995	0.84093	NaN	NaN	NaN	NaN
Q7TMF3	NADH dehydrogenase [ubiquinone] 1 alpha subcomplex subunit 12	Ndufa12	>sp|Q7TMF3|NDUAC_MOUSE NADH dehydrogenase [ubiquinone] 1 alpha subcomplex subunit 12 OS=Mus musculus GN=Ndufa12 PE=1 SV=2	3	3	17.9	17.086	6.3084e-28	0.89991	0.86668	NaN	NaN	NaN	NaN	0.90697	0.81509
A2AJ72		Fubp3	>tr|A2AJ72|A2AJ72_MOUSE Far upstream element (FUSE) binding protein 3 OS=Mus musculus GN=Fubp3 PE=4 SV=1;>tr|Q3TIX6|Q3TIX6_MOUSE Uncharacterized protein OS=Mus musculus GN=Fubp3 PE=2 SV=1;>tr|A2AJ71|A2AJ71_MOUSE Far upstream element (FUSE) binding protein	6	6	16.2	61.447	7.8459e-19	0.89918	0.97762	1.0886	0.98387	1.3871	0.88998	0.67573	0.97627
O08795	Glucosidase 2 subunit beta	Prkcsh	>sp|O08795|GLU2B_MOUSE Glucosidase 2 subunit beta OS=Mus musculus GN=Prkcsh PE=1 SV=1;>sp|O08795-2|GLU2B_MOUSE Isoform 2 of Glucosidase 2 subunit beta OS=Mus musculus GN=Prkcsh	2	2	4	58.792	0.00044399	0.89902	2.688	NaN	NaN	NaN	NaN	0.89902	2.688
E9QKZ2	Importin-9	Ipo9	>tr|E9QKZ2|E9QKZ2_MOUSE Uncharacterized protein OS=Mus musculus GN=Ipo9 PE=4 SV=1;>sp|Q91YE6|IPO9_MOUSE Importin-9 OS=Mus musculus GN=Ipo9 PE=1 SV=3;>tr|E0CXB2|E0CXB2_MOUSE Uncharacterized protein OS=Mus musculus GN=Ipo9 PE=4 SV=1	5	5	8.6	115.95	3.2473e-28	0.89895	0.91925	1.2435	1.1953	0.81425	0.87561	NaN	NaN
Q9WUK2	Eukaryotic translation initiation factor 4H	Eif4h	>sp|Q9WUK2-2|IF4H_MOUSE Isoform Short of Eukaryotic translation initiation factor 4H OS=Mus musculus GN=Eif4h;>sp|Q9WUK2|IF4H_MOUSE Eukaryotic translation initiation factor 4H OS=Mus musculus GN=Eif4h PE=1 SV=3;>tr|Q80U88|Q80U88_MOUSE MKIAA0038 protein (Fr	4	4	19.7	25.186	1.3497e-107	0.89884	0.83024	0.90213	0.84152	0.88514	0.84178	0.8907	0.80441
Q6PDI5	Proteasome-associated protein ECM29 homolog	Ecm29;AI314180	>sp|Q6PDI5-2|ECM29_MOUSE Isoform 2 of Proteasome-associated protein ECM29 homolog OS=Mus musculus GN=Ecm29;>sp|Q6PDI5|ECM29_MOUSE Proteasome-associated protein ECM29 homolog OS=Mus musculus GN=Ecm29 PE=1 SV=3;>tr|A2ALV7|A2ALV7_MOUSE Expressed sequence AI31	11	11	7.9	203.91	6.5487e-39	0.89874	1.0068	0.89613	1.0129	0.90089	1.051	0.90136	0.79123
P56212	cAMP-regulated phosphoprotein 19	Arpp19	>sp|P56212-2|ARP19_MOUSE Isoform ARPP-16 of cAMP-regulated phosphoprotein 19 OS=Mus musculus GN=Arpp19;>sp|P56212|ARP19_MOUSE cAMP-regulated phosphoprotein 19 OS=Mus musculus GN=Arpp19 PE=1 SV=2;>tr|E9Q827|E9Q827_MOUSE Uncharacterized protein OS=Mus muscul	2	2	42.7	10.605	2.5735e-05	0.89871	0.82456	NaN	NaN	NaN	NaN	0.89871	0.82456
Q9Z1Z2	Serine-threonine kinase receptor-associated protein	Strap	>sp|Q9Z1Z2|STRAP_MOUSE Serine-threonine kinase receptor-associated protein OS=Mus musculus GN=Strap PE=1 SV=2	5	5	22	38.442	4.0338e-62	0.89861	1.1053	0.98332	0.9844	NaN	NaN	0.92693	1.1314
Q9CZU6	Citrate synthase, mitochondrial;Citrate synthase	Cs;Csl	>sp|Q9CZU6|CISY_MOUSE Citrate synthase, mitochondrial OS=Mus musculus GN=Cs PE=1 SV=1;>tr|Q80X68|Q80X68_MOUSE Citrate synthase OS=Mus musculus GN=Csl PE=1 SV=1	2	2	4.5	51.736	4.8904e-06	0.8986	1.0358	NaN	NaN	NaN	NaN	0.77042	0.89648
P62331	ADP-ribosylation factor 6	Arf6	>sp|P62331|ARF6_MOUSE ADP-ribosylation factor 6 OS=Mus musculus GN=Arf6 PE=1 SV=2	3	3	24.6	20.082	9.7074e-07	0.89845	0.91441	NaN	NaN	NaN	NaN	1.0348	0.90002
Q99LC5	Electron transfer flavoprotein subunit alpha, mitochondrial	Etfa	>sp|Q99LC5|ETFA_MOUSE Electron transfer flavoprotein subunit alpha, mitochondrial OS=Mus musculus GN=Etfa PE=1 SV=2	7	7	34.2	35.009	5.0805e-19	0.89828	0.77063	1.0031	0.78151	1.0356	0.86913	0.87834	0.77063
P70288	Histone deacetylase 2	Hdac2	>sp|P70288|HDAC2_MOUSE Histone deacetylase 2 OS=Mus musculus GN=Hdac2 PE=1 SV=1;>tr|E9PXS3|E9PXS3_MOUSE Uncharacterized protein OS=Mus musculus GN=Hdac2 PE=4 SV=1;>tr|Q8BQ10|Q8BQ10_MOUSE Uncharacterized protein OS=Mus musculus GN=Hdac2 PE=2 SV=1	5	3	16.2	55.302	9.0687e-53	0.89826	0.9922	1.0227	1.2993	0.91033	0.966	NaN	NaN
Q3TTL2	Kinesin-like protein KIF2C;Kinesin-like protein KIF2B	Kif2c;Kif2b	>tr|Q3TTL2|Q3TTL2_MOUSE Kinesin family member 2C OS=Mus musculus GN=Kif2c PE=2 SV=1;>sp|Q922S8|KIF2C_MOUSE Kinesin-like protein KIF2C OS=Mus musculus GN=Kif2c PE=1 SV=1;>sp|Q8C0N1|KIF2B_MOUSE Kinesin-like protein KIF2B OS=Mus musculus GN=Kif2b PE=1 SV=1	2	2	3.3	75.584	8.3999e-06	0.89664	0.7464	NaN	NaN	0.89664	0.7464	NaN	NaN
Q3TBT3	Transmembrane protein 173	Tmem173	>sp|Q3TBT3-3|TM173_MOUSE Isoform 3 of Transmembrane protein 173 OS=Mus musculus GN=Tmem173;>sp|Q3TBT3|TM173_MOUSE Transmembrane protein 173 OS=Mus musculus GN=Tmem173 PE=1 SV=2;>sp|Q3TBT3-2|TM173_MOUSE Isoform 2 of Transmembrane protein 173 OS=Mus musculus	2	2	6.5	38.036	5.782e-05	0.89663	0.94642	0.89663	0.943	NaN	NaN	NaN	NaN
Q9CXT8	Mitochondrial-processing peptidase subunit beta	Pmpcb	>sp|Q9CXT8|MPPB_MOUSE Mitochondrial-processing peptidase subunit beta OS=Mus musculus GN=Pmpcb PE=2 SV=1	3	3	6.7	54.614	9.3038e-07	0.89661	0.83898	NaN	NaN	0.95856	0.83898	NaN	NaN
Q8K4I3	Rho guanine nucleotide exchange factor 6	Arhgef6	>sp|Q8K4I3|ARHG6_MOUSE Rho guanine nucleotide exchange factor 6 OS=Mus musculus GN=Arhgef6 PE=1 SV=1;>tr|A2AFI0|A2AFI0_MOUSE Rac/Cdc42 guanine nucleotide exchange factor (GEF) 6 OS=Mus musculus GN=Arhgef6 PE=4 SV=1;>tr|A2AFJ8|A2AFJ8_MOUSE Rac/Cdc42 guanine	5	5	7.4	87.051	2.7196e-16	0.89585	0.96241	1.0142	1.1121	0.87452	0.84512	0.82334	0.86773
E9Q039	Puromycin-sensitive aminopeptidase	Npepps	>tr|E9Q039|E9Q039_MOUSE Aminopeptidase puromycin-sensitive OS=Mus musculus GN=Npepps PE=4 SV=1;>sp|Q11011|PSA_MOUSE Puromycin-sensitive aminopeptidase OS=Mus musculus GN=Npepps PE=1 SV=2;>tr|E9Q6F4|E9Q6F4_MOUSE Aminopeptidase puromycin-sensitive OS=Mus mus	10	10	13.4	100.13	1.7332e-43	0.8956	0.68775	0.93216	0.92615	NaN	NaN	0.86266	0.68775
E9QNN1	ATP-dependent RNA helicase A	Dhx9	>tr|E9QNN1|E9QNN1_MOUSE Uncharacterized protein OS=Mus musculus GN=Dhx9 PE=4 SV=1;>sp|O70133|DHX9_MOUSE ATP-dependent RNA helicase A OS=Mus musculus GN=Dhx9 PE=1 SV=2;>sp|O70133-2|DHX9_MOUSE Isoform 2 of ATP-dependent RNA helicase A OS=Mus musculus GN=Dhx9	14	14	13.5	149.69	1.0089e-80	0.89545	1.015	0.95217	1.0318	0.93957	1.0417	0.77444	0.88209
P08752	Guanine nucleotide-binding protein G(i) subunit alpha-2	Gnai2	>sp|P08752|GNAI2_MOUSE Guanine nucleotide-binding protein G(i) subunit alpha-2 OS=Mus musculus GN=Gnai2 PE=1 SV=5	7	5	25.9	40.489	2.0561e-58	0.89446	0.9709	0.88643	1.0949	0.91871	0.99334	0.91259	0.85383
Q3THK7	GMP synthase [glutamine-hydrolyzing]	Gmps	>sp|Q3THK7|GUAA_MOUSE GMP synthase [glutamine-hydrolyzing] OS=Mus musculus GN=Gmps PE=1 SV=2	14	14	32.5	76.723	5.5674e-90	0.89432	1.0713	0.92796	0.98765	0.89432	1.0784	0.83997	1.0756
P29351	Tyrosine-protein phosphatase non-receptor type 6	Ptpn6	>sp|P29351|PTN6_MOUSE Tyrosine-protein phosphatase non-receptor type 6 OS=Mus musculus GN=Ptpn6 PE=1 SV=2;>sp|P29351-2|PTN6_MOUSE Isoform 2 of Tyrosine-protein phosphatase non-receptor type 6 OS=Mus musculus GN=Ptpn6;>sp|P29351-3|PTN6_MOUSE Isoform 3 of Ty	17	17	36.8	67.558	2.2986e-219	0.89326	0.88687	0.93162	0.91443	0.84987	0.74293	0.86197	0.90105
Q8C2T6	DNA polymerase alpha subunit B	Pola2	>tr|Q8C2T6|Q8C2T6_MOUSE Uncharacterized protein OS=Mus musculus GN=Pola2 PE=2 SV=1;>sp|P33611|DPOA2_MOUSE DNA polymerase alpha subunit B OS=Mus musculus GN=Pola2 PE=1 SV=2	4	4	9.4	62.811	4.9969e-12	0.89306	0.84981	0.89306	0.82434	NaN	NaN	NaN	NaN
Q9CR16	Peptidyl-prolyl cis-trans isomerase D	Ppid	>sp|Q9CR16|PPID_MOUSE Peptidyl-prolyl cis-trans isomerase D OS=Mus musculus GN=Ppid PE=1 SV=3	2	2	5.7	40.742	6.1269e-12	0.89159	0.84415	NaN	NaN	NaN	NaN	0.92014	0.94499
P58742	Aladin	Aaas	>sp|P58742|AAAS_MOUSE Aladin OS=Mus musculus GN=Aaas PE=1 SV=1	5	5	12.1	59.43	5.0293e-28	0.89117	0.91385	0.80995	0.85771	0.93242	1.0676	0.84695	1.0147
Q9JMH9	Unconventional myosin-XVIIIa	Myo18a	>sp|Q9JMH9-4|MY18A_MOUSE Isoform 4 of Unconventional myosin-XVIIIa OS=Mus musculus GN=Myo18a;>sp|Q9JMH9-1|MY18A_MOUSE Isoform 1 of Unconventional myosin-XVIIIa OS=Mus musculus GN=Myo18a;>tr|B2RRE2|B2RRE2_MOUSE Myo18a protein OS=Mus musculus GN=Myo18a PE=2	12	12	8	226.35	2.6928e-64	0.89092	0.86459	0.89092	0.84566	NaN	NaN	NaN	NaN
Q3UPT4	Mitogen-activated protein kinase kinase kinase kinase 1	Map4k1	>tr|Q3UPT4|Q3UPT4_MOUSE Uncharacterized protein OS=Mus musculus GN=Map4k1 PE=2 SV=1;>sp|P70218|M4K1_MOUSE Mitogen-activated protein kinase kinase kinase kinase 1 OS=Mus musculus GN=Map4k1 PE=1 SV=1	3	3	4.9	82.508	1.9216e-08	0.89052	1.121	1.0392	1.163	0.96857	0.8969	NaN	NaN
Q9CX30	Protein YIF1B	Yif1b	>sp|Q9CX30-2|YIF1B_MOUSE Isoform 2 of Protein YIF1B OS=Mus musculus GN=Yif1b;>sp|Q9CX30|YIF1B_MOUSE Protein YIF1B OS=Mus musculus GN=Yif1b PE=2 SV=2;>tr|D3Z5F9|D3Z5F9_MOUSE Yip1-interacting factor homolog B (S. cerevisiae) (Fragment) OS=Mus musculus GN=Yif	2	2	8.8	33.512	7.1332e-13	0.89014	0.91089	0.72675	0.63293	1.1792	1.1945	NaN	NaN
P47857	6-phosphofructokinase, muscle type	Pfkm	>sp|P47857|K6PF_MOUSE 6-phosphofructokinase, muscle type OS=Mus musculus GN=Pfkm PE=1 SV=3	6	4	10	85.268	1.7757e-16	0.88948	0.90481	0.88948	0.8991	NaN	NaN	NaN	NaN
Q8BFZ9	Erlin-2;Erlin-1	Erlin2;Erlin1	>sp|Q8BFZ9|ERLN2_MOUSE Erlin-2 OS=Mus musculus GN=Erlin2 PE=1 SV=1;>sp|Q91X78|ERLN1_MOUSE Erlin-1 OS=Mus musculus GN=Erlin1 PE=2 SV=1	4	4	12.1	37.872	3.0035e-21	0.88829	0.81664	0.98003	0.97957	0.10817	0.064702	NaN	NaN
P55258	Ras-related protein Rab-8A	Rab8a	>sp|P55258|RAB8A_MOUSE Ras-related protein Rab-8A OS=Mus musculus GN=Rab8a PE=1 SV=2;>tr|Q3UHW5|Q3UHW5_MOUSE Uncharacterized protein OS=Mus musculus GN=Rab8a PE=2 SV=1	3	2	17.9	23.668	5.7217e-25	0.88785	0.92564	0.89261	0.93681	NaN	NaN	NaN	NaN
P43277	Histone H1.3;Histone H1.2	Hist1h1d;Hist1h1c	>sp|P43277|H13_MOUSE Histone H1.3 OS=Mus musculus GN=Hist1h1d PE=1 SV=2;>sp|P15864|H12_MOUSE Histone H1.2 OS=Mus musculus GN=Hist1h1c PE=1 SV=2	7	3	25.8	22.099	1.2997e-42	0.88771	0.93843	0.93129	0.93876	0.87516	0.80816	0.86349	0.94205
Q99M28	RNA-binding protein with serine-rich domain 1	Rnps1	>sp|Q99M28-2|RNPS1_MOUSE Isoform 2 of RNA-binding protein with serine-rich domain 1 OS=Mus musculus GN=Rnps1;>sp|Q99M28|RNPS1_MOUSE RNA-binding protein with serine-rich domain 1 OS=Mus musculus GN=Rnps1 PE=2 SV=1;>tr|E9PVX3|E9PVX3_MOUSE Ribonucleic acid-bi	2	2	9.6	31.709	5.8595e-10	0.88717	1.1051	NaN	NaN	0.82791	0.75141	NaN	NaN
Q9Z204	Heterogeneous nuclear ribonucleoproteins C1/C2	Hnrnpc	>sp|Q9Z204-4|HNRPC_MOUSE Isoform 4 of Heterogeneous nuclear ribonucleoproteins C1/C2 OS=Mus musculus GN=Hnrnpc;>sp|Q9Z204-3|HNRPC_MOUSE Isoform 3 of Heterogeneous nuclear ribonucleoproteins C1/C2 OS=Mus musculus GN=Hnrnpc;>sp|Q9Z204-2|HNRPC_MOUSE Isoform C	4	4	17.5	32.223	1.4373e-27	0.8871	0.87413	0.73729	0.88304	1.0387	1.0908	0.87204	0.6937
Q80ZX0		Sec24b	>tr|Q80ZX0|Q80ZX0_MOUSE Sec24 related gene family, member B (S. cerevisiae) OS=Mus musculus GN=Sec24b PE=2 SV=1;>tr|Q3U882|Q3U882_MOUSE Uncharacterized protein (Fragment) OS=Mus musculus GN=Sec24b PE=2 SV=1;>tr|F6VJC5|F6VJC5_MOUSE Sec24-related gene family	4	4	5	135.55	2.6346e-15	0.88668	0.91928	0.9932	1.0219	NaN	NaN	NaN	NaN
O35857	Mitochondrial import inner membrane translocase subunit TIM44	Timm44	>sp|O35857|TIM44_MOUSE Mitochondrial import inner membrane translocase subunit TIM44 OS=Mus musculus GN=Timm44 PE=2 SV=2	5	5	14.4	51.091	1.7182e-44	0.88571	0.89349	0.6644	0.89793	0.97983	0.8727	NaN	NaN
P10649	Glutathione S-transferase Mu 1	Gstm1	>sp|P10649|GSTM1_MOUSE Glutathione S-transferase Mu 1 OS=Mus musculus GN=Gstm1 PE=1 SV=2;>tr|A2AE89|A2AE89_MOUSE Glutathione S-transferase, mu 1 (Fragment) OS=Mus musculus GN=Gstm1 PE=3 SV=1;>tr|F6WHQ7|F6WHQ7_MOUSE Glutathione S-transferase, mu 1 (Fragment	18	13	72	25.97	4.5744e-241	0.88559	0.89634	0.89864	1.0712	0.81507	0.86889	0.9596	0.8127
Q91V04	Translocating chain-associated membrane protein 1	Tram1	>sp|Q91V04|TRAM1_MOUSE Translocating chain-associated membrane protein 1 OS=Mus musculus GN=Tram1 PE=1 SV=3	2	2	5.6	43.039	1.4905e-38	0.88543	0.99435	0.89319	0.96583	NaN	NaN	NaN	NaN
Q9D7N3	28S ribosomal protein S9, mitochondrial	Mrps9	>sp|Q9D7N3|RT09_MOUSE 28S ribosomal protein S9, mitochondrial OS=Mus musculus GN=Mrps9 PE=1 SV=3;>tr|F6QIZ3|F6QIZ3_MOUSE Uncharacterized protein (Fragment) OS=Mus musculus GN=Mrps9 PE=4 SV=1;>tr|Q3UMV5|Q3UMV5_MOUSE Uncharacterized protein OS=Mus musculus G	2	2	6.4	44.929	1.0338e-07	0.88514	0.72521	NaN	NaN	NaN	NaN	0.88514	0.72521
P70670	Nascent polypeptide-associated complex subunit alpha, muscle-specific form;Nascent polypeptide-associated complex subunit alpha	Naca	>sp|P70670|NACAM_MOUSE Nascent polypeptide-associated complex subunit alpha, muscle-specific form OS=Mus musculus GN=Naca PE=1 SV=2;>sp|Q60817|NACA_MOUSE Nascent polypeptide-associated complex subunit alpha OS=Mus musculus GN=Naca PE=1 SV=1	6	6	3.6	220.5	1.1887e-184	0.88503	1.0291	0.85531	0.97715	0.97133	1.027	0.89238	1.1167
O35664	Interferon alpha/beta receptor 2	Ifnar2	>sp|O35664|INAR2_MOUSE Interferon alpha/beta receptor 2 OS=Mus musculus GN=Ifnar2 PE=1 SV=2	2	2	1.8	56.578	0.00013626	0.88499	0.95121	NaN	NaN	NaN	NaN	1.1253	0.87254
P13439	Uridine 5-monophosphate synthase;Orotate phosphoribosyltransferase;Orotidine 5-phosphate decarboxylase	Umps	>sp|P13439|UMPS_MOUSE Uridine 5-monophosphate synthase OS=Mus musculus GN=Umps PE=2 SV=3	4	4	11	52.292	2.4263e-16	0.88497	0.87368	0.84431	0.8528	1.0229	0.88271	NaN	NaN
Q8BX10	Serine/threonine-protein phosphatase PGAM5, mitochondrial	Pgam5	>sp|Q8BX10-2|PGAM5_MOUSE Isoform 2 of Serine/threonine-protein phosphatase PGAM5, mitochondrial OS=Mus musculus GN=Pgam5;>sp|Q8BX10|PGAM5_MOUSE Serine/threonine-protein phosphatase PGAM5, mitochondrial OS=Mus musculus GN=Pgam5 PE=2 SV=1;>tr|F6YJC6|F6YJC6_M	6	6	16.7	31.866	1.3252e-17	0.88406	0.9685	0.85499	0.92761	0.89882	0.80181	0.93863	1.0736
Q8R1G6	PDZ and LIM domain protein 2	Pdlim2	>sp|Q8R1G6|PDLI2_MOUSE PDZ and LIM domain protein 2 OS=Mus musculus GN=Pdlim2 PE=1 SV=1;>tr|F7C957|F7C957_MOUSE PDZ and LIM domain 2 (Fragment) OS=Mus musculus GN=Pdlim2 PE=4 SV=1	4	4	17.5	37.703	7.2305e-38	0.88393	0.86597	0.88393	0.86254	NaN	NaN	NaN	NaN
F6Y7R7	EH domain-containing protein 1;EH domain-containing protein 3;EH domain-containing protein 4	Ehd1;Ehd3;Ehd4	>tr|F6Y7R7|F6Y7R7_MOUSE EH-domain-containing 1 OS=Mus musculus GN=Ehd1 PE=4 SV=1;>sp|Q9WVK4|EHD1_MOUSE EH domain-containing protein 1 OS=Mus musculus GN=Ehd1 PE=1 SV=1;>tr|F6YBI4|F6YBI4_MOUSE EH-domain-containing 1 OS=Mus musculus GN=Ehd1 PE=4 SV=1;>sp|Q9Q	2	2	4.4	56.122	0.0002684	0.88392	0.90513	0.89931	0.87646	NaN	NaN	NaN	NaN
Q8BMG7	Rab3 GTPase-activating protein non-catalytic subunit	Rab3gap2	>sp|Q8BMG7|RBGPR_MOUSE Rab3 GTPase-activating protein non-catalytic subunit OS=Mus musculus GN=Rab3gap2 PE=1 SV=2;>tr|E9QKE4|E9QKE4_MOUSE RAB3 GTPase-activating protein subunit 2 OS=Mus musculus GN=Rab3gap2 PE=4 SV=1;>sp|Q8BMG7-2|RBGPR_MOUSE Isoform 2 of R	2	2	1.2	152.53	0.00069754	0.88385	0.88887	0.88773	0.87868	NaN	NaN	NaN	NaN
Q9JKY5	Huntingtin-interacting protein 1-related protein	Hip1r	>sp|Q9JKY5|HIP1R_MOUSE Huntingtin-interacting protein 1-related protein OS=Mus musculus GN=Hip1r PE=1 SV=2;>tr|Q6ZQ77|Q6ZQ77_MOUSE MKIAA0655 protein (Fragment) OS=Mus musculus GN=Hip1r PE=2 SV=1	7	7	8.5	119.43	3.9778e-33	0.88299	0.92541	0.9065	0.83998	1.3515	0.95382	0.61122	0.993
Q99JY0	Trifunctional enzyme subunit beta, mitochondrial;3-ketoacyl-CoA thiolase	Hadhb	>sp|Q99JY0|ECHB_MOUSE Trifunctional enzyme subunit beta, mitochondrial OS=Mus musculus GN=Hadhb PE=1 SV=1	5	5	16.6	51.386	2.5616e-43	0.88296	1.0128	NaN	NaN	NaN	NaN	1.0223	0.99962
A2BFF8	Cytoplasmic dynein 1 intermediate chain 2	Dync1i2	>tr|A2BFF8|A2BFF8_MOUSE Dynein cytoplasmic 1 intermediate chain 2 OS=Mus musculus GN=Dync1i2 PE=4 SV=1;>sp|O88487|DC1I2_MOUSE Cytoplasmic dynein 1 intermediate chain 2 OS=Mus musculus GN=Dync1i2 PE=2 SV=1;>tr|Q3TPJ8|Q3TPJ8_MOUSE Dynein cytoplasmic 1 interm	2	2	2.5	68.265	4.2436e-12	0.8822	1.0383	1.0954	0.94014	0.81722	1.1111	NaN	NaN
Q6A0A9	Constitutive coactivator of PPAR-gamma-like protein 1	FAM120A	>sp|Q6A0A9|F120A_MOUSE Constitutive coactivator of PPAR-gamma-like protein 1 OS=Mus musculus GN=FAM120A PE=1 SV=2	3	3	3.1	121.64	7.156e-09	0.88155	0.97253	0.94306	1.0309	NaN	NaN	NaN	NaN
Q3UPF5	Zinc finger CCCH-type antiviral protein 1	Zc3hav1	>sp|Q3UPF5-2|ZCCHV_MOUSE Isoform 2 of Zinc finger CCCH-type antiviral protein 1 OS=Mus musculus GN=Zc3hav1;>sp|Q3UPF5|ZCCHV_MOUSE Zinc finger CCCH-type antiviral protein 1 OS=Mus musculus GN=Zc3hav1 PE=1 SV=1;>tr|D3Z5I1|D3Z5I1_MOUSE Uncharacterized protein	4	4	8	88.23	5.4885e-27	0.88103	1.2579	NaN	NaN	0.96152	1.2327	0.80371	1.2579
O88342	WD repeat-containing protein 1	Wdr1	>sp|O88342|WDR1_MOUSE WD repeat-containing protein 1 OS=Mus musculus GN=Wdr1 PE=1 SV=3	6	6	16.3	66.406	7.7452e-41	0.8809	0.92534	1.0921	0.92656	0.77402	0.76731	0.8536	1.0857
P70122	Ribosome maturation protein SBDS	Sbds	>sp|P70122|SBDS_MOUSE Ribosome maturation protein SBDS OS=Mus musculus GN=Sbds PE=1 SV=4;>tr|F6TN03|F6TN03_MOUSE Shwachman-Bodian-Diamond syndrome homolog (human) (Fragment) OS=Mus musculus GN=Sbds PE=4 SV=1	6	6	28.8	28.78	8.6748e-14	0.87979	0.86529	0.59365	0.73956	1.0526	1.1174	0.81467	0.75428
P04441	H-2 class II histocompatibility antigen gamma chain	Cd74	>sp|P04441-2|HG2A_MOUSE Isoform Short of H-2 class II histocompatibility antigen gamma chain OS=Mus musculus GN=Cd74;>sp|P04441|HG2A_MOUSE H-2 class II histocompatibility antigen gamma chain OS=Mus musculus GN=Cd74 PE=1 SV=3	4	4	24.2	24.454	1.8222e-35	0.87787	1.0439	NaN	NaN	0.97241	1.0099	NaN	NaN
Q6A009	E3 ubiquitin-protein ligase listerin	Ltn1	>sp|Q6A009|LTN1_MOUSE E3 ubiquitin-protein ligase listerin OS=Mus musculus GN=Ltn1 PE=1 SV=3	2	2	0.8	198.92	0.00022481	0.87754	0.98272	0.98657	1.0158	NaN	NaN	NaN	NaN
F8VQC1		Srp72	>tr|F8VQC1|F8VQC1_MOUSE Uncharacterized protein OS=Mus musculus GN=Srp72 PE=4 SV=1;>tr|E9Q740|E9Q740_MOUSE Uncharacterized protein OS=Mus musculus GN=Srp72 PE=4 SV=1	5	5	10.4	74.656	7.6062e-47	0.87672	0.98502	0.99628	0.87985	0.89223	1.0038	0.72797	1.0813
F8WIK5	Pleckstrin homology domain-containing family A member 2	Plekha2	>tr|F8WIK5|F8WIK5_MOUSE Pleckstrin homology domain-containing, family A (phosphoinositide-binding-specific) member 2 (Fragment) OS=Mus musculus GN=Plekha2 PE=4 SV=1;>sp|Q9ERS5|PKHA2_MOUSE Pleckstrin homology domain-containing family A member 2 OS=Mus muscu	2	2	9.8	37.635	2.8033e-05	0.87526	0.77039	NaN	NaN	0.87526	0.87287	0.5607	0.42961
Q9WUM3	Coronin-1B	Coro1b	>sp|Q9WUM3|COR1B_MOUSE Coronin-1B OS=Mus musculus GN=Coro1b PE=1 SV=1	4	4	8.7	53.912	1.2766e-166	0.87439	0.82603	0.87439	0.79356	NaN	NaN	NaN	NaN
Q8K2M0	39S ribosomal protein L38, mitochondrial	Mrpl38	>sp|Q8K2M0-2|RM38_MOUSE Isoform 2 of 39S ribosomal protein L38, mitochondrial OS=Mus musculus GN=Mrpl38;>sp|Q8K2M0|RM38_MOUSE 39S ribosomal protein L38, mitochondrial OS=Mus musculus GN=Mrpl38 PE=2 SV=2	2	2	4.6	41.278	0.00045923	0.87252	1.2867	NaN	NaN	0.94278	1.049	NaN	NaN
Q8R0G9	Nuclear pore complex protein Nup133	Nup133	>sp|Q8R0G9|NU133_MOUSE Nuclear pore complex protein Nup133 OS=Mus musculus GN=Nup133 PE=1 SV=2	12	12	15.2	128.62	2.2206e-47	0.87221	0.93483	0.85705	0.89393	0.90052	0.9345	0.87221	0.97442
Q91VB0	Glutathione S-transferase theta-2	Gstt2	>tr|Q91VB0|Q91VB0_MOUSE Glutathione S-transferase, theta 2 OS=Mus musculus GN=Gstt2 PE=2 SV=1;>sp|Q61133|GSTT2_MOUSE Glutathione S-transferase theta-2 OS=Mus musculus GN=Gstt2 PE=2 SV=3	4	4	20.1	27.634	5.9348e-20	0.87138	1.0388	0.91309	1.0037	0.63125	0.57727	0.95202	1.0605
Q9D0S9	Histidine triad nucleotide-binding protein 2, mitochondrial	Hint2	>sp|Q9D0S9|HINT2_MOUSE Histidine triad nucleotide-binding protein 2, mitochondrial OS=Mus musculus GN=Hint2 PE=2 SV=1	2	2	21.5	17.32	0.00015636	0.87105	0.7887	NaN	NaN	NaN	NaN	0.87105	0.7887
Q6ZQ58	La-related protein 1	Larp1	>sp|Q6ZQ58|LARP1_MOUSE La-related protein 1 OS=Mus musculus GN=Larp1 PE=1 SV=2	7	7	10.3	121.15	1.7867e-58	0.87007	1.0792	1.0555	1.2616	1.0707	0.93247	0.78707	1.075
Q9D4H8	Cullin-2	Cul2	>sp|Q9D4H8-2|CUL2_MOUSE Isoform 2 of Cullin-2 OS=Mus musculus GN=Cul2;>sp|Q9D4H8|CUL2_MOUSE Cullin-2 OS=Mus musculus GN=Cul2 PE=1 SV=2;>tr|E0CYT5|E0CYT5_MOUSE Cullin 2 (Fragment) OS=Mus musculus GN=Cul2 PE=3 SV=1	3	3	4.4	82.27	5.9003e-11	0.86909	1.0458	0.81798	1.1311	NaN	NaN	NaN	NaN
Q9DBC3	Cap-specific mRNA (nucleoside-2-O-)-methyltransferase 1	Ftsjd2;Rnf8	>sp|Q9DBC3|MTR1_MOUSE Cap-specific mRNA (nucleoside-2-O-)-methyltransferase 1 OS=Mus musculus GN=Ftsjd2 PE=1 SV=1;>tr|G3UZ59|G3UZ59_MOUSE FtsJ methyltransferase domain-containing 2 (Fragment) OS=Mus musculus GN=Ftsjd2 PE=4 SV=1;>tr|E0CXC2|E0CXC2_MOUSE Unc	4	4	5.1	95.675	2.4222e-10	0.86908	0.95249	NaN	NaN	0.86908	0.95249	NaN	NaN
Q6PGC1	ATP-dependent RNA helicase Dhx29	Dhx29	>sp|Q6PGC1|DHX29_MOUSE ATP-dependent RNA helicase Dhx29 OS=Mus musculus GN=Dhx29 PE=2 SV=1	4	4	3.8	153.97	1.2982e-11	0.86894	0.9711	0.95147	0.97824	0.85466	0.93941	NaN	NaN
Q8BVE3	V-type proton ATPase subunit H	Atp6v1h	>sp|Q8BVE3|VATH_MOUSE V-type proton ATPase subunit H OS=Mus musculus GN=Atp6v1h PE=1 SV=1	3	3	6.4	55.854	7.3523e-13	0.8687	0.96929	0.80879	1.1746	0.91816	0.95973	NaN	NaN
Q8CHI8	E1A-binding protein p400	Ep400	>sp|Q8CHI8-3|EP400_MOUSE Isoform 3 of E1A-binding protein p400 OS=Mus musculus GN=Ep400;>sp|Q8CHI8-2|EP400_MOUSE Isoform 2 of E1A-binding protein p400 OS=Mus musculus GN=Ep400;>sp|Q8CHI8-4|EP400_MOUSE Isoform 4 of E1A-binding protein p400 OS=Mus musculus G	2	2	0.7	329.48	3.6906e-05	0.86844	1.0765	0.86844	1.0622	NaN	NaN	NaN	NaN
Q6P9L6	Kinesin-like protein KIF15	Kif15	>sp|Q6P9L6|KIF15_MOUSE Kinesin-like protein KIF15 OS=Mus musculus GN=Kif15 PE=1 SV=1	4	4	4.1	160.12	6.765e-19	0.86777	0.9506	0.75185	0.95863	1.0229	0.90477	NaN	NaN
A2A8U2	Transmembrane protein 201	Tmem201	>sp|A2A8U2-3|TM201_MOUSE Isoform 3 of Transmembrane protein 201 OS=Mus musculus GN=Tmem201;>sp|A2A8U2|TM201_MOUSE Transmembrane protein 201 OS=Mus musculus GN=Tmem201 PE=2 SV=1;>tr|E9Q2H6|E9Q2H6_MOUSE Uncharacterized protein OS=Mus musculus GN=Tmem201 PE=4	2	2	3.3	69.25	6.9437e-14	0.86732	0.93063	0.71847	0.76178	NaN	NaN	NaN	NaN
B0R091	Calcineurin B homologous protein 1	1500003O03Rik;Chp1	>tr|B0R091|B0R091_MOUSE Novel protein (1500003O03Rik) OS=Mus musculus GN=1500003O03Rik PE=4 SV=1;>sp|P61022|CHP1_MOUSE Calcium-binding protein p22 OS=Mus musculus GN=Chp PE=2 SV=2	2	2	14.7	21.997	1.3861e-10	0.86721	1.0623	0.8321	1.0404	0.97703	1.0968	0.79757	1.0706
Q6DVA0	LEM domain-containing protein 2	Lemd2	>sp|Q6DVA0|LEMD2_MOUSE LEM domain-containing protein 2 OS=Mus musculus GN=Lemd2 PE=1 SV=1	6	6	13.7	57.506	1.4647e-45	0.86694	0.92796	0.8669	0.99297	0.85339	0.92796	1.2251	0.77103
E9PZP3	Receptor-interacting serine/threonine-protein kinase 3	Ripk3	>tr|E9PZP3|E9PZP3_MOUSE Uncharacterized protein OS=Mus musculus GN=Ripk3 PE=4 SV=1;>sp|Q9QZL0|RIPK3_MOUSE Receptor-interacting serine/threonine-protein kinase 3 OS=Mus musculus GN=Ripk3 PE=1 SV=1;>tr|G3X8V8|G3X8V8_MOUSE Receptor-interacting serine-threonin	2	2	8.3	46.196	9.136e-12	0.86652	0.92756	0.94154	0.9528	0.93095	0.79032	0.86474	0.93275
Q6NVF9	Cleavage and polyadenylation specificity factor subunit 6	Cpsf6	>sp|Q6NVF9|CPSF6_MOUSE Cleavage and polyadenylation specificity factor subunit 6 OS=Mus musculus GN=Cpsf6 PE=1 SV=1	4	4	12.5	59.152	3.7078e-31	0.86643	0.99408	1.1391	1.1228	0.86082	1.3215	0.63567	0.88172
Q8CHP8	Phosphoglycolate phosphatase	Pgp	>sp|Q8CHP8|PGP_MOUSE Phosphoglycolate phosphatase OS=Mus musculus GN=Pgp PE=2 SV=1	2	2	9	34.54	1.6279e-26	0.86626	0.91475	NaN	NaN	0.8559	0.84817	NaN	NaN
Q80X85	28S ribosomal protein S7, mitochondrial	Mrps7	>sp|Q80X85|RT07_MOUSE 28S ribosomal protein S7, mitochondrial OS=Mus musculus GN=Mrps7 PE=2 SV=1	3	3	17.4	28.062	6.0804e-35	0.86611	0.89651	0.95651	0.97426	NaN	NaN	NaN	NaN
F2Z470	3-hydroxy-3-methylglutaryl-coenzyme A reductase	Hmgcr	>tr|F2Z470|F2Z470_MOUSE Uncharacterized protein OS=Mus musculus GN=Hmgcr PE=3 SV=1;>sp|Q01237|HMDH_MOUSE 3-hydroxy-3-methylglutaryl-coenzyme A reductase OS=Mus musculus GN=Hmgcr PE=2 SV=2;>tr|G3X8U5|G3X8U5_MOUSE 3-hydroxy-3-methylglutaryl-Coenzyme A reduct	2	2	3.7	89.898	4.1042e-08	0.86491	1.2677	NaN	NaN	0.86491	1.2677	NaN	NaN
Q09XV5	Chromodomain-helicase-DNA-binding protein 8;Chromodomain-helicase-DNA-binding protein 9;Chromodomain-helicase-DNA-binding protein 7	Chd8;Chd6;Chd9;Chd7	>sp|Q09XV5|CHD8_MOUSE Chromodomain-helicase-DNA-binding protein 8 OS=Mus musculus GN=Chd8 PE=1 SV=1;>sp|Q09XV5-2|CHD8_MOUSE Isoform 2 of Chromodomain-helicase-DNA-binding protein 8 OS=Mus musculus GN=Chd8;>tr|F7AL76|F7AL76_MOUSE Chromodomain helicase DNA-b	2	2	1.2	290.84	4.4965e-05	0.86436	1.0304	0.86436	0.99449	NaN	NaN	NaN	NaN
Q80YQ2	Mediator of RNA polymerase II transcription subunit 23	Med23	>sp|Q80YQ2|MED23_MOUSE Mediator of RNA polymerase II transcription subunit 23 OS=Mus musculus GN=Med23 PE=1 SV=2;>tr|F8WJB0|F8WJB0_MOUSE Uncharacterized protein OS=Mus musculus GN=Med23 PE=4 SV=1;>sp|Q80YQ2-2|MED23_MOUSE Isoform 2 of Mediator of RNA polyme	2	2	1.5	156.09	1.2613e-05	0.86304	1.0073	0.80386	0.92636	NaN	NaN	NaN	NaN
P46460	Vesicle-fusing ATPase	Nsf	>sp|P46460|NSF_MOUSE Vesicle-fusing ATPase OS=Mus musculus GN=Nsf PE=1 SV=2	5	5	9.4	82.613	1.3119e-32	0.86211	0.88476	0.92244	0.77913	0.90337	0.86276	0.74422	0.99756
Q6PCN7	Helicase-like transcription factor	Hltf	>sp|Q6PCN7|HLTF_MOUSE Helicase-like transcription factor OS=Mus musculus GN=Hltf PE=1 SV=1;>tr|E9PVX5|E9PVX5_MOUSE Uncharacterized protein OS=Mus musculus GN=Hltf PE=4 SV=1;>tr|G3UVU1|G3UVU1_MOUSE MCG123397, isoform CRA_d OS=Mus musculus GN=Hltf PE=4 SV=1	4	4	6.2	113.32	2.459e-25	0.86186	0.77899	0.89463	0.81409	0.83028	0.75249	NaN	NaN
P17427	AP-2 complex subunit alpha-2	Ap2a2	>sp|P17427|AP2A2_MOUSE AP-2 complex subunit alpha-2 OS=Mus musculus GN=Ap2a2 PE=1 SV=2	4	3	4.7	104.02	1.2955e-20	0.86173	1.0578	0.90631	0.98839	0.69121	1.1213	NaN	NaN
Q9ER88	28S ribosomal protein S29, mitochondrial	Dap3	>sp|Q9ER88|RT29_MOUSE 28S ribosomal protein S29, mitochondrial OS=Mus musculus GN=Dap3 PE=2 SV=1;>tr|G3X9M0|G3X9M0_MOUSE Death-associated protein 3 OS=Mus musculus GN=Dap3 PE=4 SV=1;>sp|Q9ER88-2|RT29_MOUSE Isoform 2 of 28S ribosomal protein S29, mitochondr	5	5	15.9	44.699	1.698e-22	0.86172	0.99434	0.80706	0.98041	0.93727	0.98731	NaN	NaN
Q8BVK9	Sp110 nuclear body protein	Sp110	>sp|Q8BVK9|SP110_MOUSE Sp110 nuclear body protein OS=Mus musculus GN=Sp110 PE=1 SV=1	2	2	6.1	50.14	6.1764e-07	0.86084	0.67441	NaN	NaN	0.58495	0.67441	NaN	NaN
F8WHY8	Metastasis-associated protein MTA1	Mta1	>tr|F8WHY8|F8WHY8_MOUSE Metastasis-associated 1 OS=Mus musculus GN=Mta1 PE=4 SV=1;>tr|E9PX23|E9PX23_MOUSE Metastasis-associated 1 OS=Mus musculus GN=Mta1 PE=4 SV=1;>sp|Q8K4B0|MTA1_MOUSE Metastasis-associated protein MTA1 OS=Mus musculus GN=Mta1 PE=1 SV=1	4	2	5.9	79.189	4.3455e-13	0.86068	0.82059	NaN	NaN	1.0133	0.80882	NaN	NaN
Q505D1	Serine/threonine-protein phosphatase 6 regulatory ankyrin repeat subunit A	Ankrd28	>sp|Q505D1|ANR28_MOUSE Serine/threonine-protein phosphatase 6 regulatory ankyrin repeat subunit A OS=Mus musculus GN=Ankrd28 PE=1 SV=1	2	2	2.7	112.9	6.1432e-13	0.85995	0.79985	0.85995	0.78712	NaN	NaN	NaN	NaN
Q8VCW8	Acyl-CoA synthetase family member 2, mitochondrial	Acsf2	>sp|Q8VCW8|ACSF2_MOUSE Acyl-CoA synthetase family member 2, mitochondrial OS=Mus musculus GN=Acsf2 PE=2 SV=1	4	4	8.1	67.95	7.1919e-21	0.85941	1.0181	0.85941	1.0173	0.78101	0.99974	NaN	NaN
P27612	Phospholipase A-2-activating protein	Plaa	>sp|P27612|PLAP_MOUSE Phospholipase A-2-activating protein OS=Mus musculus GN=Plaa PE=2 SV=4	7	7	14.5	87.22	4.0985e-94	0.85941	0.95333	0.81605	0.82755	0.92006	0.95678	0.92429	1.0739
P61164	Alpha-centractin	Actr1a	>sp|P61164|ACTZ_MOUSE Alpha-centractin OS=Mus musculus GN=Actr1a PE=2 SV=1	4	2	16.8	42.613	3.1132e-28	0.85925	0.88477	0.85925	0.87529	0.96903	1.0197	0.67262	0.75247
Q6NV83	U2 snRNP-associated SURP motif-containing protein	U2surp	>sp|Q6NV83-3|SR140_MOUSE Isoform 3 of U2 snRNP-associated SURP motif-containing protein OS=Mus musculus GN=U2surp;>sp|Q6NV83-2|SR140_MOUSE Isoform 2 of U2 snRNP-associated SURP motif-containing protein OS=Mus musculus GN=U2surp;>sp|Q6NV83|SR140_MOUSE U2 sn	4	4	5.5	113.26	6.3039e-27	0.85914	0.90971	NaN	NaN	1.0315	1.1304	0.85914	0.8205
Q9EQK5	Major vault protein	Mvp	>sp|Q9EQK5|MVP_MOUSE Major vault protein OS=Mus musculus GN=Mvp PE=1 SV=4;>tr|E9Q3X0|E9Q3X0_MOUSE Uncharacterized protein OS=Mus musculus GN=Mvp PE=4 SV=1	9	9	17.3	95.923	6.5555e-46	0.85677	0.74186	0.85749	1.0753	NaN	NaN	0.89843	0.67419
Q8CBY8	Dynactin subunit 4	Dctn4	>sp|Q8CBY8-2|DCTN4_MOUSE Isoform 2 of Dynactin subunit 4 OS=Mus musculus GN=Dctn4;>sp|Q8CBY8|DCTN4_MOUSE Dynactin subunit 4 OS=Mus musculus GN=Dctn4 PE=2 SV=1	3	3	7.6	52.241	1.4803e-08	0.85635	0.97641	NaN	NaN	0.90489	0.91635	NaN	NaN
E9Q3G8		Nup153	>tr|E9Q3G8|E9Q3G8_MOUSE Uncharacterized protein OS=Mus musculus GN=Nup153 PE=4 SV=1	2	2	1.7	152.01	1.1473e-07	0.85462	1.0507	0.83604	1.2725	NaN	NaN	0.93964	0.94408
O88796	Ribonuclease P protein subunit p30	Rpp30	>sp|O88796|RPP30_MOUSE Ribonuclease P protein subunit p30 OS=Mus musculus GN=Rpp30 PE=2 SV=1	4	4	21.6	29.473	5.5361e-16	0.85325	1.0256	0.95372	0.88691	0.71357	0.99078	0.99538	1.3978
F6RJ39	Apoptotic chromatin condensation inducer in the nucleus	Acin1	>tr|F6RJ39|F6RJ39_MOUSE Apoptotic chromatin condensation inducer 1 (Fragment) OS=Mus musculus GN=Acin1 PE=4 SV=1;>sp|Q9JIX8-4|ACINU_MOUSE Isoform 4 of Apoptotic chromatin condensation inducer in the nucleus OS=Mus musculus GN=Acin1;>tr|E9Q9R4|E9Q9R4_MOUSE	5	5	6.2	143.54	2.4086e-14	0.8493	0.83808	0.8093	0.82972	NaN	NaN	0.97923	0.87138
Q9CXE7	Transmembrane emp24 domain-containing protein 5	Tmed5	>sp|Q9CXE7|TMED5_MOUSE Transmembrane emp24 domain-containing protein 5 OS=Mus musculus GN=Tmed5 PE=2 SV=1;>tr|E9PXY3|E9PXY3_MOUSE Transmembrane emp24 protein transport domain-containing 5 OS=Mus musculus GN=Tmed5 PE=3 SV=1	2	2	10	26.172	2.688e-06	0.84779	0.77817	NaN	NaN	NaN	NaN	0.78454	0.77079
F8VPK0		Ttc37	>tr|F8VPK0|F8VPK0_MOUSE Uncharacterized protein OS=Mus musculus GN=Ttc37 PE=4 SV=1;>tr|F6YRS9|F6YRS9_MOUSE Uncharacterized protein (Fragment) OS=Mus musculus GN=Ttc37 PE=4 SV=1	3	3	2.5	173.94	2.5953e-09	0.84736	0.89811	NaN	NaN	NaN	NaN	0.67928	0.67503
P49135	TFIIH basal transcription factor complex helicase XPB subunit	Ercc3	>sp|P49135|ERCC3_MOUSE TFIIH basal transcription factor complex helicase XPB subunit OS=Mus musculus GN=Ercc3 PE=2 SV=1	2	2	2.6	89.125	6.6534e-06	0.84729	0.99083	NaN	NaN	0.84729	0.99083	NaN	NaN
Q8C5W3	Tubulin-specific chaperone cofactor E-like protein	Tbcel	>sp|Q8C5W3|TBCEL_MOUSE Tubulin-specific chaperone cofactor E-like protein OS=Mus musculus GN=Tbcel PE=1 SV=1;>sp|Q8C5W3-2|TBCEL_MOUSE Isoform 2 of Tubulin-specific chaperone cofactor E-like protein OS=Mus musculus GN=Tbcel	2	2	6.6	48.031	1.2588e-15	0.84457	1.0653	0.96119	1.0762	0.71854	1.0174	NaN	NaN
E9PUG7	Eukaryotic translation initiation factor 2D	Eif2d	>tr|E9PUG7|E9PUG7_MOUSE Uncharacterized protein OS=Mus musculus GN=Eif2d PE=4 SV=1;>sp|Q61211|EIF2D_MOUSE Eukaryotic translation initiation factor 2D OS=Mus musculus GN=Eif2d PE=2 SV=3;>sp|Q61211-2|EIF2D_MOUSE Isoform 2 of Eukaryotic translation initiation	4	4	12.9	60.877	8.7079e-19	0.84347	0.89366	0.84347	0.87445	NaN	NaN	NaN	NaN
E9PYG9	SAM domain and HD domain-containing protein 1	Samhd1	>tr|E9PYG9|E9PYG9_MOUSE Uncharacterized protein OS=Mus musculus GN=Samhd1 PE=4 SV=1;>sp|Q60710|SAMH1_MOUSE SAM domain and HD domain-containing protein 1 OS=Mus musculus GN=Samhd1 PE=1 SV=2;>tr|F6TVP2|F6TVP2_MOUSE SAM domain and HD domain, 1 (Fragment) OS=M	2	2	5	67.245	6.0008e-07	0.84291	1.0761	0.84291	1.0317	NaN	NaN	NaN	NaN
Q3TJ52	UV excision repair protein RAD23 homolog B	Rad23b	>tr|Q3TJ52|Q3TJ52_MOUSE Uncharacterized protein OS=Mus musculus GN=Rad23b PE=2 SV=1;>sp|P54728|RD23B_MOUSE UV excision repair protein RAD23 homolog B OS=Mus musculus GN=Rad23b PE=1 SV=2	3	3	12.2	34.613	7.5744e-41	0.84196	1.0381	NaN	NaN	NaN	NaN	0.84196	1.0381
O08582	GTP-binding protein 1	Gtpbp1	>sp|O08582|GTPB1_MOUSE GTP-binding protein 1 OS=Mus musculus GN=Gtpbp1 PE=1 SV=2	3	3	5.5	72.3	4.8392e-11	0.84178	1.0257	NaN	NaN	0.89485	1.099	0.60222	0.55813
G3UWE1	Trans-2,3-enoyl-CoA reductase	Tecr	>tr|G3UWE1|G3UWE1_MOUSE MCG11048, isoform CRA_c OS=Mus musculus GN=Tecr PE=4 SV=1;>sp|Q9CY27|TECR_MOUSE Trans-2,3-enoyl-CoA reductase OS=Mus musculus GN=Tecr PE=1 SV=1;>tr|Q52L67|Q52L67_MOUSE Gpsn2 protein OS=Mus musculus GN=Tecr PE=2 SV=1	3	3	9.9	34.244	1.4275e-32	0.84128	0.8691	1.0728	1.2197	0.83914	0.77065	NaN	NaN
Q6P9R2	Serine/threonine-protein kinase OSR1	Oxsr1	>sp|Q6P9R2|OXSR1_MOUSE Serine/threonine-protein kinase OSR1 OS=Mus musculus GN=Oxsr1 PE=1 SV=1	2	2	4.2	58.213	0.00078769	0.83844	0.86161	NaN	NaN	0.83844	0.86161	NaN	NaN
Q80XI3	Eukaryotic translation initiation factor 4 gamma 3	Eif4g3	>sp|Q80XI3-2|IF4G3_MOUSE Isoform 2 of Eukaryotic translation initiation factor 4 gamma 3 OS=Mus musculus GN=Eif4g3;>sp|Q80XI3-4|IF4G3_MOUSE Isoform 4 of Eukaryotic translation initiation factor 4 gamma 3 OS=Mus musculus GN=Eif4g3;>sp|Q80XI3|IF4G3_MOUSE Euk	4	3	2.8	172.86	8.6712e-10	0.83829	0.77302	0.89889	0.83606	NaN	NaN	NaN	NaN
Q9CQT1	Methylthioribose-1-phosphate isomerase	Mri1	>sp|Q9CQT1|MTNA_MOUSE Methylthioribose-1-phosphate isomerase OS=Mus musculus GN=Mri1 PE=2 SV=1	3	3	9.2	39.41	9.9923e-12	0.83747	0.87853	0.84767	0.78696	NaN	NaN	NaN	NaN
F6VYQ6	Exosome component 10	Exosc10	>tr|F6VYQ6|F6VYQ6_MOUSE Uncharacterized protein OS=Mus musculus GN=Exosc10 PE=4 SV=1;>tr|Q9CYJ3|Q9CYJ3_MOUSE Uncharacterized protein OS=Mus musculus GN=Exosc10 PE=2 SV=1;>tr|Q8K366|Q8K366_MOUSE Exosc10 protein OS=Mus musculus GN=Exosc10 PE=2 SV=1;>sp|P5696	3	3	6.3	71.037	3.3062e-10	0.83634	0.89003	1.0515	0.81449	0.79814	1.2453	NaN	NaN
Q8BWT1	3-ketoacyl-CoA thiolase, mitochondrial	Acaa2	>sp|Q8BWT1|THIM_MOUSE 3-ketoacyl-CoA thiolase, mitochondrial OS=Mus musculus GN=Acaa2 PE=1 SV=3	5	5	17.9	41.829	6.089e-41	0.83484	0.93061	0.83955	0.89036	0.90531	0.85691	0.83016	0.96803
Q62418	Drebrin-like protein	Dbnl	>sp|Q62418-3|DBNL_MOUSE Isoform 3 of Drebrin-like protein OS=Mus musculus GN=Dbnl;>sp|Q62418-2|DBNL_MOUSE Isoform 2 of Drebrin-like protein OS=Mus musculus GN=Dbnl;>sp|Q62418|DBNL_MOUSE Drebrin-like protein OS=Mus musculus GN=Dbnl PE=1 SV=2	2	2	8.1	48.341	1.9369e-17	0.83352	0.80283	0.83352	0.80378	NaN	NaN	NaN	NaN
Q921E6	Polycomb protein EED	Eed	>sp|Q921E6-3|EED_MOUSE Isoform 3 of Polycomb protein EED OS=Mus musculus GN=Eed;>sp|Q921E6|EED_MOUSE Polycomb protein EED OS=Mus musculus GN=Eed PE=1 SV=1;>sp|Q921E6-2|EED_MOUSE Isoform 2 of Polycomb protein EED OS=Mus musculus GN=Eed;>tr|F6TJE4|F6TJE4_MOU	3	3	7.7	48.765	1.0451e-12	0.83275	0.899	NaN	NaN	0.81115	0.88992	NaN	NaN
Q2YDW2	Protein misato homolog 1	Msto1	>sp|Q2YDW2|MSTO1_MOUSE Protein misato homolog 1 OS=Mus musculus GN=Msto1 PE=2 SV=1;>tr|E9PUB7|E9PUB7_MOUSE Misato homolog 1 (Drosophila) OS=Mus musculus GN=Msto1 PE=4 SV=1;>sp|Q2YDW2-2|MSTO1_MOUSE Isoform 2 of Protein misato homolog 1 OS=Mus musculus GN=Ms	6	6	12.2	61.23	1.3368e-44	0.83226	0.98693	0.83226	0.91049	1.0411	1.3122	NaN	NaN
Q91VJ1	Interferon-inducible protein AIM2	Aim2	>sp|Q91VJ1|AIM2_MOUSE Interferon-inducible protein AIM2 OS=Mus musculus GN=Aim2 PE=2 SV=2;>tr|D3Z341|D3Z341_MOUSE Absent in melanoma 2 (Fragment) OS=Mus musculus GN=Aim2 PE=4 SV=1;>tr|G3UZ36|G3UZ36_MOUSE Absent in melanoma 2 (Fragment) OS=Mus musculus GN=A	2	2	5.4	40.155	7.3749e-06	0.8319	1.1544	NaN	NaN	0.95533	0.97173	NaN	NaN
Q9CZ44	NSFL1 cofactor p47	Nsfl1c	>sp|Q9CZ44|NSF1C_MOUSE NSFL1 cofactor p47 OS=Mus musculus GN=Nsfl1c PE=1 SV=1;>sp|Q9CZ44-3|NSF1C_MOUSE Isoform 3 of NSFL1 cofactor p47 OS=Mus musculus GN=Nsfl1c;>tr|A2AT02|A2AT02_MOUSE NSFL1 (P97) cofactor (P47) OS=Mus musculus GN=Nsfl1c PE=4 SV=1;>sp|Q9CZ	5	5	19.7	40.709	1.3607e-39	0.83135	0.88518	NaN	NaN	NaN	NaN	0.79909	0.85475
Q6P542	ATP-binding cassette sub-family F member 1	Abcf1	>sp|Q6P542|ABCF1_MOUSE ATP-binding cassette sub-family F member 1 OS=Mus musculus GN=Abcf1 PE=1 SV=1	4	4	7.5	94.944	2.2813e-36	0.83122	0.97173	NaN	NaN	1.0743	1.2086	0.81122	0.81917
Q6ZWQ5	Sorting nexin-12	Snx12	>tr|Q6ZWQ5|Q6ZWQ5_MOUSE Sorting nexin 12 OS=Mus musculus GN=Snx12 PE=2 SV=1;>sp|O70493|SNX12_MOUSE Sorting nexin-12 OS=Mus musculus GN=Snx12 PE=2 SV=1;>tr|Q3TGS7|Q3TGS7_MOUSE Sorting nexin 12 OS=Mus musculus GN=Snx12 PE=2 SV=1;>tr|Q3V2H3|Q3V2H3_MOUSE Sorti	2	1	9.9	18.884	0.00070276	0.83103	0.97446	NaN	NaN	NaN	NaN	0.83103	0.97446
P10518	Delta-aminolevulinic acid dehydratase	Alad	>sp|P10518|HEM2_MOUSE Delta-aminolevulinic acid dehydratase OS=Mus musculus GN=Alad PE=1 SV=1	2	2	12.4	36.023	6.6126e-10	0.82883	0.88012	NaN	NaN	NaN	NaN	0.82883	0.88012
B1AU25	Apoptosis-inducing factor 1, mitochondrial	Aifm1	>tr|B1AU25|B1AU25_MOUSE Apoptosis-inducing factor, mitochondrion-associated 1 OS=Mus musculus GN=Aifm1 PE=4 SV=1;>sp|Q9Z0X1|AIFM1_MOUSE Apoptosis-inducing factor 1, mitochondrial OS=Mus musculus GN=Aifm1 PE=1 SV=1	3	3	9.4	66.113	4.3316e-14	0.82609	0.90666	0.82609	0.68279	NaN	NaN	NaN	NaN
Q9D7S7	60S ribosomal protein L22-like 1	Rpl22l1	>sp|Q9D7S7-2|RL22L_MOUSE Isoform 2 of 60S ribosomal protein L22-like 1 OS=Mus musculus GN=Rpl22l1;>sp|Q9D7S7|RL22L_MOUSE 60S ribosomal protein L22-like 1 OS=Mus musculus GN=Rpl22l1 PE=1 SV=1	3	3	39.7	14.339	3.5753e-13	0.82565	1.2513	NaN	NaN	0.82565	1.1878	0.77825	1.691
G3X9N6	Oxysterol-binding protein	Osbpl8	>tr|G3X9N6|G3X9N6_MOUSE Oxysterol-binding protein OS=Mus musculus GN=Osbpl8 PE=3 SV=1;>tr|B9EJ86|B9EJ86_MOUSE Oxysterol-binding protein OS=Mus musculus GN=Osbpl8 PE=2 SV=1	2	2	3.5	96.98	7.3028e-07	0.82515	0.80924	NaN	NaN	NaN	NaN	0.78887	0.72393
Q8JZN5	Acyl-CoA dehydrogenase family member 9, mitochondrial	Acad9	>sp|Q8JZN5|ACAD9_MOUSE Acyl-CoA dehydrogenase family member 9, mitochondrial OS=Mus musculus GN=Acad9 PE=2 SV=2;>tr|F6TBZ5|F6TBZ5_MOUSE Acyl-Coenzyme A dehydrogenase family, member 9 (Fragment) OS=Mus musculus GN=Acad9 PE=4 SV=1;>tr|F6W0S5|F6W0S5_MOUSE Acy	3	3	6.2	68.721	7.7579e-07	0.82166	0.96223	NaN	NaN	NaN	NaN	0.62292	0.82925
F8WIX8	Histone H2A;Histone H2A type 2-C;Histone H2A type 2-A	Hist1h2al;Hist2h2ac;Hist2h2aa1	>tr|F8WIX8|F8WIX8_MOUSE Histone H2A (Fragment) OS=Mus musculus GN=Hist1h2al PE=3 SV=1;>sp|Q64523|H2A2C_MOUSE Histone H2A type 2-C OS=Mus musculus GN=Hist2h2ac PE=1 SV=3;>sp|Q6GSS7|H2A2A_MOUSE Histone H2A type 2-A OS=Mus musculus GN=Hist2h2aa1 PE=1 SV=3	4	1	36.8	13.607	6.7611e-47	0.81968	1.1751	NaN	NaN	0.82412	1.1913	NaN	NaN
P05063	Fructose-bisphosphate aldolase C	Aldoc	>sp|P05063|ALDOC_MOUSE Fructose-bisphosphate aldolase C OS=Mus musculus GN=Aldoc PE=1 SV=4	3	2	10.2	39.394	1.1937e-15	0.81907	0.76484	NaN	NaN	NaN	NaN	0.81907	0.76484
Q8VH51	RNA-binding protein 39	Rbm39	>sp|Q8VH51-3|RBM39_MOUSE Isoform 3 of RNA-binding protein 39 OS=Mus musculus GN=Rbm39;>tr|E9Q8F0|E9Q8F0_MOUSE RNA-binding motif protein 39 OS=Mus musculus GN=Rbm39 PE=4 SV=1;>sp|Q8VH51-2|RBM39_MOUSE Isoform 2 of RNA-binding protein 39 OS=Mus musculus GN=Rb	4	4	13.1	39.818	2.8127e-18	0.81682	0.9299	0.93466	0.81252	0.8297	0.9431	0.77558	0.94761
E9PUX9	Nuclear pore glycoprotein p62	Nup62	>tr|E9PUX9|E9PUX9_MOUSE Uncharacterized protein OS=Mus musculus GN=Nup62 PE=4 SV=1;>sp|Q63850|NUP62_MOUSE Nuclear pore glycoprotein p62 OS=Mus musculus GN=Nup62 PE=1 SV=2	2	2	5.5	50.412	5.0902e-19	0.81574	0.92374	0.81574	0.90716	0.77517	0.81293	NaN	NaN
P62869	Transcription elongation factor B polypeptide 2	Tceb2	>sp|P62869|ELOB_MOUSE Transcription elongation factor B polypeptide 2 OS=Mus musculus GN=Tceb2 PE=1 SV=1;>tr|F8WH86|F8WH86_MOUSE Uncharacterized protein (Fragment) OS=Mus musculus GN=Tceb2 PE=4 SV=1	3	3	28	13.17	1.6872e-08	0.81478	0.97324	NaN	NaN	0.72957	0.97324	0.99412	0.98766
Q923X4	Glutaredoxin-2, mitochondrial	Glrx2	>sp|Q923X4-2|GLRX2_MOUSE Isoform 2 of Glutaredoxin-2, mitochondrial OS=Mus musculus GN=Glrx2;>sp|Q923X4|GLRX2_MOUSE Glutaredoxin-2, mitochondrial OS=Mus musculus GN=Glrx2 PE=1 SV=1;>tr|F6XNT0|F6XNT0_MOUSE Uncharacterized protein (Fragment) OS=Mus musculus	5	5	51.2	14.042	1.9342e-127	0.81439	0.94817	1.0703	1.1268	0.76296	0.81016	0.90364	1.0919
Q61081	Hsp90 co-chaperone Cdc37	Cdc37	>sp|Q61081|CDC37_MOUSE Hsp90 co-chaperone Cdc37 OS=Mus musculus GN=Cdc37 PE=2 SV=1	2	2	8.4	44.593	5.6015e-08	0.81366	0.80266	NaN	NaN	0.8885	0.92349	0.7076	0.70915
Q9QYA2	Mitochondrial import receptor subunit TOM40 homolog	Tomm40	>sp|Q9QYA2|TOM40_MOUSE Mitochondrial import receptor subunit TOM40 homolog OS=Mus musculus GN=Tomm40 PE=1 SV=3	2	2	12.5	37.895	1.0951e-05	0.81221	1.1781	NaN	NaN	0.73813	1.2067	NaN	NaN
Q9EP97	Sentrin-specific protease 3	Senp3	>sp|Q9EP97|SENP3_MOUSE Sentrin-specific protease 3 OS=Mus musculus GN=Senp3 PE=1 SV=1	3	3	8.3	64.402	1.6048e-16	0.81185	0.96325	NaN	NaN	0.74873	0.85531	NaN	NaN
A2BGI8	Peptidyl-prolyl cis-trans isomerase;Peptidyl-prolyl cis-trans isomerase H	Ppih	>tr|A2BGI8|A2BGI8_MOUSE Peptidyl-prolyl cis-trans isomerase (Fragment) OS=Mus musculus GN=Ppih PE=3 SV=1;>sp|Q9D868-2|PPIH_MOUSE Isoform 2 of Peptidyl-prolyl cis-trans isomerase H OS=Mus musculus GN=Ppih;>tr|A2BGI9|A2BGI9_MOUSE Peptidyl-prolyl cis-trans is	2	2	12.7	17.233	0.00077048	0.81089	0.91061	NaN	NaN	NaN	NaN	0.81089	0.91061
[truncated: 56 more rows]
